# Supplementary material for: Bitpacking techniques for indexing genomes: I. Hash tables
Source: Algorithms Mol Biol. 2016 Apr 18;11:5. doi: 10.1186/s13015-016-0069-5 (PMC4835851; doi:10.1186/s13015-016-0069-5)
Supplement: Supplementary file 1 — 10.1007/s13015-016-0069-5 Source code. Source code in an archive format, using tar and bzip2, for all bitpacking implementations of hash tables, based on a modification of the SDSL 2.0 package. Package also includes the benchmarking programs used for timing experiments. This is the same package as provided in our companion paper on bitpacking for enhanced suffix arrays. [file 13015_2016_69_MOESM1_ESM.bz2]

Archive with 593 entries (492 files):
- sdsl-lite-modified
- sdsl-lite-modified/lib
- sdsl-lite-modified/lib/bp64_encc_vector.cpp
- sdsl-lite-modified/lib/bp32_encc_vector.cpp
- sdsl-lite-modified/lib/structure_tree.cpp.cmake
- sdsl-lite-modified/lib/construct_sa_se.cpp
- sdsl-lite-modified/lib/lcp_support_tree.cpp
- sdsl-lite-modified/lib/bp_support_algorithm.cpp
- sdsl-lite-modified/lib/uint128_t.cpp
- sdsl-lite-modified/lib/config.cpp
- sdsl-lite-modified/lib/coder_fibonacci.cpp
- sdsl-lite-modified/lib/bp64_encv_vector.cpp
- sdsl-lite-modified/lib/coder_elias_delta.cpp
- sdsl-lite-modified/lib/rrr_vector_15.cpp
- sdsl-lite-modified/lib/bp64_vlc_vector.cpp
- sdsl-lite-modified/lib/construct.cpp
- sdsl-lite-modified/lib/CMakeLists.txt
- sdsl-lite-modified/lib/construct_config.cpp
- sdsl-lite-modified/lib/louds_tree.cpp
- sdsl-lite-modified/lib/io.cpp
- sdsl-lite-modified/lib/nn_dict_dynamic.cpp
- sdsl-lite-modified/lib/construct_lcp_helper.cpp
- sdsl-lite-modified/lib/memory_management.cpp
- sdsl-lite-modified/lib/construct_lcp.cpp
- sdsl-lite-modified/lib/util.cpp
- sdsl-lite-modified/lib/construct_isa.cpp
- sdsl-lite-modified/lib/genome_discrim.cpp
- sdsl-lite-modified/lib/genome_esa.cpp
- sdsl-lite-modified/lib/construct_sa.cpp
- sdsl-lite-modified/lib/byte_guide.cpp
- sdsl-lite-modified/lib/ram_fs.cpp
- sdsl-lite-modified/lib/bits.cpp
- sdsl-lite-modified/lib/wt_helper.cpp
- sdsl-lite-modified/lib/ram_filebuf.cpp
- sdsl-lite-modified/lib/uint256_t.cpp
- sdsl-lite-modified/lib/genome_integrated.cpp
- sdsl-lite-modified/lib/sfstream.cpp
- sdsl-lite-modified/lib/coder_elias_gamma.cpp
- sdsl-lite-modified/lib/csa_alphabet_strategy.cpp
- sdsl-lite-modified/lib/int_vector.cpp
- sdsl-lite-modified/CMakeModules
- sdsl-lite-modified/CMakeModules/cmake_uninstall.cmake.in
- sdsl-lite-modified/CMakeModules/CheckSSE4_2.cmake
- sdsl-lite-modified/CMakeModules/AppendCompilerFlags.cmake
- sdsl-lite-modified/Make.helper.cmake
- sdsl-lite-modified/uninstall.sh
- sdsl-lite-modified/README.md
- sdsl-lite-modified/biicode
- sdsl-lite-modified/biicode/README.md
- sdsl-lite-modified/biicode/scripts
- sdsl-lite-modified/biicode/scripts/post_process_hook.py
- sdsl-lite-modified/biicode/conf
- sdsl-lite-modified/biicode/conf/ignore.bii
- sdsl-lite-modified/biicode/conf/biicode.conf
- sdsl-lite-modified/biicode/cmake
- sdsl-lite-modified/biicode/cmake/biicode.cmake
- sdsl-lite-modified/test
- sdsl-lite-modified/test/WtIntTest.config
- sdsl-lite-modified/test/ReplaceIntVectorValue.cpp
- sdsl-lite-modified/test/IntVectorMapperTest.cpp
- sdsl-lite-modified/test/K2TreapTest.config
- sdsl-lite-modified/test/IntVectorGenerator.cpp
- sdsl-lite-modified/test/README.md
- sdsl-lite-modified/test/SaConstructTest.cpp
- sdsl-lite-modified/test/tmp
- sdsl-lite-modified/test/CsaIntTest.config
- sdsl-lite-modified/test/SortedIntStackTest.cpp
- sdsl-lite-modified/test/SearchBidirectionalTest.cpp
- sdsl-lite-modified/test/CompileTest.cpp
- sdsl-lite-modified/test/WtIntTest.cpp
- sdsl-lite-modified/test/CstIntTest.cpp
- sdsl-lite-modified/test/BitsTest.cpp
- sdsl-lite-modified/test/Makefile
- sdsl-lite-modified/test/CoderTest.cpp
- sdsl-lite-modified/test/CsaByteTest.cpp
- sdsl-lite-modified/test/BitVectorTest.cpp
- sdsl-lite-modified/test/test_cases
- sdsl-lite-modified/test/test_cases/empty.txt
- sdsl-lite-modified/test/test_cases/example01.txt
- sdsl-lite-modified/test/test_cases/README.md
- sdsl-lite-modified/test/test_cases/abc_abc_abc.txt
- sdsl-lite-modified/test/test_cases/one_byte.txt
- sdsl-lite-modified/test/test_cases/abc_abc_abc2.txt
- sdsl-lite-modified/test/test_cases/keeper.int
- sdsl-lite-modified/test/test_cases/all_symbols.txt
- sdsl-lite-modified/test/test_cases/100a.txt
- sdsl-lite-modified/test/RankSupportTest.cpp
- sdsl-lite-modified/test/BitVectorTest.config
- sdsl-lite-modified/test/CstByteTest.cpp
- sdsl-lite-modified/test/CstByteTest.config
- sdsl-lite-modified/test/CsaByteTest.config
- sdsl-lite-modified/test/SearchBidirectionalTest.config
- sdsl-lite-modified/test/RMQTest.cpp
- sdsl-lite-modified/test/IntVectorBufferTest.cpp
- sdsl-lite-modified/test/RMQTest.config
- sdsl-lite-modified/test/CstIntTest.config
- sdsl-lite-modified/test/IntVectorTest.cpp
- sdsl-lite-modified/test/InvPermSupportTest.cpp
- sdsl-lite-modified/test/BitVectorGenerator.cpp
- sdsl-lite-modified/test/LcpConstructTest.config
- sdsl-lite-modified/test/coverage
- sdsl-lite-modified/test/coverage/README.md
- sdsl-lite-modified/test/coverage/clean.sh
- sdsl-lite-modified/test/coverage/run.sh
- sdsl-lite-modified/test/CstHelper.hpp
- sdsl-lite-modified/test/LcpConstructTest.cpp
- sdsl-lite-modified/test/NNDictDynamicTest.cpp
- sdsl-lite-modified/test/WtByteTest.cpp
- sdsl-lite-modified/test/download.config
- sdsl-lite-modified/test/SaConstructTest.config
- sdsl-lite-modified/test/CsaIntTest.cpp
- sdsl-lite-modified/test/WtByteTest.config
- sdsl-lite-modified/test/K2TreapTest.cpp
- sdsl-lite-modified/test/SelectSupportTest.cpp
- sdsl-lite-modified/benchmark
- sdsl-lite-modified/benchmark/Make.helper
- sdsl-lite-modified/benchmark/README.md
- sdsl-lite-modified/benchmark/tmp
- sdsl-lite-modified/benchmark/wavelet_trees
- sdsl-lite-modified/benchmark/wavelet_trees/visualize
- sdsl-lite-modified/benchmark/wavelet_trees/visualize/wt-header.tex
- sdsl-lite-modified/benchmark/wavelet_trees/visualize/Makefile
- sdsl-lite-modified/benchmark/wavelet_trees/visualize/wt.R
- sdsl-lite-modified/benchmark/wavelet_trees/visualize/wt-footer.tex
- sdsl-lite-modified/benchmark/wavelet_trees/README.md
- sdsl-lite-modified/benchmark/wavelet_trees/results
- sdsl-lite-modified/benchmark/wavelet_trees/Makefile
- sdsl-lite-modified/benchmark/wavelet_trees/bin
- sdsl-lite-modified/benchmark/wavelet_trees/src
- sdsl-lite-modified/benchmark/wavelet_trees/src/gen_bwt.cpp
- sdsl-lite-modified/benchmark/wavelet_trees/src/wt_time_and_space.cpp
- sdsl-lite-modified/benchmark/wavelet_trees/test_case.config
- sdsl-lite-modified/benchmark/wavelet_trees/compile_options.config
- sdsl-lite-modified/benchmark/wavelet_trees/wt.config
- sdsl-lite-modified/benchmark/self_delimiting_codes
- sdsl-lite-modified/benchmark/self_delimiting_codes/visualize
- sdsl-lite-modified/benchmark/self_delimiting_codes/visualize/Makefile
- sdsl-lite-modified/benchmark/self_delimiting_codes/visualize/self_delimiting_codes.tex
- sdsl-lite-modified/benchmark/self_delimiting_codes/visualize/testcase.tex
- sdsl-lite-modified/benchmark/self_delimiting_codes/README.md
- sdsl-lite-modified/benchmark/self_delimiting_codes/results
- sdsl-lite-modified/benchmark/self_delimiting_codes/Makefile
- sdsl-lite-modified/benchmark/self_delimiting_codes/bin
- sdsl-lite-modified/benchmark/self_delimiting_codes/src
- sdsl-lite-modified/benchmark/self_delimiting_codes/src/sdc_benchmark.cpp
- sdsl-lite-modified/benchmark/self_delimiting_codes/vectors.config
- sdsl-lite-modified/benchmark/self_delimiting_codes/test_case.config
- sdsl-lite-modified/benchmark/self_delimiting_codes/compile_options.config
- sdsl-lite-modified/benchmark/suffix_trees
- sdsl-lite-modified/benchmark/suffix_trees/visualize
- sdsl-lite-modified/benchmark/suffix_trees/visualize/suffix_trees.R
- sdsl-lite-modified/benchmark/suffix_trees/visualize/graph_data.R
- sdsl-lite-modified/benchmark/suffix_trees/visualize/suffix_trees.tex
- sdsl-lite-modified/benchmark/suffix_trees/visualize/Makefile
- sdsl-lite-modified/benchmark/suffix_trees/visualize/output
- sdsl-lite-modified/benchmark/suffix_trees/indexes
- sdsl-lite-modified/benchmark/suffix_trees/README.md
- sdsl-lite-modified/benchmark/suffix_trees/results
- sdsl-lite-modified/benchmark/suffix_trees/stats
- sdsl-lite-modified/benchmark/suffix_trees/Makefile
- sdsl-lite-modified/benchmark/suffix_trees/bin
- sdsl-lite-modified/benchmark/suffix_trees/src
- sdsl-lite-modified/benchmark/suffix_trees/src/build_cst.cpp
- sdsl-lite-modified/benchmark/suffix_trees/src/time_and_space_cst.cpp
- sdsl-lite-modified/benchmark/suffix_trees/src/depth_stats.cpp
- sdsl-lite-modified/benchmark/suffix_trees/index.config
- sdsl-lite-modified/benchmark/suffix_trees/test_case_int.config
- sdsl-lite-modified/benchmark/suffix_trees/test_case.config
- sdsl-lite-modified/benchmark/suffix_trees/compile_options.config
- sdsl-lite-modified/benchmark/suffix_trees/index_int.config
- sdsl-lite-modified/benchmark/indexing_extract
- sdsl-lite-modified/benchmark/indexing_extract/visualize
- sdsl-lite-modified/benchmark/indexing_extract/visualize/extract.tex
- sdsl-lite-modified/benchmark/indexing_extract/visualize/Makefile
- sdsl-lite-modified/benchmark/indexing_extract/visualize/index-filter.config
- sdsl-lite-modified/benchmark/indexing_extract/visualize/extract.R
- sdsl-lite-modified/benchmark/indexing_extract/indexes
- sdsl-lite-modified/benchmark/indexing_extract/README.md
- sdsl-lite-modified/benchmark/indexing_extract/results
- sdsl-lite-modified/benchmark/indexing_extract/intervals
- sdsl-lite-modified/benchmark/indexing_extract/info
- sdsl-lite-modified/benchmark/indexing_extract/Makefile
- sdsl-lite-modified/benchmark/indexing_extract/sample.config
- sdsl-lite-modified/benchmark/indexing_extract/bin
- sdsl-lite-modified/benchmark/indexing_extract/src
- sdsl-lite-modified/benchmark/indexing_extract/src/info.cpp
- sdsl-lite-modified/benchmark/indexing_extract/src/interface.h
- sdsl-lite-modified/benchmark/indexing_extract/src/run_queries_sdsl.cpp
- sdsl-lite-modified/benchmark/indexing_extract/src/genintervals.c
- sdsl-lite-modified/benchmark/indexing_extract/src/build_index_sdsl.cpp
- sdsl-lite-modified/benchmark/indexing_extract/index.config
- sdsl-lite-modified/benchmark/indexing_extract/test_case.config
- sdsl-lite-modified/benchmark/rrr_vector
- sdsl-lite-modified/benchmark/rrr_vector/visualize
- sdsl-lite-modified/benchmark/rrr_vector/visualize/rrr-footer.tex
- sdsl-lite-modified/benchmark/rrr_vector/visualize/Makefile
- sdsl-lite-modified/benchmark/rrr_vector/visualize/rrr.R
- sdsl-lite-modified/benchmark/rrr_vector/visualize/rrr-header.tex
- sdsl-lite-modified/benchmark/rrr_vector/README.md
- sdsl-lite-modified/benchmark/rrr_vector/results
- sdsl-lite-modified/benchmark/rrr_vector/Makefile
- sdsl-lite-modified/benchmark/rrr_vector/bin
- sdsl-lite-modified/benchmark/rrr_vector/src
- sdsl-lite-modified/benchmark/rrr_vector/src/rrr_time_and_space.cpp
- sdsl-lite-modified/benchmark/rrr_vector/src/generate_rnd_bitvector.cpp
- sdsl-lite-modified/benchmark/rrr_vector/block_size.config
- sdsl-lite-modified/benchmark/rrr_vector/test_case.config
- sdsl-lite-modified/benchmark/rrr_vector/compile_options.config
- sdsl-lite-modified/benchmark/document_retrieval
- sdsl-lite-modified/benchmark/document_retrieval/visualize
- sdsl-lite-modified/benchmark/document_retrieval/visualize/doc_re_time.tex
- sdsl-lite-modified/benchmark/document_retrieval/visualize/index-filter_int.config
- sdsl-lite-modified/benchmark/document_retrieval/visualize/Makefile
- sdsl-lite-modified/benchmark/document_retrieval/visualize/index-filter.config
- sdsl-lite-modified/benchmark/document_retrieval/visualize/runtime.R
- sdsl-lite-modified/benchmark/document_retrieval/indexes
- sdsl-lite-modified/benchmark/document_retrieval/README.md
- sdsl-lite-modified/benchmark/document_retrieval/results
- sdsl-lite-modified/benchmark/document_retrieval/pattern_length_int.config
- sdsl-lite-modified/benchmark/document_retrieval/info
- sdsl-lite-modified/benchmark/document_retrieval/dic.config
- sdsl-lite-modified/benchmark/document_retrieval/Makefile
- sdsl-lite-modified/benchmark/document_retrieval/pattern_length.config
- sdsl-lite-modified/benchmark/document_retrieval/bin
- sdsl-lite-modified/benchmark/document_retrieval/src
- sdsl-lite-modified/benchmark/document_retrieval/src/build_idx.cpp
- sdsl-lite-modified/benchmark/document_retrieval/src/size_of_idx.cpp
- sdsl-lite-modified/benchmark/document_retrieval/src/doc_list_index_qprobing.hpp
- sdsl-lite-modified/benchmark/document_retrieval/src/doc_list_index.hpp
- sdsl-lite-modified/benchmark/document_retrieval/src/doc_list_index_sada.hpp
- sdsl-lite-modified/benchmark/document_retrieval/src/gen_pattern.cpp
- sdsl-lite-modified/benchmark/document_retrieval/src/doc_list_index_greedy.hpp
- sdsl-lite-modified/benchmark/document_retrieval/src/word_pat2char_pat.cpp
- sdsl-lite-modified/benchmark/document_retrieval/src/query_idx.cpp
- sdsl-lite-modified/benchmark/document_retrieval/src/doc_list_index_sort.hpp
- sdsl-lite-modified/benchmark/document_retrieval/index.config
- sdsl-lite-modified/benchmark/document_retrieval/test_case_int.config
- sdsl-lite-modified/benchmark/document_retrieval/dic
- sdsl-lite-modified/benchmark/document_retrieval/test_case.config
- sdsl-lite-modified/benchmark/document_retrieval/pattern
- sdsl-lite-modified/benchmark/document_retrieval/index_int.config
- sdsl-lite-modified/benchmark/basic_functions.R
- sdsl-lite-modified/benchmark/genome
- sdsl-lite-modified/benchmark/genome/results
- sdsl-lite-modified/benchmark/genome/Makefile
- sdsl-lite-modified/benchmark/genome/sdsl
- sdsl-lite-modified/benchmark/genome/README
- sdsl-lite-modified/benchmark/genome/bin
- sdsl-lite-modified/benchmark/genome/src
- sdsl-lite-modified/benchmark/genome/src/search-speed-test.cpp
- sdsl-lite-modified/benchmark/genome/src/lcp-speed-test.cpp
- sdsl-lite-modified/benchmark/genome/src/search-speed-dist.cpp
- sdsl-lite-modified/benchmark/genome/src/sdsl-construct.cpp
- sdsl-lite-modified/benchmark/genome/src/bitpack2-speed-test.cpp
- sdsl-lite-modified/benchmark/genome/src/bitpack-speed-test.cpp
- sdsl-lite-modified/benchmark/genome/src/child-speed-test.cpp
- sdsl-lite-modified/benchmark/genome/src/esa-construct.cpp
- sdsl-lite-modified/benchmark/genome/data
- sdsl-lite-modified/benchmark/genome/compile_options.config
- sdsl-lite-modified/benchmark/data
- sdsl-lite-modified/benchmark/lcp
- sdsl-lite-modified/benchmark/lcp/visualize
- sdsl-lite-modified/benchmark/lcp/visualize/lcp-footer.tex
- sdsl-lite-modified/benchmark/lcp/visualize/Makefile
- sdsl-lite-modified/benchmark/lcp/visualize/lcp-header.tex
- sdsl-lite-modified/benchmark/lcp/visualize/lcp.R
- sdsl-lite-modified/benchmark/lcp/README.md
- sdsl-lite-modified/benchmark/lcp/results
- sdsl-lite-modified/benchmark/lcp/Makefile
- sdsl-lite-modified/benchmark/lcp/bin
- sdsl-lite-modified/benchmark/lcp/src
- sdsl-lite-modified/benchmark/lcp/src/create_lcp.cpp
- sdsl-lite-modified/benchmark/lcp/src/create_sa_bwt.cpp
- sdsl-lite-modified/benchmark/lcp/test_case.config
- sdsl-lite-modified/benchmark/lcp/compile_options.config
- sdsl-lite-modified/benchmark/lcp/lcp.config
- sdsl-lite-modified/benchmark/indexing_count
- sdsl-lite-modified/benchmark/indexing_count/visualize
- sdsl-lite-modified/benchmark/indexing_count/visualize/count.R
- sdsl-lite-modified/benchmark/indexing_count/visualize/count-footer.tex
- sdsl-lite-modified/benchmark/indexing_count/visualize/Makefile
- sdsl-lite-modified/benchmark/indexing_count/visualize/count-header.tex
- sdsl-lite-modified/benchmark/indexing_count/visualize/index-filter.config
- sdsl-lite-modified/benchmark/indexing_count/indexes
- sdsl-lite-modified/benchmark/indexing_count/README.md
- sdsl-lite-modified/benchmark/indexing_count/results
- sdsl-lite-modified/benchmark/indexing_count/info
- sdsl-lite-modified/benchmark/indexing_count/Makefile
- sdsl-lite-modified/benchmark/indexing_count/bin
- sdsl-lite-modified/benchmark/indexing_count/src
- sdsl-lite-modified/benchmark/indexing_count/src/info.cpp
- sdsl-lite-modified/benchmark/indexing_count/src/genpatterns.c
- sdsl-lite-modified/benchmark/indexing_count/src/interface.h
- sdsl-lite-modified/benchmark/indexing_count/src/run_queries_sdsl.cpp
- sdsl-lite-modified/benchmark/indexing_count/src/build_index_sdsl.cpp
- sdsl-lite-modified/benchmark/indexing_count/index.config
- sdsl-lite-modified/benchmark/indexing_count/test_case.config
- sdsl-lite-modified/benchmark/indexing_count/compile_options.config
- sdsl-lite-modified/benchmark/indexing_count/pattern
- sdsl-lite-modified/benchmark/indexing_locate
[truncated: 293 more entries]
