# Supplementary material for: Bitpacking techniques for indexing genomes: I. Hash tables
Source: Algorithms Mol Biol. 2016 Apr 18;11:5. doi: 10.1186/s13015-016-0069-5 (PMC4835851; doi:10.1186/s13015-016-0069-5)
Supplement: Supplementary file 1 — 10.1007/s13015-016-0069-5 Source code. Source code in an archive format, using tar and bzip2, for all bitpacking implementations of hash tables, based on a modification of the SDSL 2.0 package. Package also includes the benchmarking programs used for timing experiments. This is the same package as provided in our companion paper on bitpacking for enhanced suffix arrays. [file 13015_2016_69_MOESM1_ESM.bz2 › sdsl-lite-modified/lib/bp64_encc_vector.cpp]

/* sdsl - succinct data structures library
    Copyright (C) 2015 Thomas Wu

    This program is free software: you can redistribute it and/or modify
    it under the terms of the GNU General Public License as published by
    the Free Software Foundation, either version 3 of the License, or
    (at your option) any later version.

    This program is distributed in the hope that it will be useful,
    but WITHOUT ANY WARRANTY; without even the implied warranty of
    MERCHANTABILITY or FITNESS FOR A PARTICULAR PURPOSE.  See the
    GNU General Public License for more details.

    You should have received a copy of the GNU General Public License
    along with this program.  If not, see http://www.gnu.org/licenses/ .
*/
#include "sdsl/bp64_encc_vector.hpp"
#include "sdsl/int_vector.hpp"
#include <emmintrin.h>		// For SSE2


#ifdef DEBUG
#include <stdio.h>
#define debug(x) x
#else
#define debug(x)
#endif


#define BLOCKSIZE 64


/* Handles the case where remainder == 64 => column 3, row -1 */
static void
unpack_00_0 (__m128i* __restrict__ out, const __m128i* __restrict__ in) {
#ifdef BRANCH_FREE_ROW_SUM
  __m128i zero = _mm_set1_epi32(0U);
  _mm_store_si128(out++, zero); /* dummy */
#endif

  /* _mm_store_si128(out++, zero); -- Not needed, since row == -1 */

  return;
}


static void
unpack_00_1 (__m128i* __restrict__ out, const __m128i* __restrict__ in) {
  __m128i zero = _mm_set1_epi32(0U);

#ifdef BRANCH_FREE_ROW_SUM
  _mm_store_si128(out++, zero); /* dummy */
#endif

  _mm_store_si128(out++, zero);

  return;
}

static void
unpack_00_2 (__m128i* __restrict__ out, const __m128i* __restrict__ in) {
  __m128i zero = _mm_set1_epi32(0U);

#ifdef BRANCH_FREE_ROW_SUM
  out++;			/* dummy */
#endif

  _mm_store_si128(out++, zero);
  _mm_store_si128(out++, zero);

  return;
}


static void
unpack_02_fwd_1 (__m128i* __restrict__ out, const __m128i* __restrict__ in) {
    __m128i InReg;
    __m128i total;
    const __m128i mask2 = _mm_set1_epi32(3U);


#ifdef BRANCH_FREE_ROW_SUM
    __m128i dummy = _mm_set1_epi32(0U);
    _mm_store_si128(out++, dummy);
#endif

    InReg = _mm_load_si128(in);


    total = /* OutReg = */ _mm_and_si128( InReg , mask2);
    _mm_store_si128(out++, total);

    return;
}

static void
unpack_02_fwd_2 (__m128i* __restrict__ out, const __m128i* __restrict__ in) {
    __m128i InReg;
    __m128i OutReg, total;
    const __m128i mask2 = _mm_set1_epi32(3U);

#ifdef BRANCH_FREE_ROW_SUM
    out++;			/* dummy */
#endif

    InReg = _mm_load_si128(in);


    total = /* OutReg = */ _mm_and_si128( InReg , mask2);
    _mm_store_si128(out++, total);

    OutReg = _mm_and_si128(  _mm_srli_epi32(InReg,2) , mask2);
    total = _mm_add_epi32(total, OutReg);
    _mm_store_si128(out++, total);

    return;
}

static void
unpack_02_fwd_3 (__m128i* __restrict__ out, const __m128i* __restrict__ in) {
    __m128i InReg;
    __m128i total;
    const __m128i mask2 = _mm_set1_epi32(3U);

#ifdef BRANCH_FREE_ROW_SUM
    __m128i dummy = _mm_set1_epi32(0U);
    _mm_store_si128(out++, dummy);
#endif

    InReg = _mm_load_si128(in);


    total = /* OutReg = */ _mm_and_si128(  _mm_srli_epi32(InReg,4) , mask2);
    _mm_store_si128(out++, total);

    return;
}

static void
unpack_02_fwd_4 (__m128i* __restrict__ out, const __m128i* __restrict__ in) {
    __m128i InReg;
    __m128i OutReg, total;
    const __m128i mask2 = _mm_set1_epi32(3U);

#ifdef BRANCH_FREE_ROW_SUM
    out++;			/* dummy */
#endif

    InReg = _mm_load_si128(in);


    total = /* OutReg = */ _mm_and_si128(  _mm_srli_epi32(InReg,4) , mask2);
    _mm_store_si128(out++, total);

    OutReg = _mm_and_si128(  _mm_srli_epi32(InReg,6) , mask2);
    total = _mm_add_epi32(total, OutReg);
    _mm_store_si128(out++, total);

    return;
}


static void
unpack_02_fwd_5 (__m128i* __restrict__ out, const __m128i* __restrict__ in) {
    __m128i InReg;
    __m128i total;
    const __m128i mask2 = _mm_set1_epi32(3U);

#ifdef BRANCH_FREE_ROW_SUM
    __m128i dummy = _mm_set1_epi32(0U);
    _mm_store_si128(out++, dummy);
#endif

    InReg = _mm_load_si128(in);


    total = /* OutReg = */ _mm_and_si128(  _mm_srli_epi32(InReg,8) , mask2);
    _mm_store_si128(out++, total);

    return;
}

static void
unpack_02_fwd_6 (__m128i* __restrict__ out, const __m128i* __restrict__ in) {
    __m128i InReg;
    __m128i OutReg, total;
    const __m128i mask2 = _mm_set1_epi32(3U);

#ifdef BRANCH_FREE_ROW_SUM
    out++;			/* dummy */
#endif

    InReg = _mm_load_si128(in);


    total = /* OutReg = */ _mm_and_si128(  _mm_srli_epi32(InReg,8) , mask2);
    _mm_store_si128(out++, total);

    OutReg = _mm_and_si128(  _mm_srli_epi32(InReg,10) , mask2);
    total = _mm_add_epi32(total, OutReg);
    _mm_store_si128(out++, total);

    return;
}

static void
unpack_02_fwd_7 (__m128i* __restrict__ out, const __m128i* __restrict__ in) {
    __m128i InReg;
    __m128i total;
    const __m128i mask2 = _mm_set1_epi32(3U);

#ifdef BRANCH_FREE_ROW_SUM
    __m128i dummy = _mm_set1_epi32(0U);
    _mm_store_si128(out++, dummy);
#endif

    InReg = _mm_load_si128(in);


    total = /* OutReg = */ _mm_and_si128(  _mm_srli_epi32(InReg,12) , mask2);
    _mm_store_si128(out++, total);

    return;
}

static void
unpack_02_fwd_8 (__m128i* __restrict__ out, const __m128i* __restrict__ in) {
    __m128i InReg;
    __m128i OutReg, total;
    const __m128i mask2 = _mm_set1_epi32(3U);

#ifdef BRANCH_FREE_ROW_SUM
    out++;			/* dummy */
#endif

    InReg = _mm_load_si128(in);


    total = /* OutReg = */ _mm_and_si128(  _mm_srli_epi32(InReg,12) , mask2);
    _mm_store_si128(out++, total);

    OutReg = _mm_and_si128(  _mm_srli_epi32(InReg,14) , mask2);
    total = _mm_add_epi32(total, OutReg);
    _mm_store_si128(out++, total);

    return;
}

static void
unpack_02_rev_1 (__m128i* __restrict__ out, const __m128i* __restrict__ in) {
    __m128i InReg;
    __m128i total;
    const __m128i mask2 = _mm_set1_epi32(3U);

#ifdef BRANCH_FREE_ROW_SUM
    __m128i dummy = _mm_set1_epi32(0U);
    _mm_store_si128(out++, dummy);
#endif

    InReg = _mm_load_si128(in);


    total = /* OutReg = */ _mm_and_si128(  _mm_srli_epi32(InReg,16) , mask2);
#ifdef BRANCH_FREE_QTR_BLOCK
    total = _mm_sub_epi32(dummy,total);
#endif
    _mm_store_si128(out++, total);

    return;
}

static void
unpack_02_rev_2 (__m128i* __restrict__ out, const __m128i* __restrict__ in) {
    __m128i InReg;
    __m128i OutReg, total;
    const __m128i mask2 = _mm_set1_epi32(3U);

#ifdef BRANCH_FREE_ROW_SUM
    out++;			/* dummy */
#endif

    InReg = _mm_load_si128(in);


    total = /* OutReg = */ _mm_and_si128(  _mm_srli_epi32(InReg,16) , mask2);
#ifdef BRANCH_FREE_QTR_BLOCK
    total = _mm_sub_epi32(_mm_set1_epi32(0U),total);
#endif
    _mm_store_si128(out++, total);

    OutReg = _mm_and_si128(  _mm_srli_epi32(InReg,18) , mask2);
#ifdef BRANCH_FREE_QTR_BLOCK
    total = _mm_sub_epi32(total, OutReg);
#else
    total = _mm_add_epi32(total, OutReg);
#endif
    _mm_store_si128(out++, total);

    return;
}

static void
unpack_02_rev_3 (__m128i* __restrict__ out, const __m128i* __restrict__ in) {
    __m128i InReg;
    __m128i total;
    const __m128i mask2 = _mm_set1_epi32(3U);

#ifdef BRANCH_FREE_ROW_SUM
    __m128i dummy = _mm_set1_epi32(0U);
    _mm_store_si128(out++, dummy);
#endif

    InReg = _mm_load_si128(in);


    total = /* OutReg = */ _mm_and_si128(  _mm_srli_epi32(InReg,20) , mask2);
#ifdef BRANCH_FREE_QTR_BLOCK
    total = _mm_sub_epi32(dummy,total);
#endif
    _mm_store_si128(out++, total);

    return;
}

static void
unpack_02_rev_4 (__m128i* __restrict__ out, const __m128i* __restrict__ in) {
    __m128i InReg;
    __m128i OutReg, total;
    const __m128i mask2 = _mm_set1_epi32(3U);

#ifdef BRANCH_FREE_ROW_SUM
    out++;			/* dummy */
#endif

    InReg = _mm_load_si128(in);


    total = /* OutReg = */ _mm_and_si128(  _mm_srli_epi32(InReg,20) , mask2);
#ifdef BRANCH_FREE_QTR_BLOCK
    total = _mm_sub_epi32(_mm_set1_epi32(0U),total);
#endif
    _mm_store_si128(out++, total);

    OutReg = _mm_and_si128(  _mm_srli_epi32(InReg,22) , mask2);
#ifdef BRANCH_FREE_QTR_BLOCK
    total = _mm_sub_epi32(total, OutReg);
#else
    total = _mm_add_epi32(total, OutReg);
#endif
    _mm_store_si128(out++, total);

    return;
}

static void
unpack_02_rev_5 (__m128i* __restrict__ out, const __m128i* __restrict__ in) {
    __m128i InReg;
    __m128i total;
    const __m128i mask2 = _mm_set1_epi32(3U);

#ifdef BRANCH_FREE_ROW_SUM
    __m128i dummy = _mm_set1_epi32(0U);
    _mm_store_si128(out++, dummy);
#endif

    InReg = _mm_load_si128(in);


    total = /* OutReg = */ _mm_and_si128(  _mm_srli_epi32(InReg,24) , mask2);
#ifdef BRANCH_FREE_QTR_BLOCK
    total = _mm_sub_epi32(dummy,total);
#endif
    _mm_store_si128(out++, total);

    return;
}

static void
unpack_02_rev_6 (__m128i* __restrict__ out, const __m128i* __restrict__ in) {
    __m128i InReg;
    __m128i OutReg, total;
    const __m128i mask2 = _mm_set1_epi32(3U);

#ifdef BRANCH_FREE_ROW_SUM
    out++;			/* dummy */
#endif

    InReg = _mm_load_si128(in);


    total = /* OutReg = */ _mm_and_si128(  _mm_srli_epi32(InReg,24) , mask2);
#ifdef BRANCH_FREE_QTR_BLOCK
    total = _mm_sub_epi32(_mm_set1_epi32(0U),total);
#endif
    _mm_store_si128(out++, total);

    OutReg = _mm_and_si128(  _mm_srli_epi32(InReg,26) , mask2);
#ifdef BRANCH_FREE_QTR_BLOCK
    total = _mm_sub_epi32(total, OutReg);
#else
    total = _mm_add_epi32(total, OutReg);
#endif
    _mm_store_si128(out++, total);

    return;
}

static void
unpack_02_rev_7 (__m128i* __restrict__ out, const __m128i* __restrict__ in) {
    __m128i InReg;
    __m128i total;
    const __m128i mask2 = _mm_set1_epi32(3U);

#ifdef BRANCH_FREE_ROW_SUM
    __m128i dummy = _mm_set1_epi32(0U);
    _mm_store_si128(out++, dummy);
#endif

    InReg = _mm_load_si128(in);


    total = /* OutReg = */ _mm_and_si128(  _mm_srli_epi32(InReg,28) , mask2);
#ifdef BRANCH_FREE_QTR_BLOCK
    total = _mm_sub_epi32(dummy,total);
#endif
    _mm_store_si128(out++, total);

    return;
}

static void
unpack_02_rev_8 (__m128i* __restrict__ out, const __m128i* __restrict__ in) {
    __m128i InReg;
    __m128i OutReg, total;
    const __m128i mask2 = _mm_set1_epi32(3U);

#ifdef BRANCH_FREE_ROW_SUM
    out++;			/* dummy */
#endif

    InReg = _mm_load_si128(in);


    total = /* OutReg = */ _mm_and_si128(  _mm_srli_epi32(InReg,28) , mask2);
#ifdef BRANCH_FREE_QTR_BLOCK
    total = _mm_sub_epi32(_mm_set1_epi32(0U),total);
#endif
    _mm_store_si128(out++, total);

    OutReg =   _mm_srli_epi32(InReg,30) ;
#ifdef BRANCH_FREE_QTR_BLOCK
    total = _mm_sub_epi32(total, OutReg);
#else
    total = _mm_add_epi32(total, OutReg);
#endif
    _mm_store_si128(out++, total);

    return;
}


static void
unpack_04_fwd_1 (__m128i* __restrict__ out, const __m128i* __restrict__ in) {
    __m128i InReg;
    __m128i total;
    const __m128i mask4 = _mm_set1_epi32(15U);

#ifdef BRANCH_FREE_ROW_SUM
    __m128i dummy = _mm_set1_epi32(0U);
    _mm_store_si128(out++, dummy);
#endif

    InReg = _mm_load_si128(in);


    total = /* OutReg = */ _mm_and_si128( InReg , mask4);
    _mm_store_si128(out++, total);

    return;
}

static void
unpack_04_fwd_2 (__m128i* __restrict__ out, const __m128i* __restrict__ in) {
    __m128i InReg;
    __m128i OutReg, total;
    const __m128i mask4 = _mm_set1_epi32(15U);

#ifdef BRANCH_FREE_ROW_SUM
    out++;			/* dummy */
#endif

    InReg = _mm_load_si128(in);


    total = /* OutReg = */ _mm_and_si128( InReg , mask4);
    _mm_store_si128(out++, total);

    OutReg = _mm_and_si128(  _mm_srli_epi32(InReg,4) , mask4);
    total = _mm_add_epi32(total, OutReg);
    _mm_store_si128(out++, total);

    return;
}

static void
unpack_04_fwd_3 (__m128i* __restrict__ out, const __m128i* __restrict__ in) {
    __m128i InReg;
    __m128i total;
    const __m128i mask4 = _mm_set1_epi32(15U);

#ifdef BRANCH_FREE_ROW_SUM
    __m128i dummy = _mm_set1_epi32(0U);
    _mm_store_si128(out++, dummy);
#endif

    InReg = _mm_load_si128(in);


    total = /* OutReg = */ _mm_and_si128(  _mm_srli_epi32(InReg,8) , mask4);
    _mm_store_si128(out++, total);

    return;
}

static void
unpack_04_fwd_4 (__m128i* __restrict__ out, const __m128i* __restrict__ in) {
    __m128i InReg;
    __m128i OutReg, total;
    const __m128i mask4 = _mm_set1_epi32(15U);

#ifdef BRANCH_FREE_ROW_SUM
    out++;			/* dummy */
#endif

    InReg = _mm_load_si128(in);


    total = /* OutReg = */ _mm_and_si128(  _mm_srli_epi32(InReg,8) , mask4);
    _mm_store_si128(out++, total);

    OutReg = _mm_and_si128(  _mm_srli_epi32(InReg,12) , mask4);
    total = _mm_add_epi32(total, OutReg);
    _mm_store_si128(out++, total);

    return;
}

static void
unpack_04_fwd_5 (__m128i* __restrict__ out, const __m128i* __restrict__ in) {
    __m128i InReg;
    __m128i total;
    const __m128i mask4 = _mm_set1_epi32(15U);

#ifdef BRANCH_FREE_ROW_SUM
    __m128i dummy = _mm_set1_epi32(0U);
    _mm_store_si128(out++, dummy);
#endif

    InReg = _mm_load_si128(in);


    total = /* OutReg = */ _mm_and_si128(  _mm_srli_epi32(InReg,16) , mask4);
    _mm_store_si128(out++, total);

    return;
}

static void
unpack_04_fwd_6 (__m128i* __restrict__ out, const __m128i* __restrict__ in) {
    __m128i InReg;
    __m128i OutReg, total;
    const __m128i mask4 = _mm_set1_epi32(15U);

#ifdef BRANCH_FREE_ROW_SUM
    out++;			/* dummy */
#endif

    InReg = _mm_load_si128(in);


    total = /* OutReg = */ _mm_and_si128(  _mm_srli_epi32(InReg,16) , mask4);
    _mm_store_si128(out++, total);

    OutReg = _mm_and_si128(  _mm_srli_epi32(InReg,20) , mask4);
    total = _mm_add_epi32(total, OutReg);
    _mm_store_si128(out++, total);

    return;
}

static void
unpack_04_fwd_7 (__m128i* __restrict__ out, const __m128i* __restrict__ in) {
    __m128i InReg;
    __m128i total;
    const __m128i mask4 = _mm_set1_epi32(15U);

#ifdef BRANCH_FREE_ROW_SUM
    __m128i dummy = _mm_set1_epi32(0U);
    _mm_store_si128(out++, dummy);
#endif

    InReg = _mm_load_si128(in);


    total = /* OutReg = */ _mm_and_si128(  _mm_srli_epi32(InReg,24) , mask4);
    _mm_store_si128(out++, total);

    return;
}

static void
unpack_04_fwd_8 (__m128i* __restrict__ out, const __m128i* __restrict__ in) {
    __m128i InReg;
    __m128i OutReg, total;
    const __m128i mask4 = _mm_set1_epi32(15U);

#ifdef BRANCH_FREE_ROW_SUM
    out++;			/* dummy */
#endif

    InReg = _mm_load_si128(in);


    total = /* OutReg = */ _mm_and_si128(  _mm_srli_epi32(InReg,24) , mask4);
    _mm_store_si128(out++, total);

    OutReg =   _mm_srli_epi32(InReg,28) ;
    total = _mm_add_epi32(total, OutReg);
    _mm_store_si128(out++, total);

    return;
}


static void
unpack_04_rev_1 (__m128i* __restrict__ out, const __m128i* __restrict__ in) {
    __m128i InReg;
    __m128i total;
    const __m128i mask4 = _mm_set1_epi32(15U);

#ifdef BRANCH_FREE_ROW_SUM
    __m128i dummy = _mm_set1_epi32(0U);
    _mm_store_si128(out++, dummy);
#endif

    InReg = _mm_load_si128(++in);


    total = /* OutReg = */ _mm_and_si128( InReg , mask4);
#ifdef BRANCH_FREE_QTR_BLOCK
    total = _mm_sub_epi32(dummy,total);
#endif
    _mm_store_si128(out++, total);

    return;
}

static void
unpack_04_rev_2 (__m128i* __restrict__ out, const __m128i* __restrict__ in) {
    __m128i InReg;
    __m128i OutReg, total;
    const __m128i mask4 = _mm_set1_epi32(15U);

#ifdef BRANCH_FREE_ROW_SUM
    out++;			/* dummy */
#endif

    InReg = _mm_load_si128(++in);


    total = /* OutReg = */ _mm_and_si128( InReg , mask4);
#ifdef BRANCH_FREE_QTR_BLOCK
    total = _mm_sub_epi32(_mm_set1_epi32(0U),total);
#endif
    _mm_store_si128(out++, total);

    OutReg = _mm_and_si128(  _mm_srli_epi32(InReg,4) , mask4);
#ifdef BRANCH_FREE_QTR_BLOCK
    total = _mm_sub_epi32(total, OutReg);
#else
    total = _mm_add_epi32(total, OutReg);
#endif
    _mm_store_si128(out++, total);

    return;
}

static void
unpack_04_rev_3 (__m128i* __restrict__ out, const __m128i* __restrict__ in) {
    __m128i InReg;
    __m128i total;
    const __m128i mask4 = _mm_set1_epi32(15U);

#ifdef BRANCH_FREE_ROW_SUM
    __m128i dummy = _mm_set1_epi32(0U);
    _mm_store_si128(out++, dummy);
#endif

    InReg = _mm_load_si128(++in);


    total = /* OutReg = */ _mm_and_si128(  _mm_srli_epi32(InReg,8) , mask4);
#ifdef BRANCH_FREE_QTR_BLOCK
    total = _mm_sub_epi32(dummy,total);
#endif
    _mm_store_si128(out++, total);

    return;
}

static void
unpack_04_rev_4 (__m128i* __restrict__ out, const __m128i* __restrict__ in) {
    __m128i InReg;
    __m128i OutReg, total;
    const __m128i mask4 = _mm_set1_epi32(15U);

#ifdef BRANCH_FREE_ROW_SUM
    out++;			/* dummy */
#endif

    InReg = _mm_load_si128(++in);


    total = /* OutReg = */ _mm_and_si128(  _mm_srli_epi32(InReg,8) , mask4);
#ifdef BRANCH_FREE_QTR_BLOCK
    total = _mm_sub_epi32(_mm_set1_epi32(0U),total);
#endif
    _mm_store_si128(out++, total);

    OutReg = _mm_and_si128(  _mm_srli_epi32(InReg,12) , mask4);
#ifdef BRANCH_FREE_QTR_BLOCK
    total = _mm_sub_epi32(total, OutReg);
#else
    total = _mm_add_epi32(total, OutReg);
#endif
    _mm_store_si128(out++, total);

    return;
}

static void
unpack_04_rev_5 (__m128i* __restrict__ out, const __m128i* __restrict__ in) {
    __m128i InReg;
    __m128i total;
    const __m128i mask4 = _mm_set1_epi32(15U);

#ifdef BRANCH_FREE_ROW_SUM
    __m128i dummy = _mm_set1_epi32(0U);
    _mm_store_si128(out++, dummy);
#endif

    InReg = _mm_load_si128(++in);


    total = /* OutReg = */ _mm_and_si128(  _mm_srli_epi32(InReg,16) , mask4);
#ifdef BRANCH_FREE_QTR_BLOCK
    total = _mm_sub_epi32(dummy,total);
#endif
    _mm_store_si128(out++, total);

    return;
}

static void
unpack_04_rev_6 (__m128i* __restrict__ out, const __m128i* __restrict__ in) {
    __m128i InReg;
    __m128i OutReg, total;
    const __m128i mask4 = _mm_set1_epi32(15U);

#ifdef BRANCH_FREE_ROW_SUM
    out++;			/* dummy */
#endif

    InReg = _mm_load_si128(++in);


    total = /* OutReg = */ _mm_and_si128(  _mm_srli_epi32(InReg,16) , mask4);
#ifdef BRANCH_FREE_QTR_BLOCK
    total = _mm_sub_epi32(_mm_set1_epi32(0U),total);
#endif
    _mm_store_si128(out++, total);

    OutReg = _mm_and_si128(  _mm_srli_epi32(InReg,20) , mask4);
#ifdef BRANCH_FREE_QTR_BLOCK
    total = _mm_sub_epi32(total, OutReg);
#else
    total = _mm_add_epi32(total, OutReg);
#endif
    _mm_store_si128(out++, total);

    return;
}

static void
unpack_04_rev_7 (__m128i* __restrict__ out, const __m128i* __restrict__ in) {
    __m128i InReg;
    __m128i total;
    const __m128i mask4 = _mm_set1_epi32(15U);

#ifdef BRANCH_FREE_ROW_SUM
    __m128i dummy = _mm_set1_epi32(0U);
    _mm_store_si128(out++, dummy);
#endif

    InReg = _mm_load_si128(++in);


    total = /* OutReg = */ _mm_and_si128(  _mm_srli_epi32(InReg,24) , mask4);
#ifdef BRANCH_FREE_QTR_BLOCK
    total = _mm_sub_epi32(dummy,total);
#endif
    _mm_store_si128(out++, total);

    return;
}

static void
unpack_04_rev_8 (__m128i* __restrict__ out, const __m128i* __restrict__ in) {
    __m128i InReg;
    __m128i OutReg, total;
    const __m128i mask4 = _mm_set1_epi32(15U);

#ifdef BRANCH_FREE_ROW_SUM
    out++;			/* dummy */
#endif

    InReg = _mm_load_si128(++in);


    total = /* OutReg = */ _mm_and_si128(  _mm_srli_epi32(InReg,24) , mask4);
#ifdef BRANCH_FREE_QTR_BLOCK
    total = _mm_sub_epi32(_mm_set1_epi32(0U),total);
#endif
    _mm_store_si128(out++, total);

    OutReg =   _mm_srli_epi32(InReg,28) ;
#ifdef BRANCH_FREE_QTR_BLOCK
    total = _mm_sub_epi32(total, OutReg);
#else
    total = _mm_add_epi32(total, OutReg);
#endif
    _mm_store_si128(out++, total);

    return;
}

static void
unpack_06_fwd_1 (__m128i* __restrict__ out, const __m128i* __restrict__ in) {
  __m128i InReg;
  __m128i total;
    const __m128i mask6 =  _mm_set1_epi32(63U);

#ifdef BRANCH_FREE_ROW_SUM
  __m128i dummy = _mm_set1_epi32(0U);
    _mm_store_si128(out++, dummy);
#endif

    InReg = _mm_load_si128(in);


    total = /* OutReg = */ _mm_and_si128( InReg , mask6);
    _mm_store_si128(out++, total);

    return;
}

static void
unpack_06_fwd_2 (__m128i* __restrict__ out, const __m128i* __restrict__ in) {
    __m128i InReg;
    __m128i OutReg, total;
    const __m128i mask6 =  _mm_set1_epi32(63U);

#ifdef BRANCH_FREE_ROW_SUM
    out++;			/* dummy */
#endif

    InReg = _mm_load_si128(in);


    total = /* OutReg = */ _mm_and_si128( InReg , mask6);
    _mm_store_si128(out++, total);

    OutReg = _mm_and_si128(  _mm_srli_epi32(InReg,6) , mask6);
    total = _mm_add_epi32(total, OutReg);
    _mm_store_si128(out++, total);

    return;
}

static void
unpack_06_fwd_3 (__m128i* __restrict__ out, const __m128i* __restrict__ in) {
    __m128i InReg;
    __m128i total;
    const __m128i mask6 =  _mm_set1_epi32(63U);

#ifdef BRANCH_FREE_ROW_SUM
    __m128i dummy = _mm_set1_epi32(0U);
    _mm_store_si128(out++, dummy);
#endif

    InReg = _mm_load_si128(in);


    total = /* OutReg = */ _mm_and_si128(  _mm_srli_epi32(InReg,12) , mask6);
    _mm_store_si128(out++, total);

    return;
}

static void
unpack_06_fwd_4 (__m128i* __restrict__ out, const __m128i* __restrict__ in) {
    __m128i InReg;
    __m128i OutReg, total;
    const __m128i mask6 =  _mm_set1_epi32(63U);

#ifdef BRANCH_FREE_ROW_SUM
    out++;			/* dummy */
#endif

    InReg = _mm_load_si128(in);


    total = /* OutReg = */ _mm_and_si128(  _mm_srli_epi32(InReg,12) , mask6);
    _mm_store_si128(out++, total);

    OutReg = _mm_and_si128(  _mm_srli_epi32(InReg,18) , mask6);
    total = _mm_add_epi32(total, OutReg);
    _mm_store_si128(out++, total);

    return;
}

static void
unpack_06_fwd_5 (__m128i* __restrict__ out, const __m128i* __restrict__ in) {
    __m128i InReg;
    __m128i total;
    const __m128i mask6 =  _mm_set1_epi32(63U);

#ifdef BRANCH_FREE_ROW_SUM
    __m128i dummy = _mm_set1_epi32(0U);
    _mm_store_si128(out++, dummy);
#endif

    InReg = _mm_load_si128(in);


    total = /* OutReg = */ _mm_and_si128(  _mm_srli_epi32(InReg,24) , mask6);
    _mm_store_si128(out++, total);

    return;
}

static void
unpack_06_fwd_6 (__m128i* __restrict__ out, const __m128i* __restrict__ in) {
    __m128i InReg;
    __m128i OutReg, total;
    const __m128i mask6 =  _mm_set1_epi32(63U);

#ifdef BRANCH_FREE_ROW_SUM
    out++;			/* dummy */
#endif

    InReg = _mm_load_si128(in);


    total = /* OutReg = */ _mm_and_si128(  _mm_srli_epi32(InReg,24) , mask6);
    _mm_store_si128(out++, total);

    OutReg =   _mm_srli_epi32(InReg,30) ;
    InReg = _mm_load_si128(++in);

#ifdef MULTIMASK
    OutReg = _mm_or_si128(OutReg, _mm_slli_epi32(_mm_and_si128(InReg, mask4), 6-4));
#else
    OutReg = _mm_or_si128(OutReg, _mm_and_si128(_mm_slli_epi32(InReg, 6 - 4), mask6));
#endif
    total = _mm_add_epi32(total, OutReg);
    _mm_store_si128(out++, total);

    return;
}

static void
unpack_06_fwd_7 (__m128i* __restrict__ out, const __m128i* __restrict__ in) {
    __m128i InReg;
    __m128i total;
    const __m128i mask6 =  _mm_set1_epi32(63U);

#ifdef BRANCH_FREE_ROW_SUM
    __m128i dummy = _mm_set1_epi32(0U);
    _mm_store_si128(out++, dummy);
#endif

    InReg = _mm_load_si128(++in);


    total = /* OutReg = */ _mm_and_si128(  _mm_srli_epi32(InReg,4) , mask6);
    _mm_store_si128(out++, total);

    return;
}

static void
unpack_06_fwd_8 (__m128i* __restrict__ out, const __m128i* __restrict__ in) {
    __m128i InReg;
    __m128i OutReg, total;
    const __m128i mask6 =  _mm_set1_epi32(63U);

#ifdef BRANCH_FREE_ROW_SUM
    out++;			/* dummy */
#endif

    InReg = _mm_load_si128(++in);


    total = /* OutReg = */ _mm_and_si128(  _mm_srli_epi32(InReg,4) , mask6);
    _mm_store_si128(out++, total);

    OutReg = _mm_and_si128(  _mm_srli_epi32(InReg,10) , mask6);
    total = _mm_add_epi32(total, OutReg);
    _mm_store_si128(out++, total);

    return;
}

static void
unpack_06_rev_1 (__m128i* __restrict__ out, const __m128i* __restrict__ in) {
    __m128i InReg;
    __m128i total;
    const __m128i mask6 =  _mm_set1_epi32(63U);

#ifdef BRANCH_FREE_ROW_SUM
    __m128i dummy = _mm_set1_epi32(0U);
    _mm_store_si128(out++, dummy);
#endif

    InReg = _mm_load_si128(++in);


    total = /* OutReg = */ _mm_and_si128(  _mm_srli_epi32(InReg,16) , mask6);
#ifdef BRANCH_FREE_QTR_BLOCK
    total = _mm_sub_epi32(dummy,total);
#endif
    _mm_store_si128(out++, total);

    return;
}

static void
unpack_06_rev_2 (__m128i* __restrict__ out, const __m128i* __restrict__ in) {
    __m128i InReg;
    __m128i OutReg, total;
    const __m128i mask6 =  _mm_set1_epi32(63U);

#ifdef BRANCH_FREE_ROW_SUM
    out++;			/* dummy */
#endif

    InReg = _mm_load_si128(++in);


    total = /* OutReg = */ _mm_and_si128(  _mm_srli_epi32(InReg,16) , mask6);
#ifdef BRANCH_FREE_QTR_BLOCK
    total = _mm_sub_epi32(_mm_set1_epi32(0U),total);
#endif
    _mm_store_si128(out++, total);

    OutReg = _mm_and_si128(  _mm_srli_epi32(InReg,22) , mask6);
#ifdef BRANCH_FREE_QTR_BLOCK
    total = _mm_sub_epi32(total, OutReg);
#else
    total = _mm_add_epi32(total, OutReg);
#endif
    _mm_store_si128(out++, total);

    return;
}

static void
unpack_06_rev_3 (__m128i* __restrict__ out, const __m128i* __restrict__ in) {
    __m128i InReg;
    __m128i OutReg, total;
    const __m128i mask6 =  _mm_set1_epi32(63U);

#ifdef BRANCH_FREE_ROW_SUM
    __m128i dummy = _mm_set1_epi32(0U);
    _mm_store_si128(out++, dummy);
#endif

    InReg = _mm_load_si128(++in);


    OutReg =   _mm_srli_epi32(InReg,28) ;
    InReg = _mm_load_si128(++in);

#ifdef MULTIMASK
    total = /* OutReg = */ _mm_or_si128(OutReg, _mm_slli_epi32(_mm_and_si128(InReg, mask2), 6-2));
#else
    total = /* OutReg = */ _mm_or_si128(OutReg, _mm_and_si128(_mm_slli_epi32(InReg, 6 - 2), mask6));
#endif
#ifdef BRANCH_FREE_QTR_BLOCK
    total = _mm_sub_epi32(dummy,total);
#endif
    _mm_store_si128(out++, total);

    return;
}

static void
unpack_06_rev_4 (__m128i* __restrict__ out, const __m128i* __restrict__ in) {
    __m128i InReg;
    __m128i OutReg, total;
    const __m128i mask6 =  _mm_set1_epi32(63U);

#ifdef BRANCH_FREE_ROW_SUM
    out++;			/* dummy */
#endif

    InReg = _mm_load_si128(++in);


    OutReg =   _mm_srli_epi32(InReg,28) ;
    InReg = _mm_load_si128(++in);

#ifdef MULTIMASK
    total = /* OutReg = */ _mm_or_si128(OutReg, _mm_slli_epi32(_mm_and_si128(InReg, mask2), 6-2));
#else
    total = /* OutReg = */ _mm_or_si128(OutReg, _mm_and_si128(_mm_slli_epi32(InReg, 6 - 2), mask6));
#endif
#ifdef BRANCH_FREE_QTR_BLOCK
    total = _mm_sub_epi32(_mm_set1_epi32(0U),total);
#endif
    _mm_store_si128(out++, total);

    OutReg = _mm_and_si128(  _mm_srli_epi32(InReg,2) , mask6);
#ifdef BRANCH_FREE_QTR_BLOCK
    total = _mm_sub_epi32(total, OutReg);
#else
    total = _mm_add_epi32(total, OutReg);
#endif
    _mm_store_si128(out++, total);

    return;
}

static void
unpack_06_rev_5 (__m128i* __restrict__ out, const __m128i* __restrict__ in) {
    __m128i InReg;
    __m128i total;
    const __m128i mask6 =  _mm_set1_epi32(63U);

#ifdef BRANCH_FREE_ROW_SUM
    __m128i dummy = _mm_set1_epi32(0U);
    _mm_store_si128(out++, dummy);
#endif

    in += 2;
    InReg = _mm_load_si128(in);


    total = /* OutReg = */ _mm_and_si128(  _mm_srli_epi32(InReg,8) , mask6);
#ifdef BRANCH_FREE_QTR_BLOCK
    total = _mm_sub_epi32(dummy,total);
#endif
    _mm_store_si128(out++, total);

    return;
}

static void
unpack_06_rev_6 (__m128i* __restrict__ out, const __m128i* __restrict__ in) {
    __m128i InReg;
    __m128i OutReg, total;
    const __m128i mask6 =  _mm_set1_epi32(63U);

#ifdef BRANCH_FREE_ROW_SUM
    out++;			/* dummy */
#endif

    in += 2;
    InReg = _mm_load_si128(in);


    total = /* OutReg = */ _mm_and_si128(  _mm_srli_epi32(InReg,8) , mask6);
#ifdef BRANCH_FREE_QTR_BLOCK
    total = _mm_sub_epi32(_mm_set1_epi32(0U),total);
#endif
    _mm_store_si128(out++, total);

    OutReg = _mm_and_si128(  _mm_srli_epi32(InReg,14) , mask6);
#ifdef BRANCH_FREE_QTR_BLOCK
    total = _mm_sub_epi32(total, OutReg);
#else
    total = _mm_add_epi32(total, OutReg);
#endif
    _mm_store_si128(out++, total);

    return;

}

static void
unpack_06_rev_7 (__m128i* __restrict__ out, const __m128i* __restrict__ in) {
    __m128i InReg;
    __m128i total;
    const __m128i mask6 =  _mm_set1_epi32(63U);

#ifdef BRANCH_FREE_ROW_SUM
    __m128i dummy = _mm_set1_epi32(0U);
    _mm_store_si128(out++, dummy);
#endif

    in += 2;
    InReg = _mm_load_si128(in);


    total = /* OutReg = */ _mm_and_si128(  _mm_srli_epi32(InReg,20) , mask6);
#ifdef BRANCH_FREE_QTR_BLOCK
    total = _mm_sub_epi32(dummy,total);
#endif
    _mm_store_si128(out++, total);

    return;
}

static void
unpack_06_rev_8 (__m128i* __restrict__ out, const __m128i* __restrict__ in) {
    __m128i InReg;
    __m128i OutReg, total;
    const __m128i mask6 =  _mm_set1_epi32(63U);

#ifdef BRANCH_FREE_ROW_SUM
    out++;			/* dummy */
#endif

    in += 2;
    InReg = _mm_load_si128(in);


    total = /* OutReg = */ _mm_and_si128(  _mm_srli_epi32(InReg,20) , mask6);
#ifdef BRANCH_FREE_QTR_BLOCK
    total = _mm_sub_epi32(_mm_set1_epi32(0U),total);
#endif
    _mm_store_si128(out++, total);

    OutReg =   _mm_srli_epi32(InReg,26) ;
#ifdef BRANCH_FREE_QTR_BLOCK
    total = _mm_sub_epi32(total, OutReg);
#else
    total = _mm_add_epi32(total, OutReg);
#endif
    _mm_store_si128(out++, total);

    return;
}

static void
unpack_08_fwd_1 (__m128i* __restrict__ out, const __m128i* __restrict__ in) {
    __m128i InReg;
    __m128i total;
    const __m128i mask8 =  _mm_set1_epi32(255U);

#ifdef BRANCH_FREE_ROW_SUM
    __m128i dummy = _mm_set1_epi32(0U);
    _mm_store_si128(out++, dummy);
#endif

    InReg = _mm_load_si128(in);


    total = /* OutReg = */ _mm_and_si128( InReg , mask8);
    _mm_store_si128(out++, total);

    return;
}


static void
unpack_08_fwd_2 (__m128i* __restrict__ out, const __m128i* __restrict__ in) {
    __m128i InReg;
    __m128i OutReg, total;
    const __m128i mask8 =  _mm_set1_epi32(255U);

#ifdef BRANCH_FREE_ROW_SUM
    out++;			/* dummy */
#endif

    InReg = _mm_load_si128(in);


    total = /* OutReg = */ _mm_and_si128( InReg , mask8);
    _mm_store_si128(out++, total);

    OutReg = _mm_and_si128(  _mm_srli_epi32(InReg,8) , mask8);
    total = _mm_add_epi32(total, OutReg);
    _mm_store_si128(out++, total);

    return;
}

static void
unpack_08_fwd_3 (__m128i* __restrict__ out, const __m128i* __restrict__ in) {
    __m128i InReg;
    __m128i total;
    const __m128i mask8 =  _mm_set1_epi32(255U);

#ifdef BRANCH_FREE_ROW_SUM
    __m128i dummy = _mm_set1_epi32(0U);
    _mm_store_si128(out++, dummy);
#endif

    InReg = _mm_load_si128(in);


    total = /* OutReg = */ _mm_and_si128(  _mm_srli_epi32(InReg,16) , mask8);
    _mm_store_si128(out++, total);

    return;
}

static void
unpack_08_fwd_4 (__m128i* __restrict__ out, const __m128i* __restrict__ in) {
    __m128i InReg;
    __m128i OutReg, total;
    const __m128i mask8 =  _mm_set1_epi32(255U);

#ifdef BRANCH_FREE_ROW_SUM
    out++;			/* dummy */
#endif

    InReg = _mm_load_si128(in);


    total = /* OutReg = */ _mm_and_si128(  _mm_srli_epi32(InReg,16) , mask8);
    _mm_store_si128(out++, total);

    OutReg =   _mm_srli_epi32(InReg,24) ;
    /* InReg = _mm_load_si128(++in); */

    total = _mm_add_epi32(total, OutReg);
    _mm_store_si128(out++, total);

    return;
}

static void
unpack_08_fwd_5 (__m128i* __restrict__ out, const __m128i* __restrict__ in) {
    __m128i InReg;
    __m128i total;
    const __m128i mask8 =  _mm_set1_epi32(255U);

#ifdef BRANCH_FREE_ROW_SUM
    __m128i dummy = _mm_set1_epi32(0U);
    _mm_store_si128(out++, dummy);
#endif

    InReg = _mm_load_si128(++in);


    total = /* OutReg = */ _mm_and_si128( InReg , mask8);
    _mm_store_si128(out++, total);

    return;
}

static void
unpack_08_fwd_6 (__m128i* __restrict__ out, const __m128i* __restrict__ in) {
    __m128i InReg;
    __m128i OutReg, total;
    const __m128i mask8 =  _mm_set1_epi32(255U);

#ifdef BRANCH_FREE_ROW_SUM
    out++;			/* dummy */
#endif

    InReg = _mm_load_si128(++in);


    total = /* OutReg = */ _mm_and_si128( InReg , mask8);
    _mm_store_si128(out++, total);

    OutReg = _mm_and_si128(  _mm_srli_epi32(InReg,8) , mask8);
    total = _mm_add_epi32(total, OutReg);
    _mm_store_si128(out++, total);

    return;
}

static void
unpack_08_fwd_7 (__m128i* __restrict__ out, const __m128i* __restrict__ in) {
    __m128i InReg;
    __m128i total;
    const __m128i mask8 =  _mm_set1_epi32(255U);

#ifdef BRANCH_FREE_ROW_SUM
    __m128i dummy = _mm_set1_epi32(0U);
    _mm_store_si128(out++, dummy);
#endif

    InReg = _mm_load_si128(++in);


    total = /* OutReg = */ _mm_and_si128(  _mm_srli_epi32(InReg,16) , mask8);
    _mm_store_si128(out++, total);

    return;
}

static void
unpack_08_fwd_8 (__m128i* __restrict__ out, const __m128i* __restrict__ in) {
    __m128i InReg;
    __m128i OutReg, total;
    const __m128i mask8 =  _mm_set1_epi32(255U);

#ifdef BRANCH_FREE_ROW_SUM
    out++;			/* dummy */
#endif

    InReg = _mm_load_si128(++in);


    total = /* OutReg = */ _mm_and_si128(  _mm_srli_epi32(InReg,16) , mask8);
    _mm_store_si128(out++, total);

    OutReg =   _mm_srli_epi32(InReg,24) ;
    total = _mm_add_epi32(total, OutReg);
    _mm_store_si128(out++, total);

    return;
}


static void
unpack_08_rev_1 (__m128i* __restrict__ out, const __m128i* __restrict__ in) {
    __m128i InReg;
    __m128i total;
    const __m128i mask8 =  _mm_set1_epi32(255U);

#ifdef BRANCH_FREE_ROW_SUM
    __m128i dummy = _mm_set1_epi32(0U);
    _mm_store_si128(out++, dummy);
#endif

    in += 2;
    InReg = _mm_load_si128(in);


    total = /* OutReg = */ _mm_and_si128( InReg , mask8);
#ifdef BRANCH_FREE_QTR_BLOCK
    total = _mm_sub_epi32(dummy,total);
#endif
    _mm_store_si128(out++, total);

    return;
}

static void
unpack_08_rev_2 (__m128i* __restrict__ out, const __m128i* __restrict__ in) {
    __m128i InReg;
    __m128i OutReg, total;
    const __m128i mask8 =  _mm_set1_epi32(255U);

#ifdef BRANCH_FREE_ROW_SUM
    out++;			/* dummy */
#endif

    in += 2;
    InReg = _mm_load_si128(in);


    total = /* OutReg = */ _mm_and_si128( InReg , mask8);
#ifdef BRANCH_FREE_QTR_BLOCK
    total = _mm_sub_epi32(_mm_set1_epi32(0U),total);
#endif
    _mm_store_si128(out++, total);

    OutReg = _mm_and_si128(  _mm_srli_epi32(InReg,8) , mask8);
#ifdef BRANCH_FREE_QTR_BLOCK
    total = _mm_sub_epi32(total, OutReg);
#else
    total = _mm_add_epi32(total, OutReg);
#endif
    _mm_store_si128(out++, total);

    return;
}

static void
unpack_08_rev_3 (__m128i* __restrict__ out, const __m128i* __restrict__ in) {
    __m128i InReg;
    __m128i total;
    const __m128i mask8 =  _mm_set1_epi32(255U);

#ifdef BRANCH_FREE_ROW_SUM
    __m128i dummy = _mm_set1_epi32(0U);
    _mm_store_si128(out++, dummy);
#endif

    in += 2;
    InReg = _mm_load_si128(in);


    total = /* OutReg = */ _mm_and_si128(  _mm_srli_epi32(InReg,16) , mask8);
#ifdef BRANCH_FREE_QTR_BLOCK
    total = _mm_sub_epi32(dummy,total);
#endif
    _mm_store_si128(out++, total);

    return;
}

static void
unpack_08_rev_4 (__m128i* __restrict__ out, const __m128i* __restrict__ in) {
    __m128i InReg;
    __m128i OutReg, total;
    const __m128i mask8 =  _mm_set1_epi32(255U);

#ifdef BRANCH_FREE_ROW_SUM
    out++;			/* dummy */
#endif

    in += 2;
    InReg = _mm_load_si128(in);


    total = /* OutReg = */ _mm_and_si128(  _mm_srli_epi32(InReg,16) , mask8);
#ifdef BRANCH_FREE_QTR_BLOCK
    total = _mm_sub_epi32(_mm_set1_epi32(0U),total);
#endif
    _mm_store_si128(out++, total);

    OutReg =   _mm_srli_epi32(InReg,24) ;
    /* InReg = _mm_load_si128(++in); */

#ifdef BRANCH_FREE_QTR_BLOCK
    total = _mm_sub_epi32(total, OutReg);
#else
    total = _mm_add_epi32(total, OutReg);
#endif
    _mm_store_si128(out++, total);

    return;
}

static void
unpack_08_rev_5 (__m128i* __restrict__ out, const __m128i* __restrict__ in) {
    __m128i InReg;
    __m128i total;
    const __m128i mask8 =  _mm_set1_epi32(255U);

#ifdef BRANCH_FREE_ROW_SUM
    __m128i dummy = _mm_set1_epi32(0U);
    _mm_store_si128(out++, dummy);
#endif

    in += 3;
    InReg = _mm_load_si128(in);


    total = /* OutReg = */ _mm_and_si128( InReg , mask8);
#ifdef BRANCH_FREE_QTR_BLOCK
    total = _mm_sub_epi32(dummy,total);
#endif
    _mm_store_si128(out++, total);

    return;
}

static void
unpack_08_rev_6 (__m128i* __restrict__ out, const __m128i* __restrict__ in) {
    __m128i InReg;
    __m128i OutReg, total;
    const __m128i mask8 =  _mm_set1_epi32(255U);

#ifdef BRANCH_FREE_ROW_SUM
    out++;			/* dummy */
#endif

    in += 3;
    InReg = _mm_load_si128(in);


    total = /* OutReg = */ _mm_and_si128( InReg , mask8);
#ifdef BRANCH_FREE_QTR_BLOCK
    total = _mm_sub_epi32(_mm_set1_epi32(0U),total);
#endif
    _mm_store_si128(out++, total);

    OutReg = _mm_and_si128(  _mm_srli_epi32(InReg,8) , mask8);
#ifdef BRANCH_FREE_QTR_BLOCK
    total = _mm_sub_epi32(total, OutReg);
#else
    total = _mm_add_epi32(total, OutReg);
#endif
    _mm_store_si128(out++, total);

    return;
}

static void
unpack_08_rev_7 (__m128i* __restrict__ out, const __m128i* __restrict__ in) {
    __m128i InReg;
    __m128i total;
    const __m128i mask8 =  _mm_set1_epi32(255U);

#ifdef BRANCH_FREE_ROW_SUM
    __m128i dummy = _mm_set1_epi32(0U);
    _mm_store_si128(out++, dummy);
#endif

    in += 3;
    InReg = _mm_load_si128(in);


    total = /* OutReg = */ _mm_and_si128(  _mm_srli_epi32(InReg,16) , mask8);
#ifdef BRANCH_FREE_QTR_BLOCK
    total = _mm_sub_epi32(dummy,total);
#endif
    _mm_store_si128(out++, total);

    return;
}

static void
unpack_08_rev_8 (__m128i* __restrict__ out, const __m128i* __restrict__ in) {
    __m128i InReg;
    __m128i OutReg, total;
    const __m128i mask8 =  _mm_set1_epi32(255U);

#ifdef BRANCH_FREE_ROW_SUM
    out++;			/* dummy */
#endif

    in += 3;
    InReg = _mm_load_si128(in);


    total = /* OutReg = */ _mm_and_si128(  _mm_srli_epi32(InReg,16) , mask8);
#ifdef BRANCH_FREE_QTR_BLOCK
    total = _mm_sub_epi32(_mm_set1_epi32(0U),total);
#endif
    _mm_store_si128(out++, total);

    OutReg =   _mm_srli_epi32(InReg,24) ;
#ifdef BRANCH_FREE_QTR_BLOCK
    total = _mm_sub_epi32(total, OutReg);
#else
    total = _mm_add_epi32(total, OutReg);
#endif
    _mm_store_si128(out++, total);

    return;
}


static void
unpack_10_fwd_1 (__m128i* __restrict__ out, const __m128i* __restrict__ in) {
    __m128i InReg;
    __m128i total;
    const __m128i mask10 =  _mm_set1_epi32(1023U);

#ifdef BRANCH_FREE_ROW_SUM
    __m128i dummy = _mm_set1_epi32(0U);
    _mm_store_si128(out++, dummy);
#endif

    InReg = _mm_load_si128(in);


    total = /* OutReg = */ _mm_and_si128( InReg , mask10);
    _mm_store_si128(out++, total);

    return;
}

static void
unpack_10_fwd_2 (__m128i* __restrict__ out, const __m128i* __restrict__ in) {
    __m128i InReg;
    __m128i OutReg, total;
    const __m128i mask10 =  _mm_set1_epi32(1023U);

#ifdef BRANCH_FREE_ROW_SUM
    out++;			/* dummy */
#endif

    InReg = _mm_load_si128(in);


    total = /* OutReg = */ _mm_and_si128( InReg , mask10);
    _mm_store_si128(out++, total);

    OutReg = _mm_and_si128(  _mm_srli_epi32(InReg,10) , mask10);
    total = _mm_add_epi32(total, OutReg);
    _mm_store_si128(out++, total);

    return;
}

static void
unpack_10_fwd_3 (__m128i* __restrict__ out, const __m128i* __restrict__ in) {
    __m128i InReg;
    __m128i total;
    const __m128i mask10 =  _mm_set1_epi32(1023U);

#ifdef BRANCH_FREE_ROW_SUM
    __m128i dummy = _mm_set1_epi32(0U);
    _mm_store_si128(out++, dummy);
#endif

    InReg = _mm_load_si128(in);


    total = /* OutReg = */ _mm_and_si128(  _mm_srli_epi32(InReg,20) , mask10);
    _mm_store_si128(out++, total);

    return;
}

static void
unpack_10_fwd_4 (__m128i* __restrict__ out, const __m128i* __restrict__ in) {
    __m128i InReg;
    __m128i OutReg, total;
    const __m128i mask10 =  _mm_set1_epi32(1023U);

#ifdef BRANCH_FREE_ROW_SUM
    out++;			/* dummy */
#endif

    InReg = _mm_load_si128(in);


    total = /* OutReg = */ _mm_and_si128(  _mm_srli_epi32(InReg,20) , mask10);
    _mm_store_si128(out++, total);

    OutReg =   _mm_srli_epi32(InReg,30) ;
    InReg = _mm_load_si128(++in);

#ifdef MULTIMASK
    OutReg = _mm_or_si128(OutReg, _mm_slli_epi32(_mm_and_si128(InReg, mask8), 10-8));
#else
    OutReg = _mm_or_si128(OutReg, _mm_and_si128(_mm_slli_epi32(InReg, 10 - 8), mask10));
#endif
    total = _mm_add_epi32(total, OutReg);
    _mm_store_si128(out++, total);

    return;
}

static void
unpack_10_fwd_5 (__m128i* __restrict__ out, const __m128i* __restrict__ in) {
    __m128i InReg;
    __m128i total;
    const __m128i mask10 =  _mm_set1_epi32(1023U);

#ifdef BRANCH_FREE_ROW_SUM
    __m128i dummy = _mm_set1_epi32(0U);
    _mm_store_si128(out++, dummy);
#endif

    InReg = _mm_load_si128(++in);


    total = /* OutReg = */ _mm_and_si128(  _mm_srli_epi32(InReg,8) , mask10);
    _mm_store_si128(out++, total);

    return;
}

static void
unpack_10_fwd_6 (__m128i* __restrict__ out, const __m128i* __restrict__ in) {
    __m128i InReg;
    __m128i OutReg, total;
    const __m128i mask10 =  _mm_set1_epi32(1023U);

#ifdef BRANCH_FREE_ROW_SUM
    out++;			/* dummy */
#endif

    InReg = _mm_load_si128(++in);


    total = /* OutReg = */ _mm_and_si128(  _mm_srli_epi32(InReg,8) , mask10);
    _mm_store_si128(out++, total);

    OutReg = _mm_and_si128(  _mm_srli_epi32(InReg,18) , mask10);
    total = _mm_add_epi32(total, OutReg);
    _mm_store_si128(out++, total);

    return;
}

static void
unpack_10_fwd_7 (__m128i* __restrict__ out, const __m128i* __restrict__ in) {
    __m128i InReg;
    __m128i OutReg, total;
    const __m128i mask10 =  _mm_set1_epi32(1023U);

#ifdef BRANCH_FREE_ROW_SUM
    __m128i dummy = _mm_set1_epi32(0U);
    _mm_store_si128(out++, dummy);
#endif

    InReg = _mm_load_si128(++in);


    OutReg =   _mm_srli_epi32(InReg,28) ;
    InReg = _mm_load_si128(++in);

#ifdef MULTIMASK
    total = /* OutReg = */ _mm_or_si128(OutReg, _mm_slli_epi32(_mm_and_si128(InReg, mask6), 10-6));
#else
    total = /* OutReg = */ _mm_or_si128(OutReg, _mm_and_si128(_mm_slli_epi32(InReg, 10 - 6), mask10));
#endif
    _mm_store_si128(out++, total);

    return;
}

static void
unpack_10_fwd_8 (__m128i* __restrict__ out, const __m128i* __restrict__ in) {
    __m128i InReg;
    __m128i OutReg, total;
    const __m128i mask10 =  _mm_set1_epi32(1023U);

#ifdef BRANCH_FREE_ROW_SUM
    out++;			/* dummy */
#endif

    InReg = _mm_load_si128(++in);


    OutReg =   _mm_srli_epi32(InReg,28) ;
    InReg = _mm_load_si128(++in);

#ifdef MULTIMASK
    total = /* OutReg = */ _mm_or_si128(OutReg, _mm_slli_epi32(_mm_and_si128(InReg, mask6), 10-6));
#else
    total = /* OutReg = */ _mm_or_si128(OutReg, _mm_and_si128(_mm_slli_epi32(InReg, 10 - 6), mask10));
#endif
    _mm_store_si128(out++, total);

    OutReg = _mm_and_si128(  _mm_srli_epi32(InReg,6) , mask10);
    total = _mm_add_epi32(total, OutReg);
    _mm_store_si128(out++, total);

    return;
}

static void
unpack_10_rev_1 (__m128i* __restrict__ out, const __m128i* __restrict__ in) {
    __m128i InReg;
    __m128i total;
    const __m128i mask10 =  _mm_set1_epi32(1023U);

#ifdef BRANCH_FREE_ROW_SUM
    __m128i dummy = _mm_set1_epi32(0U);
    _mm_store_si128(out++, dummy);
#endif

    in += 2;
    InReg = _mm_load_si128(in);


    total = /* OutReg = */ _mm_and_si128(  _mm_srli_epi32(InReg,16) , mask10);
#ifdef BRANCH_FREE_QTR_BLOCK
    total = _mm_sub_epi32(dummy,total);
#endif
    _mm_store_si128(out++, total);

    return;
}

static void
unpack_10_rev_2 (__m128i* __restrict__ out, const __m128i* __restrict__ in) {
    __m128i InReg;
    __m128i OutReg, total;
    const __m128i mask10 =  _mm_set1_epi32(1023U);

#ifdef BRANCH_FREE_ROW_SUM
    out++;			/* dummy */
#endif

    in += 2;
    InReg = _mm_load_si128(in);


    total = /* OutReg = */ _mm_and_si128(  _mm_srli_epi32(InReg,16) , mask10);
#ifdef BRANCH_FREE_QTR_BLOCK
    total = _mm_sub_epi32(_mm_set1_epi32(0U),total);
#endif
    _mm_store_si128(out++, total);

    OutReg =   _mm_srli_epi32(InReg,26) ;
    InReg = _mm_load_si128(++in);

#ifdef MULTIMASK
    OutReg = _mm_or_si128(OutReg, _mm_slli_epi32(_mm_and_si128(InReg, mask4), 10-4));
#else
    OutReg = _mm_or_si128(OutReg, _mm_and_si128(_mm_slli_epi32(InReg, 10 - 4), mask10));
#endif
#ifdef BRANCH_FREE_QTR_BLOCK
    total = _mm_sub_epi32(total, OutReg);
#else
    total = _mm_add_epi32(total, OutReg);
#endif
    _mm_store_si128(out++, total);

    return;
}

static void
unpack_10_rev_3 (__m128i* __restrict__ out, const __m128i* __restrict__ in) {
    __m128i InReg;
    __m128i total;
    const __m128i mask10 =  _mm_set1_epi32(1023U);

#ifdef BRANCH_FREE_ROW_SUM
    __m128i dummy = _mm_set1_epi32(0U);
    _mm_store_si128(out++, dummy);
#endif

    in += 3;
    InReg = _mm_load_si128(in);


    total = /* OutReg = */ _mm_and_si128(  _mm_srli_epi32(InReg,4) , mask10);
#ifdef BRANCH_FREE_QTR_BLOCK
    total = _mm_sub_epi32(dummy,total);
#endif
    _mm_store_si128(out++, total);

    return;
}

static void
unpack_10_rev_4 (__m128i* __restrict__ out, const __m128i* __restrict__ in) {
    __m128i InReg;
    __m128i OutReg, total;
    const __m128i mask10 =  _mm_set1_epi32(1023U);

#ifdef BRANCH_FREE_ROW_SUM
    out++;			/* dummy */
#endif

    in += 3;
    InReg = _mm_load_si128(in);


    total = /* OutReg = */ _mm_and_si128(  _mm_srli_epi32(InReg,4) , mask10);
#ifdef BRANCH_FREE_QTR_BLOCK
    total = _mm_sub_epi32(_mm_set1_epi32(0U),total);
#endif
    _mm_store_si128(out++, total);

    OutReg = _mm_and_si128(  _mm_srli_epi32(InReg,14) , mask10);
#ifdef BRANCH_FREE_QTR_BLOCK
    total = _mm_sub_epi32(total, OutReg);
#else
    total = _mm_add_epi32(total, OutReg);
#endif
    _mm_store_si128(out++, total);

    return;
}

static void
unpack_10_rev_5 (__m128i* __restrict__ out, const __m128i* __restrict__ in) {
    __m128i InReg;
    __m128i OutReg, total;
    const __m128i mask10 =  _mm_set1_epi32(1023U);

#ifdef BRANCH_FREE_ROW_SUM
    __m128i dummy = _mm_set1_epi32(0U);
    _mm_store_si128(out++, dummy);
#endif

    in += 3;
    InReg = _mm_load_si128(in);


    OutReg =   _mm_srli_epi32(InReg,24) ;
    InReg = _mm_load_si128(++in);

#ifdef MULTIMASK
    total = /* OutReg = */ _mm_or_si128(OutReg, _mm_slli_epi32(_mm_and_si128(InReg, mask2), 10-2));
#else
    total = /* OutReg = */ _mm_or_si128(OutReg, _mm_and_si128(_mm_slli_epi32(InReg, 10 - 2), mask10));
#endif
#ifdef BRANCH_FREE_QTR_BLOCK
    total = _mm_sub_epi32(dummy,total);
#endif
    _mm_store_si128(out++, total);

    return;
}

static void
unpack_10_rev_6 (__m128i* __restrict__ out, const __m128i* __restrict__ in) {
    __m128i InReg;
    __m128i OutReg, total;
    const __m128i mask10 =  _mm_set1_epi32(1023U);

#ifdef BRANCH_FREE_ROW_SUM
    out++;			/* dummy */
#endif

    in += 3;
    InReg = _mm_load_si128(in);


    OutReg =   _mm_srli_epi32(InReg,24) ;
    InReg = _mm_load_si128(++in);

#ifdef MULTIMASK
    total = /* OutReg = */ _mm_or_si128(OutReg, _mm_slli_epi32(_mm_and_si128(InReg, mask2), 10-2));
#else
    total = /* OutReg = */ _mm_or_si128(OutReg, _mm_and_si128(_mm_slli_epi32(InReg, 10 - 2), mask10));
#endif
#ifdef BRANCH_FREE_QTR_BLOCK
    total = _mm_sub_epi32(_mm_set1_epi32(0U),total);
#endif
    _mm_store_si128(out++, total);

    OutReg = _mm_and_si128(  _mm_srli_epi32(InReg,2) , mask10);
#ifdef BRANCH_FREE_QTR_BLOCK
    total = _mm_sub_epi32(total, OutReg);
#else
    total = _mm_add_epi32(total, OutReg);
#endif
    _mm_store_si128(out++, total);

    return;
}

static void
unpack_10_rev_7 (__m128i* __restrict__ out, const __m128i* __restrict__ in) {
    __m128i InReg;
    __m128i total;
    const __m128i mask10 =  _mm_set1_epi32(1023U);

#ifdef BRANCH_FREE_ROW_SUM
    __m128i dummy = _mm_set1_epi32(0U);
    _mm_store_si128(out++, dummy);
#endif

    in += 4;
    InReg = _mm_load_si128(in);


    total = /* OutReg = */ _mm_and_si128(  _mm_srli_epi32(InReg,12) , mask10);
#ifdef BRANCH_FREE_QTR_BLOCK
    total = _mm_sub_epi32(dummy,total);
#endif
    _mm_store_si128(out++, total);

    return;
}

static void
unpack_10_rev_8 (__m128i* __restrict__ out, const __m128i* __restrict__ in) {
    __m128i InReg;
    __m128i OutReg, total;
    const __m128i mask10 =  _mm_set1_epi32(1023U);

#ifdef BRANCH_FREE_ROW_SUM
    out++;			/* dummy */
#endif

    in += 4;
    InReg = _mm_load_si128(in);


    total = /* OutReg = */ _mm_and_si128(  _mm_srli_epi32(InReg,12) , mask10);
#ifdef BRANCH_FREE_QTR_BLOCK
    total = _mm_sub_epi32(_mm_set1_epi32(0U),total);
#endif
    _mm_store_si128(out++, total);

    OutReg =   _mm_srli_epi32(InReg,22) ;
#ifdef BRANCH_FREE_QTR_BLOCK
    total = _mm_sub_epi32(total, OutReg);
#else
    total = _mm_add_epi32(total, OutReg);
#endif
    _mm_store_si128(out++, total);

    return;
}

static void
unpack_12_fwd_1 (__m128i* __restrict__ out, const __m128i* __restrict__ in) {
    __m128i InReg;
    __m128i total;
    const __m128i mask12 =  _mm_set1_epi32(4095U);

#ifdef BRANCH_FREE_ROW_SUM
    __m128i dummy = _mm_set1_epi32(0U);
    _mm_store_si128(out++, dummy);
#endif

    InReg = _mm_load_si128(in);


    total = /* OutReg = */ _mm_and_si128( InReg , mask12);
    _mm_store_si128(out++, total);

    return;
}

static void
unpack_12_fwd_2 (__m128i* __restrict__ out, const __m128i* __restrict__ in) {
    __m128i InReg;
    __m128i OutReg, total;
    const __m128i mask12 =  _mm_set1_epi32(4095U);

#ifdef BRANCH_FREE_ROW_SUM
    out++;			/* dummy */
#endif

    InReg = _mm_load_si128(in);


    total = /* OutReg = */ _mm_and_si128( InReg , mask12);
    _mm_store_si128(out++, total);

    OutReg = _mm_and_si128(  _mm_srli_epi32(InReg,12) , mask12);
    total = _mm_add_epi32(total, OutReg);
    _mm_store_si128(out++, total);

    return;
}

static void
unpack_12_fwd_3 (__m128i* __restrict__ out, const __m128i* __restrict__ in) {
    __m128i InReg;
    __m128i OutReg, total;
    const __m128i mask12 =  _mm_set1_epi32(4095U);

#ifdef BRANCH_FREE_ROW_SUM
    __m128i dummy = _mm_set1_epi32(0U);
    _mm_store_si128(out++, dummy);
#endif

    InReg = _mm_load_si128(in);


    OutReg =   _mm_srli_epi32(InReg,24) ;
    InReg = _mm_load_si128(++in);

#ifdef MULTIMASK
    total = /* OutReg = */ _mm_or_si128(OutReg, _mm_slli_epi32(_mm_and_si128(InReg, mask4), 12-4));
#else
    total = /* OutReg = */ _mm_or_si128(OutReg, _mm_and_si128(_mm_slli_epi32(InReg, 12 - 4), mask12));
#endif
    _mm_store_si128(out++, total);

    return;
}

static void
unpack_12_fwd_4 (__m128i* __restrict__ out, const __m128i* __restrict__ in) {
    __m128i InReg;
    __m128i OutReg, total;
    const __m128i mask12 =  _mm_set1_epi32(4095U);

#ifdef BRANCH_FREE_ROW_SUM
    out++;			/* dummy */
#endif

    InReg = _mm_load_si128(in);


    OutReg =   _mm_srli_epi32(InReg,24) ;
    InReg = _mm_load_si128(++in);

#ifdef MULTIMASK
    total = /* OutReg = */ _mm_or_si128(OutReg, _mm_slli_epi32(_mm_and_si128(InReg, mask4), 12-4));
#else
    total = /* OutReg = */ _mm_or_si128(OutReg, _mm_and_si128(_mm_slli_epi32(InReg, 12 - 4), mask12));
#endif
    _mm_store_si128(out++, total);

    OutReg = _mm_and_si128(  _mm_srli_epi32(InReg,4) , mask12);
    total = _mm_add_epi32(total, OutReg);
    _mm_store_si128(out++, total);

    return;
}

static void
unpack_12_fwd_5 (__m128i* __restrict__ out, const __m128i* __restrict__ in) {
    __m128i InReg;
    __m128i total;
    const __m128i mask12 =  _mm_set1_epi32(4095U);

#ifdef BRANCH_FREE_ROW_SUM
    __m128i dummy = _mm_set1_epi32(0U);
    _mm_store_si128(out++, dummy);
#endif

    InReg = _mm_load_si128(++in);


    total = /* OutReg = */ _mm_and_si128(  _mm_srli_epi32(InReg,16) , mask12);
    _mm_store_si128(out++, total);

    return;
}

static void
unpack_12_fwd_6 (__m128i* __restrict__ out, const __m128i* __restrict__ in) {
    __m128i InReg;
    __m128i OutReg, total;
    const __m128i mask12 =  _mm_set1_epi32(4095U);

#ifdef BRANCH_FREE_ROW_SUM
    out++;			/* dummy */
#endif

    InReg = _mm_load_si128(++in);


    total = /* OutReg = */ _mm_and_si128(  _mm_srli_epi32(InReg,16) , mask12);
    _mm_store_si128(out++, total);

    OutReg =   _mm_srli_epi32(InReg,28) ;
    InReg = _mm_load_si128(++in);

#ifdef MULTIMASK
    OutReg = _mm_or_si128(OutReg, _mm_slli_epi32(_mm_and_si128(InReg, mask8), 12-8));
#else
    OutReg = _mm_or_si128(OutReg, _mm_and_si128(_mm_slli_epi32(InReg, 12 - 8), mask12));
#endif
    total = _mm_add_epi32(total, OutReg);
    _mm_store_si128(out++, total);

    return;
}

static void
unpack_12_fwd_7 (__m128i* __restrict__ out, const __m128i* __restrict__ in) {
    __m128i InReg;
    __m128i total;
    const __m128i mask12 =  _mm_set1_epi32(4095U);

#ifdef BRANCH_FREE_ROW_SUM
    __m128i dummy = _mm_set1_epi32(0U);
    _mm_store_si128(out++, dummy);
#endif

    in += 2;
    InReg = _mm_load_si128(in);


    total = /* OutReg = */ _mm_and_si128(  _mm_srli_epi32(InReg,8) , mask12);
    _mm_store_si128(out++, total);

    return;
}

static void
unpack_12_fwd_8 (__m128i* __restrict__ out, const __m128i* __restrict__ in) {
    __m128i InReg;
    __m128i OutReg, total;
    const __m128i mask12 =  _mm_set1_epi32(4095U);

#ifdef BRANCH_FREE_ROW_SUM
    out++;			/* dummy */
#endif

    in += 2;
    InReg = _mm_load_si128(in);


    total = /* OutReg = */ _mm_and_si128(  _mm_srli_epi32(InReg,8) , mask12);
    _mm_store_si128(out++, total);

    OutReg =   _mm_srli_epi32(InReg,20) ;
    total = _mm_add_epi32(total, OutReg);
    _mm_store_si128(out++, total);

    return;
}

static void
unpack_12_rev_1 (__m128i* __restrict__ out, const __m128i* __restrict__ in) {
    __m128i InReg;
    __m128i total;
    const __m128i mask12 =  _mm_set1_epi32(4095U);

#ifdef BRANCH_FREE_ROW_SUM
    __m128i dummy = _mm_set1_epi32(0U);
    _mm_store_si128(out++, dummy);
#endif

    in += 3;
    InReg = _mm_load_si128(in);


    total = /* OutReg = */ _mm_and_si128( InReg , mask12);
#ifdef BRANCH_FREE_QTR_BLOCK
    total = _mm_sub_epi32(dummy,total);
#endif
    _mm_store_si128(out++, total);

    return;
}

static void
unpack_12_rev_2 (__m128i* __restrict__ out, const __m128i* __restrict__ in) {
    __m128i InReg;
    __m128i OutReg, total;
    const __m128i mask12 =  _mm_set1_epi32(4095U);

#ifdef BRANCH_FREE_ROW_SUM
    out++;			/* dummy */
#endif

    in += 3;
    InReg = _mm_load_si128(in);


    total = /* OutReg = */ _mm_and_si128( InReg , mask12);
#ifdef BRANCH_FREE_QTR_BLOCK
    total = _mm_sub_epi32(_mm_set1_epi32(0U),total);
#endif
    _mm_store_si128(out++, total);

    OutReg = _mm_and_si128(  _mm_srli_epi32(InReg,12) , mask12);
#ifdef BRANCH_FREE_QTR_BLOCK
    total = _mm_sub_epi32(total, OutReg);
#else
    total = _mm_add_epi32(total, OutReg);
#endif
    _mm_store_si128(out++, total);

    return;
}

static void
unpack_12_rev_3 (__m128i* __restrict__ out, const __m128i* __restrict__ in) {
    __m128i InReg;
    __m128i OutReg, total;
    const __m128i mask12 =  _mm_set1_epi32(4095U);

#ifdef BRANCH_FREE_ROW_SUM
    __m128i dummy = _mm_set1_epi32(0U);
    _mm_store_si128(out++, dummy);
#endif

    in += 3;
    InReg = _mm_load_si128(in);


    OutReg =   _mm_srli_epi32(InReg,24) ;
    InReg = _mm_load_si128(++in);

#ifdef MULTIMASK
    total = /* OutReg = */ _mm_or_si128(OutReg, _mm_slli_epi32(_mm_and_si128(InReg, mask4), 12-4));
#else
    total = /* OutReg = */ _mm_or_si128(OutReg, _mm_and_si128(_mm_slli_epi32(InReg, 12 - 4), mask12));
#endif
#ifdef BRANCH_FREE_QTR_BLOCK
    total = _mm_sub_epi32(dummy,total);
#endif
    _mm_store_si128(out++, total);

    return;
}

static void
unpack_12_rev_4 (__m128i* __restrict__ out, const __m128i* __restrict__ in) {
    __m128i InReg;
    __m128i OutReg, total;
    const __m128i mask12 =  _mm_set1_epi32(4095U);

#ifdef BRANCH_FREE_ROW_SUM
    out++;			/* dummy */
#endif

    in += 3;
    InReg = _mm_load_si128(in);


    OutReg =   _mm_srli_epi32(InReg,24) ;
    InReg = _mm_load_si128(++in);

#ifdef MULTIMASK
    total = /* OutReg = */ _mm_or_si128(OutReg, _mm_slli_epi32(_mm_and_si128(InReg, mask4), 12-4));
#else
    total = /* OutReg = */ _mm_or_si128(OutReg, _mm_and_si128(_mm_slli_epi32(InReg, 12 - 4), mask12));
#endif
#ifdef BRANCH_FREE_QTR_BLOCK
    total = _mm_sub_epi32(_mm_set1_epi32(0U),total);
#endif
    _mm_store_si128(out++, total);

    OutReg = _mm_and_si128(  _mm_srli_epi32(InReg,4) , mask12);
#ifdef BRANCH_FREE_QTR_BLOCK
    total = _mm_sub_epi32(total, OutReg);
#else
    total = _mm_add_epi32(total, OutReg);
#endif
    _mm_store_si128(out++, total);

    return;
}

static void
unpack_12_rev_5 (__m128i* __restrict__ out, const __m128i* __restrict__ in) {
    __m128i InReg;
    __m128i total;
    const __m128i mask12 =  _mm_set1_epi32(4095U);

#ifdef BRANCH_FREE_ROW_SUM
    __m128i dummy = _mm_set1_epi32(0U);
    _mm_store_si128(out++, dummy);
#endif

    in += 4;
    InReg = _mm_load_si128(in);


    total = /* OutReg = */ _mm_and_si128(  _mm_srli_epi32(InReg,16) , mask12);
#ifdef BRANCH_FREE_QTR_BLOCK
    total = _mm_sub_epi32(dummy,total);
#endif
    _mm_store_si128(out++, total);

    return;
}

static void
unpack_12_rev_6 (__m128i* __restrict__ out, const __m128i* __restrict__ in) {
    __m128i InReg;
    __m128i OutReg, total;
    const __m128i mask12 =  _mm_set1_epi32(4095U);

#ifdef BRANCH_FREE_ROW_SUM
    out++;			/* dummy */
#endif

    in += 4;
    InReg = _mm_load_si128(in);


    total = /* OutReg = */ _mm_and_si128(  _mm_srli_epi32(InReg,16) , mask12);
#ifdef BRANCH_FREE_QTR_BLOCK
    total = _mm_sub_epi32(_mm_set1_epi32(0U),total);
#endif
    _mm_store_si128(out++, total);

    OutReg =   _mm_srli_epi32(InReg,28) ;
    InReg = _mm_load_si128(++in);

#ifdef MULTIMASK
    OutReg = _mm_or_si128(OutReg, _mm_slli_epi32(_mm_and_si128(InReg, mask8), 12-8));
#else
    OutReg = _mm_or_si128(OutReg, _mm_and_si128(_mm_slli_epi32(InReg, 12 - 8), mask12));
#endif
#ifdef BRANCH_FREE_QTR_BLOCK
    total = _mm_sub_epi32(total, OutReg);
#else
    total = _mm_add_epi32(total, OutReg);
#endif
    _mm_store_si128(out++, total);

    return;
}

static void
unpack_12_rev_7 (__m128i* __restrict__ out, const __m128i* __restrict__ in) {
    __m128i InReg;
    __m128i total;
    const __m128i mask12 =  _mm_set1_epi32(4095U);

#ifdef BRANCH_FREE_ROW_SUM
    __m128i dummy = _mm_set1_epi32(0U);
    _mm_store_si128(out++, dummy);
#endif

    in += 5;
    InReg = _mm_load_si128(in);


    total = /* OutReg = */ _mm_and_si128(  _mm_srli_epi32(InReg,8) , mask12);
#ifdef BRANCH_FREE_QTR_BLOCK
    total = _mm_sub_epi32(dummy,total);
#endif
    _mm_store_si128(out++, total);

    return;
}

static void
unpack_12_rev_8 (__m128i* __restrict__ out, const __m128i* __restrict__ in) {
    __m128i InReg;
    __m128i OutReg, total;
    const __m128i mask12 =  _mm_set1_epi32(4095U);

#ifdef BRANCH_FREE_ROW_SUM
    out++;			/* dummy */
#endif

    in += 5;
    InReg = _mm_load_si128(in);


    total = /* OutReg = */ _mm_and_si128(  _mm_srli_epi32(InReg,8) , mask12);
#ifdef BRANCH_FREE_QTR_BLOCK
    total = _mm_sub_epi32(_mm_set1_epi32(0U),total);
#endif
    _mm_store_si128(out++, total);

    OutReg =   _mm_srli_epi32(InReg,20) ;
#ifdef BRANCH_FREE_QTR_BLOCK
    total = _mm_sub_epi32(total, OutReg);
#else
    total = _mm_add_epi32(total, OutReg);
#endif
    _mm_store_si128(out++, total);

    return;
}

static void
unpack_14_fwd_1 (__m128i* __restrict__ out, const __m128i* __restrict__ in) {
    __m128i InReg;
    __m128i total;
    const __m128i mask14 =  _mm_set1_epi32(16383U);

#ifdef BRANCH_FREE_ROW_SUM
    __m128i dummy = _mm_set1_epi32(0U);
    _mm_store_si128(out++, dummy);
#endif

    InReg = _mm_load_si128(in);


    total = /* OutReg = */ _mm_and_si128( InReg , mask14);
    _mm_store_si128(out++, total);

    return;
}

static void
unpack_14_fwd_2 (__m128i* __restrict__ out, const __m128i* __restrict__ in) {
    __m128i InReg;
    __m128i OutReg, total;
    const __m128i mask14 =  _mm_set1_epi32(16383U);

#ifdef BRANCH_FREE_ROW_SUM
    out++;			/* dummy */
#endif

    InReg = _mm_load_si128(in);


    total = /* OutReg = */ _mm_and_si128( InReg , mask14);
    _mm_store_si128(out++, total);

    OutReg = _mm_and_si128(  _mm_srli_epi32(InReg,14) , mask14);
    total = _mm_add_epi32(total, OutReg);
    _mm_store_si128(out++, total);

    return;
}

static void
unpack_14_fwd_3 (__m128i* __restrict__ out, const __m128i* __restrict__ in) {
    __m128i InReg;
    __m128i OutReg, total;
    const __m128i mask14 =  _mm_set1_epi32(16383U);

#ifdef BRANCH_FREE_ROW_SUM
    __m128i dummy = _mm_set1_epi32(0U);
    _mm_store_si128(out++, dummy);
#endif

    InReg = _mm_load_si128(in);


    OutReg =   _mm_srli_epi32(InReg,28) ;
    InReg = _mm_load_si128(++in);

#ifdef MULTIMASK
    total = /* OutReg = */ _mm_or_si128(OutReg, _mm_slli_epi32(_mm_and_si128(InReg, mask10), 14-10));
#else
    total = /* OutReg = */ _mm_or_si128(OutReg, _mm_and_si128(_mm_slli_epi32(InReg, 14 - 10), mask14));
#endif
    _mm_store_si128(out++, total);

    return;
}

static void
unpack_14_fwd_4 (__m128i* __restrict__ out, const __m128i* __restrict__ in) {
    __m128i InReg;
    __m128i OutReg, total;
    const __m128i mask14 =  _mm_set1_epi32(16383U);

#ifdef BRANCH_FREE_ROW_SUM
    out++;			/* dummy */
#endif

    InReg = _mm_load_si128(in);


    OutReg =   _mm_srli_epi32(InReg,28) ;
    InReg = _mm_load_si128(++in);

#ifdef MULTIMASK
    total = /* OutReg = */ _mm_or_si128(OutReg, _mm_slli_epi32(_mm_and_si128(InReg, mask10), 14-10));
#else
    total = /* OutReg = */ _mm_or_si128(OutReg, _mm_and_si128(_mm_slli_epi32(InReg, 14 - 10), mask14));
#endif
    _mm_store_si128(out++, total);

    OutReg = _mm_and_si128(  _mm_srli_epi32(InReg,10) , mask14);
    total = _mm_add_epi32(total, OutReg);
    _mm_store_si128(out++, total);

    return;
}

static void
unpack_14_fwd_5 (__m128i* __restrict__ out, const __m128i* __restrict__ in) {
    __m128i InReg;
    __m128i OutReg, total;
    const __m128i mask14 =  _mm_set1_epi32(16383U);

#ifdef BRANCH_FREE_ROW_SUM
    __m128i dummy = _mm_set1_epi32(0U);
    _mm_store_si128(out++, dummy);
#endif

    InReg = _mm_load_si128(++in);


    OutReg =   _mm_srli_epi32(InReg,24) ;
    InReg = _mm_load_si128(++in);

#ifdef MULTIMASK
    total = /* OutReg = */ _mm_or_si128(OutReg, _mm_slli_epi32(_mm_and_si128(InReg, mask6), 14-6));
#else
    total = /* OutReg = */ _mm_or_si128(OutReg, _mm_and_si128(_mm_slli_epi32(InReg, 14 - 6), mask14));
#endif
    _mm_store_si128(out++, total);

    return;
}

static void
unpack_14_fwd_6 (__m128i* __restrict__ out, const __m128i* __restrict__ in) {
    __m128i InReg;
    __m128i OutReg, total;
    const __m128i mask14 =  _mm_set1_epi32(16383U);

#ifdef BRANCH_FREE_ROW_SUM
    out++;			/* dummy */
#endif

    InReg = _mm_load_si128(++in);


    OutReg =   _mm_srli_epi32(InReg,24) ;
    InReg = _mm_load_si128(++in);

#ifdef MULTIMASK
    total = /* OutReg = */ _mm_or_si128(OutReg, _mm_slli_epi32(_mm_and_si128(InReg, mask6), 14-6));
#else
    total = /* OutReg = */ _mm_or_si128(OutReg, _mm_and_si128(_mm_slli_epi32(InReg, 14 - 6), mask14));
#endif
    _mm_store_si128(out++, total);

    OutReg = _mm_and_si128(  _mm_srli_epi32(InReg,6) , mask14);
    total = _mm_add_epi32(total, OutReg);
    _mm_store_si128(out++, total);

    return;
}

static void
unpack_14_fwd_7 (__m128i* __restrict__ out, const __m128i* __restrict__ in) {
    __m128i InReg;
    __m128i OutReg, total;
    const __m128i mask14 =  _mm_set1_epi32(16383U);

#ifdef BRANCH_FREE_ROW_SUM
    __m128i dummy = _mm_set1_epi32(0U);
    _mm_store_si128(out++, dummy);
#endif

    in += 2;
    InReg = _mm_load_si128(in);


    OutReg =   _mm_srli_epi32(InReg,20) ;
    InReg = _mm_load_si128(++in);

#ifdef MULTIMASK
    total = /* OutReg = */ _mm_or_si128(OutReg, _mm_slli_epi32(_mm_and_si128(InReg, mask2), 14-2));
#else
    total = /* OutReg = */ _mm_or_si128(OutReg, _mm_and_si128(_mm_slli_epi32(InReg, 14 - 2), mask14));
#endif
    _mm_store_si128(out++, total);

    return;
}

static void
unpack_14_fwd_8 (__m128i* __restrict__ out, const __m128i* __restrict__ in) {
    __m128i InReg;
    __m128i OutReg, total;
    const __m128i mask14 =  _mm_set1_epi32(16383U);

#ifdef BRANCH_FREE_ROW_SUM
    out++;			/* dummy */
#endif

    in += 2;
    InReg = _mm_load_si128(in);


    OutReg =   _mm_srli_epi32(InReg,20) ;
    InReg = _mm_load_si128(++in);

#ifdef MULTIMASK
    total = /* OutReg = */ _mm_or_si128(OutReg, _mm_slli_epi32(_mm_and_si128(InReg, mask2), 14-2));
#else
    total = /* OutReg = */ _mm_or_si128(OutReg, _mm_and_si128(_mm_slli_epi32(InReg, 14 - 2), mask14));
#endif
    _mm_store_si128(out++, total);

    OutReg = _mm_and_si128(  _mm_srli_epi32(InReg,2) , mask14);
    total = _mm_add_epi32(total, OutReg);
    _mm_store_si128(out++, total);

    return;
}

static void
unpack_14_rev_1 (__m128i* __restrict__ out, const __m128i* __restrict__ in) {
    __m128i InReg;
    __m128i total;
    const __m128i mask14 =  _mm_set1_epi32(16383U);

#ifdef BRANCH_FREE_ROW_SUM
    __m128i dummy = _mm_set1_epi32(0U);
    _mm_store_si128(out++, dummy);
#endif

    in += 3;
    InReg = _mm_load_si128(in);


    total = /* OutReg = */ _mm_and_si128(  _mm_srli_epi32(InReg,16) , mask14);
#ifdef BRANCH_FREE_QTR_BLOCK
    total = _mm_sub_epi32(dummy,total);
#endif
    _mm_store_si128(out++, total);

    return;
}

static void
unpack_14_rev_2 (__m128i* __restrict__ out, const __m128i* __restrict__ in) {
    __m128i InReg;
    __m128i OutReg, total;
    const __m128i mask14 =  _mm_set1_epi32(16383U);

#ifdef BRANCH_FREE_ROW_SUM
    out++;			/* dummy */
#endif

    in += 3;
    InReg = _mm_load_si128(in);


    total = /* OutReg = */ _mm_and_si128(  _mm_srli_epi32(InReg,16) , mask14);
#ifdef BRANCH_FREE_QTR_BLOCK
    total = _mm_sub_epi32(_mm_set1_epi32(0U),total);
#endif
    _mm_store_si128(out++, total);

    OutReg =   _mm_srli_epi32(InReg,30) ;
    InReg = _mm_load_si128(++in);

#ifdef MULTIMASK
    OutReg = _mm_or_si128(OutReg, _mm_slli_epi32(_mm_and_si128(InReg, mask12), 14-12));
#else
    OutReg = _mm_or_si128(OutReg, _mm_and_si128(_mm_slli_epi32(InReg, 14 - 12), mask14));
#endif
#ifdef BRANCH_FREE_QTR_BLOCK
    total = _mm_sub_epi32(total, OutReg);
#else
    total = _mm_add_epi32(total, OutReg);
#endif
    _mm_store_si128(out++, total);

    return;
}

static void
unpack_14_rev_3 (__m128i* __restrict__ out, const __m128i* __restrict__ in) {
    __m128i InReg;
    __m128i total;
    const __m128i mask14 =  _mm_set1_epi32(16383U);

#ifdef BRANCH_FREE_ROW_SUM
    __m128i dummy = _mm_set1_epi32(0U);
    _mm_store_si128(out++, dummy);
#endif

    in += 4;
    InReg = _mm_load_si128(in);


    total = /* OutReg = */ _mm_and_si128(  _mm_srli_epi32(InReg,12) , mask14);
#ifdef BRANCH_FREE_QTR_BLOCK
    total = _mm_sub_epi32(dummy,total);
#endif
    _mm_store_si128(out++, total);

    return;
}

static void
unpack_14_rev_4 (__m128i* __restrict__ out, const __m128i* __restrict__ in) {
    __m128i InReg;
    __m128i OutReg, total;
    const __m128i mask14 =  _mm_set1_epi32(16383U);

#ifdef BRANCH_FREE_ROW_SUM
    out++;			/* dummy */
#endif

    in += 4;
    InReg = _mm_load_si128(in);


    total = /* OutReg = */ _mm_and_si128(  _mm_srli_epi32(InReg,12) , mask14);
#ifdef BRANCH_FREE_QTR_BLOCK
    total = _mm_sub_epi32(_mm_set1_epi32(0U),total);
#endif
    _mm_store_si128(out++, total);

    OutReg =   _mm_srli_epi32(InReg,26) ;
    InReg = _mm_load_si128(++in);

#ifdef MULTIMASK
    OutReg = _mm_or_si128(OutReg, _mm_slli_epi32(_mm_and_si128(InReg, mask8), 14-8));
#else
    OutReg = _mm_or_si128(OutReg, _mm_and_si128(_mm_slli_epi32(InReg, 14 - 8), mask14));
#endif
#ifdef BRANCH_FREE_QTR_BLOCK
    total = _mm_sub_epi32(total, OutReg);
#else
    total = _mm_add_epi32(total, OutReg);
#endif
    _mm_store_si128(out++, total);

    return;
}

static void
unpack_14_rev_5 (__m128i* __restrict__ out, const __m128i* __restrict__ in) {
    __m128i InReg;
    __m128i total;
    const __m128i mask14 =  _mm_set1_epi32(16383U);

#ifdef BRANCH_FREE_ROW_SUM
    __m128i dummy = _mm_set1_epi32(0U);
    _mm_store_si128(out++, dummy);
#endif

    in += 5;
    InReg = _mm_load_si128(in);


    total = /* OutReg = */ _mm_and_si128(  _mm_srli_epi32(InReg,8) , mask14);
#ifdef BRANCH_FREE_QTR_BLOCK
    total = _mm_sub_epi32(dummy,total);
#endif
    _mm_store_si128(out++, total);

    return;
}

static void
unpack_14_rev_6 (__m128i* __restrict__ out, const __m128i* __restrict__ in) {
    __m128i InReg;
    __m128i OutReg, total;
    const __m128i mask14 =  _mm_set1_epi32(16383U);

#ifdef BRANCH_FREE_ROW_SUM
    out++;			/* dummy */
#endif

    in += 5;
    InReg = _mm_load_si128(in);


    total = /* OutReg = */ _mm_and_si128(  _mm_srli_epi32(InReg,8) , mask14);
#ifdef BRANCH_FREE_QTR_BLOCK
    total = _mm_sub_epi32(_mm_set1_epi32(0U),total);
#endif
    _mm_store_si128(out++, total);

    OutReg =   _mm_srli_epi32(InReg,22) ;
    InReg = _mm_load_si128(++in);

#ifdef MULTIMASK
    OutReg = _mm_or_si128(OutReg, _mm_slli_epi32(_mm_and_si128(InReg, mask4), 14-4));
#else
    OutReg = _mm_or_si128(OutReg, _mm_and_si128(_mm_slli_epi32(InReg, 14 - 4), mask14));
#endif
#ifdef BRANCH_FREE_QTR_BLOCK
    total = _mm_sub_epi32(total, OutReg);
#else
    total = _mm_add_epi32(total, OutReg);
#endif
    _mm_store_si128(out++, total);

    return;
}

static void
unpack_14_rev_7 (__m128i* __restrict__ out, const __m128i* __restrict__ in) {
    __m128i InReg;
    __m128i total;
    const __m128i mask14 =  _mm_set1_epi32(16383U);

#ifdef BRANCH_FREE_ROW_SUM
    __m128i dummy = _mm_set1_epi32(0U);
    _mm_store_si128(out++, dummy);
#endif

    in += 6;
    InReg = _mm_load_si128(in);


    total = /* OutReg = */ _mm_and_si128(  _mm_srli_epi32(InReg,4) , mask14);
#ifdef BRANCH_FREE_QTR_BLOCK
    total = _mm_sub_epi32(dummy,total);
#endif
    _mm_store_si128(out++, total);

    return;
}

static void
unpack_14_rev_8 (__m128i* __restrict__ out, const __m128i* __restrict__ in) {
    __m128i InReg;
    __m128i OutReg, total;
    const __m128i mask14 =  _mm_set1_epi32(16383U);

#ifdef BRANCH_FREE_ROW_SUM
    out++;			/* dummy */
#endif

    in += 6;
    InReg = _mm_load_si128(in);


    total = /* OutReg = */ _mm_and_si128(  _mm_srli_epi32(InReg,4) , mask14);
#ifdef BRANCH_FREE_QTR_BLOCK
    total = _mm_sub_epi32(_mm_set1_epi32(0U),total);
#endif
    _mm_store_si128(out++, total);

    OutReg =   _mm_srli_epi32(InReg,18) ;
#ifdef BRANCH_FREE_QTR_BLOCK
    total = _mm_sub_epi32(total, OutReg);
#else
    total = _mm_add_epi32(total, OutReg);
#endif
    _mm_store_si128(out++, total);

    return;
}

static void
unpack_16_fwd_1 (__m128i* __restrict__ out, const __m128i* __restrict__ in) {
    __m128i InReg;
    __m128i total;
    const __m128i mask16 =  _mm_set1_epi32(65535U);

#ifdef BRANCH_FREE_ROW_SUM
    __m128i dummy = _mm_set1_epi32(0U);
    _mm_store_si128(out++, dummy);
#endif

    InReg = _mm_load_si128(in);


    total = /* OutReg = */ _mm_and_si128( InReg , mask16);
    _mm_store_si128(out++, total);

    return;
}

static void
unpack_16_fwd_2 (__m128i* __restrict__ out, const __m128i* __restrict__ in) {
    __m128i InReg;
    __m128i OutReg, total;
    const __m128i mask16 =  _mm_set1_epi32(65535U);

#ifdef BRANCH_FREE_ROW_SUM
    out++;			/* dummy */
#endif

    InReg = _mm_load_si128(in);


    total = /* OutReg = */ _mm_and_si128( InReg , mask16);
    _mm_store_si128(out++, total);

    OutReg =   _mm_srli_epi32(InReg,16) ;
    /* InReg = _mm_load_si128(++in); */

    total = _mm_add_epi32(total, OutReg);
    _mm_store_si128(out++, total);

    return;
}

static void
unpack_16_fwd_3 (__m128i* __restrict__ out, const __m128i* __restrict__ in) {
    __m128i InReg;
    __m128i total;
    const __m128i mask16 =  _mm_set1_epi32(65535U);

#ifdef BRANCH_FREE_ROW_SUM
    __m128i dummy = _mm_set1_epi32(0U);
    _mm_store_si128(out++, dummy);
#endif

    InReg = _mm_load_si128(++in);


    total = /* OutReg = */ _mm_and_si128( InReg , mask16);
    _mm_store_si128(out++, total);

    return;
}

static void
unpack_16_fwd_4 (__m128i* __restrict__ out, const __m128i* __restrict__ in) {
    __m128i InReg;
    __m128i OutReg, total;
    const __m128i mask16 =  _mm_set1_epi32(65535U);

#ifdef BRANCH_FREE_ROW_SUM
    out++;			/* dummy */
#endif

    InReg = _mm_load_si128(++in);


    total = /* OutReg = */ _mm_and_si128( InReg , mask16);
    _mm_store_si128(out++, total);

    OutReg =   _mm_srli_epi32(InReg,16) ;
    /* InReg = _mm_load_si128(++in); */

    total = _mm_add_epi32(total, OutReg);
    _mm_store_si128(out++, total);

    return;
}

static void
unpack_16_fwd_5 (__m128i* __restrict__ out, const __m128i* __restrict__ in) {
    __m128i InReg;
    __m128i total;
    const __m128i mask16 =  _mm_set1_epi32(65535U);

#ifdef BRANCH_FREE_ROW_SUM
    __m128i dummy = _mm_set1_epi32(0U);
    _mm_store_si128(out++, dummy);
#endif

    in += 2;
    InReg = _mm_load_si128(in);


    total = /* OutReg = */ _mm_and_si128( InReg , mask16);
    _mm_store_si128(out++, total);

    return;
}

static void
unpack_16_fwd_6 (__m128i* __restrict__ out, const __m128i* __restrict__ in) {
    __m128i InReg;
    __m128i OutReg, total;
    const __m128i mask16 =  _mm_set1_epi32(65535U);

#ifdef BRANCH_FREE_ROW_SUM
    out++;			/* dummy */
#endif

    in += 2;
    InReg = _mm_load_si128(in);


    total = /* OutReg = */ _mm_and_si128( InReg , mask16);
    _mm_store_si128(out++, total);

    OutReg =   _mm_srli_epi32(InReg,16) ;
    /* InReg = _mm_load_si128(++in); */

    total = _mm_add_epi32(total, OutReg);
    _mm_store_si128(out++, total);

    return;
}

static void
unpack_16_fwd_7 (__m128i* __restrict__ out, const __m128i* __restrict__ in) {
    __m128i InReg;
    __m128i total;
    const __m128i mask16 =  _mm_set1_epi32(65535U);

#ifdef BRANCH_FREE_ROW_SUM
    __m128i dummy = _mm_set1_epi32(0U);
    _mm_store_si128(out++, dummy);
#endif

    in += 3;
    InReg = _mm_load_si128(in);


    total = /* OutReg = */ _mm_and_si128( InReg , mask16);
    _mm_store_si128(out++, total);

    return;
}

static void
unpack_16_fwd_8 (__m128i* __restrict__ out, const __m128i* __restrict__ in) {
    __m128i InReg;
    __m128i OutReg, total;
    const __m128i mask16 =  _mm_set1_epi32(65535U);

#ifdef BRANCH_FREE_ROW_SUM
    out++;			/* dummy */
#endif

    in += 3;
    InReg = _mm_load_si128(in);


    total = /* OutReg = */ _mm_and_si128( InReg , mask16);
    _mm_store_si128(out++, total);

    OutReg =   _mm_srli_epi32(InReg,16) ;
    total = _mm_add_epi32(total, OutReg);
    _mm_store_si128(out++, total);

    return;
}

static void
unpack_16_rev_1 (__m128i* __restrict__ out, const __m128i* __restrict__ in) {
    __m128i InReg;
    __m128i total;
    const __m128i mask16 =  _mm_set1_epi32(65535U);

#ifdef BRANCH_FREE_ROW_SUM
    __m128i dummy = _mm_set1_epi32(0U);
    _mm_store_si128(out++, dummy);
#endif

    in += 4;
    InReg = _mm_load_si128(in);


    total = /* OutReg = */ _mm_and_si128( InReg , mask16);
#ifdef BRANCH_FREE_QTR_BLOCK
    total = _mm_sub_epi32(dummy,total);
#endif
    _mm_store_si128(out++, total);

    return;
}

static void
unpack_16_rev_2 (__m128i* __restrict__ out, const __m128i* __restrict__ in) {
    __m128i InReg;
    __m128i OutReg, total;
    const __m128i mask16 =  _mm_set1_epi32(65535U);

#ifdef BRANCH_FREE_ROW_SUM
    out++;			/* dummy */
#endif

    in += 4;
    InReg = _mm_load_si128(in);


    total = /* OutReg = */ _mm_and_si128( InReg , mask16);
#ifdef BRANCH_FREE_QTR_BLOCK
    total = _mm_sub_epi32(_mm_set1_epi32(0U),total);
#endif
    _mm_store_si128(out++, total);

    OutReg =   _mm_srli_epi32(InReg,16) ;
    /* InReg = _mm_load_si128(++in); */

#ifdef BRANCH_FREE_QTR_BLOCK
    total = _mm_sub_epi32(total, OutReg);
#else
    total = _mm_add_epi32(total, OutReg);
#endif
    _mm_store_si128(out++, total);

    return;
}

static void
unpack_16_rev_3 (__m128i* __restrict__ out, const __m128i* __restrict__ in) {
    __m128i InReg;
    __m128i total;
    const __m128i mask16 =  _mm_set1_epi32(65535U);

#ifdef BRANCH_FREE_ROW_SUM
    __m128i dummy = _mm_set1_epi32(0U);
    _mm_store_si128(out++, dummy);
#endif

    in += 5;
    InReg = _mm_load_si128(in);


    total = /* OutReg = */ _mm_and_si128( InReg , mask16);
#ifdef BRANCH_FREE_QTR_BLOCK
    total = _mm_sub_epi32(dummy,total);
#endif
    _mm_store_si128(out++, total);

    return;
}

static void
unpack_16_rev_4 (__m128i* __restrict__ out, const __m128i* __restrict__ in) {
    __m128i InReg;
    __m128i OutReg, total;
    const __m128i mask16 =  _mm_set1_epi32(65535U);

#ifdef BRANCH_FREE_ROW_SUM
    out++;			/* dummy */
#endif

    in += 5;
    InReg = _mm_load_si128(in);


    total = /* OutReg = */ _mm_and_si128( InReg , mask16);
#ifdef BRANCH_FREE_QTR_BLOCK
    total = _mm_sub_epi32(_mm_set1_epi32(0U),total);
#endif
    _mm_store_si128(out++, total);

    OutReg =   _mm_srli_epi32(InReg,16) ;
    /* InReg = _mm_load_si128(++in); */

#ifdef BRANCH_FREE_QTR_BLOCK
    total = _mm_sub_epi32(total, OutReg);
#else
    total = _mm_add_epi32(total, OutReg);
#endif
    _mm_store_si128(out++, total);

    return;
}

static void
unpack_16_rev_5 (__m128i* __restrict__ out, const __m128i* __restrict__ in) {
    __m128i InReg;
    __m128i total;
    const __m128i mask16 =  _mm_set1_epi32(65535U);

#ifdef BRANCH_FREE_ROW_SUM
    __m128i dummy = _mm_set1_epi32(0U);
    _mm_store_si128(out++, dummy);
#endif

    in += 6;
    InReg = _mm_load_si128(in);


    total = /* OutReg = */ _mm_and_si128( InReg , mask16);
#ifdef BRANCH_FREE_QTR_BLOCK
    total = _mm_sub_epi32(dummy,total);
#endif
    _mm_store_si128(out++, total);

    return;
}

static void
unpack_16_rev_6 (__m128i* __restrict__ out, const __m128i* __restrict__ in) {
    __m128i InReg;
    __m128i OutReg, total;
    const __m128i mask16 =  _mm_set1_epi32(65535U);

#ifdef BRANCH_FREE_ROW_SUM
    out++;			/* dummy */
#endif

    in += 6;
    InReg = _mm_load_si128(in);


    total = /* OutReg = */ _mm_and_si128( InReg , mask16);
#ifdef BRANCH_FREE_QTR_BLOCK
    total = _mm_sub_epi32(_mm_set1_epi32(0U),total);
#endif
    _mm_store_si128(out++, total);

    OutReg =   _mm_srli_epi32(InReg,16) ;
    /* InReg = _mm_load_si128(++in); */

#ifdef BRANCH_FREE_QTR_BLOCK
    total = _mm_sub_epi32(total, OutReg);
#else
    total = _mm_add_epi32(total, OutReg);
#endif
    _mm_store_si128(out++, total);

    return;
}

static void
unpack_16_rev_7 (__m128i* __restrict__ out, const __m128i* __restrict__ in) {
    __m128i InReg;
    __m128i total;
    const __m128i mask16 =  _mm_set1_epi32(65535U);

#ifdef BRANCH_FREE_ROW_SUM
    __m128i dummy = _mm_set1_epi32(0U);
    _mm_store_si128(out++, dummy);
#endif

    in += 7;
    InReg = _mm_load_si128(in);


    total = /* OutReg = */ _mm_and_si128( InReg , mask16);
#ifdef BRANCH_FREE_QTR_BLOCK
    total = _mm_sub_epi32(dummy,total);
#endif
    _mm_store_si128(out++, total);

    return;
}

static void
unpack_16_rev_8 (__m128i* __restrict__ out, const __m128i* __restrict__ in) {
    __m128i InReg;
    __m128i OutReg, total;
    const __m128i mask16 =  _mm_set1_epi32(65535U);

#ifdef BRANCH_FREE_ROW_SUM
    out++;			/* dummy */
#endif

    in += 7;
    InReg = _mm_load_si128(in);


    total = /* OutReg = */ _mm_and_si128( InReg , mask16);
#ifdef BRANCH_FREE_QTR_BLOCK
    total = _mm_sub_epi32(_mm_set1_epi32(0U),total);
#endif
    _mm_store_si128(out++, total);

    OutReg =   _mm_srli_epi32(InReg,16) ;
#ifdef BRANCH_FREE_QTR_BLOCK
    total = _mm_sub_epi32(total, OutReg);
#else
    total = _mm_add_epi32(total, OutReg);
#endif
    _mm_store_si128(out++, total);

    return;
}

static void
unpack_18_fwd_1 (__m128i* __restrict__ out, const __m128i* __restrict__ in) {
    __m128i InReg;
    __m128i total;
    const __m128i mask18 =  _mm_set1_epi32(262143U);

#ifdef BRANCH_FREE_ROW_SUM
    __m128i dummy = _mm_set1_epi32(0U);
    _mm_store_si128(out++, dummy);
#endif

    InReg = _mm_load_si128(in);


    total = /* OutReg = */ _mm_and_si128( InReg , mask18);
    _mm_store_si128(out++, total);

    return;
}

static void
unpack_18_fwd_2 (__m128i* __restrict__ out, const __m128i* __restrict__ in) {
    __m128i InReg;
    __m128i OutReg, total;
    const __m128i mask18 =  _mm_set1_epi32(262143U);

#ifdef BRANCH_FREE_ROW_SUM
    out++;			/* dummy */
#endif

    InReg = _mm_load_si128(in);


    total = /* OutReg = */ _mm_and_si128( InReg , mask18);
    _mm_store_si128(out++, total);

    OutReg =   _mm_srli_epi32(InReg,18) ;
    InReg = _mm_load_si128(++in);

#ifdef MULTIMASK
    OutReg = _mm_or_si128(OutReg, _mm_slli_epi32(_mm_and_si128(InReg, mask4), 18-4));
#else
    OutReg = _mm_or_si128(OutReg, _mm_and_si128(_mm_slli_epi32(InReg, 18 - 4), mask18));
#endif
    total = _mm_add_epi32(total, OutReg);
    _mm_store_si128(out++, total);

    return;
}

static void
unpack_18_fwd_3 (__m128i* __restrict__ out, const __m128i* __restrict__ in) {
    __m128i InReg;
    __m128i total;
    const __m128i mask18 =  _mm_set1_epi32(262143U);

#ifdef BRANCH_FREE_ROW_SUM
    __m128i dummy = _mm_set1_epi32(0U);
    _mm_store_si128(out++, dummy);
#endif

    InReg = _mm_load_si128(++in);


    total = /* OutReg = */ _mm_and_si128(  _mm_srli_epi32(InReg,4) , mask18);
    _mm_store_si128(out++, total);

    return;
}

static void
unpack_18_fwd_4 (__m128i* __restrict__ out, const __m128i* __restrict__ in) {
    __m128i InReg;
    __m128i OutReg, total;
    const __m128i mask18 =  _mm_set1_epi32(262143U);

#ifdef BRANCH_FREE_ROW_SUM
    out++;			/* dummy */
#endif

    InReg = _mm_load_si128(++in);


    total = /* OutReg = */ _mm_and_si128(  _mm_srli_epi32(InReg,4) , mask18);
    _mm_store_si128(out++, total);

    OutReg =   _mm_srli_epi32(InReg,22) ;
    InReg = _mm_load_si128(++in);

#ifdef MULTIMASK
    OutReg = _mm_or_si128(OutReg, _mm_slli_epi32(_mm_and_si128(InReg, mask8), 18-8));
#else
    OutReg = _mm_or_si128(OutReg, _mm_and_si128(_mm_slli_epi32(InReg, 18 - 8), mask18));
#endif
    total = _mm_add_epi32(total, OutReg);
    _mm_store_si128(out++, total);

    return;
}

static void
unpack_18_fwd_5 (__m128i* __restrict__ out, const __m128i* __restrict__ in) {
    __m128i InReg;
    __m128i total;
    const __m128i mask18 =  _mm_set1_epi32(262143U);

#ifdef BRANCH_FREE_ROW_SUM
    __m128i dummy = _mm_set1_epi32(0U);
    _mm_store_si128(out++, dummy);
#endif

    in += 2;
    InReg = _mm_load_si128(in);


    total = /* OutReg = */ _mm_and_si128(  _mm_srli_epi32(InReg,8) , mask18);
    _mm_store_si128(out++, total);

    return;
}

static void
unpack_18_fwd_6 (__m128i* __restrict__ out, const __m128i* __restrict__ in) {
    __m128i InReg;
    __m128i OutReg, total;
    const __m128i mask18 =  _mm_set1_epi32(262143U);

#ifdef BRANCH_FREE_ROW_SUM
    out++;			/* dummy */
#endif

    in += 2;
    InReg = _mm_load_si128(in);


    total = /* OutReg = */ _mm_and_si128(  _mm_srli_epi32(InReg,8) , mask18);
    _mm_store_si128(out++, total);

    OutReg =   _mm_srli_epi32(InReg,26) ;
    InReg = _mm_load_si128(++in);

#ifdef MULTIMASK
    OutReg = _mm_or_si128(OutReg, _mm_slli_epi32(_mm_and_si128(InReg, mask12), 18-12));
#else
    OutReg = _mm_or_si128(OutReg, _mm_and_si128(_mm_slli_epi32(InReg, 18 - 12), mask18));
#endif
    total = _mm_add_epi32(total, OutReg);
    _mm_store_si128(out++, total);

    return;
}

static void
unpack_18_fwd_7 (__m128i* __restrict__ out, const __m128i* __restrict__ in) {
    __m128i InReg;
    __m128i total;
    const __m128i mask18 =  _mm_set1_epi32(262143U);

#ifdef BRANCH_FREE_ROW_SUM
    __m128i dummy = _mm_set1_epi32(0U);
    _mm_store_si128(out++, dummy);
#endif

    in += 3;
    InReg = _mm_load_si128(in);


    total = /* OutReg = */ _mm_and_si128(  _mm_srli_epi32(InReg,12) , mask18);
    _mm_store_si128(out++, total);

    return;
}

static void
unpack_18_fwd_8 (__m128i* __restrict__ out, const __m128i* __restrict__ in) {
    __m128i InReg;
    __m128i OutReg, total;
    const __m128i mask18 =  _mm_set1_epi32(262143U);

#ifdef BRANCH_FREE_ROW_SUM
    out++;			/* dummy */
#endif

    in += 3;
    InReg = _mm_load_si128(in);


    total = /* OutReg = */ _mm_and_si128(  _mm_srli_epi32(InReg,12) , mask18);
    _mm_store_si128(out++, total);

    OutReg =   _mm_srli_epi32(InReg,30) ;
    InReg = _mm_load_si128(++in);

#ifdef MULTIMASK
    OutReg = _mm_or_si128(OutReg, _mm_slli_epi32(_mm_and_si128(InReg, mask16), 18-16));
#else
    OutReg = _mm_or_si128(OutReg, _mm_and_si128(_mm_slli_epi32(InReg, 18 - 16), mask18));
#endif
    total = _mm_add_epi32(total, OutReg);
    _mm_store_si128(out++, total);

    return;
}

static void
unpack_18_rev_1 (__m128i* __restrict__ out, const __m128i* __restrict__ in) {
    __m128i InReg;
    __m128i OutReg, total;
    const __m128i mask18 =  _mm_set1_epi32(262143U);

#ifdef BRANCH_FREE_ROW_SUM
    __m128i dummy = _mm_set1_epi32(0U);
    _mm_store_si128(out++, dummy);
#endif

    in += 4;
    InReg = _mm_load_si128(in);


    OutReg =   _mm_srli_epi32(InReg,16) ;
    InReg = _mm_load_si128(++in);

#ifdef MULTIMASK
    total = /* OutReg = */ _mm_or_si128(OutReg, _mm_slli_epi32(_mm_and_si128(InReg, mask2), 18-2));
#else
    total = /* OutReg = */ _mm_or_si128(OutReg, _mm_and_si128(_mm_slli_epi32(InReg, 18 - 2), mask18));
#endif
#ifdef BRANCH_FREE_QTR_BLOCK
    total = _mm_sub_epi32(dummy,total);
#endif
    _mm_store_si128(out++, total);

    return;
}

static void
unpack_18_rev_2 (__m128i* __restrict__ out, const __m128i* __restrict__ in) {
    __m128i InReg;
    __m128i OutReg, total;
    const __m128i mask18 =  _mm_set1_epi32(262143U);

#ifdef BRANCH_FREE_ROW_SUM
    out++;			/* dummy */
#endif

    in += 4;
    InReg = _mm_load_si128(in);


    OutReg =   _mm_srli_epi32(InReg,16) ;
    InReg = _mm_load_si128(++in);

#ifdef MULTIMASK
    total = /* OutReg = */ _mm_or_si128(OutReg, _mm_slli_epi32(_mm_and_si128(InReg, mask2), 18-2));
#else
    total = /* OutReg = */ _mm_or_si128(OutReg, _mm_and_si128(_mm_slli_epi32(InReg, 18 - 2), mask18));
#endif
#ifdef BRANCH_FREE_QTR_BLOCK
    total = _mm_sub_epi32(_mm_set1_epi32(0U),total);
#endif
    _mm_store_si128(out++, total);

    OutReg = _mm_and_si128(  _mm_srli_epi32(InReg,2) , mask18);
#ifdef BRANCH_FREE_QTR_BLOCK
    total = _mm_sub_epi32(total, OutReg);
#else
    total = _mm_add_epi32(total, OutReg);
#endif
    _mm_store_si128(out++, total);

    return;
}

static void
unpack_18_rev_3 (__m128i* __restrict__ out, const __m128i* __restrict__ in) {
    __m128i InReg;
    __m128i OutReg, total;
    const __m128i mask18 =  _mm_set1_epi32(262143U);

#ifdef BRANCH_FREE_ROW_SUM
    __m128i dummy = _mm_set1_epi32(0U);
    _mm_store_si128(out++, dummy);
#endif

    in += 5;
    InReg = _mm_load_si128(in);


    OutReg =   _mm_srli_epi32(InReg,20) ;
    InReg = _mm_load_si128(++in);

#ifdef MULTIMASK
    total = /* OutReg = */ _mm_or_si128(OutReg, _mm_slli_epi32(_mm_and_si128(InReg, mask6), 18-6));
#else
    total = /* OutReg = */ _mm_or_si128(OutReg, _mm_and_si128(_mm_slli_epi32(InReg, 18 - 6), mask18));
#endif
#ifdef BRANCH_FREE_QTR_BLOCK
    total = _mm_sub_epi32(dummy,total);
#endif
    _mm_store_si128(out++, total);

    return;
}

static void
unpack_18_rev_4 (__m128i* __restrict__ out, const __m128i* __restrict__ in) {
    __m128i InReg;
    __m128i OutReg, total;
    const __m128i mask18 =  _mm_set1_epi32(262143U);

#ifdef BRANCH_FREE_ROW_SUM
    out++;			/* dummy */
#endif

    in += 5;
    InReg = _mm_load_si128(in);


    OutReg =   _mm_srli_epi32(InReg,20) ;
    InReg = _mm_load_si128(++in);

#ifdef MULTIMASK
    total = /* OutReg = */ _mm_or_si128(OutReg, _mm_slli_epi32(_mm_and_si128(InReg, mask6), 18-6));
#else
    total = /* OutReg = */ _mm_or_si128(OutReg, _mm_and_si128(_mm_slli_epi32(InReg, 18 - 6), mask18));
#endif
#ifdef BRANCH_FREE_QTR_BLOCK
    total = _mm_sub_epi32(_mm_set1_epi32(0U),total);
#endif
    _mm_store_si128(out++, total);

    OutReg = _mm_and_si128(  _mm_srli_epi32(InReg,6) , mask18);
#ifdef BRANCH_FREE_QTR_BLOCK
    total = _mm_sub_epi32(total, OutReg);
#else
    total = _mm_add_epi32(total, OutReg);
#endif
    _mm_store_si128(out++, total);

    return;
}

static void
unpack_18_rev_5 (__m128i* __restrict__ out, const __m128i* __restrict__ in) {
    __m128i InReg;
    __m128i OutReg, total;
    const __m128i mask18 =  _mm_set1_epi32(262143U);

#ifdef BRANCH_FREE_ROW_SUM
    __m128i dummy = _mm_set1_epi32(0U);
    _mm_store_si128(out++, dummy);
#endif

    in += 6;
    InReg = _mm_load_si128(in);


    OutReg =   _mm_srli_epi32(InReg,24) ;
    InReg = _mm_load_si128(++in);

#ifdef MULTIMASK
    total = /* OutReg = */ _mm_or_si128(OutReg, _mm_slli_epi32(_mm_and_si128(InReg, mask10), 18-10));
#else
    total = /* OutReg = */ _mm_or_si128(OutReg, _mm_and_si128(_mm_slli_epi32(InReg, 18 - 10), mask18));
#endif
#ifdef BRANCH_FREE_QTR_BLOCK
    total = _mm_sub_epi32(dummy,total);
#endif
    _mm_store_si128(out++, total);

    return;
}

static void
unpack_18_rev_6 (__m128i* __restrict__ out, const __m128i* __restrict__ in) {
    __m128i InReg;
    __m128i OutReg, total;
    const __m128i mask18 =  _mm_set1_epi32(262143U);

#ifdef BRANCH_FREE_ROW_SUM
    out++;			/* dummy */
#endif

    in += 6;
    InReg = _mm_load_si128(in);


    OutReg =   _mm_srli_epi32(InReg,24) ;
    InReg = _mm_load_si128(++in);

#ifdef MULTIMASK
    total = /* OutReg = */ _mm_or_si128(OutReg, _mm_slli_epi32(_mm_and_si128(InReg, mask10), 18-10));
#else
    total = /* OutReg = */ _mm_or_si128(OutReg, _mm_and_si128(_mm_slli_epi32(InReg, 18 - 10), mask18));
#endif
#ifdef BRANCH_FREE_QTR_BLOCK
    total = _mm_sub_epi32(_mm_set1_epi32(0U),total);
#endif
    _mm_store_si128(out++, total);

    OutReg = _mm_and_si128(  _mm_srli_epi32(InReg,10) , mask18);
#ifdef BRANCH_FREE_QTR_BLOCK
    total = _mm_sub_epi32(total, OutReg);
#else
    total = _mm_add_epi32(total, OutReg);
#endif
    _mm_store_si128(out++, total);

    return;
}

static void
unpack_18_rev_7 (__m128i* __restrict__ out, const __m128i* __restrict__ in) {
    __m128i InReg;
    __m128i OutReg, total;
    const __m128i mask18 =  _mm_set1_epi32(262143U);

#ifdef BRANCH_FREE_ROW_SUM
    __m128i dummy = _mm_set1_epi32(0U);
    _mm_store_si128(out++, dummy);
#endif

    in += 7;
    InReg = _mm_load_si128(in);


    OutReg =   _mm_srli_epi32(InReg,28) ;
    InReg = _mm_load_si128(++in);

#ifdef MULTIMASK
    total = /* OutReg = */ _mm_or_si128(OutReg, _mm_slli_epi32(_mm_and_si128(InReg, mask14), 18-14));
#else
    total = /* OutReg = */ _mm_or_si128(OutReg, _mm_and_si128(_mm_slli_epi32(InReg, 18 - 14), mask18));
#endif
#ifdef BRANCH_FREE_QTR_BLOCK
    total = _mm_sub_epi32(dummy,total);
#endif
    _mm_store_si128(out++, total);

    return;
}

static void
unpack_18_rev_8 (__m128i* __restrict__ out, const __m128i* __restrict__ in) {
    __m128i InReg;
    __m128i OutReg, total;
    const __m128i mask18 =  _mm_set1_epi32(262143U);

#ifdef BRANCH_FREE_ROW_SUM
    out++;			/* dummy */
#endif

    in += 7;
    InReg = _mm_load_si128(in);


    OutReg =   _mm_srli_epi32(InReg,28) ;
    InReg = _mm_load_si128(++in);

#ifdef MULTIMASK
    total = /* OutReg = */ _mm_or_si128(OutReg, _mm_slli_epi32(_mm_and_si128(InReg, mask14), 18-14));
#else
    total = /* OutReg = */ _mm_or_si128(OutReg, _mm_and_si128(_mm_slli_epi32(InReg, 18 - 14), mask18));
#endif
#ifdef BRANCH_FREE_QTR_BLOCK
    total = _mm_sub_epi32(_mm_set1_epi32(0U),total);
#endif
    _mm_store_si128(out++, total);

    OutReg =   _mm_srli_epi32(InReg,14) ;
#ifdef BRANCH_FREE_QTR_BLOCK
    total = _mm_sub_epi32(total, OutReg);
#else
    total = _mm_add_epi32(total, OutReg);
#endif
    _mm_store_si128(out++, total);

    return;
}

static void
unpack_20_fwd_1 (__m128i* __restrict__ out, const __m128i* __restrict__ in) {
    __m128i InReg;
    __m128i total;
    const __m128i mask20 =  _mm_set1_epi32(1048575U);

#ifdef BRANCH_FREE_ROW_SUM
    __m128i dummy = _mm_set1_epi32(0U);
    _mm_store_si128(out++, dummy);
#endif

    InReg = _mm_load_si128(in);


    total = /* OutReg = */ _mm_and_si128( InReg , mask20);
    _mm_store_si128(out++, total);

    return;
}

static void
unpack_20_fwd_2 (__m128i* __restrict__ out, const __m128i* __restrict__ in) {
    __m128i InReg;
    __m128i OutReg, total;
    const __m128i mask20 =  _mm_set1_epi32(1048575U);

#ifdef BRANCH_FREE_ROW_SUM
    out++;			/* dummy */
#endif

    InReg = _mm_load_si128(in);


    total = /* OutReg = */ _mm_and_si128( InReg , mask20);
    _mm_store_si128(out++, total);

    OutReg =   _mm_srli_epi32(InReg,20) ;
    InReg = _mm_load_si128(++in);

#ifdef MULTIMASK
    OutReg = _mm_or_si128(OutReg, _mm_slli_epi32(_mm_and_si128(InReg, mask8), 20-8));
#else
    OutReg = _mm_or_si128(OutReg, _mm_and_si128(_mm_slli_epi32(InReg, 20 - 8), mask20));
#endif
    total = _mm_add_epi32(total, OutReg);
    _mm_store_si128(out++, total);

    return;
}

static void
unpack_20_fwd_3 (__m128i* __restrict__ out, const __m128i* __restrict__ in) {
    __m128i InReg;
    __m128i total;
    const __m128i mask20 =  _mm_set1_epi32(1048575U);

#ifdef BRANCH_FREE_ROW_SUM
    __m128i dummy = _mm_set1_epi32(0U);
    _mm_store_si128(out++, dummy);
#endif

    InReg = _mm_load_si128(++in);


    total = /* OutReg = */ _mm_and_si128(  _mm_srli_epi32(InReg,8) , mask20);
    _mm_store_si128(out++, total);

    return;
}

static void
unpack_20_fwd_4 (__m128i* __restrict__ out, const __m128i* __restrict__ in) {
    __m128i InReg;
    __m128i OutReg, total;
    const __m128i mask20 =  _mm_set1_epi32(1048575U);

#ifdef BRANCH_FREE_ROW_SUM
    out++;			/* dummy */
#endif

    InReg = _mm_load_si128(++in);


    total = /* OutReg = */ _mm_and_si128(  _mm_srli_epi32(InReg,8) , mask20);
    _mm_store_si128(out++, total);

    OutReg =   _mm_srli_epi32(InReg,28) ;
    InReg = _mm_load_si128(++in);

#ifdef MULTIMASK
    OutReg = _mm_or_si128(OutReg, _mm_slli_epi32(_mm_and_si128(InReg, mask16), 20-16));
#else
    OutReg = _mm_or_si128(OutReg, _mm_and_si128(_mm_slli_epi32(InReg, 20 - 16), mask20));
#endif
    total = _mm_add_epi32(total, OutReg);
    _mm_store_si128(out++, total);

    return;

}

static void
unpack_20_fwd_5 (__m128i* __restrict__ out, const __m128i* __restrict__ in) {
    __m128i InReg;
    __m128i OutReg, total;
    const __m128i mask20 =  _mm_set1_epi32(1048575U);

#ifdef BRANCH_FREE_ROW_SUM
    __m128i dummy = _mm_set1_epi32(0U);
    _mm_store_si128(out++, dummy);
#endif

    in += 2;
    InReg = _mm_load_si128(in);


    OutReg =   _mm_srli_epi32(InReg,16) ;
    InReg = _mm_load_si128(++in);

#ifdef MULTIMASK
    total = /* OutReg = */ _mm_or_si128(OutReg, _mm_slli_epi32(_mm_and_si128(InReg, mask4), 20-4));
#else
    total = /* OutReg = */ _mm_or_si128(OutReg, _mm_and_si128(_mm_slli_epi32(InReg, 20 - 4), mask20));
#endif
    _mm_store_si128(out++, total);

    return;
}

static void
unpack_20_fwd_6 (__m128i* __restrict__ out, const __m128i* __restrict__ in) {
    __m128i InReg;
    __m128i OutReg, total;
    const __m128i mask20 =  _mm_set1_epi32(1048575U);

#ifdef BRANCH_FREE_ROW_SUM
    out++;			/* dummy */
#endif

    in += 2;
    InReg = _mm_load_si128(in);


    OutReg =   _mm_srli_epi32(InReg,16) ;
    InReg = _mm_load_si128(++in);

#ifdef MULTIMASK
    total = /* OutReg = */ _mm_or_si128(OutReg, _mm_slli_epi32(_mm_and_si128(InReg, mask4), 20-4));
#else
    total = /* OutReg = */ _mm_or_si128(OutReg, _mm_and_si128(_mm_slli_epi32(InReg, 20 - 4), mask20));
#endif
    _mm_store_si128(out++, total);

    OutReg = _mm_and_si128(  _mm_srli_epi32(InReg,4) , mask20);
    total = _mm_add_epi32(total, OutReg);
    _mm_store_si128(out++, total);

    return;
}

static void
unpack_20_fwd_7 (__m128i* __restrict__ out, const __m128i* __restrict__ in) {
    __m128i InReg;
    __m128i OutReg, total;
    const __m128i mask20 =  _mm_set1_epi32(1048575U);

#ifdef BRANCH_FREE_ROW_SUM
    __m128i dummy = _mm_set1_epi32(0U);
    _mm_store_si128(out++, dummy);
#endif

    in += 3;
    InReg = _mm_load_si128(in);


    OutReg =   _mm_srli_epi32(InReg,24) ;
    InReg = _mm_load_si128(++in);

#ifdef MULTIMASK
    total = /* OutReg = */ _mm_or_si128(OutReg, _mm_slli_epi32(_mm_and_si128(InReg, mask12), 20-12));
#else
    total = /* OutReg = */ _mm_or_si128(OutReg, _mm_and_si128(_mm_slli_epi32(InReg, 20 - 12), mask20));
#endif
    _mm_store_si128(out++, total);

    return;
}

static void
unpack_20_fwd_8 (__m128i* __restrict__ out, const __m128i* __restrict__ in) {
    __m128i InReg;
    __m128i OutReg, total;
    const __m128i mask20 =  _mm_set1_epi32(1048575U);

#ifdef BRANCH_FREE_ROW_SUM
    out++;			/* dummy */
#endif

    in += 3;
    InReg = _mm_load_si128(in);


    OutReg =   _mm_srli_epi32(InReg,24) ;
    InReg = _mm_load_si128(++in);

#ifdef MULTIMASK
    total = /* OutReg = */ _mm_or_si128(OutReg, _mm_slli_epi32(_mm_and_si128(InReg, mask12), 20-12));
#else
    total = /* OutReg = */ _mm_or_si128(OutReg, _mm_and_si128(_mm_slli_epi32(InReg, 20 - 12), mask20));
#endif
    _mm_store_si128(out++, total);

    OutReg =   _mm_srli_epi32(InReg,12) ;
    total = _mm_add_epi32(total, OutReg);
    _mm_store_si128(out++, total);

    return;
}

static void
unpack_20_rev_1 (__m128i* __restrict__ out, const __m128i* __restrict__ in) {
    __m128i InReg;
    __m128i total;
    const __m128i mask20 =  _mm_set1_epi32(1048575U);

#ifdef BRANCH_FREE_ROW_SUM
    __m128i dummy = _mm_set1_epi32(0U);
    _mm_store_si128(out++, dummy);
#endif

    in += 5;
    InReg = _mm_load_si128(in);


    total = /* OutReg = */ _mm_and_si128( InReg , mask20);
#ifdef BRANCH_FREE_QTR_BLOCK
    total = _mm_sub_epi32(dummy,total);
#endif
    _mm_store_si128(out++, total);

    return;
}

static void
unpack_20_rev_2 (__m128i* __restrict__ out, const __m128i* __restrict__ in) {
    __m128i InReg;
    __m128i OutReg, total;
    const __m128i mask20 =  _mm_set1_epi32(1048575U);

#ifdef BRANCH_FREE_ROW_SUM
    out++;			/* dummy */
#endif

    in += 5;
    InReg = _mm_load_si128(in);


    total = /* OutReg = */ _mm_and_si128( InReg , mask20);
#ifdef BRANCH_FREE_QTR_BLOCK
    total = _mm_sub_epi32(_mm_set1_epi32(0U),total);
#endif
    _mm_store_si128(out++, total);

    OutReg =   _mm_srli_epi32(InReg,20) ;
    InReg = _mm_load_si128(++in);

#ifdef MULTIMASK
    OutReg = _mm_or_si128(OutReg, _mm_slli_epi32(_mm_and_si128(InReg, mask8), 20-8));
#else
    OutReg = _mm_or_si128(OutReg, _mm_and_si128(_mm_slli_epi32(InReg, 20 - 8), mask20));
#endif
#ifdef BRANCH_FREE_QTR_BLOCK
    total = _mm_sub_epi32(total, OutReg);
#else
    total = _mm_add_epi32(total, OutReg);
#endif
    _mm_store_si128(out++, total);

    return;
} 

static void
unpack_20_rev_3 (__m128i* __restrict__ out, const __m128i* __restrict__ in) {
    __m128i InReg;
    __m128i total;
    const __m128i mask20 =  _mm_set1_epi32(1048575U);

#ifdef BRANCH_FREE_ROW_SUM
    __m128i dummy = _mm_set1_epi32(0U);
    _mm_store_si128(out++, dummy);
#endif

    in += 6;
    InReg = _mm_load_si128(in);


    total = /* OutReg = */ _mm_and_si128(  _mm_srli_epi32(InReg,8) , mask20);
#ifdef BRANCH_FREE_QTR_BLOCK
    total = _mm_sub_epi32(dummy,total);
#endif
    _mm_store_si128(out++, total);

    return;
}

static void
unpack_20_rev_4 (__m128i* __restrict__ out, const __m128i* __restrict__ in) {
    __m128i InReg;
    __m128i OutReg, total;
    const __m128i mask20 =  _mm_set1_epi32(1048575U);

#ifdef BRANCH_FREE_ROW_SUM
    out++;			/* dummy */
#endif

    in += 6;
    InReg = _mm_load_si128(in);


    total = /* OutReg = */ _mm_and_si128(  _mm_srli_epi32(InReg,8) , mask20);
#ifdef BRANCH_FREE_QTR_BLOCK
    total = _mm_sub_epi32(_mm_set1_epi32(0U),total);
#endif
    _mm_store_si128(out++, total);

    OutReg =   _mm_srli_epi32(InReg,28) ;
    InReg = _mm_load_si128(++in);

#ifdef MULTIMASK
    OutReg = _mm_or_si128(OutReg, _mm_slli_epi32(_mm_and_si128(InReg, mask16), 20-16));
#else
    OutReg = _mm_or_si128(OutReg, _mm_and_si128(_mm_slli_epi32(InReg, 20 - 16), mask20));
#endif
#ifdef BRANCH_FREE_QTR_BLOCK
    total = _mm_sub_epi32(total, OutReg);
#else
    total = _mm_add_epi32(total, OutReg);
#endif
    _mm_store_si128(out++, total);

    return;

} 

static void
unpack_20_rev_5 (__m128i* __restrict__ out, const __m128i* __restrict__ in) {
    __m128i InReg;
    __m128i OutReg, total;
    const __m128i mask20 =  _mm_set1_epi32(1048575U);

#ifdef BRANCH_FREE_ROW_SUM
    __m128i dummy = _mm_set1_epi32(0U);
    _mm_store_si128(out++, dummy);
#endif

    in += 7;
    InReg = _mm_load_si128(in);


    OutReg =   _mm_srli_epi32(InReg,16) ;
    InReg = _mm_load_si128(++in);

#ifdef MULTIMASK
    total = /* OutReg = */ _mm_or_si128(OutReg, _mm_slli_epi32(_mm_and_si128(InReg, mask4), 20-4));
#else
    total = /* OutReg = */ _mm_or_si128(OutReg, _mm_and_si128(_mm_slli_epi32(InReg, 20 - 4), mask20));
#endif
#ifdef BRANCH_FREE_QTR_BLOCK
    total = _mm_sub_epi32(dummy,total);
#endif
    _mm_store_si128(out++, total);

    return;
}

static void
unpack_20_rev_6 (__m128i* __restrict__ out, const __m128i* __restrict__ in) {
    __m128i InReg;
    __m128i OutReg, total;
    const __m128i mask20 =  _mm_set1_epi32(1048575U);

#ifdef BRANCH_FREE_ROW_SUM
    out++;			/* dummy */
#endif

    in += 7;
    InReg = _mm_load_si128(in);


    OutReg =   _mm_srli_epi32(InReg,16) ;
    InReg = _mm_load_si128(++in);

#ifdef MULTIMASK
    total = /* OutReg = */ _mm_or_si128(OutReg, _mm_slli_epi32(_mm_and_si128(InReg, mask4), 20-4));
#else
    total = /* OutReg = */ _mm_or_si128(OutReg, _mm_and_si128(_mm_slli_epi32(InReg, 20 - 4), mask20));
#endif
#ifdef BRANCH_FREE_QTR_BLOCK
    total = _mm_sub_epi32(_mm_set1_epi32(0U),total);
#endif
    _mm_store_si128(out++, total);

    OutReg = _mm_and_si128(  _mm_srli_epi32(InReg,4) , mask20);
#ifdef BRANCH_FREE_QTR_BLOCK
    total = _mm_sub_epi32(total, OutReg);
#else
    total = _mm_add_epi32(total, OutReg);
#endif
    _mm_store_si128(out++, total);

    return;
}

static void
unpack_20_rev_7 (__m128i* __restrict__ out, const __m128i* __restrict__ in) {
    __m128i InReg;
    __m128i OutReg, total;
    const __m128i mask20 =  _mm_set1_epi32(1048575U);

#ifdef BRANCH_FREE_ROW_SUM
    __m128i dummy = _mm_set1_epi32(0U);
    _mm_store_si128(out++, dummy);
#endif

    in += 8;
    InReg = _mm_load_si128(in);


    OutReg =   _mm_srli_epi32(InReg,24) ;
    InReg = _mm_load_si128(++in);

#ifdef MULTIMASK
    total = /* OutReg = */ _mm_or_si128(OutReg, _mm_slli_epi32(_mm_and_si128(InReg, mask12), 20-12));
#else
    total = /* OutReg = */ _mm_or_si128(OutReg, _mm_and_si128(_mm_slli_epi32(InReg, 20 - 12), mask20));
#endif
#ifdef BRANCH_FREE_QTR_BLOCK
    total = _mm_sub_epi32(dummy,total);
#endif
    _mm_store_si128(out++, total);

    return;
}

static void
unpack_20_rev_8 (__m128i* __restrict__ out, const __m128i* __restrict__ in) {
    __m128i InReg;
    __m128i OutReg, total;
    const __m128i mask20 =  _mm_set1_epi32(1048575U);

#ifdef BRANCH_FREE_ROW_SUM
    out++;			/* dummy */
#endif

    in += 8;
    InReg = _mm_load_si128(in);


    OutReg =   _mm_srli_epi32(InReg,24) ;
    InReg = _mm_load_si128(++in);

#ifdef MULTIMASK
    total = /* OutReg = */ _mm_or_si128(OutReg, _mm_slli_epi32(_mm_and_si128(InReg, mask12), 20-12));
#else
    total = /* OutReg = */ _mm_or_si128(OutReg, _mm_and_si128(_mm_slli_epi32(InReg, 20 - 12), mask20));
#endif
#ifdef BRANCH_FREE_QTR_BLOCK
    total = _mm_sub_epi32(_mm_set1_epi32(0U),total);
#endif
    _mm_store_si128(out++, total);

    OutReg =   _mm_srli_epi32(InReg,12) ;
#ifdef BRANCH_FREE_QTR_BLOCK
    total = _mm_sub_epi32(total, OutReg);
#else
    total = _mm_add_epi32(total, OutReg);
#endif
    _mm_store_si128(out++, total);

    return;
}


static void
unpack_22_fwd_1 (__m128i* __restrict__ out, const __m128i* __restrict__ in) {
    __m128i InReg;
    __m128i total;
    const __m128i mask22 =  _mm_set1_epi32(4194303U);

#ifdef BRANCH_FREE_ROW_SUM
    __m128i dummy = _mm_set1_epi32(0U);
    _mm_store_si128(out++, dummy);
#endif

    InReg = _mm_load_si128(in);


    total = /* OutReg = */ _mm_and_si128( InReg , mask22);
    _mm_store_si128(out++, total);

    return;
}

static void
unpack_22_fwd_2 (__m128i* __restrict__ out, const __m128i* __restrict__ in) {
    __m128i InReg;
    __m128i OutReg, total;
    const __m128i mask22 =  _mm_set1_epi32(4194303U);

#ifdef BRANCH_FREE_ROW_SUM
    out++;			/* dummy */
#endif

    InReg = _mm_load_si128(in);


    total = /* OutReg = */ _mm_and_si128( InReg , mask22);
    _mm_store_si128(out++, total);

    OutReg =   _mm_srli_epi32(InReg,22) ;
    InReg = _mm_load_si128(++in);

#ifdef MULTIMASK
    OutReg = _mm_or_si128(OutReg, _mm_slli_epi32(_mm_and_si128(InReg, mask12), 22-12));
#else
    OutReg = _mm_or_si128(OutReg, _mm_and_si128(_mm_slli_epi32(InReg, 22 - 12), mask22));
#endif
    total = _mm_add_epi32(total, OutReg);
    _mm_store_si128(out++, total);

    return;
}

static void
unpack_22_fwd_3 (__m128i* __restrict__ out, const __m128i* __restrict__ in) {
    __m128i InReg;
    __m128i OutReg, total;
    const __m128i mask22 =  _mm_set1_epi32(4194303U);

#ifdef BRANCH_FREE_ROW_SUM
    __m128i dummy = _mm_set1_epi32(0U);
    _mm_store_si128(out++, dummy);
#endif

    InReg = _mm_load_si128(++in);


    OutReg =   _mm_srli_epi32(InReg,12) ;
    InReg = _mm_load_si128(++in);

#ifdef MULTIMASK
    total = /* OutReg = */ _mm_or_si128(OutReg, _mm_slli_epi32(_mm_and_si128(InReg, mask2), 22-2));
#else
    total = /* OutReg = */ _mm_or_si128(OutReg, _mm_and_si128(_mm_slli_epi32(InReg, 22 - 2), mask22));
#endif
    _mm_store_si128(out++, total);

    return;
}

static void
unpack_22_fwd_4 (__m128i* __restrict__ out, const __m128i* __restrict__ in) {
    __m128i InReg;
    __m128i OutReg, total;
    const __m128i mask22 =  _mm_set1_epi32(4194303U);

#ifdef BRANCH_FREE_ROW_SUM
    out++;			/* dummy */
#endif

    InReg = _mm_load_si128(++in);


    OutReg =   _mm_srli_epi32(InReg,12) ;
    InReg = _mm_load_si128(++in);

#ifdef MULTIMASK
    total = /* OutReg = */ _mm_or_si128(OutReg, _mm_slli_epi32(_mm_and_si128(InReg, mask2), 22-2));
#else
    total = /* OutReg = */ _mm_or_si128(OutReg, _mm_and_si128(_mm_slli_epi32(InReg, 22 - 2), mask22));
#endif
    _mm_store_si128(out++, total);

    OutReg = _mm_and_si128(  _mm_srli_epi32(InReg,2) , mask22);
    total = _mm_add_epi32(total, OutReg);
    _mm_store_si128(out++, total);

    return;
}

static void
unpack_22_fwd_5 (__m128i* __restrict__ out, const __m128i* __restrict__ in) {
    __m128i InReg;
    __m128i OutReg, total;
    const __m128i mask22 =  _mm_set1_epi32(4194303U);

#ifdef BRANCH_FREE_ROW_SUM
    __m128i dummy = _mm_set1_epi32(0U);
    _mm_store_si128(out++, dummy);
#endif

    in += 2;
    InReg = _mm_load_si128(in);


    OutReg =   _mm_srli_epi32(InReg,24) ;
    InReg = _mm_load_si128(++in);

#ifdef MULTIMASK
    total = /* OutReg = */ _mm_or_si128(OutReg, _mm_slli_epi32(_mm_and_si128(InReg, mask14), 22-14));
#else
    total = /* OutReg = */ _mm_or_si128(OutReg, _mm_and_si128(_mm_slli_epi32(InReg, 22 - 14), mask22));
#endif
    _mm_store_si128(out++, total);

    return;
}

static void
unpack_22_fwd_6 (__m128i* __restrict__ out, const __m128i* __restrict__ in) {
    __m128i InReg;
    __m128i OutReg, total;
    const __m128i mask22 =  _mm_set1_epi32(4194303U);

#ifdef BRANCH_FREE_ROW_SUM
    out++;			/* dummy */
#endif

    in += 2;
    InReg = _mm_load_si128(in);


    OutReg =   _mm_srli_epi32(InReg,24) ;
    InReg = _mm_load_si128(++in);

#ifdef MULTIMASK
    total = /* OutReg = */ _mm_or_si128(OutReg, _mm_slli_epi32(_mm_and_si128(InReg, mask14), 22-14));
#else
    total = /* OutReg = */ _mm_or_si128(OutReg, _mm_and_si128(_mm_slli_epi32(InReg, 22 - 14), mask22));
#endif
    _mm_store_si128(out++, total);

    OutReg =   _mm_srli_epi32(InReg,14) ;
    InReg = _mm_load_si128(++in);

#ifdef MULTIMASK
    OutReg = _mm_or_si128(OutReg, _mm_slli_epi32(_mm_and_si128(InReg, mask4), 22-4));
#else
    OutReg = _mm_or_si128(OutReg, _mm_and_si128(_mm_slli_epi32(InReg, 22 - 4), mask22));
#endif
    total = _mm_add_epi32(total, OutReg);
    _mm_store_si128(out++, total);

    return;
}

static void
unpack_22_fwd_7 (__m128i* __restrict__ out, const __m128i* __restrict__ in) {
    __m128i InReg;
    __m128i total;
    const __m128i mask22 =  _mm_set1_epi32(4194303U);

#ifdef BRANCH_FREE_ROW_SUM
    __m128i dummy = _mm_set1_epi32(0U);
    _mm_store_si128(out++, dummy);
#endif

    in += 4;
    InReg = _mm_load_si128(in);


    total = /* OutReg = */ _mm_and_si128(  _mm_srli_epi32(InReg,4) , mask22);
    _mm_store_si128(out++, total);

    return;
}

static void
unpack_22_fwd_8 (__m128i* __restrict__ out, const __m128i* __restrict__ in) {
    __m128i InReg;
    __m128i OutReg, total;
    const __m128i mask22 =  _mm_set1_epi32(4194303U);

#ifdef BRANCH_FREE_ROW_SUM
    out++;			/* dummy */
#endif

    in += 4;
    InReg = _mm_load_si128(in);


    total = /* OutReg = */ _mm_and_si128(  _mm_srli_epi32(InReg,4) , mask22);
    _mm_store_si128(out++, total);

    OutReg =   _mm_srli_epi32(InReg,26) ;
    InReg = _mm_load_si128(++in);

#ifdef MULTIMASK
    OutReg = _mm_or_si128(OutReg, _mm_slli_epi32(_mm_and_si128(InReg, mask16), 22-16));
#else
    OutReg = _mm_or_si128(OutReg, _mm_and_si128(_mm_slli_epi32(InReg, 22 - 16), mask22));
#endif
    total = _mm_add_epi32(total, OutReg);
    _mm_store_si128(out++, total);

    return;
}

static void
unpack_22_rev_1 (__m128i* __restrict__ out, const __m128i* __restrict__ in) {
    __m128i InReg;
    __m128i OutReg, total;
    const __m128i mask22 =  _mm_set1_epi32(4194303U);

#ifdef BRANCH_FREE_ROW_SUM
    __m128i dummy = _mm_set1_epi32(0U);
    _mm_store_si128(out++, dummy);
#endif

    in += 5;
    InReg = _mm_load_si128(in);


    OutReg =   _mm_srli_epi32(InReg,16) ;
    InReg = _mm_load_si128(++in);

#ifdef MULTIMASK
    total = /* OutReg = */ _mm_or_si128(OutReg, _mm_slli_epi32(_mm_and_si128(InReg, mask6), 22-6));
#else
    total = /* OutReg = */ _mm_or_si128(OutReg, _mm_and_si128(_mm_slli_epi32(InReg, 22 - 6), mask22));
#endif
#ifdef BRANCH_FREE_QTR_BLOCK
    total = _mm_sub_epi32(dummy,total);
#endif
    _mm_store_si128(out++, total);

    return;
}

static void
unpack_22_rev_2 (__m128i* __restrict__ out, const __m128i* __restrict__ in) {
    __m128i InReg;
    __m128i OutReg, total;
    const __m128i mask22 =  _mm_set1_epi32(4194303U);

#ifdef BRANCH_FREE_ROW_SUM
    out++;			/* dummy */
#endif

    in += 5;
    InReg = _mm_load_si128(in);


    OutReg =   _mm_srli_epi32(InReg,16) ;
    InReg = _mm_load_si128(++in);

#ifdef MULTIMASK
    total = /* OutReg = */ _mm_or_si128(OutReg, _mm_slli_epi32(_mm_and_si128(InReg, mask6), 22-6));
#else
    total = /* OutReg = */ _mm_or_si128(OutReg, _mm_and_si128(_mm_slli_epi32(InReg, 22 - 6), mask22));
#endif
#ifdef BRANCH_FREE_QTR_BLOCK
    total = _mm_sub_epi32(_mm_set1_epi32(0U),total);
#endif
    _mm_store_si128(out++, total);

    OutReg = _mm_and_si128(  _mm_srli_epi32(InReg,6) , mask22);
#ifdef BRANCH_FREE_QTR_BLOCK
    total = _mm_sub_epi32(total, OutReg);
#else
    total = _mm_add_epi32(total, OutReg);
#endif
    _mm_store_si128(out++, total);

    return;
}

static void
unpack_22_rev_3 (__m128i* __restrict__ out, const __m128i* __restrict__ in) {
    __m128i InReg;
    __m128i OutReg, total;
    const __m128i mask22 =  _mm_set1_epi32(4194303U);

#ifdef BRANCH_FREE_ROW_SUM
    __m128i dummy = _mm_set1_epi32(0U);
    _mm_store_si128(out++, dummy);
#endif

    in += 6;
    InReg = _mm_load_si128(in);


    OutReg =   _mm_srli_epi32(InReg,28) ;
    InReg = _mm_load_si128(++in);

#ifdef MULTIMASK
    total = /* OutReg = */ _mm_or_si128(OutReg, _mm_slli_epi32(_mm_and_si128(InReg, mask18), 22-18));
#else
    total = /* OutReg = */ _mm_or_si128(OutReg, _mm_and_si128(_mm_slli_epi32(InReg, 22 - 18), mask22));
#endif
#ifdef BRANCH_FREE_QTR_BLOCK
    total = _mm_sub_epi32(dummy,total);
#endif
    _mm_store_si128(out++, total);

    return;
}

static void
unpack_22_rev_4 (__m128i* __restrict__ out, const __m128i* __restrict__ in) {
    __m128i InReg;
    __m128i OutReg, total;
    const __m128i mask22 =  _mm_set1_epi32(4194303U);

#ifdef BRANCH_FREE_ROW_SUM
    out++;			/* dummy */
#endif

    in += 6;
    InReg = _mm_load_si128(in);


    OutReg =   _mm_srli_epi32(InReg,28) ;
    InReg = _mm_load_si128(++in);

#ifdef MULTIMASK
    total = /* OutReg = */ _mm_or_si128(OutReg, _mm_slli_epi32(_mm_and_si128(InReg, mask18), 22-18));
#else
    total = /* OutReg = */ _mm_or_si128(OutReg, _mm_and_si128(_mm_slli_epi32(InReg, 22 - 18), mask22));
#endif
#ifdef BRANCH_FREE_QTR_BLOCK
    total = _mm_sub_epi32(_mm_set1_epi32(0U),total);
#endif
    _mm_store_si128(out++, total);

    OutReg =   _mm_srli_epi32(InReg,18) ;
    InReg = _mm_load_si128(++in);

#ifdef MULTIMASK
    OutReg = _mm_or_si128(OutReg, _mm_slli_epi32(_mm_and_si128(InReg, mask8), 22-8));
#else
    OutReg = _mm_or_si128(OutReg, _mm_and_si128(_mm_slli_epi32(InReg, 22 - 8), mask22));
#endif
#ifdef BRANCH_FREE_QTR_BLOCK
    total = _mm_sub_epi32(total, OutReg);
#else
    total = _mm_add_epi32(total, OutReg);
#endif
    _mm_store_si128(out++, total);

    return;
}

static void
unpack_22_rev_5 (__m128i* __restrict__ out, const __m128i* __restrict__ in) {
    __m128i InReg;
    __m128i total;
    const __m128i mask22 =  _mm_set1_epi32(4194303U);

#ifdef BRANCH_FREE_ROW_SUM
    __m128i dummy = _mm_set1_epi32(0U);
    _mm_store_si128(out++, dummy);
#endif

    in += 8;
    InReg = _mm_load_si128(in);


    total = /* OutReg = */ _mm_and_si128(  _mm_srli_epi32(InReg,8) , mask22);
#ifdef BRANCH_FREE_QTR_BLOCK
    total = _mm_sub_epi32(dummy,total);
#endif
    _mm_store_si128(out++, total);

    return;
}

static void
unpack_22_rev_6 (__m128i* __restrict__ out, const __m128i* __restrict__ in) {
    __m128i InReg;
    __m128i OutReg, total;
    const __m128i mask22 =  _mm_set1_epi32(4194303U);

#ifdef BRANCH_FREE_ROW_SUM
    out++;			/* dummy */
#endif

    in += 8;
    InReg = _mm_load_si128(in);


    total = /* OutReg = */ _mm_and_si128(  _mm_srli_epi32(InReg,8) , mask22);
#ifdef BRANCH_FREE_QTR_BLOCK
    total = _mm_sub_epi32(_mm_set1_epi32(0U),total);
#endif
    _mm_store_si128(out++, total);

    OutReg =   _mm_srli_epi32(InReg,30) ;
    InReg = _mm_load_si128(++in);

#ifdef MULTIMASK
    OutReg = _mm_or_si128(OutReg, _mm_slli_epi32(_mm_and_si128(InReg, mask20), 22-20));
#else
    OutReg = _mm_or_si128(OutReg, _mm_and_si128(_mm_slli_epi32(InReg, 22 - 20), mask22));
#endif
#ifdef BRANCH_FREE_QTR_BLOCK
    total = _mm_sub_epi32(total, OutReg);
#else
    total = _mm_add_epi32(total, OutReg);
#endif
    _mm_store_si128(out++, total);

    return;
}

static void
unpack_22_rev_7 (__m128i* __restrict__ out, const __m128i* __restrict__ in) {
    __m128i InReg;
    __m128i OutReg, total;
    const __m128i mask22 =  _mm_set1_epi32(4194303U);

#ifdef BRANCH_FREE_ROW_SUM
    __m128i dummy = _mm_set1_epi32(0U);
    _mm_store_si128(out++, dummy);
#endif

    in += 9;
    InReg = _mm_load_si128(in);


    OutReg =   _mm_srli_epi32(InReg,20) ;
    InReg = _mm_load_si128(++in);

#ifdef MULTIMASK
    total = /* OutReg = */ _mm_or_si128(OutReg, _mm_slli_epi32(_mm_and_si128(InReg, mask10), 22-10));
#else
    total = /* OutReg = */ _mm_or_si128(OutReg, _mm_and_si128(_mm_slli_epi32(InReg, 22 - 10), mask22));
#endif
#ifdef BRANCH_FREE_QTR_BLOCK
    total = _mm_sub_epi32(dummy,total);
#endif
    _mm_store_si128(out++, total);

    return;
}

static void
unpack_22_rev_8 (__m128i* __restrict__ out, const __m128i* __restrict__ in) {
    __m128i InReg;
    __m128i OutReg, total;
    const __m128i mask22 =  _mm_set1_epi32(4194303U);

#ifdef BRANCH_FREE_ROW_SUM
    out++;			/* dummy */
#endif

    in += 9;
    InReg = _mm_load_si128(in);


    OutReg =   _mm_srli_epi32(InReg,20) ;
    InReg = _mm_load_si128(++in);

#ifdef MULTIMASK
    total = /* OutReg = */ _mm_or_si128(OutReg, _mm_slli_epi32(_mm_and_si128(InReg, mask10), 22-10));
#else
    total = /* OutReg = */ _mm_or_si128(OutReg, _mm_and_si128(_mm_slli_epi32(InReg, 22 - 10), mask22));
#endif
#ifdef BRANCH_FREE_QTR_BLOCK
    total = _mm_sub_epi32(_mm_set1_epi32(0U),total);
#endif
    _mm_store_si128(out++, total);

    OutReg =   _mm_srli_epi32(InReg,10) ;
#ifdef BRANCH_FREE_QTR_BLOCK
    total = _mm_sub_epi32(total, OutReg);
#else
    total = _mm_add_epi32(total, OutReg);
#endif
    _mm_store_si128(out++, total);

    return;
}

static void
unpack_24_fwd_1 (__m128i* __restrict__ out, const __m128i* __restrict__ in) {
    __m128i InReg;
    __m128i total;
    const __m128i mask24 =  _mm_set1_epi32(16777215U);

#ifdef BRANCH_FREE_ROW_SUM
    __m128i dummy = _mm_set1_epi32(0U);
    _mm_store_si128(out++, dummy);
#endif

    InReg = _mm_load_si128(in);


    total = /* OutReg = */ _mm_and_si128( InReg , mask24);
    _mm_store_si128(out++, total);

    return;
}

static void
unpack_24_fwd_2 (__m128i* __restrict__ out, const __m128i* __restrict__ in) {
    __m128i InReg;
    __m128i OutReg, total;
    const __m128i mask24 =  _mm_set1_epi32(16777215U);

#ifdef BRANCH_FREE_ROW_SUM
    out++;			/* dummy */
#endif

    InReg = _mm_load_si128(in);


    total = /* OutReg = */ _mm_and_si128( InReg , mask24);
    _mm_store_si128(out++, total);

    OutReg =   _mm_srli_epi32(InReg,24) ;
    InReg = _mm_load_si128(++in);

#ifdef MULTIMASK
    OutReg = _mm_or_si128(OutReg, _mm_slli_epi32(_mm_and_si128(InReg, mask16), 24-16));
#else
    OutReg = _mm_or_si128(OutReg, _mm_and_si128(_mm_slli_epi32(InReg, 24 - 16), mask24));
#endif
    total = _mm_add_epi32(total, OutReg);
    _mm_store_si128(out++, total);

    return;
}

static void
unpack_24_fwd_3 (__m128i* __restrict__ out, const __m128i* __restrict__ in) {
    __m128i InReg;
    __m128i OutReg, total;
    const __m128i mask24 =  _mm_set1_epi32(16777215U);

#ifdef BRANCH_FREE_ROW_SUM
    __m128i dummy = _mm_set1_epi32(0U);
    _mm_store_si128(out++, dummy);
#endif

    InReg = _mm_load_si128(++in);


    OutReg =   _mm_srli_epi32(InReg,16) ;
    InReg = _mm_load_si128(++in);

#ifdef MULTIMASK
    total = /* OutReg = */ _mm_or_si128(OutReg, _mm_slli_epi32(_mm_and_si128(InReg, mask8), 24-8));
#else
    total = /* OutReg = */ _mm_or_si128(OutReg, _mm_and_si128(_mm_slli_epi32(InReg, 24 - 8), mask24));
#endif
    _mm_store_si128(out++, total);

    return;
}

static void
unpack_24_fwd_4 (__m128i* __restrict__ out, const __m128i* __restrict__ in) {
    __m128i InReg;
    __m128i OutReg, total;
    const __m128i mask24 =  _mm_set1_epi32(16777215U);

#ifdef BRANCH_FREE_ROW_SUM
    out++;			/* dummy */
#endif

    InReg = _mm_load_si128(++in);


    OutReg =   _mm_srli_epi32(InReg,16) ;
    InReg = _mm_load_si128(++in);

#ifdef MULTIMASK
    total = /* OutReg = */ _mm_or_si128(OutReg, _mm_slli_epi32(_mm_and_si128(InReg, mask8), 24-8));
#else
    total = /* OutReg = */ _mm_or_si128(OutReg, _mm_and_si128(_mm_slli_epi32(InReg, 24 - 8), mask24));
#endif
    _mm_store_si128(out++, total);

    OutReg =   _mm_srli_epi32(InReg,8) ;
    InReg = _mm_load_si128(++in);

    total = _mm_add_epi32(total, OutReg);
    _mm_store_si128(out++, total);

    return;
}

static void
unpack_24_fwd_5 (__m128i* __restrict__ out, const __m128i* __restrict__ in) {
    __m128i InReg;
    __m128i total;
    const __m128i mask24 =  _mm_set1_epi32(16777215U);

#ifdef BRANCH_FREE_ROW_SUM
    __m128i dummy = _mm_set1_epi32(0U);
    _mm_store_si128(out++, dummy);
#endif

    in += 3;
    InReg = _mm_load_si128(in);


    total = /* OutReg = */ _mm_and_si128( InReg , mask24);
    _mm_store_si128(out++, total);

    return;
}

static void
unpack_24_fwd_6 (__m128i* __restrict__ out, const __m128i* __restrict__ in) {
    __m128i InReg;
    __m128i OutReg, total;
    const __m128i mask24 =  _mm_set1_epi32(16777215U);

#ifdef BRANCH_FREE_ROW_SUM
    out++;			/* dummy */
#endif

    in += 3;
    InReg = _mm_load_si128(in);


    total = /* OutReg = */ _mm_and_si128( InReg , mask24);
    _mm_store_si128(out++, total);

    OutReg =   _mm_srli_epi32(InReg,24) ;
    InReg = _mm_load_si128(++in);

#ifdef MULTIMASK
    OutReg = _mm_or_si128(OutReg, _mm_slli_epi32(_mm_and_si128(InReg, mask16), 24-16));
#else
    OutReg = _mm_or_si128(OutReg, _mm_and_si128(_mm_slli_epi32(InReg, 24 - 16), mask24));
#endif
    total = _mm_add_epi32(total, OutReg);
    _mm_store_si128(out++, total);

    return;
}

static void
unpack_24_fwd_7 (__m128i* __restrict__ out, const __m128i* __restrict__ in) {
    __m128i InReg;
    __m128i OutReg, total;
    const __m128i mask24 =  _mm_set1_epi32(16777215U);

#ifdef BRANCH_FREE_ROW_SUM
    __m128i dummy = _mm_set1_epi32(0U);
    _mm_store_si128(out++, dummy);
#endif

    in += 4;
    InReg = _mm_load_si128(in);


    OutReg =   _mm_srli_epi32(InReg,16) ;
    InReg = _mm_load_si128(++in);

#ifdef MULTIMASK
    total = /* OutReg = */ _mm_or_si128(OutReg, _mm_slli_epi32(_mm_and_si128(InReg, mask8), 24-8));
#else
    total = /* OutReg = */ _mm_or_si128(OutReg, _mm_and_si128(_mm_slli_epi32(InReg, 24 - 8), mask24));
#endif
    _mm_store_si128(out++, total);

    return;
}

static void
unpack_24_fwd_8 (__m128i* __restrict__ out, const __m128i* __restrict__ in) {
    __m128i InReg;
    __m128i OutReg, total;
    const __m128i mask24 =  _mm_set1_epi32(16777215U);

#ifdef BRANCH_FREE_ROW_SUM
    out++;			/* dummy */
#endif

    in += 4;
    InReg = _mm_load_si128(in);


    OutReg =   _mm_srli_epi32(InReg,16) ;
    InReg = _mm_load_si128(++in);

#ifdef MULTIMASK
    total = /* OutReg = */ _mm_or_si128(OutReg, _mm_slli_epi32(_mm_and_si128(InReg, mask8), 24-8));
#else
    total = /* OutReg = */ _mm_or_si128(OutReg, _mm_and_si128(_mm_slli_epi32(InReg, 24 - 8), mask24));
#endif
    _mm_store_si128(out++, total);

    OutReg =   _mm_srli_epi32(InReg,8) ;
    total = _mm_add_epi32(total, OutReg);
    _mm_store_si128(out++, total);

    return;
}

static void
unpack_24_rev_1 (__m128i* __restrict__ out, const __m128i* __restrict__ in) {
    __m128i InReg;
    __m128i total;
    const __m128i mask24 =  _mm_set1_epi32(16777215U);

#ifdef BRANCH_FREE_ROW_SUM
    __m128i dummy = _mm_set1_epi32(0U);
    _mm_store_si128(out++, dummy);
#endif

    in += 6;
    InReg = _mm_load_si128(in);


    total = /* OutReg = */ _mm_and_si128( InReg , mask24);
#ifdef BRANCH_FREE_QTR_BLOCK
    total = _mm_sub_epi32(dummy,total);
#endif
    _mm_store_si128(out++, total);

    return;
}

static void
unpack_24_rev_2 (__m128i* __restrict__ out, const __m128i* __restrict__ in) {
    __m128i InReg;
    __m128i OutReg, total;
    const __m128i mask24 =  _mm_set1_epi32(16777215U);

#ifdef BRANCH_FREE_ROW_SUM
    out++;			/* dummy */
#endif

    in += 6;
    InReg = _mm_load_si128(in);


    total = /* OutReg = */ _mm_and_si128( InReg , mask24);
#ifdef BRANCH_FREE_QTR_BLOCK
    total = _mm_sub_epi32(_mm_set1_epi32(0U),total);
#endif
    _mm_store_si128(out++, total);

    OutReg =   _mm_srli_epi32(InReg,24) ;
    InReg = _mm_load_si128(++in);

#ifdef MULTIMASK
    OutReg = _mm_or_si128(OutReg, _mm_slli_epi32(_mm_and_si128(InReg, mask16), 24-16));
#else
    OutReg = _mm_or_si128(OutReg, _mm_and_si128(_mm_slli_epi32(InReg, 24 - 16), mask24));
#endif
#ifdef BRANCH_FREE_QTR_BLOCK
    total = _mm_sub_epi32(total, OutReg);
#else
    total = _mm_add_epi32(total, OutReg);
#endif
    _mm_store_si128(out++, total);

    return;
}

static void
unpack_24_rev_3 (__m128i* __restrict__ out, const __m128i* __restrict__ in) {
    __m128i InReg;
    __m128i OutReg, total;
    const __m128i mask24 =  _mm_set1_epi32(16777215U);

#ifdef BRANCH_FREE_ROW_SUM
    __m128i dummy = _mm_set1_epi32(0U);
    _mm_store_si128(out++, dummy);
#endif

    in += 7;
    InReg = _mm_load_si128(in);


    OutReg =   _mm_srli_epi32(InReg,16) ;
    InReg = _mm_load_si128(++in);

#ifdef MULTIMASK
    total = /* OutReg = */ _mm_or_si128(OutReg, _mm_slli_epi32(_mm_and_si128(InReg, mask8), 24-8));
#else
    total = /* OutReg = */ _mm_or_si128(OutReg, _mm_and_si128(_mm_slli_epi32(InReg, 24 - 8), mask24));
#endif
#ifdef BRANCH_FREE_QTR_BLOCK
    total = _mm_sub_epi32(dummy,total);
#endif
    _mm_store_si128(out++, total);

    return;
}

static void
unpack_24_rev_4 (__m128i* __restrict__ out, const __m128i* __restrict__ in) {
    __m128i InReg;
    __m128i OutReg, total;
    const __m128i mask24 =  _mm_set1_epi32(16777215U);

#ifdef BRANCH_FREE_ROW_SUM
    out++;			/* dummy */
#endif

    in += 7;
    InReg = _mm_load_si128(in);


    OutReg =   _mm_srli_epi32(InReg,16) ;
    InReg = _mm_load_si128(++in);

#ifdef MULTIMASK
    total = /* OutReg = */ _mm_or_si128(OutReg, _mm_slli_epi32(_mm_and_si128(InReg, mask8), 24-8));
#else
    total = /* OutReg = */ _mm_or_si128(OutReg, _mm_and_si128(_mm_slli_epi32(InReg, 24 - 8), mask24));
#endif
#ifdef BRANCH_FREE_QTR_BLOCK
    total = _mm_sub_epi32(_mm_set1_epi32(0U),total);
#endif
    _mm_store_si128(out++, total);

    OutReg =   _mm_srli_epi32(InReg,8) ;
    InReg = _mm_load_si128(++in);

#ifdef BRANCH_FREE_QTR_BLOCK
    total = _mm_sub_epi32(total, OutReg);
#else
    total = _mm_add_epi32(total, OutReg);
#endif
    _mm_store_si128(out++, total);

    return;
}

static void
unpack_24_rev_5 (__m128i* __restrict__ out, const __m128i* __restrict__ in) {
    __m128i InReg;
    __m128i total;
    const __m128i mask24 =  _mm_set1_epi32(16777215U);

#ifdef BRANCH_FREE_ROW_SUM
    __m128i dummy = _mm_set1_epi32(0U);
    _mm_store_si128(out++, dummy);
#endif

    in += 9;
    InReg = _mm_load_si128(in);


    total = /* OutReg = */ _mm_and_si128( InReg , mask24);
#ifdef BRANCH_FREE_QTR_BLOCK
    total = _mm_sub_epi32(dummy,total);
#endif
    _mm_store_si128(out++, total);

    return;
}

static void
unpack_24_rev_6 (__m128i* __restrict__ out, const __m128i* __restrict__ in) {
    __m128i InReg;
    __m128i OutReg, total;
    const __m128i mask24 =  _mm_set1_epi32(16777215U);

#ifdef BRANCH_FREE_ROW_SUM
    out++;			/* dummy */
#endif

    in += 9;
    InReg = _mm_load_si128(in);


    total = /* OutReg = */ _mm_and_si128( InReg , mask24);
#ifdef BRANCH_FREE_QTR_BLOCK
    total = _mm_sub_epi32(_mm_set1_epi32(0U),total);
#endif
    _mm_store_si128(out++, total);

    OutReg =   _mm_srli_epi32(InReg,24) ;
    InReg = _mm_load_si128(++in);

#ifdef MULTIMASK
    OutReg = _mm_or_si128(OutReg, _mm_slli_epi32(_mm_and_si128(InReg, mask16), 24-16));
#else
    OutReg = _mm_or_si128(OutReg, _mm_and_si128(_mm_slli_epi32(InReg, 24 - 16), mask24));
#endif
#ifdef BRANCH_FREE_QTR_BLOCK
    total = _mm_sub_epi32(total, OutReg);
#else
    total = _mm_add_epi32(total, OutReg);
#endif
    _mm_store_si128(out++, total);

    return;
}

static void
unpack_24_rev_7 (__m128i* __restrict__ out, const __m128i* __restrict__ in) {
    __m128i InReg;
    __m128i OutReg, total;
    const __m128i mask24 =  _mm_set1_epi32(16777215U);

#ifdef BRANCH_FREE_ROW_SUM
    __m128i dummy = _mm_set1_epi32(0U);
    _mm_store_si128(out++, dummy);
#endif

    in += 10;
    InReg = _mm_load_si128(in);


    OutReg =   _mm_srli_epi32(InReg,16) ;
    InReg = _mm_load_si128(++in);

#ifdef MULTIMASK
    total = /* OutReg = */ _mm_or_si128(OutReg, _mm_slli_epi32(_mm_and_si128(InReg, mask8), 24-8));
#else
    total = /* OutReg = */ _mm_or_si128(OutReg, _mm_and_si128(_mm_slli_epi32(InReg, 24 - 8), mask24));
#endif
#ifdef BRANCH_FREE_QTR_BLOCK
    total = _mm_sub_epi32(dummy,total);
#endif
    _mm_store_si128(out++, total);

    return;
}

static void
unpack_24_rev_8 (__m128i* __restrict__ out, const __m128i* __restrict__ in) {
    __m128i InReg;
    __m128i OutReg, total;
    const __m128i mask24 =  _mm_set1_epi32(16777215U);

#ifdef BRANCH_FREE_ROW_SUM
    out++;			/* dummy */
#endif

    in += 10;
    InReg = _mm_load_si128(in);


    OutReg =   _mm_srli_epi32(InReg,16) ;
    InReg = _mm_load_si128(++in);

#ifdef MULTIMASK
    total = /* OutReg = */ _mm_or_si128(OutReg, _mm_slli_epi32(_mm_and_si128(InReg, mask8), 24-8));
#else
    total = /* OutReg = */ _mm_or_si128(OutReg, _mm_and_si128(_mm_slli_epi32(InReg, 24 - 8), mask24));
#endif
#ifdef BRANCH_FREE_QTR_BLOCK
    total = _mm_sub_epi32(_mm_set1_epi32(0U),total);
#endif
    _mm_store_si128(out++, total);

    OutReg =   _mm_srli_epi32(InReg,8) ;
#ifdef BRANCH_FREE_QTR_BLOCK
    total = _mm_sub_epi32(total, OutReg);
#else
    total = _mm_add_epi32(total, OutReg);
#endif
    _mm_store_si128(out++, total);

    return;
}


static void
unpack_26_fwd_1 (__m128i* __restrict__ out, const __m128i* __restrict__ in) {
    __m128i InReg;
    __m128i total;
    const __m128i mask26 =  _mm_set1_epi32(67108863U);

#ifdef BRANCH_FREE_ROW_SUM
    __m128i dummy = _mm_set1_epi32(0U);
    _mm_store_si128(out++, dummy);
#endif

    InReg = _mm_load_si128(in);


    total = /* OutReg = */ _mm_and_si128( InReg , mask26);
    _mm_store_si128(out++, total);

    return;
}

static void
unpack_26_fwd_2 (__m128i* __restrict__ out, const __m128i* __restrict__ in) {
    __m128i InReg;
    __m128i OutReg, total;
    const __m128i mask26 =  _mm_set1_epi32(67108863U);

#ifdef BRANCH_FREE_ROW_SUM
    out++;			/* dummy */
#endif

    InReg = _mm_load_si128(in);


    total = /* OutReg = */ _mm_and_si128( InReg , mask26);
    _mm_store_si128(out++, total);

    OutReg =   _mm_srli_epi32(InReg,26) ;
    InReg = _mm_load_si128(++in);

#ifdef MULTIMASK
    OutReg = _mm_or_si128(OutReg, _mm_slli_epi32(_mm_and_si128(InReg, mask20), 26-20));
#else
    OutReg = _mm_or_si128(OutReg, _mm_and_si128(_mm_slli_epi32(InReg, 26 - 20), mask26));
#endif
    total = _mm_add_epi32(total, OutReg);
    _mm_store_si128(out++, total);

    return;
}

static void
unpack_26_fwd_3 (__m128i* __restrict__ out, const __m128i* __restrict__ in) {
    __m128i InReg;
    __m128i OutReg, total;
    const __m128i mask26 =  _mm_set1_epi32(67108863U);

#ifdef BRANCH_FREE_ROW_SUM
    __m128i dummy = _mm_set1_epi32(0U);
    _mm_store_si128(out++, dummy);
#endif

    InReg = _mm_load_si128(++in);


    OutReg =   _mm_srli_epi32(InReg,20) ;
    InReg = _mm_load_si128(++in);

#ifdef MULTIMASK
    total = /* OutReg = */ _mm_or_si128(OutReg, _mm_slli_epi32(_mm_and_si128(InReg, mask14), 26-14));
#else
    total = /* OutReg = */ _mm_or_si128(OutReg, _mm_and_si128(_mm_slli_epi32(InReg, 26 - 14), mask26));
#endif
    _mm_store_si128(out++, total);

    return;
}

static void
unpack_26_fwd_4 (__m128i* __restrict__ out, const __m128i* __restrict__ in) {
    __m128i InReg;
    __m128i OutReg, total;
    const __m128i mask26 =  _mm_set1_epi32(67108863U);

#ifdef BRANCH_FREE_ROW_SUM
    out++;			/* dummy */
#endif

    InReg = _mm_load_si128(++in);


    OutReg =   _mm_srli_epi32(InReg,20) ;
    InReg = _mm_load_si128(++in);

#ifdef MULTIMASK
    total = /* OutReg = */ _mm_or_si128(OutReg, _mm_slli_epi32(_mm_and_si128(InReg, mask14), 26-14));
#else
    total = /* OutReg = */ _mm_or_si128(OutReg, _mm_and_si128(_mm_slli_epi32(InReg, 26 - 14), mask26));
#endif
    _mm_store_si128(out++, total);

    OutReg =   _mm_srli_epi32(InReg,14) ;
    InReg = _mm_load_si128(++in);

#ifdef MULTIMASK
    OutReg = _mm_or_si128(OutReg, _mm_slli_epi32(_mm_and_si128(InReg, mask8), 26-8));
#else
    OutReg = _mm_or_si128(OutReg, _mm_and_si128(_mm_slli_epi32(InReg, 26 - 8), mask26));
#endif
    total = _mm_add_epi32(total, OutReg);
    _mm_store_si128(out++, total);

    return;
}

static void
unpack_26_fwd_5 (__m128i* __restrict__ out, const __m128i* __restrict__ in) {
    __m128i InReg;
    __m128i OutReg, total;
    const __m128i mask26 =  _mm_set1_epi32(67108863U);

#ifdef BRANCH_FREE_ROW_SUM
    __m128i dummy = _mm_set1_epi32(0U);
    _mm_store_si128(out++, dummy);
#endif

    in += 3;    
    InReg = _mm_load_si128(in);


    OutReg =   _mm_srli_epi32(InReg,8) ;
    InReg = _mm_load_si128(++in);

#ifdef MULTIMASK
    total = /* OutReg = */ _mm_or_si128(OutReg, _mm_slli_epi32(_mm_and_si128(InReg, mask2), 26-2));
#else
    total = /* OutReg = */ _mm_or_si128(OutReg, _mm_and_si128(_mm_slli_epi32(InReg, 26 - 2), mask26));
#endif
    _mm_store_si128(out++, total);

    return;
}

static void
unpack_26_fwd_6 (__m128i* __restrict__ out, const __m128i* __restrict__ in) {
    __m128i InReg;
    __m128i OutReg, total;
    const __m128i mask26 =  _mm_set1_epi32(67108863U);

#ifdef BRANCH_FREE_ROW_SUM
    out++;			/* dummy */
#endif

    in += 3;    
    InReg = _mm_load_si128(in);


    OutReg =   _mm_srli_epi32(InReg,8) ;
    InReg = _mm_load_si128(++in);

#ifdef MULTIMASK
    total = /* OutReg = */ _mm_or_si128(OutReg, _mm_slli_epi32(_mm_and_si128(InReg, mask2), 26-2));
#else
    total = /* OutReg = */ _mm_or_si128(OutReg, _mm_and_si128(_mm_slli_epi32(InReg, 26 - 2), mask26));
#endif
    _mm_store_si128(out++, total);

    OutReg = _mm_and_si128(  _mm_srli_epi32(InReg,2) , mask26);
    total = _mm_add_epi32(total, OutReg);
    _mm_store_si128(out++, total);

    return;
}

static void
unpack_26_fwd_7 (__m128i* __restrict__ out, const __m128i* __restrict__ in) {
    __m128i InReg;
    __m128i OutReg, total;
    const __m128i mask26 =  _mm_set1_epi32(67108863U);

#ifdef BRANCH_FREE_ROW_SUM
    __m128i dummy = _mm_set1_epi32(0U);
    _mm_store_si128(out++, dummy);
#endif

    in += 4;    
    InReg = _mm_load_si128(in);


    OutReg =   _mm_srli_epi32(InReg,28) ;
    InReg = _mm_load_si128(++in);

#ifdef MULTIMASK
    total = /* OutReg = */ _mm_or_si128(OutReg, _mm_slli_epi32(_mm_and_si128(InReg, mask22), 26-22));
#else
    total = /* OutReg = */ _mm_or_si128(OutReg, _mm_and_si128(_mm_slli_epi32(InReg, 26 - 22), mask26));
#endif
    _mm_store_si128(out++, total);

    return;
}

static void
unpack_26_fwd_8 (__m128i* __restrict__ out, const __m128i* __restrict__ in) {
    __m128i InReg;
    __m128i OutReg, total;
    const __m128i mask26 =  _mm_set1_epi32(67108863U);

#ifdef BRANCH_FREE_ROW_SUM
    out++;			/* dummy */
#endif

    in += 4;    
    InReg = _mm_load_si128(in);


    OutReg =   _mm_srli_epi32(InReg,28) ;
    InReg = _mm_load_si128(++in);

#ifdef MULTIMASK
    total = /* OutReg = */ _mm_or_si128(OutReg, _mm_slli_epi32(_mm_and_si128(InReg, mask22), 26-22));
#else
    total = /* OutReg = */ _mm_or_si128(OutReg, _mm_and_si128(_mm_slli_epi32(InReg, 26 - 22), mask26));
#endif
    _mm_store_si128(out++, total);

    OutReg =   _mm_srli_epi32(InReg,22) ;
    InReg = _mm_load_si128(++in);

#ifdef MULTIMASK
    OutReg = _mm_or_si128(OutReg, _mm_slli_epi32(_mm_and_si128(InReg, mask16), 26-16));
#else
    OutReg = _mm_or_si128(OutReg, _mm_and_si128(_mm_slli_epi32(InReg, 26 - 16), mask26));
#endif
    total = _mm_add_epi32(total, OutReg);
    _mm_store_si128(out++, total);

    return;
}

static void
unpack_26_rev_1 (__m128i* __restrict__ out, const __m128i* __restrict__ in) {
    __m128i InReg;
    __m128i OutReg, total;
    const __m128i mask26 =  _mm_set1_epi32(67108863U);

#ifdef BRANCH_FREE_ROW_SUM
    __m128i dummy = _mm_set1_epi32(0U);
    _mm_store_si128(out++, dummy);
#endif

    in += 6;
    InReg = _mm_load_si128(in);


    OutReg =   _mm_srli_epi32(InReg,16) ;
    InReg = _mm_load_si128(++in);

#ifdef MULTIMASK
    total = /* OutReg = */ _mm_or_si128(OutReg, _mm_slli_epi32(_mm_and_si128(InReg, mask10), 26-10));
#else
    total = /* OutReg = */ _mm_or_si128(OutReg, _mm_and_si128(_mm_slli_epi32(InReg, 26 - 10), mask26));
#endif
#ifdef BRANCH_FREE_QTR_BLOCK
    total = _mm_sub_epi32(dummy,total);
#endif
    _mm_store_si128(out++, total);

    return;
}

static void
unpack_26_rev_2 (__m128i* __restrict__ out, const __m128i* __restrict__ in) {
    __m128i InReg;
    __m128i OutReg, total;
    const __m128i mask26 =  _mm_set1_epi32(67108863U);

#ifdef BRANCH_FREE_ROW_SUM
    out++;			/* dummy */
#endif

    in += 6;
    InReg = _mm_load_si128(in);


    OutReg =   _mm_srli_epi32(InReg,16) ;
    InReg = _mm_load_si128(++in);

#ifdef MULTIMASK
    total = /* OutReg = */ _mm_or_si128(OutReg, _mm_slli_epi32(_mm_and_si128(InReg, mask10), 26-10));
#else
    total = /* OutReg = */ _mm_or_si128(OutReg, _mm_and_si128(_mm_slli_epi32(InReg, 26 - 10), mask26));
#endif
#ifdef BRANCH_FREE_QTR_BLOCK
    total = _mm_sub_epi32(_mm_set1_epi32(0U),total);
#endif
    _mm_store_si128(out++, total);

    OutReg =   _mm_srli_epi32(InReg,10) ;
    InReg = _mm_load_si128(++in);

#ifdef MULTIMASK
    OutReg = _mm_or_si128(OutReg, _mm_slli_epi32(_mm_and_si128(InReg, mask4), 26-4));
#else
    OutReg = _mm_or_si128(OutReg, _mm_and_si128(_mm_slli_epi32(InReg, 26 - 4), mask26));
#endif
#ifdef BRANCH_FREE_QTR_BLOCK
    total = _mm_sub_epi32(total, OutReg);
#else
    total = _mm_add_epi32(total, OutReg);
#endif
    _mm_store_si128(out++, total);

    return;
}

static void
unpack_26_rev_3 (__m128i* __restrict__ out, const __m128i* __restrict__ in) {
    __m128i InReg;
    __m128i total;
    const __m128i mask26 =  _mm_set1_epi32(67108863U);

#ifdef BRANCH_FREE_ROW_SUM
    __m128i dummy = _mm_set1_epi32(0U);
    _mm_store_si128(out++, dummy);
#endif

    in += 8;
    InReg = _mm_load_si128(in);


    total = /* OutReg = */ _mm_and_si128(  _mm_srli_epi32(InReg,4) , mask26);
#ifdef BRANCH_FREE_QTR_BLOCK
    total = _mm_sub_epi32(dummy,total);
#endif
    _mm_store_si128(out++, total);

    return;
}

static void
unpack_26_rev_4 (__m128i* __restrict__ out, const __m128i* __restrict__ in) {
    __m128i InReg;
    __m128i OutReg, total;
    const __m128i mask26 =  _mm_set1_epi32(67108863U);

#ifdef BRANCH_FREE_ROW_SUM
    out++;			/* dummy */
#endif

    in += 8;
    InReg = _mm_load_si128(in);


    total = /* OutReg = */ _mm_and_si128(  _mm_srli_epi32(InReg,4) , mask26);
#ifdef BRANCH_FREE_QTR_BLOCK
    total = _mm_sub_epi32(_mm_set1_epi32(0U),total);
#endif
    _mm_store_si128(out++, total);

    OutReg =   _mm_srli_epi32(InReg,30) ;
    InReg = _mm_load_si128(++in);

#ifdef MULTIMASK
    OutReg = _mm_or_si128(OutReg, _mm_slli_epi32(_mm_and_si128(InReg, mask24), 26-24));
#else
    OutReg = _mm_or_si128(OutReg, _mm_and_si128(_mm_slli_epi32(InReg, 26 - 24), mask26));
#endif
#ifdef BRANCH_FREE_QTR_BLOCK
    total = _mm_sub_epi32(total, OutReg);
#else
    total = _mm_add_epi32(total, OutReg);
#endif
    _mm_store_si128(out++, total);

    return;
}

static void
unpack_26_rev_5 (__m128i* __restrict__ out, const __m128i* __restrict__ in) {
    __m128i InReg;
    __m128i OutReg, total;
    const __m128i mask26 =  _mm_set1_epi32(67108863U);

#ifdef BRANCH_FREE_ROW_SUM
    __m128i dummy = _mm_set1_epi32(0U);
    _mm_store_si128(out++, dummy);
#endif

    in += 9;
    InReg = _mm_load_si128(in);


    OutReg =   _mm_srli_epi32(InReg,24) ;
    InReg = _mm_load_si128(++in);

#ifdef MULTIMASK
    total = /* OutReg = */ _mm_or_si128(OutReg, _mm_slli_epi32(_mm_and_si128(InReg, mask18), 26-18));
#else
    total = /* OutReg = */ _mm_or_si128(OutReg, _mm_and_si128(_mm_slli_epi32(InReg, 26 - 18), mask26));
#endif
#ifdef BRANCH_FREE_QTR_BLOCK
    total = _mm_sub_epi32(dummy,total);
#endif
    _mm_store_si128(out++, total);

    return;
}

static void
unpack_26_rev_6 (__m128i* __restrict__ out, const __m128i* __restrict__ in) {
    __m128i InReg;
    __m128i OutReg, total;
    const __m128i mask26 =  _mm_set1_epi32(67108863U);

#ifdef BRANCH_FREE_ROW_SUM
    out++;			/* dummy */
#endif

    in += 9;
    InReg = _mm_load_si128(in);


    OutReg =   _mm_srli_epi32(InReg,24) ;
    InReg = _mm_load_si128(++in);

#ifdef MULTIMASK
    total = /* OutReg = */ _mm_or_si128(OutReg, _mm_slli_epi32(_mm_and_si128(InReg, mask18), 26-18));
#else
    total = /* OutReg = */ _mm_or_si128(OutReg, _mm_and_si128(_mm_slli_epi32(InReg, 26 - 18), mask26));
#endif
#ifdef BRANCH_FREE_QTR_BLOCK
    total = _mm_sub_epi32(_mm_set1_epi32(0U),total);
#endif
    _mm_store_si128(out++, total);

    OutReg =   _mm_srli_epi32(InReg,18) ;
    InReg = _mm_load_si128(++in);

#ifdef MULTIMASK
    OutReg = _mm_or_si128(OutReg, _mm_slli_epi32(_mm_and_si128(InReg, mask12), 26-12));
#else
    OutReg = _mm_or_si128(OutReg, _mm_and_si128(_mm_slli_epi32(InReg, 26 - 12), mask26));
#endif
#ifdef BRANCH_FREE_QTR_BLOCK
    total = _mm_sub_epi32(total, OutReg);
#else
    total = _mm_add_epi32(total, OutReg);
#endif
    _mm_store_si128(out++, total);

    return;
}

static void
unpack_26_rev_7 (__m128i* __restrict__ out, const __m128i* __restrict__ in) {
    __m128i InReg;
    __m128i OutReg, total;
    const __m128i mask26 =  _mm_set1_epi32(67108863U);

#ifdef BRANCH_FREE_ROW_SUM
    __m128i dummy = _mm_set1_epi32(0U);
    _mm_store_si128(out++, dummy);
#endif

    in += 11;
    InReg = _mm_load_si128(in);


    OutReg =   _mm_srli_epi32(InReg,12) ;
    InReg = _mm_load_si128(++in);

#ifdef MULTIMASK
    total = /* OutReg = */ _mm_or_si128(OutReg, _mm_slli_epi32(_mm_and_si128(InReg, mask6), 26-6));
#else
    total = /* OutReg = */ _mm_or_si128(OutReg, _mm_and_si128(_mm_slli_epi32(InReg, 26 - 6), mask26));
#endif
#ifdef BRANCH_FREE_QTR_BLOCK
    total = _mm_sub_epi32(dummy,total);
#endif
    _mm_store_si128(out++, total);

    return;
}

static void
unpack_26_rev_8 (__m128i* __restrict__ out, const __m128i* __restrict__ in) {
    __m128i InReg;
    __m128i OutReg, total;
    const __m128i mask26 =  _mm_set1_epi32(67108863U);

#ifdef BRANCH_FREE_ROW_SUM
    out++;			/* dummy */
#endif

    in += 11;
    InReg = _mm_load_si128(in);


    OutReg =   _mm_srli_epi32(InReg,12) ;
    InReg = _mm_load_si128(++in);

#ifdef MULTIMASK
    total = /* OutReg = */ _mm_or_si128(OutReg, _mm_slli_epi32(_mm_and_si128(InReg, mask6), 26-6));
#else
    total = /* OutReg = */ _mm_or_si128(OutReg, _mm_and_si128(_mm_slli_epi32(InReg, 26 - 6), mask26));
#endif
#ifdef BRANCH_FREE_QTR_BLOCK
    total = _mm_sub_epi32(_mm_set1_epi32(0U),total);
#endif
    _mm_store_si128(out++, total);

    OutReg =   _mm_srli_epi32(InReg,6) ;
#ifdef BRANCH_FREE_QTR_BLOCK
    total = _mm_sub_epi32(total, OutReg);
#else
    total = _mm_add_epi32(total, OutReg);
#endif
    _mm_store_si128(out++, total);

    return;
}

static void
unpack_28_fwd_1 (__m128i* __restrict__ out, const __m128i* __restrict__ in) {
    __m128i InReg;
    __m128i total;
    const __m128i mask28 =  _mm_set1_epi32(268435455U);

#ifdef BRANCH_FREE_ROW_SUM
    __m128i dummy = _mm_set1_epi32(0U);
    _mm_store_si128(out++, dummy);
#endif

    InReg = _mm_load_si128(in);


    total = /* OutReg = */ _mm_and_si128( InReg , mask28);
    _mm_store_si128(out++, total);

    return;
}

static void
unpack_28_fwd_2 (__m128i* __restrict__ out, const __m128i* __restrict__ in) {
    __m128i InReg;
    __m128i OutReg, total;
    const __m128i mask28 =  _mm_set1_epi32(268435455U);

#ifdef BRANCH_FREE_ROW_SUM
    out++;			/* dummy */
#endif

    InReg = _mm_load_si128(in);


    total = /* OutReg = */ _mm_and_si128( InReg , mask28);
    _mm_store_si128(out++, total);

    OutReg =   _mm_srli_epi32(InReg,28) ;
    InReg = _mm_load_si128(++in);

#ifdef MULTIMASK
    OutReg = _mm_or_si128(OutReg, _mm_slli_epi32(_mm_and_si128(InReg, mask24), 28-24));
#else
    OutReg = _mm_or_si128(OutReg, _mm_and_si128(_mm_slli_epi32(InReg, 28 - 24), mask28));
#endif
    total = _mm_add_epi32(total, OutReg);
    _mm_store_si128(out++, total);

    return;
}

static void
unpack_28_fwd_3 (__m128i* __restrict__ out, const __m128i* __restrict__ in) {
    __m128i InReg;
    __m128i OutReg, total;
    const __m128i mask28 =  _mm_set1_epi32(268435455U);

#ifdef BRANCH_FREE_ROW_SUM
    __m128i dummy = _mm_set1_epi32(0U);
    _mm_store_si128(out++, dummy);
#endif

    InReg = _mm_load_si128(++in);


    OutReg =   _mm_srli_epi32(InReg,24) ;
    InReg = _mm_load_si128(++in);

#ifdef MULTIMASK
    total = /* OutReg = */ _mm_or_si128(OutReg, _mm_slli_epi32(_mm_and_si128(InReg, mask20), 28-20));
#else
    total = /* OutReg = */ _mm_or_si128(OutReg, _mm_and_si128(_mm_slli_epi32(InReg, 28 - 20), mask28));
#endif
    _mm_store_si128(out++, total);

    return;
}

static void
unpack_28_fwd_4 (__m128i* __restrict__ out, const __m128i* __restrict__ in) {
    __m128i InReg;
    __m128i OutReg, total;
    const __m128i mask28 =  _mm_set1_epi32(268435455U);

#ifdef BRANCH_FREE_ROW_SUM
    out++;			/* dummy */
#endif

    InReg = _mm_load_si128(++in);


    OutReg =   _mm_srli_epi32(InReg,24) ;
    InReg = _mm_load_si128(++in);

#ifdef MULTIMASK
    total = /* OutReg = */ _mm_or_si128(OutReg, _mm_slli_epi32(_mm_and_si128(InReg, mask20), 28-20));
#else
    total = /* OutReg = */ _mm_or_si128(OutReg, _mm_and_si128(_mm_slli_epi32(InReg, 28 - 20), mask28));
#endif
    _mm_store_si128(out++, total);

    OutReg =   _mm_srli_epi32(InReg,20) ;
    InReg = _mm_load_si128(++in);

#ifdef MULTIMASK
    OutReg = _mm_or_si128(OutReg, _mm_slli_epi32(_mm_and_si128(InReg, mask16), 28-16));
#else
    OutReg = _mm_or_si128(OutReg, _mm_and_si128(_mm_slli_epi32(InReg, 28 - 16), mask28));
#endif
    total = _mm_add_epi32(total, OutReg);
    _mm_store_si128(out++, total);

    return;
}

static void
unpack_28_fwd_5 (__m128i* __restrict__ out, const __m128i* __restrict__ in) {
    __m128i InReg;
    __m128i OutReg, total;
    const __m128i mask28 =  _mm_set1_epi32(268435455U);

#ifdef BRANCH_FREE_ROW_SUM
    __m128i dummy = _mm_set1_epi32(0U);
    _mm_store_si128(out++, dummy);
#endif

    in += 3;
    InReg = _mm_load_si128(in);


    OutReg =   _mm_srli_epi32(InReg,16) ;
    InReg = _mm_load_si128(++in);

#ifdef MULTIMASK
    total = /* OutReg = */ _mm_or_si128(OutReg, _mm_slli_epi32(_mm_and_si128(InReg, mask12), 28-12));
#else
    total = /* OutReg = */ _mm_or_si128(OutReg, _mm_and_si128(_mm_slli_epi32(InReg, 28 - 12), mask28));
#endif
    _mm_store_si128(out++, total);

    return;
}

static void
unpack_28_fwd_6 (__m128i* __restrict__ out, const __m128i* __restrict__ in) {
    __m128i InReg;
    __m128i OutReg, total;
    const __m128i mask28 =  _mm_set1_epi32(268435455U);

#ifdef BRANCH_FREE_ROW_SUM
    out++;			/* dummy */
#endif

    in += 3;
    InReg = _mm_load_si128(in);


    OutReg =   _mm_srli_epi32(InReg,16) ;
    InReg = _mm_load_si128(++in);

#ifdef MULTIMASK
    total = /* OutReg = */ _mm_or_si128(OutReg, _mm_slli_epi32(_mm_and_si128(InReg, mask12), 28-12));
#else
    total = /* OutReg = */ _mm_or_si128(OutReg, _mm_and_si128(_mm_slli_epi32(InReg, 28 - 12), mask28));
#endif
    _mm_store_si128(out++, total);

    OutReg =   _mm_srli_epi32(InReg,12) ;
    InReg = _mm_load_si128(++in);

#ifdef MULTIMASK
    OutReg = _mm_or_si128(OutReg, _mm_slli_epi32(_mm_and_si128(InReg, mask8), 28-8));
#else
    OutReg = _mm_or_si128(OutReg, _mm_and_si128(_mm_slli_epi32(InReg, 28 - 8), mask28));
#endif
    total = _mm_add_epi32(total, OutReg);
    _mm_store_si128(out++, total);

    return;
}

static void
unpack_28_fwd_7 (__m128i* __restrict__ out, const __m128i* __restrict__ in) {
    __m128i InReg;
    __m128i OutReg, total;
    const __m128i mask28 =  _mm_set1_epi32(268435455U);

#ifdef BRANCH_FREE_ROW_SUM
    __m128i dummy = _mm_set1_epi32(0U);
    _mm_store_si128(out++, dummy);
#endif

    in += 5;
    InReg = _mm_load_si128(in);


    OutReg =   _mm_srli_epi32(InReg,8) ;
    InReg = _mm_load_si128(++in);

#ifdef MULTIMASK
    total = /* OutReg = */ _mm_or_si128(OutReg, _mm_slli_epi32(_mm_and_si128(InReg, mask4), 28-4));
#else
    total = /* OutReg = */ _mm_or_si128(OutReg, _mm_and_si128(_mm_slli_epi32(InReg, 28 - 4), mask28));
#endif
    _mm_store_si128(out++, total);

    return;
}

static void
unpack_28_fwd_8 (__m128i* __restrict__ out, const __m128i* __restrict__ in) {
    __m128i InReg;
    __m128i OutReg, total;
    const __m128i mask28 =  _mm_set1_epi32(268435455U);

#ifdef BRANCH_FREE_ROW_SUM
    out++;			/* dummy */
#endif

    in += 5;
    InReg = _mm_load_si128(in);


    OutReg =   _mm_srli_epi32(InReg,8) ;
    InReg = _mm_load_si128(++in);

#ifdef MULTIMASK
    total = /* OutReg = */ _mm_or_si128(OutReg, _mm_slli_epi32(_mm_and_si128(InReg, mask4), 28-4));
#else
    total = /* OutReg = */ _mm_or_si128(OutReg, _mm_and_si128(_mm_slli_epi32(InReg, 28 - 4), mask28));
#endif
    _mm_store_si128(out++, total);

    OutReg =   _mm_srli_epi32(InReg,4) ;
    total = _mm_add_epi32(total, OutReg);
    _mm_store_si128(out++, total);

    return;
}

static void
unpack_28_rev_1 (__m128i* __restrict__ out, const __m128i* __restrict__ in) {
    __m128i InReg;
    __m128i total;
    const __m128i mask28 =  _mm_set1_epi32(268435455U);

#ifdef BRANCH_FREE_ROW_SUM
    __m128i dummy = _mm_set1_epi32(0U);
    _mm_store_si128(out++, dummy);
#endif

    in += 7;
    InReg = _mm_load_si128(in);


    total = /* OutReg = */ _mm_and_si128( InReg , mask28);
#ifdef BRANCH_FREE_QTR_BLOCK
    total = _mm_sub_epi32(dummy,total);
#endif
    _mm_store_si128(out++, total);

    return;
}

static void
unpack_28_rev_2 (__m128i* __restrict__ out, const __m128i* __restrict__ in) {
    __m128i InReg;
    __m128i OutReg, total;
    const __m128i mask28 =  _mm_set1_epi32(268435455U);

#ifdef BRANCH_FREE_ROW_SUM
    out++;			/* dummy */
#endif

    in += 7;
    InReg = _mm_load_si128(in);


    total = /* OutReg = */ _mm_and_si128( InReg , mask28);
#ifdef BRANCH_FREE_QTR_BLOCK
    total = _mm_sub_epi32(_mm_set1_epi32(0U),total);
#endif
    _mm_store_si128(out++, total);

    OutReg =   _mm_srli_epi32(InReg,28) ;
    InReg = _mm_load_si128(++in);

#ifdef MULTIMASK
    OutReg = _mm_or_si128(OutReg, _mm_slli_epi32(_mm_and_si128(InReg, mask24), 28-24));
#else
    OutReg = _mm_or_si128(OutReg, _mm_and_si128(_mm_slli_epi32(InReg, 28 - 24), mask28));
#endif
#ifdef BRANCH_FREE_QTR_BLOCK
    total = _mm_sub_epi32(total, OutReg);
#else
    total = _mm_add_epi32(total, OutReg);
#endif
    _mm_store_si128(out++, total);

    return;
}

static void
unpack_28_rev_3 (__m128i* __restrict__ out, const __m128i* __restrict__ in) {
    __m128i InReg;
    __m128i OutReg, total;
    const __m128i mask28 =  _mm_set1_epi32(268435455U);

#ifdef BRANCH_FREE_ROW_SUM
    __m128i dummy = _mm_set1_epi32(0U);
    _mm_store_si128(out++, dummy);
#endif

    in += 8;
    InReg = _mm_load_si128(in);


    OutReg =   _mm_srli_epi32(InReg,24) ;
    InReg = _mm_load_si128(++in);

#ifdef MULTIMASK
    total = /* OutReg = */ _mm_or_si128(OutReg, _mm_slli_epi32(_mm_and_si128(InReg, mask20), 28-20));
#else
    total = /* OutReg = */ _mm_or_si128(OutReg, _mm_and_si128(_mm_slli_epi32(InReg, 28 - 20), mask28));
#endif
#ifdef BRANCH_FREE_QTR_BLOCK
    total = _mm_sub_epi32(dummy,total);
#endif
    _mm_store_si128(out++, total);

    return;
}

static void
unpack_28_rev_4 (__m128i* __restrict__ out, const __m128i* __restrict__ in) {
    __m128i InReg;
    __m128i OutReg, total;
    const __m128i mask28 =  _mm_set1_epi32(268435455U);

#ifdef BRANCH_FREE_ROW_SUM
    out++;			/* dummy */
#endif

    in += 8;
    InReg = _mm_load_si128(in);


    OutReg =   _mm_srli_epi32(InReg,24) ;
    InReg = _mm_load_si128(++in);

#ifdef MULTIMASK
    total = /* OutReg = */ _mm_or_si128(OutReg, _mm_slli_epi32(_mm_and_si128(InReg, mask20), 28-20));
#else
    total = /* OutReg = */ _mm_or_si128(OutReg, _mm_and_si128(_mm_slli_epi32(InReg, 28 - 20), mask28));
#endif
#ifdef BRANCH_FREE_QTR_BLOCK
    total = _mm_sub_epi32(_mm_set1_epi32(0U),total);
#endif
    _mm_store_si128(out++, total);

    OutReg =   _mm_srli_epi32(InReg,20) ;
    InReg = _mm_load_si128(++in);

#ifdef MULTIMASK
    OutReg = _mm_or_si128(OutReg, _mm_slli_epi32(_mm_and_si128(InReg, mask16), 28-16));
#else
    OutReg = _mm_or_si128(OutReg, _mm_and_si128(_mm_slli_epi32(InReg, 28 - 16), mask28));
#endif
#ifdef BRANCH_FREE_QTR_BLOCK
    total = _mm_sub_epi32(total, OutReg);
#else
    total = _mm_add_epi32(total, OutReg);
#endif
    _mm_store_si128(out++, total);

    return;
}

static void
unpack_28_rev_5 (__m128i* __restrict__ out, const __m128i* __restrict__ in) {
    __m128i InReg;
    __m128i OutReg, total;
    const __m128i mask28 =  _mm_set1_epi32(268435455U);

#ifdef BRANCH_FREE_ROW_SUM
    __m128i dummy = _mm_set1_epi32(0U);
    _mm_store_si128(out++, dummy);
#endif

    in += 10;
    InReg = _mm_load_si128(in);


    OutReg =   _mm_srli_epi32(InReg,16) ;
    InReg = _mm_load_si128(++in);

#ifdef MULTIMASK
    total = /* OutReg = */ _mm_or_si128(OutReg, _mm_slli_epi32(_mm_and_si128(InReg, mask12), 28-12));
#else
    total = /* OutReg = */ _mm_or_si128(OutReg, _mm_and_si128(_mm_slli_epi32(InReg, 28 - 12), mask28));
#endif
#ifdef BRANCH_FREE_QTR_BLOCK
    total = _mm_sub_epi32(dummy,total);
#endif
    _mm_store_si128(out++, total);

    return;
}

static void
unpack_28_rev_6 (__m128i* __restrict__ out, const __m128i* __restrict__ in) {
    __m128i InReg;
    __m128i OutReg, total;
    const __m128i mask28 =  _mm_set1_epi32(268435455U);

#ifdef BRANCH_FREE_ROW_SUM
    out++;			/* dummy */
#endif

    in += 10;
    InReg = _mm_load_si128(in);


    OutReg =   _mm_srli_epi32(InReg,16) ;
    InReg = _mm_load_si128(++in);

#ifdef MULTIMASK
    total = /* OutReg = */ _mm_or_si128(OutReg, _mm_slli_epi32(_mm_and_si128(InReg, mask12), 28-12));
#else
    total = /* OutReg = */ _mm_or_si128(OutReg, _mm_and_si128(_mm_slli_epi32(InReg, 28 - 12), mask28));
#endif
#ifdef BRANCH_FREE_QTR_BLOCK
    total = _mm_sub_epi32(_mm_set1_epi32(0U),total);
#endif
    _mm_store_si128(out++, total);

    OutReg =   _mm_srli_epi32(InReg,12) ;
    InReg = _mm_load_si128(++in);

#ifdef MULTIMASK
    OutReg = _mm_or_si128(OutReg, _mm_slli_epi32(_mm_and_si128(InReg, mask8), 28-8));
#else
    OutReg = _mm_or_si128(OutReg, _mm_and_si128(_mm_slli_epi32(InReg, 28 - 8), mask28));
#endif
#ifdef BRANCH_FREE_QTR_BLOCK
    total = _mm_sub_epi32(total, OutReg);
#else
    total = _mm_add_epi32(total, OutReg);
#endif
    _mm_store_si128(out++, total);

    return;
}

static void
unpack_28_rev_7 (__m128i* __restrict__ out, const __m128i* __restrict__ in) {
    __m128i InReg;
    __m128i OutReg, total;
    const __m128i mask28 =  _mm_set1_epi32(268435455U);

#ifdef BRANCH_FREE_ROW_SUM
    __m128i dummy = _mm_set1_epi32(0U);
    _mm_store_si128(out++, dummy);
#endif

    in += 12;
    InReg = _mm_load_si128(in);


    OutReg =   _mm_srli_epi32(InReg,8) ;
    InReg = _mm_load_si128(++in);

#ifdef MULTIMASK
    total = /* OutReg = */ _mm_or_si128(OutReg, _mm_slli_epi32(_mm_and_si128(InReg, mask4), 28-4));
#else
    total = /* OutReg = */ _mm_or_si128(OutReg, _mm_and_si128(_mm_slli_epi32(InReg, 28 - 4), mask28));
#endif
#ifdef BRANCH_FREE_QTR_BLOCK
    total = _mm_sub_epi32(dummy,total);
#endif
    _mm_store_si128(out++, total);

    return;
}

static void
unpack_28_rev_8 (__m128i* __restrict__ out, const __m128i* __restrict__ in) {
    __m128i InReg;
    __m128i OutReg, total;
    const __m128i mask28 =  _mm_set1_epi32(268435455U);

#ifdef BRANCH_FREE_ROW_SUM
    out++;			/* dummy */
#endif

    in += 12;
    InReg = _mm_load_si128(in);


    OutReg =   _mm_srli_epi32(InReg,8) ;
    InReg = _mm_load_si128(++in);

#ifdef MULTIMASK
    total = /* OutReg = */ _mm_or_si128(OutReg, _mm_slli_epi32(_mm_and_si128(InReg, mask4), 28-4));
#else
    total = /* OutReg = */ _mm_or_si128(OutReg, _mm_and_si128(_mm_slli_epi32(InReg, 28 - 4), mask28));
#endif
#ifdef BRANCH_FREE_QTR_BLOCK
    total = _mm_sub_epi32(_mm_set1_epi32(0U),total);
#endif
    _mm_store_si128(out++, total);

    OutReg =   _mm_srli_epi32(InReg,4) ;
#ifdef BRANCH_FREE_QTR_BLOCK
    total = _mm_sub_epi32(total, OutReg);
#else
    total = _mm_add_epi32(total, OutReg);
#endif
    _mm_store_si128(out++, total);

    return;
}

static void
unpack_30_fwd_1 (__m128i* __restrict__ out, const __m128i* __restrict__ in) {
    __m128i InReg;
    __m128i total;
    const __m128i mask30 =  _mm_set1_epi32(1073741823U);

#ifdef BRANCH_FREE_ROW_SUM
    __m128i dummy = _mm_set1_epi32(0U);
    _mm_store_si128(out++, dummy);
#endif

    InReg = _mm_load_si128(in);


    total = /* OutReg = */ _mm_and_si128( InReg , mask30);
    _mm_store_si128(out++, total);

    return;
}

static void
unpack_30_fwd_2 (__m128i* __restrict__ out, const __m128i* __restrict__ in) {
    __m128i InReg;
    __m128i OutReg, total;
    const __m128i mask30 =  _mm_set1_epi32(1073741823U);

#ifdef BRANCH_FREE_ROW_SUM
    out++;			/* dummy */
#endif

    InReg = _mm_load_si128(in);


    total = /* OutReg = */ _mm_and_si128( InReg , mask30);
    _mm_store_si128(out++, total);

    OutReg =   _mm_srli_epi32(InReg,30) ;
    InReg = _mm_load_si128(++in);

#ifdef MULTIMASK
    OutReg = _mm_or_si128(OutReg, _mm_slli_epi32(_mm_and_si128(InReg, mask28), 30-28));
#else
    OutReg = _mm_or_si128(OutReg, _mm_and_si128(_mm_slli_epi32(InReg, 30 - 28), mask30));
#endif
    total = _mm_add_epi32(total, OutReg);
    _mm_store_si128(out++, total);

    return;
}

static void
unpack_30_fwd_3 (__m128i* __restrict__ out, const __m128i* __restrict__ in) {
    __m128i InReg;
    __m128i OutReg, total;
    const __m128i mask30 =  _mm_set1_epi32(1073741823U);

#ifdef BRANCH_FREE_ROW_SUM
    __m128i dummy = _mm_set1_epi32(0U);
    _mm_store_si128(out++, dummy);
#endif

    InReg = _mm_load_si128(++in);


    OutReg =   _mm_srli_epi32(InReg,28) ;
    InReg = _mm_load_si128(++in);

#ifdef MULTIMASK
    total = /* OutReg = */ _mm_or_si128(OutReg, _mm_slli_epi32(_mm_and_si128(InReg, mask26), 30-26));
#else
    total = /* OutReg = */ _mm_or_si128(OutReg, _mm_and_si128(_mm_slli_epi32(InReg, 30 - 26), mask30));
#endif
    _mm_store_si128(out++, total);

    return;
}

static void
unpack_30_fwd_4 (__m128i* __restrict__ out, const __m128i* __restrict__ in) {
    __m128i InReg;
    __m128i OutReg, total;
    const __m128i mask30 =  _mm_set1_epi32(1073741823U);

#ifdef BRANCH_FREE_ROW_SUM
    out++;			/* dummy */
#endif

    InReg = _mm_load_si128(++in);


    OutReg =   _mm_srli_epi32(InReg,28) ;
    InReg = _mm_load_si128(++in);

#ifdef MULTIMASK
    total = /* OutReg = */ _mm_or_si128(OutReg, _mm_slli_epi32(_mm_and_si128(InReg, mask26), 30-26));
#else
    total = /* OutReg = */ _mm_or_si128(OutReg, _mm_and_si128(_mm_slli_epi32(InReg, 30 - 26), mask30));
#endif
    _mm_store_si128(out++, total);

    OutReg =   _mm_srli_epi32(InReg,26) ;
    InReg = _mm_load_si128(++in);

#ifdef MULTIMASK
    OutReg = _mm_or_si128(OutReg, _mm_slli_epi32(_mm_and_si128(InReg, mask24), 30-24));
#else
    OutReg = _mm_or_si128(OutReg, _mm_and_si128(_mm_slli_epi32(InReg, 30 - 24), mask30));
#endif
    total = _mm_add_epi32(total, OutReg);
    _mm_store_si128(out++, total);

    return;
}

static void
unpack_30_fwd_5 (__m128i* __restrict__ out, const __m128i* __restrict__ in) {
    __m128i InReg;
    __m128i OutReg, total;
    const __m128i mask30 =  _mm_set1_epi32(1073741823U);

#ifdef BRANCH_FREE_ROW_SUM
    __m128i dummy = _mm_set1_epi32(0U);
    _mm_store_si128(out++, dummy);
#endif

    in += 3;
    InReg = _mm_load_si128(in);


    OutReg =   _mm_srli_epi32(InReg,24) ;
    InReg = _mm_load_si128(++in);

#ifdef MULTIMASK
    total = /* OutReg = */ _mm_or_si128(OutReg, _mm_slli_epi32(_mm_and_si128(InReg, mask22), 30-22));
#else
    total = /* OutReg = */ _mm_or_si128(OutReg, _mm_and_si128(_mm_slli_epi32(InReg, 30 - 22), mask30));
#endif
    _mm_store_si128(out++, total);

    return;
}

static void
unpack_30_fwd_6 (__m128i* __restrict__ out, const __m128i* __restrict__ in) {
    __m128i InReg;
    __m128i OutReg, total;
    const __m128i mask30 =  _mm_set1_epi32(1073741823U);

#ifdef BRANCH_FREE_ROW_SUM
    out++;			/* dummy */
#endif

    in += 3;
    InReg = _mm_load_si128(in);


    OutReg =   _mm_srli_epi32(InReg,24) ;
    InReg = _mm_load_si128(++in);

#ifdef MULTIMASK
    total = /* OutReg = */ _mm_or_si128(OutReg, _mm_slli_epi32(_mm_and_si128(InReg, mask22), 30-22));
#else
    total = /* OutReg = */ _mm_or_si128(OutReg, _mm_and_si128(_mm_slli_epi32(InReg, 30 - 22), mask30));
#endif
    _mm_store_si128(out++, total);

    OutReg =   _mm_srli_epi32(InReg,22) ;
    InReg = _mm_load_si128(++in);

#ifdef MULTIMASK
    OutReg = _mm_or_si128(OutReg, _mm_slli_epi32(_mm_and_si128(InReg, mask20), 30-20));
#else
    OutReg = _mm_or_si128(OutReg, _mm_and_si128(_mm_slli_epi32(InReg, 30 - 20), mask30));
#endif
    total = _mm_add_epi32(total, OutReg);
    _mm_store_si128(out++, total);

    return;
}

static void
unpack_30_fwd_7 (__m128i* __restrict__ out, const __m128i* __restrict__ in) {
    __m128i InReg;
    __m128i OutReg, total;
    const __m128i mask30 =  _mm_set1_epi32(1073741823U);

#ifdef BRANCH_FREE_ROW_SUM
    __m128i dummy = _mm_set1_epi32(0U);
    _mm_store_si128(out++, dummy);
#endif

    in += 5;
    InReg = _mm_load_si128(in);


    OutReg =   _mm_srli_epi32(InReg,20) ;
    InReg = _mm_load_si128(++in);

#ifdef MULTIMASK
    total = /* OutReg = */ _mm_or_si128(OutReg, _mm_slli_epi32(_mm_and_si128(InReg, mask18), 30-18));
#else
    total = /* OutReg = */ _mm_or_si128(OutReg, _mm_and_si128(_mm_slli_epi32(InReg, 30 - 18), mask30));
#endif
    _mm_store_si128(out++, total);

    return;
}

static void
unpack_30_fwd_8 (__m128i* __restrict__ out, const __m128i* __restrict__ in) {
    __m128i InReg;
    __m128i OutReg, total;
    const __m128i mask30 =  _mm_set1_epi32(1073741823U);

#ifdef BRANCH_FREE_ROW_SUM
    out++;			/* dummy */
#endif

    in += 5;
    InReg = _mm_load_si128(in);


    OutReg =   _mm_srli_epi32(InReg,20) ;
    InReg = _mm_load_si128(++in);

#ifdef MULTIMASK
    total = /* OutReg = */ _mm_or_si128(OutReg, _mm_slli_epi32(_mm_and_si128(InReg, mask18), 30-18));
#else
    total = /* OutReg = */ _mm_or_si128(OutReg, _mm_and_si128(_mm_slli_epi32(InReg, 30 - 18), mask30));
#endif
    _mm_store_si128(out++, total);

    OutReg =   _mm_srli_epi32(InReg,18) ;
    InReg = _mm_load_si128(++in);

#ifdef MULTIMASK
    OutReg = _mm_or_si128(OutReg, _mm_slli_epi32(_mm_and_si128(InReg, mask16), 30-16));
#else
    OutReg = _mm_or_si128(OutReg, _mm_and_si128(_mm_slli_epi32(InReg, 30 - 16), mask30));
#endif
    total = _mm_add_epi32(total, OutReg);
    _mm_store_si128(out++, total);

    return;
}

static void
unpack_30_rev_1 (__m128i* __restrict__ out, const __m128i* __restrict__ in) {
    __m128i InReg;
    __m128i OutReg, total;
    const __m128i mask30 =  _mm_set1_epi32(1073741823U);

#ifdef BRANCH_FREE_ROW_SUM
    __m128i dummy = _mm_set1_epi32(0U);
    _mm_store_si128(out++, dummy);
#endif

    in += 7;
    InReg = _mm_load_si128(in);


    OutReg =   _mm_srli_epi32(InReg,16) ;
    InReg = _mm_load_si128(++in);

#ifdef MULTIMASK
    total = /* OutReg = */ _mm_or_si128(OutReg, _mm_slli_epi32(_mm_and_si128(InReg, mask14), 30-14));
#else
    total = /* OutReg = */ _mm_or_si128(OutReg, _mm_and_si128(_mm_slli_epi32(InReg, 30 - 14), mask30));
#endif
#ifdef BRANCH_FREE_QTR_BLOCK
    total = _mm_sub_epi32(dummy,total);
#endif
    _mm_store_si128(out++, total);

    return;
}

static void
unpack_30_rev_2 (__m128i* __restrict__ out, const __m128i* __restrict__ in) {
    __m128i InReg;
    __m128i OutReg, total;
    const __m128i mask30 =  _mm_set1_epi32(1073741823U);

#ifdef BRANCH_FREE_ROW_SUM
    out++;			/* dummy */
#endif

    in += 7;
    InReg = _mm_load_si128(in);


    OutReg =   _mm_srli_epi32(InReg,16) ;
    InReg = _mm_load_si128(++in);

#ifdef MULTIMASK
    total = /* OutReg = */ _mm_or_si128(OutReg, _mm_slli_epi32(_mm_and_si128(InReg, mask14), 30-14));
#else
    total = /* OutReg = */ _mm_or_si128(OutReg, _mm_and_si128(_mm_slli_epi32(InReg, 30 - 14), mask30));
#endif
#ifdef BRANCH_FREE_QTR_BLOCK
    total = _mm_sub_epi32(_mm_set1_epi32(0U),total);
#endif
    _mm_store_si128(out++, total);

    OutReg =   _mm_srli_epi32(InReg,14) ;
    InReg = _mm_load_si128(++in);

#ifdef MULTIMASK
    OutReg = _mm_or_si128(OutReg, _mm_slli_epi32(_mm_and_si128(InReg, mask12), 30-12));
#else
    OutReg = _mm_or_si128(OutReg, _mm_and_si128(_mm_slli_epi32(InReg, 30 - 12), mask30));
#endif
#ifdef BRANCH_FREE_QTR_BLOCK
    total = _mm_sub_epi32(total, OutReg);
#else
    total = _mm_add_epi32(total, OutReg);
#endif
    _mm_store_si128(out++, total);

    return;
}

static void
unpack_30_rev_3 (__m128i* __restrict__ out, const __m128i* __restrict__ in) {
    __m128i InReg;
    __m128i OutReg, total;
    const __m128i mask30 =  _mm_set1_epi32(1073741823U);

#ifdef BRANCH_FREE_ROW_SUM
    __m128i dummy = _mm_set1_epi32(0U);
    _mm_store_si128(out++, dummy);
#endif

    in += 9;
    InReg = _mm_load_si128(in);


    OutReg =   _mm_srli_epi32(InReg,12) ;
    InReg = _mm_load_si128(++in);

#ifdef MULTIMASK
    total = /* OutReg = */ _mm_or_si128(OutReg, _mm_slli_epi32(_mm_and_si128(InReg, mask10), 30-10));
#else
    total = /* OutReg = */ _mm_or_si128(OutReg, _mm_and_si128(_mm_slli_epi32(InReg, 30 - 10), mask30));
#endif
#ifdef BRANCH_FREE_QTR_BLOCK
    total = _mm_sub_epi32(dummy,total);
#endif
    _mm_store_si128(out++, total);

    return;
}

static void
unpack_30_rev_4 (__m128i* __restrict__ out, const __m128i* __restrict__ in) {
    __m128i InReg;
    __m128i OutReg, total;
    const __m128i mask30 =  _mm_set1_epi32(1073741823U);

#ifdef BRANCH_FREE_ROW_SUM
    out++;			/* dummy */
#endif

    in += 9;
    InReg = _mm_load_si128(in);


    OutReg =   _mm_srli_epi32(InReg,12) ;
    InReg = _mm_load_si128(++in);

#ifdef MULTIMASK
    total = /* OutReg = */ _mm_or_si128(OutReg, _mm_slli_epi32(_mm_and_si128(InReg, mask10), 30-10));
#else
    total = /* OutReg = */ _mm_or_si128(OutReg, _mm_and_si128(_mm_slli_epi32(InReg, 30 - 10), mask30));
#endif
#ifdef BRANCH_FREE_QTR_BLOCK
    total = _mm_sub_epi32(_mm_set1_epi32(0U),total);
#endif
    _mm_store_si128(out++, total);

    OutReg =   _mm_srli_epi32(InReg,10) ;
    InReg = _mm_load_si128(++in);

#ifdef MULTIMASK
    OutReg = _mm_or_si128(OutReg, _mm_slli_epi32(_mm_and_si128(InReg, mask8), 30-8));
#else
    OutReg = _mm_or_si128(OutReg, _mm_and_si128(_mm_slli_epi32(InReg, 30 - 8), mask30));
#endif
#ifdef BRANCH_FREE_QTR_BLOCK
    total = _mm_sub_epi32(total, OutReg);
#else
    total = _mm_add_epi32(total, OutReg);
#endif
    _mm_store_si128(out++, total);

    return;
}

static void
unpack_30_rev_5 (__m128i* __restrict__ out, const __m128i* __restrict__ in) {
    __m128i InReg;
    __m128i OutReg, total;
    const __m128i mask30 =  _mm_set1_epi32(1073741823U);

#ifdef BRANCH_FREE_ROW_SUM
    __m128i dummy = _mm_set1_epi32(0U);
    _mm_store_si128(out++, dummy);
#endif

    in += 11;
    InReg = _mm_load_si128(in);


    OutReg =   _mm_srli_epi32(InReg,8) ;
    InReg = _mm_load_si128(++in);

#ifdef MULTIMASK
    total = /* OutReg = */ _mm_or_si128(OutReg, _mm_slli_epi32(_mm_and_si128(InReg, mask6), 30-6));
#else
    total = /* OutReg = */ _mm_or_si128(OutReg, _mm_and_si128(_mm_slli_epi32(InReg, 30 - 6), mask30));
#endif
#ifdef BRANCH_FREE_QTR_BLOCK
    total = _mm_sub_epi32(dummy,total);
#endif
    _mm_store_si128(out++, total);

    return;
}

static void
unpack_30_rev_6 (__m128i* __restrict__ out, const __m128i* __restrict__ in) {
    __m128i InReg;
    __m128i OutReg, total;
    const __m128i mask30 =  _mm_set1_epi32(1073741823U);

#ifdef BRANCH_FREE_ROW_SUM
    out++;			/* dummy */
#endif

    in += 11;
    InReg = _mm_load_si128(in);


    OutReg =   _mm_srli_epi32(InReg,8) ;
    InReg = _mm_load_si128(++in);

#ifdef MULTIMASK
    total = /* OutReg = */ _mm_or_si128(OutReg, _mm_slli_epi32(_mm_and_si128(InReg, mask6), 30-6));
#else
    total = /* OutReg = */ _mm_or_si128(OutReg, _mm_and_si128(_mm_slli_epi32(InReg, 30 - 6), mask30));
#endif
#ifdef BRANCH_FREE_QTR_BLOCK
    total = _mm_sub_epi32(_mm_set1_epi32(0U),total);
#endif
    _mm_store_si128(out++, total);

    OutReg =   _mm_srli_epi32(InReg,6) ;
    InReg = _mm_load_si128(++in);

#ifdef MULTIMASK
    OutReg = _mm_or_si128(OutReg, _mm_slli_epi32(_mm_and_si128(InReg, mask4), 30-4));
#else
    OutReg = _mm_or_si128(OutReg, _mm_and_si128(_mm_slli_epi32(InReg, 30 - 4), mask30));
#endif
#ifdef BRANCH_FREE_QTR_BLOCK
    total = _mm_sub_epi32(total, OutReg);
#else
    total = _mm_add_epi32(total, OutReg);
#endif
    _mm_store_si128(out++, total);

    return;
}

static void
unpack_30_rev_7 (__m128i* __restrict__ out, const __m128i* __restrict__ in) {
    __m128i InReg;
    __m128i OutReg, total;
    const __m128i mask30 =  _mm_set1_epi32(1073741823U);

#ifdef BRANCH_FREE_ROW_SUM
    __m128i dummy = _mm_set1_epi32(0U);
    _mm_store_si128(out++, dummy);
#endif

    in += 13;
    InReg = _mm_load_si128(in);


    OutReg =   _mm_srli_epi32(InReg,4) ;
    InReg = _mm_load_si128(++in);

#ifdef MULTIMASK
    total = /* OutReg = */ _mm_or_si128(OutReg, _mm_slli_epi32(_mm_and_si128(InReg, mask2), 30-2));
#else
    total = /* OutReg = */ _mm_or_si128(OutReg, _mm_and_si128(_mm_slli_epi32(InReg, 30 - 2), mask30));
#endif
#ifdef BRANCH_FREE_QTR_BLOCK
    total = _mm_sub_epi32(dummy,total);
#endif
    _mm_store_si128(out++, total);

    return;
}

static void
unpack_30_rev_8 (__m128i* __restrict__ out, const __m128i* __restrict__ in) {
    __m128i InReg;
    __m128i OutReg, total;
    const __m128i mask30 =  _mm_set1_epi32(1073741823U);

#ifdef BRANCH_FREE_ROW_SUM
    out++;			/* dummy */
#endif

    in += 13;
    InReg = _mm_load_si128(in);


    OutReg =   _mm_srli_epi32(InReg,4) ;
    InReg = _mm_load_si128(++in);

#ifdef MULTIMASK
    total = /* OutReg = */ _mm_or_si128(OutReg, _mm_slli_epi32(_mm_and_si128(InReg, mask2), 30-2));
#else
    total = /* OutReg = */ _mm_or_si128(OutReg, _mm_and_si128(_mm_slli_epi32(InReg, 30 - 2), mask30));
#endif
#ifdef BRANCH_FREE_QTR_BLOCK
    total = _mm_sub_epi32(_mm_set1_epi32(0U),total);
#endif
    _mm_store_si128(out++, total);

    OutReg =   _mm_srli_epi32(InReg,2) ;
#ifdef BRANCH_FREE_QTR_BLOCK
    total = _mm_sub_epi32(total, OutReg);
#else
    total = _mm_add_epi32(total, OutReg);
#endif
    _mm_store_si128(out++, total);

    return;
}


static void
unpack_32_fwd_1 (__m128i* __restrict__ out, const __m128i* __restrict__ in) {
    __m128i total;

#ifdef BRANCH_FREE_ROW_SUM
    __m128i dummy = _mm_set1_epi32(0U);
    _mm_store_si128(out++, dummy);
#endif

    total = _mm_load_si128(in++);
    _mm_store_si128(out++, total);

    return;
}

static void
unpack_32_fwd_2 (__m128i* __restrict__ out, const __m128i* __restrict__ in) {
    __m128i total;

#ifdef BRANCH_FREE_ROW_SUM
    out++;			/* dummy */
#endif

    total = _mm_load_si128(in++);
    _mm_store_si128(out++, total);

    total = _mm_add_epi32(total, _mm_load_si128(in++));
    _mm_store_si128(out++, total);

    return;
}

static void
unpack_32_fwd_3 (__m128i* __restrict__ out, const __m128i* __restrict__ in) {
    __m128i total;

#ifdef BRANCH_FREE_ROW_SUM
    __m128i dummy = _mm_set1_epi32(0U);
    _mm_store_si128(out++, dummy);
#endif

    in += 2;

    total = _mm_load_si128(in++);
    _mm_store_si128(out++, total);

    return;
}

static void
unpack_32_fwd_4 (__m128i* __restrict__ out, const __m128i* __restrict__ in) {
    __m128i total;

#ifdef BRANCH_FREE_ROW_SUM
    out++;			/* dummy */
#endif

    in += 2;

    total = _mm_load_si128(in++);
    _mm_store_si128(out++, total);

    total = _mm_add_epi32(total, _mm_load_si128(in++));
    _mm_store_si128(out++, total);

    return;
}

static void
unpack_32_fwd_5 (__m128i* __restrict__ out, const __m128i* __restrict__ in) {
    __m128i total;

#ifdef BRANCH_FREE_ROW_SUM
    __m128i dummy = _mm_set1_epi32(0U);
    _mm_store_si128(out++, dummy);
#endif

    in += 4;

    total = _mm_load_si128(in++);
    _mm_store_si128(out++, total);

    return;
}

static void
unpack_32_fwd_6 (__m128i* __restrict__ out, const __m128i* __restrict__ in) {
    __m128i total;

#ifdef BRANCH_FREE_ROW_SUM
    out++;			/* dummy */
#endif

    in += 4;

    total = _mm_load_si128(in++);
    _mm_store_si128(out++, total);

    total = _mm_add_epi32(total, _mm_load_si128(in++));
    _mm_store_si128(out++, total);

    return;
}

static void
unpack_32_fwd_7 (__m128i* __restrict__ out, const __m128i* __restrict__ in) {
    __m128i total;

#ifdef BRANCH_FREE_ROW_SUM
    __m128i dummy = _mm_set1_epi32(0U);
    _mm_store_si128(out++, dummy);
#endif

    in += 6;

    total = _mm_load_si128(in++);
    _mm_store_si128(out++, total);

    return;
}

static void
unpack_32_fwd_8 (__m128i* __restrict__ out, const __m128i* __restrict__ in) {
    __m128i total;

#ifdef BRANCH_FREE_ROW_SUM
    out++;			/* dummy */
#endif

    in += 6;

    total = _mm_load_si128(in++);
    _mm_store_si128(out++, total);

    total = _mm_add_epi32(total, _mm_load_si128(in++));
    _mm_store_si128(out++, total);

    return;
}

static void
unpack_32_rev_1 (__m128i* __restrict__ out, const __m128i* __restrict__ in) {
    __m128i total;

#ifdef BRANCH_FREE_ROW_SUM
    __m128i dummy = _mm_set1_epi32(0U);
    _mm_store_si128(out++, dummy);
#endif

    in += 8;

    total = _mm_load_si128(in++);
#ifdef BRANCH_FREE_QTR_BLOCK
    total = _mm_sub_epi32(dummy,total);
#endif
    _mm_store_si128(out++, total);

    return;
}

static void
unpack_32_rev_2 (__m128i* __restrict__ out, const __m128i* __restrict__ in) {
    __m128i total;

#ifdef BRANCH_FREE_ROW_SUM
    out++;			/* dummy */
#endif

    in += 8;

    total = _mm_load_si128(in++);
#ifdef BRANCH_FREE_QTR_BLOCK
    total = _mm_sub_epi32(_mm_set1_epi32(0U),total);
#endif
    _mm_store_si128(out++, total);

#ifdef BRANCH_FREE_QTR_BLOCK
    total = _mm_sub_epi32(total, _mm_load_si128(in++));
#else
    total = _mm_add_epi32(total, _mm_load_si128(in++));
#endif
    _mm_store_si128(out++, total);

    return;
}

static void
unpack_32_rev_3 (__m128i* __restrict__ out, const __m128i* __restrict__ in) {
    __m128i total;

#ifdef BRANCH_FREE_ROW_SUM
    __m128i dummy = _mm_set1_epi32(0U);
    _mm_store_si128(out++, dummy);
#endif

    in += 10;

    total = _mm_load_si128(in++);
#ifdef BRANCH_FREE_QTR_BLOCK
    total = _mm_sub_epi32(dummy,total);
#endif
    _mm_store_si128(out++, total);

    return;
}

static void
unpack_32_rev_4 (__m128i* __restrict__ out, const __m128i* __restrict__ in) {
    __m128i total;

#ifdef BRANCH_FREE_ROW_SUM
    out++;			/* dummy */
#endif

    in += 10;

    total = _mm_load_si128(in++);
#ifdef BRANCH_FREE_QTR_BLOCK
    total = _mm_sub_epi32(_mm_set1_epi32(0U),total);
#endif
    _mm_store_si128(out++, total);

#ifdef BRANCH_FREE_QTR_BLOCK
    total = _mm_sub_epi32(total, _mm_load_si128(in++));
#else
    total = _mm_add_epi32(total, _mm_load_si128(in++));
#endif
    _mm_store_si128(out++, total);

    return;
}

static void
unpack_32_rev_5 (__m128i* __restrict__ out, const __m128i* __restrict__ in) {
    __m128i total;

#ifdef BRANCH_FREE_ROW_SUM
    __m128i dummy = _mm_set1_epi32(0U);
    _mm_store_si128(out++, dummy);
#endif

    in += 12;

    total = _mm_load_si128(in++);
#ifdef BRANCH_FREE_QTR_BLOCK
    total = _mm_sub_epi32(dummy,total);
#endif
    _mm_store_si128(out++, total);

    return;
}

static void
unpack_32_rev_6 (__m128i* __restrict__ out, const __m128i* __restrict__ in) {
    __m128i total;

#ifdef BRANCH_FREE_ROW_SUM
    out++;			/* dummy */
#endif

    in += 12;

    total = _mm_load_si128(in++);
#ifdef BRANCH_FREE_QTR_BLOCK
    total = _mm_sub_epi32(_mm_set1_epi32(0U),total);
#endif
    _mm_store_si128(out++, total);

#ifdef BRANCH_FREE_QTR_BLOCK
    total = _mm_sub_epi32(total, _mm_load_si128(in++));
#else
    total = _mm_add_epi32(total, _mm_load_si128(in++));
#endif
    _mm_store_si128(out++, total);

    return;
}

static void
unpack_32_rev_7 (__m128i* __restrict__ out, const __m128i* __restrict__ in) {
    __m128i total;

#ifdef BRANCH_FREE_ROW_SUM
    __m128i dummy = _mm_set1_epi32(0U);
    _mm_store_si128(out++, dummy);
#endif

    in += 14;

    total = _mm_load_si128(in++);
#ifdef BRANCH_FREE_QTR_BLOCK
    total = _mm_sub_epi32(dummy,total);
#endif
    _mm_store_si128(out++, total);

    return;
}

static void
unpack_32_rev_8 (__m128i* __restrict__ out, const __m128i* __restrict__ in) {
    __m128i total;

#ifdef BRANCH_FREE_ROW_SUM
    out++;			/* dummy */
#endif

    in += 14;

    total = _mm_load_si128(in++);
#ifdef BRANCH_FREE_QTR_BLOCK
    total = _mm_sub_epi32(_mm_set1_epi32(0U),total);
#endif
    _mm_store_si128(out++, total);

#ifdef BRANCH_FREE_QTR_BLOCK
    total = _mm_sub_epi32(total, _mm_load_si128(in++));
#else
    total = _mm_add_epi32(total, _mm_load_si128(in++));
#endif
    _mm_store_si128(out++, total);

    return;
}


#if !defined(BRANCH_FREE_ROW_SUM)  && !defined(BRANCH_FREE_QTR_BLOCK)

#define assign_sum_fwd(x,offset0,diffs,row) switch (row) {	\
  case -1: x = offset0; break;						\
  case 0: x = offset0 + diffs[0]; break;				\
  case 1: x = offset0 + diffs[0] + diffs[1]; break;			\
  case 2: x = offset0 + diffs[0] + diffs[1] + diffs[2]; break;		\
  case 3: x = offset0 + diffs[0] + diffs[1] + diffs[2] + diffs[3]; break; \
  case 4: x = offset0 + diffs[1] + diffs[2] + diffs[3] + diffs[4]; break; \
  case 5: x = offset0 + diffs[2] + diffs[3] + diffs[4] + diffs[5]; break; \
  case 6: x = offset0 + diffs[3] + diffs[4] + diffs[5] + diffs[6]; break; \
  case 7: x = offset0 + diffs[4] + diffs[5] + diffs[6] + diffs[7]; break; \
  default: abort();							\
  }

#define assign_sum_rev(x,offset1,diffs,row) switch (row) {	\
  case -1: x = offset1; break;						\
  case 0: x = offset1 - diffs[0]; break;				\
  case 1: x = offset1 - diffs[0] - diffs[1]; break;			\
  case 2: x = offset1 - diffs[0] - diffs[1] - diffs[2]; break;		\
  case 3: x = offset1 - diffs[0] - diffs[1] - diffs[2] - diffs[3]; break; \
  case 4: x = offset1 - diffs[1] - diffs[2] - diffs[3] - diffs[4]; break; \
  case 5: x = offset1 - diffs[2] - diffs[3] - diffs[4] - diffs[5]; break; \
  case 6: x = offset1 - diffs[3] - diffs[4] - diffs[5] - diffs[6]; break; \
  case 7: x = offset1 - diffs[4] - diffs[5] - diffs[6] - diffs[7]; break; \
  default: abort();							\
  }

#define return_sum_fwd(offset0,diffs,row) switch (row) {	\
  case -1: return offset0; break;					\
  case 0: return offset0 + diffs[0]; break;				\
  case 1: return offset0 + diffs[0] + diffs[1]; break;			\
  case 2: return offset0 + diffs[0] + diffs[1] + diffs[2]; break;	\
  case 3: return offset0 + diffs[0] + diffs[1] + diffs[2] + diffs[3]; break; \
  case 4: return offset0 + diffs[1] + diffs[2] + diffs[3] + diffs[4]; break; \
  case 5: return offset0 + diffs[2] + diffs[3] + diffs[4] + diffs[5]; break; \
  case 6: return offset0 + diffs[3] + diffs[4] + diffs[5] + diffs[6]; break; \
  case 7: return offset0 + diffs[4] + diffs[5] + diffs[6] + diffs[7]; break; \
  default: abort();							\
  }

#define return_sum_rev(offset1,diffs,row) switch (row) {	\
  case -1: return offset1; break;					\
  case 0: return offset1 - diffs[0]; break;				\
  case 1: return offset1 - diffs[0] - diffs[1]; break;			\
  case 2: return offset1 - diffs[0] - diffs[1] - diffs[2]; break;	\
  case 3: return offset1 - diffs[0] - diffs[1] - diffs[2] - diffs[3]; break; \
  case 4: return offset1 - diffs[1] - diffs[2] - diffs[3] - diffs[4]; break; \
  case 5: return offset1 - diffs[2] - diffs[3] - diffs[4] - diffs[5]; break; \
  case 6: return offset1 - diffs[3] - diffs[4] - diffs[5] - diffs[6]; break; \
  case 7: return offset1 - diffs[4] - diffs[5] - diffs[6] - diffs[7]; break; \
  default: abort();							\
  }

#endif


typedef void (*Unpacker_T) (__m128i* __restrict__, const __m128i* __restrict__);

/* Entry 16 in each packsize handles remainder == 64 => quarter_block == 4, column 3, row -1 */
static Unpacker_T unpacker_table[17][17] = 
  {{unpack_00_1, unpack_00_2, unpack_00_2, unpack_00_1,
    unpack_00_1, unpack_00_2, unpack_00_2, unpack_00_1,
    unpack_00_1, unpack_00_2, unpack_00_2, unpack_00_1,
    unpack_00_1, unpack_00_2, unpack_00_2, unpack_00_1,
    unpack_00_0},

   {unpack_02_fwd_1, unpack_02_fwd_2, unpack_02_rev_2, unpack_02_rev_1,
    unpack_02_fwd_3, unpack_02_fwd_4, unpack_02_rev_4, unpack_02_rev_3,
    unpack_02_fwd_5, unpack_02_fwd_6, unpack_02_rev_6, unpack_02_rev_5, 
    unpack_02_fwd_7, unpack_02_fwd_8, unpack_02_rev_8, unpack_02_rev_7,
    unpack_00_0},

   {unpack_04_fwd_1, unpack_04_fwd_2, unpack_04_rev_2, unpack_04_rev_1,
    unpack_04_fwd_3, unpack_04_fwd_4, unpack_04_rev_4, unpack_04_rev_3,
    unpack_04_fwd_5, unpack_04_fwd_6, unpack_04_rev_6, unpack_04_rev_5, 
    unpack_04_fwd_7, unpack_04_fwd_8, unpack_04_rev_8, unpack_04_rev_7,
    unpack_00_0},

   {unpack_06_fwd_1, unpack_06_fwd_2, unpack_06_rev_2, unpack_06_rev_1,
    unpack_06_fwd_3, unpack_06_fwd_4, unpack_06_rev_4, unpack_06_rev_3,
    unpack_06_fwd_5, unpack_06_fwd_6, unpack_06_rev_6, unpack_06_rev_5, 
    unpack_06_fwd_7, unpack_06_fwd_8, unpack_06_rev_8, unpack_06_rev_7,
    unpack_00_0},

   {unpack_08_fwd_1, unpack_08_fwd_2, unpack_08_rev_2, unpack_08_rev_1,
    unpack_08_fwd_3, unpack_08_fwd_4, unpack_08_rev_4, unpack_08_rev_3,
    unpack_08_fwd_5, unpack_08_fwd_6, unpack_08_rev_6, unpack_08_rev_5, 
    unpack_08_fwd_7, unpack_08_fwd_8, unpack_08_rev_8, unpack_08_rev_7,
    unpack_00_0},

   {unpack_10_fwd_1, unpack_10_fwd_2, unpack_10_rev_2, unpack_10_rev_1,
    unpack_10_fwd_3, unpack_10_fwd_4, unpack_10_rev_4, unpack_10_rev_3,
    unpack_10_fwd_5, unpack_10_fwd_6, unpack_10_rev_6, unpack_10_rev_5, 
    unpack_10_fwd_7, unpack_10_fwd_8, unpack_10_rev_8, unpack_10_rev_7,
    unpack_00_0},

   {unpack_12_fwd_1, unpack_12_fwd_2, unpack_12_rev_2, unpack_12_rev_1,
    unpack_12_fwd_3, unpack_12_fwd_4, unpack_12_rev_4, unpack_12_rev_3,
    unpack_12_fwd_5, unpack_12_fwd_6, unpack_12_rev_6, unpack_12_rev_5, 
    unpack_12_fwd_7, unpack_12_fwd_8, unpack_12_rev_8, unpack_12_rev_7,
    unpack_00_0},

   {unpack_14_fwd_1, unpack_14_fwd_2, unpack_14_rev_2, unpack_14_rev_1,
    unpack_14_fwd_3, unpack_14_fwd_4, unpack_14_rev_4, unpack_14_rev_3,
    unpack_14_fwd_5, unpack_14_fwd_6, unpack_14_rev_6, unpack_14_rev_5, 
    unpack_14_fwd_7, unpack_14_fwd_8, unpack_14_rev_8, unpack_14_rev_7,
    unpack_00_0},

   {unpack_16_fwd_1, unpack_16_fwd_2, unpack_16_rev_2, unpack_16_rev_1,
    unpack_16_fwd_3, unpack_16_fwd_4, unpack_16_rev_4, unpack_16_rev_3,
    unpack_16_fwd_5, unpack_16_fwd_6, unpack_16_rev_6, unpack_16_rev_5, 
    unpack_16_fwd_7, unpack_16_fwd_8, unpack_16_rev_8, unpack_16_rev_7,
    unpack_00_0},

   {unpack_18_fwd_1, unpack_18_fwd_2, unpack_18_rev_2, unpack_18_rev_1,
    unpack_18_fwd_3, unpack_18_fwd_4, unpack_18_rev_4, unpack_18_rev_3,
    unpack_18_fwd_5, unpack_18_fwd_6, unpack_18_rev_6, unpack_18_rev_5, 
    unpack_18_fwd_7, unpack_18_fwd_8, unpack_18_rev_8, unpack_18_rev_7,
    unpack_00_0},

   {unpack_20_fwd_1, unpack_20_fwd_2, unpack_20_rev_2, unpack_20_rev_1,
    unpack_20_fwd_3, unpack_20_fwd_4, unpack_20_rev_4, unpack_20_rev_3,
    unpack_20_fwd_5, unpack_20_fwd_6, unpack_20_rev_6, unpack_20_rev_5, 
    unpack_20_fwd_7, unpack_20_fwd_8, unpack_20_rev_8, unpack_20_rev_7,
    unpack_00_0},

   {unpack_22_fwd_1, unpack_22_fwd_2, unpack_22_rev_2, unpack_22_rev_1,
    unpack_22_fwd_3, unpack_22_fwd_4, unpack_22_rev_4, unpack_22_rev_3,
    unpack_22_fwd_5, unpack_22_fwd_6, unpack_22_rev_6, unpack_22_rev_5, 
    unpack_22_fwd_7, unpack_22_fwd_8, unpack_22_rev_8, unpack_22_rev_7,
    unpack_00_0},

   {unpack_24_fwd_1, unpack_24_fwd_2, unpack_24_rev_2, unpack_24_rev_1,
    unpack_24_fwd_3, unpack_24_fwd_4, unpack_24_rev_4, unpack_24_rev_3,
    unpack_24_fwd_5, unpack_24_fwd_6, unpack_24_rev_6, unpack_24_rev_5, 
    unpack_24_fwd_7, unpack_24_fwd_8, unpack_24_rev_8, unpack_24_rev_7,
    unpack_00_0},

   {unpack_26_fwd_1, unpack_26_fwd_2, unpack_26_rev_2, unpack_26_rev_1,
    unpack_26_fwd_3, unpack_26_fwd_4, unpack_26_rev_4, unpack_26_rev_3,
    unpack_26_fwd_5, unpack_26_fwd_6, unpack_26_rev_6, unpack_26_rev_5, 
    unpack_26_fwd_7, unpack_26_fwd_8, unpack_26_rev_8, unpack_26_rev_7,
    unpack_00_0},

   {unpack_28_fwd_1, unpack_28_fwd_2, unpack_28_rev_2, unpack_28_rev_1,
    unpack_28_fwd_3, unpack_28_fwd_4, unpack_28_rev_4, unpack_28_rev_3,
    unpack_28_fwd_5, unpack_28_fwd_6, unpack_28_rev_6, unpack_28_rev_5, 
    unpack_28_fwd_7, unpack_28_fwd_8, unpack_28_rev_8, unpack_28_rev_7,
    unpack_00_0},

   {unpack_30_fwd_1, unpack_30_fwd_2, unpack_30_rev_2, unpack_30_rev_1,
    unpack_30_fwd_3, unpack_30_fwd_4, unpack_30_rev_4, unpack_30_rev_3,
    unpack_30_fwd_5, unpack_30_fwd_6, unpack_30_rev_6, unpack_30_rev_5, 
    unpack_30_fwd_7, unpack_30_fwd_8, unpack_30_rev_8, unpack_30_rev_7,
    unpack_00_0},

   {unpack_32_fwd_1, unpack_32_fwd_2, unpack_32_rev_2, unpack_32_rev_1,
    unpack_32_fwd_3, unpack_32_fwd_4, unpack_32_rev_4, unpack_32_rev_3,
    unpack_32_fwd_5, unpack_32_fwd_6, unpack_32_rev_6, unpack_32_rev_5, 
    unpack_32_fwd_7, unpack_32_fwd_8, unpack_32_rev_8, unpack_32_rev_7,
    unpack_00_0},
  };
   

#define DIFFERENTIAL_METAINFO_SIZE 2
/* #define PAIRED_METAINFO_SIZE 3 */

#define get_column(s) (s) & 3 /* Not s % 4, which fails on negative values */
#define get_row(s) (s) >> 2 /* Not s / 4, which fails on negative values */

namespace sdsl {

uint32_t
bp64_encc_vector::operator[] (uint32_t idx) const {
  uint32_t bmer;
  uint32_t *info, nwritten, packsize_div2;
  int delta, remainder, quarter_block, column, row;
#ifdef BRANCH_FREE_ROW_SUM
  __m128i diffs[3];
#else
  __m128i diffs[2];
#endif
#ifdef BRANCH_FREE_QTR_BLOCK
  uint32_t psums[4];
#endif
  __m128i *bitpack;
  uint32_t *_diffs;
#ifdef DEBUG
  uint32_t offsets[BLOCKSIZE+1];
#endif


  bmer = idx/BLOCKSIZE;
  info = &(this->ptrs[bmer * DIFFERENTIAL_METAINFO_SIZE]);

  debug(printf("Entered Bitpack64_read_one with idx %u => bmer %u\n",idx,bmer));

  nwritten = info[0];		/* In 128-bit registers */
  bitpack = (__m128i *) &(this->comp[nwritten*4]);
  /* packsize = (info[DIFFERENTIAL_METAINFO_SIZE] - nwritten)*2; */
  packsize_div2 = (info[DIFFERENTIAL_METAINFO_SIZE] - nwritten);

  remainder = idx % BLOCKSIZE;
  quarter_block = remainder / 16;

  _diffs = (uint32_t *) diffs;	/* Assumes a dummy register in diffs[0] */

#ifdef BRANCH_FREE_QTR_BLOCK
  psums[0] = psums[1] = info[1];
  psums[2] = psums[3] = info[DIFFERENTIAL_METAINFO_SIZE+1];

  delta = 31 - abs(remainder - 32);
  column = get_column(delta);
  row = get_row(delta);
  debug(printf("quarter-block %d, delta %d, column %d, row %d\n",quarter_block,delta,column,row));

  (unpacker_table[packsize_div2][column*4 + quarter_block])(diffs,bitpack);
  return psums[quarter_block] + _diffs[row+1] + _diffs[row+2] + _diffs[row+3] + _diffs[row+4];

#else

  if (quarter_block <= 1) {
    delta = remainder - 1;
    column = get_column(delta);
    row = get_row(delta);
    debug(printf("packsize_div2 %d, quarter-block %d, delta %d, column %d, row %d\n",
		 packsize_div2,quarter_block,delta,column,row));

    (unpacker_table[packsize_div2][column*4 + quarter_block])(diffs,bitpack);
#ifdef BRANCH_FREE_ROW_SUM
    return info[1] + _diffs[row+1] + _diffs[row+2] + _diffs[row+3] + _diffs[row+4];
#else
    return_sum_fwd(info[1],_diffs,row);
#endif

  } else {
    delta = 63 - remainder;
    column = get_column(delta);
    row = get_row(delta);
    debug(printf("packsize_div2 %d, quarter-block %d, delta %d, column %d, row %d\n",
		 packsize_div2,quarter_block,delta,column,row));

    (unpacker_table[packsize_div2][column*4 + quarter_block])(diffs,bitpack);
#ifdef BRANCH_FREE_ROW_SUM
    return info[DIFFERENTIAL_METAINFO_SIZE+1] - _diffs[row+1] - _diffs[row+2] - _diffs[row+3] - _diffs[row+4];
#else
    return_sum_rev(info[DIFFERENTIAL_METAINFO_SIZE+1],_diffs,row);
#endif
  }

#endif	/* BRANCH_FREE_QTR_BLOCK */
}

} // namespace sdsl


#if 0
   /* Already defined above */
/* Handles the case where remainder == 64 => column 3, row -1 */
static void
unpack_00_0 (__m128i* __restrict__ out, const __m128i* __restrict__ in) {

  /* _mm_store_si128(out++, zero); -- Not needed, since row == -1 */

  return;
}
#endif


static void
unpack_00_1_3 (__m128i* __restrict__ out, const __m128i* __restrict__ in) {
  __m128i zero = _mm_set1_epi32(0U);

  /* 1 */
  _mm_store_si128(out++, zero);

  /* Skip row */
  out++;

  /* 3 */
  _mm_store_si128(out++, zero);

  return;
}

static void
unpack_00_2_4 (__m128i* __restrict__ out, const __m128i* __restrict__ in) {
  __m128i zero = _mm_set1_epi32(0U);

  /* 2 */
  _mm_store_si128(out++, zero);
  _mm_store_si128(out++, zero);

  /* 4 */
  _mm_store_si128(out++, zero);
  _mm_store_si128(out++, zero);

  return;
}

static void
unpack_02_fwd_1_3 (__m128i* __restrict__ out, const __m128i* __restrict__ in) {
    __m128i InReg;
    __m128i total;
    const __m128i mask2 = _mm_set1_epi32(3U);


    /* 1 */
    InReg = _mm_load_si128(in);

    total = /* OutReg = */ _mm_and_si128( InReg , mask2);
    _mm_store_si128(out++, total);

    /* Skip row */
    out++;

    /* 3 */
    total = /* OutReg = */ _mm_and_si128(  _mm_srli_epi32(InReg,4) , mask2);
    _mm_store_si128(out++, total);

    return;
}

static void
unpack_02_fwd_2_4 (__m128i* __restrict__ out, const __m128i* __restrict__ in) {
    __m128i InReg;
    __m128i OutReg, total;
    const __m128i mask2 = _mm_set1_epi32(3U);

    /* 2 */
    InReg = _mm_load_si128(in);

    total = /* OutReg = */ _mm_and_si128( InReg , mask2);
    _mm_store_si128(out++, total);

    OutReg = _mm_and_si128(  _mm_srli_epi32(InReg,2) , mask2);
    total = _mm_add_epi32(total, OutReg);
    _mm_store_si128(out++, total);


    /* 4 */
    total = /* OutReg = */ _mm_and_si128(  _mm_srli_epi32(InReg,4) , mask2);
    _mm_store_si128(out++, total);

    OutReg = _mm_and_si128(  _mm_srli_epi32(InReg,6) , mask2);
    total = _mm_add_epi32(total, OutReg);
    _mm_store_si128(out++, total);

    return;
}

static void
unpack_02_fwd_3_5 (__m128i* __restrict__ out, const __m128i* __restrict__ in) {
    __m128i InReg;
    __m128i total;
    const __m128i mask2 = _mm_set1_epi32(3U);

    /* 3 */
    InReg = _mm_load_si128(in);

    total = /* OutReg = */ _mm_and_si128(  _mm_srli_epi32(InReg,4) , mask2);
    _mm_store_si128(out++, total);

    /* Skip row */
    out++;

    /* 5 */
    total = /* OutReg = */ _mm_and_si128(  _mm_srli_epi32(InReg,8) , mask2);
    _mm_store_si128(out++, total);

    return;
}

static void
unpack_02_fwd_4_6 (__m128i* __restrict__ out, const __m128i* __restrict__ in) {
    __m128i InReg;
    __m128i OutReg, total;
    const __m128i mask2 = _mm_set1_epi32(3U);

    /* 4 */
    InReg = _mm_load_si128(in);

    total = /* OutReg = */ _mm_and_si128(  _mm_srli_epi32(InReg,4) , mask2);
    _mm_store_si128(out++, total);

    OutReg = _mm_and_si128(  _mm_srli_epi32(InReg,6) , mask2);
    total = _mm_add_epi32(total, OutReg);
    _mm_store_si128(out++, total);

    /* 6 */
    total = /* OutReg = */ _mm_and_si128(  _mm_srli_epi32(InReg,8) , mask2);
    _mm_store_si128(out++, total);

    OutReg = _mm_and_si128(  _mm_srli_epi32(InReg,10) , mask2);
    total = _mm_add_epi32(total, OutReg);
    _mm_store_si128(out++, total);

    return;
}


static void
unpack_02_fwd_5_7 (__m128i* __restrict__ out, const __m128i* __restrict__ in) {
    __m128i InReg;
    __m128i total;
    const __m128i mask2 = _mm_set1_epi32(3U);

    /* 5 */
    InReg = _mm_load_si128(in);

    total = /* OutReg = */ _mm_and_si128(  _mm_srli_epi32(InReg,8) , mask2);
    _mm_store_si128(out++, total);

    /* Skip row */
    out++;

    /* 7 */
    total = /* OutReg = */ _mm_and_si128(  _mm_srli_epi32(InReg,12) , mask2);
    _mm_store_si128(out++, total);

    return;
}

static void
unpack_02_fwd_6_8 (__m128i* __restrict__ out, const __m128i* __restrict__ in) {
    __m128i InReg;
    __m128i OutReg, total;
    const __m128i mask2 = _mm_set1_epi32(3U);

    /* 6 */
    InReg = _mm_load_si128(in);

    total = /* OutReg = */ _mm_and_si128(  _mm_srli_epi32(InReg,8) , mask2);
    _mm_store_si128(out++, total);

    OutReg = _mm_and_si128(  _mm_srli_epi32(InReg,10) , mask2);
    total = _mm_add_epi32(total, OutReg);
    _mm_store_si128(out++, total);

    /* 8 */
    total = /* OutReg = */ _mm_and_si128(  _mm_srli_epi32(InReg,12) , mask2);
    _mm_store_si128(out++, total);

    OutReg = _mm_and_si128(  _mm_srli_epi32(InReg,14) , mask2);
    total = _mm_add_epi32(total, OutReg);
    _mm_store_si128(out++, total);

    return;
}

static void
unpack_02_fwd_7_1 (__m128i* __restrict__ out, const __m128i* __restrict__ in) {
    __m128i InReg;
    __m128i total;
    const __m128i mask2 = _mm_set1_epi32(3U);

    /* 7 */
    InReg = _mm_load_si128(in);

    total = /* OutReg = */ _mm_and_si128(  _mm_srli_epi32(InReg,12) , mask2);
    _mm_store_si128(out++, total);

    /* Skip row */
    out++;

    /* 1 */
    total = /* OutReg = */ _mm_and_si128( InReg , mask2);
    _mm_store_si128(out++, total);

    return;
}

static void
unpack_02_fwd_8_2 (__m128i* __restrict__ out, const __m128i* __restrict__ in) {
    __m128i InReg;
    __m128i OutReg, total;
    const __m128i mask2 = _mm_set1_epi32(3U);

    /* 8 */
    InReg = _mm_load_si128(in);

    total = /* OutReg = */ _mm_and_si128(  _mm_srli_epi32(InReg,12) , mask2);
    _mm_store_si128(out++, total);

    OutReg = _mm_and_si128(  _mm_srli_epi32(InReg,14) , mask2);
    total = _mm_add_epi32(total, OutReg);
    _mm_store_si128(out++, total);

    /* 2 */
    total = /* OutReg = */ _mm_and_si128( InReg , mask2);
    _mm_store_si128(out++, total);

    OutReg = _mm_and_si128(  _mm_srli_epi32(InReg,2) , mask2);
    total = _mm_add_epi32(total, OutReg);
    _mm_store_si128(out++, total);

    return;
}

static void
unpack_02_rev_1_3 (__m128i* __restrict__ out, const __m128i* __restrict__ in) {
    __m128i InReg;
    __m128i total;
    const __m128i mask2 = _mm_set1_epi32(3U);

    /* 1 */
    InReg = _mm_load_si128(in);

    total = /* OutReg = */ _mm_and_si128(  _mm_srli_epi32(InReg,16) , mask2);
#ifdef BRANCH_FREE_QTR_BLOCK
    total = _mm_sub_epi32(dummy,total);
#endif
    _mm_store_si128(out++, total);

    /* Skip row */
    out++;

    /* 3 */
    total = /* OutReg = */ _mm_and_si128(  _mm_srli_epi32(InReg,20) , mask2);
#ifdef BRANCH_FREE_QTR_BLOCK
    total = _mm_sub_epi32(dummy,total);
#endif
    _mm_store_si128(out++, total);

    return;
}

static void
unpack_02_rev_2_4 (__m128i* __restrict__ out, const __m128i* __restrict__ in) {
    __m128i InReg;
    __m128i OutReg, total;
    const __m128i mask2 = _mm_set1_epi32(3U);

    /* 2 */
    InReg = _mm_load_si128(in);

    total = /* OutReg = */ _mm_and_si128(  _mm_srli_epi32(InReg,16) , mask2);
#ifdef BRANCH_FREE_QTR_BLOCK
    total = _mm_sub_epi32(_mm_set1_epi32(0U),total);
#endif
    _mm_store_si128(out++, total);

    OutReg = _mm_and_si128(  _mm_srli_epi32(InReg,18) , mask2);
#ifdef BRANCH_FREE_QTR_BLOCK
    total = _mm_sub_epi32(total, OutReg);
#else
    total = _mm_add_epi32(total, OutReg);
#endif
    _mm_store_si128(out++, total);

    /* 4 */
    total = /* OutReg = */ _mm_and_si128(  _mm_srli_epi32(InReg,20) , mask2);
#ifdef BRANCH_FREE_QTR_BLOCK
    total = _mm_sub_epi32(_mm_set1_epi32(0U),total);
#endif
    _mm_store_si128(out++, total);

    OutReg = _mm_and_si128(  _mm_srli_epi32(InReg,22) , mask2);
#ifdef BRANCH_FREE_QTR_BLOCK
    total = _mm_sub_epi32(total, OutReg);
#else
    total = _mm_add_epi32(total, OutReg);
#endif
    _mm_store_si128(out++, total);

    return;
}

static void
unpack_02_rev_3_5 (__m128i* __restrict__ out, const __m128i* __restrict__ in) {
    __m128i InReg;
    __m128i total;
    const __m128i mask2 = _mm_set1_epi32(3U);

    /* 3 */
    InReg = _mm_load_si128(in);

    total = /* OutReg = */ _mm_and_si128(  _mm_srli_epi32(InReg,20) , mask2);
#ifdef BRANCH_FREE_QTR_BLOCK
    total = _mm_sub_epi32(dummy,total);
#endif
    _mm_store_si128(out++, total);

    /* Skip row */
    out++;

    /* 5 */
    total = /* OutReg = */ _mm_and_si128(  _mm_srli_epi32(InReg,24) , mask2);
#ifdef BRANCH_FREE_QTR_BLOCK
    total = _mm_sub_epi32(dummy,total);
#endif
    _mm_store_si128(out++, total);

    return;
}

static void
unpack_02_rev_4_6 (__m128i* __restrict__ out, const __m128i* __restrict__ in) {
    __m128i InReg;
    __m128i OutReg, total;
    const __m128i mask2 = _mm_set1_epi32(3U);

    /* 4 */
    InReg = _mm_load_si128(in);

    total = /* OutReg = */ _mm_and_si128(  _mm_srli_epi32(InReg,20) , mask2);
#ifdef BRANCH_FREE_QTR_BLOCK
    total = _mm_sub_epi32(_mm_set1_epi32(0U),total);
#endif
    _mm_store_si128(out++, total);

    OutReg = _mm_and_si128(  _mm_srli_epi32(InReg,22) , mask2);
#ifdef BRANCH_FREE_QTR_BLOCK
    total = _mm_sub_epi32(total, OutReg);
#else
    total = _mm_add_epi32(total, OutReg);
#endif
    _mm_store_si128(out++, total);

    /* 6 */
    total = /* OutReg = */ _mm_and_si128(  _mm_srli_epi32(InReg,24) , mask2);
#ifdef BRANCH_FREE_QTR_BLOCK
    total = _mm_sub_epi32(_mm_set1_epi32(0U),total);
#endif
    _mm_store_si128(out++, total);

    OutReg = _mm_and_si128(  _mm_srli_epi32(InReg,26) , mask2);
#ifdef BRANCH_FREE_QTR_BLOCK
    total = _mm_sub_epi32(total, OutReg);
#else
    total = _mm_add_epi32(total, OutReg);
#endif
    _mm_store_si128(out++, total);

    return;
}

static void
unpack_02_rev_5_7 (__m128i* __restrict__ out, const __m128i* __restrict__ in) {
    __m128i InReg;
    __m128i total;
    const __m128i mask2 = _mm_set1_epi32(3U);

    /* 5 */
    InReg = _mm_load_si128(in);

    total = /* OutReg = */ _mm_and_si128(  _mm_srli_epi32(InReg,24) , mask2);
#ifdef BRANCH_FREE_QTR_BLOCK
    total = _mm_sub_epi32(dummy,total);
#endif
    _mm_store_si128(out++, total);

    /* Skip row */
    out++;

    /* 7 */
    total = /* OutReg = */ _mm_and_si128(  _mm_srli_epi32(InReg,28) , mask2);
#ifdef BRANCH_FREE_QTR_BLOCK
    total = _mm_sub_epi32(dummy,total);
#endif
    _mm_store_si128(out++, total);

    return;
}

static void
unpack_02_rev_6_8 (__m128i* __restrict__ out, const __m128i* __restrict__ in) {
    __m128i InReg;
    __m128i OutReg, total;
    const __m128i mask2 = _mm_set1_epi32(3U);

    /* 6 */
    InReg = _mm_load_si128(in);

    total = /* OutReg = */ _mm_and_si128(  _mm_srli_epi32(InReg,24) , mask2);
#ifdef BRANCH_FREE_QTR_BLOCK
    total = _mm_sub_epi32(_mm_set1_epi32(0U),total);
#endif
    _mm_store_si128(out++, total);

    OutReg = _mm_and_si128(  _mm_srli_epi32(InReg,26) , mask2);
#ifdef BRANCH_FREE_QTR_BLOCK
    total = _mm_sub_epi32(total, OutReg);
#else
    total = _mm_add_epi32(total, OutReg);
#endif
    _mm_store_si128(out++, total);

    /* 8 */
    total = /* OutReg = */ _mm_and_si128(  _mm_srli_epi32(InReg,28) , mask2);
#ifdef BRANCH_FREE_QTR_BLOCK
    total = _mm_sub_epi32(_mm_set1_epi32(0U),total);
#endif
    _mm_store_si128(out++, total);

    OutReg =   _mm_srli_epi32(InReg,30) ;
#ifdef BRANCH_FREE_QTR_BLOCK
    total = _mm_sub_epi32(total, OutReg);
#else
    total = _mm_add_epi32(total, OutReg);
#endif
    _mm_store_si128(out++, total);

    return;
}

static void
unpack_02_rev_7_1 (__m128i* __restrict__ out, const __m128i* __restrict__ in) {
    __m128i InReg;
    __m128i total;
    const __m128i mask2 = _mm_set1_epi32(3U);

    /* 7 */
    InReg = _mm_load_si128(in);

    total = /* OutReg = */ _mm_and_si128(  _mm_srli_epi32(InReg,28) , mask2);
#ifdef BRANCH_FREE_QTR_BLOCK
    total = _mm_sub_epi32(dummy,total);
#endif
    _mm_store_si128(out++, total);

    /* Skip row */
    out++;

    /* 1 */
    total = /* OutReg = */ _mm_and_si128(  _mm_srli_epi32(InReg,16) , mask2);
#ifdef BRANCH_FREE_QTR_BLOCK
    total = _mm_sub_epi32(dummy,total);
#endif
    _mm_store_si128(out++, total);

    return;
}

static void
unpack_02_rev_8_2 (__m128i* __restrict__ out, const __m128i* __restrict__ in) {
    __m128i InReg;
    __m128i OutReg, total;
    const __m128i mask2 = _mm_set1_epi32(3U);

    /* 8 */
    InReg = _mm_load_si128(in);

    total = /* OutReg = */ _mm_and_si128(  _mm_srli_epi32(InReg,28) , mask2);
#ifdef BRANCH_FREE_QTR_BLOCK
    total = _mm_sub_epi32(_mm_set1_epi32(0U),total);
#endif
    _mm_store_si128(out++, total);

    OutReg =   _mm_srli_epi32(InReg,30) ;
#ifdef BRANCH_FREE_QTR_BLOCK
    total = _mm_sub_epi32(total, OutReg);
#else
    total = _mm_add_epi32(total, OutReg);
#endif
    _mm_store_si128(out++, total);

    /* 2 */
    total = /* OutReg = */ _mm_and_si128(  _mm_srli_epi32(InReg,16) , mask2);
#ifdef BRANCH_FREE_QTR_BLOCK
    total = _mm_sub_epi32(_mm_set1_epi32(0U),total);
#endif
    _mm_store_si128(out++, total);

    OutReg = _mm_and_si128(  _mm_srli_epi32(InReg,18) , mask2);
#ifdef BRANCH_FREE_QTR_BLOCK
    total = _mm_sub_epi32(total, OutReg);
#else
    total = _mm_add_epi32(total, OutReg);
#endif
    _mm_store_si128(out++, total);

    return;
}

static void
unpack_04_fwd_1_3 (__m128i* __restrict__ out, const __m128i* __restrict__ in) {
    __m128i InReg;
    __m128i total;
    const __m128i mask4 = _mm_set1_epi32(15U);

    /* 1 */
    InReg = _mm_load_si128(in);

    total = /* OutReg = */ _mm_and_si128( InReg , mask4);
    _mm_store_si128(out++, total);

    /* Skip row */
    out++;

    /* 3 */
    total = /* OutReg = */ _mm_and_si128(  _mm_srli_epi32(InReg,8) , mask4);
    _mm_store_si128(out++, total);

    return;
}

static void
unpack_04_fwd_2_4 (__m128i* __restrict__ out, const __m128i* __restrict__ in) {
    __m128i InReg;
    __m128i OutReg, total;
    const __m128i mask4 = _mm_set1_epi32(15U);

    /* 2 */
    InReg = _mm_load_si128(in);

    total = /* OutReg = */ _mm_and_si128( InReg , mask4);
    _mm_store_si128(out++, total);

    OutReg = _mm_and_si128(  _mm_srli_epi32(InReg,4) , mask4);
    total = _mm_add_epi32(total, OutReg);
    _mm_store_si128(out++, total);

    /* 4 */
    total = /* OutReg = */ _mm_and_si128(  _mm_srli_epi32(InReg,8) , mask4);
    _mm_store_si128(out++, total);

    OutReg = _mm_and_si128(  _mm_srli_epi32(InReg,12) , mask4);
    total = _mm_add_epi32(total, OutReg);
    _mm_store_si128(out++, total);

    return;
}

static void
unpack_04_fwd_3_5 (__m128i* __restrict__ out, const __m128i* __restrict__ in) {
    __m128i InReg;
    __m128i total;
    const __m128i mask4 = _mm_set1_epi32(15U);

    /* 3 */
    InReg = _mm_load_si128(in);

    total = /* OutReg = */ _mm_and_si128(  _mm_srli_epi32(InReg,8) , mask4);
    _mm_store_si128(out++, total);

    /* Skip row */
    out++;

    /* 5 */
    total = /* OutReg = */ _mm_and_si128(  _mm_srli_epi32(InReg,16) , mask4);
    _mm_store_si128(out++, total);

    return;
}

static void
unpack_04_fwd_4_6 (__m128i* __restrict__ out, const __m128i* __restrict__ in) {
    __m128i InReg;
    __m128i OutReg, total;
    const __m128i mask4 = _mm_set1_epi32(15U);

    /* 4 */
    InReg = _mm_load_si128(in);

    total = /* OutReg = */ _mm_and_si128(  _mm_srli_epi32(InReg,8) , mask4);
    _mm_store_si128(out++, total);

    OutReg = _mm_and_si128(  _mm_srli_epi32(InReg,12) , mask4);
    total = _mm_add_epi32(total, OutReg);
    _mm_store_si128(out++, total);

    /* 6 */
    total = /* OutReg = */ _mm_and_si128(  _mm_srli_epi32(InReg,16) , mask4);
    _mm_store_si128(out++, total);

    OutReg = _mm_and_si128(  _mm_srli_epi32(InReg,20) , mask4);
    total = _mm_add_epi32(total, OutReg);
    _mm_store_si128(out++, total);

    return;
}

static void
unpack_04_fwd_5_7 (__m128i* __restrict__ out, const __m128i* __restrict__ in) {
    __m128i InReg;
    __m128i total;
    const __m128i mask4 = _mm_set1_epi32(15U);

    /* 5 */
    InReg = _mm_load_si128(in);

    total = /* OutReg = */ _mm_and_si128(  _mm_srli_epi32(InReg,16) , mask4);
    _mm_store_si128(out++, total);

    /* Skip row */
    out++;

    /* 7 */
    total = /* OutReg = */ _mm_and_si128(  _mm_srli_epi32(InReg,24) , mask4);
    _mm_store_si128(out++, total);

    return;
}

static void
unpack_04_fwd_6_8 (__m128i* __restrict__ out, const __m128i* __restrict__ in) {
    __m128i InReg;
    __m128i OutReg, total;
    const __m128i mask4 = _mm_set1_epi32(15U);

    /* 6 */
    InReg = _mm_load_si128(in);

    total = /* OutReg = */ _mm_and_si128(  _mm_srli_epi32(InReg,16) , mask4);
    _mm_store_si128(out++, total);

    OutReg = _mm_and_si128(  _mm_srli_epi32(InReg,20) , mask4);
    total = _mm_add_epi32(total, OutReg);
    _mm_store_si128(out++, total);

    /* 8 */
    total = /* OutReg = */ _mm_and_si128(  _mm_srli_epi32(InReg,24) , mask4);
    _mm_store_si128(out++, total);

    OutReg =   _mm_srli_epi32(InReg,28) ;
    total = _mm_add_epi32(total, OutReg);
    _mm_store_si128(out++, total);

    return;
}

static void
unpack_04_fwd_7_1 (__m128i* __restrict__ out, const __m128i* __restrict__ in) {
    __m128i InReg;
    __m128i total;
    const __m128i mask4 = _mm_set1_epi32(15U);

    /* 7 */
    InReg = _mm_load_si128(in);

    total = /* OutReg = */ _mm_and_si128(  _mm_srli_epi32(InReg,24) , mask4);
    _mm_store_si128(out++, total);

    /* Skip row */
    out++;

    total = /* OutReg = */ _mm_and_si128( InReg , mask4);
    _mm_store_si128(out++, total);

    return;
}

static void
unpack_04_fwd_8_2 (__m128i* __restrict__ out, const __m128i* __restrict__ in) {
    __m128i InReg;
    __m128i OutReg, total;
    const __m128i mask4 = _mm_set1_epi32(15U);

    /* 8 */
    InReg = _mm_load_si128(in);

    total = /* OutReg = */ _mm_and_si128(  _mm_srli_epi32(InReg,24) , mask4);
    _mm_store_si128(out++, total);

    OutReg =   _mm_srli_epi32(InReg,28) ;
    total = _mm_add_epi32(total, OutReg);
    _mm_store_si128(out++, total);

    /* 2 */
    total = /* OutReg = */ _mm_and_si128( InReg , mask4);
    _mm_store_si128(out++, total);

    OutReg = _mm_and_si128(  _mm_srli_epi32(InReg,4) , mask4);
    total = _mm_add_epi32(total, OutReg);
    _mm_store_si128(out++, total);

    return;
}


static void
unpack_04_rev_1_3 (__m128i* __restrict__ out, const __m128i* __restrict__ in) {
    __m128i InReg;
    __m128i total;
    const __m128i mask4 = _mm_set1_epi32(15U);

    /* 1 */
    InReg = _mm_load_si128(++in);

    total = /* OutReg = */ _mm_and_si128( InReg , mask4);
#ifdef BRANCH_FREE_QTR_BLOCK
    total = _mm_sub_epi32(dummy,total);
#endif
    _mm_store_si128(out++, total);

    /* Skip row */
    out++;

    /* 3 */
    total = /* OutReg = */ _mm_and_si128(  _mm_srli_epi32(InReg,8) , mask4);
#ifdef BRANCH_FREE_QTR_BLOCK
    total = _mm_sub_epi32(dummy,total);
#endif
    _mm_store_si128(out++, total);

    return;
}

static void
unpack_04_rev_2_4 (__m128i* __restrict__ out, const __m128i* __restrict__ in) {
    __m128i InReg;
    __m128i OutReg, total;
    const __m128i mask4 = _mm_set1_epi32(15U);

    /* 2 */
    InReg = _mm_load_si128(++in);

    total = /* OutReg = */ _mm_and_si128( InReg , mask4);
#ifdef BRANCH_FREE_QTR_BLOCK
    total = _mm_sub_epi32(_mm_set1_epi32(0U),total);
#endif
    _mm_store_si128(out++, total);

    OutReg = _mm_and_si128(  _mm_srli_epi32(InReg,4) , mask4);
#ifdef BRANCH_FREE_QTR_BLOCK
    total = _mm_sub_epi32(total, OutReg);
#else
    total = _mm_add_epi32(total, OutReg);
#endif
    _mm_store_si128(out++, total);

    /* 4 */
    total = /* OutReg = */ _mm_and_si128(  _mm_srli_epi32(InReg,8) , mask4);
#ifdef BRANCH_FREE_QTR_BLOCK
    total = _mm_sub_epi32(_mm_set1_epi32(0U),total);
#endif
    _mm_store_si128(out++, total);

    OutReg = _mm_and_si128(  _mm_srli_epi32(InReg,12) , mask4);
#ifdef BRANCH_FREE_QTR_BLOCK
    total = _mm_sub_epi32(total, OutReg);
#else
    total = _mm_add_epi32(total, OutReg);
#endif
    _mm_store_si128(out++, total);

    return;
}

static void
unpack_04_rev_3_5 (__m128i* __restrict__ out, const __m128i* __restrict__ in) {
    __m128i InReg;
    __m128i total;
    const __m128i mask4 = _mm_set1_epi32(15U);

    /* 3 */
    InReg = _mm_load_si128(++in);

    total = /* OutReg = */ _mm_and_si128(  _mm_srli_epi32(InReg,8) , mask4);
#ifdef BRANCH_FREE_QTR_BLOCK
    total = _mm_sub_epi32(dummy,total);
#endif
    _mm_store_si128(out++, total);

    /* Skip row */
    out++;

    /* 5 */
    total = /* OutReg = */ _mm_and_si128(  _mm_srli_epi32(InReg,16) , mask4);
#ifdef BRANCH_FREE_QTR_BLOCK
    total = _mm_sub_epi32(dummy,total);
#endif
    _mm_store_si128(out++, total);

    return;
}

static void
unpack_04_rev_4_6 (__m128i* __restrict__ out, const __m128i* __restrict__ in) {
    __m128i InReg;
    __m128i OutReg, total;
    const __m128i mask4 = _mm_set1_epi32(15U);

    /* 4 */
    InReg = _mm_load_si128(++in);

    total = /* OutReg = */ _mm_and_si128(  _mm_srli_epi32(InReg,8) , mask4);
#ifdef BRANCH_FREE_QTR_BLOCK
    total = _mm_sub_epi32(_mm_set1_epi32(0U),total);
#endif
    _mm_store_si128(out++, total);

    OutReg = _mm_and_si128(  _mm_srli_epi32(InReg,12) , mask4);
#ifdef BRANCH_FREE_QTR_BLOCK
    total = _mm_sub_epi32(total, OutReg);
#else
    total = _mm_add_epi32(total, OutReg);
#endif
    _mm_store_si128(out++, total);

    /* 6 */
    total = /* OutReg = */ _mm_and_si128(  _mm_srli_epi32(InReg,16) , mask4);
#ifdef BRANCH_FREE_QTR_BLOCK
    total = _mm_sub_epi32(_mm_set1_epi32(0U),total);
#endif
    _mm_store_si128(out++, total);

    OutReg = _mm_and_si128(  _mm_srli_epi32(InReg,20) , mask4);
#ifdef BRANCH_FREE_QTR_BLOCK
    total = _mm_sub_epi32(total, OutReg);
#else
    total = _mm_add_epi32(total, OutReg);
#endif
    _mm_store_si128(out++, total);

    return;
}

static void
unpack_04_rev_5_7 (__m128i* __restrict__ out, const __m128i* __restrict__ in) {
    __m128i InReg;
    __m128i total;
    const __m128i mask4 = _mm_set1_epi32(15U);

    /* 5 */
    InReg = _mm_load_si128(++in);

    total = /* OutReg = */ _mm_and_si128(  _mm_srli_epi32(InReg,16) , mask4);
#ifdef BRANCH_FREE_QTR_BLOCK
    total = _mm_sub_epi32(dummy,total);
#endif
    _mm_store_si128(out++, total);

    /* Skip row */
    out++;

    /* 7 */
    total = /* OutReg = */ _mm_and_si128(  _mm_srli_epi32(InReg,24) , mask4);
#ifdef BRANCH_FREE_QTR_BLOCK
    total = _mm_sub_epi32(dummy,total);
#endif
    _mm_store_si128(out++, total);

    return;
}

static void
unpack_04_rev_6_8 (__m128i* __restrict__ out, const __m128i* __restrict__ in) {
    __m128i InReg;
    __m128i OutReg, total;
    const __m128i mask4 = _mm_set1_epi32(15U);

    /* 6 */
    InReg = _mm_load_si128(++in);

    total = /* OutReg = */ _mm_and_si128(  _mm_srli_epi32(InReg,16) , mask4);
#ifdef BRANCH_FREE_QTR_BLOCK
    total = _mm_sub_epi32(_mm_set1_epi32(0U),total);
#endif
    _mm_store_si128(out++, total);

    OutReg = _mm_and_si128(  _mm_srli_epi32(InReg,20) , mask4);
#ifdef BRANCH_FREE_QTR_BLOCK
    total = _mm_sub_epi32(total, OutReg);
#else
    total = _mm_add_epi32(total, OutReg);
#endif
    _mm_store_si128(out++, total);

    /* 8 */
    total = /* OutReg = */ _mm_and_si128(  _mm_srli_epi32(InReg,24) , mask4);
#ifdef BRANCH_FREE_QTR_BLOCK
    total = _mm_sub_epi32(_mm_set1_epi32(0U),total);
#endif
    _mm_store_si128(out++, total);

    OutReg =   _mm_srli_epi32(InReg,28) ;
#ifdef BRANCH_FREE_QTR_BLOCK
    total = _mm_sub_epi32(total, OutReg);
#else
    total = _mm_add_epi32(total, OutReg);
#endif
    _mm_store_si128(out++, total);

    return;
}

static void
unpack_04_rev_7_1 (__m128i* __restrict__ out, const __m128i* __restrict__ in) {
    __m128i InReg;
    __m128i total;
    const __m128i mask4 = _mm_set1_epi32(15U);

    /* 7 */
    InReg = _mm_load_si128(++in);

    total = /* OutReg = */ _mm_and_si128(  _mm_srli_epi32(InReg,24) , mask4);
#ifdef BRANCH_FREE_QTR_BLOCK
    total = _mm_sub_epi32(dummy,total);
#endif
    _mm_store_si128(out++, total);

    /* Skip row */
    out++;

    /* 1 */
    total = /* OutReg = */ _mm_and_si128( InReg , mask4);
#ifdef BRANCH_FREE_QTR_BLOCK
    total = _mm_sub_epi32(dummy,total);
#endif
    _mm_store_si128(out++, total);


    return;
}

static void
unpack_04_rev_8_2 (__m128i* __restrict__ out, const __m128i* __restrict__ in) {
    __m128i InReg;
    __m128i OutReg, total;
    const __m128i mask4 = _mm_set1_epi32(15U);

    /* 8 */
    InReg = _mm_load_si128(++in);

    total = /* OutReg = */ _mm_and_si128(  _mm_srli_epi32(InReg,24) , mask4);
#ifdef BRANCH_FREE_QTR_BLOCK
    total = _mm_sub_epi32(_mm_set1_epi32(0U),total);
#endif
    _mm_store_si128(out++, total);

    OutReg =   _mm_srli_epi32(InReg,28) ;
#ifdef BRANCH_FREE_QTR_BLOCK
    total = _mm_sub_epi32(total, OutReg);
#else
    total = _mm_add_epi32(total, OutReg);
#endif
    _mm_store_si128(out++, total);

    /* 2 */
    total = /* OutReg = */ _mm_and_si128( InReg , mask4);
#ifdef BRANCH_FREE_QTR_BLOCK
    total = _mm_sub_epi32(_mm_set1_epi32(0U),total);
#endif
    _mm_store_si128(out++, total);

    OutReg = _mm_and_si128(  _mm_srli_epi32(InReg,4) , mask4);
#ifdef BRANCH_FREE_QTR_BLOCK
    total = _mm_sub_epi32(total, OutReg);
#else
    total = _mm_add_epi32(total, OutReg);
#endif
    _mm_store_si128(out++, total);

    return;
}

static void
unpack_06_fwd_1_3 (__m128i* __restrict__ out, const __m128i* __restrict__ in) {
  __m128i InReg;
  __m128i total;
    const __m128i mask6 =  _mm_set1_epi32(63U);

    /* 1 */
    InReg = _mm_load_si128(in);

    total = /* OutReg = */ _mm_and_si128( InReg , mask6);
    _mm_store_si128(out++, total);

    /* Skip row */
    out++;

    /* 3 */
    total = /* OutReg = */ _mm_and_si128(  _mm_srli_epi32(InReg,12) , mask6);
    _mm_store_si128(out++, total);

    return;
}

static void
unpack_06_fwd_2_4 (__m128i* __restrict__ out, const __m128i* __restrict__ in) {
    __m128i InReg;
    __m128i OutReg, total;
    const __m128i mask6 =  _mm_set1_epi32(63U);

    /* 2 */
    InReg = _mm_load_si128(in);

    total = /* OutReg = */ _mm_and_si128( InReg , mask6);
    _mm_store_si128(out++, total);

    OutReg = _mm_and_si128(  _mm_srli_epi32(InReg,6) , mask6);
    total = _mm_add_epi32(total, OutReg);
    _mm_store_si128(out++, total);

    /* 4 */
    total = /* OutReg = */ _mm_and_si128(  _mm_srli_epi32(InReg,12) , mask6);
    _mm_store_si128(out++, total);

    OutReg = _mm_and_si128(  _mm_srli_epi32(InReg,18) , mask6);
    total = _mm_add_epi32(total, OutReg);
    _mm_store_si128(out++, total);

    return;
}

static void
unpack_06_fwd_3_5 (__m128i* __restrict__ out, const __m128i* __restrict__ in) {
    __m128i InReg;
    __m128i total;
    const __m128i mask6 =  _mm_set1_epi32(63U);

    /* 3 */
    InReg = _mm_load_si128(in);

    total = /* OutReg = */ _mm_and_si128(  _mm_srli_epi32(InReg,12) , mask6);
    _mm_store_si128(out++, total);

    /* Skip row */
    out++;

    /* 5 */
    total = /* OutReg = */ _mm_and_si128(  _mm_srli_epi32(InReg,24) , mask6);
    _mm_store_si128(out++, total);

    return;
}

static void
unpack_06_fwd_4_6 (__m128i* __restrict__ out, const __m128i* __restrict__ in) {
    __m128i InReg;
    __m128i OutReg, total;
    const __m128i mask6 =  _mm_set1_epi32(63U);

    /* 4 */
    InReg = _mm_load_si128(in);

    total = /* OutReg = */ _mm_and_si128(  _mm_srli_epi32(InReg,12) , mask6);
    _mm_store_si128(out++, total);

    OutReg = _mm_and_si128(  _mm_srli_epi32(InReg,18) , mask6);
    total = _mm_add_epi32(total, OutReg);
    _mm_store_si128(out++, total);

    /* 6 */
    total = /* OutReg = */ _mm_and_si128(  _mm_srli_epi32(InReg,24) , mask6);
    _mm_store_si128(out++, total);

    OutReg =   _mm_srli_epi32(InReg,30) ;
    InReg = _mm_load_si128(++in);

    OutReg = _mm_or_si128(OutReg, _mm_and_si128(_mm_slli_epi32(InReg, 6 - 4), mask6));
    total = _mm_add_epi32(total, OutReg);
    _mm_store_si128(out++, total);

    return;
}

static void
unpack_06_fwd_5_7 (__m128i* __restrict__ out, const __m128i* __restrict__ in) {
    __m128i InReg;
    __m128i total;
    const __m128i mask6 =  _mm_set1_epi32(63U);

    /* 5 */
    InReg = _mm_load_si128(in);

    total = /* OutReg = */ _mm_and_si128(  _mm_srli_epi32(InReg,24) , mask6);
    _mm_store_si128(out++, total);

    /* Skip row */
    out++;

    /* 7 */
    InReg = _mm_load_si128(++in);

    total = /* OutReg = */ _mm_and_si128(  _mm_srli_epi32(InReg,4) , mask6);
    _mm_store_si128(out++, total);

    return;
}

static void
unpack_06_fwd_6_8 (__m128i* __restrict__ out, const __m128i* __restrict__ in) {
    __m128i InReg;
    __m128i OutReg, total;
    const __m128i mask6 =  _mm_set1_epi32(63U);

    /* 6 */
    InReg = _mm_load_si128(in);

    total = /* OutReg = */ _mm_and_si128(  _mm_srli_epi32(InReg,24) , mask6);
    _mm_store_si128(out++, total);

    OutReg =   _mm_srli_epi32(InReg,30) ;
    InReg = _mm_load_si128(++in);

    OutReg = _mm_or_si128(OutReg, _mm_and_si128(_mm_slli_epi32(InReg, 6 - 4), mask6));
    total = _mm_add_epi32(total, OutReg);
    _mm_store_si128(out++, total);

    /* 8 */
    total = /* OutReg = */ _mm_and_si128(  _mm_srli_epi32(InReg,4) , mask6);
    _mm_store_si128(out++, total);

    OutReg = _mm_and_si128(  _mm_srli_epi32(InReg,10) , mask6);
    total = _mm_add_epi32(total, OutReg);
    _mm_store_si128(out++, total);

    return;
}

static void
unpack_06_fwd_7_1 (__m128i* __restrict__ out, const __m128i* __restrict__ in) {
    __m128i InReg;
    __m128i total;
    const __m128i mask6 =  _mm_set1_epi32(63U);

    /* 1 first */
    InReg = _mm_load_si128(in);

    total = /* OutReg = */ _mm_and_si128( InReg , mask6);
    _mm_store_si128(&(out[2]), total);

    /* 7 second */
    InReg = _mm_load_si128(++in);

    total = /* OutReg = */ _mm_and_si128(  _mm_srli_epi32(InReg,4) , mask6);
    _mm_store_si128(out++, total);

    return;
}

static void
unpack_06_fwd_8_2 (__m128i* __restrict__ out, const __m128i* __restrict__ in) {
    __m128i InReg;
    __m128i OutReg, total;
    const __m128i mask6 =  _mm_set1_epi32(63U);

    /* 2 first */
    InReg = _mm_load_si128(in);

    total = /* OutReg = */ _mm_and_si128( InReg , mask6);
    _mm_store_si128(&(out[2]), total);

    OutReg = _mm_and_si128(  _mm_srli_epi32(InReg,6) , mask6);
    total = _mm_add_epi32(total, OutReg);
    _mm_store_si128(&(out[3]), total);

    /* 8 second */
    InReg = _mm_load_si128(++in);

    total = /* OutReg = */ _mm_and_si128(  _mm_srli_epi32(InReg,4) , mask6);
    _mm_store_si128(out++, total);

    OutReg = _mm_and_si128(  _mm_srli_epi32(InReg,10) , mask6);
    total = _mm_add_epi32(total, OutReg);
    _mm_store_si128(out++, total);

    return;
}

static void
unpack_06_rev_1_3 (__m128i* __restrict__ out, const __m128i* __restrict__ in) {
    __m128i InReg;
    __m128i OutReg, total;
    const __m128i mask6 =  _mm_set1_epi32(63U);

    /* 1 */
    InReg = _mm_load_si128(++in);

    total = /* OutReg = */ _mm_and_si128(  _mm_srli_epi32(InReg,16) , mask6);
#ifdef BRANCH_FREE_QTR_BLOCK
    total = _mm_sub_epi32(dummy,total);
#endif
    _mm_store_si128(out++, total);

    /* Skip row */
    out++;

    /* 3 */
    OutReg =   _mm_srli_epi32(InReg,28) ;
    InReg = _mm_load_si128(++in);

    total = /* OutReg = */ _mm_or_si128(OutReg, _mm_and_si128(_mm_slli_epi32(InReg, 6 - 2), mask6));
#ifdef BRANCH_FREE_QTR_BLOCK
    total = _mm_sub_epi32(dummy,total);
#endif
    _mm_store_si128(out++, total);

    return;
}

static void
unpack_06_rev_2_4 (__m128i* __restrict__ out, const __m128i* __restrict__ in) {
    __m128i InReg;
    __m128i OutReg, total;
    const __m128i mask6 =  _mm_set1_epi32(63U);

    /* 2 */
    InReg = _mm_load_si128(++in);

    total = /* OutReg = */ _mm_and_si128(  _mm_srli_epi32(InReg,16) , mask6);
#ifdef BRANCH_FREE_QTR_BLOCK
    total = _mm_sub_epi32(_mm_set1_epi32(0U),total);
#endif
    _mm_store_si128(out++, total);

    OutReg = _mm_and_si128(  _mm_srli_epi32(InReg,22) , mask6);
#ifdef BRANCH_FREE_QTR_BLOCK
    total = _mm_sub_epi32(total, OutReg);
#else
    total = _mm_add_epi32(total, OutReg);
#endif
    _mm_store_si128(out++, total);

    /* 4 */
    OutReg =   _mm_srli_epi32(InReg,28) ;
    InReg = _mm_load_si128(++in);

    total = /* OutReg = */ _mm_or_si128(OutReg, _mm_and_si128(_mm_slli_epi32(InReg, 6 - 2), mask6));
#ifdef BRANCH_FREE_QTR_BLOCK
    total = _mm_sub_epi32(_mm_set1_epi32(0U),total);
#endif
    _mm_store_si128(out++, total);

    OutReg = _mm_and_si128(  _mm_srli_epi32(InReg,2) , mask6);
#ifdef BRANCH_FREE_QTR_BLOCK
    total = _mm_sub_epi32(total, OutReg);
#else
    total = _mm_add_epi32(total, OutReg);
#endif
    _mm_store_si128(out++, total);

    return;
}

static void
unpack_06_rev_3_5 (__m128i* __restrict__ out, const __m128i* __restrict__ in) {
    __m128i InReg;
    __m128i OutReg, total;
    const __m128i mask6 =  _mm_set1_epi32(63U);

    /* 3 */
    InReg = _mm_load_si128(++in);

    OutReg =   _mm_srli_epi32(InReg,28) ;
    InReg = _mm_load_si128(++in);

    total = /* OutReg = */ _mm_or_si128(OutReg, _mm_and_si128(_mm_slli_epi32(InReg, 6 - 2), mask6));
#ifdef BRANCH_FREE_QTR_BLOCK
    total = _mm_sub_epi32(dummy,total);
#endif
    _mm_store_si128(out++, total);

    /* Skip row */
    out++;

    /* 5 */
    total = /* OutReg = */ _mm_and_si128(  _mm_srli_epi32(InReg,8) , mask6);
#ifdef BRANCH_FREE_QTR_BLOCK
    total = _mm_sub_epi32(dummy,total);
#endif
    _mm_store_si128(out++, total);

    return;
}

static void
unpack_06_rev_4_6 (__m128i* __restrict__ out, const __m128i* __restrict__ in) {
    __m128i InReg;
    __m128i OutReg, total;
    const __m128i mask6 =  _mm_set1_epi32(63U);

    /* 4 */
    InReg = _mm_load_si128(++in);

    OutReg =   _mm_srli_epi32(InReg,28) ;
    InReg = _mm_load_si128(++in);

    total = /* OutReg = */ _mm_or_si128(OutReg, _mm_and_si128(_mm_slli_epi32(InReg, 6 - 2), mask6));
#ifdef BRANCH_FREE_QTR_BLOCK
    total = _mm_sub_epi32(_mm_set1_epi32(0U),total);
#endif
    _mm_store_si128(out++, total);

    OutReg = _mm_and_si128(  _mm_srli_epi32(InReg,2) , mask6);
#ifdef BRANCH_FREE_QTR_BLOCK
    total = _mm_sub_epi32(total, OutReg);
#else
    total = _mm_add_epi32(total, OutReg);
#endif
    _mm_store_si128(out++, total);

    /* 6 */
    total = /* OutReg = */ _mm_and_si128(  _mm_srli_epi32(InReg,8) , mask6);
#ifdef BRANCH_FREE_QTR_BLOCK
    total = _mm_sub_epi32(_mm_set1_epi32(0U),total);
#endif
    _mm_store_si128(out++, total);

    OutReg = _mm_and_si128(  _mm_srli_epi32(InReg,14) , mask6);
#ifdef BRANCH_FREE_QTR_BLOCK
    total = _mm_sub_epi32(total, OutReg);
#else
    total = _mm_add_epi32(total, OutReg);
#endif
    _mm_store_si128(out++, total);

    return;
}

static void
unpack_06_rev_5_7 (__m128i* __restrict__ out, const __m128i* __restrict__ in) {
    __m128i InReg;
    __m128i total;
    const __m128i mask6 =  _mm_set1_epi32(63U);

    /* 5 */
    in += 2;
    InReg = _mm_load_si128(in);

    total = /* OutReg = */ _mm_and_si128(  _mm_srli_epi32(InReg,8) , mask6);
#ifdef BRANCH_FREE_QTR_BLOCK
    total = _mm_sub_epi32(dummy,total);
#endif
    _mm_store_si128(out++, total);

    /* Skip row */
    out++;

    /* 7 */
    total = /* OutReg = */ _mm_and_si128(  _mm_srli_epi32(InReg,20) , mask6);
#ifdef BRANCH_FREE_QTR_BLOCK
    total = _mm_sub_epi32(dummy,total);
#endif
    _mm_store_si128(out++, total);

    return;
}

static void
unpack_06_rev_6_8 (__m128i* __restrict__ out, const __m128i* __restrict__ in) {
    __m128i InReg;
    __m128i OutReg, total;
    const __m128i mask6 =  _mm_set1_epi32(63U);

    /* 6 */
    in += 2;
    InReg = _mm_load_si128(in);

    total = /* OutReg = */ _mm_and_si128(  _mm_srli_epi32(InReg,8) , mask6);
#ifdef BRANCH_FREE_QTR_BLOCK
    total = _mm_sub_epi32(_mm_set1_epi32(0U),total);
#endif
    _mm_store_si128(out++, total);

    OutReg = _mm_and_si128(  _mm_srli_epi32(InReg,14) , mask6);
#ifdef BRANCH_FREE_QTR_BLOCK
    total = _mm_sub_epi32(total, OutReg);
#else
    total = _mm_add_epi32(total, OutReg);
#endif
    _mm_store_si128(out++, total);

    /* 8 */
    total = /* OutReg = */ _mm_and_si128(  _mm_srli_epi32(InReg,20) , mask6);
#ifdef BRANCH_FREE_QTR_BLOCK
    total = _mm_sub_epi32(_mm_set1_epi32(0U),total);
#endif
    _mm_store_si128(out++, total);

    OutReg =   _mm_srli_epi32(InReg,26) ;
#ifdef BRANCH_FREE_QTR_BLOCK
    total = _mm_sub_epi32(total, OutReg);
#else
    total = _mm_add_epi32(total, OutReg);
#endif
    _mm_store_si128(out++, total);

    return;

}

static void
unpack_06_rev_7_1 (__m128i* __restrict__ out, const __m128i* __restrict__ in) {
    __m128i InReg;
    __m128i total;
    const __m128i mask6 =  _mm_set1_epi32(63U);

    /* 1 first */
    InReg = _mm_load_si128(++in);

    total = /* OutReg = */ _mm_and_si128(  _mm_srli_epi32(InReg,16) , mask6);
#ifdef BRANCH_FREE_QTR_BLOCK
    total = _mm_sub_epi32(dummy,total);
#endif
    _mm_store_si128(&(out[2]), total);

    /* 7 second */
    InReg = _mm_load_si128(++in);

    total = /* OutReg = */ _mm_and_si128(  _mm_srli_epi32(InReg,20) , mask6);
#ifdef BRANCH_FREE_QTR_BLOCK
    total = _mm_sub_epi32(dummy,total);
#endif
    _mm_store_si128(out++, total);

    return;
}

static void
unpack_06_rev_8_2 (__m128i* __restrict__ out, const __m128i* __restrict__ in) {
    __m128i InReg;
    __m128i OutReg, total;
    const __m128i mask6 =  _mm_set1_epi32(63U);

    /* 2 first */
    InReg = _mm_load_si128(++in);

    total = /* OutReg = */ _mm_and_si128(  _mm_srli_epi32(InReg,16) , mask6);
#ifdef BRANCH_FREE_QTR_BLOCK
    total = _mm_sub_epi32(_mm_set1_epi32(0U),total);
#endif
    _mm_store_si128(&(out[2]), total);

    OutReg = _mm_and_si128(  _mm_srli_epi32(InReg,22) , mask6);
#ifdef BRANCH_FREE_QTR_BLOCK
    total = _mm_sub_epi32(total, OutReg);
#else
    total = _mm_add_epi32(total, OutReg);
#endif
    _mm_store_si128(&(out[3]), total);

    /* 8 second */
    InReg = _mm_load_si128(++in);

    total = /* OutReg = */ _mm_and_si128(  _mm_srli_epi32(InReg,20) , mask6);
#ifdef BRANCH_FREE_QTR_BLOCK
    total = _mm_sub_epi32(_mm_set1_epi32(0U),total);
#endif
    _mm_store_si128(out++, total);

    OutReg =   _mm_srli_epi32(InReg,26) ;
#ifdef BRANCH_FREE_QTR_BLOCK
    total = _mm_sub_epi32(total, OutReg);
#else
    total = _mm_add_epi32(total, OutReg);
#endif
    _mm_store_si128(out++, total);

    return;
}

static void
unpack_08_fwd_1_3 (__m128i* __restrict__ out, const __m128i* __restrict__ in) {
    __m128i InReg;
    __m128i total;
    const __m128i mask8 =  _mm_set1_epi32(255U);

    /* 1 */
    InReg = _mm_load_si128(in);

    total = /* OutReg = */ _mm_and_si128( InReg , mask8);
    _mm_store_si128(out++, total);

    /* Skip row */
    out++;

    /* 3 */
    total = /* OutReg = */ _mm_and_si128(  _mm_srli_epi32(InReg,16) , mask8);
    _mm_store_si128(out++, total);

    return;
}


static void
unpack_08_fwd_2_4 (__m128i* __restrict__ out, const __m128i* __restrict__ in) {
    __m128i InReg;
    __m128i OutReg, total;
    const __m128i mask8 =  _mm_set1_epi32(255U);

    /* 2 */
    InReg = _mm_load_si128(in);

    total = /* OutReg = */ _mm_and_si128( InReg , mask8);
    _mm_store_si128(out++, total);

    OutReg = _mm_and_si128(  _mm_srli_epi32(InReg,8) , mask8);
    total = _mm_add_epi32(total, OutReg);
    _mm_store_si128(out++, total);

    /* 4 */
    total = /* OutReg = */ _mm_and_si128(  _mm_srli_epi32(InReg,16) , mask8);
    _mm_store_si128(out++, total);

    OutReg =   _mm_srli_epi32(InReg,24) ;
    /* InReg = _mm_load_si128(++in); */

    total = _mm_add_epi32(total, OutReg);
    _mm_store_si128(out++, total);

    return;
}

static void
unpack_08_fwd_3_5 (__m128i* __restrict__ out, const __m128i* __restrict__ in) {
    __m128i InReg;
    __m128i total;
    const __m128i mask8 =  _mm_set1_epi32(255U);

    /* 3 */
    InReg = _mm_load_si128(in);

    total = /* OutReg = */ _mm_and_si128(  _mm_srli_epi32(InReg,16) , mask8);
    _mm_store_si128(out++, total);

    /* Skip row */
    out++;

    /* 5 */
    InReg = _mm_load_si128(++in);

    total = /* OutReg = */ _mm_and_si128( InReg , mask8);
    _mm_store_si128(out++, total);

    return;
}

static void
unpack_08_fwd_4_6 (__m128i* __restrict__ out, const __m128i* __restrict__ in) {
    __m128i InReg;
    __m128i OutReg, total;
    const __m128i mask8 =  _mm_set1_epi32(255U);

    /* 4 */
    InReg = _mm_load_si128(in);

    total = /* OutReg = */ _mm_and_si128(  _mm_srli_epi32(InReg,16) , mask8);
    _mm_store_si128(out++, total);

    OutReg =   _mm_srli_epi32(InReg,24) ;
    /* InReg = _mm_load_si128(++in); */

    total = _mm_add_epi32(total, OutReg);
    _mm_store_si128(out++, total);

    /* 6 */
    InReg = _mm_load_si128(++in);

    total = /* OutReg = */ _mm_and_si128( InReg , mask8);
    _mm_store_si128(out++, total);

    OutReg = _mm_and_si128(  _mm_srli_epi32(InReg,8) , mask8);
    total = _mm_add_epi32(total, OutReg);
    _mm_store_si128(out++, total);

    return;
}

static void
unpack_08_fwd_5_7 (__m128i* __restrict__ out, const __m128i* __restrict__ in) {
    __m128i InReg;
    __m128i total;
    const __m128i mask8 =  _mm_set1_epi32(255U);

    /* 5 */
    InReg = _mm_load_si128(++in);

    total = /* OutReg = */ _mm_and_si128( InReg , mask8);
    _mm_store_si128(out++, total);

    /* Skip row */
    out++;

    /* 7 */
    total = /* OutReg = */ _mm_and_si128(  _mm_srli_epi32(InReg,16) , mask8);
    _mm_store_si128(out++, total);

    return;
}

static void
unpack_08_fwd_6_8 (__m128i* __restrict__ out, const __m128i* __restrict__ in) {
    __m128i InReg;
    __m128i OutReg, total;
    const __m128i mask8 =  _mm_set1_epi32(255U);

    /* 6 */
    InReg = _mm_load_si128(++in);

    total = /* OutReg = */ _mm_and_si128( InReg , mask8);
    _mm_store_si128(out++, total);

    OutReg = _mm_and_si128(  _mm_srli_epi32(InReg,8) , mask8);
    total = _mm_add_epi32(total, OutReg);
    _mm_store_si128(out++, total);

    /* 8 */
    total = /* OutReg = */ _mm_and_si128(  _mm_srli_epi32(InReg,16) , mask8);
    _mm_store_si128(out++, total);

    OutReg =   _mm_srli_epi32(InReg,24) ;
    total = _mm_add_epi32(total, OutReg);
    _mm_store_si128(out++, total);

    return;
}

static void
unpack_08_fwd_7_1 (__m128i* __restrict__ out, const __m128i* __restrict__ in) {
    __m128i InReg;
    __m128i total;
    const __m128i mask8 =  _mm_set1_epi32(255U);

    /* 1 first */
    InReg = _mm_load_si128(in);

    total = /* OutReg = */ _mm_and_si128( InReg , mask8);
    _mm_store_si128(&(out[2]), total);

    /* 7 second */
    InReg = _mm_load_si128(++in);

    total = /* OutReg = */ _mm_and_si128(  _mm_srli_epi32(InReg,16) , mask8);
    _mm_store_si128(out++, total);

    return;
}

static void
unpack_08_fwd_8_2 (__m128i* __restrict__ out, const __m128i* __restrict__ in) {
    __m128i InReg;
    __m128i OutReg, total;
    const __m128i mask8 =  _mm_set1_epi32(255U);

    /* 2 first */
    InReg = _mm_load_si128(in);

    total = /* OutReg = */ _mm_and_si128( InReg , mask8);
    _mm_store_si128(&(out[2]), total);

    OutReg = _mm_and_si128(  _mm_srli_epi32(InReg,8) , mask8);
    total = _mm_add_epi32(total, OutReg);
    _mm_store_si128(&(out[3]), total);

    /* 8 second */
    InReg = _mm_load_si128(++in);

    total = /* OutReg = */ _mm_and_si128(  _mm_srli_epi32(InReg,16) , mask8);
    _mm_store_si128(out++, total);

    OutReg =   _mm_srli_epi32(InReg,24) ;
    total = _mm_add_epi32(total, OutReg);
    _mm_store_si128(out++, total);

    return;
}


static void
unpack_08_rev_1_3 (__m128i* __restrict__ out, const __m128i* __restrict__ in) {
    __m128i InReg;
    __m128i total;
    const __m128i mask8 =  _mm_set1_epi32(255U);

    /* 1 */
    in += 2;
    InReg = _mm_load_si128(in);

    total = /* OutReg = */ _mm_and_si128( InReg , mask8);
#ifdef BRANCH_FREE_QTR_BLOCK
    total = _mm_sub_epi32(dummy,total);
#endif
    _mm_store_si128(out++, total);

    /* Skip row */
    out++;

    /* 3 */
    total = /* OutReg = */ _mm_and_si128(  _mm_srli_epi32(InReg,16) , mask8);
#ifdef BRANCH_FREE_QTR_BLOCK
    total = _mm_sub_epi32(dummy,total);
#endif
    _mm_store_si128(out++, total);

    return;
}

static void
unpack_08_rev_2_4 (__m128i* __restrict__ out, const __m128i* __restrict__ in) {
    __m128i InReg;
    __m128i OutReg, total;
    const __m128i mask8 =  _mm_set1_epi32(255U);

    /* 2 */
    in += 2;
    InReg = _mm_load_si128(in);

    total = /* OutReg = */ _mm_and_si128( InReg , mask8);
#ifdef BRANCH_FREE_QTR_BLOCK
    total = _mm_sub_epi32(_mm_set1_epi32(0U),total);
#endif
    _mm_store_si128(out++, total);

    OutReg = _mm_and_si128(  _mm_srli_epi32(InReg,8) , mask8);
#ifdef BRANCH_FREE_QTR_BLOCK
    total = _mm_sub_epi32(total, OutReg);
#else
    total = _mm_add_epi32(total, OutReg);
#endif
    _mm_store_si128(out++, total);

    /* 4 */
    total = /* OutReg = */ _mm_and_si128(  _mm_srli_epi32(InReg,16) , mask8);
#ifdef BRANCH_FREE_QTR_BLOCK
    total = _mm_sub_epi32(_mm_set1_epi32(0U),total);
#endif
    _mm_store_si128(out++, total);

    OutReg =   _mm_srli_epi32(InReg,24) ;
    /* InReg = _mm_load_si128(++in); */

#ifdef BRANCH_FREE_QTR_BLOCK
    total = _mm_sub_epi32(total, OutReg);
#else
    total = _mm_add_epi32(total, OutReg);
#endif
    _mm_store_si128(out++, total);

    return;
}

static void
unpack_08_rev_3_5 (__m128i* __restrict__ out, const __m128i* __restrict__ in) {
    __m128i InReg;
    __m128i total;
    const __m128i mask8 =  _mm_set1_epi32(255U);

    /* 3 */
    in += 2;
    InReg = _mm_load_si128(in);

    total = /* OutReg = */ _mm_and_si128(  _mm_srli_epi32(InReg,16) , mask8);
#ifdef BRANCH_FREE_QTR_BLOCK
    total = _mm_sub_epi32(dummy,total);
#endif
    _mm_store_si128(out++, total);

    /* Skip row */
    out++;

    /* 5 */
    InReg = _mm_load_si128(++in);

    total = /* OutReg = */ _mm_and_si128( InReg , mask8);
#ifdef BRANCH_FREE_QTR_BLOCK
    total = _mm_sub_epi32(dummy,total);
#endif
    _mm_store_si128(out++, total);

    return;
}

static void
unpack_08_rev_4_6 (__m128i* __restrict__ out, const __m128i* __restrict__ in) {
    __m128i InReg;
    __m128i OutReg, total;
    const __m128i mask8 =  _mm_set1_epi32(255U);

    /* 4 */
    in += 2;
    InReg = _mm_load_si128(in);

    total = /* OutReg = */ _mm_and_si128(  _mm_srli_epi32(InReg,16) , mask8);
#ifdef BRANCH_FREE_QTR_BLOCK
    total = _mm_sub_epi32(_mm_set1_epi32(0U),total);
#endif
    _mm_store_si128(out++, total);

    OutReg =   _mm_srli_epi32(InReg,24) ;
    /* InReg = _mm_load_si128(++in); */

#ifdef BRANCH_FREE_QTR_BLOCK
    total = _mm_sub_epi32(total, OutReg);
#else
    total = _mm_add_epi32(total, OutReg);
#endif
    _mm_store_si128(out++, total);


    /* 6 */
    InReg = _mm_load_si128(++in);

    total = /* OutReg = */ _mm_and_si128( InReg , mask8);
#ifdef BRANCH_FREE_QTR_BLOCK
    total = _mm_sub_epi32(_mm_set1_epi32(0U),total);
#endif
    _mm_store_si128(out++, total);

    OutReg = _mm_and_si128(  _mm_srli_epi32(InReg,8) , mask8);
#ifdef BRANCH_FREE_QTR_BLOCK
    total = _mm_sub_epi32(total, OutReg);
#else
    total = _mm_add_epi32(total, OutReg);
#endif
    _mm_store_si128(out++, total);

    return;
}

static void
unpack_08_rev_5_7 (__m128i* __restrict__ out, const __m128i* __restrict__ in) {
    __m128i InReg;
    __m128i total;
    const __m128i mask8 =  _mm_set1_epi32(255U);

    /* 5 */
    in += 3;
    InReg = _mm_load_si128(in);

    total = /* OutReg = */ _mm_and_si128( InReg , mask8);
#ifdef BRANCH_FREE_QTR_BLOCK
    total = _mm_sub_epi32(dummy,total);
#endif
    _mm_store_si128(out++, total);

    /* Skip row */
    out++;

    /* 7 */
    total = /* OutReg = */ _mm_and_si128(  _mm_srli_epi32(InReg,16) , mask8);
#ifdef BRANCH_FREE_QTR_BLOCK
    total = _mm_sub_epi32(dummy,total);
#endif
    _mm_store_si128(out++, total);

    return;
}

static void
unpack_08_rev_6_8 (__m128i* __restrict__ out, const __m128i* __restrict__ in) {
    __m128i InReg;
    __m128i OutReg, total;
    const __m128i mask8 =  _mm_set1_epi32(255U);

    /* 6 */
    in += 3;
    InReg = _mm_load_si128(in);

    total = /* OutReg = */ _mm_and_si128( InReg , mask8);
#ifdef BRANCH_FREE_QTR_BLOCK
    total = _mm_sub_epi32(_mm_set1_epi32(0U),total);
#endif
    _mm_store_si128(out++, total);

    OutReg = _mm_and_si128(  _mm_srli_epi32(InReg,8) , mask8);
#ifdef BRANCH_FREE_QTR_BLOCK
    total = _mm_sub_epi32(total, OutReg);
#else
    total = _mm_add_epi32(total, OutReg);
#endif
    _mm_store_si128(out++, total);


    /* 8 */
    total = /* OutReg = */ _mm_and_si128(  _mm_srli_epi32(InReg,16) , mask8);
#ifdef BRANCH_FREE_QTR_BLOCK
    total = _mm_sub_epi32(_mm_set1_epi32(0U),total);
#endif
    _mm_store_si128(out++, total);

    OutReg =   _mm_srli_epi32(InReg,24) ;
#ifdef BRANCH_FREE_QTR_BLOCK
    total = _mm_sub_epi32(total, OutReg);
#else
    total = _mm_add_epi32(total, OutReg);
#endif
    _mm_store_si128(out++, total);

    return;
}

static void
unpack_08_rev_7_1 (__m128i* __restrict__ out, const __m128i* __restrict__ in) {
    __m128i InReg;
    __m128i total;
    const __m128i mask8 =  _mm_set1_epi32(255U);

    /* 1 first */
    in += 2;
    InReg = _mm_load_si128(in);

    total = /* OutReg = */ _mm_and_si128( InReg , mask8);
#ifdef BRANCH_FREE_QTR_BLOCK
    total = _mm_sub_epi32(dummy,total);
#endif
    _mm_store_si128(&(out[2]), total);

    /* 7 second */
    InReg = _mm_load_si128(++in);

    total = /* OutReg = */ _mm_and_si128(  _mm_srli_epi32(InReg,16) , mask8);
#ifdef BRANCH_FREE_QTR_BLOCK
    total = _mm_sub_epi32(dummy,total);
#endif
    _mm_store_si128(out++, total);

    return;
}

static void
unpack_08_rev_8_2 (__m128i* __restrict__ out, const __m128i* __restrict__ in) {
    __m128i InReg;
    __m128i OutReg, total;
    const __m128i mask8 =  _mm_set1_epi32(255U);

    /* 2 first */
    in += 2;
    InReg = _mm_load_si128(in);

    total = /* OutReg = */ _mm_and_si128( InReg , mask8);
#ifdef BRANCH_FREE_QTR_BLOCK
    total = _mm_sub_epi32(_mm_set1_epi32(0U),total);
#endif
    _mm_store_si128(&(out[2]), total);

    OutReg = _mm_and_si128(  _mm_srli_epi32(InReg,8) , mask8);
#ifdef BRANCH_FREE_QTR_BLOCK
    total = _mm_sub_epi32(total, OutReg);
#else
    total = _mm_add_epi32(total, OutReg);
#endif
    _mm_store_si128(&(out[3]), total);


    /* 8 second */
    InReg = _mm_load_si128(++in);

    total = /* OutReg = */ _mm_and_si128(  _mm_srli_epi32(InReg,16) , mask8);
#ifdef BRANCH_FREE_QTR_BLOCK
    total = _mm_sub_epi32(_mm_set1_epi32(0U),total);
#endif
    _mm_store_si128(out++, total);

    OutReg =   _mm_srli_epi32(InReg,24) ;
#ifdef BRANCH_FREE_QTR_BLOCK
    total = _mm_sub_epi32(total, OutReg);
#else
    total = _mm_add_epi32(total, OutReg);
#endif
    _mm_store_si128(out++, total);

    return;
}

static void
unpack_10_fwd_1_3 (__m128i* __restrict__ out, const __m128i* __restrict__ in) {
    __m128i InReg;
    __m128i total;
    const __m128i mask10 =  _mm_set1_epi32(1023U);

    /* 1 */
    InReg = _mm_load_si128(in);

    total = /* OutReg = */ _mm_and_si128( InReg , mask10);
    _mm_store_si128(out++, total);

    /* Skip row */
    out++;

    /* 3 */
    total = /* OutReg = */ _mm_and_si128(  _mm_srli_epi32(InReg,20) , mask10);
    _mm_store_si128(out++, total);

    return;
}

static void
unpack_10_fwd_2_4 (__m128i* __restrict__ out, const __m128i* __restrict__ in) {
    __m128i InReg;
    __m128i OutReg, total;
    const __m128i mask10 =  _mm_set1_epi32(1023U);

    /* 2 */
    InReg = _mm_load_si128(in);

    total = /* OutReg = */ _mm_and_si128( InReg , mask10);
    _mm_store_si128(out++, total);

    OutReg = _mm_and_si128(  _mm_srli_epi32(InReg,10) , mask10);
    total = _mm_add_epi32(total, OutReg);
    _mm_store_si128(out++, total);


    /* 4 */
    total = /* OutReg = */ _mm_and_si128(  _mm_srli_epi32(InReg,20) , mask10);
    _mm_store_si128(out++, total);

    OutReg =   _mm_srli_epi32(InReg,30) ;
    InReg = _mm_load_si128(++in);

    OutReg = _mm_or_si128(OutReg, _mm_and_si128(_mm_slli_epi32(InReg, 10 - 8), mask10));
    total = _mm_add_epi32(total, OutReg);
    _mm_store_si128(out++, total);

    return;
}

static void
unpack_10_fwd_3_5 (__m128i* __restrict__ out, const __m128i* __restrict__ in) {
    __m128i InReg;
    __m128i total;
    const __m128i mask10 =  _mm_set1_epi32(1023U);

    /* 3 */
    InReg = _mm_load_si128(in);

    total = /* OutReg = */ _mm_and_si128(  _mm_srli_epi32(InReg,20) , mask10);
    _mm_store_si128(out++, total);

    /* Skip row */
    out++;

    /* 5 */
    InReg = _mm_load_si128(++in);

    total = /* OutReg = */ _mm_and_si128(  _mm_srli_epi32(InReg,8) , mask10);
    _mm_store_si128(out++, total);

    return;
}

static void
unpack_10_fwd_4_6 (__m128i* __restrict__ out, const __m128i* __restrict__ in) {
    __m128i InReg;
    __m128i OutReg, total;
    const __m128i mask10 =  _mm_set1_epi32(1023U);

    /* 4 */
    InReg = _mm_load_si128(in);

    total = /* OutReg = */ _mm_and_si128(  _mm_srli_epi32(InReg,20) , mask10);
    _mm_store_si128(out++, total);

    OutReg =   _mm_srli_epi32(InReg,30) ;
    InReg = _mm_load_si128(++in);

    OutReg = _mm_or_si128(OutReg, _mm_and_si128(_mm_slli_epi32(InReg, 10 - 8), mask10));
    total = _mm_add_epi32(total, OutReg);
    _mm_store_si128(out++, total);


    /* 6 */
    total = /* OutReg = */ _mm_and_si128(  _mm_srli_epi32(InReg,8) , mask10);
    _mm_store_si128(out++, total);

    OutReg = _mm_and_si128(  _mm_srli_epi32(InReg,18) , mask10);
    total = _mm_add_epi32(total, OutReg);
    _mm_store_si128(out++, total);

    return;
}

static void
unpack_10_fwd_5_7 (__m128i* __restrict__ out, const __m128i* __restrict__ in) {
    __m128i InReg;
    __m128i OutReg, total;
    const __m128i mask10 =  _mm_set1_epi32(1023U);

    /* 5 */
    InReg = _mm_load_si128(++in);

    total = /* OutReg = */ _mm_and_si128(  _mm_srli_epi32(InReg,8) , mask10);
    _mm_store_si128(out++, total);

    /* Skip row */
    out++;

    /* 7 */
    OutReg =   _mm_srli_epi32(InReg,28) ;
    InReg = _mm_load_si128(++in);

    total = /* OutReg = */ _mm_or_si128(OutReg, _mm_and_si128(_mm_slli_epi32(InReg, 10 - 6), mask10));
    _mm_store_si128(out++, total);

    return;
}

static void
unpack_10_fwd_6_8 (__m128i* __restrict__ out, const __m128i* __restrict__ in) {
    __m128i InReg;
    __m128i OutReg, total;
    const __m128i mask10 =  _mm_set1_epi32(1023U);

    /* 6 */
    InReg = _mm_load_si128(++in);

    total = /* OutReg = */ _mm_and_si128(  _mm_srli_epi32(InReg,8) , mask10);
    _mm_store_si128(out++, total);

    OutReg = _mm_and_si128(  _mm_srli_epi32(InReg,18) , mask10);
    total = _mm_add_epi32(total, OutReg);
    _mm_store_si128(out++, total);


    /* 8 */
    OutReg =   _mm_srli_epi32(InReg,28) ;
    InReg = _mm_load_si128(++in);

    total = /* OutReg = */ _mm_or_si128(OutReg, _mm_and_si128(_mm_slli_epi32(InReg, 10 - 6), mask10));
    _mm_store_si128(out++, total);

    OutReg = _mm_and_si128(  _mm_srli_epi32(InReg,6) , mask10);
    total = _mm_add_epi32(total, OutReg);
    _mm_store_si128(out++, total);

    return;
}

static void
unpack_10_fwd_7_1 (__m128i* __restrict__ out, const __m128i* __restrict__ in) {
    __m128i InReg;
    __m128i OutReg, total;
    const __m128i mask10 =  _mm_set1_epi32(1023U);

    /* 1 first */
    InReg = _mm_load_si128(in);

    total = /* OutReg = */ _mm_and_si128( InReg , mask10);
    _mm_store_si128(&(out[2]), total);


    /* 7 second */
    InReg = _mm_load_si128(++in);

    OutReg =   _mm_srli_epi32(InReg,28) ;
    InReg = _mm_load_si128(++in);

    total = /* OutReg = */ _mm_or_si128(OutReg, _mm_and_si128(_mm_slli_epi32(InReg, 10 - 6), mask10));
    _mm_store_si128(out++, total);

    return;
}

static void
unpack_10_fwd_8_2 (__m128i* __restrict__ out, const __m128i* __restrict__ in) {
    __m128i InReg;
    __m128i OutReg, total;
    const __m128i mask10 =  _mm_set1_epi32(1023U);

    /* 2 first */
    InReg = _mm_load_si128(in);

    total = /* OutReg = */ _mm_and_si128( InReg , mask10);
    _mm_store_si128(&(out[2]), total);

    OutReg = _mm_and_si128(  _mm_srli_epi32(InReg,10) , mask10);
    total = _mm_add_epi32(total, OutReg);
    _mm_store_si128(&(out[3]), total);


    /* 8 second */
    InReg = _mm_load_si128(++in);

    OutReg =   _mm_srli_epi32(InReg,28) ;
    InReg = _mm_load_si128(++in);

    total = /* OutReg = */ _mm_or_si128(OutReg, _mm_and_si128(_mm_slli_epi32(InReg, 10 - 6), mask10));
    _mm_store_si128(out++, total);

    OutReg = _mm_and_si128(  _mm_srli_epi32(InReg,6) , mask10);
    total = _mm_add_epi32(total, OutReg);
    _mm_store_si128(out++, total);

    return;
}

static void
unpack_10_rev_1_3 (__m128i* __restrict__ out, const __m128i* __restrict__ in) {
    __m128i InReg;
    __m128i total;
    const __m128i mask10 =  _mm_set1_epi32(1023U);

    /* 1 */
    in += 2;
    InReg = _mm_load_si128(in);

    total = /* OutReg = */ _mm_and_si128(  _mm_srli_epi32(InReg,16) , mask10);
#ifdef BRANCH_FREE_QTR_BLOCK
    total = _mm_sub_epi32(dummy,total);
#endif
    _mm_store_si128(out++, total);

    /* Skip row */
    out++;

    /* 3 */
    InReg = _mm_load_si128(++in);

    total = /* OutReg = */ _mm_and_si128(  _mm_srli_epi32(InReg,4) , mask10);
#ifdef BRANCH_FREE_QTR_BLOCK
    total = _mm_sub_epi32(dummy,total);
#endif
    _mm_store_si128(out++, total);

    return;
}

static void
unpack_10_rev_2_4 (__m128i* __restrict__ out, const __m128i* __restrict__ in) {
    __m128i InReg;
    __m128i OutReg, total;
    const __m128i mask10 =  _mm_set1_epi32(1023U);

    /* 2 */
    in += 2;
    InReg = _mm_load_si128(in);

    total = /* OutReg = */ _mm_and_si128(  _mm_srli_epi32(InReg,16) , mask10);
#ifdef BRANCH_FREE_QTR_BLOCK
    total = _mm_sub_epi32(_mm_set1_epi32(0U),total);
#endif
    _mm_store_si128(out++, total);

    OutReg =   _mm_srli_epi32(InReg,26) ;
    InReg = _mm_load_si128(++in);

    OutReg = _mm_or_si128(OutReg, _mm_and_si128(_mm_slli_epi32(InReg, 10 - 4), mask10));
#ifdef BRANCH_FREE_QTR_BLOCK
    total = _mm_sub_epi32(total, OutReg);
#else
    total = _mm_add_epi32(total, OutReg);
#endif
    _mm_store_si128(out++, total);


    /* 4 */
    total = /* OutReg = */ _mm_and_si128(  _mm_srli_epi32(InReg,4) , mask10);
#ifdef BRANCH_FREE_QTR_BLOCK
    total = _mm_sub_epi32(_mm_set1_epi32(0U),total);
#endif
    _mm_store_si128(out++, total);

    OutReg = _mm_and_si128(  _mm_srli_epi32(InReg,14) , mask10);
#ifdef BRANCH_FREE_QTR_BLOCK
    total = _mm_sub_epi32(total, OutReg);
#else
    total = _mm_add_epi32(total, OutReg);
#endif
    _mm_store_si128(out++, total);

    return;
}

static void
unpack_10_rev_3_5 (__m128i* __restrict__ out, const __m128i* __restrict__ in) {
    __m128i InReg;
    __m128i OutReg, total;
    const __m128i mask10 =  _mm_set1_epi32(1023U);

    /* 3 */
    in += 3;
    InReg = _mm_load_si128(in);

    total = /* OutReg = */ _mm_and_si128(  _mm_srli_epi32(InReg,4) , mask10);
#ifdef BRANCH_FREE_QTR_BLOCK
    total = _mm_sub_epi32(dummy,total);
#endif
    _mm_store_si128(out++, total);

    /* Skip row */
    out++;

    /* 5 */
    OutReg =   _mm_srli_epi32(InReg,24) ;
    InReg = _mm_load_si128(++in);

    total = /* OutReg = */ _mm_or_si128(OutReg, _mm_and_si128(_mm_slli_epi32(InReg, 10 - 2), mask10));
#ifdef BRANCH_FREE_QTR_BLOCK
    total = _mm_sub_epi32(dummy,total);
#endif
    _mm_store_si128(out++, total);

    return;
}

static void
unpack_10_rev_4_6 (__m128i* __restrict__ out, const __m128i* __restrict__ in) {
    __m128i InReg;
    __m128i OutReg, total;
    const __m128i mask10 =  _mm_set1_epi32(1023U);

    /* 4 */
    in += 3;
    InReg = _mm_load_si128(in);

    total = /* OutReg = */ _mm_and_si128(  _mm_srli_epi32(InReg,4) , mask10);
#ifdef BRANCH_FREE_QTR_BLOCK
    total = _mm_sub_epi32(_mm_set1_epi32(0U),total);
#endif
    _mm_store_si128(out++, total);

    OutReg = _mm_and_si128(  _mm_srli_epi32(InReg,14) , mask10);
#ifdef BRANCH_FREE_QTR_BLOCK
    total = _mm_sub_epi32(total, OutReg);
#else
    total = _mm_add_epi32(total, OutReg);
#endif
    _mm_store_si128(out++, total);


    /* 6 */
    OutReg =   _mm_srli_epi32(InReg,24) ;
    InReg = _mm_load_si128(++in);

    total = /* OutReg = */ _mm_or_si128(OutReg, _mm_and_si128(_mm_slli_epi32(InReg, 10 - 2), mask10));
#ifdef BRANCH_FREE_QTR_BLOCK
    total = _mm_sub_epi32(_mm_set1_epi32(0U),total);
#endif
    _mm_store_si128(out++, total);

    OutReg = _mm_and_si128(  _mm_srli_epi32(InReg,2) , mask10);
#ifdef BRANCH_FREE_QTR_BLOCK
    total = _mm_sub_epi32(total, OutReg);
#else
    total = _mm_add_epi32(total, OutReg);
#endif
    _mm_store_si128(out++, total);

    return;
}

static void
unpack_10_rev_5_7 (__m128i* __restrict__ out, const __m128i* __restrict__ in) {
    __m128i InReg;
    __m128i OutReg, total;
    const __m128i mask10 =  _mm_set1_epi32(1023U);

    /* 5 */
    in += 3;
    InReg = _mm_load_si128(in);

    OutReg =   _mm_srli_epi32(InReg,24) ;
    InReg = _mm_load_si128(++in);

    total = /* OutReg = */ _mm_or_si128(OutReg, _mm_and_si128(_mm_slli_epi32(InReg, 10 - 2), mask10));
#ifdef BRANCH_FREE_QTR_BLOCK
    total = _mm_sub_epi32(dummy,total);
#endif
    _mm_store_si128(out++, total);

    /* Skip row */
    out++;

    /* 7 */
    total = /* OutReg = */ _mm_and_si128(  _mm_srli_epi32(InReg,12) , mask10);
#ifdef BRANCH_FREE_QTR_BLOCK
    total = _mm_sub_epi32(dummy,total);
#endif
    _mm_store_si128(out++, total);

    return;
}

static void
unpack_10_rev_6_8 (__m128i* __restrict__ out, const __m128i* __restrict__ in) {
    __m128i InReg;
    __m128i OutReg, total;
    const __m128i mask10 =  _mm_set1_epi32(1023U);

    /* 6 */
    in += 3;
    InReg = _mm_load_si128(in);

    OutReg =   _mm_srli_epi32(InReg,24) ;
    InReg = _mm_load_si128(++in);

    total = /* OutReg = */ _mm_or_si128(OutReg, _mm_and_si128(_mm_slli_epi32(InReg, 10 - 2), mask10));
#ifdef BRANCH_FREE_QTR_BLOCK
    total = _mm_sub_epi32(_mm_set1_epi32(0U),total);
#endif
    _mm_store_si128(out++, total);

    OutReg = _mm_and_si128(  _mm_srli_epi32(InReg,2) , mask10);
#ifdef BRANCH_FREE_QTR_BLOCK
    total = _mm_sub_epi32(total, OutReg);
#else
    total = _mm_add_epi32(total, OutReg);
#endif
    _mm_store_si128(out++, total);


    /* 8 */
    total = /* OutReg = */ _mm_and_si128(  _mm_srli_epi32(InReg,12) , mask10);
#ifdef BRANCH_FREE_QTR_BLOCK
    total = _mm_sub_epi32(_mm_set1_epi32(0U),total);
#endif
    _mm_store_si128(out++, total);

    OutReg =   _mm_srli_epi32(InReg,22) ;
#ifdef BRANCH_FREE_QTR_BLOCK
    total = _mm_sub_epi32(total, OutReg);
#else
    total = _mm_add_epi32(total, OutReg);
#endif
    _mm_store_si128(out++, total);

    return;
}

static void
unpack_10_rev_7_1 (__m128i* __restrict__ out, const __m128i* __restrict__ in) {
    __m128i InReg;
    __m128i total;
    const __m128i mask10 =  _mm_set1_epi32(1023U);

    /* 1 first */
    in += 2;
    InReg = _mm_load_si128(in);

    total = /* OutReg = */ _mm_and_si128(  _mm_srli_epi32(InReg,16) , mask10);
#ifdef BRANCH_FREE_QTR_BLOCK
    total = _mm_sub_epi32(dummy,total);
#endif
    _mm_store_si128(&(out[2]), total);


    /* 7 second */
    in += 2;
    InReg = _mm_load_si128(in);

    total = /* OutReg = */ _mm_and_si128(  _mm_srli_epi32(InReg,12) , mask10);
#ifdef BRANCH_FREE_QTR_BLOCK
    total = _mm_sub_epi32(dummy,total);
#endif
    _mm_store_si128(out++, total);

    return;
}

static void
unpack_10_rev_8_2 (__m128i* __restrict__ out, const __m128i* __restrict__ in) {
    __m128i InReg;
    __m128i OutReg, total;
    const __m128i mask10 =  _mm_set1_epi32(1023U);

    /* 2 first */
    in += 2;
    InReg = _mm_load_si128(in);

    total = /* OutReg = */ _mm_and_si128(  _mm_srli_epi32(InReg,16) , mask10);
#ifdef BRANCH_FREE_QTR_BLOCK
    total = _mm_sub_epi32(_mm_set1_epi32(0U),total);
#endif
    _mm_store_si128(&(out[2]), total);

    OutReg =   _mm_srli_epi32(InReg,26) ;
    InReg = _mm_load_si128(++in);

    OutReg = _mm_or_si128(OutReg, _mm_and_si128(_mm_slli_epi32(InReg, 10 - 4), mask10));
#ifdef BRANCH_FREE_QTR_BLOCK
    total = _mm_sub_epi32(total, OutReg);
#else
    total = _mm_add_epi32(total, OutReg);
#endif
    _mm_store_si128(&(out[3]), total);


    /* 8 second */
    InReg = _mm_load_si128(++in);

    total = /* OutReg = */ _mm_and_si128(  _mm_srli_epi32(InReg,12) , mask10);
#ifdef BRANCH_FREE_QTR_BLOCK
    total = _mm_sub_epi32(_mm_set1_epi32(0U),total);
#endif
    _mm_store_si128(out++, total);

    OutReg =   _mm_srli_epi32(InReg,22) ;
#ifdef BRANCH_FREE_QTR_BLOCK
    total = _mm_sub_epi32(total, OutReg);
#else
    total = _mm_add_epi32(total, OutReg);
#endif
    _mm_store_si128(out++, total);

    return;
}

static void
unpack_12_fwd_1_3 (__m128i* __restrict__ out, const __m128i* __restrict__ in) {
    __m128i InReg;
    __m128i OutReg, total;
    const __m128i mask12 =  _mm_set1_epi32(4095U);

    /* 1 */
    InReg = _mm_load_si128(in);

    total = /* OutReg = */ _mm_and_si128( InReg , mask12);
    _mm_store_si128(out++, total);

    /* Skip row */
    out++;

    /* 3 */
    OutReg =   _mm_srli_epi32(InReg,24) ;
    InReg = _mm_load_si128(++in);

    total = /* OutReg = */ _mm_or_si128(OutReg, _mm_and_si128(_mm_slli_epi32(InReg, 12 - 4), mask12));
    _mm_store_si128(out++, total);

    return;
}

static void
unpack_12_fwd_2_4 (__m128i* __restrict__ out, const __m128i* __restrict__ in) {
    __m128i InReg;
    __m128i OutReg, total;
    const __m128i mask12 =  _mm_set1_epi32(4095U);

    /* 2 */
    InReg = _mm_load_si128(in);

    total = /* OutReg = */ _mm_and_si128( InReg , mask12);
    _mm_store_si128(out++, total);

    OutReg = _mm_and_si128(  _mm_srli_epi32(InReg,12) , mask12);
    total = _mm_add_epi32(total, OutReg);
    _mm_store_si128(out++, total);

    /* 4 */
    OutReg =   _mm_srli_epi32(InReg,24) ;
    InReg = _mm_load_si128(++in);

    total = /* OutReg = */ _mm_or_si128(OutReg, _mm_and_si128(_mm_slli_epi32(InReg, 12 - 4), mask12));
    _mm_store_si128(out++, total);

    OutReg = _mm_and_si128(  _mm_srli_epi32(InReg,4) , mask12);
    total = _mm_add_epi32(total, OutReg);
    _mm_store_si128(out++, total);

    return;
}

static void
unpack_12_fwd_3_5 (__m128i* __restrict__ out, const __m128i* __restrict__ in) {
    __m128i InReg;
    __m128i OutReg, total;
    const __m128i mask12 =  _mm_set1_epi32(4095U);

    /* 3 */
    InReg = _mm_load_si128(in);

    OutReg =   _mm_srli_epi32(InReg,24) ;
    InReg = _mm_load_si128(++in);

    total = /* OutReg = */ _mm_or_si128(OutReg, _mm_and_si128(_mm_slli_epi32(InReg, 12 - 4), mask12));
    _mm_store_si128(out++, total);

    /* Skip row */
    out++;

    /* 5 */
    total = /* OutReg = */ _mm_and_si128(  _mm_srli_epi32(InReg,16) , mask12);
    _mm_store_si128(out++, total);

    return;
}

static void
unpack_12_fwd_4_6 (__m128i* __restrict__ out, const __m128i* __restrict__ in) {
    __m128i InReg;
    __m128i OutReg, total;
    const __m128i mask12 =  _mm_set1_epi32(4095U);

    /* 4 */
    InReg = _mm_load_si128(in);

    OutReg =   _mm_srli_epi32(InReg,24) ;
    InReg = _mm_load_si128(++in);

    total = /* OutReg = */ _mm_or_si128(OutReg, _mm_and_si128(_mm_slli_epi32(InReg, 12 - 4), mask12));
    _mm_store_si128(out++, total);

    OutReg = _mm_and_si128(  _mm_srli_epi32(InReg,4) , mask12);
    total = _mm_add_epi32(total, OutReg);
    _mm_store_si128(out++, total);


    /* 6 */
    total = /* OutReg = */ _mm_and_si128(  _mm_srli_epi32(InReg,16) , mask12);
    _mm_store_si128(out++, total);

    OutReg =   _mm_srli_epi32(InReg,28) ;
    InReg = _mm_load_si128(++in);

    OutReg = _mm_or_si128(OutReg, _mm_and_si128(_mm_slli_epi32(InReg, 12 - 8), mask12));
    total = _mm_add_epi32(total, OutReg);
    _mm_store_si128(out++, total);

    return;
}

static void
unpack_12_fwd_5_7 (__m128i* __restrict__ out, const __m128i* __restrict__ in) {
    __m128i InReg;
    __m128i total;
    const __m128i mask12 =  _mm_set1_epi32(4095U);

    /* 5 */
    InReg = _mm_load_si128(++in);

    total = /* OutReg = */ _mm_and_si128(  _mm_srli_epi32(InReg,16) , mask12);
    _mm_store_si128(out++, total);

    /* Skip row */
    out++;

    /* 7 */
    InReg = _mm_load_si128(++in);

    total = /* OutReg = */ _mm_and_si128(  _mm_srli_epi32(InReg,8) , mask12);
    _mm_store_si128(out++, total);

    return;
}

static void
unpack_12_fwd_6_8 (__m128i* __restrict__ out, const __m128i* __restrict__ in) {
    __m128i InReg;
    __m128i OutReg, total;
    const __m128i mask12 =  _mm_set1_epi32(4095U);

    /* 6 */
    InReg = _mm_load_si128(++in);

    total = /* OutReg = */ _mm_and_si128(  _mm_srli_epi32(InReg,16) , mask12);
    _mm_store_si128(out++, total);

    OutReg =   _mm_srli_epi32(InReg,28) ;
    InReg = _mm_load_si128(++in);

    OutReg = _mm_or_si128(OutReg, _mm_and_si128(_mm_slli_epi32(InReg, 12 - 8), mask12));
    total = _mm_add_epi32(total, OutReg);
    _mm_store_si128(out++, total);


    /* 8 */
    total = /* OutReg = */ _mm_and_si128(  _mm_srli_epi32(InReg,8) , mask12);
    _mm_store_si128(out++, total);

    OutReg =   _mm_srli_epi32(InReg,20) ;
    total = _mm_add_epi32(total, OutReg);
    _mm_store_si128(out++, total);

    return;
}

static void
unpack_12_fwd_7_1 (__m128i* __restrict__ out, const __m128i* __restrict__ in) {
    __m128i InReg;
    __m128i total;
    const __m128i mask12 =  _mm_set1_epi32(4095U);

    /* 1 first */
    InReg = _mm_load_si128(in);

    total = /* OutReg = */ _mm_and_si128( InReg , mask12);
    _mm_store_si128(&(out[2]), total);


    /* 7 second */
    in += 2;
    InReg = _mm_load_si128(in);

    total = /* OutReg = */ _mm_and_si128(  _mm_srli_epi32(InReg,8) , mask12);
    _mm_store_si128(out++, total);

    return;
}

static void
unpack_12_fwd_8_2 (__m128i* __restrict__ out, const __m128i* __restrict__ in) {
    __m128i InReg;
    __m128i OutReg, total;
    const __m128i mask12 =  _mm_set1_epi32(4095U);

    /* 2 first */
    InReg = _mm_load_si128(in);

    total = /* OutReg = */ _mm_and_si128( InReg , mask12);
    _mm_store_si128(&(out[2]), total);

    OutReg = _mm_and_si128(  _mm_srli_epi32(InReg,12) , mask12);
    total = _mm_add_epi32(total, OutReg);
    _mm_store_si128(&(out[3]), total);


    /* 8 second */
    in += 2;
    InReg = _mm_load_si128(in);

    total = /* OutReg = */ _mm_and_si128(  _mm_srli_epi32(InReg,8) , mask12);
    _mm_store_si128(out++, total);

    OutReg =   _mm_srli_epi32(InReg,20) ;
    total = _mm_add_epi32(total, OutReg);
    _mm_store_si128(out++, total);

    return;
}

static void
unpack_12_rev_1_3 (__m128i* __restrict__ out, const __m128i* __restrict__ in) {
    __m128i InReg;
    __m128i OutReg, total;
    const __m128i mask12 =  _mm_set1_epi32(4095U);

    /* 1 */
    in += 3;
    InReg = _mm_load_si128(in);

    total = /* OutReg = */ _mm_and_si128( InReg , mask12);
#ifdef BRANCH_FREE_QTR_BLOCK
    total = _mm_sub_epi32(dummy,total);
#endif
    _mm_store_si128(out++, total);

    /* Skip row */
    out++;

    /* 3 */
    OutReg =   _mm_srli_epi32(InReg,24) ;
    InReg = _mm_load_si128(++in);

    total = /* OutReg = */ _mm_or_si128(OutReg, _mm_and_si128(_mm_slli_epi32(InReg, 12 - 4), mask12));
#ifdef BRANCH_FREE_QTR_BLOCK
    total = _mm_sub_epi32(dummy,total);
#endif
    _mm_store_si128(out++, total);

    return;
}

static void
unpack_12_rev_2_4 (__m128i* __restrict__ out, const __m128i* __restrict__ in) {
    __m128i InReg;
    __m128i OutReg, total;
    const __m128i mask12 =  _mm_set1_epi32(4095U);

    /* 2 */
    in += 3;
    InReg = _mm_load_si128(in);

    total = /* OutReg = */ _mm_and_si128( InReg , mask12);
#ifdef BRANCH_FREE_QTR_BLOCK
    total = _mm_sub_epi32(_mm_set1_epi32(0U),total);
#endif
    _mm_store_si128(out++, total);

    OutReg = _mm_and_si128(  _mm_srli_epi32(InReg,12) , mask12);
#ifdef BRANCH_FREE_QTR_BLOCK
    total = _mm_sub_epi32(total, OutReg);
#else
    total = _mm_add_epi32(total, OutReg);
#endif
    _mm_store_si128(out++, total);


    /* 4 */
    OutReg =   _mm_srli_epi32(InReg,24) ;
    InReg = _mm_load_si128(++in);

    total = /* OutReg = */ _mm_or_si128(OutReg, _mm_and_si128(_mm_slli_epi32(InReg, 12 - 4), mask12));
#ifdef BRANCH_FREE_QTR_BLOCK
    total = _mm_sub_epi32(_mm_set1_epi32(0U),total);
#endif
    _mm_store_si128(out++, total);

    OutReg = _mm_and_si128(  _mm_srli_epi32(InReg,4) , mask12);
#ifdef BRANCH_FREE_QTR_BLOCK
    total = _mm_sub_epi32(total, OutReg);
#else
    total = _mm_add_epi32(total, OutReg);
#endif
    _mm_store_si128(out++, total);

    return;
}

static void
unpack_12_rev_3_5 (__m128i* __restrict__ out, const __m128i* __restrict__ in) {
    __m128i InReg;
    __m128i OutReg, total;
    const __m128i mask12 =  _mm_set1_epi32(4095U);

    /* 3 */
    in += 3;
    InReg = _mm_load_si128(in);

    OutReg =   _mm_srli_epi32(InReg,24) ;
    InReg = _mm_load_si128(++in);

    total = /* OutReg = */ _mm_or_si128(OutReg, _mm_and_si128(_mm_slli_epi32(InReg, 12 - 4), mask12));
#ifdef BRANCH_FREE_QTR_BLOCK
    total = _mm_sub_epi32(dummy,total);
#endif
    _mm_store_si128(out++, total);

    /* Skip row */
    out++;

    /* 5 */
    total = /* OutReg = */ _mm_and_si128(  _mm_srli_epi32(InReg,16) , mask12);
#ifdef BRANCH_FREE_QTR_BLOCK
    total = _mm_sub_epi32(dummy,total);
#endif
    _mm_store_si128(out++, total);

    return;
}

static void
unpack_12_rev_4_6 (__m128i* __restrict__ out, const __m128i* __restrict__ in) {
    __m128i InReg;
    __m128i OutReg, total;
    const __m128i mask12 =  _mm_set1_epi32(4095U);

    /* 4 */
    in += 3;
    InReg = _mm_load_si128(in);

    OutReg =   _mm_srli_epi32(InReg,24) ;
    InReg = _mm_load_si128(++in);

    total = /* OutReg = */ _mm_or_si128(OutReg, _mm_and_si128(_mm_slli_epi32(InReg, 12 - 4), mask12));
#ifdef BRANCH_FREE_QTR_BLOCK
    total = _mm_sub_epi32(_mm_set1_epi32(0U),total);
#endif
    _mm_store_si128(out++, total);

    OutReg = _mm_and_si128(  _mm_srli_epi32(InReg,4) , mask12);
#ifdef BRANCH_FREE_QTR_BLOCK
    total = _mm_sub_epi32(total, OutReg);
#else
    total = _mm_add_epi32(total, OutReg);
#endif
    _mm_store_si128(out++, total);


    /* 6 */
    total = /* OutReg = */ _mm_and_si128(  _mm_srli_epi32(InReg,16) , mask12);
#ifdef BRANCH_FREE_QTR_BLOCK
    total = _mm_sub_epi32(_mm_set1_epi32(0U),total);
#endif
    _mm_store_si128(out++, total);

    OutReg =   _mm_srli_epi32(InReg,28) ;
    InReg = _mm_load_si128(++in);

    OutReg = _mm_or_si128(OutReg, _mm_and_si128(_mm_slli_epi32(InReg, 12 - 8), mask12));
#ifdef BRANCH_FREE_QTR_BLOCK
    total = _mm_sub_epi32(total, OutReg);
#else
    total = _mm_add_epi32(total, OutReg);
#endif
    _mm_store_si128(out++, total);

    return;
}

static void
unpack_12_rev_5_7 (__m128i* __restrict__ out, const __m128i* __restrict__ in) {
    __m128i InReg;
    __m128i total;
    const __m128i mask12 =  _mm_set1_epi32(4095U);

    /* 5 */
    in += 4;
    InReg = _mm_load_si128(in);

    total = /* OutReg = */ _mm_and_si128(  _mm_srli_epi32(InReg,16) , mask12);
#ifdef BRANCH_FREE_QTR_BLOCK
    total = _mm_sub_epi32(dummy,total);
#endif
    _mm_store_si128(out++, total);

    /* Skip row */
    out++;

    /* 7 */
    InReg = _mm_load_si128(++in);

    total = /* OutReg = */ _mm_and_si128(  _mm_srli_epi32(InReg,8) , mask12);
#ifdef BRANCH_FREE_QTR_BLOCK
    total = _mm_sub_epi32(dummy,total);
#endif
    _mm_store_si128(out++, total);

    return;
}

static void
unpack_12_rev_6_8 (__m128i* __restrict__ out, const __m128i* __restrict__ in) {
    __m128i InReg;
    __m128i OutReg, total;
    const __m128i mask12 =  _mm_set1_epi32(4095U);

    /* 6 */
    in += 4;
    InReg = _mm_load_si128(in);

    total = /* OutReg = */ _mm_and_si128(  _mm_srli_epi32(InReg,16) , mask12);
#ifdef BRANCH_FREE_QTR_BLOCK
    total = _mm_sub_epi32(_mm_set1_epi32(0U),total);
#endif
    _mm_store_si128(out++, total);

    OutReg =   _mm_srli_epi32(InReg,28) ;
    InReg = _mm_load_si128(++in);

    OutReg = _mm_or_si128(OutReg, _mm_and_si128(_mm_slli_epi32(InReg, 12 - 8), mask12));
#ifdef BRANCH_FREE_QTR_BLOCK
    total = _mm_sub_epi32(total, OutReg);
#else
    total = _mm_add_epi32(total, OutReg);
#endif
    _mm_store_si128(out++, total);


    /* 8 */
    total = /* OutReg = */ _mm_and_si128(  _mm_srli_epi32(InReg,8) , mask12);
#ifdef BRANCH_FREE_QTR_BLOCK
    total = _mm_sub_epi32(_mm_set1_epi32(0U),total);
#endif
    _mm_store_si128(out++, total);

    OutReg =   _mm_srli_epi32(InReg,20) ;
#ifdef BRANCH_FREE_QTR_BLOCK
    total = _mm_sub_epi32(total, OutReg);
#else
    total = _mm_add_epi32(total, OutReg);
#endif
    _mm_store_si128(out++, total);

    return;
}

static void
unpack_12_rev_7_1 (__m128i* __restrict__ out, const __m128i* __restrict__ in) {
    __m128i InReg;
    __m128i total;
    const __m128i mask12 =  _mm_set1_epi32(4095U);

    /* 1 first */
    in += 3;
    InReg = _mm_load_si128(in);

    total = /* OutReg = */ _mm_and_si128( InReg , mask12);
#ifdef BRANCH_FREE_QTR_BLOCK
    total = _mm_sub_epi32(dummy,total);
#endif
    _mm_store_si128(&(out[2]), total);


    /* 7 second */
    in += 2;
    InReg = _mm_load_si128(in);

    total = /* OutReg = */ _mm_and_si128(  _mm_srli_epi32(InReg,8) , mask12);
#ifdef BRANCH_FREE_QTR_BLOCK
    total = _mm_sub_epi32(dummy,total);
#endif
    _mm_store_si128(out++, total);

    return;
}

static void
unpack_12_rev_8_2 (__m128i* __restrict__ out, const __m128i* __restrict__ in) {
    __m128i InReg;
    __m128i OutReg, total;
    const __m128i mask12 =  _mm_set1_epi32(4095U);

    /* 2 first */
    in += 3;
    InReg = _mm_load_si128(in);

    total = /* OutReg = */ _mm_and_si128( InReg , mask12);
#ifdef BRANCH_FREE_QTR_BLOCK
    total = _mm_sub_epi32(_mm_set1_epi32(0U),total);
#endif
    _mm_store_si128(&(out[2]), total);

    OutReg = _mm_and_si128(  _mm_srli_epi32(InReg,12) , mask12);
#ifdef BRANCH_FREE_QTR_BLOCK
    total = _mm_sub_epi32(total, OutReg);
#else
    total = _mm_add_epi32(total, OutReg);
#endif
    _mm_store_si128(&(out[3]), total);


    /* 8 second */
    in += 2;
    InReg = _mm_load_si128(in);

    total = /* OutReg = */ _mm_and_si128(  _mm_srli_epi32(InReg,8) , mask12);
#ifdef BRANCH_FREE_QTR_BLOCK
    total = _mm_sub_epi32(_mm_set1_epi32(0U),total);
#endif
    _mm_store_si128(out++, total);

    OutReg =   _mm_srli_epi32(InReg,20) ;
#ifdef BRANCH_FREE_QTR_BLOCK
    total = _mm_sub_epi32(total, OutReg);
#else
    total = _mm_add_epi32(total, OutReg);
#endif
    _mm_store_si128(out++, total);

    return;
}

static void
unpack_14_fwd_1_3 (__m128i* __restrict__ out, const __m128i* __restrict__ in) {
    __m128i InReg;
    __m128i OutReg, total;
    const __m128i mask14 =  _mm_set1_epi32(16383U);

    /* 1 */
    InReg = _mm_load_si128(in);

    total = /* OutReg = */ _mm_and_si128( InReg , mask14);
    _mm_store_si128(out++, total);

    /* Skip row */
    out++;

    /* 3 */
    OutReg =   _mm_srli_epi32(InReg,28) ;
    InReg = _mm_load_si128(++in);

    total = /* OutReg = */ _mm_or_si128(OutReg, _mm_and_si128(_mm_slli_epi32(InReg, 14 - 10), mask14));
    _mm_store_si128(out++, total);

    return;
}

static void
unpack_14_fwd_2_4 (__m128i* __restrict__ out, const __m128i* __restrict__ in) {
    __m128i InReg;
    __m128i OutReg, total;
    const __m128i mask14 =  _mm_set1_epi32(16383U);

    /* 2 */
    InReg = _mm_load_si128(in);

    total = /* OutReg = */ _mm_and_si128( InReg , mask14);
    _mm_store_si128(out++, total);

    OutReg = _mm_and_si128(  _mm_srli_epi32(InReg,14) , mask14);
    total = _mm_add_epi32(total, OutReg);
    _mm_store_si128(out++, total);


    /* 4 */
    OutReg =   _mm_srli_epi32(InReg,28) ;
    InReg = _mm_load_si128(++in);

    total = /* OutReg = */ _mm_or_si128(OutReg, _mm_and_si128(_mm_slli_epi32(InReg, 14 - 10), mask14));
    _mm_store_si128(out++, total);

    OutReg = _mm_and_si128(  _mm_srli_epi32(InReg,10) , mask14);
    total = _mm_add_epi32(total, OutReg);
    _mm_store_si128(out++, total);

    return;
}

static void
unpack_14_fwd_3_5 (__m128i* __restrict__ out, const __m128i* __restrict__ in) {
    __m128i InReg;
    __m128i OutReg, total;
    const __m128i mask14 =  _mm_set1_epi32(16383U);

    /* 3 */
    InReg = _mm_load_si128(in);

    OutReg =   _mm_srli_epi32(InReg,28) ;
    InReg = _mm_load_si128(++in);

    total = /* OutReg = */ _mm_or_si128(OutReg, _mm_and_si128(_mm_slli_epi32(InReg, 14 - 10), mask14));
    _mm_store_si128(out++, total);

    /* Skip row */
    out++;

    /* 5 */
    OutReg =   _mm_srli_epi32(InReg,24) ;
    InReg = _mm_load_si128(++in);

    total = /* OutReg = */ _mm_or_si128(OutReg, _mm_and_si128(_mm_slli_epi32(InReg, 14 - 6), mask14));
    _mm_store_si128(out++, total);

    return;
}

static void
unpack_14_fwd_4_6 (__m128i* __restrict__ out, const __m128i* __restrict__ in) {
    __m128i InReg;
    __m128i OutReg, total;
    const __m128i mask14 =  _mm_set1_epi32(16383U);

    /* 4 */
    InReg = _mm_load_si128(in);

    OutReg =   _mm_srli_epi32(InReg,28) ;
    InReg = _mm_load_si128(++in);

    total = /* OutReg = */ _mm_or_si128(OutReg, _mm_and_si128(_mm_slli_epi32(InReg, 14 - 10), mask14));
    _mm_store_si128(out++, total);

    OutReg = _mm_and_si128(  _mm_srli_epi32(InReg,10) , mask14);
    total = _mm_add_epi32(total, OutReg);
    _mm_store_si128(out++, total);


    /* 6 */
    OutReg =   _mm_srli_epi32(InReg,24) ;
    InReg = _mm_load_si128(++in);

    total = /* OutReg = */ _mm_or_si128(OutReg, _mm_and_si128(_mm_slli_epi32(InReg, 14 - 6), mask14));
    _mm_store_si128(out++, total);

    OutReg = _mm_and_si128(  _mm_srli_epi32(InReg,6) , mask14);
    total = _mm_add_epi32(total, OutReg);
    _mm_store_si128(out++, total);

    return;
}

static void
unpack_14_fwd_5_7 (__m128i* __restrict__ out, const __m128i* __restrict__ in) {
    __m128i InReg;
    __m128i OutReg, total;
    const __m128i mask14 =  _mm_set1_epi32(16383U);

    /* 5 */
    InReg = _mm_load_si128(++in);

    OutReg =   _mm_srli_epi32(InReg,24) ;
    InReg = _mm_load_si128(++in);

    total = /* OutReg = */ _mm_or_si128(OutReg, _mm_and_si128(_mm_slli_epi32(InReg, 14 - 6), mask14));
    _mm_store_si128(out++, total);

    /* Skip row */
    out++;

    /* 7 */
    OutReg =   _mm_srli_epi32(InReg,20) ;
    InReg = _mm_load_si128(++in);

    total = /* OutReg = */ _mm_or_si128(OutReg, _mm_and_si128(_mm_slli_epi32(InReg, 14 - 2), mask14));
    _mm_store_si128(out++, total);

    return;
}

static void
unpack_14_fwd_6_8 (__m128i* __restrict__ out, const __m128i* __restrict__ in) {
    __m128i InReg;
    __m128i OutReg, total;
    const __m128i mask14 =  _mm_set1_epi32(16383U);

    /* 6 */
    InReg = _mm_load_si128(++in);

    OutReg =   _mm_srli_epi32(InReg,24) ;
    InReg = _mm_load_si128(++in);

    total = /* OutReg = */ _mm_or_si128(OutReg, _mm_and_si128(_mm_slli_epi32(InReg, 14 - 6), mask14));
    _mm_store_si128(out++, total);

    OutReg = _mm_and_si128(  _mm_srli_epi32(InReg,6) , mask14);
    total = _mm_add_epi32(total, OutReg);
    _mm_store_si128(out++, total);


    /* 8 */
    OutReg =   _mm_srli_epi32(InReg,20) ;
    InReg = _mm_load_si128(++in);

    total = /* OutReg = */ _mm_or_si128(OutReg, _mm_and_si128(_mm_slli_epi32(InReg, 14 - 2), mask14));
    _mm_store_si128(out++, total);

    OutReg = _mm_and_si128(  _mm_srli_epi32(InReg,2) , mask14);
    total = _mm_add_epi32(total, OutReg);
    _mm_store_si128(out++, total);

    return;
}

static void
unpack_14_fwd_7_1 (__m128i* __restrict__ out, const __m128i* __restrict__ in) {
    __m128i InReg;
    __m128i OutReg, total;
    const __m128i mask14 =  _mm_set1_epi32(16383U);

    /* 1 first */
    InReg = _mm_load_si128(in);

    total = /* OutReg = */ _mm_and_si128( InReg , mask14);
    _mm_store_si128(&(out[2]), total);


    /* 7 second */
    in += 2;
    InReg = _mm_load_si128(in);

    OutReg =   _mm_srli_epi32(InReg,20) ;
    InReg = _mm_load_si128(++in);

    total = /* OutReg = */ _mm_or_si128(OutReg, _mm_and_si128(_mm_slli_epi32(InReg, 14 - 2), mask14));
    _mm_store_si128(out++, total);

    return;
}

static void
unpack_14_fwd_8_2 (__m128i* __restrict__ out, const __m128i* __restrict__ in) {
    __m128i InReg;
    __m128i OutReg, total;
    const __m128i mask14 =  _mm_set1_epi32(16383U);

    /* 2 first */
    InReg = _mm_load_si128(in);

    total = /* OutReg = */ _mm_and_si128( InReg , mask14);
    _mm_store_si128(&(out[2]), total);

    OutReg = _mm_and_si128(  _mm_srli_epi32(InReg,14) , mask14);
    total = _mm_add_epi32(total, OutReg);
    _mm_store_si128(&(out[3]), total);


    /* 8 second */
    in += 2;
    InReg = _mm_load_si128(in);

    OutReg =   _mm_srli_epi32(InReg,20) ;
    InReg = _mm_load_si128(++in);

    total = /* OutReg = */ _mm_or_si128(OutReg, _mm_and_si128(_mm_slli_epi32(InReg, 14 - 2), mask14));
    _mm_store_si128(out++, total);

    OutReg = _mm_and_si128(  _mm_srli_epi32(InReg,2) , mask14);
    total = _mm_add_epi32(total, OutReg);
    _mm_store_si128(out++, total);

    return;
}

static void
unpack_14_rev_1_3 (__m128i* __restrict__ out, const __m128i* __restrict__ in) {
    __m128i InReg;
    __m128i total;
    const __m128i mask14 =  _mm_set1_epi32(16383U);

    /* 1 */
    in += 3;
    InReg = _mm_load_si128(in);

    total = /* OutReg = */ _mm_and_si128(  _mm_srli_epi32(InReg,16) , mask14);
#ifdef BRANCH_FREE_QTR_BLOCK
    total = _mm_sub_epi32(dummy,total);
#endif
    _mm_store_si128(out++, total);

    /* Skip row */
    out++;

    /* 3 */
    InReg = _mm_load_si128(++in);

    total = /* OutReg = */ _mm_and_si128(  _mm_srli_epi32(InReg,12) , mask14);
#ifdef BRANCH_FREE_QTR_BLOCK
    total = _mm_sub_epi32(dummy,total);
#endif
    _mm_store_si128(out++, total);

    return;
}

static void
unpack_14_rev_2_4 (__m128i* __restrict__ out, const __m128i* __restrict__ in) {
    __m128i InReg;
    __m128i OutReg, total;
    const __m128i mask14 =  _mm_set1_epi32(16383U);

    /* 2 */
    in += 3;
    InReg = _mm_load_si128(in);

    total = /* OutReg = */ _mm_and_si128(  _mm_srli_epi32(InReg,16) , mask14);
#ifdef BRANCH_FREE_QTR_BLOCK
    total = _mm_sub_epi32(_mm_set1_epi32(0U),total);
#endif
    _mm_store_si128(out++, total);

    OutReg =   _mm_srli_epi32(InReg,30) ;
    InReg = _mm_load_si128(++in);

    OutReg = _mm_or_si128(OutReg, _mm_and_si128(_mm_slli_epi32(InReg, 14 - 12), mask14));
#ifdef BRANCH_FREE_QTR_BLOCK
    total = _mm_sub_epi32(total, OutReg);
#else
    total = _mm_add_epi32(total, OutReg);
#endif
    _mm_store_si128(out++, total);


    /* 4 */
    total = /* OutReg = */ _mm_and_si128(  _mm_srli_epi32(InReg,12) , mask14);
#ifdef BRANCH_FREE_QTR_BLOCK
    total = _mm_sub_epi32(_mm_set1_epi32(0U),total);
#endif
    _mm_store_si128(out++, total);

    OutReg =   _mm_srli_epi32(InReg,26) ;
    InReg = _mm_load_si128(++in);

    OutReg = _mm_or_si128(OutReg, _mm_and_si128(_mm_slli_epi32(InReg, 14 - 8), mask14));
#ifdef BRANCH_FREE_QTR_BLOCK
    total = _mm_sub_epi32(total, OutReg);
#else
    total = _mm_add_epi32(total, OutReg);
#endif
    _mm_store_si128(out++, total);

    return;
}

static void
unpack_14_rev_3_5 (__m128i* __restrict__ out, const __m128i* __restrict__ in) {
    __m128i InReg;
    __m128i total;
    const __m128i mask14 =  _mm_set1_epi32(16383U);

    /* 3 */
    in += 4;
    InReg = _mm_load_si128(in);

    total = /* OutReg = */ _mm_and_si128(  _mm_srli_epi32(InReg,12) , mask14);
#ifdef BRANCH_FREE_QTR_BLOCK
    total = _mm_sub_epi32(dummy,total);
#endif
    _mm_store_si128(out++, total);

    /* Skip row */
    out++;

    /* 5 */
    InReg = _mm_load_si128(++in);

    total = /* OutReg = */ _mm_and_si128(  _mm_srli_epi32(InReg,8) , mask14);
#ifdef BRANCH_FREE_QTR_BLOCK
    total = _mm_sub_epi32(dummy,total);
#endif
    _mm_store_si128(out++, total);

    return;
}

static void
unpack_14_rev_4_6 (__m128i* __restrict__ out, const __m128i* __restrict__ in) {
    __m128i InReg;
    __m128i OutReg, total;
    const __m128i mask14 =  _mm_set1_epi32(16383U);

    /* 4 */
    in += 4;
    InReg = _mm_load_si128(in);

    total = /* OutReg = */ _mm_and_si128(  _mm_srli_epi32(InReg,12) , mask14);
#ifdef BRANCH_FREE_QTR_BLOCK
    total = _mm_sub_epi32(_mm_set1_epi32(0U),total);
#endif
    _mm_store_si128(out++, total);

    OutReg =   _mm_srli_epi32(InReg,26) ;
    InReg = _mm_load_si128(++in);

    OutReg = _mm_or_si128(OutReg, _mm_and_si128(_mm_slli_epi32(InReg, 14 - 8), mask14));
#ifdef BRANCH_FREE_QTR_BLOCK
    total = _mm_sub_epi32(total, OutReg);
#else
    total = _mm_add_epi32(total, OutReg);
#endif
    _mm_store_si128(out++, total);


    /* 6 */
    total = /* OutReg = */ _mm_and_si128(  _mm_srli_epi32(InReg,8) , mask14);
#ifdef BRANCH_FREE_QTR_BLOCK
    total = _mm_sub_epi32(_mm_set1_epi32(0U),total);
#endif
    _mm_store_si128(out++, total);

    OutReg =   _mm_srli_epi32(InReg,22) ;
    InReg = _mm_load_si128(++in);

    OutReg = _mm_or_si128(OutReg, _mm_and_si128(_mm_slli_epi32(InReg, 14 - 4), mask14));
#ifdef BRANCH_FREE_QTR_BLOCK
    total = _mm_sub_epi32(total, OutReg);
#else
    total = _mm_add_epi32(total, OutReg);
#endif
    _mm_store_si128(out++, total);

    return;
}

static void
unpack_14_rev_5_7 (__m128i* __restrict__ out, const __m128i* __restrict__ in) {
    __m128i InReg;
    __m128i total;
    const __m128i mask14 =  _mm_set1_epi32(16383U);

    /* 5 */
    in += 5;
    InReg = _mm_load_si128(in);

    total = /* OutReg = */ _mm_and_si128(  _mm_srli_epi32(InReg,8) , mask14);
#ifdef BRANCH_FREE_QTR_BLOCK
    total = _mm_sub_epi32(dummy,total);
#endif
    _mm_store_si128(out++, total);

    /* Skip row */
    out++;

    /* 7 */
    InReg = _mm_load_si128(++in);

    total = /* OutReg = */ _mm_and_si128(  _mm_srli_epi32(InReg,4) , mask14);
#ifdef BRANCH_FREE_QTR_BLOCK
    total = _mm_sub_epi32(dummy,total);
#endif
    _mm_store_si128(out++, total);

    return;
}

static void
unpack_14_rev_6_8 (__m128i* __restrict__ out, const __m128i* __restrict__ in) {
    __m128i InReg;
    __m128i OutReg, total;
    const __m128i mask14 =  _mm_set1_epi32(16383U);

    /* 6 */
    in += 5;
    InReg = _mm_load_si128(in);

    total = /* OutReg = */ _mm_and_si128(  _mm_srli_epi32(InReg,8) , mask14);
#ifdef BRANCH_FREE_QTR_BLOCK
    total = _mm_sub_epi32(_mm_set1_epi32(0U),total);
#endif
    _mm_store_si128(out++, total);

    OutReg =   _mm_srli_epi32(InReg,22) ;
    InReg = _mm_load_si128(++in);

    OutReg = _mm_or_si128(OutReg, _mm_and_si128(_mm_slli_epi32(InReg, 14 - 4), mask14));
#ifdef BRANCH_FREE_QTR_BLOCK
    total = _mm_sub_epi32(total, OutReg);
#else
    total = _mm_add_epi32(total, OutReg);
#endif
    _mm_store_si128(out++, total);


    /* 8 */
    total = /* OutReg = */ _mm_and_si128(  _mm_srli_epi32(InReg,4) , mask14);
#ifdef BRANCH_FREE_QTR_BLOCK
    total = _mm_sub_epi32(_mm_set1_epi32(0U),total);
#endif
    _mm_store_si128(out++, total);

    OutReg =   _mm_srli_epi32(InReg,18) ;
#ifdef BRANCH_FREE_QTR_BLOCK
    total = _mm_sub_epi32(total, OutReg);
#else
    total = _mm_add_epi32(total, OutReg);
#endif
    _mm_store_si128(out++, total);

    return;
}

static void
unpack_14_rev_7_1 (__m128i* __restrict__ out, const __m128i* __restrict__ in) {
    __m128i InReg;
    __m128i total;
    const __m128i mask14 =  _mm_set1_epi32(16383U);

    /* 1 first */
    in += 3;
    InReg = _mm_load_si128(in);

    total = /* OutReg = */ _mm_and_si128(  _mm_srli_epi32(InReg,16) , mask14);
#ifdef BRANCH_FREE_QTR_BLOCK
    total = _mm_sub_epi32(dummy,total);
#endif
    _mm_store_si128(&(out[2]), total);


    /* 7 second */
    in += 3;
    InReg = _mm_load_si128(in);

    total = /* OutReg = */ _mm_and_si128(  _mm_srli_epi32(InReg,4) , mask14);
#ifdef BRANCH_FREE_QTR_BLOCK
    total = _mm_sub_epi32(dummy,total);
#endif
    _mm_store_si128(out++, total);

    return;
}

static void
unpack_14_rev_8_2 (__m128i* __restrict__ out, const __m128i* __restrict__ in) {
    __m128i InReg;
    __m128i OutReg, total;
    const __m128i mask14 =  _mm_set1_epi32(16383U);

    /* 2 first */
    in += 3;
    InReg = _mm_load_si128(in);

    total = /* OutReg = */ _mm_and_si128(  _mm_srli_epi32(InReg,16) , mask14);
#ifdef BRANCH_FREE_QTR_BLOCK
    total = _mm_sub_epi32(_mm_set1_epi32(0U),total);
#endif
    _mm_store_si128(&(out[2]), total);

    OutReg =   _mm_srli_epi32(InReg,30) ;
    InReg = _mm_load_si128(++in);

    OutReg = _mm_or_si128(OutReg, _mm_and_si128(_mm_slli_epi32(InReg, 14 - 12), mask14));
#ifdef BRANCH_FREE_QTR_BLOCK
    total = _mm_sub_epi32(total, OutReg);
#else
    total = _mm_add_epi32(total, OutReg);
#endif
    _mm_store_si128(&(out[3]), total);


    /* 8 second */
    in += 2;
    InReg = _mm_load_si128(in);

    total = /* OutReg = */ _mm_and_si128(  _mm_srli_epi32(InReg,4) , mask14);
#ifdef BRANCH_FREE_QTR_BLOCK
    total = _mm_sub_epi32(_mm_set1_epi32(0U),total);
#endif
    _mm_store_si128(out++, total);

    OutReg =   _mm_srli_epi32(InReg,18) ;
#ifdef BRANCH_FREE_QTR_BLOCK
    total = _mm_sub_epi32(total, OutReg);
#else
    total = _mm_add_epi32(total, OutReg);
#endif
    _mm_store_si128(out++, total);

    return;
}

static void
unpack_16_fwd_1_3 (__m128i* __restrict__ out, const __m128i* __restrict__ in) {
    __m128i InReg;
    __m128i total;
    const __m128i mask16 =  _mm_set1_epi32(65535U);

    /* 1 */
    InReg = _mm_load_si128(in);

    total = /* OutReg = */ _mm_and_si128( InReg , mask16);
    _mm_store_si128(out++, total);

    /* Skip row */
    out++;

    /* 3 */
    InReg = _mm_load_si128(++in);

    total = /* OutReg = */ _mm_and_si128( InReg , mask16);
    _mm_store_si128(out++, total);

    return;
}

static void
unpack_16_fwd_2_4 (__m128i* __restrict__ out, const __m128i* __restrict__ in) {
    __m128i InReg;
    __m128i OutReg, total;
    const __m128i mask16 =  _mm_set1_epi32(65535U);

    /* 2 */
    InReg = _mm_load_si128(in);

    total = /* OutReg = */ _mm_and_si128( InReg , mask16);
    _mm_store_si128(out++, total);

    OutReg =   _mm_srli_epi32(InReg,16) ;
    /* InReg = _mm_load_si128(++in); */

    total = _mm_add_epi32(total, OutReg);
    _mm_store_si128(out++, total);


    /* 4 */
    InReg = _mm_load_si128(++in);

    total = /* OutReg = */ _mm_and_si128( InReg , mask16);
    _mm_store_si128(out++, total);

    OutReg =   _mm_srli_epi32(InReg,16) ;
    /* InReg = _mm_load_si128(++in); */

    total = _mm_add_epi32(total, OutReg);
    _mm_store_si128(out++, total);

    return;
}

static void
unpack_16_fwd_3_5 (__m128i* __restrict__ out, const __m128i* __restrict__ in) {
    __m128i InReg;
    __m128i total;
    const __m128i mask16 =  _mm_set1_epi32(65535U);

    /* 3 */
    InReg = _mm_load_si128(++in);

    total = /* OutReg = */ _mm_and_si128( InReg , mask16);
    _mm_store_si128(out++, total);

    /* Skip row */
    out++;

    /* 5 */
    InReg = _mm_load_si128(++in);

    total = /* OutReg = */ _mm_and_si128( InReg , mask16);
    _mm_store_si128(out++, total);

    return;
}

static void
unpack_16_fwd_4_6 (__m128i* __restrict__ out, const __m128i* __restrict__ in) {
    __m128i InReg;
    __m128i OutReg, total;
    const __m128i mask16 =  _mm_set1_epi32(65535U);

    /* 4 */
    InReg = _mm_load_si128(++in);

    total = /* OutReg = */ _mm_and_si128( InReg , mask16);
    _mm_store_si128(out++, total);

    OutReg =   _mm_srli_epi32(InReg,16) ;
    /* InReg = _mm_load_si128(++in); */

    total = _mm_add_epi32(total, OutReg);
    _mm_store_si128(out++, total);


    /* 6 */
    InReg = _mm_load_si128(++in);

    total = /* OutReg = */ _mm_and_si128( InReg , mask16);
    _mm_store_si128(out++, total);

    OutReg =   _mm_srli_epi32(InReg,16) ;
    /* InReg = _mm_load_si128(++in); */

    total = _mm_add_epi32(total, OutReg);
    _mm_store_si128(out++, total);

    return;
}

static void
unpack_16_fwd_5_7 (__m128i* __restrict__ out, const __m128i* __restrict__ in) {
    __m128i InReg;
    __m128i total;
    const __m128i mask16 =  _mm_set1_epi32(65535U);

    /* 5 */
    in += 2;
    InReg = _mm_load_si128(in);

    total = /* OutReg = */ _mm_and_si128( InReg , mask16);
    _mm_store_si128(out++, total);

    /* Skip row */
    out++;

    /* 7 */
    InReg = _mm_load_si128(++in);

    total = /* OutReg = */ _mm_and_si128( InReg , mask16);
    _mm_store_si128(out++, total);

    return;
}

static void
unpack_16_fwd_6_8 (__m128i* __restrict__ out, const __m128i* __restrict__ in) {
    __m128i InReg;
    __m128i OutReg, total;
    const __m128i mask16 =  _mm_set1_epi32(65535U);

    /* 6 */
    in += 2;
    InReg = _mm_load_si128(in);

    total = /* OutReg = */ _mm_and_si128( InReg , mask16);
    _mm_store_si128(out++, total);

    OutReg =   _mm_srli_epi32(InReg,16) ;
    /* InReg = _mm_load_si128(++in); */

    total = _mm_add_epi32(total, OutReg);
    _mm_store_si128(out++, total);


    /* 8 */
    InReg = _mm_load_si128(++in);

    total = /* OutReg = */ _mm_and_si128( InReg , mask16);
    _mm_store_si128(out++, total);

    OutReg =   _mm_srli_epi32(InReg,16) ;
    total = _mm_add_epi32(total, OutReg);
    _mm_store_si128(out++, total);

    return;
}

static void
unpack_16_fwd_7_1 (__m128i* __restrict__ out, const __m128i* __restrict__ in) {
    __m128i InReg;
    __m128i total;
    const __m128i mask16 =  _mm_set1_epi32(65535U);

    /* 1 first */
    InReg = _mm_load_si128(in);

    total = /* OutReg = */ _mm_and_si128( InReg , mask16);
    _mm_store_si128(&(out[2]), total);


    /* 7 second */
    in += 3;
    InReg = _mm_load_si128(in);

    total = /* OutReg = */ _mm_and_si128( InReg , mask16);
    _mm_store_si128(out++, total);

    return;
}

static void
unpack_16_fwd_8_2 (__m128i* __restrict__ out, const __m128i* __restrict__ in) {
    __m128i InReg;
    __m128i OutReg, total;
    const __m128i mask16 =  _mm_set1_epi32(65535U);

    /* 2 first */
    InReg = _mm_load_si128(in);

    total = /* OutReg = */ _mm_and_si128( InReg , mask16);
    _mm_store_si128(&(out[2]), total);

    OutReg =   _mm_srli_epi32(InReg,16) ;
    /* InReg = _mm_load_si128(++in); */

    total = _mm_add_epi32(total, OutReg);
    _mm_store_si128(&(out[3]), total);


    /* 8 second */
    in += 3;
    InReg = _mm_load_si128(in);

    total = /* OutReg = */ _mm_and_si128( InReg , mask16);
    _mm_store_si128(out++, total);

    OutReg =   _mm_srli_epi32(InReg,16) ;
    total = _mm_add_epi32(total, OutReg);
    _mm_store_si128(out++, total);

    return;
}

static void
unpack_16_rev_1_3 (__m128i* __restrict__ out, const __m128i* __restrict__ in) {
    __m128i InReg;
    __m128i total;
    const __m128i mask16 =  _mm_set1_epi32(65535U);

    /* 1 */
    in += 4;
    InReg = _mm_load_si128(in);

    total = /* OutReg = */ _mm_and_si128( InReg , mask16);
#ifdef BRANCH_FREE_QTR_BLOCK
    total = _mm_sub_epi32(dummy,total);
#endif
    _mm_store_si128(out++, total);

    /* Skip row */
    out++;

    /* 3 */
    InReg = _mm_load_si128(++in);

    total = /* OutReg = */ _mm_and_si128( InReg , mask16);
#ifdef BRANCH_FREE_QTR_BLOCK
    total = _mm_sub_epi32(dummy,total);
#endif
    _mm_store_si128(out++, total);

    return;
}

static void
unpack_16_rev_2_4 (__m128i* __restrict__ out, const __m128i* __restrict__ in) {
    __m128i InReg;
    __m128i OutReg, total;
    const __m128i mask16 =  _mm_set1_epi32(65535U);

    /* 2 */
    in += 4;
    InReg = _mm_load_si128(in);

    total = /* OutReg = */ _mm_and_si128( InReg , mask16);
#ifdef BRANCH_FREE_QTR_BLOCK
    total = _mm_sub_epi32(_mm_set1_epi32(0U),total);
#endif
    _mm_store_si128(out++, total);

    OutReg =   _mm_srli_epi32(InReg,16) ;
    /* InReg = _mm_load_si128(++in); */

#ifdef BRANCH_FREE_QTR_BLOCK
    total = _mm_sub_epi32(total, OutReg);
#else
    total = _mm_add_epi32(total, OutReg);
#endif
    _mm_store_si128(out++, total);


    /* 4 */
    InReg = _mm_load_si128(++in);

    total = /* OutReg = */ _mm_and_si128( InReg , mask16);
#ifdef BRANCH_FREE_QTR_BLOCK
    total = _mm_sub_epi32(_mm_set1_epi32(0U),total);
#endif
    _mm_store_si128(out++, total);

    OutReg =   _mm_srli_epi32(InReg,16) ;
    /* InReg = _mm_load_si128(++in); */

#ifdef BRANCH_FREE_QTR_BLOCK
    total = _mm_sub_epi32(total, OutReg);
#else
    total = _mm_add_epi32(total, OutReg);
#endif
    _mm_store_si128(out++, total);

    return;
}

static void
unpack_16_rev_3_5 (__m128i* __restrict__ out, const __m128i* __restrict__ in) {
    __m128i InReg;
    __m128i total;
    const __m128i mask16 =  _mm_set1_epi32(65535U);

    /* 3 */
    in += 5;
    InReg = _mm_load_si128(in);

    total = /* OutReg = */ _mm_and_si128( InReg , mask16);
#ifdef BRANCH_FREE_QTR_BLOCK
    total = _mm_sub_epi32(dummy,total);
#endif
    _mm_store_si128(out++, total);

    /* Skip row */
    out++;

    /* 5 */
    InReg = _mm_load_si128(++in);

    total = /* OutReg = */ _mm_and_si128( InReg , mask16);
#ifdef BRANCH_FREE_QTR_BLOCK
    total = _mm_sub_epi32(dummy,total);
#endif
    _mm_store_si128(out++, total);

    return;
}

static void
unpack_16_rev_4_6 (__m128i* __restrict__ out, const __m128i* __restrict__ in) {
    __m128i InReg;
    __m128i OutReg, total;
    const __m128i mask16 =  _mm_set1_epi32(65535U);

    /* 4 */
    in += 5;
    InReg = _mm_load_si128(in);

    total = /* OutReg = */ _mm_and_si128( InReg , mask16);
#ifdef BRANCH_FREE_QTR_BLOCK
    total = _mm_sub_epi32(_mm_set1_epi32(0U),total);
#endif
    _mm_store_si128(out++, total);

    OutReg =   _mm_srli_epi32(InReg,16) ;
    /* InReg = _mm_load_si128(++in); */

#ifdef BRANCH_FREE_QTR_BLOCK
    total = _mm_sub_epi32(total, OutReg);
#else
    total = _mm_add_epi32(total, OutReg);
#endif
    _mm_store_si128(out++, total);


    /* 6 */
    InReg = _mm_load_si128(++in);

    total = /* OutReg = */ _mm_and_si128( InReg , mask16);
#ifdef BRANCH_FREE_QTR_BLOCK
    total = _mm_sub_epi32(_mm_set1_epi32(0U),total);
#endif
    _mm_store_si128(out++, total);

    OutReg =   _mm_srli_epi32(InReg,16) ;
    /* InReg = _mm_load_si128(++in); */

#ifdef BRANCH_FREE_QTR_BLOCK
    total = _mm_sub_epi32(total, OutReg);
#else
    total = _mm_add_epi32(total, OutReg);
#endif
    _mm_store_si128(out++, total);

    return;
}

static void
unpack_16_rev_5_7 (__m128i* __restrict__ out, const __m128i* __restrict__ in) {
    __m128i InReg;
    __m128i total;
    const __m128i mask16 =  _mm_set1_epi32(65535U);

    /* 5 */
    in += 6;
    InReg = _mm_load_si128(in);

    total = /* OutReg = */ _mm_and_si128( InReg , mask16);
#ifdef BRANCH_FREE_QTR_BLOCK
    total = _mm_sub_epi32(dummy,total);
#endif
    _mm_store_si128(out++, total);

    /* Skip row */
    out++;

    /* 7 */
    InReg = _mm_load_si128(++in);

    total = /* OutReg = */ _mm_and_si128( InReg , mask16);
#ifdef BRANCH_FREE_QTR_BLOCK
    total = _mm_sub_epi32(dummy,total);
#endif
    _mm_store_si128(out++, total);

    return;
}

static void
unpack_16_rev_6_8 (__m128i* __restrict__ out, const __m128i* __restrict__ in) {
    __m128i InReg;
    __m128i OutReg, total;
    const __m128i mask16 =  _mm_set1_epi32(65535U);

    /* 6 */
    in += 6;
    InReg = _mm_load_si128(in);

    total = /* OutReg = */ _mm_and_si128( InReg , mask16);
#ifdef BRANCH_FREE_QTR_BLOCK
    total = _mm_sub_epi32(_mm_set1_epi32(0U),total);
#endif
    _mm_store_si128(out++, total);

    OutReg =   _mm_srli_epi32(InReg,16) ;
    /* InReg = _mm_load_si128(++in); */

#ifdef BRANCH_FREE_QTR_BLOCK
    total = _mm_sub_epi32(total, OutReg);
#else
    total = _mm_add_epi32(total, OutReg);
#endif
    _mm_store_si128(out++, total);


    /* 8 */
    InReg = _mm_load_si128(++in);

    total = /* OutReg = */ _mm_and_si128( InReg , mask16);
#ifdef BRANCH_FREE_QTR_BLOCK
    total = _mm_sub_epi32(_mm_set1_epi32(0U),total);
#endif
    _mm_store_si128(out++, total);

    OutReg =   _mm_srli_epi32(InReg,16) ;
#ifdef BRANCH_FREE_QTR_BLOCK
    total = _mm_sub_epi32(total, OutReg);
#else
    total = _mm_add_epi32(total, OutReg);
#endif
    _mm_store_si128(out++, total);

    return;
}

static void
unpack_16_rev_7_1 (__m128i* __restrict__ out, const __m128i* __restrict__ in) {
    __m128i InReg;
    __m128i total;
    const __m128i mask16 =  _mm_set1_epi32(65535U);

    /* 1 first */
    in += 4;
    InReg = _mm_load_si128(in);

    total = /* OutReg = */ _mm_and_si128( InReg , mask16);
#ifdef BRANCH_FREE_QTR_BLOCK
    total = _mm_sub_epi32(dummy,total);
#endif
    _mm_store_si128(&(out[2]), total);


    /* 7 second */
    in += 3;
    InReg = _mm_load_si128(in);

    total = /* OutReg = */ _mm_and_si128( InReg , mask16);
#ifdef BRANCH_FREE_QTR_BLOCK
    total = _mm_sub_epi32(dummy,total);
#endif
    _mm_store_si128(out++, total);

    return;
}

static void
unpack_16_rev_8_2 (__m128i* __restrict__ out, const __m128i* __restrict__ in) {
    __m128i InReg;
    __m128i OutReg, total;
    const __m128i mask16 =  _mm_set1_epi32(65535U);

    /* 2 first */
    in += 4;
    InReg = _mm_load_si128(in);

    total = /* OutReg = */ _mm_and_si128( InReg , mask16);
#ifdef BRANCH_FREE_QTR_BLOCK
    total = _mm_sub_epi32(_mm_set1_epi32(0U),total);
#endif
    _mm_store_si128(&(out[2]), total);

    OutReg =   _mm_srli_epi32(InReg,16) ;
    /* InReg = _mm_load_si128(++in); */

#ifdef BRANCH_FREE_QTR_BLOCK
    total = _mm_sub_epi32(total, OutReg);
#else
    total = _mm_add_epi32(total, OutReg);
#endif
    _mm_store_si128(&(out[3]), total);


    /* 8 second */
    in += 3;
    InReg = _mm_load_si128(in);

    total = /* OutReg = */ _mm_and_si128( InReg , mask16);
#ifdef BRANCH_FREE_QTR_BLOCK
    total = _mm_sub_epi32(_mm_set1_epi32(0U),total);
#endif
    _mm_store_si128(out++, total);

    OutReg =   _mm_srli_epi32(InReg,16) ;
#ifdef BRANCH_FREE_QTR_BLOCK
    total = _mm_sub_epi32(total, OutReg);
#else
    total = _mm_add_epi32(total, OutReg);
#endif
    _mm_store_si128(out++, total);

    return;
}

static void
unpack_18_fwd_1_3 (__m128i* __restrict__ out, const __m128i* __restrict__ in) {
    __m128i InReg;
    __m128i total;
    const __m128i mask18 =  _mm_set1_epi32(262143U);

    /* 1 */
    InReg = _mm_load_si128(in);

    total = /* OutReg = */ _mm_and_si128( InReg , mask18);
    _mm_store_si128(out++, total);

    /* Skip row */
    out++;

    /* 3 */
    InReg = _mm_load_si128(++in);

    total = /* OutReg = */ _mm_and_si128(  _mm_srli_epi32(InReg,4) , mask18);
    _mm_store_si128(out++, total);

    return;
}

static void
unpack_18_fwd_2_4 (__m128i* __restrict__ out, const __m128i* __restrict__ in) {
    __m128i InReg;
    __m128i OutReg, total;
    const __m128i mask18 =  _mm_set1_epi32(262143U);

    /* 2 */
    InReg = _mm_load_si128(in);

    total = /* OutReg = */ _mm_and_si128( InReg , mask18);
    _mm_store_si128(out++, total);

    OutReg =   _mm_srli_epi32(InReg,18) ;
    InReg = _mm_load_si128(++in);

    OutReg = _mm_or_si128(OutReg, _mm_and_si128(_mm_slli_epi32(InReg, 18 - 4), mask18));
    total = _mm_add_epi32(total, OutReg);
    _mm_store_si128(out++, total);


    /* 4 */
    total = /* OutReg = */ _mm_and_si128(  _mm_srli_epi32(InReg,4) , mask18);
    _mm_store_si128(out++, total);

    OutReg =   _mm_srli_epi32(InReg,22) ;
    InReg = _mm_load_si128(++in);

    OutReg = _mm_or_si128(OutReg, _mm_and_si128(_mm_slli_epi32(InReg, 18 - 8), mask18));
    total = _mm_add_epi32(total, OutReg);
    _mm_store_si128(out++, total);

    return;
}

static void
unpack_18_fwd_3_5 (__m128i* __restrict__ out, const __m128i* __restrict__ in) {
    __m128i InReg;
    __m128i total;
    const __m128i mask18 =  _mm_set1_epi32(262143U);

    /* 3 */
    InReg = _mm_load_si128(++in);

    total = /* OutReg = */ _mm_and_si128(  _mm_srli_epi32(InReg,4) , mask18);
    _mm_store_si128(out++, total);

    /* Skip row */
    out++;

    /* 5 */
    InReg = _mm_load_si128(++in);

    total = /* OutReg = */ _mm_and_si128(  _mm_srli_epi32(InReg,8) , mask18);
    _mm_store_si128(out++, total);

    return;
}

static void
unpack_18_fwd_4_6 (__m128i* __restrict__ out, const __m128i* __restrict__ in) {
    __m128i InReg;
    __m128i OutReg, total;
    const __m128i mask18 =  _mm_set1_epi32(262143U);

    /* 4 */
    InReg = _mm_load_si128(++in);

    total = /* OutReg = */ _mm_and_si128(  _mm_srli_epi32(InReg,4) , mask18);
    _mm_store_si128(out++, total);

    OutReg =   _mm_srli_epi32(InReg,22) ;
    InReg = _mm_load_si128(++in);

    OutReg = _mm_or_si128(OutReg, _mm_and_si128(_mm_slli_epi32(InReg, 18 - 8), mask18));
    total = _mm_add_epi32(total, OutReg);
    _mm_store_si128(out++, total);


    /* 6 */
    total = /* OutReg = */ _mm_and_si128(  _mm_srli_epi32(InReg,8) , mask18);
    _mm_store_si128(out++, total);

    OutReg =   _mm_srli_epi32(InReg,26) ;
    InReg = _mm_load_si128(++in);

    OutReg = _mm_or_si128(OutReg, _mm_and_si128(_mm_slli_epi32(InReg, 18 - 12), mask18));
    total = _mm_add_epi32(total, OutReg);
    _mm_store_si128(out++, total);

    return;
}

static void
unpack_18_fwd_5_7 (__m128i* __restrict__ out, const __m128i* __restrict__ in) {
    __m128i InReg;
    __m128i total;
    const __m128i mask18 =  _mm_set1_epi32(262143U);

    /* 5 */
    in += 2;
    InReg = _mm_load_si128(in);

    total = /* OutReg = */ _mm_and_si128(  _mm_srli_epi32(InReg,8) , mask18);
    _mm_store_si128(out++, total);

    /* Skip row */
    out++;

    /* 7 */
    InReg = _mm_load_si128(++in);

    total = /* OutReg = */ _mm_and_si128(  _mm_srli_epi32(InReg,12) , mask18);
    _mm_store_si128(out++, total);

    return;
}

static void
unpack_18_fwd_6_8 (__m128i* __restrict__ out, const __m128i* __restrict__ in) {
    __m128i InReg;
    __m128i OutReg, total;
    const __m128i mask18 =  _mm_set1_epi32(262143U);

    /* 6 */
    in += 2;
    InReg = _mm_load_si128(in);

    total = /* OutReg = */ _mm_and_si128(  _mm_srli_epi32(InReg,8) , mask18);
    _mm_store_si128(out++, total);

    OutReg =   _mm_srli_epi32(InReg,26) ;
    InReg = _mm_load_si128(++in);

    OutReg = _mm_or_si128(OutReg, _mm_and_si128(_mm_slli_epi32(InReg, 18 - 12), mask18));
    total = _mm_add_epi32(total, OutReg);
    _mm_store_si128(out++, total);


    /* 8 */
    total = /* OutReg = */ _mm_and_si128(  _mm_srli_epi32(InReg,12) , mask18);
    _mm_store_si128(out++, total);

    OutReg =   _mm_srli_epi32(InReg,30) ;
    InReg = _mm_load_si128(++in);

    OutReg = _mm_or_si128(OutReg, _mm_and_si128(_mm_slli_epi32(InReg, 18 - 16), mask18));
    total = _mm_add_epi32(total, OutReg);
    _mm_store_si128(out++, total);

    return;
}

static void
unpack_18_fwd_7_1 (__m128i* __restrict__ out, const __m128i* __restrict__ in) {
    __m128i InReg;
    __m128i total;
    const __m128i mask18 =  _mm_set1_epi32(262143U);

    /* 1 first */
    InReg = _mm_load_si128(in);

    total = /* OutReg = */ _mm_and_si128( InReg , mask18);
    _mm_store_si128(&(out[2]), total);


    /* 7 second */
    in += 3;
    InReg = _mm_load_si128(in);

    total = /* OutReg = */ _mm_and_si128(  _mm_srli_epi32(InReg,12) , mask18);
    _mm_store_si128(out++, total);

    return;
}

static void
unpack_18_fwd_8_2 (__m128i* __restrict__ out, const __m128i* __restrict__ in) {
    __m128i InReg;
    __m128i OutReg, total;
    const __m128i mask18 =  _mm_set1_epi32(262143U);

    /* 2 first */
    InReg = _mm_load_si128(in);

    total = /* OutReg = */ _mm_and_si128( InReg , mask18);
    _mm_store_si128(&(out[2]), total);

    OutReg =   _mm_srli_epi32(InReg,18) ;
    InReg = _mm_load_si128(++in);

    OutReg = _mm_or_si128(OutReg, _mm_and_si128(_mm_slli_epi32(InReg, 18 - 4), mask18));
    total = _mm_add_epi32(total, OutReg);
    _mm_store_si128(&(out[3]), total);


    /* 8 second */
    in += 2;
    InReg = _mm_load_si128(in);

    total = /* OutReg = */ _mm_and_si128(  _mm_srli_epi32(InReg,12) , mask18);
    _mm_store_si128(out++, total);

    OutReg =   _mm_srli_epi32(InReg,30) ;
    InReg = _mm_load_si128(++in);

    OutReg = _mm_or_si128(OutReg, _mm_and_si128(_mm_slli_epi32(InReg, 18 - 16), mask18));
    total = _mm_add_epi32(total, OutReg);
    _mm_store_si128(out++, total);

    return;
}

static void
unpack_18_rev_1_3 (__m128i* __restrict__ out, const __m128i* __restrict__ in) {
    __m128i InReg;
    __m128i OutReg, total;
    const __m128i mask18 =  _mm_set1_epi32(262143U);

    /* 1 */
    in += 4;
    InReg = _mm_load_si128(in);

    OutReg =   _mm_srli_epi32(InReg,16) ;
    InReg = _mm_load_si128(++in);

    total = /* OutReg = */ _mm_or_si128(OutReg, _mm_and_si128(_mm_slli_epi32(InReg, 18 - 2), mask18));
#ifdef BRANCH_FREE_QTR_BLOCK
    total = _mm_sub_epi32(dummy,total);
#endif
    _mm_store_si128(out++, total);

    /* Skip row */
    out++;

    /* 3 */
    OutReg =   _mm_srli_epi32(InReg,20) ;
    InReg = _mm_load_si128(++in);

    total = /* OutReg = */ _mm_or_si128(OutReg, _mm_and_si128(_mm_slli_epi32(InReg, 18 - 6), mask18));
#ifdef BRANCH_FREE_QTR_BLOCK
    total = _mm_sub_epi32(dummy,total);
#endif
    _mm_store_si128(out++, total);

    return;
}

static void
unpack_18_rev_2_4 (__m128i* __restrict__ out, const __m128i* __restrict__ in) {
    __m128i InReg;
    __m128i OutReg, total;
    const __m128i mask18 =  _mm_set1_epi32(262143U);

    /* 2 */
    in += 4;
    InReg = _mm_load_si128(in);

    OutReg =   _mm_srli_epi32(InReg,16) ;
    InReg = _mm_load_si128(++in);

    total = /* OutReg = */ _mm_or_si128(OutReg, _mm_and_si128(_mm_slli_epi32(InReg, 18 - 2), mask18));
#ifdef BRANCH_FREE_QTR_BLOCK
    total = _mm_sub_epi32(_mm_set1_epi32(0U),total);
#endif
    _mm_store_si128(out++, total);

    OutReg = _mm_and_si128(  _mm_srli_epi32(InReg,2) , mask18);
#ifdef BRANCH_FREE_QTR_BLOCK
    total = _mm_sub_epi32(total, OutReg);
#else
    total = _mm_add_epi32(total, OutReg);
#endif
    _mm_store_si128(out++, total);


    /* 4 */
    OutReg =   _mm_srli_epi32(InReg,20) ;
    InReg = _mm_load_si128(++in);

    total = /* OutReg = */ _mm_or_si128(OutReg, _mm_and_si128(_mm_slli_epi32(InReg, 18 - 6), mask18));
#ifdef BRANCH_FREE_QTR_BLOCK
    total = _mm_sub_epi32(_mm_set1_epi32(0U),total);
#endif
    _mm_store_si128(out++, total);

    OutReg = _mm_and_si128(  _mm_srli_epi32(InReg,6) , mask18);
#ifdef BRANCH_FREE_QTR_BLOCK
    total = _mm_sub_epi32(total, OutReg);
#else
    total = _mm_add_epi32(total, OutReg);
#endif
    _mm_store_si128(out++, total);


    return;
}

static void
unpack_18_rev_3_5 (__m128i* __restrict__ out, const __m128i* __restrict__ in) {
    __m128i InReg;
    __m128i OutReg, total;
    const __m128i mask18 =  _mm_set1_epi32(262143U);

    /* 3 */
    in += 5;
    InReg = _mm_load_si128(in);

    OutReg =   _mm_srli_epi32(InReg,20) ;
    InReg = _mm_load_si128(++in);

    total = /* OutReg = */ _mm_or_si128(OutReg, _mm_and_si128(_mm_slli_epi32(InReg, 18 - 6), mask18));
#ifdef BRANCH_FREE_QTR_BLOCK
    total = _mm_sub_epi32(dummy,total);
#endif
    _mm_store_si128(out++, total);

    /* Skip row */
    out++;

    /* 5 */
    OutReg =   _mm_srli_epi32(InReg,24) ;
    InReg = _mm_load_si128(++in);

    total = /* OutReg = */ _mm_or_si128(OutReg, _mm_and_si128(_mm_slli_epi32(InReg, 18 - 10), mask18));
#ifdef BRANCH_FREE_QTR_BLOCK
    total = _mm_sub_epi32(dummy,total);
#endif
    _mm_store_si128(out++, total);

    return;
}

static void
unpack_18_rev_4_6 (__m128i* __restrict__ out, const __m128i* __restrict__ in) {
    __m128i InReg;
    __m128i OutReg, total;
    const __m128i mask18 =  _mm_set1_epi32(262143U);

    /* 4 */
    in += 5;
    InReg = _mm_load_si128(in);

    OutReg =   _mm_srli_epi32(InReg,20) ;
    InReg = _mm_load_si128(++in);

    total = /* OutReg = */ _mm_or_si128(OutReg, _mm_and_si128(_mm_slli_epi32(InReg, 18 - 6), mask18));
#ifdef BRANCH_FREE_QTR_BLOCK
    total = _mm_sub_epi32(_mm_set1_epi32(0U),total);
#endif
    _mm_store_si128(out++, total);

    OutReg = _mm_and_si128(  _mm_srli_epi32(InReg,6) , mask18);
#ifdef BRANCH_FREE_QTR_BLOCK
    total = _mm_sub_epi32(total, OutReg);
#else
    total = _mm_add_epi32(total, OutReg);
#endif
    _mm_store_si128(out++, total);


    /* 6 */
    OutReg =   _mm_srli_epi32(InReg,24) ;
    InReg = _mm_load_si128(++in);

    total = /* OutReg = */ _mm_or_si128(OutReg, _mm_and_si128(_mm_slli_epi32(InReg, 18 - 10), mask18));
#ifdef BRANCH_FREE_QTR_BLOCK
    total = _mm_sub_epi32(_mm_set1_epi32(0U),total);
#endif
    _mm_store_si128(out++, total);

    OutReg = _mm_and_si128(  _mm_srli_epi32(InReg,10) , mask18);
#ifdef BRANCH_FREE_QTR_BLOCK
    total = _mm_sub_epi32(total, OutReg);
#else
    total = _mm_add_epi32(total, OutReg);
#endif
    _mm_store_si128(out++, total);

    return;
}

static void
unpack_18_rev_5_7 (__m128i* __restrict__ out, const __m128i* __restrict__ in) {
    __m128i InReg;
    __m128i OutReg, total;
    const __m128i mask18 =  _mm_set1_epi32(262143U);

    /* 5 */
    in += 6;
    InReg = _mm_load_si128(in);

    OutReg =   _mm_srli_epi32(InReg,24) ;
    InReg = _mm_load_si128(++in);

    total = /* OutReg = */ _mm_or_si128(OutReg, _mm_and_si128(_mm_slli_epi32(InReg, 18 - 10), mask18));
#ifdef BRANCH_FREE_QTR_BLOCK
    total = _mm_sub_epi32(dummy,total);
#endif
    _mm_store_si128(out++, total);

    /* Skip row */
    out++;

    /* 7 */
    OutReg =   _mm_srli_epi32(InReg,28) ;
    InReg = _mm_load_si128(++in);

    total = /* OutReg = */ _mm_or_si128(OutReg, _mm_and_si128(_mm_slli_epi32(InReg, 18 - 14), mask18));
#ifdef BRANCH_FREE_QTR_BLOCK
    total = _mm_sub_epi32(dummy,total);
#endif
    _mm_store_si128(out++, total);

    return;
}

static void
unpack_18_rev_6_8 (__m128i* __restrict__ out, const __m128i* __restrict__ in) {
    __m128i InReg;
    __m128i OutReg, total;
    const __m128i mask18 =  _mm_set1_epi32(262143U);

    /* 6 */
    in += 6;
    InReg = _mm_load_si128(in);

    OutReg =   _mm_srli_epi32(InReg,24) ;
    InReg = _mm_load_si128(++in);

    total = /* OutReg = */ _mm_or_si128(OutReg, _mm_and_si128(_mm_slli_epi32(InReg, 18 - 10), mask18));
#ifdef BRANCH_FREE_QTR_BLOCK
    total = _mm_sub_epi32(_mm_set1_epi32(0U),total);
#endif
    _mm_store_si128(out++, total);

    OutReg = _mm_and_si128(  _mm_srli_epi32(InReg,10) , mask18);
#ifdef BRANCH_FREE_QTR_BLOCK
    total = _mm_sub_epi32(total, OutReg);
#else
    total = _mm_add_epi32(total, OutReg);
#endif
    _mm_store_si128(out++, total);


    /* 8 */
    OutReg =   _mm_srli_epi32(InReg,28) ;
    InReg = _mm_load_si128(++in);

    total = /* OutReg = */ _mm_or_si128(OutReg, _mm_and_si128(_mm_slli_epi32(InReg, 18 - 14), mask18));
#ifdef BRANCH_FREE_QTR_BLOCK
    total = _mm_sub_epi32(_mm_set1_epi32(0U),total);
#endif
    _mm_store_si128(out++, total);

    OutReg =   _mm_srli_epi32(InReg,14) ;
#ifdef BRANCH_FREE_QTR_BLOCK
    total = _mm_sub_epi32(total, OutReg);
#else
    total = _mm_add_epi32(total, OutReg);
#endif
    _mm_store_si128(out++, total);

    return;
}

static void
unpack_18_rev_7_1 (__m128i* __restrict__ out, const __m128i* __restrict__ in) {
    __m128i InReg;
    __m128i OutReg, total;
    const __m128i mask18 =  _mm_set1_epi32(262143U);

    /* 1 first */
    in += 4;
    InReg = _mm_load_si128(in);

    OutReg =   _mm_srli_epi32(InReg,16) ;
    InReg = _mm_load_si128(++in);

    total = /* OutReg = */ _mm_or_si128(OutReg, _mm_and_si128(_mm_slli_epi32(InReg, 18 - 2), mask18));
#ifdef BRANCH_FREE_QTR_BLOCK
    total = _mm_sub_epi32(dummy,total);
#endif
    _mm_store_si128(&(out[2]), total);


    /* 7 second */
    in += (7 - 5);
    InReg = _mm_load_si128(in);

    OutReg =   _mm_srli_epi32(InReg,28) ;
    InReg = _mm_load_si128(++in);

    total = /* OutReg = */ _mm_or_si128(OutReg, _mm_and_si128(_mm_slli_epi32(InReg, 18 - 14), mask18));
#ifdef BRANCH_FREE_QTR_BLOCK
    total = _mm_sub_epi32(dummy,total);
#endif
    _mm_store_si128(out++, total);

    return;
}

static void
unpack_18_rev_8_2 (__m128i* __restrict__ out, const __m128i* __restrict__ in) {
    __m128i InReg;
    __m128i OutReg, total;
    const __m128i mask18 =  _mm_set1_epi32(262143U);

    /* 2 first */
    in += 4;
    InReg = _mm_load_si128(in);

    OutReg =   _mm_srli_epi32(InReg,16) ;
    InReg = _mm_load_si128(++in);

    total = /* OutReg = */ _mm_or_si128(OutReg, _mm_and_si128(_mm_slli_epi32(InReg, 18 - 2), mask18));
#ifdef BRANCH_FREE_QTR_BLOCK
    total = _mm_sub_epi32(_mm_set1_epi32(0U),total);
#endif
    _mm_store_si128(&(out[2]), total);

    OutReg = _mm_and_si128(  _mm_srli_epi32(InReg,2) , mask18);
#ifdef BRANCH_FREE_QTR_BLOCK
    total = _mm_sub_epi32(total, OutReg);
#else
    total = _mm_add_epi32(total, OutReg);
#endif
    _mm_store_si128(&(out[3]), total);


    /* 8 second */
    in += (7 - 5);
    InReg = _mm_load_si128(in);

    OutReg =   _mm_srli_epi32(InReg,28) ;
    InReg = _mm_load_si128(++in);

    total = /* OutReg = */ _mm_or_si128(OutReg, _mm_and_si128(_mm_slli_epi32(InReg, 18 - 14), mask18));
#ifdef BRANCH_FREE_QTR_BLOCK
    total = _mm_sub_epi32(_mm_set1_epi32(0U),total);
#endif
    _mm_store_si128(out++, total);

    OutReg =   _mm_srli_epi32(InReg,14) ;
#ifdef BRANCH_FREE_QTR_BLOCK
    total = _mm_sub_epi32(total, OutReg);
#else
    total = _mm_add_epi32(total, OutReg);
#endif
    _mm_store_si128(out++, total);

    return;
}

static void
unpack_20_fwd_1_3 (__m128i* __restrict__ out, const __m128i* __restrict__ in) {
    __m128i InReg;
    __m128i total;
    const __m128i mask20 =  _mm_set1_epi32(1048575U);

    /* 1 */
    InReg = _mm_load_si128(in);

    total = /* OutReg = */ _mm_and_si128( InReg , mask20);
    _mm_store_si128(out++, total);

    /* Skip row */
    out++;

    /* 3 */
    InReg = _mm_load_si128(++in);

    total = /* OutReg = */ _mm_and_si128(  _mm_srli_epi32(InReg,8) , mask20);
    _mm_store_si128(out++, total);

    return;
}

static void
unpack_20_fwd_2_4 (__m128i* __restrict__ out, const __m128i* __restrict__ in) {
    __m128i InReg;
    __m128i OutReg, total;
    const __m128i mask20 =  _mm_set1_epi32(1048575U);

    /* 2 */
    InReg = _mm_load_si128(in);

    total = /* OutReg = */ _mm_and_si128( InReg , mask20);
    _mm_store_si128(out++, total);

    OutReg =   _mm_srli_epi32(InReg,20) ;
    InReg = _mm_load_si128(++in);

    OutReg = _mm_or_si128(OutReg, _mm_and_si128(_mm_slli_epi32(InReg, 20 - 8), mask20));
    total = _mm_add_epi32(total, OutReg);
    _mm_store_si128(out++, total);


    /* 4 */
    total = /* OutReg = */ _mm_and_si128(  _mm_srli_epi32(InReg,8) , mask20);
    _mm_store_si128(out++, total);

    OutReg =   _mm_srli_epi32(InReg,28) ;
    InReg = _mm_load_si128(++in);

    OutReg = _mm_or_si128(OutReg, _mm_and_si128(_mm_slli_epi32(InReg, 20 - 16), mask20));
    total = _mm_add_epi32(total, OutReg);
    _mm_store_si128(out++, total);

    return;
}

static void
unpack_20_fwd_3_5 (__m128i* __restrict__ out, const __m128i* __restrict__ in) {
    __m128i InReg;
    __m128i OutReg, total;
    const __m128i mask20 =  _mm_set1_epi32(1048575U);

    /* 3 */
    InReg = _mm_load_si128(++in);

    total = /* OutReg = */ _mm_and_si128(  _mm_srli_epi32(InReg,8) , mask20);
    _mm_store_si128(out++, total);

    /* Skip row */
    out++;

    /* 5 */
    InReg = _mm_load_si128(++in);

    OutReg =   _mm_srli_epi32(InReg,16) ;
    InReg = _mm_load_si128(++in);

    total = /* OutReg = */ _mm_or_si128(OutReg, _mm_and_si128(_mm_slli_epi32(InReg, 20 - 4), mask20));
    _mm_store_si128(out++, total);

    return;
}

static void
unpack_20_fwd_4_6 (__m128i* __restrict__ out, const __m128i* __restrict__ in) {
    __m128i InReg;
    __m128i OutReg, total;
    const __m128i mask20 =  _mm_set1_epi32(1048575U);

    /* 4 */
    InReg = _mm_load_si128(++in);

    total = /* OutReg = */ _mm_and_si128(  _mm_srli_epi32(InReg,8) , mask20);
    _mm_store_si128(out++, total);

    OutReg =   _mm_srli_epi32(InReg,28) ;
    InReg = _mm_load_si128(++in);

    OutReg = _mm_or_si128(OutReg, _mm_and_si128(_mm_slli_epi32(InReg, 20 - 16), mask20));
    total = _mm_add_epi32(total, OutReg);
    _mm_store_si128(out++, total);


    /* 6 */
    OutReg =   _mm_srli_epi32(InReg,16) ;
    InReg = _mm_load_si128(++in);

    total = /* OutReg = */ _mm_or_si128(OutReg, _mm_and_si128(_mm_slli_epi32(InReg, 20 - 4), mask20));
    _mm_store_si128(out++, total);

    OutReg = _mm_and_si128(  _mm_srli_epi32(InReg,4) , mask20);
    total = _mm_add_epi32(total, OutReg);
    _mm_store_si128(out++, total);


    return;

}

static void
unpack_20_fwd_5_7 (__m128i* __restrict__ out, const __m128i* __restrict__ in) {
    __m128i InReg;
    __m128i OutReg, total;
    const __m128i mask20 =  _mm_set1_epi32(1048575U);

    /* 5 */
    in += 2;
    InReg = _mm_load_si128(in);

    OutReg =   _mm_srli_epi32(InReg,16) ;
    InReg = _mm_load_si128(++in);

    total = /* OutReg = */ _mm_or_si128(OutReg, _mm_and_si128(_mm_slli_epi32(InReg, 20 - 4), mask20));
    _mm_store_si128(out++, total);

    /* Skip row */
    out++;

    /* 7 */
    OutReg =   _mm_srli_epi32(InReg,24) ;
    InReg = _mm_load_si128(++in);

    total = /* OutReg = */ _mm_or_si128(OutReg, _mm_and_si128(_mm_slli_epi32(InReg, 20 - 12), mask20));
    _mm_store_si128(out++, total);

    return;
}

static void
unpack_20_fwd_6_8 (__m128i* __restrict__ out, const __m128i* __restrict__ in) {
    __m128i InReg;
    __m128i OutReg, total;
    const __m128i mask20 =  _mm_set1_epi32(1048575U);

    /* 6 */
    in += 2;
    InReg = _mm_load_si128(in);

    OutReg =   _mm_srli_epi32(InReg,16) ;
    InReg = _mm_load_si128(++in);

    total = /* OutReg = */ _mm_or_si128(OutReg, _mm_and_si128(_mm_slli_epi32(InReg, 20 - 4), mask20));
    _mm_store_si128(out++, total);

    OutReg = _mm_and_si128(  _mm_srli_epi32(InReg,4) , mask20);
    total = _mm_add_epi32(total, OutReg);
    _mm_store_si128(out++, total);


    /* 8 */
    OutReg =   _mm_srli_epi32(InReg,24) ;
    InReg = _mm_load_si128(++in);

    total = /* OutReg = */ _mm_or_si128(OutReg, _mm_and_si128(_mm_slli_epi32(InReg, 20 - 12), mask20));
    _mm_store_si128(out++, total);

    OutReg =   _mm_srli_epi32(InReg,12) ;
    total = _mm_add_epi32(total, OutReg);
    _mm_store_si128(out++, total);

    return;
}

static void
unpack_20_fwd_7_1 (__m128i* __restrict__ out, const __m128i* __restrict__ in) {
    __m128i InReg;
    __m128i OutReg, total;
    const __m128i mask20 =  _mm_set1_epi32(1048575U);

    /* 1 first */
    InReg = _mm_load_si128(in);

    total = /* OutReg = */ _mm_and_si128( InReg , mask20);
    _mm_store_si128(&(out[2]), total);


    /* 7 second */
    in += 3;
    InReg = _mm_load_si128(in);

    OutReg =   _mm_srli_epi32(InReg,24) ;
    InReg = _mm_load_si128(++in);

    total = /* OutReg = */ _mm_or_si128(OutReg, _mm_and_si128(_mm_slli_epi32(InReg, 20 - 12), mask20));
    _mm_store_si128(out++, total);

    return;
}

static void
unpack_20_fwd_8_2 (__m128i* __restrict__ out, const __m128i* __restrict__ in) {
    __m128i InReg;
    __m128i OutReg, total;
    const __m128i mask20 =  _mm_set1_epi32(1048575U);

    /* 2 first */
    InReg = _mm_load_si128(in);

    total = /* OutReg = */ _mm_and_si128( InReg , mask20);
    _mm_store_si128(&(out[2]), total);

    OutReg =   _mm_srli_epi32(InReg,20) ;
    InReg = _mm_load_si128(++in);

    OutReg = _mm_or_si128(OutReg, _mm_and_si128(_mm_slli_epi32(InReg, 20 - 8), mask20));
    total = _mm_add_epi32(total, OutReg);
    _mm_store_si128(&(out[3]), total);


    /* 8 second */
    in += (3 - 1);
    InReg = _mm_load_si128(in);

    OutReg =   _mm_srli_epi32(InReg,24) ;
    InReg = _mm_load_si128(++in);

    total = /* OutReg = */ _mm_or_si128(OutReg, _mm_and_si128(_mm_slli_epi32(InReg, 20 - 12), mask20));
    _mm_store_si128(out++, total);

    OutReg =   _mm_srli_epi32(InReg,12) ;
    total = _mm_add_epi32(total, OutReg);
    _mm_store_si128(out++, total);

    return;
}

static void
unpack_20_rev_1_3 (__m128i* __restrict__ out, const __m128i* __restrict__ in) {
    __m128i InReg;
    __m128i total;
    const __m128i mask20 =  _mm_set1_epi32(1048575U);

    /* 1 */
    in += 5;
    InReg = _mm_load_si128(in);

    total = /* OutReg = */ _mm_and_si128( InReg , mask20);
#ifdef BRANCH_FREE_QTR_BLOCK
    total = _mm_sub_epi32(dummy,total);
#endif
    _mm_store_si128(out++, total);

    /* Skip row */
    out++;

    /* 3 */
    InReg = _mm_load_si128(++in);

    total = /* OutReg = */ _mm_and_si128(  _mm_srli_epi32(InReg,8) , mask20);
#ifdef BRANCH_FREE_QTR_BLOCK
    total = _mm_sub_epi32(dummy,total);
#endif
    _mm_store_si128(out++, total);

    return;
}

static void
unpack_20_rev_2_4 (__m128i* __restrict__ out, const __m128i* __restrict__ in) {
    __m128i InReg;
    __m128i OutReg, total;
    const __m128i mask20 =  _mm_set1_epi32(1048575U);

    /* 2 */
    in += 5;
    InReg = _mm_load_si128(in);

    total = /* OutReg = */ _mm_and_si128( InReg , mask20);
#ifdef BRANCH_FREE_QTR_BLOCK
    total = _mm_sub_epi32(_mm_set1_epi32(0U),total);
#endif
    _mm_store_si128(out++, total);

    OutReg =   _mm_srli_epi32(InReg,20) ;
    InReg = _mm_load_si128(++in);

    OutReg = _mm_or_si128(OutReg, _mm_and_si128(_mm_slli_epi32(InReg, 20 - 8), mask20));
#ifdef BRANCH_FREE_QTR_BLOCK
    total = _mm_sub_epi32(total, OutReg);
#else
    total = _mm_add_epi32(total, OutReg);
#endif
    _mm_store_si128(out++, total);


    /* 4 */
    total = /* OutReg = */ _mm_and_si128(  _mm_srli_epi32(InReg,8) , mask20);
#ifdef BRANCH_FREE_QTR_BLOCK
    total = _mm_sub_epi32(_mm_set1_epi32(0U),total);
#endif
    _mm_store_si128(out++, total);

    OutReg =   _mm_srli_epi32(InReg,28) ;
    InReg = _mm_load_si128(++in);

    OutReg = _mm_or_si128(OutReg, _mm_and_si128(_mm_slli_epi32(InReg, 20 - 16), mask20));
#ifdef BRANCH_FREE_QTR_BLOCK
    total = _mm_sub_epi32(total, OutReg);
#else
    total = _mm_add_epi32(total, OutReg);
#endif
    _mm_store_si128(out++, total);

    return;
} 

static void
unpack_20_rev_3_5 (__m128i* __restrict__ out, const __m128i* __restrict__ in) {
    __m128i InReg;
    __m128i OutReg, total;
    const __m128i mask20 =  _mm_set1_epi32(1048575U);

    /* 3 */
    in += 6;
    InReg = _mm_load_si128(in);

    total = /* OutReg = */ _mm_and_si128(  _mm_srli_epi32(InReg,8) , mask20);
#ifdef BRANCH_FREE_QTR_BLOCK
    total = _mm_sub_epi32(dummy,total);
#endif
    _mm_store_si128(out++, total);

    /* Skip row */
    out++;

    /* 5 */
    InReg = _mm_load_si128(++in);

    OutReg =   _mm_srli_epi32(InReg,16) ;
    InReg = _mm_load_si128(++in);

    total = /* OutReg = */ _mm_or_si128(OutReg, _mm_and_si128(_mm_slli_epi32(InReg, 20 - 4), mask20));
#ifdef BRANCH_FREE_QTR_BLOCK
    total = _mm_sub_epi32(dummy,total);
#endif
    _mm_store_si128(out++, total);

    return;
}

static void
unpack_20_rev_4_6 (__m128i* __restrict__ out, const __m128i* __restrict__ in) {
    __m128i InReg;
    __m128i OutReg, total;
    const __m128i mask20 =  _mm_set1_epi32(1048575U);

    /* 4 */
    in += 6;
    InReg = _mm_load_si128(in);

    total = /* OutReg = */ _mm_and_si128(  _mm_srli_epi32(InReg,8) , mask20);
#ifdef BRANCH_FREE_QTR_BLOCK
    total = _mm_sub_epi32(_mm_set1_epi32(0U),total);
#endif
    _mm_store_si128(out++, total);

    OutReg =   _mm_srli_epi32(InReg,28) ;
    InReg = _mm_load_si128(++in);

    OutReg = _mm_or_si128(OutReg, _mm_and_si128(_mm_slli_epi32(InReg, 20 - 16), mask20));
#ifdef BRANCH_FREE_QTR_BLOCK
    total = _mm_sub_epi32(total, OutReg);
#else
    total = _mm_add_epi32(total, OutReg);
#endif
    _mm_store_si128(out++, total);


    /* 6 */
    OutReg =   _mm_srli_epi32(InReg,16) ;
    InReg = _mm_load_si128(++in);

    total = /* OutReg = */ _mm_or_si128(OutReg, _mm_and_si128(_mm_slli_epi32(InReg, 20 - 4), mask20));
#ifdef BRANCH_FREE_QTR_BLOCK
    total = _mm_sub_epi32(_mm_set1_epi32(0U),total);
#endif
    _mm_store_si128(out++, total);

    OutReg = _mm_and_si128(  _mm_srli_epi32(InReg,4) , mask20);
#ifdef BRANCH_FREE_QTR_BLOCK
    total = _mm_sub_epi32(total, OutReg);
#else
    total = _mm_add_epi32(total, OutReg);
#endif
    _mm_store_si128(out++, total);

    return;

} 

static void
unpack_20_rev_5_7 (__m128i* __restrict__ out, const __m128i* __restrict__ in) {
    __m128i InReg;
    __m128i OutReg, total;
    const __m128i mask20 =  _mm_set1_epi32(1048575U);

    /* 5 */
    in += 7;
    InReg = _mm_load_si128(in);

    OutReg =   _mm_srli_epi32(InReg,16) ;
    InReg = _mm_load_si128(++in);

    total = /* OutReg = */ _mm_or_si128(OutReg, _mm_and_si128(_mm_slli_epi32(InReg, 20 - 4), mask20));
#ifdef BRANCH_FREE_QTR_BLOCK
    total = _mm_sub_epi32(dummy,total);
#endif
    _mm_store_si128(out++, total);

    /* Skip row */
    out++;

    /* 7 */
    OutReg =   _mm_srli_epi32(InReg,24) ;
    InReg = _mm_load_si128(++in);

    total = /* OutReg = */ _mm_or_si128(OutReg, _mm_and_si128(_mm_slli_epi32(InReg, 20 - 12), mask20));
#ifdef BRANCH_FREE_QTR_BLOCK
    total = _mm_sub_epi32(dummy,total);
#endif
    _mm_store_si128(out++, total);

    return;
}

static void
unpack_20_rev_6_8 (__m128i* __restrict__ out, const __m128i* __restrict__ in) {
    __m128i InReg;
    __m128i OutReg, total;
    const __m128i mask20 =  _mm_set1_epi32(1048575U);

    /* 6 */
    in += 7;
    InReg = _mm_load_si128(in);

    OutReg =   _mm_srli_epi32(InReg,16) ;
    InReg = _mm_load_si128(++in);

    total = /* OutReg = */ _mm_or_si128(OutReg, _mm_and_si128(_mm_slli_epi32(InReg, 20 - 4), mask20));
#ifdef BRANCH_FREE_QTR_BLOCK
    total = _mm_sub_epi32(_mm_set1_epi32(0U),total);
#endif
    _mm_store_si128(out++, total);

    OutReg = _mm_and_si128(  _mm_srli_epi32(InReg,4) , mask20);
#ifdef BRANCH_FREE_QTR_BLOCK
    total = _mm_sub_epi32(total, OutReg);
#else
    total = _mm_add_epi32(total, OutReg);
#endif
    _mm_store_si128(out++, total);


    /* 8 */
    OutReg =   _mm_srli_epi32(InReg,24) ;
    InReg = _mm_load_si128(++in);

    total = /* OutReg = */ _mm_or_si128(OutReg, _mm_and_si128(_mm_slli_epi32(InReg, 20 - 12), mask20));
#ifdef BRANCH_FREE_QTR_BLOCK
    total = _mm_sub_epi32(_mm_set1_epi32(0U),total);
#endif
    _mm_store_si128(out++, total);

    OutReg =   _mm_srli_epi32(InReg,12) ;
#ifdef BRANCH_FREE_QTR_BLOCK
    total = _mm_sub_epi32(total, OutReg);
#else
    total = _mm_add_epi32(total, OutReg);
#endif
    _mm_store_si128(out++, total);

    return;
}

static void
unpack_20_rev_7_1 (__m128i* __restrict__ out, const __m128i* __restrict__ in) {
    __m128i InReg;
    __m128i OutReg, total;
    const __m128i mask20 =  _mm_set1_epi32(1048575U);

    /* 1 first */
    in += 5;
    InReg = _mm_load_si128(in);

    total = /* OutReg = */ _mm_and_si128( InReg , mask20);
#ifdef BRANCH_FREE_QTR_BLOCK
    total = _mm_sub_epi32(dummy,total);
#endif
    _mm_store_si128(&(out[2]), total);


    /* 7 second */
    in += (8 - 5);
    InReg = _mm_load_si128(in);

    OutReg =   _mm_srli_epi32(InReg,24) ;
    InReg = _mm_load_si128(++in);

    total = /* OutReg = */ _mm_or_si128(OutReg, _mm_and_si128(_mm_slli_epi32(InReg, 20 - 12), mask20));
#ifdef BRANCH_FREE_QTR_BLOCK
    total = _mm_sub_epi32(dummy,total);
#endif
    _mm_store_si128(out++, total);

    return;
}

static void
unpack_20_rev_8_2 (__m128i* __restrict__ out, const __m128i* __restrict__ in) {
    __m128i InReg;
    __m128i OutReg, total;
    const __m128i mask20 =  _mm_set1_epi32(1048575U);

    /* 2 first */
    in += 5;
    InReg = _mm_load_si128(in);

    total = /* OutReg = */ _mm_and_si128( InReg , mask20);
#ifdef BRANCH_FREE_QTR_BLOCK
    total = _mm_sub_epi32(_mm_set1_epi32(0U),total);
#endif
    _mm_store_si128(&(out[2]), total);

    OutReg =   _mm_srli_epi32(InReg,20) ;
    InReg = _mm_load_si128(++in);

    OutReg = _mm_or_si128(OutReg, _mm_and_si128(_mm_slli_epi32(InReg, 20 - 8), mask20));
#ifdef BRANCH_FREE_QTR_BLOCK
    total = _mm_sub_epi32(total, OutReg);
#else
    total = _mm_add_epi32(total, OutReg);
#endif
    _mm_store_si128(&(out[3]), total);


    /* 8 second */
    in += (8 - 6);
    InReg = _mm_load_si128(in);

    OutReg =   _mm_srli_epi32(InReg,24) ;
    InReg = _mm_load_si128(++in);

    total = /* OutReg = */ _mm_or_si128(OutReg, _mm_and_si128(_mm_slli_epi32(InReg, 20 - 12), mask20));
#ifdef BRANCH_FREE_QTR_BLOCK
    total = _mm_sub_epi32(_mm_set1_epi32(0U),total);
#endif
    _mm_store_si128(out++, total);

    OutReg =   _mm_srli_epi32(InReg,12) ;
#ifdef BRANCH_FREE_QTR_BLOCK
    total = _mm_sub_epi32(total, OutReg);
#else
    total = _mm_add_epi32(total, OutReg);
#endif
    _mm_store_si128(out++, total);

    return;
}

static void
unpack_22_fwd_1_3 (__m128i* __restrict__ out, const __m128i* __restrict__ in) {
    __m128i InReg;
    __m128i OutReg, total;
    const __m128i mask22 =  _mm_set1_epi32(4194303U);

    /* 1 */
    InReg = _mm_load_si128(in);

    total = /* OutReg = */ _mm_and_si128( InReg , mask22);
    _mm_store_si128(out++, total);

    /* Skip row */
    out++;

    /* 3 */
    InReg = _mm_load_si128(++in);

    OutReg =   _mm_srli_epi32(InReg,12) ;
    InReg = _mm_load_si128(++in);

    total = /* OutReg = */ _mm_or_si128(OutReg, _mm_and_si128(_mm_slli_epi32(InReg, 22 - 2), mask22));
    _mm_store_si128(out++, total);

    return;
}

static void
unpack_22_fwd_2_4 (__m128i* __restrict__ out, const __m128i* __restrict__ in) {
    __m128i InReg;
    __m128i OutReg, total;
    const __m128i mask22 =  _mm_set1_epi32(4194303U);

    /* 2 */
    InReg = _mm_load_si128(in);

    total = /* OutReg = */ _mm_and_si128( InReg , mask22);
    _mm_store_si128(out++, total);

    OutReg =   _mm_srli_epi32(InReg,22) ;
    InReg = _mm_load_si128(++in);

    OutReg = _mm_or_si128(OutReg, _mm_and_si128(_mm_slli_epi32(InReg, 22 - 12), mask22));
    total = _mm_add_epi32(total, OutReg);
    _mm_store_si128(out++, total);


    /* 4 */
    OutReg =   _mm_srli_epi32(InReg,12) ;
    InReg = _mm_load_si128(++in);

    total = /* OutReg = */ _mm_or_si128(OutReg, _mm_and_si128(_mm_slli_epi32(InReg, 22 - 2), mask22));
    _mm_store_si128(out++, total);

    OutReg = _mm_and_si128(  _mm_srli_epi32(InReg,2) , mask22);
    total = _mm_add_epi32(total, OutReg);
    _mm_store_si128(out++, total);

    return;
}

static void
unpack_22_fwd_3_5 (__m128i* __restrict__ out, const __m128i* __restrict__ in) {
    __m128i InReg;
    __m128i OutReg, total;
    const __m128i mask22 =  _mm_set1_epi32(4194303U);

    /* 3 */
    InReg = _mm_load_si128(++in);

    OutReg =   _mm_srli_epi32(InReg,12) ;
    InReg = _mm_load_si128(++in);

    total = /* OutReg = */ _mm_or_si128(OutReg, _mm_and_si128(_mm_slli_epi32(InReg, 22 - 2), mask22));
    _mm_store_si128(out++, total);

    /* Skip row */
    out++;

    /* 5 */
    OutReg =   _mm_srli_epi32(InReg,24) ;
    InReg = _mm_load_si128(++in);

    total = /* OutReg = */ _mm_or_si128(OutReg, _mm_and_si128(_mm_slli_epi32(InReg, 22 - 14), mask22));
    _mm_store_si128(out++, total);

    return;
}

static void
unpack_22_fwd_4_6 (__m128i* __restrict__ out, const __m128i* __restrict__ in) {
    __m128i InReg;
    __m128i OutReg, total;
    const __m128i mask22 =  _mm_set1_epi32(4194303U);

    /* 4 */
    InReg = _mm_load_si128(++in);

    OutReg =   _mm_srli_epi32(InReg,12) ;
    InReg = _mm_load_si128(++in);

    total = /* OutReg = */ _mm_or_si128(OutReg, _mm_and_si128(_mm_slli_epi32(InReg, 22 - 2), mask22));
    _mm_store_si128(out++, total);

    OutReg = _mm_and_si128(  _mm_srli_epi32(InReg,2) , mask22);
    total = _mm_add_epi32(total, OutReg);
    _mm_store_si128(out++, total);


    /* 6 */
    OutReg =   _mm_srli_epi32(InReg,24) ;
    InReg = _mm_load_si128(++in);

    total = /* OutReg = */ _mm_or_si128(OutReg, _mm_and_si128(_mm_slli_epi32(InReg, 22 - 14), mask22));
    _mm_store_si128(out++, total);

    OutReg =   _mm_srli_epi32(InReg,14) ;
    InReg = _mm_load_si128(++in);

    OutReg = _mm_or_si128(OutReg, _mm_and_si128(_mm_slli_epi32(InReg, 22 - 4), mask22));
    total = _mm_add_epi32(total, OutReg);
    _mm_store_si128(out++, total);

    return;
}

static void
unpack_22_fwd_5_7 (__m128i* __restrict__ out, const __m128i* __restrict__ in) {
    __m128i InReg;
    __m128i OutReg, total;
    const __m128i mask22 =  _mm_set1_epi32(4194303U);

    /* 5 */
    in += 2;
    InReg = _mm_load_si128(in);

    OutReg =   _mm_srli_epi32(InReg,24) ;
    InReg = _mm_load_si128(++in);

    total = /* OutReg = */ _mm_or_si128(OutReg, _mm_and_si128(_mm_slli_epi32(InReg, 22 - 14), mask22));
    _mm_store_si128(out++, total);

    /* Skip row */
    out++;

    /* 7 */
    InReg = _mm_load_si128(++in);

    total = /* OutReg = */ _mm_and_si128(  _mm_srli_epi32(InReg,4) , mask22);
    _mm_store_si128(out++, total);

    return;
}

static void
unpack_22_fwd_6_8 (__m128i* __restrict__ out, const __m128i* __restrict__ in) {
    __m128i InReg;
    __m128i OutReg, total;
    const __m128i mask22 =  _mm_set1_epi32(4194303U);

    /* 6 */
    in += 2;
    InReg = _mm_load_si128(in);

    OutReg =   _mm_srli_epi32(InReg,24) ;
    InReg = _mm_load_si128(++in);

    total = /* OutReg = */ _mm_or_si128(OutReg, _mm_and_si128(_mm_slli_epi32(InReg, 22 - 14), mask22));
    _mm_store_si128(out++, total);

    OutReg =   _mm_srli_epi32(InReg,14) ;
    InReg = _mm_load_si128(++in);

    OutReg = _mm_or_si128(OutReg, _mm_and_si128(_mm_slli_epi32(InReg, 22 - 4), mask22));
    total = _mm_add_epi32(total, OutReg);
    _mm_store_si128(out++, total);


    /* 8 */
    total = /* OutReg = */ _mm_and_si128(  _mm_srli_epi32(InReg,4) , mask22);
    _mm_store_si128(out++, total);

    OutReg =   _mm_srli_epi32(InReg,26) ;
    InReg = _mm_load_si128(++in);

    OutReg = _mm_or_si128(OutReg, _mm_and_si128(_mm_slli_epi32(InReg, 22 - 16), mask22));
    total = _mm_add_epi32(total, OutReg);
    _mm_store_si128(out++, total);

    return;
}

static void
unpack_22_fwd_7_1 (__m128i* __restrict__ out, const __m128i* __restrict__ in) {
    __m128i InReg;
    __m128i total;
    const __m128i mask22 =  _mm_set1_epi32(4194303U);

    /* 1 first */
    InReg = _mm_load_si128(in);

    total = /* OutReg = */ _mm_and_si128( InReg , mask22);
    _mm_store_si128(&(out[2]), total);


    /* 7 second */
    in += (4 - 0);
    InReg = _mm_load_si128(in);

    total = /* OutReg = */ _mm_and_si128(  _mm_srli_epi32(InReg,4) , mask22);
    _mm_store_si128(out++, total);

    return;
}

static void
unpack_22_fwd_8_2 (__m128i* __restrict__ out, const __m128i* __restrict__ in) {
    __m128i InReg;
    __m128i OutReg, total;
    const __m128i mask22 =  _mm_set1_epi32(4194303U);

    /* 2 first */
    InReg = _mm_load_si128(in);

    total = /* OutReg = */ _mm_and_si128( InReg , mask22);
    _mm_store_si128(&(out[2]), total);

    OutReg =   _mm_srli_epi32(InReg,22) ;
    InReg = _mm_load_si128(++in);

    OutReg = _mm_or_si128(OutReg, _mm_and_si128(_mm_slli_epi32(InReg, 22 - 12), mask22));
    total = _mm_add_epi32(total, OutReg);
    _mm_store_si128(&(out[3]), total);


    /* 8 second */
    in += (4 - 1);
    InReg = _mm_load_si128(in);

    total = /* OutReg = */ _mm_and_si128(  _mm_srli_epi32(InReg,4) , mask22);
    _mm_store_si128(out++, total);

    OutReg =   _mm_srli_epi32(InReg,26) ;
    InReg = _mm_load_si128(++in);

    OutReg = _mm_or_si128(OutReg, _mm_and_si128(_mm_slli_epi32(InReg, 22 - 16), mask22));
    total = _mm_add_epi32(total, OutReg);
    _mm_store_si128(out++, total);

    return;
}

static void
unpack_22_rev_1_3 (__m128i* __restrict__ out, const __m128i* __restrict__ in) {
    __m128i InReg;
    __m128i OutReg, total;
    const __m128i mask22 =  _mm_set1_epi32(4194303U);

    /* 1 */
    in += 5;
    InReg = _mm_load_si128(in);

    OutReg =   _mm_srli_epi32(InReg,16) ;
    InReg = _mm_load_si128(++in);

    total = /* OutReg = */ _mm_or_si128(OutReg, _mm_and_si128(_mm_slli_epi32(InReg, 22 - 6), mask22));
#ifdef BRANCH_FREE_QTR_BLOCK
    total = _mm_sub_epi32(dummy,total);
#endif
    _mm_store_si128(out++, total);

    /* Skip row */
    out++;

    /* 3 */
    OutReg =   _mm_srli_epi32(InReg,28) ;
    InReg = _mm_load_si128(++in);

    total = /* OutReg = */ _mm_or_si128(OutReg, _mm_and_si128(_mm_slli_epi32(InReg, 22 - 18), mask22));
#ifdef BRANCH_FREE_QTR_BLOCK
    total = _mm_sub_epi32(dummy,total);
#endif
    _mm_store_si128(out++, total);

    return;
}

static void
unpack_22_rev_2_4 (__m128i* __restrict__ out, const __m128i* __restrict__ in) {
    __m128i InReg;
    __m128i OutReg, total;
    const __m128i mask22 =  _mm_set1_epi32(4194303U);

    /* 2 */
    in += 5;
    InReg = _mm_load_si128(in);

    OutReg =   _mm_srli_epi32(InReg,16) ;
    InReg = _mm_load_si128(++in);

    total = /* OutReg = */ _mm_or_si128(OutReg, _mm_and_si128(_mm_slli_epi32(InReg, 22 - 6), mask22));
#ifdef BRANCH_FREE_QTR_BLOCK
    total = _mm_sub_epi32(_mm_set1_epi32(0U),total);
#endif
    _mm_store_si128(out++, total);

    OutReg = _mm_and_si128(  _mm_srli_epi32(InReg,6) , mask22);
#ifdef BRANCH_FREE_QTR_BLOCK
    total = _mm_sub_epi32(total, OutReg);
#else
    total = _mm_add_epi32(total, OutReg);
#endif
    _mm_store_si128(out++, total);


    /* 4 */
    OutReg =   _mm_srli_epi32(InReg,28) ;
    InReg = _mm_load_si128(++in);

    total = /* OutReg = */ _mm_or_si128(OutReg, _mm_and_si128(_mm_slli_epi32(InReg, 22 - 18), mask22));
#ifdef BRANCH_FREE_QTR_BLOCK
    total = _mm_sub_epi32(_mm_set1_epi32(0U),total);
#endif
    _mm_store_si128(out++, total);

    OutReg =   _mm_srli_epi32(InReg,18) ;
    InReg = _mm_load_si128(++in);

    OutReg = _mm_or_si128(OutReg, _mm_and_si128(_mm_slli_epi32(InReg, 22 - 8), mask22));
#ifdef BRANCH_FREE_QTR_BLOCK
    total = _mm_sub_epi32(total, OutReg);
#else
    total = _mm_add_epi32(total, OutReg);
#endif
    _mm_store_si128(out++, total);


    return;
}

static void
unpack_22_rev_3_5 (__m128i* __restrict__ out, const __m128i* __restrict__ in) {
    __m128i InReg;
    __m128i OutReg, total;
    const __m128i mask22 =  _mm_set1_epi32(4194303U);

    /* 3 */
    in += 6;
    InReg = _mm_load_si128(in);

    OutReg =   _mm_srli_epi32(InReg,28) ;
    InReg = _mm_load_si128(++in);

    total = /* OutReg = */ _mm_or_si128(OutReg, _mm_and_si128(_mm_slli_epi32(InReg, 22 - 18), mask22));
#ifdef BRANCH_FREE_QTR_BLOCK
    total = _mm_sub_epi32(dummy,total);
#endif
    _mm_store_si128(out++, total);

    /* Skip row */
    out++;

    /* 5 */
    InReg = _mm_load_si128(++in);

    total = /* OutReg = */ _mm_and_si128(  _mm_srli_epi32(InReg,8) , mask22);
#ifdef BRANCH_FREE_QTR_BLOCK
    total = _mm_sub_epi32(dummy,total);
#endif
    _mm_store_si128(out++, total);

    return;
}

static void
unpack_22_rev_4_6 (__m128i* __restrict__ out, const __m128i* __restrict__ in) {
    __m128i InReg;
    __m128i OutReg, total;
    const __m128i mask22 =  _mm_set1_epi32(4194303U);

    /* 4 */
    in += 6;
    InReg = _mm_load_si128(in);

    OutReg =   _mm_srli_epi32(InReg,28) ;
    InReg = _mm_load_si128(++in);

    total = /* OutReg = */ _mm_or_si128(OutReg, _mm_and_si128(_mm_slli_epi32(InReg, 22 - 18), mask22));
#ifdef BRANCH_FREE_QTR_BLOCK
    total = _mm_sub_epi32(_mm_set1_epi32(0U),total);
#endif
    _mm_store_si128(out++, total);

    OutReg =   _mm_srli_epi32(InReg,18) ;
    InReg = _mm_load_si128(++in);

    OutReg = _mm_or_si128(OutReg, _mm_and_si128(_mm_slli_epi32(InReg, 22 - 8), mask22));
#ifdef BRANCH_FREE_QTR_BLOCK
    total = _mm_sub_epi32(total, OutReg);
#else
    total = _mm_add_epi32(total, OutReg);
#endif
    _mm_store_si128(out++, total);


    /* 6 */
    total = /* OutReg = */ _mm_and_si128(  _mm_srli_epi32(InReg,8) , mask22);
#ifdef BRANCH_FREE_QTR_BLOCK
    total = _mm_sub_epi32(_mm_set1_epi32(0U),total);
#endif
    _mm_store_si128(out++, total);

    OutReg =   _mm_srli_epi32(InReg,30) ;
    InReg = _mm_load_si128(++in);

    OutReg = _mm_or_si128(OutReg, _mm_and_si128(_mm_slli_epi32(InReg, 22 - 20), mask22));
#ifdef BRANCH_FREE_QTR_BLOCK
    total = _mm_sub_epi32(total, OutReg);
#else
    total = _mm_add_epi32(total, OutReg);
#endif
    _mm_store_si128(out++, total);

    return;
}

static void
unpack_22_rev_5_7 (__m128i* __restrict__ out, const __m128i* __restrict__ in) {
    __m128i InReg;
    __m128i OutReg, total;
    const __m128i mask22 =  _mm_set1_epi32(4194303U);

    /* 5 */
    in += 8;
    InReg = _mm_load_si128(in);

    total = /* OutReg = */ _mm_and_si128(  _mm_srli_epi32(InReg,8) , mask22);
#ifdef BRANCH_FREE_QTR_BLOCK
    total = _mm_sub_epi32(dummy,total);
#endif
    _mm_store_si128(out++, total);

    /* Skip row */
    out++;

    /* 7 */
    InReg = _mm_load_si128(++in);

    OutReg =   _mm_srli_epi32(InReg,20) ;
    InReg = _mm_load_si128(++in);

    total = /* OutReg = */ _mm_or_si128(OutReg, _mm_and_si128(_mm_slli_epi32(InReg, 22 - 10), mask22));
#ifdef BRANCH_FREE_QTR_BLOCK
    total = _mm_sub_epi32(dummy,total);
#endif
    _mm_store_si128(out++, total);

    return;
}

static void
unpack_22_rev_6_8 (__m128i* __restrict__ out, const __m128i* __restrict__ in) {
    __m128i InReg;
    __m128i OutReg, total;
    const __m128i mask22 =  _mm_set1_epi32(4194303U);

    /* 6 */
    in += 8;
    InReg = _mm_load_si128(in);

    total = /* OutReg = */ _mm_and_si128(  _mm_srli_epi32(InReg,8) , mask22);
#ifdef BRANCH_FREE_QTR_BLOCK
    total = _mm_sub_epi32(_mm_set1_epi32(0U),total);
#endif
    _mm_store_si128(out++, total);

    OutReg =   _mm_srli_epi32(InReg,30) ;
    InReg = _mm_load_si128(++in);

    OutReg = _mm_or_si128(OutReg, _mm_and_si128(_mm_slli_epi32(InReg, 22 - 20), mask22));
#ifdef BRANCH_FREE_QTR_BLOCK
    total = _mm_sub_epi32(total, OutReg);
#else
    total = _mm_add_epi32(total, OutReg);
#endif
    _mm_store_si128(out++, total);


    /* 8 */
    OutReg =   _mm_srli_epi32(InReg,20) ;
    InReg = _mm_load_si128(++in);

    total = /* OutReg = */ _mm_or_si128(OutReg, _mm_and_si128(_mm_slli_epi32(InReg, 22 - 10), mask22));
#ifdef BRANCH_FREE_QTR_BLOCK
    total = _mm_sub_epi32(_mm_set1_epi32(0U),total);
#endif
    _mm_store_si128(out++, total);

    OutReg =   _mm_srli_epi32(InReg,10) ;
#ifdef BRANCH_FREE_QTR_BLOCK
    total = _mm_sub_epi32(total, OutReg);
#else
    total = _mm_add_epi32(total, OutReg);
#endif
    _mm_store_si128(out++, total);

    return;
}

static void
unpack_22_rev_7_1 (__m128i* __restrict__ out, const __m128i* __restrict__ in) {
    __m128i InReg;
    __m128i OutReg, total;
    const __m128i mask22 =  _mm_set1_epi32(4194303U);

    /* 1 first */
    in += 5;
    InReg = _mm_load_si128(in);

    OutReg =   _mm_srli_epi32(InReg,16) ;
    InReg = _mm_load_si128(++in);

    total = /* OutReg = */ _mm_or_si128(OutReg, _mm_and_si128(_mm_slli_epi32(InReg, 22 - 6), mask22));
#ifdef BRANCH_FREE_QTR_BLOCK
    total = _mm_sub_epi32(dummy,total);
#endif
    _mm_store_si128(&(out[2]), total);


    /* 7 second */
    in += (9 - 6);
    InReg = _mm_load_si128(in);

    OutReg =   _mm_srli_epi32(InReg,20) ;
    InReg = _mm_load_si128(++in);

    total = /* OutReg = */ _mm_or_si128(OutReg, _mm_and_si128(_mm_slli_epi32(InReg, 22 - 10), mask22));
#ifdef BRANCH_FREE_QTR_BLOCK
    total = _mm_sub_epi32(dummy,total);
#endif
    _mm_store_si128(out++, total);

    return;
}

static void
unpack_22_rev_8_2 (__m128i* __restrict__ out, const __m128i* __restrict__ in) {
    __m128i InReg;
    __m128i OutReg, total;
    const __m128i mask22 =  _mm_set1_epi32(4194303U);

    /* 2 first */
    in += 5;
    InReg = _mm_load_si128(in);

    OutReg =   _mm_srli_epi32(InReg,16) ;
    InReg = _mm_load_si128(++in);

    total = /* OutReg = */ _mm_or_si128(OutReg, _mm_and_si128(_mm_slli_epi32(InReg, 22 - 6), mask22));
#ifdef BRANCH_FREE_QTR_BLOCK
    total = _mm_sub_epi32(_mm_set1_epi32(0U),total);
#endif
    _mm_store_si128(&(out[2]), total);

    OutReg = _mm_and_si128(  _mm_srli_epi32(InReg,6) , mask22);
#ifdef BRANCH_FREE_QTR_BLOCK
    total = _mm_sub_epi32(total, OutReg);
#else
    total = _mm_add_epi32(total, OutReg);
#endif
    _mm_store_si128(&(out[3]), total);


    /* 8 second */
    in += (9 - 6);
    InReg = _mm_load_si128(in);

    OutReg =   _mm_srli_epi32(InReg,20) ;
    InReg = _mm_load_si128(++in);

    total = /* OutReg = */ _mm_or_si128(OutReg, _mm_and_si128(_mm_slli_epi32(InReg, 22 - 10), mask22));
#ifdef BRANCH_FREE_QTR_BLOCK
    total = _mm_sub_epi32(_mm_set1_epi32(0U),total);
#endif
    _mm_store_si128(out++, total);

    OutReg =   _mm_srli_epi32(InReg,10) ;
#ifdef BRANCH_FREE_QTR_BLOCK
    total = _mm_sub_epi32(total, OutReg);
#else
    total = _mm_add_epi32(total, OutReg);
#endif
    _mm_store_si128(out++, total);

    return;
}

static void
unpack_24_fwd_1_3 (__m128i* __restrict__ out, const __m128i* __restrict__ in) {
    __m128i InReg;
    __m128i OutReg, total;
    const __m128i mask24 =  _mm_set1_epi32(16777215U);

    /* 1 */
    InReg = _mm_load_si128(in);

    total = /* OutReg = */ _mm_and_si128( InReg , mask24);
    _mm_store_si128(out++, total);

    /* Skip row */
    out++;

    /* 3 */
    InReg = _mm_load_si128(++in);

    OutReg =   _mm_srli_epi32(InReg,16) ;
    InReg = _mm_load_si128(++in);

    total = /* OutReg = */ _mm_or_si128(OutReg, _mm_and_si128(_mm_slli_epi32(InReg, 24 - 8), mask24));
    _mm_store_si128(out++, total);

    return;
}

static void
unpack_24_fwd_2_4 (__m128i* __restrict__ out, const __m128i* __restrict__ in) {
    __m128i InReg;
    __m128i OutReg, total;
    const __m128i mask24 =  _mm_set1_epi32(16777215U);

    /* 2 */
    InReg = _mm_load_si128(in);

    total = /* OutReg = */ _mm_and_si128( InReg , mask24);
    _mm_store_si128(out++, total);

    OutReg =   _mm_srli_epi32(InReg,24) ;
    InReg = _mm_load_si128(++in);

    OutReg = _mm_or_si128(OutReg, _mm_and_si128(_mm_slli_epi32(InReg, 24 - 16), mask24));
    total = _mm_add_epi32(total, OutReg);
    _mm_store_si128(out++, total);


    /* 4 */
    OutReg =   _mm_srli_epi32(InReg,16) ;
    InReg = _mm_load_si128(++in);

    total = /* OutReg = */ _mm_or_si128(OutReg, _mm_and_si128(_mm_slli_epi32(InReg, 24 - 8), mask24));
    _mm_store_si128(out++, total);

    OutReg =   _mm_srli_epi32(InReg,8) ;
    InReg = _mm_load_si128(++in);

    total = _mm_add_epi32(total, OutReg);
    _mm_store_si128(out++, total);

    return;
}

static void
unpack_24_fwd_3_5 (__m128i* __restrict__ out, const __m128i* __restrict__ in) {
    __m128i InReg;
    __m128i OutReg, total;
    const __m128i mask24 =  _mm_set1_epi32(16777215U);

    /* 3 */
    InReg = _mm_load_si128(++in);

    OutReg =   _mm_srli_epi32(InReg,16) ;
    InReg = _mm_load_si128(++in);

    total = /* OutReg = */ _mm_or_si128(OutReg, _mm_and_si128(_mm_slli_epi32(InReg, 24 - 8), mask24));
    _mm_store_si128(out++, total);

    /* Skip row */
    out++;

    /* 5 */
    InReg = _mm_load_si128(++in);

    total = /* OutReg = */ _mm_and_si128( InReg , mask24);
    _mm_store_si128(out++, total);

    return;
}

static void
unpack_24_fwd_4_6 (__m128i* __restrict__ out, const __m128i* __restrict__ in) {
    __m128i InReg;
    __m128i OutReg, total;
    const __m128i mask24 =  _mm_set1_epi32(16777215U);

    /* 4 */
    InReg = _mm_load_si128(++in);

    OutReg =   _mm_srli_epi32(InReg,16) ;
    InReg = _mm_load_si128(++in);

    total = /* OutReg = */ _mm_or_si128(OutReg, _mm_and_si128(_mm_slli_epi32(InReg, 24 - 8), mask24));
    _mm_store_si128(out++, total);

    OutReg =   _mm_srli_epi32(InReg,8) ;
    InReg = _mm_load_si128(++in);

    total = _mm_add_epi32(total, OutReg);
    _mm_store_si128(out++, total);


    /* 6 */
    total = /* OutReg = */ _mm_and_si128( InReg , mask24);
    _mm_store_si128(out++, total);

    OutReg =   _mm_srli_epi32(InReg,24) ;
    InReg = _mm_load_si128(++in);

    OutReg = _mm_or_si128(OutReg, _mm_and_si128(_mm_slli_epi32(InReg, 24 - 16), mask24));
    total = _mm_add_epi32(total, OutReg);
    _mm_store_si128(out++, total);

    return;
}

static void
unpack_24_fwd_5_7 (__m128i* __restrict__ out, const __m128i* __restrict__ in) {
    __m128i InReg;
    __m128i OutReg, total;
    const __m128i mask24 =  _mm_set1_epi32(16777215U);

    /* 5 */
    in += 3;
    InReg = _mm_load_si128(in);

    total = /* OutReg = */ _mm_and_si128( InReg , mask24);
    _mm_store_si128(out++, total);

    /* Skip row */
    out++;

    /* 7 */
    InReg = _mm_load_si128(++in);

    OutReg =   _mm_srli_epi32(InReg,16) ;
    InReg = _mm_load_si128(++in);

    total = /* OutReg = */ _mm_or_si128(OutReg, _mm_and_si128(_mm_slli_epi32(InReg, 24 - 8), mask24));
    _mm_store_si128(out++, total);

    return;
}

static void
unpack_24_fwd_6_8 (__m128i* __restrict__ out, const __m128i* __restrict__ in) {
    __m128i InReg;
    __m128i OutReg, total;
    const __m128i mask24 =  _mm_set1_epi32(16777215U);

    /* 6 */
    in += 3;
    InReg = _mm_load_si128(in);

    total = /* OutReg = */ _mm_and_si128( InReg , mask24);
    _mm_store_si128(out++, total);

    OutReg =   _mm_srli_epi32(InReg,24) ;
    InReg = _mm_load_si128(++in);

    OutReg = _mm_or_si128(OutReg, _mm_and_si128(_mm_slli_epi32(InReg, 24 - 16), mask24));
    total = _mm_add_epi32(total, OutReg);
    _mm_store_si128(out++, total);


    /* 8 */
    OutReg =   _mm_srli_epi32(InReg,16) ;
    InReg = _mm_load_si128(++in);

    total = /* OutReg = */ _mm_or_si128(OutReg, _mm_and_si128(_mm_slli_epi32(InReg, 24 - 8), mask24));
    _mm_store_si128(out++, total);

    OutReg =   _mm_srli_epi32(InReg,8) ;
    total = _mm_add_epi32(total, OutReg);
    _mm_store_si128(out++, total);

    return;
}

static void
unpack_24_fwd_7_1 (__m128i* __restrict__ out, const __m128i* __restrict__ in) {
    __m128i InReg;
    __m128i OutReg, total;
    const __m128i mask24 =  _mm_set1_epi32(16777215U);

    /* 1 first */
    InReg = _mm_load_si128(in);

    total = /* OutReg = */ _mm_and_si128( InReg , mask24);
    _mm_store_si128(&(out[2]), total);


    /* 7 second */
    in += 4;
    InReg = _mm_load_si128(in);

    OutReg =   _mm_srli_epi32(InReg,16) ;
    InReg = _mm_load_si128(++in);

    total = /* OutReg = */ _mm_or_si128(OutReg, _mm_and_si128(_mm_slli_epi32(InReg, 24 - 8), mask24));
    _mm_store_si128(out++, total);

    return;
}

static void
unpack_24_fwd_8_2 (__m128i* __restrict__ out, const __m128i* __restrict__ in) {
    __m128i InReg;
    __m128i OutReg, total;
    const __m128i mask24 =  _mm_set1_epi32(16777215U);

    /* 2 first */
    InReg = _mm_load_si128(in);

    total = /* OutReg = */ _mm_and_si128( InReg , mask24);
    _mm_store_si128(&(out[2]), total);

    OutReg =   _mm_srli_epi32(InReg,24) ;
    InReg = _mm_load_si128(++in);

    OutReg = _mm_or_si128(OutReg, _mm_and_si128(_mm_slli_epi32(InReg, 24 - 16), mask24));
    total = _mm_add_epi32(total, OutReg);
    _mm_store_si128(&(out[3]), total);


    /* 8 second */
    in += (4 - 1);
    InReg = _mm_load_si128(in);

    OutReg =   _mm_srli_epi32(InReg,16) ;
    InReg = _mm_load_si128(++in);

    total = /* OutReg = */ _mm_or_si128(OutReg, _mm_and_si128(_mm_slli_epi32(InReg, 24 - 8), mask24));
    _mm_store_si128(out++, total);

    OutReg =   _mm_srli_epi32(InReg,8) ;
    total = _mm_add_epi32(total, OutReg);
    _mm_store_si128(out++, total);

    return;
}

static void
unpack_24_rev_1_3 (__m128i* __restrict__ out, const __m128i* __restrict__ in) {
    __m128i InReg;
    __m128i OutReg, total;
    const __m128i mask24 =  _mm_set1_epi32(16777215U);

    /* 1 */
    in += 6;
    InReg = _mm_load_si128(in);

    total = /* OutReg = */ _mm_and_si128( InReg , mask24);
#ifdef BRANCH_FREE_QTR_BLOCK
    total = _mm_sub_epi32(dummy,total);
#endif
    _mm_store_si128(out++, total);

    /* Skip row */
    out++;

    /* 3 */
    InReg = _mm_load_si128(++in);

    OutReg =   _mm_srli_epi32(InReg,16) ;
    InReg = _mm_load_si128(++in);

    total = /* OutReg = */ _mm_or_si128(OutReg, _mm_and_si128(_mm_slli_epi32(InReg, 24 - 8), mask24));
#ifdef BRANCH_FREE_QTR_BLOCK
    total = _mm_sub_epi32(dummy,total);
#endif
    _mm_store_si128(out++, total);

    return;
}

static void
unpack_24_rev_2_4 (__m128i* __restrict__ out, const __m128i* __restrict__ in) {
    __m128i InReg;
    __m128i OutReg, total;
    const __m128i mask24 =  _mm_set1_epi32(16777215U);

    /* 2 */
    in += 6;
    InReg = _mm_load_si128(in);

    total = /* OutReg = */ _mm_and_si128( InReg , mask24);
#ifdef BRANCH_FREE_QTR_BLOCK
    total = _mm_sub_epi32(_mm_set1_epi32(0U),total);
#endif
    _mm_store_si128(out++, total);

    OutReg =   _mm_srli_epi32(InReg,24) ;
    InReg = _mm_load_si128(++in);

    OutReg = _mm_or_si128(OutReg, _mm_and_si128(_mm_slli_epi32(InReg, 24 - 16), mask24));
#ifdef BRANCH_FREE_QTR_BLOCK
    total = _mm_sub_epi32(total, OutReg);
#else
    total = _mm_add_epi32(total, OutReg);
#endif
    _mm_store_si128(out++, total);


    /* 4 */
    OutReg =   _mm_srli_epi32(InReg,16) ;
    InReg = _mm_load_si128(++in);

    total = /* OutReg = */ _mm_or_si128(OutReg, _mm_and_si128(_mm_slli_epi32(InReg, 24 - 8), mask24));
#ifdef BRANCH_FREE_QTR_BLOCK
    total = _mm_sub_epi32(_mm_set1_epi32(0U),total);
#endif
    _mm_store_si128(out++, total);

    OutReg =   _mm_srli_epi32(InReg,8) ;
    InReg = _mm_load_si128(++in);

#ifdef BRANCH_FREE_QTR_BLOCK
    total = _mm_sub_epi32(total, OutReg);
#else
    total = _mm_add_epi32(total, OutReg);
#endif
    _mm_store_si128(out++, total);

    return;
}

static void
unpack_24_rev_3_5 (__m128i* __restrict__ out, const __m128i* __restrict__ in) {
    __m128i InReg;
    __m128i OutReg, total;
    const __m128i mask24 =  _mm_set1_epi32(16777215U);

    /* 3 */
    in += 7;
    InReg = _mm_load_si128(in);

    OutReg =   _mm_srli_epi32(InReg,16) ;
    InReg = _mm_load_si128(++in);

    total = /* OutReg = */ _mm_or_si128(OutReg, _mm_and_si128(_mm_slli_epi32(InReg, 24 - 8), mask24));
#ifdef BRANCH_FREE_QTR_BLOCK
    total = _mm_sub_epi32(dummy,total);
#endif
    _mm_store_si128(out++, total);

    /* Skip row */
    out++;

    /* 5 */
    InReg = _mm_load_si128(++in);

    total = /* OutReg = */ _mm_and_si128( InReg , mask24);
#ifdef BRANCH_FREE_QTR_BLOCK
    total = _mm_sub_epi32(dummy,total);
#endif
    _mm_store_si128(out++, total);

    return;
}

static void
unpack_24_rev_4_6 (__m128i* __restrict__ out, const __m128i* __restrict__ in) {
    __m128i InReg;
    __m128i OutReg, total;
    const __m128i mask24 =  _mm_set1_epi32(16777215U);

    /* 4 */
    in += 7;
    InReg = _mm_load_si128(in);

    OutReg =   _mm_srli_epi32(InReg,16) ;
    InReg = _mm_load_si128(++in);

    total = /* OutReg = */ _mm_or_si128(OutReg, _mm_and_si128(_mm_slli_epi32(InReg, 24 - 8), mask24));
#ifdef BRANCH_FREE_QTR_BLOCK
    total = _mm_sub_epi32(_mm_set1_epi32(0U),total);
#endif
    _mm_store_si128(out++, total);

    OutReg =   _mm_srli_epi32(InReg,8) ;
    InReg = _mm_load_si128(++in);

#ifdef BRANCH_FREE_QTR_BLOCK
    total = _mm_sub_epi32(total, OutReg);
#else
    total = _mm_add_epi32(total, OutReg);
#endif
    _mm_store_si128(out++, total);


    /* 6 */
    total = /* OutReg = */ _mm_and_si128( InReg , mask24);
#ifdef BRANCH_FREE_QTR_BLOCK
    total = _mm_sub_epi32(_mm_set1_epi32(0U),total);
#endif
    _mm_store_si128(out++, total);

    OutReg =   _mm_srli_epi32(InReg,24) ;
    InReg = _mm_load_si128(++in);

    OutReg = _mm_or_si128(OutReg, _mm_and_si128(_mm_slli_epi32(InReg, 24 - 16), mask24));
#ifdef BRANCH_FREE_QTR_BLOCK
    total = _mm_sub_epi32(total, OutReg);
#else
    total = _mm_add_epi32(total, OutReg);
#endif
    _mm_store_si128(out++, total);

    return;
}

static void
unpack_24_rev_5_7 (__m128i* __restrict__ out, const __m128i* __restrict__ in) {
    __m128i InReg;
    __m128i OutReg, total;
    const __m128i mask24 =  _mm_set1_epi32(16777215U);

    /* 5 */
    in += 9;
    InReg = _mm_load_si128(in);

    total = /* OutReg = */ _mm_and_si128( InReg , mask24);
#ifdef BRANCH_FREE_QTR_BLOCK
    total = _mm_sub_epi32(dummy,total);
#endif
    _mm_store_si128(out++, total);

    /* Skip row */
    out++;

    /* 7 */
    InReg = _mm_load_si128(++in);

    OutReg =   _mm_srli_epi32(InReg,16) ;
    InReg = _mm_load_si128(++in);

    total = /* OutReg = */ _mm_or_si128(OutReg, _mm_and_si128(_mm_slli_epi32(InReg, 24 - 8), mask24));
#ifdef BRANCH_FREE_QTR_BLOCK
    total = _mm_sub_epi32(dummy,total);
#endif
    _mm_store_si128(out++, total);

    return;
}

static void
unpack_24_rev_6_8 (__m128i* __restrict__ out, const __m128i* __restrict__ in) {
    __m128i InReg;
    __m128i OutReg, total;
    const __m128i mask24 =  _mm_set1_epi32(16777215U);

    /* 6 */
    in += 9;
    InReg = _mm_load_si128(in);

    total = /* OutReg = */ _mm_and_si128( InReg , mask24);
#ifdef BRANCH_FREE_QTR_BLOCK
    total = _mm_sub_epi32(_mm_set1_epi32(0U),total);
#endif
    _mm_store_si128(out++, total);

    OutReg =   _mm_srli_epi32(InReg,24) ;
    InReg = _mm_load_si128(++in);

    OutReg = _mm_or_si128(OutReg, _mm_and_si128(_mm_slli_epi32(InReg, 24 - 16), mask24));
#ifdef BRANCH_FREE_QTR_BLOCK
    total = _mm_sub_epi32(total, OutReg);
#else
    total = _mm_add_epi32(total, OutReg);
#endif
    _mm_store_si128(out++, total);


    /* 8 */
    OutReg =   _mm_srli_epi32(InReg,16) ;
    InReg = _mm_load_si128(++in);

    total = /* OutReg = */ _mm_or_si128(OutReg, _mm_and_si128(_mm_slli_epi32(InReg, 24 - 8), mask24));
#ifdef BRANCH_FREE_QTR_BLOCK
    total = _mm_sub_epi32(_mm_set1_epi32(0U),total);
#endif
    _mm_store_si128(out++, total);

    OutReg =   _mm_srli_epi32(InReg,8) ;
#ifdef BRANCH_FREE_QTR_BLOCK
    total = _mm_sub_epi32(total, OutReg);
#else
    total = _mm_add_epi32(total, OutReg);
#endif
    _mm_store_si128(out++, total);

    return;
}

static void
unpack_24_rev_7_1 (__m128i* __restrict__ out, const __m128i* __restrict__ in) {
    __m128i InReg;
    __m128i OutReg, total;
    const __m128i mask24 =  _mm_set1_epi32(16777215U);

    /* 1 first */
    in += 6;
    InReg = _mm_load_si128(in);

    total = /* OutReg = */ _mm_and_si128( InReg , mask24);
#ifdef BRANCH_FREE_QTR_BLOCK
    total = _mm_sub_epi32(dummy,total);
#endif
    _mm_store_si128(&(out[2]), total);


    /* 7 second */
    in += (10 - 6);
    InReg = _mm_load_si128(in);

    OutReg =   _mm_srli_epi32(InReg,16) ;
    InReg = _mm_load_si128(++in);

    total = /* OutReg = */ _mm_or_si128(OutReg, _mm_and_si128(_mm_slli_epi32(InReg, 24 - 8), mask24));
#ifdef BRANCH_FREE_QTR_BLOCK
    total = _mm_sub_epi32(dummy,total);
#endif
    _mm_store_si128(out++, total);

    return;
}

static void
unpack_24_rev_8_2 (__m128i* __restrict__ out, const __m128i* __restrict__ in) {
    __m128i InReg;
    __m128i OutReg, total;
    const __m128i mask24 =  _mm_set1_epi32(16777215U);

    /* 2 first */
    in += 6;
    InReg = _mm_load_si128(in);

    total = /* OutReg = */ _mm_and_si128( InReg , mask24);
#ifdef BRANCH_FREE_QTR_BLOCK
    total = _mm_sub_epi32(_mm_set1_epi32(0U),total);
#endif
    _mm_store_si128(&(out[2]), total);

    OutReg =   _mm_srli_epi32(InReg,24) ;
    InReg = _mm_load_si128(++in);

    OutReg = _mm_or_si128(OutReg, _mm_and_si128(_mm_slli_epi32(InReg, 24 - 16), mask24));
#ifdef BRANCH_FREE_QTR_BLOCK
    total = _mm_sub_epi32(total, OutReg);
#else
    total = _mm_add_epi32(total, OutReg);
#endif
    _mm_store_si128(&(out[3]), total);


    /* 8 second */
    in += (10 - 7);
    InReg = _mm_load_si128(in);

    OutReg =   _mm_srli_epi32(InReg,16) ;
    InReg = _mm_load_si128(++in);

    total = /* OutReg = */ _mm_or_si128(OutReg, _mm_and_si128(_mm_slli_epi32(InReg, 24 - 8), mask24));
#ifdef BRANCH_FREE_QTR_BLOCK
    total = _mm_sub_epi32(_mm_set1_epi32(0U),total);
#endif
    _mm_store_si128(out++, total);

    OutReg =   _mm_srli_epi32(InReg,8) ;
#ifdef BRANCH_FREE_QTR_BLOCK
    total = _mm_sub_epi32(total, OutReg);
#else
    total = _mm_add_epi32(total, OutReg);
#endif
    _mm_store_si128(out++, total);

    return;
}

static void
unpack_26_fwd_1_3 (__m128i* __restrict__ out, const __m128i* __restrict__ in) {
    __m128i InReg;
    __m128i OutReg, total;
    const __m128i mask26 =  _mm_set1_epi32(67108863U);

    /* 1 */
    InReg = _mm_load_si128(in);

    total = /* OutReg = */ _mm_and_si128( InReg , mask26);
    _mm_store_si128(out++, total);

    /* Skip row */
    out++;

    /* 3 */
    InReg = _mm_load_si128(++in);

    OutReg =   _mm_srli_epi32(InReg,20) ;
    InReg = _mm_load_si128(++in);

    total = /* OutReg = */ _mm_or_si128(OutReg, _mm_and_si128(_mm_slli_epi32(InReg, 26 - 14), mask26));
    _mm_store_si128(out++, total);

    return;
}

static void
unpack_26_fwd_2_4 (__m128i* __restrict__ out, const __m128i* __restrict__ in) {
    __m128i InReg;
    __m128i OutReg, total;
    const __m128i mask26 =  _mm_set1_epi32(67108863U);

    /* 2 */
    InReg = _mm_load_si128(in);

    total = /* OutReg = */ _mm_and_si128( InReg , mask26);
    _mm_store_si128(out++, total);

    OutReg =   _mm_srli_epi32(InReg,26) ;
    InReg = _mm_load_si128(++in);

    OutReg = _mm_or_si128(OutReg, _mm_and_si128(_mm_slli_epi32(InReg, 26 - 20), mask26));
    total = _mm_add_epi32(total, OutReg);
    _mm_store_si128(out++, total);


    /* 4 */
    OutReg =   _mm_srli_epi32(InReg,20) ;
    InReg = _mm_load_si128(++in);

    total = /* OutReg = */ _mm_or_si128(OutReg, _mm_and_si128(_mm_slli_epi32(InReg, 26 - 14), mask26));
    _mm_store_si128(out++, total);

    OutReg =   _mm_srli_epi32(InReg,14) ;
    InReg = _mm_load_si128(++in);

    OutReg = _mm_or_si128(OutReg, _mm_and_si128(_mm_slli_epi32(InReg, 26 - 8), mask26));
    total = _mm_add_epi32(total, OutReg);
    _mm_store_si128(out++, total);

    return;
}

static void
unpack_26_fwd_3_5 (__m128i* __restrict__ out, const __m128i* __restrict__ in) {
    __m128i InReg;
    __m128i OutReg, total;
    const __m128i mask26 =  _mm_set1_epi32(67108863U);

    /* 3 */
    InReg = _mm_load_si128(++in);

    OutReg =   _mm_srli_epi32(InReg,20) ;
    InReg = _mm_load_si128(++in);

    total = /* OutReg = */ _mm_or_si128(OutReg, _mm_and_si128(_mm_slli_epi32(InReg, 26 - 14), mask26));
    _mm_store_si128(out++, total);

    /* Skip row */
    out++;

    /* 5 */
    InReg = _mm_load_si128(++in);

    OutReg =   _mm_srli_epi32(InReg,8) ;
    InReg = _mm_load_si128(++in);

    total = /* OutReg = */ _mm_or_si128(OutReg, _mm_and_si128(_mm_slli_epi32(InReg, 26 - 2), mask26));
    _mm_store_si128(out++, total);

    return;
}

static void
unpack_26_fwd_4_6 (__m128i* __restrict__ out, const __m128i* __restrict__ in) {
    __m128i InReg;
    __m128i OutReg, total;
    const __m128i mask26 =  _mm_set1_epi32(67108863U);

    /* 4 */
    InReg = _mm_load_si128(++in);

    OutReg =   _mm_srli_epi32(InReg,20) ;
    InReg = _mm_load_si128(++in);

    total = /* OutReg = */ _mm_or_si128(OutReg, _mm_and_si128(_mm_slli_epi32(InReg, 26 - 14), mask26));
    _mm_store_si128(out++, total);

    OutReg =   _mm_srli_epi32(InReg,14) ;
    InReg = _mm_load_si128(++in);

    OutReg = _mm_or_si128(OutReg, _mm_and_si128(_mm_slli_epi32(InReg, 26 - 8), mask26));
    total = _mm_add_epi32(total, OutReg);
    _mm_store_si128(out++, total);


    /* 6 */
    OutReg =   _mm_srli_epi32(InReg,8) ;
    InReg = _mm_load_si128(++in);

    total = /* OutReg = */ _mm_or_si128(OutReg, _mm_and_si128(_mm_slli_epi32(InReg, 26 - 2), mask26));
    _mm_store_si128(out++, total);

    OutReg = _mm_and_si128(  _mm_srli_epi32(InReg,2) , mask26);
    total = _mm_add_epi32(total, OutReg);
    _mm_store_si128(out++, total);

    return;
}

static void
unpack_26_fwd_5_7 (__m128i* __restrict__ out, const __m128i* __restrict__ in) {
    __m128i InReg;
    __m128i OutReg, total;
    const __m128i mask26 =  _mm_set1_epi32(67108863U);

    /* 5 */
    in += 3;    
    InReg = _mm_load_si128(in);

    OutReg =   _mm_srli_epi32(InReg,8) ;
    InReg = _mm_load_si128(++in);

    total = /* OutReg = */ _mm_or_si128(OutReg, _mm_and_si128(_mm_slli_epi32(InReg, 26 - 2), mask26));
    _mm_store_si128(out++, total);

    /* Skip row */
    out++;

    /* 7 */
    OutReg =   _mm_srli_epi32(InReg,28) ;
    InReg = _mm_load_si128(++in);

    total = /* OutReg = */ _mm_or_si128(OutReg, _mm_and_si128(_mm_slli_epi32(InReg, 26 - 22), mask26));
    _mm_store_si128(out++, total);

    return;
}

static void
unpack_26_fwd_6_8 (__m128i* __restrict__ out, const __m128i* __restrict__ in) {
    __m128i InReg;
    __m128i OutReg, total;
    const __m128i mask26 =  _mm_set1_epi32(67108863U);

    /* 6 */
    in += 3;    
    InReg = _mm_load_si128(in);

    OutReg =   _mm_srli_epi32(InReg,8) ;
    InReg = _mm_load_si128(++in);

    total = /* OutReg = */ _mm_or_si128(OutReg, _mm_and_si128(_mm_slli_epi32(InReg, 26 - 2), mask26));
    _mm_store_si128(out++, total);

    OutReg = _mm_and_si128(  _mm_srli_epi32(InReg,2) , mask26);
    total = _mm_add_epi32(total, OutReg);
    _mm_store_si128(out++, total);


    /* 8 */
    OutReg =   _mm_srli_epi32(InReg,28) ;
    InReg = _mm_load_si128(++in);

    total = /* OutReg = */ _mm_or_si128(OutReg, _mm_and_si128(_mm_slli_epi32(InReg, 26 - 22), mask26));
    _mm_store_si128(out++, total);

    OutReg =   _mm_srli_epi32(InReg,22) ;
    InReg = _mm_load_si128(++in);

    OutReg = _mm_or_si128(OutReg, _mm_and_si128(_mm_slli_epi32(InReg, 26 - 16), mask26));
    total = _mm_add_epi32(total, OutReg);
    _mm_store_si128(out++, total);
    return;
}

static void
unpack_26_fwd_7_1 (__m128i* __restrict__ out, const __m128i* __restrict__ in) {
    __m128i InReg;
    __m128i OutReg, total;
    const __m128i mask26 =  _mm_set1_epi32(67108863U);

    /* 1 first */
    InReg = _mm_load_si128(in);

    total = /* OutReg = */ _mm_and_si128( InReg , mask26);
    _mm_store_si128(&(out[2]), total);


    /* 7 second */
    in += 4;    
    InReg = _mm_load_si128(in);

    OutReg =   _mm_srli_epi32(InReg,28) ;
    InReg = _mm_load_si128(++in);

    total = /* OutReg = */ _mm_or_si128(OutReg, _mm_and_si128(_mm_slli_epi32(InReg, 26 - 22), mask26));
    _mm_store_si128(out++, total);

    return;
}

static void
unpack_26_fwd_8_2 (__m128i* __restrict__ out, const __m128i* __restrict__ in) {
    __m128i InReg;
    __m128i OutReg, total;
    const __m128i mask26 =  _mm_set1_epi32(67108863U);

    /* 2 first */
    InReg = _mm_load_si128(in);

    total = /* OutReg = */ _mm_and_si128( InReg , mask26);
    _mm_store_si128(&(out[2]), total);

    OutReg =   _mm_srli_epi32(InReg,26) ;
    InReg = _mm_load_si128(++in);

    OutReg = _mm_or_si128(OutReg, _mm_and_si128(_mm_slli_epi32(InReg, 26 - 20), mask26));
    total = _mm_add_epi32(total, OutReg);
    _mm_store_si128(&(out[3]), total);


    /* 8 second */
    in += (4 - 1);    
    InReg = _mm_load_si128(in);

    OutReg =   _mm_srli_epi32(InReg,28) ;
    InReg = _mm_load_si128(++in);

    total = /* OutReg = */ _mm_or_si128(OutReg, _mm_and_si128(_mm_slli_epi32(InReg, 26 - 22), mask26));
    _mm_store_si128(out++, total);

    OutReg =   _mm_srli_epi32(InReg,22) ;
    InReg = _mm_load_si128(++in);

    OutReg = _mm_or_si128(OutReg, _mm_and_si128(_mm_slli_epi32(InReg, 26 - 16), mask26));
    total = _mm_add_epi32(total, OutReg);
    _mm_store_si128(out++, total);

    return;
}

static void
unpack_26_rev_1_3 (__m128i* __restrict__ out, const __m128i* __restrict__ in) {
    __m128i InReg;
    __m128i OutReg, total;
    const __m128i mask26 =  _mm_set1_epi32(67108863U);

    /* 1 */
    in += 6;
    InReg = _mm_load_si128(in);

    OutReg =   _mm_srli_epi32(InReg,16) ;
    InReg = _mm_load_si128(++in);

    total = /* OutReg = */ _mm_or_si128(OutReg, _mm_and_si128(_mm_slli_epi32(InReg, 26 - 10), mask26));
#ifdef BRANCH_FREE_QTR_BLOCK
    total = _mm_sub_epi32(dummy,total);
#endif
    _mm_store_si128(out++, total);

    /* Skip row */
    out++;

    /* 3 */
    InReg = _mm_load_si128(++in);

    total = /* OutReg = */ _mm_and_si128(  _mm_srli_epi32(InReg,4) , mask26);
#ifdef BRANCH_FREE_QTR_BLOCK
    total = _mm_sub_epi32(dummy,total);
#endif
    _mm_store_si128(out++, total);

    return;
}

static void
unpack_26_rev_2_4 (__m128i* __restrict__ out, const __m128i* __restrict__ in) {
    __m128i InReg;
    __m128i OutReg, total;
    const __m128i mask26 =  _mm_set1_epi32(67108863U);

    /* 2 */
    in += 6;
    InReg = _mm_load_si128(in);

    OutReg =   _mm_srli_epi32(InReg,16) ;
    InReg = _mm_load_si128(++in);

    total = /* OutReg = */ _mm_or_si128(OutReg, _mm_and_si128(_mm_slli_epi32(InReg, 26 - 10), mask26));
#ifdef BRANCH_FREE_QTR_BLOCK
    total = _mm_sub_epi32(_mm_set1_epi32(0U),total);
#endif
    _mm_store_si128(out++, total);

    OutReg =   _mm_srli_epi32(InReg,10) ;
    InReg = _mm_load_si128(++in);

    OutReg = _mm_or_si128(OutReg, _mm_and_si128(_mm_slli_epi32(InReg, 26 - 4), mask26));
#ifdef BRANCH_FREE_QTR_BLOCK
    total = _mm_sub_epi32(total, OutReg);
#else
    total = _mm_add_epi32(total, OutReg);
#endif
    _mm_store_si128(out++, total);


    /* 4 */
    total = /* OutReg = */ _mm_and_si128(  _mm_srli_epi32(InReg,4) , mask26);
#ifdef BRANCH_FREE_QTR_BLOCK
    total = _mm_sub_epi32(_mm_set1_epi32(0U),total);
#endif
    _mm_store_si128(out++, total);

    OutReg =   _mm_srli_epi32(InReg,30) ;
    InReg = _mm_load_si128(++in);

    OutReg = _mm_or_si128(OutReg, _mm_and_si128(_mm_slli_epi32(InReg, 26 - 24), mask26));
#ifdef BRANCH_FREE_QTR_BLOCK
    total = _mm_sub_epi32(total, OutReg);
#else
    total = _mm_add_epi32(total, OutReg);
#endif
    _mm_store_si128(out++, total);

    return;
}

static void
unpack_26_rev_3_5 (__m128i* __restrict__ out, const __m128i* __restrict__ in) {
    __m128i InReg;
    __m128i OutReg, total;
    const __m128i mask26 =  _mm_set1_epi32(67108863U);

    /* 3 */
    in += 8;
    InReg = _mm_load_si128(in);

    total = /* OutReg = */ _mm_and_si128(  _mm_srli_epi32(InReg,4) , mask26);
#ifdef BRANCH_FREE_QTR_BLOCK
    total = _mm_sub_epi32(dummy,total);
#endif
    _mm_store_si128(out++, total);

    /* Skip row */
    out++;

    /* 5 */
    InReg = _mm_load_si128(++in);

    OutReg =   _mm_srli_epi32(InReg,24) ;
    InReg = _mm_load_si128(++in);

    total = /* OutReg = */ _mm_or_si128(OutReg, _mm_and_si128(_mm_slli_epi32(InReg, 26 - 18), mask26));
#ifdef BRANCH_FREE_QTR_BLOCK
    total = _mm_sub_epi32(dummy,total);
#endif
    _mm_store_si128(out++, total);

    return;
}

static void
unpack_26_rev_4_6 (__m128i* __restrict__ out, const __m128i* __restrict__ in) {
    __m128i InReg;
    __m128i OutReg, total;
    const __m128i mask26 =  _mm_set1_epi32(67108863U);

    /* 4 */
    in += 8;
    InReg = _mm_load_si128(in);

    total = /* OutReg = */ _mm_and_si128(  _mm_srli_epi32(InReg,4) , mask26);
#ifdef BRANCH_FREE_QTR_BLOCK
    total = _mm_sub_epi32(_mm_set1_epi32(0U),total);
#endif
    _mm_store_si128(out++, total);

    OutReg =   _mm_srli_epi32(InReg,30) ;
    InReg = _mm_load_si128(++in);

    OutReg = _mm_or_si128(OutReg, _mm_and_si128(_mm_slli_epi32(InReg, 26 - 24), mask26));
#ifdef BRANCH_FREE_QTR_BLOCK
    total = _mm_sub_epi32(total, OutReg);
#else
    total = _mm_add_epi32(total, OutReg);
#endif
    _mm_store_si128(out++, total);


    /* 6 */
    OutReg =   _mm_srli_epi32(InReg,24) ;
    InReg = _mm_load_si128(++in);

    total = /* OutReg = */ _mm_or_si128(OutReg, _mm_and_si128(_mm_slli_epi32(InReg, 26 - 18), mask26));
#ifdef BRANCH_FREE_QTR_BLOCK
    total = _mm_sub_epi32(_mm_set1_epi32(0U),total);
#endif
    _mm_store_si128(out++, total);

    OutReg =   _mm_srli_epi32(InReg,18) ;
    InReg = _mm_load_si128(++in);

    OutReg = _mm_or_si128(OutReg, _mm_and_si128(_mm_slli_epi32(InReg, 26 - 12), mask26));
#ifdef BRANCH_FREE_QTR_BLOCK
    total = _mm_sub_epi32(total, OutReg);
#else
    total = _mm_add_epi32(total, OutReg);
#endif
    _mm_store_si128(out++, total);

    return;
}

static void
unpack_26_rev_5_7 (__m128i* __restrict__ out, const __m128i* __restrict__ in) {
    __m128i InReg;
    __m128i OutReg, total;
    const __m128i mask26 =  _mm_set1_epi32(67108863U);

    /* 5 */
    in += 9;
    InReg = _mm_load_si128(in);

    OutReg =   _mm_srli_epi32(InReg,24) ;
    InReg = _mm_load_si128(++in);

    total = /* OutReg = */ _mm_or_si128(OutReg, _mm_and_si128(_mm_slli_epi32(InReg, 26 - 18), mask26));
#ifdef BRANCH_FREE_QTR_BLOCK
    total = _mm_sub_epi32(dummy,total);
#endif
    _mm_store_si128(out++, total);

    /* Skip row */
    out++;

    /* 7 */
    InReg = _mm_load_si128(++in);

    OutReg =   _mm_srli_epi32(InReg,12) ;
    InReg = _mm_load_si128(++in);

    total = /* OutReg = */ _mm_or_si128(OutReg, _mm_and_si128(_mm_slli_epi32(InReg, 26 - 6), mask26));
#ifdef BRANCH_FREE_QTR_BLOCK
    total = _mm_sub_epi32(dummy,total);
#endif
    _mm_store_si128(out++, total);

    return;
}

static void
unpack_26_rev_6_8 (__m128i* __restrict__ out, const __m128i* __restrict__ in) {
    __m128i InReg;
    __m128i OutReg, total;
    const __m128i mask26 =  _mm_set1_epi32(67108863U);

    /* 6 */
    in += 9;
    InReg = _mm_load_si128(in);

    OutReg =   _mm_srli_epi32(InReg,24) ;
    InReg = _mm_load_si128(++in);

    total = /* OutReg = */ _mm_or_si128(OutReg, _mm_and_si128(_mm_slli_epi32(InReg, 26 - 18), mask26));
#ifdef BRANCH_FREE_QTR_BLOCK
    total = _mm_sub_epi32(_mm_set1_epi32(0U),total);
#endif
    _mm_store_si128(out++, total);

    OutReg =   _mm_srli_epi32(InReg,18) ;
    InReg = _mm_load_si128(++in);

    OutReg = _mm_or_si128(OutReg, _mm_and_si128(_mm_slli_epi32(InReg, 26 - 12), mask26));
#ifdef BRANCH_FREE_QTR_BLOCK
    total = _mm_sub_epi32(total, OutReg);
#else
    total = _mm_add_epi32(total, OutReg);
#endif
    _mm_store_si128(out++, total);


    /* 8 */
    OutReg =   _mm_srli_epi32(InReg,12) ;
    InReg = _mm_load_si128(++in);

    total = /* OutReg = */ _mm_or_si128(OutReg, _mm_and_si128(_mm_slli_epi32(InReg, 26 - 6), mask26));
#ifdef BRANCH_FREE_QTR_BLOCK
    total = _mm_sub_epi32(_mm_set1_epi32(0U),total);
#endif
    _mm_store_si128(out++, total);

    OutReg =   _mm_srli_epi32(InReg,6) ;
#ifdef BRANCH_FREE_QTR_BLOCK
    total = _mm_sub_epi32(total, OutReg);
#else
    total = _mm_add_epi32(total, OutReg);
#endif
    _mm_store_si128(out++, total);

    return;
}

static void
unpack_26_rev_7_1 (__m128i* __restrict__ out, const __m128i* __restrict__ in) {
    __m128i InReg;
    __m128i OutReg, total;
    const __m128i mask26 =  _mm_set1_epi32(67108863U);

    /* 1 first */
    in += 6;
    InReg = _mm_load_si128(in);

    OutReg =   _mm_srli_epi32(InReg,16) ;
    InReg = _mm_load_si128(++in);

    total = /* OutReg = */ _mm_or_si128(OutReg, _mm_and_si128(_mm_slli_epi32(InReg, 26 - 10), mask26));
#ifdef BRANCH_FREE_QTR_BLOCK
    total = _mm_sub_epi32(dummy,total);
#endif
    _mm_store_si128(&(out[2]), total);


    /* 7 second */
    in += (11 - 7);
    InReg = _mm_load_si128(in);

    OutReg =   _mm_srli_epi32(InReg,12) ;
    InReg = _mm_load_si128(++in);

    total = /* OutReg = */ _mm_or_si128(OutReg, _mm_and_si128(_mm_slli_epi32(InReg, 26 - 6), mask26));
#ifdef BRANCH_FREE_QTR_BLOCK
    total = _mm_sub_epi32(dummy,total);
#endif
    _mm_store_si128(out++, total);

    return;
}

static void
unpack_26_rev_8_2 (__m128i* __restrict__ out, const __m128i* __restrict__ in) {
    __m128i InReg;
    __m128i OutReg, total;
    const __m128i mask26 =  _mm_set1_epi32(67108863U);

    /* 2 first */
    in += 6;
    InReg = _mm_load_si128(in);

    OutReg =   _mm_srli_epi32(InReg,16) ;
    InReg = _mm_load_si128(++in);

    total = /* OutReg = */ _mm_or_si128(OutReg, _mm_and_si128(_mm_slli_epi32(InReg, 26 - 10), mask26));
#ifdef BRANCH_FREE_QTR_BLOCK
    total = _mm_sub_epi32(_mm_set1_epi32(0U),total);
#endif
    _mm_store_si128(&(out[2]), total);

    OutReg =   _mm_srli_epi32(InReg,10) ;
    InReg = _mm_load_si128(++in);

    OutReg = _mm_or_si128(OutReg, _mm_and_si128(_mm_slli_epi32(InReg, 26 - 4), mask26));
#ifdef BRANCH_FREE_QTR_BLOCK
    total = _mm_sub_epi32(total, OutReg);
#else
    total = _mm_add_epi32(total, OutReg);
#endif
    _mm_store_si128(&(out[3]), total);


    /* 8 second */
    in += (11 - 8);
    InReg = _mm_load_si128(in);

    OutReg =   _mm_srli_epi32(InReg,12) ;
    InReg = _mm_load_si128(++in);

    total = /* OutReg = */ _mm_or_si128(OutReg, _mm_and_si128(_mm_slli_epi32(InReg, 26 - 6), mask26));
#ifdef BRANCH_FREE_QTR_BLOCK
    total = _mm_sub_epi32(_mm_set1_epi32(0U),total);
#endif
    _mm_store_si128(out++, total);

    OutReg =   _mm_srli_epi32(InReg,6) ;
#ifdef BRANCH_FREE_QTR_BLOCK
    total = _mm_sub_epi32(total, OutReg);
#else
    total = _mm_add_epi32(total, OutReg);
#endif
    _mm_store_si128(out++, total);

    return;
}

static void
unpack_28_fwd_1_3 (__m128i* __restrict__ out, const __m128i* __restrict__ in) {
    __m128i InReg;
    __m128i OutReg, total;
    const __m128i mask28 =  _mm_set1_epi32(268435455U);

    /* 1 */
    InReg = _mm_load_si128(in);

    total = /* OutReg = */ _mm_and_si128( InReg , mask28);
    _mm_store_si128(out++, total);

    /* Skip row */
    out++;

    /* 3 */
    InReg = _mm_load_si128(++in);

    OutReg =   _mm_srli_epi32(InReg,24) ;
    InReg = _mm_load_si128(++in);

    total = /* OutReg = */ _mm_or_si128(OutReg, _mm_and_si128(_mm_slli_epi32(InReg, 28 - 20), mask28));
    _mm_store_si128(out++, total);

    return;
}

static void
unpack_28_fwd_2_4 (__m128i* __restrict__ out, const __m128i* __restrict__ in) {
    __m128i InReg;
    __m128i OutReg, total;
    const __m128i mask28 =  _mm_set1_epi32(268435455U);

    /* 2 */
    InReg = _mm_load_si128(in);

    total = /* OutReg = */ _mm_and_si128( InReg , mask28);
    _mm_store_si128(out++, total);

    OutReg =   _mm_srli_epi32(InReg,28) ;
    InReg = _mm_load_si128(++in);

    OutReg = _mm_or_si128(OutReg, _mm_and_si128(_mm_slli_epi32(InReg, 28 - 24), mask28));
    total = _mm_add_epi32(total, OutReg);
    _mm_store_si128(out++, total);


    /* 4 */
    OutReg =   _mm_srli_epi32(InReg,24) ;
    InReg = _mm_load_si128(++in);

    total = /* OutReg = */ _mm_or_si128(OutReg, _mm_and_si128(_mm_slli_epi32(InReg, 28 - 20), mask28));
    _mm_store_si128(out++, total);

    OutReg =   _mm_srli_epi32(InReg,20) ;
    InReg = _mm_load_si128(++in);

    OutReg = _mm_or_si128(OutReg, _mm_and_si128(_mm_slli_epi32(InReg, 28 - 16), mask28));
    total = _mm_add_epi32(total, OutReg);
    _mm_store_si128(out++, total);

    return;
}

static void
unpack_28_fwd_3_5 (__m128i* __restrict__ out, const __m128i* __restrict__ in) {
    __m128i InReg;
    __m128i OutReg, total;
    const __m128i mask28 =  _mm_set1_epi32(268435455U);

    /* 3 */
    InReg = _mm_load_si128(++in);

    OutReg =   _mm_srli_epi32(InReg,24) ;
    InReg = _mm_load_si128(++in);

    total = /* OutReg = */ _mm_or_si128(OutReg, _mm_and_si128(_mm_slli_epi32(InReg, 28 - 20), mask28));
    _mm_store_si128(out++, total);

    /* Skip row */
    out++;

    /* 5 */
    InReg = _mm_load_si128(++in);

    OutReg =   _mm_srli_epi32(InReg,16) ;
    InReg = _mm_load_si128(++in);

    total = /* OutReg = */ _mm_or_si128(OutReg, _mm_and_si128(_mm_slli_epi32(InReg, 28 - 12), mask28));
    _mm_store_si128(out++, total);

    return;
}

static void
unpack_28_fwd_4_6 (__m128i* __restrict__ out, const __m128i* __restrict__ in) {
    __m128i InReg;
    __m128i OutReg, total;
    const __m128i mask28 =  _mm_set1_epi32(268435455U);

    /* 4 */
    InReg = _mm_load_si128(++in);

    OutReg =   _mm_srli_epi32(InReg,24) ;
    InReg = _mm_load_si128(++in);

    total = /* OutReg = */ _mm_or_si128(OutReg, _mm_and_si128(_mm_slli_epi32(InReg, 28 - 20), mask28));
    _mm_store_si128(out++, total);

    OutReg =   _mm_srli_epi32(InReg,20) ;
    InReg = _mm_load_si128(++in);

    OutReg = _mm_or_si128(OutReg, _mm_and_si128(_mm_slli_epi32(InReg, 28 - 16), mask28));
    total = _mm_add_epi32(total, OutReg);
    _mm_store_si128(out++, total);


    /* 6 */
    OutReg =   _mm_srli_epi32(InReg,16) ;
    InReg = _mm_load_si128(++in);

    total = /* OutReg = */ _mm_or_si128(OutReg, _mm_and_si128(_mm_slli_epi32(InReg, 28 - 12), mask28));
    _mm_store_si128(out++, total);

    OutReg =   _mm_srli_epi32(InReg,12) ;
    InReg = _mm_load_si128(++in);

    OutReg = _mm_or_si128(OutReg, _mm_and_si128(_mm_slli_epi32(InReg, 28 - 8), mask28));
    total = _mm_add_epi32(total, OutReg);
    _mm_store_si128(out++, total);

    return;
}

static void
unpack_28_fwd_5_7 (__m128i* __restrict__ out, const __m128i* __restrict__ in) {
    __m128i InReg;
    __m128i OutReg, total;
    const __m128i mask28 =  _mm_set1_epi32(268435455U);

    /* 5 */
    in += 3;
    InReg = _mm_load_si128(in);

    OutReg =   _mm_srli_epi32(InReg,16) ;
    InReg = _mm_load_si128(++in);

    total = /* OutReg = */ _mm_or_si128(OutReg, _mm_and_si128(_mm_slli_epi32(InReg, 28 - 12), mask28));
    _mm_store_si128(out++, total);

    /* Skip row */
    out++;

    /* 7 */
    InReg = _mm_load_si128(++in);

    OutReg =   _mm_srli_epi32(InReg,8) ;
    InReg = _mm_load_si128(++in);

    total = /* OutReg = */ _mm_or_si128(OutReg, _mm_and_si128(_mm_slli_epi32(InReg, 28 - 4), mask28));
    _mm_store_si128(out++, total);

    return;
}

static void
unpack_28_fwd_6_8 (__m128i* __restrict__ out, const __m128i* __restrict__ in) {
    __m128i InReg;
    __m128i OutReg, total;
    const __m128i mask28 =  _mm_set1_epi32(268435455U);

    /* 6 */
    in += 3;
    InReg = _mm_load_si128(in);

    OutReg =   _mm_srli_epi32(InReg,16) ;
    InReg = _mm_load_si128(++in);

    total = /* OutReg = */ _mm_or_si128(OutReg, _mm_and_si128(_mm_slli_epi32(InReg, 28 - 12), mask28));
    _mm_store_si128(out++, total);

    OutReg =   _mm_srli_epi32(InReg,12) ;
    InReg = _mm_load_si128(++in);

    OutReg = _mm_or_si128(OutReg, _mm_and_si128(_mm_slli_epi32(InReg, 28 - 8), mask28));
    total = _mm_add_epi32(total, OutReg);
    _mm_store_si128(out++, total);


    /* 8 */
    OutReg =   _mm_srli_epi32(InReg,8) ;
    InReg = _mm_load_si128(++in);

    total = /* OutReg = */ _mm_or_si128(OutReg, _mm_and_si128(_mm_slli_epi32(InReg, 28 - 4), mask28));
    _mm_store_si128(out++, total);

    OutReg =   _mm_srli_epi32(InReg,4) ;
    total = _mm_add_epi32(total, OutReg);
    _mm_store_si128(out++, total);

    return;
}

static void
unpack_28_fwd_7_1 (__m128i* __restrict__ out, const __m128i* __restrict__ in) {
    __m128i InReg;
    __m128i OutReg, total;
    const __m128i mask28 =  _mm_set1_epi32(268435455U);

    /* 1 first  */
    InReg = _mm_load_si128(in);

    total = /* OutReg = */ _mm_and_si128( InReg , mask28);
    _mm_store_si128(&(out[2]), total);


    /* 7 second */
    in += 5;
    InReg = _mm_load_si128(in);

    OutReg =   _mm_srli_epi32(InReg,8) ;
    InReg = _mm_load_si128(++in);

    total = /* OutReg = */ _mm_or_si128(OutReg, _mm_and_si128(_mm_slli_epi32(InReg, 28 - 4), mask28));
    _mm_store_si128(out++, total);

    return;
}

static void
unpack_28_fwd_8_2 (__m128i* __restrict__ out, const __m128i* __restrict__ in) {
    __m128i InReg;
    __m128i OutReg, total;
    const __m128i mask28 =  _mm_set1_epi32(268435455U);

    /* 2 first */
    InReg = _mm_load_si128(in);

    total = /* OutReg = */ _mm_and_si128( InReg , mask28);
    _mm_store_si128(&(out[2]), total);

    OutReg =   _mm_srli_epi32(InReg,28) ;
    InReg = _mm_load_si128(++in);

    OutReg = _mm_or_si128(OutReg, _mm_and_si128(_mm_slli_epi32(InReg, 28 - 24), mask28));
    total = _mm_add_epi32(total, OutReg);
    _mm_store_si128(&(out[3]), total);


    /* 8 second */
    in += (5 - 1);
    InReg = _mm_load_si128(in);

    OutReg =   _mm_srli_epi32(InReg,8) ;
    InReg = _mm_load_si128(++in);

    total = /* OutReg = */ _mm_or_si128(OutReg, _mm_and_si128(_mm_slli_epi32(InReg, 28 - 4), mask28));
    _mm_store_si128(out++, total);

    OutReg =   _mm_srli_epi32(InReg,4) ;
    total = _mm_add_epi32(total, OutReg);
    _mm_store_si128(out++, total);

    return;
}

static void
unpack_28_rev_1_3 (__m128i* __restrict__ out, const __m128i* __restrict__ in) {
    __m128i InReg;
    __m128i OutReg, total;
    const __m128i mask28 =  _mm_set1_epi32(268435455U);

    /* 1 */
    in += 7;
    InReg = _mm_load_si128(in);

    total = /* OutReg = */ _mm_and_si128( InReg , mask28);
#ifdef BRANCH_FREE_QTR_BLOCK
    total = _mm_sub_epi32(dummy,total);
#endif
    _mm_store_si128(out++, total);

    /* Skip row */
    out++;

    /* 3 */
    InReg = _mm_load_si128(++in);

    OutReg =   _mm_srli_epi32(InReg,24) ;
    InReg = _mm_load_si128(++in);

    total = /* OutReg = */ _mm_or_si128(OutReg, _mm_and_si128(_mm_slli_epi32(InReg, 28 - 20), mask28));
#ifdef BRANCH_FREE_QTR_BLOCK
    total = _mm_sub_epi32(dummy,total);
#endif
    _mm_store_si128(out++, total);

    return;
}

static void
unpack_28_rev_2_4 (__m128i* __restrict__ out, const __m128i* __restrict__ in) {
    __m128i InReg;
    __m128i OutReg, total;
    const __m128i mask28 =  _mm_set1_epi32(268435455U);

    /* 2 */
    in += 7;
    InReg = _mm_load_si128(in);

    total = /* OutReg = */ _mm_and_si128( InReg , mask28);
#ifdef BRANCH_FREE_QTR_BLOCK
    total = _mm_sub_epi32(_mm_set1_epi32(0U),total);
#endif
    _mm_store_si128(out++, total);

    OutReg =   _mm_srli_epi32(InReg,28) ;
    InReg = _mm_load_si128(++in);

    OutReg = _mm_or_si128(OutReg, _mm_and_si128(_mm_slli_epi32(InReg, 28 - 24), mask28));
#ifdef BRANCH_FREE_QTR_BLOCK
    total = _mm_sub_epi32(total, OutReg);
#else
    total = _mm_add_epi32(total, OutReg);
#endif
    _mm_store_si128(out++, total);


    /* 4 */
    OutReg =   _mm_srli_epi32(InReg,24) ;
    InReg = _mm_load_si128(++in);

    total = /* OutReg = */ _mm_or_si128(OutReg, _mm_and_si128(_mm_slli_epi32(InReg, 28 - 20), mask28));
#ifdef BRANCH_FREE_QTR_BLOCK
    total = _mm_sub_epi32(_mm_set1_epi32(0U),total);
#endif
    _mm_store_si128(out++, total);

    OutReg =   _mm_srli_epi32(InReg,20) ;
    InReg = _mm_load_si128(++in);

    OutReg = _mm_or_si128(OutReg, _mm_and_si128(_mm_slli_epi32(InReg, 28 - 16), mask28));
#ifdef BRANCH_FREE_QTR_BLOCK
    total = _mm_sub_epi32(total, OutReg);
#else
    total = _mm_add_epi32(total, OutReg);
#endif
    _mm_store_si128(out++, total);
    return;
}

static void
unpack_28_rev_3_5 (__m128i* __restrict__ out, const __m128i* __restrict__ in) {
    __m128i InReg;
    __m128i OutReg, total;
    const __m128i mask28 =  _mm_set1_epi32(268435455U);

    /* 3 */
    in += 8;
    InReg = _mm_load_si128(in);

    OutReg =   _mm_srli_epi32(InReg,24) ;
    InReg = _mm_load_si128(++in);

    total = /* OutReg = */ _mm_or_si128(OutReg, _mm_and_si128(_mm_slli_epi32(InReg, 28 - 20), mask28));
#ifdef BRANCH_FREE_QTR_BLOCK
    total = _mm_sub_epi32(dummy,total);
#endif
    _mm_store_si128(out++, total);

    /* Skip row */
    out++;

    /* 5 */
    InReg = _mm_load_si128(++in);

    OutReg =   _mm_srli_epi32(InReg,16) ;
    InReg = _mm_load_si128(++in);

    total = /* OutReg = */ _mm_or_si128(OutReg, _mm_and_si128(_mm_slli_epi32(InReg, 28 - 12), mask28));
#ifdef BRANCH_FREE_QTR_BLOCK
    total = _mm_sub_epi32(dummy,total);
#endif
    _mm_store_si128(out++, total);

    return;
}

static void
unpack_28_rev_4_6 (__m128i* __restrict__ out, const __m128i* __restrict__ in) {
    __m128i InReg;
    __m128i OutReg, total;
    const __m128i mask28 =  _mm_set1_epi32(268435455U);

    /* 4 */
    in += 8;
    InReg = _mm_load_si128(in);

    OutReg =   _mm_srli_epi32(InReg,24) ;
    InReg = _mm_load_si128(++in);

    total = /* OutReg = */ _mm_or_si128(OutReg, _mm_and_si128(_mm_slli_epi32(InReg, 28 - 20), mask28));
#ifdef BRANCH_FREE_QTR_BLOCK
    total = _mm_sub_epi32(_mm_set1_epi32(0U),total);
#endif
    _mm_store_si128(out++, total);

    OutReg =   _mm_srli_epi32(InReg,20) ;
    InReg = _mm_load_si128(++in);

    OutReg = _mm_or_si128(OutReg, _mm_and_si128(_mm_slli_epi32(InReg, 28 - 16), mask28));
#ifdef BRANCH_FREE_QTR_BLOCK
    total = _mm_sub_epi32(total, OutReg);
#else
    total = _mm_add_epi32(total, OutReg);
#endif
    _mm_store_si128(out++, total);


    /* 6 */
    OutReg =   _mm_srli_epi32(InReg,16) ;
    InReg = _mm_load_si128(++in);

    total = /* OutReg = */ _mm_or_si128(OutReg, _mm_and_si128(_mm_slli_epi32(InReg, 28 - 12), mask28));
#ifdef BRANCH_FREE_QTR_BLOCK
    total = _mm_sub_epi32(_mm_set1_epi32(0U),total);
#endif
    _mm_store_si128(out++, total);

    OutReg =   _mm_srli_epi32(InReg,12) ;
    InReg = _mm_load_si128(++in);

    OutReg = _mm_or_si128(OutReg, _mm_and_si128(_mm_slli_epi32(InReg, 28 - 8), mask28));
#ifdef BRANCH_FREE_QTR_BLOCK
    total = _mm_sub_epi32(total, OutReg);
#else
    total = _mm_add_epi32(total, OutReg);
#endif
    _mm_store_si128(out++, total);

    return;
}

static void
unpack_28_rev_5_7 (__m128i* __restrict__ out, const __m128i* __restrict__ in) {
    __m128i InReg;
    __m128i OutReg, total;
    const __m128i mask28 =  _mm_set1_epi32(268435455U);

    /* 5 */
    in += 10;
    InReg = _mm_load_si128(in);

    OutReg =   _mm_srli_epi32(InReg,16) ;
    InReg = _mm_load_si128(++in);

    total = /* OutReg = */ _mm_or_si128(OutReg, _mm_and_si128(_mm_slli_epi32(InReg, 28 - 12), mask28));
#ifdef BRANCH_FREE_QTR_BLOCK
    total = _mm_sub_epi32(dummy,total);
#endif
    _mm_store_si128(out++, total);

    /* Skip row */
    out++;

    /* 7 */
    InReg = _mm_load_si128(++in);

    OutReg =   _mm_srli_epi32(InReg,8) ;
    InReg = _mm_load_si128(++in);

    total = /* OutReg = */ _mm_or_si128(OutReg, _mm_and_si128(_mm_slli_epi32(InReg, 28 - 4), mask28));
#ifdef BRANCH_FREE_QTR_BLOCK
    total = _mm_sub_epi32(dummy,total);
#endif
    _mm_store_si128(out++, total);

    return;
}

static void
unpack_28_rev_6_8 (__m128i* __restrict__ out, const __m128i* __restrict__ in) {
    __m128i InReg;
    __m128i OutReg, total;
    const __m128i mask28 =  _mm_set1_epi32(268435455U);

    /* 6 */
    in += 10;
    InReg = _mm_load_si128(in);

    OutReg =   _mm_srli_epi32(InReg,16) ;
    InReg = _mm_load_si128(++in);

    total = /* OutReg = */ _mm_or_si128(OutReg, _mm_and_si128(_mm_slli_epi32(InReg, 28 - 12), mask28));
#ifdef BRANCH_FREE_QTR_BLOCK
    total = _mm_sub_epi32(_mm_set1_epi32(0U),total);
#endif
    _mm_store_si128(out++, total);

    OutReg =   _mm_srli_epi32(InReg,12) ;
    InReg = _mm_load_si128(++in);

    OutReg = _mm_or_si128(OutReg, _mm_and_si128(_mm_slli_epi32(InReg, 28 - 8), mask28));
#ifdef BRANCH_FREE_QTR_BLOCK
    total = _mm_sub_epi32(total, OutReg);
#else
    total = _mm_add_epi32(total, OutReg);
#endif
    _mm_store_si128(out++, total);


    /* 8 */
    OutReg =   _mm_srli_epi32(InReg,8) ;
    InReg = _mm_load_si128(++in);

    total = /* OutReg = */ _mm_or_si128(OutReg, _mm_and_si128(_mm_slli_epi32(InReg, 28 - 4), mask28));
#ifdef BRANCH_FREE_QTR_BLOCK
    total = _mm_sub_epi32(_mm_set1_epi32(0U),total);
#endif
    _mm_store_si128(out++, total);

    OutReg =   _mm_srli_epi32(InReg,4) ;
#ifdef BRANCH_FREE_QTR_BLOCK
    total = _mm_sub_epi32(total, OutReg);
#else
    total = _mm_add_epi32(total, OutReg);
#endif
    _mm_store_si128(out++, total);

    return;
}

static void
unpack_28_rev_7_1 (__m128i* __restrict__ out, const __m128i* __restrict__ in) {
    __m128i InReg;
    __m128i OutReg, total;
    const __m128i mask28 =  _mm_set1_epi32(268435455U);

    /* 1 first */
    in += 7;
    InReg = _mm_load_si128(in);

    total = /* OutReg = */ _mm_and_si128( InReg , mask28);
#ifdef BRANCH_FREE_QTR_BLOCK
    total = _mm_sub_epi32(dummy,total);
#endif
    _mm_store_si128(&(out[2]), total);


    /* 7 second */
    in += (12 - 7);
    InReg = _mm_load_si128(in);

    OutReg =   _mm_srli_epi32(InReg,8) ;
    InReg = _mm_load_si128(++in);

    total = /* OutReg = */ _mm_or_si128(OutReg, _mm_and_si128(_mm_slli_epi32(InReg, 28 - 4), mask28));
#ifdef BRANCH_FREE_QTR_BLOCK
    total = _mm_sub_epi32(dummy,total);
#endif
    _mm_store_si128(out++, total);

    return;
}

static void
unpack_28_rev_8_2 (__m128i* __restrict__ out, const __m128i* __restrict__ in) {
    __m128i InReg;
    __m128i OutReg, total;
    const __m128i mask28 =  _mm_set1_epi32(268435455U);

    /* 2 first */
    in += 7;
    InReg = _mm_load_si128(in);

    total = /* OutReg = */ _mm_and_si128( InReg , mask28);
#ifdef BRANCH_FREE_QTR_BLOCK
    total = _mm_sub_epi32(_mm_set1_epi32(0U),total);
#endif
    _mm_store_si128(&(out[2]), total);

    OutReg =   _mm_srli_epi32(InReg,28) ;
    InReg = _mm_load_si128(++in);

    OutReg = _mm_or_si128(OutReg, _mm_and_si128(_mm_slli_epi32(InReg, 28 - 24), mask28));
#ifdef BRANCH_FREE_QTR_BLOCK
    total = _mm_sub_epi32(total, OutReg);
#else
    total = _mm_add_epi32(total, OutReg);
#endif
    _mm_store_si128(&(out[3]), total);


    /* 8 second */
    in += (12 - 8);
    InReg = _mm_load_si128(in);

    OutReg =   _mm_srli_epi32(InReg,8) ;
    InReg = _mm_load_si128(++in);

    total = /* OutReg = */ _mm_or_si128(OutReg, _mm_and_si128(_mm_slli_epi32(InReg, 28 - 4), mask28));
#ifdef BRANCH_FREE_QTR_BLOCK
    total = _mm_sub_epi32(_mm_set1_epi32(0U),total);
#endif
    _mm_store_si128(out++, total);

    OutReg =   _mm_srli_epi32(InReg,4) ;
#ifdef BRANCH_FREE_QTR_BLOCK
    total = _mm_sub_epi32(total, OutReg);
#else
    total = _mm_add_epi32(total, OutReg);
#endif
    _mm_store_si128(out++, total);

    return;
}

static void
unpack_30_fwd_1_3 (__m128i* __restrict__ out, const __m128i* __restrict__ in) {
    __m128i InReg;
    __m128i OutReg, total;
    const __m128i mask30 =  _mm_set1_epi32(1073741823U);

    /* 1 */
    InReg = _mm_load_si128(in);

    total = /* OutReg = */ _mm_and_si128( InReg , mask30);
    _mm_store_si128(out++, total);

    /* Skip row */
    out++;

    /* 3 */
    InReg = _mm_load_si128(++in);

    OutReg =   _mm_srli_epi32(InReg,28) ;
    InReg = _mm_load_si128(++in);

    total = /* OutReg = */ _mm_or_si128(OutReg, _mm_and_si128(_mm_slli_epi32(InReg, 30 - 26), mask30));
    _mm_store_si128(out++, total);

    return;
}

static void
unpack_30_fwd_2_4 (__m128i* __restrict__ out, const __m128i* __restrict__ in) {
    __m128i InReg;
    __m128i OutReg, total;
    const __m128i mask30 =  _mm_set1_epi32(1073741823U);

    /* 2 */
    InReg = _mm_load_si128(in);

    total = /* OutReg = */ _mm_and_si128( InReg , mask30);
    _mm_store_si128(out++, total);

    OutReg =   _mm_srli_epi32(InReg,30) ;
    InReg = _mm_load_si128(++in);

    OutReg = _mm_or_si128(OutReg, _mm_and_si128(_mm_slli_epi32(InReg, 30 - 28), mask30));
    total = _mm_add_epi32(total, OutReg);
    _mm_store_si128(out++, total);


    /* 4 */
    OutReg =   _mm_srli_epi32(InReg,28) ;
    InReg = _mm_load_si128(++in);

    total = /* OutReg = */ _mm_or_si128(OutReg, _mm_and_si128(_mm_slli_epi32(InReg, 30 - 26), mask30));
    _mm_store_si128(out++, total);

    OutReg =   _mm_srli_epi32(InReg,26) ;
    InReg = _mm_load_si128(++in);

    OutReg = _mm_or_si128(OutReg, _mm_and_si128(_mm_slli_epi32(InReg, 30 - 24), mask30));
    total = _mm_add_epi32(total, OutReg);
    _mm_store_si128(out++, total);

    return;
}

static void
unpack_30_fwd_3_5 (__m128i* __restrict__ out, const __m128i* __restrict__ in) {
    __m128i InReg;
    __m128i OutReg, total;
    const __m128i mask30 =  _mm_set1_epi32(1073741823U);

    /* 3 */
    InReg = _mm_load_si128(++in);

    OutReg =   _mm_srli_epi32(InReg,28) ;
    InReg = _mm_load_si128(++in);

    total = /* OutReg = */ _mm_or_si128(OutReg, _mm_and_si128(_mm_slli_epi32(InReg, 30 - 26), mask30));
    _mm_store_si128(out++, total);

    /* Skip row */
    out++;

    /* 5 */
    InReg = _mm_load_si128(++in);

    OutReg =   _mm_srli_epi32(InReg,24) ;
    InReg = _mm_load_si128(++in);

    total = /* OutReg = */ _mm_or_si128(OutReg, _mm_and_si128(_mm_slli_epi32(InReg, 30 - 22), mask30));
    _mm_store_si128(out++, total);

    return;
}

static void
unpack_30_fwd_4_6 (__m128i* __restrict__ out, const __m128i* __restrict__ in) {
    __m128i InReg;
    __m128i OutReg, total;
    const __m128i mask30 =  _mm_set1_epi32(1073741823U);

    /* 4 */
    InReg = _mm_load_si128(++in);

    OutReg =   _mm_srli_epi32(InReg,28) ;
    InReg = _mm_load_si128(++in);

    total = /* OutReg = */ _mm_or_si128(OutReg, _mm_and_si128(_mm_slli_epi32(InReg, 30 - 26), mask30));
    _mm_store_si128(out++, total);

    OutReg =   _mm_srli_epi32(InReg,26) ;
    InReg = _mm_load_si128(++in);

    OutReg = _mm_or_si128(OutReg, _mm_and_si128(_mm_slli_epi32(InReg, 30 - 24), mask30));
    total = _mm_add_epi32(total, OutReg);
    _mm_store_si128(out++, total);


    /* 6 */
    OutReg =   _mm_srli_epi32(InReg,24) ;
    InReg = _mm_load_si128(++in);

    total = /* OutReg = */ _mm_or_si128(OutReg, _mm_and_si128(_mm_slli_epi32(InReg, 30 - 22), mask30));
    _mm_store_si128(out++, total);

    OutReg =   _mm_srli_epi32(InReg,22) ;
    InReg = _mm_load_si128(++in);

    OutReg = _mm_or_si128(OutReg, _mm_and_si128(_mm_slli_epi32(InReg, 30 - 20), mask30));
    total = _mm_add_epi32(total, OutReg);
    _mm_store_si128(out++, total);

    return;
}

static void
unpack_30_fwd_5_7 (__m128i* __restrict__ out, const __m128i* __restrict__ in) {
    __m128i InReg;
    __m128i OutReg, total;
    const __m128i mask30 =  _mm_set1_epi32(1073741823U);

    /* 5 */
    in += 3;
    InReg = _mm_load_si128(in);

    OutReg =   _mm_srli_epi32(InReg,24) ;
    InReg = _mm_load_si128(++in);

    total = /* OutReg = */ _mm_or_si128(OutReg, _mm_and_si128(_mm_slli_epi32(InReg, 30 - 22), mask30));
    _mm_store_si128(out++, total);

    /* Skip row */
    out++;

    /* 7 */
    InReg = _mm_load_si128(++in);

    OutReg =   _mm_srli_epi32(InReg,20) ;
    InReg = _mm_load_si128(++in);

    total = /* OutReg = */ _mm_or_si128(OutReg, _mm_and_si128(_mm_slli_epi32(InReg, 30 - 18), mask30));
    _mm_store_si128(out++, total);

    return;
}

static void
unpack_30_fwd_6_8 (__m128i* __restrict__ out, const __m128i* __restrict__ in) {
    __m128i InReg;
    __m128i OutReg, total;
    const __m128i mask30 =  _mm_set1_epi32(1073741823U);

    /* 6 */
    in += 3;
    InReg = _mm_load_si128(in);

    OutReg =   _mm_srli_epi32(InReg,24) ;
    InReg = _mm_load_si128(++in);

    total = /* OutReg = */ _mm_or_si128(OutReg, _mm_and_si128(_mm_slli_epi32(InReg, 30 - 22), mask30));
    _mm_store_si128(out++, total);

    OutReg =   _mm_srli_epi32(InReg,22) ;
    InReg = _mm_load_si128(++in);

    OutReg = _mm_or_si128(OutReg, _mm_and_si128(_mm_slli_epi32(InReg, 30 - 20), mask30));
    total = _mm_add_epi32(total, OutReg);
    _mm_store_si128(out++, total);


    /* 8 */
    OutReg =   _mm_srli_epi32(InReg,20) ;
    InReg = _mm_load_si128(++in);

    total = /* OutReg = */ _mm_or_si128(OutReg, _mm_and_si128(_mm_slli_epi32(InReg, 30 - 18), mask30));
    _mm_store_si128(out++, total);

    OutReg =   _mm_srli_epi32(InReg,18) ;
    InReg = _mm_load_si128(++in);

    OutReg = _mm_or_si128(OutReg, _mm_and_si128(_mm_slli_epi32(InReg, 30 - 16), mask30));
    total = _mm_add_epi32(total, OutReg);
    _mm_store_si128(out++, total);

    return;
}

static void
unpack_30_fwd_7_1 (__m128i* __restrict__ out, const __m128i* __restrict__ in) {
    __m128i InReg;
    __m128i OutReg, total;
    const __m128i mask30 =  _mm_set1_epi32(1073741823U);

    /* 1 first */
    InReg = _mm_load_si128(in);

    total = /* OutReg = */ _mm_and_si128( InReg , mask30);
    _mm_store_si128(&(out[2]), total);


    /* 7 second */
    in += 5;
    InReg = _mm_load_si128(in);

    OutReg =   _mm_srli_epi32(InReg,20) ;
    InReg = _mm_load_si128(++in);

    total = /* OutReg = */ _mm_or_si128(OutReg, _mm_and_si128(_mm_slli_epi32(InReg, 30 - 18), mask30));
    _mm_store_si128(out++, total);

    return;
}

static void
unpack_30_fwd_8_2 (__m128i* __restrict__ out, const __m128i* __restrict__ in) {
    __m128i InReg;
    __m128i OutReg, total;
    const __m128i mask30 =  _mm_set1_epi32(1073741823U);

    /* 2 first */
    InReg = _mm_load_si128(in);

    total = /* OutReg = */ _mm_and_si128( InReg , mask30);
    _mm_store_si128(&(out[2]), total);

    OutReg =   _mm_srli_epi32(InReg,30) ;
    InReg = _mm_load_si128(++in);

    OutReg = _mm_or_si128(OutReg, _mm_and_si128(_mm_slli_epi32(InReg, 30 - 28), mask30));
    total = _mm_add_epi32(total, OutReg);
    _mm_store_si128(&(out[3]), total);


    /* 8 second */
    in += (5 - 1);
    InReg = _mm_load_si128(in);

    OutReg =   _mm_srli_epi32(InReg,20) ;
    InReg = _mm_load_si128(++in);

    total = /* OutReg = */ _mm_or_si128(OutReg, _mm_and_si128(_mm_slli_epi32(InReg, 30 - 18), mask30));
    _mm_store_si128(out++, total);

    OutReg =   _mm_srli_epi32(InReg,18) ;
    InReg = _mm_load_si128(++in);

    OutReg = _mm_or_si128(OutReg, _mm_and_si128(_mm_slli_epi32(InReg, 30 - 16), mask30));
    total = _mm_add_epi32(total, OutReg);
    _mm_store_si128(out++, total);

    return;
}

static void
unpack_30_rev_1_3 (__m128i* __restrict__ out, const __m128i* __restrict__ in) {
    __m128i InReg;
    __m128i OutReg, total;
    const __m128i mask30 =  _mm_set1_epi32(1073741823U);

    /* 1 */
    in += 7;
    InReg = _mm_load_si128(in);

    OutReg =   _mm_srli_epi32(InReg,16) ;
    InReg = _mm_load_si128(++in);

    total = /* OutReg = */ _mm_or_si128(OutReg, _mm_and_si128(_mm_slli_epi32(InReg, 30 - 14), mask30));
#ifdef BRANCH_FREE_QTR_BLOCK
    total = _mm_sub_epi32(dummy,total);
#endif
    _mm_store_si128(out++, total);

    /* Skip row */
    out++;

    /* 3 */
    InReg = _mm_load_si128(++in);

    OutReg =   _mm_srli_epi32(InReg,12) ;
    InReg = _mm_load_si128(++in);

    total = /* OutReg = */ _mm_or_si128(OutReg, _mm_and_si128(_mm_slli_epi32(InReg, 30 - 10), mask30));
#ifdef BRANCH_FREE_QTR_BLOCK
    total = _mm_sub_epi32(dummy,total);
#endif
    _mm_store_si128(out++, total);

    return;
}

static void
unpack_30_rev_2_4 (__m128i* __restrict__ out, const __m128i* __restrict__ in) {
    __m128i InReg;
    __m128i OutReg, total;
    const __m128i mask30 =  _mm_set1_epi32(1073741823U);

    /* 2 */
    in += 7;
    InReg = _mm_load_si128(in);

    OutReg =   _mm_srli_epi32(InReg,16) ;
    InReg = _mm_load_si128(++in);

    total = /* OutReg = */ _mm_or_si128(OutReg, _mm_and_si128(_mm_slli_epi32(InReg, 30 - 14), mask30));
#ifdef BRANCH_FREE_QTR_BLOCK
    total = _mm_sub_epi32(_mm_set1_epi32(0U),total);
#endif
    _mm_store_si128(out++, total);

    OutReg =   _mm_srli_epi32(InReg,14) ;
    InReg = _mm_load_si128(++in);

    OutReg = _mm_or_si128(OutReg, _mm_and_si128(_mm_slli_epi32(InReg, 30 - 12), mask30));
#ifdef BRANCH_FREE_QTR_BLOCK
    total = _mm_sub_epi32(total, OutReg);
#else
    total = _mm_add_epi32(total, OutReg);
#endif
    _mm_store_si128(out++, total);


    /* 4 */
    OutReg =   _mm_srli_epi32(InReg,12) ;
    InReg = _mm_load_si128(++in);

    total = /* OutReg = */ _mm_or_si128(OutReg, _mm_and_si128(_mm_slli_epi32(InReg, 30 - 10), mask30));
#ifdef BRANCH_FREE_QTR_BLOCK
    total = _mm_sub_epi32(_mm_set1_epi32(0U),total);
#endif
    _mm_store_si128(out++, total);

    OutReg =   _mm_srli_epi32(InReg,10) ;
    InReg = _mm_load_si128(++in);

    OutReg = _mm_or_si128(OutReg, _mm_and_si128(_mm_slli_epi32(InReg, 30 - 8), mask30));
#ifdef BRANCH_FREE_QTR_BLOCK
    total = _mm_sub_epi32(total, OutReg);
#else
    total = _mm_add_epi32(total, OutReg);
#endif
    _mm_store_si128(out++, total);
    return;
}

static void
unpack_30_rev_3_5 (__m128i* __restrict__ out, const __m128i* __restrict__ in) {
    __m128i InReg;
    __m128i OutReg, total;
    const __m128i mask30 =  _mm_set1_epi32(1073741823U);

    /* 3 */
    in += 9;
    InReg = _mm_load_si128(in);

    OutReg =   _mm_srli_epi32(InReg,12) ;
    InReg = _mm_load_si128(++in);

    total = /* OutReg = */ _mm_or_si128(OutReg, _mm_and_si128(_mm_slli_epi32(InReg, 30 - 10), mask30));
#ifdef BRANCH_FREE_QTR_BLOCK
    total = _mm_sub_epi32(dummy,total);
#endif
    _mm_store_si128(out++, total);

    /* Skip row */
    out++;

    /* 5 */
    InReg = _mm_load_si128(++in);

    OutReg =   _mm_srli_epi32(InReg,8) ;
    InReg = _mm_load_si128(++in);

    total = /* OutReg = */ _mm_or_si128(OutReg, _mm_and_si128(_mm_slli_epi32(InReg, 30 - 6), mask30));
#ifdef BRANCH_FREE_QTR_BLOCK
    total = _mm_sub_epi32(dummy,total);
#endif
    _mm_store_si128(out++, total);

    return;
}

static void
unpack_30_rev_4_6 (__m128i* __restrict__ out, const __m128i* __restrict__ in) {
    __m128i InReg;
    __m128i OutReg, total;
    const __m128i mask30 =  _mm_set1_epi32(1073741823U);

    /* 4 */
    in += 9;
    InReg = _mm_load_si128(in);

    OutReg =   _mm_srli_epi32(InReg,12) ;
    InReg = _mm_load_si128(++in);

    total = /* OutReg = */ _mm_or_si128(OutReg, _mm_and_si128(_mm_slli_epi32(InReg, 30 - 10), mask30));
#ifdef BRANCH_FREE_QTR_BLOCK
    total = _mm_sub_epi32(_mm_set1_epi32(0U),total);
#endif
    _mm_store_si128(out++, total);

    OutReg =   _mm_srli_epi32(InReg,10) ;
    InReg = _mm_load_si128(++in);

    OutReg = _mm_or_si128(OutReg, _mm_and_si128(_mm_slli_epi32(InReg, 30 - 8), mask30));
#ifdef BRANCH_FREE_QTR_BLOCK
    total = _mm_sub_epi32(total, OutReg);
#else
    total = _mm_add_epi32(total, OutReg);
#endif
    _mm_store_si128(out++, total);


    /* 6 */
    OutReg =   _mm_srli_epi32(InReg,8) ;
    InReg = _mm_load_si128(++in);

    total = /* OutReg = */ _mm_or_si128(OutReg, _mm_and_si128(_mm_slli_epi32(InReg, 30 - 6), mask30));
#ifdef BRANCH_FREE_QTR_BLOCK
    total = _mm_sub_epi32(_mm_set1_epi32(0U),total);
#endif
    _mm_store_si128(out++, total);

    OutReg =   _mm_srli_epi32(InReg,6) ;
    InReg = _mm_load_si128(++in);

    OutReg = _mm_or_si128(OutReg, _mm_and_si128(_mm_slli_epi32(InReg, 30 - 4), mask30));
#ifdef BRANCH_FREE_QTR_BLOCK
    total = _mm_sub_epi32(total, OutReg);
#else
    total = _mm_add_epi32(total, OutReg);
#endif
    _mm_store_si128(out++, total);

    return;
}

static void
unpack_30_rev_5_7 (__m128i* __restrict__ out, const __m128i* __restrict__ in) {
    __m128i InReg;
    __m128i OutReg, total;
    const __m128i mask30 =  _mm_set1_epi32(1073741823U);

    /* 5 */
    in += 11;
    InReg = _mm_load_si128(in);

    OutReg =   _mm_srli_epi32(InReg,8) ;
    InReg = _mm_load_si128(++in);

    total = /* OutReg = */ _mm_or_si128(OutReg, _mm_and_si128(_mm_slli_epi32(InReg, 30 - 6), mask30));
#ifdef BRANCH_FREE_QTR_BLOCK
    total = _mm_sub_epi32(dummy,total);
#endif
    _mm_store_si128(out++, total);

    /* Skip row */
    out++;

    /* 7 */
    InReg = _mm_load_si128(++in);

    OutReg =   _mm_srli_epi32(InReg,4) ;
    InReg = _mm_load_si128(++in);

    total = /* OutReg = */ _mm_or_si128(OutReg, _mm_and_si128(_mm_slli_epi32(InReg, 30 - 2), mask30));
#ifdef BRANCH_FREE_QTR_BLOCK
    total = _mm_sub_epi32(dummy,total);
#endif
    _mm_store_si128(out++, total);

    return;
}

static void
unpack_30_rev_6_8 (__m128i* __restrict__ out, const __m128i* __restrict__ in) {
    __m128i InReg;
    __m128i OutReg, total;
    const __m128i mask30 =  _mm_set1_epi32(1073741823U);

    /* 6 */
    in += 11;
    InReg = _mm_load_si128(in);

    OutReg =   _mm_srli_epi32(InReg,8) ;
    InReg = _mm_load_si128(++in);

    total = /* OutReg = */ _mm_or_si128(OutReg, _mm_and_si128(_mm_slli_epi32(InReg, 30 - 6), mask30));
#ifdef BRANCH_FREE_QTR_BLOCK
    total = _mm_sub_epi32(_mm_set1_epi32(0U),total);
#endif
    _mm_store_si128(out++, total);

    OutReg =   _mm_srli_epi32(InReg,6) ;
    InReg = _mm_load_si128(++in);

    OutReg = _mm_or_si128(OutReg, _mm_and_si128(_mm_slli_epi32(InReg, 30 - 4), mask30));
#ifdef BRANCH_FREE_QTR_BLOCK
    total = _mm_sub_epi32(total, OutReg);
#else
    total = _mm_add_epi32(total, OutReg);
#endif
    _mm_store_si128(out++, total);


    /* 8 */
    OutReg =   _mm_srli_epi32(InReg,4) ;
    InReg = _mm_load_si128(++in);

    total = /* OutReg = */ _mm_or_si128(OutReg, _mm_and_si128(_mm_slli_epi32(InReg, 30 - 2), mask30));
#ifdef BRANCH_FREE_QTR_BLOCK
    total = _mm_sub_epi32(_mm_set1_epi32(0U),total);
#endif
    _mm_store_si128(out++, total);

    OutReg =   _mm_srli_epi32(InReg,2) ;
#ifdef BRANCH_FREE_QTR_BLOCK
    total = _mm_sub_epi32(total, OutReg);
#else
    total = _mm_add_epi32(total, OutReg);
#endif
    _mm_store_si128(out++, total);

    return;
}

static void
unpack_30_rev_7_1 (__m128i* __restrict__ out, const __m128i* __restrict__ in) {
    __m128i InReg;
    __m128i OutReg, total;
    const __m128i mask30 =  _mm_set1_epi32(1073741823U);

    /* 1 first */
[truncated: 73,106 more chars]
