# Supplementary material for: Bitpacking techniques for indexing genomes: I. Hash tables
Source: Algorithms Mol Biol. 2016 Apr 18;11:5. doi: 10.1186/s13015-016-0069-5 (PMC4835851; doi:10.1186/s13015-016-0069-5)
Supplement: Supplementary file 1 — 10.1007/s13015-016-0069-5 Source code. Source code in an archive format, using tar and bzip2, for all bitpacking implementations of hash tables, based on a modification of the SDSL 2.0 package. Package also includes the benchmarking programs used for timing experiments. This is the same package as provided in our companion paper on bitpacking for enhanced suffix arrays. [file 13015_2016_69_MOESM1_ESM.bz2 › sdsl-lite-modified/lib/bp32_encc_vector.cpp]

/* sdsl - succinct data structures library
    Copyright (C) 2015 Thomas Wu

    This program is free software: you can redistribute it and/or modify
    it under the terms of the GNU General Public License as published by
    the Free Software Foundation, either version 3 of the License, or
    (at your option) any later version.

    This program is distributed in the hope that it will be useful,
    but WITHOUT ANY WARRANTY; without even the implied warranty of
    MERCHANTABILITY or FITNESS FOR A PARTICULAR PURPOSE.  See the
    GNU General Public License for more details.

    You should have received a copy of the GNU General Public License
    along with this program.  If not, see http://www.gnu.org/licenses/ .
*/
#include "sdsl/bp32_encc_vector.hpp"
#include "sdsl/int_vector.hpp"
#include <emmintrin.h>		// For SSE2


#ifdef DEBUG
#include <stdio.h>
#define debug(x) x
#else
#define debug(x)
#endif


#define BLOCKSIZE 32


/* Handles the case where remainder == 32 => column 3, row -1 */
static void
unpack_00_0 (__m128i* __restrict__ out, const __m128i* __restrict__ in) {
#ifdef BRANCH_FREE_ROW_SUM
  __m128i zero = _mm_set1_epi32(0U);
  _mm_store_si128(out++, zero); /* dummy */
#endif

  /* _mm_store_si128(out++, zero); -- Not needed, since row == -1 */

  return;
}


static void
unpack_00_1 (__m128i* __restrict__ out, const __m128i* __restrict__ in) {
  __m128i zero = _mm_set1_epi32(0U);

#ifdef BRANCH_FREE_ROW_SUM
  _mm_store_si128(out++, zero); /* dummy */
#endif

  _mm_store_si128(out++, zero);

  return;
}


static void
unpack_04_fwd_1 (__m128i* __restrict__ out, const __m128i* __restrict__ in) {
    __m128i InReg;
    __m128i total;
    const __m128i mask4 =  _mm_set1_epi32(15U);

#ifdef BRANCH_FREE_ROW_SUM
    __m128i dummy = _mm_set1_epi32(0U);
    _mm_store_si128(out++, dummy);
#endif

    InReg = _mm_load_si128(in);

    total = /* OutReg = */ _mm_and_si128( InReg , mask4);
    _mm_store_si128(out++, total);

    return;
}

static void
unpack_04_fwd_3 (__m128i* __restrict__ out, const __m128i* __restrict__ in) {
    __m128i InReg;
    __m128i total;
    const __m128i mask4 =  _mm_set1_epi32(15U);

#ifdef BRANCH_FREE_ROW_SUM
    __m128i dummy = _mm_set1_epi32(0U);
    _mm_store_si128(out++, dummy);
#endif

    InReg = _mm_load_si128(in);

    total = /* OutReg = */ _mm_and_si128(  _mm_srli_epi32(InReg,4) , mask4);
    _mm_store_si128(out++, total);

    return;
}

static void
unpack_04_fwd_5 (__m128i* __restrict__ out, const __m128i* __restrict__ in) {
    __m128i InReg;
    __m128i total;
    const __m128i mask4 =  _mm_set1_epi32(15U);

#ifdef BRANCH_FREE_ROW_SUM
    __m128i dummy = _mm_set1_epi32(0U);
    _mm_store_si128(out++, dummy);
#endif

    InReg = _mm_load_si128(in);

    total = /* OutReg = */ _mm_and_si128(  _mm_srli_epi32(InReg,8) , mask4);
    _mm_store_si128(out++, total);

    return;
}

static void
unpack_04_fwd_7 (__m128i* __restrict__ out, const __m128i* __restrict__ in) {
    __m128i InReg;
    __m128i total;
    const __m128i mask4 =  _mm_set1_epi32(15U);

#ifdef BRANCH_FREE_ROW_SUM
    __m128i dummy = _mm_set1_epi32(0U);
    _mm_store_si128(out++, dummy);
#endif

    InReg = _mm_load_si128(in);

    total = /* OutReg = */ _mm_and_si128(  _mm_srli_epi32(InReg,12) , mask4);
    _mm_store_si128(out++, total);

    return;
}


static void
unpack_04_rev_1 (__m128i* __restrict__ out, const __m128i* __restrict__ in) {
    __m128i InReg;
    __m128i total;
    const __m128i mask4 =  _mm_set1_epi32(15U);

#ifdef BRANCH_FREE_ROW_SUM
    __m128i dummy = _mm_set1_epi32(0U);
    _mm_store_si128(out++, dummy);
#endif

    InReg = _mm_load_si128(in);

    total = /* OutReg = */ _mm_and_si128(  _mm_srli_epi32(InReg,16) , mask4);
    _mm_store_si128(out++, total);

    return;
}

static void
unpack_04_rev_3 (__m128i* __restrict__ out, const __m128i* __restrict__ in) {
    __m128i InReg;
    __m128i total;
    const __m128i mask4 =  _mm_set1_epi32(15U);

#ifdef BRANCH_FREE_ROW_SUM
    __m128i dummy = _mm_set1_epi32(0U);
    _mm_store_si128(out++, dummy);
#endif

    InReg = _mm_load_si128(in);

    total = /* OutReg = */ _mm_and_si128(  _mm_srli_epi32(InReg,20) , mask4);
    _mm_store_si128(out++, total);

    return;
}

static void
unpack_04_rev_5 (__m128i* __restrict__ out, const __m128i* __restrict__ in) {
    __m128i InReg;
    __m128i total;
    const __m128i mask4 =  _mm_set1_epi32(15U);

#ifdef BRANCH_FREE_ROW_SUM
    __m128i dummy = _mm_set1_epi32(0U);
    _mm_store_si128(out++, dummy);
#endif

    InReg = _mm_load_si128(in);

    total = /* OutReg = */ _mm_and_si128(  _mm_srli_epi32(InReg,24) , mask4);
    _mm_store_si128(out++, total);

    return;
}

static void
unpack_04_rev_7 (__m128i* __restrict__ out, const __m128i* __restrict__ in) {
    __m128i InReg;
    __m128i total;
    /* const __m128i mask4 =  _mm_set1_epi32(15U); */

#ifdef BRANCH_FREE_ROW_SUM
    __m128i dummy = _mm_set1_epi32(0U);
    _mm_store_si128(out++, dummy);
#endif

    InReg = _mm_load_si128(in);

    total = /* OutReg = */   _mm_srli_epi32(InReg,28) ;
    _mm_store_si128(out++, total);

    return;
}


static void
unpack_08_fwd_1 (__m128i* __restrict__ out, const __m128i* __restrict__ in) {
    __m128i InReg;
    __m128i total;
    const __m128i mask8 =  _mm_set1_epi32(255U);

#ifdef BRANCH_FREE_ROW_SUM
    __m128i dummy = _mm_set1_epi32(0U);
    _mm_store_si128(out++, dummy);
#endif

    InReg = _mm_load_si128(in);

    total = /* OutReg = */ _mm_and_si128( InReg , mask8);
    _mm_store_si128(out++, total);

    return;
}

static void
unpack_08_fwd_3 (__m128i* __restrict__ out, const __m128i* __restrict__ in) {
    __m128i InReg;
    __m128i total;
    const __m128i mask8 =  _mm_set1_epi32(255U);

#ifdef BRANCH_FREE_ROW_SUM
    __m128i dummy = _mm_set1_epi32(0U);
    _mm_store_si128(out++, dummy);
#endif

    InReg = _mm_load_si128(in);

    total = /* OutReg = */ _mm_and_si128(  _mm_srli_epi32(InReg,8) , mask8);
    _mm_store_si128(out++, total);

    return;
}

static void
unpack_08_fwd_5 (__m128i* __restrict__ out, const __m128i* __restrict__ in) {
    __m128i InReg;
    __m128i total;
    const __m128i mask8 =  _mm_set1_epi32(255U);

#ifdef BRANCH_FREE_ROW_SUM
    __m128i dummy = _mm_set1_epi32(0U);
    _mm_store_si128(out++, dummy);
#endif

    InReg = _mm_load_si128(in);

    total = /* OutReg = */ _mm_and_si128(  _mm_srli_epi32(InReg,16) , mask8);
    _mm_store_si128(out++, total);

    return;
}

static void
unpack_08_fwd_7 (__m128i* __restrict__ out, const __m128i* __restrict__ in) {
    __m128i InReg;
    __m128i total;
    /* const __m128i mask8 =  _mm_set1_epi32(255U); */

#ifdef BRANCH_FREE_ROW_SUM
    __m128i dummy = _mm_set1_epi32(0U);
    _mm_store_si128(out++, dummy);
#endif

    InReg = _mm_load_si128(in);

    total = /* OutReg = */ _mm_srli_epi32(InReg,24) ;
    _mm_store_si128(out++, total);

    return;
}


static void
unpack_08_rev_1 (__m128i* __restrict__ out, const __m128i* __restrict__ in) {
    __m128i InReg;
    __m128i total;
    const __m128i mask8 =  _mm_set1_epi32(255U);

#ifdef BRANCH_FREE_ROW_SUM
    __m128i dummy = _mm_set1_epi32(0U);
    _mm_store_si128(out++, dummy);
#endif

    in += 1;
    InReg = _mm_load_si128(in);


    total = /* OutReg = */ _mm_and_si128( InReg , mask8);
    _mm_store_si128(out++, total);

    return;
}

static void
unpack_08_rev_3 (__m128i* __restrict__ out, const __m128i* __restrict__ in) {
    __m128i InReg;
    __m128i total;
    const __m128i mask8 =  _mm_set1_epi32(255U);

#ifdef BRANCH_FREE_ROW_SUM
    __m128i dummy = _mm_set1_epi32(0U);
    _mm_store_si128(out++, dummy);
#endif

    in += 1;
    InReg = _mm_load_si128(in);


    total = /* OutReg = */ _mm_and_si128(  _mm_srli_epi32(InReg,8) , mask8);
    _mm_store_si128(out++, total);

    return;
}

static void
unpack_08_rev_5 (__m128i* __restrict__ out, const __m128i* __restrict__ in) {
    __m128i InReg;
    __m128i total;
    const __m128i mask8 =  _mm_set1_epi32(255U);

#ifdef BRANCH_FREE_ROW_SUM
    __m128i dummy = _mm_set1_epi32(0U);
    _mm_store_si128(out++, dummy);
#endif

    in += 1;
    InReg = _mm_load_si128(in);


    total = /* OutReg = */ _mm_and_si128(  _mm_srli_epi32(InReg,16) , mask8);
    _mm_store_si128(out++, total);

    return;
}

static void
unpack_08_rev_7 (__m128i* __restrict__ out, const __m128i* __restrict__ in) {
    __m128i InReg;
    __m128i total;
    /* const __m128i mask8 =  _mm_set1_epi32(255U); */

#ifdef BRANCH_FREE_ROW_SUM
    __m128i dummy = _mm_set1_epi32(0U);
    _mm_store_si128(out++, dummy);
#endif

    in += 1;
    InReg = _mm_load_si128(in);


    total = /* OutReg = */ _mm_srli_epi32(InReg,24) ;
    _mm_store_si128(out++, total);

    return;
}


static void
unpack_12_fwd_1 (__m128i* __restrict__ out, const __m128i* __restrict__ in) {
    __m128i InReg;
    __m128i total;
    const __m128i mask12 =  _mm_set1_epi32(4095U);

#ifdef BRANCH_FREE_ROW_SUM
    __m128i dummy = _mm_set1_epi32(0U);
    _mm_store_si128(out++, dummy);
#endif

    InReg = _mm_load_si128(in);

    total = /* OutReg = */ _mm_and_si128( InReg , mask12);
    _mm_store_si128(out++, total);

    return;
}

static void
unpack_12_fwd_3 (__m128i* __restrict__ out, const __m128i* __restrict__ in) {
    __m128i InReg;
    __m128i total;
    const __m128i mask12 =  _mm_set1_epi32(4095U);

#ifdef BRANCH_FREE_ROW_SUM
    __m128i dummy = _mm_set1_epi32(0U);
    _mm_store_si128(out++, dummy);
#endif

    InReg = _mm_load_si128(in);

    total = /* OutReg = */ _mm_and_si128(  _mm_srli_epi32(InReg,12) , mask12);
    _mm_store_si128(out++, total);

    return;
}

static void
unpack_12_fwd_5 (__m128i* __restrict__ out, const __m128i* __restrict__ in) {
    __m128i InReg;
    __m128i OutReg, total;
    const __m128i mask12 =  _mm_set1_epi32(4095U);

#ifdef BRANCH_FREE_ROW_SUM
    __m128i dummy = _mm_set1_epi32(0U);
    _mm_store_si128(out++, dummy);
#endif

    InReg = _mm_load_si128(in);

    OutReg =   _mm_srli_epi32(InReg,24) ;
    InReg = _mm_load_si128(++in);

#ifdef MULTIMASK
    total = /* OutReg = */ _mm_or_si128(OutReg, _mm_slli_epi32(_mm_and_si128(InReg, mask4), 12-4));
#else
    total = /* OutReg = */ _mm_or_si128(OutReg, _mm_and_si128(_mm_slli_epi32(InReg, 12 - 4), mask12));
#endif
    _mm_store_si128(out++, total);

    return;
}

static void
unpack_12_fwd_7 (__m128i* __restrict__ out, const __m128i* __restrict__ in) {
    __m128i InReg;
    __m128i total;
    const __m128i mask12 =  _mm_set1_epi32(4095U);

#ifdef BRANCH_FREE_ROW_SUM
    __m128i dummy = _mm_set1_epi32(0U);
    _mm_store_si128(out++, dummy);
#endif

    in += 1;
    InReg = _mm_load_si128(in);

    total = /* OutReg = */ _mm_and_si128(  _mm_srli_epi32(InReg,4) , mask12);
    _mm_store_si128(out++, total);

    return;
}


static void
unpack_12_rev_1 (__m128i* __restrict__ out, const __m128i* __restrict__ in) {
    __m128i InReg;
    __m128i total;
    const __m128i mask12 =  _mm_set1_epi32(4095U);

#ifdef BRANCH_FREE_ROW_SUM
    __m128i dummy = _mm_set1_epi32(0U);
    _mm_store_si128(out++, dummy);
#endif

    in += 1;
    InReg = _mm_load_si128(in);

    total = /* OutReg = */ _mm_and_si128(  _mm_srli_epi32(InReg,16) , mask12);
    _mm_store_si128(out++, total);

    return;
}

static void
unpack_12_rev_3 (__m128i* __restrict__ out, const __m128i* __restrict__ in) {
    __m128i InReg;
    __m128i OutReg, total;
    const __m128i mask12 =  _mm_set1_epi32(4095U);

#ifdef BRANCH_FREE_ROW_SUM
    __m128i dummy = _mm_set1_epi32(0U);
    _mm_store_si128(out++, dummy);
#endif

    in += 1;
    InReg = _mm_load_si128(in);

    OutReg =   _mm_srli_epi32(InReg,28) ;
    InReg = _mm_load_si128(++in);

#ifdef MULTIMASK
    total = /* OutReg = */ _mm_or_si128(OutReg, _mm_slli_epi32(_mm_and_si128(InReg, mask8), 12-8));
#else
    total = /* OutReg = */ _mm_or_si128(OutReg, _mm_and_si128(_mm_slli_epi32(InReg, 12 - 8), mask12));
#endif
    _mm_store_si128(out++, total);

    return;
}

static void
unpack_12_rev_5 (__m128i* __restrict__ out, const __m128i* __restrict__ in) {
    __m128i InReg;
    __m128i total;
    const __m128i mask12 =  _mm_set1_epi32(4095U);

#ifdef BRANCH_FREE_ROW_SUM
    __m128i dummy = _mm_set1_epi32(0U);
    _mm_store_si128(out++, dummy);
#endif

    in += 2;
    InReg = _mm_load_si128(in);

    total = /* OutReg = */ _mm_and_si128(  _mm_srli_epi32(InReg,8) , mask12);
    _mm_store_si128(out++, total);

    return;
}

static void
unpack_12_rev_7 (__m128i* __restrict__ out, const __m128i* __restrict__ in) {
    __m128i InReg;
    __m128i total;
    /* const __m128i mask12 =  _mm_set1_epi32(4095U); */

#ifdef BRANCH_FREE_ROW_SUM
    __m128i dummy = _mm_set1_epi32(0U);
    _mm_store_si128(out++, dummy);
#endif

    in += 2;
    InReg = _mm_load_si128(in);

    total = /* OutReg = */ _mm_srli_epi32(InReg,20) ;
    _mm_store_si128(out++, total);

    return;
}


static void
unpack_16_fwd_1 (__m128i* __restrict__ out, const __m128i* __restrict__ in) {
    __m128i InReg;
    __m128i total;
    const __m128i mask16 =  _mm_set1_epi32(65535U);

#ifdef BRANCH_FREE_ROW_SUM
    __m128i dummy = _mm_set1_epi32(0U);
    _mm_store_si128(out++, dummy);
#endif

    InReg = _mm_load_si128(in);

    total = /* OutReg = */ _mm_and_si128( InReg , mask16);
    _mm_store_si128(out++, total);

    return;
}

static void
unpack_16_fwd_3 (__m128i* __restrict__ out, const __m128i* __restrict__ in) {
    __m128i InReg;
    __m128i total;
    /* const __m128i mask16 =  _mm_set1_epi32(65535U); */

#ifdef BRANCH_FREE_ROW_SUM
    __m128i dummy = _mm_set1_epi32(0U);
    _mm_store_si128(out++, dummy);
#endif

    InReg = _mm_load_si128(in);

    total = /* OutReg = */ _mm_srli_epi32(InReg,16) ;
    _mm_store_si128(out++, total);

    return;
}

static void
unpack_16_fwd_5 (__m128i* __restrict__ out, const __m128i* __restrict__ in) {
    __m128i InReg;
    __m128i total;
    const __m128i mask16 =  _mm_set1_epi32(65535U);

#ifdef BRANCH_FREE_ROW_SUM
    __m128i dummy = _mm_set1_epi32(0U);
    _mm_store_si128(out++, dummy);
#endif

    in += 1;
    InReg = _mm_load_si128(in);

    total = /* OutReg = */ _mm_and_si128( InReg , mask16);
    _mm_store_si128(out++, total);

    return;
}

static void
unpack_16_fwd_7 (__m128i* __restrict__ out, const __m128i* __restrict__ in) {
    __m128i InReg;
    __m128i total;
    /* const __m128i mask16 =  _mm_set1_epi32(65535U); */

#ifdef BRANCH_FREE_ROW_SUM
    __m128i dummy = _mm_set1_epi32(0U);
    _mm_store_si128(out++, dummy);
#endif

    in += 1;
    InReg = _mm_load_si128(in);

    total = /* OutReg = */ _mm_srli_epi32(InReg,16) ;
    _mm_store_si128(out++, total);

    return;
}


static void
unpack_16_rev_1 (__m128i* __restrict__ out, const __m128i* __restrict__ in) {
    __m128i InReg;
    __m128i total;
    const __m128i mask16 =  _mm_set1_epi32(65535U);

#ifdef BRANCH_FREE_ROW_SUM
    __m128i dummy = _mm_set1_epi32(0U);
    _mm_store_si128(out++, dummy);
#endif

    in += 2;
    InReg = _mm_load_si128(in);

    total = /* OutReg = */ _mm_and_si128( InReg , mask16);
    _mm_store_si128(out++, total);
    
    return;
}

static void
unpack_16_rev_3 (__m128i* __restrict__ out, const __m128i* __restrict__ in) {
    __m128i InReg;
    __m128i total;
    /* const __m128i mask16 =  _mm_set1_epi32(65535U); */

#ifdef BRANCH_FREE_ROW_SUM
    __m128i dummy = _mm_set1_epi32(0U);
    _mm_store_si128(out++, dummy);
#endif

    in += 2;
    InReg = _mm_load_si128(in);

    total = /* OutReg = */ _mm_srli_epi32(InReg,16) ;
    _mm_store_si128(out++, total);

    return;
}

static void
unpack_16_rev_5 (__m128i* __restrict__ out, const __m128i* __restrict__ in) {
    __m128i InReg;
    __m128i total;
    const __m128i mask16 =  _mm_set1_epi32(65535U);

#ifdef BRANCH_FREE_ROW_SUM
    __m128i dummy = _mm_set1_epi32(0U);
    _mm_store_si128(out++, dummy);
#endif

    in += 3;
    InReg = _mm_load_si128(in);


    total = /* OutReg = */ _mm_and_si128( InReg , mask16);
    _mm_store_si128(out++, total);

    return;
}

static void
unpack_16_rev_7 (__m128i* __restrict__ out, const __m128i* __restrict__ in) {
    __m128i InReg;
    __m128i total;
    /* const __m128i mask16 =  _mm_set1_epi32(65535U); */

#ifdef BRANCH_FREE_ROW_SUM
    __m128i dummy = _mm_set1_epi32(0U);
    _mm_store_si128(out++, dummy);
#endif

    in += 3;
    InReg = _mm_load_si128(in);

    total = /* OutReg = */ _mm_srli_epi32(InReg,16) ;
    _mm_store_si128(out++, total);

    return;
}


static void
unpack_20_fwd_1 (__m128i* __restrict__ out, const __m128i* __restrict__ in) {
    __m128i InReg;
    __m128i total;
    const __m128i mask20 =  _mm_set1_epi32(1048575U);

#ifdef BRANCH_FREE_ROW_SUM
    __m128i dummy = _mm_set1_epi32(0U);
    _mm_store_si128(out++, dummy);
#endif

    InReg = _mm_load_si128(in);

    total = /* OutReg = */ _mm_and_si128( InReg , mask20);
    _mm_store_si128(out++, total);

    return;
}

static void
unpack_20_fwd_3 (__m128i* __restrict__ out, const __m128i* __restrict__ in) {
    __m128i InReg;
    __m128i OutReg, total;
    const __m128i mask20 =  _mm_set1_epi32(1048575U);

#ifdef BRANCH_FREE_ROW_SUM
    __m128i dummy = _mm_set1_epi32(0U);
    _mm_store_si128(out++, dummy);
#endif

    InReg = _mm_load_si128(in);

    OutReg =  _mm_srli_epi32(InReg,20) ;
    InReg = _mm_load_si128(++in);

#ifdef MULTIMASK
    total = /* OutReg = */ _mm_or_si128(OutReg, _mm_slli_epi32(_mm_and_si128(InReg, mask8), 20-8));
#else
    total = /* OutReg = */ _mm_or_si128(OutReg, _mm_and_si128(_mm_slli_epi32(InReg, 20 - 8), mask20));
#endif
    _mm_store_si128(out++, total);

    return;
}

static void
unpack_20_fwd_5 (__m128i* __restrict__ out, const __m128i* __restrict__ in) {
    __m128i InReg;
    __m128i total;
    const __m128i mask20 =  _mm_set1_epi32(1048575U);

#ifdef BRANCH_FREE_ROW_SUM
    __m128i dummy = _mm_set1_epi32(0U);
    _mm_store_si128(out++, dummy);
#endif

    in += 1;
    InReg = _mm_load_si128(in);

    total = /* OutReg = */ _mm_and_si128(  _mm_srli_epi32(InReg,8) , mask20);
    _mm_store_si128(out++, total);

    return;
}

static void
unpack_20_fwd_7 (__m128i* __restrict__ out, const __m128i* __restrict__ in) {
    __m128i InReg;
    __m128i OutReg, total;
    const __m128i mask20 =  _mm_set1_epi32(1048575U);

#ifdef BRANCH_FREE_ROW_SUM
    __m128i dummy = _mm_set1_epi32(0U);
    _mm_store_si128(out++, dummy);
#endif

    in += 1;
    InReg = _mm_load_si128(in);

    OutReg =   _mm_srli_epi32(InReg,28) ;
    InReg = _mm_load_si128(++in);

#ifdef MULTIMASK
    total = /* OutReg = */ _mm_or_si128(OutReg, _mm_slli_epi32(_mm_and_si128(InReg, mask16), 20-16));
#else
    total = /* OutReg = */ _mm_or_si128(OutReg, _mm_and_si128(_mm_slli_epi32(InReg, 20 - 16), mask20));
#endif
    _mm_store_si128(out++, total);

    return;
}


static void
unpack_20_rev_1 (__m128i* __restrict__ out, const __m128i* __restrict__ in) {
    __m128i InReg;
    __m128i OutReg, total;
    const __m128i mask20 =  _mm_set1_epi32(1048575U);

#ifdef BRANCH_FREE_ROW_SUM
    __m128i dummy = _mm_set1_epi32(0U);
    _mm_store_si128(out++, dummy);
#endif

    in += 2;
    InReg = _mm_load_si128(in);

    OutReg =   _mm_srli_epi32(InReg,16) ;
    InReg = _mm_load_si128(++in);

#ifdef MULTIMASK
    total = /* OutReg = */ _mm_or_si128(OutReg, _mm_slli_epi32(_mm_and_si128(InReg, mask4), 20-4));
#else
    total = /* OutReg = */ _mm_or_si128(OutReg, _mm_and_si128(_mm_slli_epi32(InReg, 20 - 4), mask20));
#endif
    _mm_store_si128(out++, total);

    return;
}

static void
unpack_20_rev_3 (__m128i* __restrict__ out, const __m128i* __restrict__ in) {
    __m128i InReg;
    __m128i total;
    const __m128i mask20 =  _mm_set1_epi32(1048575U);

#ifdef BRANCH_FREE_ROW_SUM
    __m128i dummy = _mm_set1_epi32(0U);
    _mm_store_si128(out++, dummy);
#endif

    in += 3;
    InReg = _mm_load_si128(in);

    total = /* OutReg = */ _mm_and_si128(  _mm_srli_epi32(InReg,4) , mask20);
    _mm_store_si128(out++, total);

    return;
}

static void
unpack_20_rev_5 (__m128i* __restrict__ out, const __m128i* __restrict__ in) {
    __m128i InReg;
    __m128i OutReg, total;
    const __m128i mask20 =  _mm_set1_epi32(1048575U);

#ifdef BRANCH_FREE_ROW_SUM
    __m128i dummy = _mm_set1_epi32(0U);
    _mm_store_si128(out++, dummy);
#endif

    in += 3;
    InReg = _mm_load_si128(in);

    OutReg =   _mm_srli_epi32(InReg,24) ;
    InReg = _mm_load_si128(++in);

#ifdef MULTIMASK
    total = /* OutReg = */ _mm_or_si128(OutReg, _mm_slli_epi32(_mm_and_si128(InReg, mask12), 20-12));
#else
    total = /* OutReg = */ _mm_or_si128(OutReg, _mm_and_si128(_mm_slli_epi32(InReg, 20 - 12), mask20));
#endif
    _mm_store_si128(out++, total);

    return;
}

static void
unpack_20_rev_7 (__m128i* __restrict__ out, const __m128i* __restrict__ in) {
    __m128i InReg;
    __m128i total;
    /* const __m128i mask20 =  _mm_set1_epi32(1048575U); */

#ifdef BRANCH_FREE_ROW_SUM
    __m128i dummy = _mm_set1_epi32(0U);
    _mm_store_si128(out++, dummy);
#endif

    in += 4;
    InReg = _mm_load_si128(in);

    total = /* OutReg = */ _mm_srli_epi32(InReg,12) ;
    _mm_store_si128(out++, total);

    return;
}


static void
unpack_24_fwd_1 (__m128i* __restrict__ out, const __m128i* __restrict__ in) {
    __m128i InReg;
    __m128i total;
    const __m128i mask24 =  _mm_set1_epi32(16777215U);

#ifdef BRANCH_FREE_ROW_SUM
    __m128i dummy = _mm_set1_epi32(0U);
    _mm_store_si128(out++, dummy);
#endif

    InReg = _mm_load_si128(in);

    total = /* OutReg = */ _mm_and_si128( InReg , mask24);
    _mm_store_si128(out++, total);

    return;
}

static void
unpack_24_fwd_3 (__m128i* __restrict__ out, const __m128i* __restrict__ in) {
    __m128i InReg;
    __m128i OutReg, total;
    const __m128i mask24 =  _mm_set1_epi32(16777215U);

#ifdef BRANCH_FREE_ROW_SUM
    __m128i dummy = _mm_set1_epi32(0U);
    _mm_store_si128(out++, dummy);
#endif

    InReg = _mm_load_si128(in);

    OutReg =   _mm_srli_epi32(InReg,24) ;
    InReg = _mm_load_si128(++in);

#ifdef MULTIMASK
    total = /* OutReg = */ _mm_or_si128(OutReg, _mm_slli_epi32(_mm_and_si128(InReg, mask16), 24-16));
#else
    total = /* OutReg = */ _mm_or_si128(OutReg, _mm_and_si128(_mm_slli_epi32(InReg, 24 - 16), mask24));
#endif
    _mm_store_si128(out++, total);

    return;
}

static void
unpack_24_fwd_5 (__m128i* __restrict__ out, const __m128i* __restrict__ in) {
    __m128i InReg;
    __m128i OutReg, total;
    const __m128i mask24 =  _mm_set1_epi32(16777215U);

#ifdef BRANCH_FREE_ROW_SUM
    __m128i dummy = _mm_set1_epi32(0U);
    _mm_store_si128(out++, dummy);
#endif

    in += 1;
    InReg = _mm_load_si128(in);


    OutReg =   _mm_srli_epi32(InReg,16) ;
    InReg = _mm_load_si128(++in);

#ifdef MULTIMASK
    total = /* OutReg = */ _mm_or_si128(OutReg, _mm_slli_epi32(_mm_and_si128(InReg, mask8), 24-8));
#else
    total = /* OutReg = */ _mm_or_si128(OutReg, _mm_and_si128(_mm_slli_epi32(InReg, 24 - 8), mask24));
#endif
    _mm_store_si128(out++, total);

    return;
}

static void
unpack_24_fwd_7 (__m128i* __restrict__ out, const __m128i* __restrict__ in) {
    __m128i InReg;
    __m128i total;
    /* const __m128i mask24 =  _mm_set1_epi32(16777215U); */

#ifdef BRANCH_FREE_ROW_SUM
    __m128i dummy = _mm_set1_epi32(0U);
    _mm_store_si128(out++, dummy);
#endif

    in += 2;
    InReg = _mm_load_si128(in);

    total = /* OutReg = */  _mm_srli_epi32(InReg,8) ;
    _mm_store_si128(out++, total);

    return;
}


static void
unpack_24_rev_1 (__m128i* __restrict__ out, const __m128i* __restrict__ in) {
    __m128i InReg;
    __m128i total;
    const __m128i mask24 =  _mm_set1_epi32(16777215U);

#ifdef BRANCH_FREE_ROW_SUM
    __m128i dummy = _mm_set1_epi32(0U);
    _mm_store_si128(out++, dummy);
#endif

    in += 3;
    InReg = _mm_load_si128(in);

    total = /* OutReg = */ _mm_and_si128( InReg , mask24);
    _mm_store_si128(out++, total);

    return;
}

static void
unpack_24_rev_3 (__m128i* __restrict__ out, const __m128i* __restrict__ in) {
    __m128i InReg;
    __m128i OutReg, total;
    const __m128i mask24 =  _mm_set1_epi32(16777215U);

#ifdef BRANCH_FREE_ROW_SUM
    __m128i dummy = _mm_set1_epi32(0U);
    _mm_store_si128(out++, dummy);
#endif

    in += 3;
    InReg = _mm_load_si128(in);


    OutReg =   _mm_srli_epi32(InReg,24) ;
    InReg = _mm_load_si128(++in);

#ifdef MULTIMASK
    total = /* OutReg = */ _mm_or_si128(OutReg, _mm_slli_epi32(_mm_and_si128(InReg, mask16), 24-16));
#else
    total = /* OutReg = */ _mm_or_si128(OutReg, _mm_and_si128(_mm_slli_epi32(InReg, 24 - 16), mask24));
#endif
    _mm_store_si128(out++, total);

    return;
}

static void
unpack_24_rev_5 (__m128i* __restrict__ out, const __m128i* __restrict__ in) {
    __m128i InReg;
    __m128i OutReg, total;
    const __m128i mask24 =  _mm_set1_epi32(16777215U);

#ifdef BRANCH_FREE_ROW_SUM
    __m128i dummy = _mm_set1_epi32(0U);
    _mm_store_si128(out++, dummy);
#endif

    in += 4;
    InReg = _mm_load_si128(in);


    OutReg =   _mm_srli_epi32(InReg,16) ;
    InReg = _mm_load_si128(++in);

#ifdef MULTIMASK
    total = /* OutReg = */ _mm_or_si128(OutReg, _mm_slli_epi32(_mm_and_si128(InReg, mask8), 24-8));
#else
    total = /* OutReg = */ _mm_or_si128(OutReg, _mm_and_si128(_mm_slli_epi32(InReg, 24 - 8), mask24));
#endif
    _mm_store_si128(out++, total);

    return;
}

static void
unpack_24_rev_7 (__m128i* __restrict__ out, const __m128i* __restrict__ in) {
    __m128i InReg;
    __m128i total;
    /* const __m128i mask24 =  _mm_set1_epi32(16777215U); */

#ifdef BRANCH_FREE_ROW_SUM
    __m128i dummy = _mm_set1_epi32(0U);
    _mm_store_si128(out++, dummy);
#endif

    in += 5;
    InReg = _mm_load_si128(in);


    total = /* OutReg = */ _mm_srli_epi32(InReg,8) ;
    _mm_store_si128(out++, total);

    return;
}


static void
unpack_28_fwd_1 (__m128i* __restrict__ out, const __m128i* __restrict__ in) {
    __m128i InReg;
    __m128i total;
    const __m128i mask28 =  _mm_set1_epi32(268435455U);

#ifdef BRANCH_FREE_ROW_SUM
    __m128i dummy = _mm_set1_epi32(0U);
    _mm_store_si128(out++, dummy);
#endif

    InReg = _mm_load_si128(in);

    total = /* OutReg = */ _mm_and_si128( InReg , mask28);
    _mm_store_si128(out++, total);

    return;
}

static void
unpack_28_fwd_3 (__m128i* __restrict__ out, const __m128i* __restrict__ in) {
    __m128i InReg;
    __m128i OutReg, total;
    const __m128i mask28 =  _mm_set1_epi32(268435455U);

#ifdef BRANCH_FREE_ROW_SUM
    __m128i dummy = _mm_set1_epi32(0U);
    _mm_store_si128(out++, dummy);
#endif

    InReg = _mm_load_si128(in);

    OutReg =   _mm_srli_epi32(InReg,28) ;
    InReg = _mm_load_si128(++in);

#ifdef MULTIMASK
    total = /* OutReg = */ _mm_or_si128(OutReg, _mm_slli_epi32(_mm_and_si128(InReg, mask24), 28-24));
#else
    total = /* OutReg = */ _mm_or_si128(OutReg, _mm_and_si128(_mm_slli_epi32(InReg, 28 - 24), mask28));
#endif
    _mm_store_si128(out++, total);

    return;
}

static void
unpack_28_fwd_5 (__m128i* __restrict__ out, const __m128i* __restrict__ in) {
    __m128i InReg;
    __m128i OutReg, total;
    const __m128i mask28 =  _mm_set1_epi32(268435455U);

#ifdef BRANCH_FREE_ROW_SUM
    __m128i dummy = _mm_set1_epi32(0U);
    _mm_store_si128(out++, dummy);
#endif

    in += 1;
    InReg = _mm_load_si128(in);

    OutReg =   _mm_srli_epi32(InReg,24) ;
    InReg = _mm_load_si128(++in);

#ifdef MULTIMASK
    total = /* OutReg = */ _mm_or_si128(OutReg, _mm_slli_epi32(_mm_and_si128(InReg, mask20), 28-20));
#else
    total = /* OutReg = */ _mm_or_si128(OutReg, _mm_and_si128(_mm_slli_epi32(InReg, 28 - 20), mask28));
#endif
    _mm_store_si128(out++, total);

    return;
}

static void
unpack_28_fwd_7 (__m128i* __restrict__ out, const __m128i* __restrict__ in) {
    __m128i InReg;
    __m128i OutReg, total;
    const __m128i mask28 =  _mm_set1_epi32(268435455U);

#ifdef BRANCH_FREE_ROW_SUM
    __m128i dummy = _mm_set1_epi32(0U);
    _mm_store_si128(out++, dummy);
#endif

    in += 2;
    InReg = _mm_load_si128(in);

    OutReg =   _mm_srli_epi32(InReg,20) ;
    InReg = _mm_load_si128(++in);

#ifdef MULTIMASK
    total = /* OutReg = */ _mm_or_si128(OutReg, _mm_slli_epi32(_mm_and_si128(InReg, mask16), 28-16));
#else
    total = /* OutReg = */ _mm_or_si128(OutReg, _mm_and_si128(_mm_slli_epi32(InReg, 28 - 16), mask28));
#endif
    _mm_store_si128(out++, total);

    return;
}


static void
unpack_28_rev_1 (__m128i* __restrict__ out, const __m128i* __restrict__ in) {
    __m128i InReg;
    __m128i OutReg, total;
    const __m128i mask28 =  _mm_set1_epi32(268435455U);

#ifdef BRANCH_FREE_ROW_SUM
    __m128i dummy = _mm_set1_epi32(0U);
    _mm_store_si128(out++, dummy);
#endif

    in += 3;
    InReg = _mm_load_si128(in);

    OutReg =   _mm_srli_epi32(InReg,16) ;
    InReg = _mm_load_si128(++in);

#ifdef MULTIMASK
    total = /* OutReg = */ _mm_or_si128(OutReg, _mm_slli_epi32(_mm_and_si128(InReg, mask12), 28-12));
#else
    total = /* OutReg = */ _mm_or_si128(OutReg, _mm_and_si128(_mm_slli_epi32(InReg, 28 - 12), mask28));
#endif
    _mm_store_si128(out++, total);

    return;
}

static void
unpack_28_rev_3 (__m128i* __restrict__ out, const __m128i* __restrict__ in) {
    __m128i InReg;
    __m128i OutReg, total;
    const __m128i mask28 =  _mm_set1_epi32(268435455U);

#ifdef BRANCH_FREE_ROW_SUM
    __m128i dummy = _mm_set1_epi32(0U);
    _mm_store_si128(out++, dummy);
#endif

    in += 4;
    InReg = _mm_load_si128(in);

    OutReg =   _mm_srli_epi32(InReg,12) ;
    InReg = _mm_load_si128(++in);

#ifdef MULTIMASK
    total = /* OutReg = */ _mm_or_si128(OutReg, _mm_slli_epi32(_mm_and_si128(InReg, mask8), 28-8));
#else
    total = /* OutReg = */ _mm_or_si128(OutReg, _mm_and_si128(_mm_slli_epi32(InReg, 28 - 8), mask28));
#endif
    _mm_store_si128(out++, total);

    return;
}

static void
unpack_28_rev_5 (__m128i* __restrict__ out, const __m128i* __restrict__ in) {
    __m128i InReg;
    __m128i OutReg, total;
    const __m128i mask28 =  _mm_set1_epi32(268435455U);

#ifdef BRANCH_FREE_ROW_SUM
    __m128i dummy = _mm_set1_epi32(0U);
    _mm_store_si128(out++, dummy);
#endif

    in += 5;
    InReg = _mm_load_si128(in);


    OutReg =   _mm_srli_epi32(InReg,8) ;
    InReg = _mm_load_si128(++in);

#ifdef MULTIMASK
    total = /* OutReg = */ _mm_or_si128(OutReg, _mm_slli_epi32(_mm_and_si128(InReg, mask4), 28-4));
#else
    total = /* OutReg = */ _mm_or_si128(OutReg, _mm_and_si128(_mm_slli_epi32(InReg, 28 - 4), mask28));
#endif
    _mm_store_si128(out++, total);

    return;
}

static void
unpack_28_rev_7 (__m128i* __restrict__ out, const __m128i* __restrict__ in) {
    __m128i InReg;
    __m128i total;
    /* const __m128i mask28 =  _mm_set1_epi32(268435455U); */

#ifdef BRANCH_FREE_ROW_SUM
    __m128i dummy = _mm_set1_epi32(0U);
    _mm_store_si128(out++, dummy);
#endif

    in += 6;
    InReg = _mm_load_si128(in);

    total = /* OutReg = */ _mm_srli_epi32(InReg,4) ;
    _mm_store_si128(out++, total);

    return;
}


static void
unpack_32_fwd_1 (__m128i* __restrict__ out, const __m128i* __restrict__ in) {
    __m128i total;

#ifdef BRANCH_FREE_ROW_SUM
    __m128i dummy = _mm_set1_epi32(0U);
    _mm_store_si128(out++, dummy);
#endif

    total = _mm_load_si128(in++);
    _mm_store_si128(out++, total);

    return;
}

static void
unpack_32_fwd_3 (__m128i* __restrict__ out, const __m128i* __restrict__ in) {
    __m128i total;

#ifdef BRANCH_FREE_ROW_SUM
    __m128i dummy = _mm_set1_epi32(0U);
    _mm_store_si128(out++, dummy);
#endif

    in += 1;

    total = _mm_load_si128(in++);
    _mm_store_si128(out++, total);

    return;
}

static void
unpack_32_fwd_5 (__m128i* __restrict__ out, const __m128i* __restrict__ in) {
    __m128i total;

    in += 2;

    total = _mm_load_si128(in++);
    _mm_store_si128(out++, total);

    return;
}

static void
unpack_32_fwd_7 (__m128i* __restrict__ out, const __m128i* __restrict__ in) {
    __m128i total;

#ifdef BRANCH_FREE_ROW_SUM
    __m128i dummy = _mm_set1_epi32(0U);
    _mm_store_si128(out++, dummy);
#endif

    in += 3;

    total = _mm_load_si128(in++);
    _mm_store_si128(out++, total);

    return;
}


static void
unpack_32_rev_1 (__m128i* __restrict__ out, const __m128i* __restrict__ in) {
    __m128i total;

#ifdef BRANCH_FREE_ROW_SUM
    __m128i dummy = _mm_set1_epi32(0U);
    _mm_store_si128(out++, dummy);
#endif

    in += 4;

    total = _mm_load_si128(in++);
    _mm_store_si128(out++, total);

    return;
}

static void
unpack_32_rev_3 (__m128i* __restrict__ out, const __m128i* __restrict__ in) {
    __m128i total;

#ifdef BRANCH_FREE_ROW_SUM
    __m128i dummy = _mm_set1_epi32(0U);
    _mm_store_si128(out++, dummy);
#endif

    in += 5;

    total = _mm_load_si128(in++);
    _mm_store_si128(out++, total);

    return;
}

static void
unpack_32_rev_5 (__m128i* __restrict__ out, const __m128i* __restrict__ in) {
    __m128i total;

#ifdef BRANCH_FREE_ROW_SUM
    __m128i dummy = _mm_set1_epi32(0U);
    _mm_store_si128(out++, dummy);
#endif

    in += 6;

    total = _mm_load_si128(in++);
    _mm_store_si128(out++, total);

    return;
}

static void
unpack_32_rev_7 (__m128i* __restrict__ out, const __m128i* __restrict__ in) {
    __m128i total;

#ifdef BRANCH_FREE_ROW_SUM
    __m128i dummy = _mm_set1_epi32(0U);
    _mm_store_si128(out++, dummy);
#endif

    in += 7;

    total = _mm_load_si128(in++);
    _mm_store_si128(out++, total);

    return;
}


#define assign_sum_fwd(x,offset0,diffs,row) switch (row) {	\
  case -1: x = offset0; break;						\
  case 0: x = offset0 + diffs[0]; break;				\
  case 1: x = offset0 + diffs[0] + diffs[1]; break;			\
  case 2: x = offset0 + diffs[0] + diffs[1] + diffs[2]; break;		\
  case 3: x = offset0 + diffs[0] + diffs[1] + diffs[2] + diffs[3]; break; \
  default: abort();							\
  }

#define assign_sum_rev(x,offset1,diffs,row) switch (row) {	\
  case -1: x = offset1; break;						\
  case 0: x = offset1 - diffs[0]; break;				\
  case 1: x = offset1 - diffs[0] - diffs[1]; break;			\
  case 2: x = offset1 - diffs[0] - diffs[1] - diffs[2]; break;		\
  case 3: x = offset1 - diffs[0] - diffs[1] - diffs[2] - diffs[3]; break; \
  default: abort();							\
  }

#define return_sum_fwd(offset0,diffs,row) switch (row) {	\
  case -1: return offset0; break;					\
  case 0: return offset0 + diffs[0]; break;				\
  case 1: return offset0 + diffs[0] + diffs[1]; break;			\
  case 2: return offset0 + diffs[0] + diffs[1] + diffs[2]; break;	\
  case 3: return offset0 + diffs[0] + diffs[1] + diffs[2] + diffs[3]; break; \
  default: abort();							\
  }

#define return_sum_rev(offset1,diffs,row) switch (row) {	\
  case -1: return offset1; break;					\
  case 0: return offset1 - diffs[0]; break;				\
  case 1: return offset1 - diffs[0] - diffs[1]; break;			\
  case 2: return offset1 - diffs[0] - diffs[1] - diffs[2]; break;	\
  case 3: return offset1 - diffs[0] - diffs[1] - diffs[2] - diffs[3]; break; \
  default: abort();							\
  }


typedef void (*Unpacker_T) (__m128i* __restrict__, const __m128i* __restrict__);

/* Entry 8 in each packsize handles remainder == 32 => half_block == 2, column 3, row -1 */
static Unpacker_T unpacker_table[9][9] = 
  {{unpack_00_1, unpack_00_1,
    unpack_00_1, unpack_00_1,
    unpack_00_1, unpack_00_1,
    unpack_00_1, unpack_00_1,
    unpack_00_0},

   {unpack_04_fwd_1, unpack_04_rev_1,
    unpack_04_fwd_3, unpack_04_rev_3,
    unpack_04_fwd_5, unpack_04_rev_5, 
    unpack_04_fwd_7, unpack_04_rev_7,
    unpack_00_0},

   {unpack_08_fwd_1, unpack_08_rev_1,
    unpack_08_fwd_3, unpack_08_rev_3,
    unpack_08_fwd_5, unpack_08_rev_5, 
    unpack_08_fwd_7, unpack_08_rev_7,
    unpack_00_0},

   {unpack_12_fwd_1, unpack_12_rev_1,
    unpack_12_fwd_3, unpack_12_rev_3,
    unpack_12_fwd_5, unpack_12_rev_5, 
    unpack_12_fwd_7, unpack_12_rev_7,
    unpack_00_0},

   {unpack_16_fwd_1, unpack_16_rev_1,
    unpack_16_fwd_3, unpack_16_rev_3,
    unpack_16_fwd_5, unpack_16_rev_5, 
    unpack_16_fwd_7, unpack_16_rev_7,
    unpack_00_0},

   {unpack_20_fwd_1, unpack_20_rev_1,
    unpack_20_fwd_3, unpack_20_rev_3,
    unpack_20_fwd_5, unpack_20_rev_5, 
    unpack_20_fwd_7, unpack_20_rev_7,
    unpack_00_0},

   {unpack_24_fwd_1, unpack_24_rev_1,
    unpack_24_fwd_3, unpack_24_rev_3,
    unpack_24_fwd_5, unpack_24_rev_5, 
    unpack_24_fwd_7, unpack_24_rev_7,
    unpack_00_0},

   {unpack_28_fwd_1, unpack_28_rev_1,
    unpack_28_fwd_3, unpack_28_rev_3,
    unpack_28_fwd_5, unpack_28_rev_5, 
    unpack_28_fwd_7, unpack_28_rev_7,
    unpack_00_0},

   {unpack_32_fwd_1, unpack_32_rev_1,
    unpack_32_fwd_3, unpack_32_rev_3,
    unpack_32_fwd_5, unpack_32_rev_5, 
    unpack_32_fwd_7, unpack_32_rev_7,
    unpack_00_0},

};

   
#define DIFFERENTIAL_METAINFO_SIZE 2


#define get_column(s) (s) & 3 /* Not s % 4, which fails on negative values */
#define get_row(s) (s) >> 2 /* Not s / 4, which fails on negative values */

namespace sdsl {

uint32_t
bp32_encc_vector::operator[] (uint32_t idx) const {
  uint32_t bmer;
  uint32_t *info, nwritten, packsize_div4;
  int delta, remainder, column, row;
#ifdef BRANCH_FREE_ROW_SUM
  __m128i diffs[2];
#else
  __m128i diffs[1];
#endif
  __m128i *bitpack;
  uint32_t *_diffs;


  bmer = idx/BLOCKSIZE;
  info = &(this->ptrs[bmer * DIFFERENTIAL_METAINFO_SIZE]);

  nwritten = info[0];		/* In 128-bit registers */
  bitpack = (__m128i *) &(this->comp[nwritten*4]);

  /* packsize = (info[DIFFERENTIAL_METAINFO_SIZE] - nwritten)*4; */
  packsize_div4 = (info[DIFFERENTIAL_METAINFO_SIZE] - nwritten);

  remainder = idx % BLOCKSIZE;

  _diffs = (uint32_t *) diffs;	/* Assumes a dummy register in diffs[0] */

  if (remainder <= 16) {
    delta = remainder - 1;
    column = get_column(delta);
    row = get_row(delta);
    debug(printf("half-block 0, delta %d, column %d, row %d\n",delta,column,row));

    (unpacker_table[packsize_div4][column*2 + 0])(diffs,bitpack);
#ifdef BRANCH_FREE_ROW_SUM
    return info[1] + _diffs[row+1] + _diffs[row+2] + _diffs[row+3] + _diffs[row+4];
#else
    return_sum_fwd(info[1],_diffs,row);
#endif

  } else {
    delta = 31 - remainder;
    column = get_column(delta);
    row = get_row(delta);
    debug(printf("half-block 1, delta %d, column %d, row %d\n",delta,column,row));

    (unpacker_table[packsize_div4][column*2 + 1])(diffs,bitpack);
#ifdef BRANCH_FREE_ROW_SUM
    return info[DIFFERENTIAL_METAINFO_SIZE+1] - _diffs[row+1] - _diffs[row+2] - _diffs[row+3] - _diffs[row+4];
#else
    return_sum_rev(info[DIFFERENTIAL_METAINFO_SIZE+1],_diffs,row);
#endif
  }
}

} // namespace sdsl


#if 0
/* Already defined above */
/* Handles the case where remainder == 32 => column 3, row -1 */
static void
unpack_00_0 (__m128i* __restrict__ out, const __m128i* __restrict__ in) {

  /* _mm_store_si128(out++, zero); -- Not needed, since row == -1 */

  return;
}
#endif


static void
unpack_00_1_3 (__m128i* __restrict__ out, const __m128i* __restrict__ in) {
  __m128i zero = _mm_set1_epi32(0U);

  _mm_store_si128(out++, zero);
  _mm_store_si128(out++, zero);

  return;
}

static void
unpack_04_fwd_1_3 (__m128i* __restrict__ out, const __m128i* __restrict__ in) {
    __m128i InReg;
    __m128i total;
    const __m128i mask4 =  _mm_set1_epi32(15U);

    /* 1 */
    InReg = _mm_load_si128(in);

    total = /* OutReg = */ _mm_and_si128( InReg , mask4);
    _mm_store_si128(out++, total);

    /* 3 */
    total = /* OutReg = */ _mm_and_si128(  _mm_srli_epi32(InReg,4) , mask4);
    _mm_store_si128(out++, total);

    return;
}

static void
unpack_04_fwd_3_5 (__m128i* __restrict__ out, const __m128i* __restrict__ in) {
    __m128i InReg;
    __m128i total;
    const __m128i mask4 =  _mm_set1_epi32(15U);

    /* 3 */
    InReg = _mm_load_si128(in);

    total = /* OutReg = */ _mm_and_si128(  _mm_srli_epi32(InReg,4) , mask4);
    _mm_store_si128(out++, total);

    /* 5 */
    total = /* OutReg = */ _mm_and_si128(  _mm_srli_epi32(InReg,8) , mask4);
    _mm_store_si128(out++, total);

    return;
}

static void
unpack_04_fwd_5_7 (__m128i* __restrict__ out, const __m128i* __restrict__ in) {
    __m128i InReg;
    __m128i total;
    const __m128i mask4 =  _mm_set1_epi32(15U);

    /* 5 */
    InReg = _mm_load_si128(in);

    total = /* OutReg = */ _mm_and_si128(  _mm_srli_epi32(InReg,8) , mask4);
    _mm_store_si128(out++, total);

    /* 7 */
    total = /* OutReg = */ _mm_and_si128(  _mm_srli_epi32(InReg,12) , mask4);
    _mm_store_si128(out++, total);

    return;
}

static void
unpack_04_fwd_7_1 (__m128i* __restrict__ out, const __m128i* __restrict__ in) {
    __m128i InReg;
    __m128i total;
    const __m128i mask4 =  _mm_set1_epi32(15U);

    /* 7 */
    InReg = _mm_load_si128(in);

    total = /* OutReg = */ _mm_and_si128(  _mm_srli_epi32(InReg,12) , mask4);
    _mm_store_si128(out++, total);

    /* 1 */
    total = /* OutReg = */ _mm_and_si128( InReg , mask4);
    _mm_store_si128(out++, total);

    return;
}


static void
unpack_04_rev_1_3 (__m128i* __restrict__ out, const __m128i* __restrict__ in) {
    __m128i InReg;
    __m128i total;
    const __m128i mask4 =  _mm_set1_epi32(15U);

    /* 1 */
    InReg = _mm_load_si128(in);

    total = /* OutReg = */ _mm_and_si128(  _mm_srli_epi32(InReg,16) , mask4);
    _mm_store_si128(out++, total);

    /* 3 */
    total = /* OutReg = */ _mm_and_si128(  _mm_srli_epi32(InReg,20) , mask4);
    _mm_store_si128(out++, total);

    return;
}

static void
unpack_04_rev_3_5 (__m128i* __restrict__ out, const __m128i* __restrict__ in) {
    __m128i InReg;
    __m128i total;
    const __m128i mask4 =  _mm_set1_epi32(15U);

    /* 3 */
    InReg = _mm_load_si128(in);

    total = /* OutReg = */ _mm_and_si128(  _mm_srli_epi32(InReg,20) , mask4);
    _mm_store_si128(out++, total);

    /* 5 */
    total = /* OutReg = */ _mm_and_si128(  _mm_srli_epi32(InReg,24) , mask4);
    _mm_store_si128(out++, total);

    return;
}

static void
unpack_04_rev_5_7 (__m128i* __restrict__ out, const __m128i* __restrict__ in) {
    __m128i InReg;
    __m128i total;
    const __m128i mask4 =  _mm_set1_epi32(15U);

    /* 5 */
    InReg = _mm_load_si128(in);

    total = /* OutReg = */ _mm_and_si128(  _mm_srli_epi32(InReg,24) , mask4);
    _mm_store_si128(out++, total);

    /* 7 */
    total = /* OutReg = */   _mm_srli_epi32(InReg,28) ;
    _mm_store_si128(out++, total);

    return;
}

static void
unpack_04_rev_7_1 (__m128i* __restrict__ out, const __m128i* __restrict__ in) {
    __m128i InReg;
    __m128i total;
    const __m128i mask4 =  _mm_set1_epi32(15U);

    /* 7 */
    InReg = _mm_load_si128(in);

    total = /* OutReg = */   _mm_srli_epi32(InReg,28) ;
    _mm_store_si128(out++, total);

    /* 1 */
    total = /* OutReg = */ _mm_and_si128(  _mm_srli_epi32(InReg,16) , mask4);
    _mm_store_si128(out++, total);

    return;
}

static void
unpack_08_fwd_1_3 (__m128i* __restrict__ out, const __m128i* __restrict__ in) {
    __m128i InReg;
    __m128i total;
    const __m128i mask8 =  _mm_set1_epi32(255U);

    /* 1 */
    InReg = _mm_load_si128(in);

    total = /* OutReg = */ _mm_and_si128( InReg , mask8);
    _mm_store_si128(out++, total);

    /* 3 */
    total = /* OutReg = */ _mm_and_si128(  _mm_srli_epi32(InReg,8) , mask8);
    _mm_store_si128(out++, total);

    return;
}

static void
unpack_08_fwd_3_5 (__m128i* __restrict__ out, const __m128i* __restrict__ in) {
    __m128i InReg;
    __m128i total;
    const __m128i mask8 =  _mm_set1_epi32(255U);

    /* 3 */
    InReg = _mm_load_si128(in);

    total = /* OutReg = */ _mm_and_si128(  _mm_srli_epi32(InReg,8) , mask8);
    _mm_store_si128(out++, total);

    /* 5 */
    total = /* OutReg = */ _mm_and_si128(  _mm_srli_epi32(InReg,16) , mask8);
    _mm_store_si128(out++, total);

    return;
}

static void
unpack_08_fwd_5_7 (__m128i* __restrict__ out, const __m128i* __restrict__ in) {
    __m128i InReg;
    __m128i total;
    const __m128i mask8 =  _mm_set1_epi32(255U);

    /* 5 */
    InReg = _mm_load_si128(in);

    total = /* OutReg = */ _mm_and_si128(  _mm_srli_epi32(InReg,16) , mask8);
    _mm_store_si128(out++, total);

    /* 7 */
    total = /* OutReg = */ _mm_srli_epi32(InReg,24) ;
    _mm_store_si128(out++, total);

    return;
}

static void
unpack_08_fwd_7_1 (__m128i* __restrict__ out, const __m128i* __restrict__ in) {
    __m128i InReg;
    __m128i total;
    const __m128i mask8 =  _mm_set1_epi32(255U);

    /* 7 */
    InReg = _mm_load_si128(in);

    total = /* OutReg = */ _mm_srli_epi32(InReg,24) ;
    _mm_store_si128(out++, total);

    /* 1 */
    total = /* OutReg = */ _mm_and_si128( InReg , mask8);
    _mm_store_si128(out++, total);

    return;
}


static void
unpack_08_rev_1_3 (__m128i* __restrict__ out, const __m128i* __restrict__ in) {
    __m128i InReg;
    __m128i total;
    const __m128i mask8 =  _mm_set1_epi32(255U);

    /* 1 */
    in += 1;
    InReg = _mm_load_si128(in);

    total = /* OutReg = */ _mm_and_si128( InReg , mask8);
    _mm_store_si128(out++, total);

    /* 3 */
    total = /* OutReg = */ _mm_and_si128(  _mm_srli_epi32(InReg,8) , mask8);
    _mm_store_si128(out++, total);

    return;
}

static void
unpack_08_rev_3_5 (__m128i* __restrict__ out, const __m128i* __restrict__ in) {
    __m128i InReg;
    __m128i total;
    const __m128i mask8 =  _mm_set1_epi32(255U);

    /* 3 */
    in += 1;
    InReg = _mm_load_si128(in);

    total = /* OutReg = */ _mm_and_si128(  _mm_srli_epi32(InReg,8) , mask8);
    _mm_store_si128(out++, total);

    /* 5 */
    total = /* OutReg = */ _mm_and_si128(  _mm_srli_epi32(InReg,16) , mask8);
    _mm_store_si128(out++, total);

    return;
}

static void
unpack_08_rev_5_7 (__m128i* __restrict__ out, const __m128i* __restrict__ in) {
    __m128i InReg;
    __m128i total;
    const __m128i mask8 =  _mm_set1_epi32(255U);

    /* 5 */
    in += 1;
    InReg = _mm_load_si128(in);

    total = /* OutReg = */ _mm_and_si128(  _mm_srli_epi32(InReg,16) , mask8);
    _mm_store_si128(out++, total);

    /* 7 */
    total = /* OutReg = */ _mm_srli_epi32(InReg,24) ;
    _mm_store_si128(out++, total);

    return;
}

static void
unpack_08_rev_7_1 (__m128i* __restrict__ out, const __m128i* __restrict__ in) {
    __m128i InReg;
    __m128i total;
    const __m128i mask8 =  _mm_set1_epi32(255U);

    /* 7 */
    in += 1;
    InReg = _mm_load_si128(in);

    total = /* OutReg = */ _mm_srli_epi32(InReg,24) ;
    _mm_store_si128(out++, total);

    /* 1 */
    total = /* OutReg = */ _mm_and_si128( InReg , mask8);
    _mm_store_si128(out++, total);

    return;
}

static void
unpack_12_fwd_1_3 (__m128i* __restrict__ out, const __m128i* __restrict__ in) {
    __m128i InReg;
    __m128i total;
    const __m128i mask12 =  _mm_set1_epi32(4095U);

    /* 1 */
    InReg = _mm_load_si128(in);

    total = /* OutReg = */ _mm_and_si128( InReg , mask12);
    _mm_store_si128(out++, total);


    /* 3 */
    total = /* OutReg = */ _mm_and_si128(  _mm_srli_epi32(InReg,12) , mask12);
    _mm_store_si128(out++, total);

    return;
}

static void
unpack_12_fwd_3_5 (__m128i* __restrict__ out, const __m128i* __restrict__ in) {
    __m128i InReg;
    __m128i OutReg, total;
    const __m128i mask12 =  _mm_set1_epi32(4095U);

    /* 3 */
    InReg = _mm_load_si128(in);

    total = /* OutReg = */ _mm_and_si128(  _mm_srli_epi32(InReg,12) , mask12);
    _mm_store_si128(out++, total);


    /* 5 */
    OutReg =   _mm_srli_epi32(InReg,24) ;
    InReg = _mm_load_si128(++in);

    total = /* OutReg = */ _mm_or_si128(OutReg, _mm_and_si128(_mm_slli_epi32(InReg, 12 - 4), mask12));
    _mm_store_si128(out++, total);

    return;
}

static void
unpack_12_fwd_5_7 (__m128i* __restrict__ out, const __m128i* __restrict__ in) {
    __m128i InReg;
    __m128i OutReg, total;
    const __m128i mask12 =  _mm_set1_epi32(4095U);

    /* 5 */
    InReg = _mm_load_si128(in);

    OutReg =   _mm_srli_epi32(InReg,24) ;
    InReg = _mm_load_si128(++in);

    total = /* OutReg = */ _mm_or_si128(OutReg, _mm_and_si128(_mm_slli_epi32(InReg, 12 - 4), mask12));
    _mm_store_si128(out++, total);


    /* 7 */
    total = /* OutReg = */ _mm_and_si128(  _mm_srli_epi32(InReg,4) , mask12);
    _mm_store_si128(out++, total);

    return;
}

static void
unpack_12_fwd_7_1 (__m128i* __restrict__ out, const __m128i* __restrict__ in) {
    __m128i InReg;
    __m128i total;
    const __m128i mask12 =  _mm_set1_epi32(4095U);

    /* 1 first */
    InReg = _mm_load_si128(in);

    total = /* OutReg = */ _mm_and_si128( InReg , mask12);
    _mm_store_si128(&(out[1]), total);


    /* 7 second */
    in += 1;
    InReg = _mm_load_si128(in);

    total = /* OutReg = */ _mm_and_si128(  _mm_srli_epi32(InReg,4) , mask12);
    _mm_store_si128(out++, total);

    return;
}


static void
unpack_12_rev_1_3 (__m128i* __restrict__ out, const __m128i* __restrict__ in) {
    __m128i InReg;
    __m128i OutReg, total;
    const __m128i mask12 =  _mm_set1_epi32(4095U);

    /* 1 */
    in += 1;
    InReg = _mm_load_si128(in);

    total = /* OutReg = */ _mm_and_si128(  _mm_srli_epi32(InReg,16) , mask12);
    _mm_store_si128(out++, total);


    /* 3 */
    OutReg =   _mm_srli_epi32(InReg,28) ;
    InReg = _mm_load_si128(++in);

    total = /* OutReg = */ _mm_or_si128(OutReg, _mm_and_si128(_mm_slli_epi32(InReg, 12 - 8), mask12));
    _mm_store_si128(out++, total);

    return;
}

static void
unpack_12_rev_3_5 (__m128i* __restrict__ out, const __m128i* __restrict__ in) {
    __m128i InReg;
    __m128i OutReg, total;
    const __m128i mask12 =  _mm_set1_epi32(4095U);

    /* 3 */
    in += 1;
    InReg = _mm_load_si128(in);

    OutReg =   _mm_srli_epi32(InReg,28) ;
    InReg = _mm_load_si128(++in);

    total = /* OutReg = */ _mm_or_si128(OutReg, _mm_and_si128(_mm_slli_epi32(InReg, 12 - 8), mask12));
    _mm_store_si128(out++, total);


    /* 5 */
    total = /* OutReg = */ _mm_and_si128(  _mm_srli_epi32(InReg,8) , mask12);
    _mm_store_si128(out++, total);

    return;
}

static void
unpack_12_rev_5_7 (__m128i* __restrict__ out, const __m128i* __restrict__ in) {
    __m128i InReg;
    __m128i total;
    const __m128i mask12 =  _mm_set1_epi32(4095U);

    /* 5 */
    in += 2;
    InReg = _mm_load_si128(in);

    total = /* OutReg = */ _mm_and_si128(  _mm_srli_epi32(InReg,8) , mask12);
    _mm_store_si128(out++, total);


    /* 7 */
    total = /* OutReg = */ _mm_srli_epi32(InReg,20) ;
    _mm_store_si128(out++, total);

    return;
}

static void
unpack_12_rev_7_1 (__m128i* __restrict__ out, const __m128i* __restrict__ in) {
    __m128i InReg;
    __m128i total;
    const __m128i mask12 =  _mm_set1_epi32(4095U);

    /* 1 first */
    in += 1;
    InReg = _mm_load_si128(in);

    total = /* OutReg = */ _mm_and_si128(  _mm_srli_epi32(InReg,16) , mask12);
    _mm_store_si128(&(out[1]), total);


    /* 7 second */
    in += (2 - 1);
    InReg = _mm_load_si128(in);

    total = /* OutReg = */ _mm_srli_epi32(InReg,20) ;
    _mm_store_si128(out++, total);

    return;
}

static void
unpack_16_fwd_1_3 (__m128i* __restrict__ out, const __m128i* __restrict__ in) {
    __m128i InReg;
    __m128i total;
    const __m128i mask16 =  _mm_set1_epi32(65535U);

    /* 1 */
    InReg = _mm_load_si128(in);

    total = /* OutReg = */ _mm_and_si128( InReg , mask16);
    _mm_store_si128(out++, total);


    /* 3 */
    total = /* OutReg = */ _mm_srli_epi32(InReg,16) ;
    _mm_store_si128(out++, total);

    return;
}

static void
unpack_16_fwd_3_5 (__m128i* __restrict__ out, const __m128i* __restrict__ in) {
    __m128i InReg;
    __m128i total;
    const __m128i mask16 =  _mm_set1_epi32(65535U);

    /* 3 */
    InReg = _mm_load_si128(in);

    total = /* OutReg = */ _mm_srli_epi32(InReg,16) ;
    _mm_store_si128(out++, total);


    /* 5 */
    in += 1;
    InReg = _mm_load_si128(in);

    total = /* OutReg = */ _mm_and_si128( InReg , mask16);
    _mm_store_si128(out++, total);

    return;
}

static void
unpack_16_fwd_5_7 (__m128i* __restrict__ out, const __m128i* __restrict__ in) {
    __m128i InReg;
    __m128i total;
    const __m128i mask16 =  _mm_set1_epi32(65535U);

    /* 5 */
    in += 1;
    InReg = _mm_load_si128(in);

    total = /* OutReg = */ _mm_and_si128( InReg , mask16);
    _mm_store_si128(out++, total);


    /* 7 */
    total = /* OutReg = */ _mm_srli_epi32(InReg,16) ;
    _mm_store_si128(out++, total);

    return;
}

static void
unpack_16_fwd_7_1 (__m128i* __restrict__ out, const __m128i* __restrict__ in) {
    __m128i InReg;
    __m128i total;
    const __m128i mask16 =  _mm_set1_epi32(65535U);

    /* 1 first */
    InReg = _mm_load_si128(in);

    total = /* OutReg = */ _mm_and_si128( InReg , mask16);
    _mm_store_si128(&(out[1]), total);


    /* 7 second */
    in += 1;
    InReg = _mm_load_si128(in);

    total = /* OutReg = */ _mm_srli_epi32(InReg,16) ;
    _mm_store_si128(out++, total);

    return;
}

static void
unpack_16_rev_1_3 (__m128i* __restrict__ out, const __m128i* __restrict__ in) {
    __m128i InReg;
    __m128i total;
    const __m128i mask16 =  _mm_set1_epi32(65535U);

    /* 1 */
    in += 2;
    InReg = _mm_load_si128(in);

    total = /* OutReg = */ _mm_and_si128( InReg , mask16);
    _mm_store_si128(out++, total);
    

    /* 3 */
    total = /* OutReg = */ _mm_srli_epi32(InReg,16) ;
    _mm_store_si128(out++, total);

    return;
}

static void
unpack_16_rev_3_5 (__m128i* __restrict__ out, const __m128i* __restrict__ in) {
    __m128i InReg;
    __m128i total;
    const __m128i mask16 =  _mm_set1_epi32(65535U);

    /* 3 */
    in += 2;
    InReg = _mm_load_si128(in);

    total = /* OutReg = */ _mm_srli_epi32(InReg,16) ;
    _mm_store_si128(out++, total);


    /* 5 */
    in += (3 - 2);
    InReg = _mm_load_si128(in);

    total = /* OutReg = */ _mm_and_si128( InReg , mask16);
    _mm_store_si128(out++, total);

    return;
}

static void
unpack_16_rev_5_7 (__m128i* __restrict__ out, const __m128i* __restrict__ in) {
    __m128i InReg;
    __m128i total;
    const __m128i mask16 =  _mm_set1_epi32(65535U);

    /* 5 */
    in += 3;
    InReg = _mm_load_si128(in);

    total = /* OutReg = */ _mm_and_si128( InReg , mask16);
    _mm_store_si128(out++, total);


    /* 7 */
    total = /* OutReg = */ _mm_srli_epi32(InReg,16) ;
    _mm_store_si128(out++, total);

    return;
}

static void
unpack_16_rev_7_1 (__m128i* __restrict__ out, const __m128i* __restrict__ in) {
    __m128i InReg;
    __m128i total;
    const __m128i mask16 =  _mm_set1_epi32(65535U);

    /* 1 first */
    in += 2;
    InReg = _mm_load_si128(in);

    total = /* OutReg = */ _mm_and_si128( InReg , mask16);
    _mm_store_si128(&(out[1]), total);


    /* 7 second */
    in += (3 - 2);
    InReg = _mm_load_si128(in);

    total = /* OutReg = */ _mm_srli_epi32(InReg,16) ;
    _mm_store_si128(out++, total);

    return;
}

static void
unpack_20_fwd_1_3 (__m128i* __restrict__ out, const __m128i* __restrict__ in) {
    __m128i InReg;
    __m128i OutReg, total;
    const __m128i mask20 =  _mm_set1_epi32(1048575U);

    /* 1 */
    InReg = _mm_load_si128(in);

    total = /* OutReg = */ _mm_and_si128( InReg , mask20);
    _mm_store_si128(out++, total);


    /* 3 */
    OutReg =  _mm_srli_epi32(InReg,20) ;
    InReg = _mm_load_si128(++in);

    total = /* OutReg = */ _mm_or_si128(OutReg, _mm_and_si128(_mm_slli_epi32(InReg, 20 - 8), mask20));
    _mm_store_si128(out++, total);

    return;
}

static void
unpack_20_fwd_3_5 (__m128i* __restrict__ out, const __m128i* __restrict__ in) {
    __m128i InReg;
    __m128i OutReg, total;
    const __m128i mask20 =  _mm_set1_epi32(1048575U);

    /* 3 */
    InReg = _mm_load_si128(in);

    OutReg =  _mm_srli_epi32(InReg,20) ;
    InReg = _mm_load_si128(++in);

    total = /* OutReg = */ _mm_or_si128(OutReg, _mm_and_si128(_mm_slli_epi32(InReg, 20 - 8), mask20));
    _mm_store_si128(out++, total);


    /* 5 */
    total = /* OutReg = */ _mm_and_si128(  _mm_srli_epi32(InReg,8) , mask20);
    _mm_store_si128(out++, total);

    return;
}

static void
unpack_20_fwd_5_7 (__m128i* __restrict__ out, const __m128i* __restrict__ in) {
    __m128i InReg;
    __m128i OutReg, total;
    const __m128i mask20 =  _mm_set1_epi32(1048575U);

    /* 5 */
    in += 1;
    InReg = _mm_load_si128(in);

    total = /* OutReg = */ _mm_and_si128(  _mm_srli_epi32(InReg,8) , mask20);
    _mm_store_si128(out++, total);


    /* 7 */
    OutReg =   _mm_srli_epi32(InReg,28) ;
    InReg = _mm_load_si128(++in);

    total = /* OutReg = */ _mm_or_si128(OutReg, _mm_and_si128(_mm_slli_epi32(InReg, 20 - 16), mask20));
    _mm_store_si128(out++, total);

    return;
}

static void
unpack_20_fwd_7_1 (__m128i* __restrict__ out, const __m128i* __restrict__ in) {
    __m128i InReg;
    __m128i OutReg, total;
    const __m128i mask20 =  _mm_set1_epi32(1048575U);

    /* 1 first */
    InReg = _mm_load_si128(in);

    total = /* OutReg = */ _mm_and_si128( InReg , mask20);
    _mm_store_si128(&(out[1]), total);


    /* 7 second */
    in += 1;
    InReg = _mm_load_si128(in);

    OutReg =   _mm_srli_epi32(InReg,28) ;
    InReg = _mm_load_si128(++in);

    total = /* OutReg = */ _mm_or_si128(OutReg, _mm_and_si128(_mm_slli_epi32(InReg, 20 - 16), mask20));
    _mm_store_si128(out++, total);

    return;
}

static void
unpack_20_rev_1_3 (__m128i* __restrict__ out, const __m128i* __restrict__ in) {
    __m128i InReg;
    __m128i OutReg, total;
    const __m128i mask20 =  _mm_set1_epi32(1048575U);

    /* 1 */
    in += 2;
    InReg = _mm_load_si128(in);

    OutReg =   _mm_srli_epi32(InReg,16) ;
    InReg = _mm_load_si128(++in);

    total = /* OutReg = */ _mm_or_si128(OutReg, _mm_and_si128(_mm_slli_epi32(InReg, 20 - 4), mask20));
    _mm_store_si128(out++, total);


    /* 3 */
    total = /* OutReg = */ _mm_and_si128(  _mm_srli_epi32(InReg,4) , mask20);
    _mm_store_si128(out++, total);

    return;
}

static void
unpack_20_rev_3_5 (__m128i* __restrict__ out, const __m128i* __restrict__ in) {
    __m128i InReg;
    __m128i OutReg, total;
    const __m128i mask20 =  _mm_set1_epi32(1048575U);

    /* 3 */
    in += 3;
    InReg = _mm_load_si128(in);

    total = /* OutReg = */ _mm_and_si128(  _mm_srli_epi32(InReg,4) , mask20);
    _mm_store_si128(out++, total);


    /* 5 */
    OutReg =   _mm_srli_epi32(InReg,24) ;
    InReg = _mm_load_si128(++in);

    total = /* OutReg = */ _mm_or_si128(OutReg, _mm_and_si128(_mm_slli_epi32(InReg, 20 - 12), mask20));
    _mm_store_si128(out++, total);

    return;
}

static void
unpack_20_rev_5_7 (__m128i* __restrict__ out, const __m128i* __restrict__ in) {
    __m128i InReg;
    __m128i OutReg, total;
    const __m128i mask20 =  _mm_set1_epi32(1048575U);

    /* 5 */
    in += 3;
    InReg = _mm_load_si128(in);

    OutReg =   _mm_srli_epi32(InReg,24) ;
    InReg = _mm_load_si128(++in);

    total = /* OutReg = */ _mm_or_si128(OutReg, _mm_and_si128(_mm_slli_epi32(InReg, 20 - 12), mask20));
    _mm_store_si128(out++, total);


    /* 7 */
    total = /* OutReg = */ _mm_srli_epi32(InReg,12) ;
    _mm_store_si128(out++, total);

    return;
}

static void
unpack_20_rev_7_1 (__m128i* __restrict__ out, const __m128i* __restrict__ in) {
    __m128i InReg;
    __m128i OutReg, total;
    const __m128i mask20 =  _mm_set1_epi32(1048575U);

    /* 1 first */
    in += 2;
    InReg = _mm_load_si128(in);

    OutReg =   _mm_srli_epi32(InReg,16) ;
    InReg = _mm_load_si128(++in);

    total = /* OutReg = */ _mm_or_si128(OutReg, _mm_and_si128(_mm_slli_epi32(InReg, 20 - 4), mask20));
    _mm_store_si128(&(out[1]), total);


    /* 7 second */
    in += (4 - 3);
    InReg = _mm_load_si128(in);

    total = /* OutReg = */ _mm_srli_epi32(InReg,12) ;
    _mm_store_si128(out++, total);

    return;
}

static void
unpack_24_fwd_1_3 (__m128i* __restrict__ out, const __m128i* __restrict__ in) {
    __m128i InReg;
    __m128i OutReg, total;
    const __m128i mask24 =  _mm_set1_epi32(16777215U);

    /* 1 */
    InReg = _mm_load_si128(in);

    total = /* OutReg = */ _mm_and_si128( InReg , mask24);
    _mm_store_si128(out++, total);


    /* 3 */
    OutReg =   _mm_srli_epi32(InReg,24) ;
    InReg = _mm_load_si128(++in);

    total = /* OutReg = */ _mm_or_si128(OutReg, _mm_and_si128(_mm_slli_epi32(InReg, 24 - 16), mask24));
    _mm_store_si128(out++, total);

    return;
}

static void
unpack_24_fwd_3_5 (__m128i* __restrict__ out, const __m128i* __restrict__ in) {
    __m128i InReg;
    __m128i OutReg, total;
    const __m128i mask24 =  _mm_set1_epi32(16777215U);

    /* 3 */
    InReg = _mm_load_si128(in);

    OutReg =   _mm_srli_epi32(InReg,24) ;
    InReg = _mm_load_si128(++in);

    total = /* OutReg = */ _mm_or_si128(OutReg, _mm_and_si128(_mm_slli_epi32(InReg, 24 - 16), mask24));
    _mm_store_si128(out++, total);


    /* 5 */
    OutReg =   _mm_srli_epi32(InReg,16) ;
    InReg = _mm_load_si128(++in);

    total = /* OutReg = */ _mm_or_si128(OutReg, _mm_and_si128(_mm_slli_epi32(InReg, 24 - 8), mask24));
    _mm_store_si128(out++, total);

    return;
}

static void
unpack_24_fwd_5_7 (__m128i* __restrict__ out, const __m128i* __restrict__ in) {
    __m128i InReg;
    __m128i OutReg, total;
    const __m128i mask24 =  _mm_set1_epi32(16777215U);

    /* 5 */
    in += 1;
    InReg = _mm_load_si128(in);

    OutReg =   _mm_srli_epi32(InReg,16) ;
    InReg = _mm_load_si128(++in);

    total = /* OutReg = */ _mm_or_si128(OutReg, _mm_and_si128(_mm_slli_epi32(InReg, 24 - 8), mask24));
    _mm_store_si128(out++, total);


    /* 7 */
    total = /* OutReg = */  _mm_srli_epi32(InReg,8) ;
    _mm_store_si128(out++, total);

    return;
}

static void
unpack_24_fwd_7_1 (__m128i* __restrict__ out, const __m128i* __restrict__ in) {
    __m128i InReg;
    __m128i total;
    const __m128i mask24 =  _mm_set1_epi32(16777215U);

    /* 1 first */
    InReg = _mm_load_si128(in);

    total = /* OutReg = */ _mm_and_si128( InReg , mask24);
    _mm_store_si128(&(out[1]), total);


    /* 7 second */
    in += 2;
    InReg = _mm_load_si128(in);

    total = /* OutReg = */  _mm_srli_epi32(InReg,8) ;
    _mm_store_si128(out++, total);

    return;
}


static void
unpack_24_rev_1_3 (__m128i* __restrict__ out, const __m128i* __restrict__ in) {
    __m128i InReg;
    __m128i OutReg, total;
    const __m128i mask24 =  _mm_set1_epi32(16777215U);

    /* 1 */
    in += 3;
    InReg = _mm_load_si128(in);

    total = /* OutReg = */ _mm_and_si128( InReg , mask24);
    _mm_store_si128(out++, total);


    /* 3 */
    OutReg =   _mm_srli_epi32(InReg,24) ;
    InReg = _mm_load_si128(++in);

    total = /* OutReg = */ _mm_or_si128(OutReg, _mm_and_si128(_mm_slli_epi32(InReg, 24 - 16), mask24));
    _mm_store_si128(out++, total);

    return;
}

static void
unpack_24_rev_3_5 (__m128i* __restrict__ out, const __m128i* __restrict__ in) {
    __m128i InReg;
    __m128i OutReg, total;
    const __m128i mask24 =  _mm_set1_epi32(16777215U);

    /* 3 */
    in += 3;
    InReg = _mm_load_si128(in);

    OutReg =   _mm_srli_epi32(InReg,24) ;
    InReg = _mm_load_si128(++in);

    total = /* OutReg = */ _mm_or_si128(OutReg, _mm_and_si128(_mm_slli_epi32(InReg, 24 - 16), mask24));
    _mm_store_si128(out++, total);


    /* 5 */
    OutReg =   _mm_srli_epi32(InReg,16) ;
    InReg = _mm_load_si128(++in);

    total = /* OutReg = */ _mm_or_si128(OutReg, _mm_and_si128(_mm_slli_epi32(InReg, 24 - 8), mask24));
    _mm_store_si128(out++, total);

    return;
}

static void
unpack_24_rev_5_7 (__m128i* __restrict__ out, const __m128i* __restrict__ in) {
    __m128i InReg;
    __m128i OutReg, total;
    const __m128i mask24 =  _mm_set1_epi32(16777215U);

    /* 5 */
    in += 4;
    InReg = _mm_load_si128(in);

    OutReg =   _mm_srli_epi32(InReg,16) ;
    InReg = _mm_load_si128(++in);

    total = /* OutReg = */ _mm_or_si128(OutReg, _mm_and_si128(_mm_slli_epi32(InReg, 24 - 8), mask24));
    _mm_store_si128(out++, total);


    /* 7 */
    total = /* OutReg = */ _mm_srli_epi32(InReg,8) ;
    _mm_store_si128(out++, total);

    return;
}

static void
unpack_24_rev_7_1 (__m128i* __restrict__ out, const __m128i* __restrict__ in) {
    __m128i InReg;
    __m128i total;
    const __m128i mask24 =  _mm_set1_epi32(16777215U);

    /* 1 first */
    in += 3;
    InReg = _mm_load_si128(in);

    total = /* OutReg = */ _mm_and_si128( InReg , mask24);
    _mm_store_si128(&(out[1]), total);


    /* 7 second */
    in += (5 - 3);
    InReg = _mm_load_si128(in);

    total = /* OutReg = */ _mm_srli_epi32(InReg,8) ;
    _mm_store_si128(out++, total);

    return;
}

static void
unpack_28_fwd_1_3 (__m128i* __restrict__ out, const __m128i* __restrict__ in) {
    __m128i InReg;
    __m128i OutReg, total;
    const __m128i mask28 =  _mm_set1_epi32(268435455U);

    /* 1 */
    InReg = _mm_load_si128(in);

    total = /* OutReg = */ _mm_and_si128( InReg , mask28);
    _mm_store_si128(out++, total);


    /* 3 */
    OutReg =   _mm_srli_epi32(InReg,28) ;
    InReg = _mm_load_si128(++in);

    total = /* OutReg = */ _mm_or_si128(OutReg, _mm_and_si128(_mm_slli_epi32(InReg, 28 - 24), mask28));
    _mm_store_si128(out++, total);

    return;
}

static void
unpack_28_fwd_3_5 (__m128i* __restrict__ out, const __m128i* __restrict__ in) {
    __m128i InReg;
    __m128i OutReg, total;
    const __m128i mask28 =  _mm_set1_epi32(268435455U);

    /* 3 */
    InReg = _mm_load_si128(in);

    OutReg =   _mm_srli_epi32(InReg,28) ;
    InReg = _mm_load_si128(++in);

    total = /* OutReg = */ _mm_or_si128(OutReg, _mm_and_si128(_mm_slli_epi32(InReg, 28 - 24), mask28));
    _mm_store_si128(out++, total);


    /* 5 */
    OutReg =   _mm_srli_epi32(InReg,24) ;
    InReg = _mm_load_si128(++in);

    total = /* OutReg = */ _mm_or_si128(OutReg, _mm_and_si128(_mm_slli_epi32(InReg, 28 - 20), mask28));
    _mm_store_si128(out++, total);

    return;
}

static void
unpack_28_fwd_5_7 (__m128i* __restrict__ out, const __m128i* __restrict__ in) {
    __m128i InReg;
    __m128i OutReg, total;
    const __m128i mask28 =  _mm_set1_epi32(268435455U);

    /* 5 */
    in += 1;
    InReg = _mm_load_si128(in);

    OutReg =   _mm_srli_epi32(InReg,24) ;
    InReg = _mm_load_si128(++in);

    total = /* OutReg = */ _mm_or_si128(OutReg, _mm_and_si128(_mm_slli_epi32(InReg, 28 - 20), mask28));
    _mm_store_si128(out++, total);


    /* 7 */
    OutReg =   _mm_srli_epi32(InReg,20) ;
    InReg = _mm_load_si128(++in);

    total = /* OutReg = */ _mm_or_si128(OutReg, _mm_and_si128(_mm_slli_epi32(InReg, 28 - 16), mask28));
    _mm_store_si128(out++, total);

    return;
}

static void
unpack_28_fwd_7_1 (__m128i* __restrict__ out, const __m128i* __restrict__ in) {
    __m128i InReg;
    __m128i OutReg, total;
    const __m128i mask28 =  _mm_set1_epi32(268435455U);

    /* 1 first */
    InReg = _mm_load_si128(in);

    total = /* OutReg = */ _mm_and_si128( InReg , mask28);
    _mm_store_si128(&(out[1]), total);


    /* 7 second */
    in += 2;
    InReg = _mm_load_si128(in);

    OutReg =   _mm_srli_epi32(InReg,20) ;
    InReg = _mm_load_si128(++in);

    total = /* OutReg = */ _mm_or_si128(OutReg, _mm_and_si128(_mm_slli_epi32(InReg, 28 - 16), mask28));
    _mm_store_si128(out++, total);

    return;
}

static void
unpack_28_rev_1_3 (__m128i* __restrict__ out, const __m128i* __restrict__ in) {
    __m128i InReg;
    __m128i OutReg, total;
    const __m128i mask28 =  _mm_set1_epi32(268435455U);

    /* 1 */
    in += 3;
    InReg = _mm_load_si128(in);

    OutReg =   _mm_srli_epi32(InReg,16) ;
    InReg = _mm_load_si128(++in);

    total = /* OutReg = */ _mm_or_si128(OutReg, _mm_and_si128(_mm_slli_epi32(InReg, 28 - 12), mask28));
    _mm_store_si128(out++, total);


    /* 3 */
    OutReg =   _mm_srli_epi32(InReg,12) ;
    InReg = _mm_load_si128(++in);

    total = /* OutReg = */ _mm_or_si128(OutReg, _mm_and_si128(_mm_slli_epi32(InReg, 28 - 8), mask28));
    _mm_store_si128(out++, total);

    return;
}

static void
unpack_28_rev_3_5 (__m128i* __restrict__ out, const __m128i* __restrict__ in) {
    __m128i InReg;
    __m128i OutReg, total;
    const __m128i mask28 =  _mm_set1_epi32(268435455U);

    /* 3 */
    in += 4;
    InReg = _mm_load_si128(in);

    OutReg =   _mm_srli_epi32(InReg,12) ;
    InReg = _mm_load_si128(++in);

    total = /* OutReg = */ _mm_or_si128(OutReg, _mm_and_si128(_mm_slli_epi32(InReg, 28 - 8), mask28));
    _mm_store_si128(out++, total);


    /* 5 */
    OutReg =   _mm_srli_epi32(InReg,8) ;
    InReg = _mm_load_si128(++in);

    total = /* OutReg = */ _mm_or_si128(OutReg, _mm_and_si128(_mm_slli_epi32(InReg, 28 - 4), mask28));
    _mm_store_si128(out++, total);

    return;
}

static void
unpack_28_rev_5_7 (__m128i* __restrict__ out, const __m128i* __restrict__ in) {
    __m128i InReg;
    __m128i OutReg, total;
    const __m128i mask28 =  _mm_set1_epi32(268435455U);

    /* 5 */
    in += 5;
    InReg = _mm_load_si128(in);

    OutReg =   _mm_srli_epi32(InReg,8) ;
    InReg = _mm_load_si128(++in);

    total = /* OutReg = */ _mm_or_si128(OutReg, _mm_and_si128(_mm_slli_epi32(InReg, 28 - 4), mask28));
    _mm_store_si128(out++, total);


    /* 7 */
    total = /* OutReg = */ _mm_srli_epi32(InReg,4) ;
    _mm_store_si128(out++, total);

    return;
}

static void
unpack_28_rev_7_1 (__m128i* __restrict__ out, const __m128i* __restrict__ in) {
    __m128i InReg;
    __m128i OutReg, total;
    const __m128i mask28 =  _mm_set1_epi32(268435455U);

    /* 1 first */
    in += 3;
    InReg = _mm_load_si128(in);

    OutReg =   _mm_srli_epi32(InReg,16) ;
    InReg = _mm_load_si128(++in);

    total = /* OutReg = */ _mm_or_si128(OutReg, _mm_and_si128(_mm_slli_epi32(InReg, 28 - 12), mask28));
    _mm_store_si128(&(out[1]), total);


    /* 7 second */
    in += (6 - 4);
    InReg = _mm_load_si128(in);

    total = /* OutReg = */ _mm_srli_epi32(InReg,4) ;
    _mm_store_si128(out++, total);

    return;
}

static void
unpack_32_fwd_1_3 (__m128i* __restrict__ out, const __m128i* __restrict__ in) {
    __m128i total;

    /* 1 */
    total = _mm_load_si128(in);
    _mm_store_si128(out++, total);


    /* 3 */
    in += 1;
    total = _mm_load_si128(in);
    _mm_store_si128(out++, total);

    return;
}

static void
unpack_32_fwd_3_5 (__m128i* __restrict__ out, const __m128i* __restrict__ in) {
    __m128i total;

    /* 3 */
    in += 1;
    total = _mm_load_si128(in);
    _mm_store_si128(out++, total);


    /* 5 */
    in += (2 - 1);
    total = _mm_load_si128(in);
    _mm_store_si128(out++, total);

    return;
}

static void
unpack_32_fwd_5_7 (__m128i* __restrict__ out, const __m128i* __restrict__ in) {
    __m128i total;

    /* 5 */
    in += 2;
    total = _mm_load_si128(in);
    _mm_store_si128(out++, total);


    /* 7 */
    in += (3 - 2);
    total = _mm_load_si128(in);
    _mm_store_si128(out++, total);

    return;
}

static void
unpack_32_fwd_7_1 (__m128i* __restrict__ out, const __m128i* __restrict__ in) {
    __m128i total;

    /* 1 first */
    total = _mm_load_si128(in);
    _mm_store_si128(&(out[1]), total);


    /* 7 second */
    in += 3;
    total = _mm_load_si128(in);
    _mm_store_si128(out++, total);

    return;
}

static void
unpack_32_rev_1_3 (__m128i* __restrict__ out, const __m128i* __restrict__ in) {
    __m128i total;

    /* 1 */
    in += 4;
    total = _mm_load_si128(in);
    _mm_store_si128(out++, total);

    /* 3 */
    in += (5 - 4);
    total = _mm_load_si128(in);
    _mm_store_si128(out++, total);

    return;
}

static void
unpack_32_rev_3_5 (__m128i* __restrict__ out, const __m128i* __restrict__ in) {
    __m128i total;

    /* 3 */
    in += 5;
    total = _mm_load_si128(in);
    _mm_store_si128(out++, total);

    /* 5 */
    in += (6 - 5);
    total = _mm_load_si128(in);
    _mm_store_si128(out++, total);

    return;
}

static void
unpack_32_rev_5_7 (__m128i* __restrict__ out, const __m128i* __restrict__ in) {
    __m128i total;

    /* 5 */
    in += 6;
    total = _mm_load_si128(in);
    _mm_store_si128(out++, total);

    /* 7 */
    in += (7 - 6);
    total = _mm_load_si128(in);
    _mm_store_si128(out++, total);

    return;
}

static void
unpack_32_rev_7_1 (__m128i* __restrict__ out, const __m128i* __restrict__ in) {
    __m128i total;

    /* 1 first */
    in += 4;
    total = _mm_load_si128(in);
    _mm_store_si128(&(out[1]), total);


    /* 7 second */
    in += (7 - 4);
    total = _mm_load_si128(in);
    _mm_store_si128(out++, total);

    return;
}


/* Entry 8 in each packsize handles remainder == 32 => half_block == 2, column 3, row -1 */
static Unpacker_T unpacker_two_table[9][9] = 
  {{unpack_00_1_3, unpack_00_1_3,
    unpack_00_1_3, unpack_00_1_3,
    unpack_00_1_3, unpack_00_1_3,
    unpack_00_1_3, unpack_00_1_3,
    unpack_00_0},

   {unpack_04_fwd_1_3, unpack_04_rev_1_3,
    unpack_04_fwd_3_5, unpack_04_rev_3_5,
    unpack_04_fwd_5_7, unpack_04_rev_5_7, 
    unpack_04_fwd_7_1, unpack_04_rev_7_1,
    unpack_00_0},

   {unpack_08_fwd_1_3, unpack_08_rev_1_3,
    unpack_08_fwd_3_5, unpack_08_rev_3_5,
    unpack_08_fwd_5_7, unpack_08_rev_5_7, 
    unpack_08_fwd_7_1, unpack_08_rev_7_1,
    unpack_00_0},

   {unpack_12_fwd_1_3, unpack_12_rev_1_3,
    unpack_12_fwd_3_5, unpack_12_rev_3_5,
    unpack_12_fwd_5_7, unpack_12_rev_5_7, 
    unpack_12_fwd_7_1, unpack_12_rev_7_1,
    unpack_00_0},

   {unpack_16_fwd_1_3, unpack_16_rev_1_3,
    unpack_16_fwd_3_5, unpack_16_rev_3_5,
    unpack_16_fwd_5_7, unpack_16_rev_5_7, 
    unpack_16_fwd_7_1, unpack_16_rev_7_1,
    unpack_00_0},

   {unpack_20_fwd_1_3, unpack_20_rev_1_3,
    unpack_20_fwd_3_5, unpack_20_rev_3_5,
    unpack_20_fwd_5_7, unpack_20_rev_5_7, 
    unpack_20_fwd_7_1, unpack_20_rev_7_1,
    unpack_00_0},

   {unpack_24_fwd_1_3, unpack_24_rev_1_3,
    unpack_24_fwd_3_5, unpack_24_rev_3_5,
    unpack_24_fwd_5_7, unpack_24_rev_5_7, 
    unpack_24_fwd_7_1, unpack_24_rev_7_1,
    unpack_00_0},

   {unpack_28_fwd_1_3, unpack_28_rev_1_3,
    unpack_28_fwd_3_5, unpack_28_rev_3_5,
    unpack_28_fwd_5_7, unpack_28_rev_5_7, 
    unpack_28_fwd_7_1, unpack_28_rev_7_1,
    unpack_00_0},

   {unpack_32_fwd_1_3, unpack_32_rev_1_3,
    unpack_32_fwd_3_5, unpack_32_rev_3_5,
    unpack_32_fwd_5_7, unpack_32_rev_5_7, 
    unpack_32_fwd_7_1, unpack_32_rev_7_1,
    unpack_00_0},

};


namespace sdsl {

uint32_t
bp32_encc_vector::read_two (uint32_t *end0, uint32_t idx) const {
  uint32_t bmer;
  uint32_t *info, nwritten, packsize_div4;
  int delta, remainder0, remainder1, column, row0, row1;
  __m128i diffs[2];
  __m128i *bitpack;
  uint32_t *_diffs;
#ifdef DEBUG
  uint32_t offsets[BLOCKSIZE+1];
#endif


  bmer = idx/BLOCKSIZE;
  info = &(this->ptrs[bmer * DIFFERENTIAL_METAINFO_SIZE]);

  nwritten = info[0];		/* In 128-bit registers */
  bitpack = (__m128i *) &(this->comp[nwritten*4]);

  /* packsize = (info[METAINFO_SIZE] - nwritten)*4; */
  packsize_div4 = (info[DIFFERENTIAL_METAINFO_SIZE] - nwritten);

  remainder0 = idx % BLOCKSIZE;
  remainder1 = remainder0 + 1;
  debug(printf("Entered Bitpack32_readtwo with idx %u => bmer %u, packsize %d, remainders %d and %d\n",
	       idx,bmer,packsize_div4*4,remainder0,remainder1));

  /* Use remainder0 < 16 or remainder1 <= 16 so the case (15,16) is all in the first half-block */
  if (remainder0 < 16) {
    /* First half-block */
    delta = remainder0 - 1;
    column = get_column(delta);
    row0 = get_row(delta);
    row1 = get_row(delta + 1);
    debug(printf("half-block 0, delta %d, column %d, row %d and %d\n",delta,column,row0,row1));
    (unpacker_two_table[packsize_div4][column*2 + 0])(diffs,bitpack);

    _diffs = (uint32_t *) &(diffs[1]);
    assign_sum_fwd(*end0,info[1],_diffs,row1);

    _diffs = (uint32_t *) &(diffs[0]);
    return_sum_fwd(info[1],_diffs,row0);

  } else {
    /* Second half-block */
    delta = 31 - remainder1;
    column = get_column(delta);
    row1 = get_row(delta);
    row0 = get_row(delta + 1);
    debug(printf("half-block 1, delta %d, column %d, row %d and %d\n",delta,column,row0,row1));

    (unpacker_two_table[packsize_div4][column*2 + 1])(diffs,bitpack);

    _diffs = (uint32_t *) &(diffs[0]);
    assign_sum_rev(*end0,info[DIFFERENTIAL_METAINFO_SIZE+1],_diffs,row1);

    _diffs = (uint32_t *) &(diffs[1]);
    return_sum_rev(info[DIFFERENTIAL_METAINFO_SIZE+1],_diffs,row0);
  }
}

} // namespace sdsl


static __m128i mask4, mask8, mask12, mask16, mask20, mask24, mask28;

static void
write_setup () {

  mask4 =  _mm_set1_epi32(15U);
  mask8 =  _mm_set1_epi32(255U);
  mask12 =  _mm_set1_epi32(4095U);
  mask16 =  _mm_set1_epi32(65535U);
  mask20 =  _mm_set1_epi32(1048575U);
  mask24 =  _mm_set1_epi32(16777215U);
  mask28 =  _mm_set1_epi32(268435455U);

  return;
}

static void
store_reg_vert (std::vector<uint32_t> *comp_vector, __m128i OutReg) {

  uint32_t buffer[4];
  _mm_store_si128((__m128i *) buffer,OutReg);

  /* printf("Writing %08X %08X %08X %08X\n",buffer[0],buffer[1],buffer[2],buffer[3]); */

  comp_vector->push_back(buffer[0]);
  comp_vector->push_back(buffer[1]);
  comp_vector->push_back(buffer[2]);
  comp_vector->push_back(buffer[3]);

  return;
}

/* nwritten = 1 __m128i * 4 = 4 unsigned ints */
static void
write_04_vert (std::vector<uint32_t> *comp_vector, const uint32_t *_in) {
    const __m128i *in = (const __m128i *) _in;
    __m128i OutReg;

    __m128i InReg = _mm_and_si128(_mm_load_si128(in), mask4);
    OutReg = InReg;
    InReg = _mm_and_si128(_mm_load_si128(++in), mask4);

    OutReg =  _mm_or_si128(OutReg,_mm_slli_epi32(InReg, 4));
    InReg = _mm_and_si128(_mm_load_si128(++in), mask4);

    OutReg =  _mm_or_si128(OutReg,_mm_slli_epi32(InReg, 8));
    InReg = _mm_and_si128(_mm_load_si128(++in), mask4);

    OutReg =  _mm_or_si128(OutReg,_mm_slli_epi32(InReg, 12));
    InReg = _mm_and_si128(_mm_load_si128(++in), mask4);

    OutReg =  _mm_or_si128(OutReg,_mm_slli_epi32(InReg, 16));
    InReg = _mm_and_si128(_mm_load_si128(++in), mask4);

    OutReg =  _mm_or_si128(OutReg,_mm_slli_epi32(InReg, 20));
    InReg = _mm_and_si128(_mm_load_si128(++in), mask4);

    OutReg =  _mm_or_si128(OutReg,_mm_slli_epi32(InReg, 24));
    InReg = _mm_and_si128(_mm_load_si128(++in), mask4);

    OutReg =  _mm_or_si128(OutReg,_mm_slli_epi32(InReg, 28));
    store_reg_vert(comp_vector,OutReg);

    return;
}

/* nwritten = 2 __m128i * 4 = 8 unsigned ints */
static void
write_08_vert (std::vector<uint32_t> *comp_vector, const uint32_t *_in) {
    const __m128i *in = (const __m128i *) _in;
    __m128i OutReg;

    __m128i InReg = _mm_and_si128(_mm_load_si128(in), mask8);
    OutReg = InReg;
    InReg = _mm_and_si128(_mm_load_si128(++in), mask8);

    OutReg =  _mm_or_si128(OutReg,_mm_slli_epi32(InReg, 8));
    InReg = _mm_and_si128(_mm_load_si128(++in), mask8);

    OutReg =  _mm_or_si128(OutReg,_mm_slli_epi32(InReg, 16));
    InReg = _mm_and_si128(_mm_load_si128(++in), mask8);

    OutReg =  _mm_or_si128(OutReg,_mm_slli_epi32(InReg, 24));
    store_reg_vert(comp_vector,OutReg);

    InReg = _mm_and_si128(_mm_load_si128(++in), mask8);

    OutReg = InReg;
    InReg = _mm_and_si128(_mm_load_si128(++in), mask8);

    OutReg =  _mm_or_si128(OutReg,_mm_slli_epi32(InReg, 8));
    InReg = _mm_and_si128(_mm_load_si128(++in), mask8);

    OutReg =  _mm_or_si128(OutReg,_mm_slli_epi32(InReg, 16));
    InReg = _mm_and_si128(_mm_load_si128(++in), mask8);

    OutReg =  _mm_or_si128(OutReg,_mm_slli_epi32(InReg, 24));
    store_reg_vert(comp_vector,OutReg);

    return;
}

/* nwritten = 3 __m128i * 4 = 12 unsigned ints */
static void
write_12_vert (std::vector<uint32_t> *comp_vector, const uint32_t *_in) {
    const __m128i *in = (const __m128i *) _in;
    __m128i OutReg;

    __m128i InReg = _mm_and_si128(_mm_load_si128(in), mask12);
    OutReg = InReg;
    InReg = _mm_and_si128(_mm_load_si128(++in), mask12);

    OutReg =  _mm_or_si128(OutReg,_mm_slli_epi32(InReg, 12));
    InReg = _mm_and_si128(_mm_load_si128(++in), mask12);

    OutReg =  _mm_or_si128(OutReg,_mm_slli_epi32(InReg, 24));
    store_reg_vert(comp_vector,OutReg);

    OutReg = _mm_srli_epi32(InReg, 12 - 4);
    InReg = _mm_and_si128(_mm_load_si128(++in), mask12);

    OutReg =  _mm_or_si128(OutReg,_mm_slli_epi32(InReg, 4));
    InReg = _mm_and_si128(_mm_load_si128(++in), mask12);

    OutReg =  _mm_or_si128(OutReg,_mm_slli_epi32(InReg, 16));
    InReg = _mm_and_si128(_mm_load_si128(++in), mask12);

    OutReg =  _mm_or_si128(OutReg,_mm_slli_epi32(InReg, 28));
    store_reg_vert(comp_vector,OutReg);

    OutReg = _mm_srli_epi32(InReg, 12 - 8);
    InReg = _mm_and_si128(_mm_load_si128(++in), mask12);

    OutReg =  _mm_or_si128(OutReg,_mm_slli_epi32(InReg, 8));
    InReg = _mm_and_si128(_mm_load_si128(++in), mask12);

    OutReg =  _mm_or_si128(OutReg,_mm_slli_epi32(InReg, 20));
    store_reg_vert(comp_vector,OutReg);

    return;
}

/* nwritten = 4 __m128i * 4 = 16 unsigned ints */
static void
write_16_vert (std::vector<uint32_t> *comp_vector, const uint32_t *_in) {
    const __m128i *in = (const __m128i *) _in;
    __m128i OutReg;

    __m128i InReg = _mm_and_si128(_mm_load_si128(in), mask16);

    OutReg = InReg;
    InReg = _mm_and_si128(_mm_load_si128(++in), mask16);

    OutReg =  _mm_or_si128(OutReg,_mm_slli_epi32(InReg, 16));
    store_reg_vert(comp_vector,OutReg);

    InReg = _mm_and_si128(_mm_load_si128(++in), mask16);

    OutReg = InReg;
    InReg = _mm_and_si128(_mm_load_si128(++in), mask16);

    OutReg =  _mm_or_si128(OutReg,_mm_slli_epi32(InReg, 16));
    store_reg_vert(comp_vector,OutReg);

    InReg = _mm_and_si128(_mm_load_si128(++in), mask16);

    OutReg = InReg;
    InReg = _mm_and_si128(_mm_load_si128(++in), mask16);

    OutReg =  _mm_or_si128(OutReg,_mm_slli_epi32(InReg, 16));
    store_reg_vert(comp_vector,OutReg);

    InReg = _mm_and_si128(_mm_load_si128(++in), mask16);

    OutReg = InReg;
    InReg = _mm_and_si128(_mm_load_si128(++in), mask16);

    OutReg =  _mm_or_si128(OutReg,_mm_slli_epi32(InReg, 16));
    store_reg_vert(comp_vector,OutReg);

    return;
}

/* nwritten = 5 __m128i * 4 = 20 unsigned ints */
static void
write_20_vert (std::vector<uint32_t> *comp_vector, const uint32_t *_in) {
    const __m128i *in = (const __m128i *) _in;
    __m128i OutReg;

    __m128i InReg = _mm_and_si128(_mm_load_si128(in), mask20);
    OutReg = InReg;
    InReg = _mm_and_si128(_mm_load_si128(++in), mask20);

    OutReg =  _mm_or_si128(OutReg,_mm_slli_epi32(InReg, 20));
    store_reg_vert(comp_vector,OutReg);

    OutReg = _mm_srli_epi32(InReg, 20 - 8);
    InReg = _mm_and_si128(_mm_load_si128(++in), mask20);

    OutReg =  _mm_or_si128(OutReg,_mm_slli_epi32(InReg, 8));
    InReg = _mm_and_si128(_mm_load_si128(++in), mask20);

    OutReg =  _mm_or_si128(OutReg,_mm_slli_epi32(InReg, 28));
    store_reg_vert(comp_vector,OutReg);

    OutReg = _mm_srli_epi32(InReg, 20 - 16);
    InReg = _mm_and_si128(_mm_load_si128(++in), mask20);

    OutReg =  _mm_or_si128(OutReg,_mm_slli_epi32(InReg, 16));
    store_reg_vert(comp_vector,OutReg);

    OutReg = _mm_srli_epi32(InReg, 20 - 4);
    InReg = _mm_and_si128(_mm_load_si128(++in), mask20);

    OutReg =  _mm_or_si128(OutReg,_mm_slli_epi32(InReg, 4));
    InReg = _mm_and_si128(_mm_load_si128(++in), mask20);

    OutReg =  _mm_or_si128(OutReg,_mm_slli_epi32(InReg, 24));
    store_reg_vert(comp_vector,OutReg);

    OutReg = _mm_srli_epi32(InReg, 20 - 12);
    InReg = _mm_and_si128(_mm_load_si128(++in), mask20);

    OutReg =  _mm_or_si128(OutReg,_mm_slli_epi32(InReg, 12));
    store_reg_vert(comp_vector,OutReg);

    return;
}

/* nwritten = 6 __m128i * 4 = 24 unsigned ints */
static void
write_24_vert (std::vector<uint32_t> *comp_vector, const uint32_t *_in) {
    const __m128i *in = (const __m128i *) _in;
    __m128i OutReg;

    __m128i InReg = _mm_and_si128(_mm_load_si128(in), mask24);
    OutReg = InReg;
    InReg = _mm_and_si128(_mm_load_si128(++in), mask24);

    OutReg =  _mm_or_si128(OutReg,_mm_slli_epi32(InReg, 24));
    store_reg_vert(comp_vector,OutReg);

    OutReg = _mm_srli_epi32(InReg, 24 - 16);
    InReg = _mm_and_si128(_mm_load_si128(++in), mask24);

    OutReg =  _mm_or_si128(OutReg,_mm_slli_epi32(InReg, 16));
    store_reg_vert(comp_vector,OutReg);

    OutReg = _mm_srli_epi32(InReg, 24 - 8);
    InReg = _mm_and_si128(_mm_load_si128(++in), mask24);

    OutReg =  _mm_or_si128(OutReg,_mm_slli_epi32(InReg, 8));
    store_reg_vert(comp_vector,OutReg);

    InReg = _mm_and_si128(_mm_load_si128(++in), mask24);

    OutReg = InReg;
    InReg = _mm_and_si128(_mm_load_si128(++in), mask24);

    OutReg =  _mm_or_si128(OutReg,_mm_slli_epi32(InReg, 24));
    store_reg_vert(comp_vector,OutReg);

    OutReg = _mm_srli_epi32(InReg, 24 - 16);
    InReg = _mm_and_si128(_mm_load_si128(++in), mask24);

    OutReg =  _mm_or_si128(OutReg,_mm_slli_epi32(InReg, 16));
    store_reg_vert(comp_vector,OutReg);

    OutReg = _mm_srli_epi32(InReg, 24 - 8);
    InReg = _mm_and_si128(_mm_load_si128(++in), mask24);

    OutReg =  _mm_or_si128(OutReg,_mm_slli_epi32(InReg, 8));
    store_reg_vert(comp_vector,OutReg);

    return;
}

/* nwritten = 7 __m128i * 4 = 28 unsigned ints */
static void
write_28_vert (std::vector<uint32_t> *comp_vector, const uint32_t *_in) {
    const __m128i *in = (const __m128i *) _in;
    __m128i OutReg;

    __m128i InReg = _mm_and_si128(_mm_load_si128(in), mask28);
    OutReg = InReg;
    InReg = _mm_and_si128(_mm_load_si128(++in), mask28);

    OutReg =  _mm_or_si128(OutReg,_mm_slli_epi32(InReg, 28));
    store_reg_vert(comp_vector,OutReg);

    OutReg = _mm_srli_epi32(InReg, 28 - 24);
    InReg = _mm_and_si128(_mm_load_si128(++in), mask28);

    OutReg =  _mm_or_si128(OutReg,_mm_slli_epi32(InReg, 24));
    store_reg_vert(comp_vector,OutReg);

    OutReg = _mm_srli_epi32(InReg, 28 - 20);
    InReg = _mm_and_si128(_mm_load_si128(++in), mask28);

    OutReg =  _mm_or_si128(OutReg,_mm_slli_epi32(InReg, 20));
    store_reg_vert(comp_vector,OutReg);

    OutReg = _mm_srli_epi32(InReg, 28 - 16);
    InReg = _mm_and_si128(_mm_load_si128(++in), mask28);

    OutReg =  _mm_or_si128(OutReg,_mm_slli_epi32(InReg, 16));
    store_reg_vert(comp_vector,OutReg);

    OutReg = _mm_srli_epi32(InReg, 28 - 12);
    InReg = _mm_and_si128(_mm_load_si128(++in), mask28);

    OutReg =  _mm_or_si128(OutReg,_mm_slli_epi32(InReg, 12));
    store_reg_vert(comp_vector,OutReg);

    OutReg = _mm_srli_epi32(InReg, 28 - 8);
    InReg = _mm_and_si128(_mm_load_si128(++in), mask28);

    OutReg =  _mm_or_si128(OutReg,_mm_slli_epi32(InReg, 8));
    store_reg_vert(comp_vector,OutReg);

    OutReg = _mm_srli_epi32(InReg, 28 - 4);
    InReg = _mm_and_si128(_mm_load_si128(++in), mask28);

    OutReg =  _mm_or_si128(OutReg,_mm_slli_epi32(InReg, 4));
    store_reg_vert(comp_vector,OutReg);

    return;
}

/* nwritten = 8 __m128i * 4 = 32 unsigned ints */
static void
write_32_vert (std::vector<uint32_t> *comp_vector, const uint32_t *_in) {
    const __m128i *in = (const __m128i *) _in;
    __m128i OutReg;

    __m128i InReg = _mm_load_si128(in);
    OutReg = InReg;
    store_reg_vert(comp_vector,OutReg);

    InReg = _mm_load_si128(++in);

    OutReg = InReg;
    store_reg_vert(comp_vector,OutReg);

    InReg = _mm_load_si128(++in);

    OutReg = InReg;
    store_reg_vert(comp_vector,OutReg);

    InReg = _mm_load_si128(++in);

    OutReg = InReg;
    store_reg_vert(comp_vector,OutReg);

    InReg = _mm_load_si128(++in);

    OutReg = InReg;
    store_reg_vert(comp_vector,OutReg);

    InReg = _mm_load_si128(++in);

    OutReg = InReg;
    store_reg_vert(comp_vector,OutReg);

    InReg = _mm_load_si128(++in);

    OutReg = InReg;
    store_reg_vert(comp_vector,OutReg);

    InReg = _mm_load_si128(++in);

    OutReg = InReg;
    store_reg_vert(comp_vector,OutReg);

    return;
}


/* Columnar order allows just the necessary values in a block to be decoded */
static void
columnar_order (uint32_t *columnar, const uint32_t *vertical) {

  columnar[0] = vertical[0];		/* remainder 1 */
  columnar[1] = vertical[4];		/* remainder 5 */
  columnar[2] = vertical[8];		/* remainder 9 */
  columnar[3] = vertical[12];		/* remainder 13 */

  columnar[4] = vertical[1];		/* remainder 2 */
  columnar[5] = vertical[5];		/* remainder 6 */
  columnar[6] = vertical[9];		/* remainder 10 */
  columnar[7] = vertical[13];		/* remainder 14 */

  columnar[8] = vertical[2];		/* remainder 3 */
  columnar[9] = vertical[6];		/* remainder 7 */
  columnar[10] = vertical[10];		/* remainder 11 */
  columnar[11] = vertical[14];		/* remainder 15 */

  columnar[12] = vertical[3];		/* remainder 4 */
  columnar[13] = vertical[7];		/* remainder 8 */
  columnar[14] = vertical[11];		/* remainder 12 */
  columnar[15] = vertical[15];		/* remainder 16 */

  columnar[16] = vertical[16];		/* remainder 31 */
  columnar[17] = vertical[20];		/* remainder 27 */
  columnar[18] = vertical[24];		/* remainder 23 */
  columnar[19] = vertical[28];		/* remainder 19 */

  columnar[20] = vertical[17];		/* remainder 30 */
  columnar[21] = vertical[21];		/* remainder 26 */
  columnar[22] = vertical[25];		/* remainder 22 */
  columnar[23] = vertical[29];		/* remainder 18 */

  columnar[24] = vertical[18];		/* remainder 29 */
  columnar[25] = vertical[22];		/* remainder 25 */
  columnar[26] = vertical[26];		/* remainder 21 */
  columnar[27] = vertical[30];		/* remainder 17 */

  columnar[28] = vertical[19];		/* remainder 28 */
  columnar[29] = vertical[23];		/* remainder 24 */
  columnar[30] = vertical[27];		/* remainder 20 */
  columnar[31] = vertical[31];		/* remainder 16 */

  return;
}

static void
write_columnar (std::vector<uint32_t> *comp_vector, const uint32_t *block, int packsize) {

  uint32_t columnar[BLOCKSIZE];

  columnar_order(columnar,block);

  switch (packsize) {
  case 0: break;
  case 4: write_04_vert(comp_vector,columnar); break;
  case 8: write_08_vert(comp_vector,columnar); break;
  case 12: write_12_vert(comp_vector,columnar); break;
  case 16: write_16_vert(comp_vector,columnar); break;
  case 20: write_20_vert(comp_vector,columnar); break;
  case 24: write_24_vert(comp_vector,columnar); break;
  case 28: write_28_vert(comp_vector,columnar); break;
  case 32: write_32_vert(comp_vector,columnar); break;

  default: fprintf(stderr,"packsize of %d not allowed\n",packsize); abort();
  }

  return;
}


/* Processes 32 values at a time.  Returns packsize. */
/* Handles first 16 values from the initial value, and the last 16
   values from the final value.  More efficient since we need to
   process only half as many inputs. */
static int
compute_q4_diffs_bidir (uint32_t *diffs, uint32_t *values) {
  uint32_t packsize;
  int i;
  uint32_t maxdiff = 0;
  int firstbit;

#if 0
  for (i = 0; i < BLOCKSIZE; i++) {
    assert(values[i+1] >= values[i]);
  }
#endif

  maxdiff |= (diffs[16] = values[32] - values[31]);
  maxdiff |= (diffs[17] = values[32] - values[30]);
  maxdiff |= (diffs[18] = values[32] - values[29]);
  maxdiff |= (diffs[19] = values[32] - values[28]);
  for (i = 20; i < 32; i++) {
    maxdiff |= (diffs[i] = values[32+16-(i+1-4)] - values[32+16-(i+1)]);
  }
  for (i = 15; i >= 4; i--) {
    maxdiff |= (diffs[i] = values[i+1] - values[i+1-4]);
  }
  maxdiff |= (diffs[3] = values[4] - values[0]);
  maxdiff |= (diffs[2] = values[3] - values[0]);
  maxdiff |= (diffs[1] = values[2] - values[0]);
  maxdiff |= (diffs[0] = values[1] - values[0]);

  if (maxdiff == 0) {
    /* __builtin_clz() behaves oddly on zero */
    return 0;

  } else {
#if 0
    firstbit = ((top = maxdiff >> 16) ? clz_table[top] : 16 + clz_table[maxdiff]);
    packsize = 32 - firstbit;
#else
    firstbit = __builtin_clz(maxdiff);
    packsize = 32 - firstbit;
#endif

    return (packsize + 3) & ~3;	/* Converts packsizes to the next multiple of 4 */
  }
}


namespace sdsl {
/* Destructor */
bp32_encc_vector::~bp32_encc_vector () {
  if (this->ptrs != NULL) {
    free(this->ptrs);
  }
  if (this->comp != NULL) {
    free(this->comp);
  }
  return;
}

}


namespace sdsl {

/* Constructor */
/* We want to store values 0..n, with final value at ascending[n]
   possibly stored as the final metainfo value */
bp32_encc_vector::bp32_encc_vector (int_vector<> v) {
  uint32_t n = v.size();

  int ptri, i;
  uint32_t idx;

  uint32_t block[BLOCKSIZE+1], diffs[BLOCKSIZE], prev_value;

  uint64_t k = 0;
  std::vector<uint32_t> comp_vector;
  uint32_t nwritten;
  int packsize;


  write_setup();

  /* 2 metavalues: nwritten (pointer) and cumulative sum for block.
     Packsize can be computed from difference between successive
     pointers, if only even packsizes are allowed */
  if (n == 0) {
    prev_value = 0;
    this->ptrs = (uint32_t *) NULL;
    this->size_in_bytes = 0;
  } else {
    prev_value = (uint32_t) v[k++];
    this->ptrs = (uint32_t *) calloc(((n + BLOCKSIZE - 1)/BLOCKSIZE + 1) * DIFFERENTIAL_METAINFO_SIZE + 1,sizeof(uint32_t));
    this->size_in_bytes = (((n + BLOCKSIZE - 1)/BLOCKSIZE + 1) * DIFFERENTIAL_METAINFO_SIZE + 1) * sizeof(uint32_t);
  }

  ptri = 0;
  nwritten = 0U;

  /* Start with idx = 1, because we have already read the first value */
  for (idx = 1; idx + BLOCKSIZE <= n; idx += BLOCKSIZE) {
    /* Pointer */
    this->ptrs[ptri++] = nwritten/4;	/* In 128-bit registers */

    /* Value for start of block */
    this->ptrs[ptri++] = prev_value;
    debug(printf("\nValue at start of full block is %u\n",this->ptrs[ptri-1]));
	
    /* Pack block of 32 diffs */
    block[0] = prev_value;
    for (i = 1; i <= BLOCKSIZE; i++) {
      block[i] = (uint32_t) v[k++];
    }
    prev_value = block[BLOCKSIZE];

    packsize = compute_q4_diffs_bidir(diffs,block);
    write_columnar(&comp_vector,diffs,packsize);

    nwritten += 1 * packsize;
  }

  if (idx == n) {
    /* Only initial pointers needed */
    this->ptrs[ptri++] = nwritten/4;	/* In 128-bit registers */
    debug(printf("\nPointer at start of null block is %u\n",this->ptrs[ptri-1]));

    this->ptrs[ptri++] = prev_value;
    debug(printf("\nValue at start of null block is %u\n",this->ptrs[ptri-1]));

    this->ptrs[ptri++] = nwritten/4;	/* To indicate packsize of 0 */
    debug(printf("\nPointer at end of all blocks is %u\n",this->ptrs[ptri-1]));

  } else if (idx < n) {
    /* Finish last block of 32 */
    this->ptrs[ptri++] = nwritten/4;	/* In 128-bit registers */

    /* Value for start of block */
    this->ptrs[ptri++] = prev_value;
    debug(printf("\nValue at start of partial block is %u\n",this->ptrs[ptri-1]));

    block[0] = prev_value;
    for (i = 1; i <= (int) (n - idx); i++) {
      block[i] = (uint32_t) v[k++];
      debug(printf("block[%d] is %u\n",i,block[i]));
    }
    prev_value = block[i-1];

    for ( ; i <= BLOCKSIZE; i++) {
      /* Copy last value for rest of block */
      block[i] = prev_value;
    }

    /* Pack block of < 32 diffs */
    packsize = compute_q4_diffs_bidir(diffs,block);
    write_columnar(&comp_vector,diffs,packsize);

    nwritten += 1 * packsize;

    /* Write the final pointer, which gives packsize for final block */
    this->ptrs[ptri++] = nwritten/4;	/* In 128-bit registers */

    /* Value for end of block */
    this->ptrs[ptri++] = prev_value;
    debug(printf("\nValue at end of all blocks is %u\n",this->ptrs[ptri-1]));
  }

#if 0
  if (ptri > ((n + BLOCKSIZE - 1)/BLOCKSIZE + 1) * DIFFERENTIAL_METAINFO_SIZE + 1) {
    abort();
  }
#endif

  /* Convert the comp vector to an array */
  this->comp = (uint32_t *) malloc(comp_vector.size() * sizeof(uint32_t));
  this->size_in_bytes += comp_vector.size() * sizeof(uint32_t);
  for (uint64_t j = 0; j < comp_vector.size(); j++) {
    this->comp[j] = comp_vector[j];
  }

  return;
}

} // namespace sdsl
