# Supplementary material for: Bitpacking techniques for indexing genomes: I. Hash tables
Source: Algorithms Mol Biol. 2016 Apr 18;11:5. doi: 10.1186/s13015-016-0069-5 (PMC4835851; doi:10.1186/s13015-016-0069-5)
Supplement: Supplementary file 1 — 10.1007/s13015-016-0069-5 Source code. Source code in an archive format, using tar and bzip2, for all bitpacking implementations of hash tables, based on a modification of the SDSL 2.0 package. Package also includes the benchmarking programs used for timing experiments. This is the same package as provided in our companion paper on bitpacking for enhanced suffix arrays. [file 13015_2016_69_MOESM1_ESM.bz2 › sdsl-lite-modified/lib/structure_tree.cpp.cmake]

#include "sdsl/structure_tree.hpp"
#include "sdsl/util.hpp"

namespace sdsl
{

void output_tab(std::ostream& out,size_t level)
{
    for (size_t i=0; i<level; i++) out << "\t";
}

template<>
void write_structure_tree<JSON_FORMAT>(const structure_tree_node* v, std::ostream& out, size_t level)
{
    if (v) {
        output_tab(out,level); out << "{" << std::endl;
        output_tab(out,level+1); out << "\"class_name\":" << "\"" << v->type << "\"," << std::endl;
        output_tab(out,level+1); out << "\"name\":" << "\"" << v->name << "\"," << std::endl;
        output_tab(out,level+1); out << "\"size\":" << "\"" << v->size << "\"";

        if (v->children.size()) {
            out << "," << std::endl; // terminate the size tag from before if there are children
            output_tab(out,level+1); out << "\"children\":[" << std::endl;
            size_t written_child_elements = 0;
            for (const auto& child : v->children) {
                if (written_child_elements++ > 0) {
                    out << "," << std::endl;
                }
                write_structure_tree<JSON_FORMAT>(child.second.get(), out,level+2);
            }
            out << std::endl;
            output_tab(out,level+1); out << "]" << std::endl;
        } else {
            out << std::endl;
        }
        output_tab(out,level); out << "}";
    }
}

std::string create_html_header(const char* file_name)
{
    std::stringstream jsonheader;
    jsonheader
            << "<html>\n"
            << "   <head>\n"
            << "    <meta http-equiv=\"Content-Type\" content=\"text/html;charset=utf-8\">\n"
            << "    <title>" << file_name << "</title>\n"
            << "    <script src=\"file://@PROJECT_SOURCE_DIR@/external/d3/d3.min.js\"></script>"
            << "    <script src=\"http://d3js.org/d3.v2.js\"></script>\n"
            << "    <style type=\"text/css\">\n"
            << "      path { stroke: #000; stroke-width: 0.8; cursor: pointer; }\n"
            << "      text { font: 11px sans-serif; cursor: pointer; }\n"
            << "      body { width: 900; margin: 0 auto; }\n"
            << "      h1 { text-align: center; margin: .5em 0; }\n"
            << "      #breadcrumbs { display: none; }\n"
            << "      svg { font: 10px sans-serif; }\n"
            << "     </style>\n"
            << "  </head>\n"
            << "<body marginwidth=\"0\" marginheight=\"0\">\n"
            << "<button><a id=\"download\">Save as SVG</a></button>\n"
            << "  <div id=\"chart\"></div>" << std::endl;
    return jsonheader.str();
}

std::string create_js_body(const std::string& jsonsize)
{
    std::stringstream jsonbody;
    jsonbody
            << "<script type=\"text/javascript\">" << std::endl
            << ""
            "var w = 800,\n"
            "  h = w,\n"
            "  r = w / 2,\n"
            "  x = d3.scale.linear().range([0, 2 * Math.PI]),\n"
            "  y = d3.scale.pow().exponent(1.3).domain([0, 1]).range([0, r]),\n"
            "  p = 5,\n"
            "  color = d3.scale.category20c(),\n"
            "  duration = 1000;\n"
            "\n"
            "var vis = d3.select(\"#chart\").append(\"svg:svg\")\n"
            "  .attr(\"width\", w + p * 2)\n"
            "  .attr(\"height\", h + p * 2)\n"
            "  .append(\"g\")\n"
            "  .attr(\"transform\", \"translate(\" + (r + p) + \",\" + (r + p) + \")\");\n"
            "\n"
            "vis.append(\"p\")\n"
            "  .attr(\"id\", \"intro\")\n"
            "  .text(\"Click to zoom!\");\n"
            "\n"
            "var partition = d3.layout.partition()\n"
            "  .sort(null)\n"
            "  .size([2 * Math.PI, r * r])\n"
            "  .value(function(d) { return d.size; });\n"
            "\n"
            "var arc = d3.svg.arc()\n"
            "  .startAngle(function(d) { return Math.max(0, Math.min(2 * Math.PI, x(d.x))); })\n"
            "  .endAngle(function(d) { return Math.max(0, Math.min(2 * Math.PI, x(d.x + d.dx))); })\n"
            "  .innerRadius(function(d) { return Math.max(0, d.y ? y(d.y) : d.y); })\n"
            "  .outerRadius(function(d) { return Math.max(0, y(d.y + d.dy)); });\n"
            "\n"
            "      " << std::endl
            << "var spaceJSON = " << jsonsize << ";" << std::endl << std::endl
            << "\n"
            "\n"
            "  var nodes = partition.nodes(spaceJSON);\n"
            "\n"
            "  var path = vis.selectAll(\"path\").data(nodes);\n"
            "  path.enter().append(\"path\")\n"
            "    .attr(\"id\", function(d, i) { return \"path-\" + i; })\n"
            "    .attr(\"d\", arc)\n"
            "    .attr(\"fill-rule\", \"evenodd\")\n"
            "    .style(\"fill\", colour)\n"
            "    .on(\"click\", click);\n"
            "\n"
            "  path.append(\"title\").text(function(d) { return 'class name: ' + d.class_name + '\\nmember_name: ' + d.name + '\\n size: ' + sizeMB(d) });\n"
            "\n"
            "  var text = vis.selectAll(\"text\").data(nodes);\n"
            "  var textEnter = text.enter().append(\"text\")\n"
            "    .style(\"opacity\", 1)\n"
            "    .style(\"fill\", function(d) {\n"
            "    return brightness(d3.rgb(colour(d))) < 125 ? \"#eee\" : \"#000\";\n"
            "    })\n"
            "    .attr(\"text-anchor\", function(d) {\n"
            "    return x(d.x + d.dx / 2) > Math.PI ? \"end\" : \"start\";\n"
            "    })\n"
            "    .attr(\"dy\", \".2em\")\n"
            "    .attr(\"transform\", function(d) {\n"
            "    var multiline = (d.name || \"\").split(\" \").length > 1,\n"
            "      angle = x(d.x + d.dx / 2) * 180 / Math.PI - 90,\n"
            "      rotate = angle + (multiline ? -.5 : 0);\n"
            "    return \"rotate(\" + rotate + \")translate(\" + (y(d.y) + p) + \")rotate(\" + (angle > 90 ? -180 : 0) + \")\";\n"
            "    })\n"
            "    .on(\"click\", click);\n"
            "\n"
            "  textEnter.append(\"title\").text(function(d) { return 'class name: ' + d.class_name + '\\nmember_name: ' + d.name + '\\n size: ' + sizeMB(d) });\n"
            "\n"
            "  textEnter.append(\"tspan\")\n"
            "    .attr(\"x\", 0)\n"
            "    .text(function(d) { return d.dx < 0.05 ? \"\" : d.depth ? d.name.split(\" \")[0] : \"\"; });\n"
            "  textEnter.append(\"tspan\")\n"
            "    .attr(\"x\", 0)\n"
            "    .attr(\"dy\", \"1em\")\n"
            "    .text(function(d) { return d.dx < 0.05 ? \"\" : d.depth ? d.name.split(\" \")[1] || \"\" : \"\"; });\n"
            "\n"
            "  function click(d) {\n"
            "  path.transition()\n"
            "    .duration(duration)\n"
            "    .attrTween(\"d\", arcTween(d));\n"
            "\n"
            "  // Somewhat of a hack as we rely on arcTween updating the scales.\n"
            "  text\n"
            "    .style(\"visibility\", function(e) {\n"
            "    return isParentOf(d, e) ? null : d3.select(this).style(\"visibility\");\n"
            "    })\n"
            "    .transition().duration(duration)\n"
            "    .attrTween(\"text-anchor\", function(d) {\n"
            "    return function() {\n"
            "      return x(d.x + d.dx / 2) > Math.PI ? \"end\" : \"start\";\n"
            "    };\n"
            "    })\n"
            "    .attrTween(\"transform\", function(d) {\n"
            "    var multiline = (d.name || \"\").split(\" \").length > 1;\n"
            "    return function() {\n"
            "      var angle = x(d.x + d.dx / 2) * 180 / Math.PI - 90,\n"
            "        rotate = angle + (multiline ? -.5 : 0);\n"
            "      return \"rotate(\" + rotate + \")translate(\" + (y(d.y) + p) + \")rotate(\" + (angle > 90 ? -180 : 0) + \")\";\n"
            "    };\n"
            "    })\n"
            "    .style(\"opacity\", function(e) { return isParentOf(d, e) ? 1 : 1e-6; })\n"
            "    .each(\"end\", function(e) {\n"
            "    d3.select(this).style(\"visibility\", isParentOf(d, e) ? null : \"hidden\");\n"
            "    });\n"
            "  }\n"
            "\n"
            "\n"
            "function sizeMB(d) {\n"
            "//  if (d.children) {\n"
            "//  var sum = calcSum(d);\n"
            "//  return (sum / (1024*1024)).toFixed(2) + 'MB';\n"
            "//  } else {\n"
            "  return (d.size / (1024*1024)).toFixed(2) + 'MB';\n"
            "//  }\n"
            "}\n"
            "\n"
            "function calcSum(d) {\n"
            "  if(d.children) {\n"
            "  var sum = 0;\n"
            "  function recurse(d) {\n"
            "    if(d.children) d.children.forEach( function(child) { recurse(child); } );\n"
            "    else sum += d.size;\n"
            "  }\n"
            "  recurse(d,sum);\n"
            "  console.log(sum);\n"
            "  console.log(d.children);\n"
            "  return sum;\n"
            "  } else {\n"
            "  console.log(d.size);\n"
            "  return d.size;\n"
            "  }\n"
            "}\n"
            "\n"
            "function isParentOf(p, c) {\n"
            "  if (p === c) return true;\n"
            "  if (p.children) {\n"
            "  return p.children.some(function(d) {\n"
            "    return isParentOf(d, c);\n"
            "  });\n"
            "  }\n"
            "  return false;\n"
            "}\n"
            "\n"
            "function colour(d) {\n"
            "  return color(d.name);\n"
            "}\n"
            "\n"
            "// Interpolate the scales!\n"
            "function arcTween(d) {\n"
            "  var my = maxY(d),\n"
            "    xd = d3.interpolate(x.domain(), [d.x, d.x + d.dx]),\n"
            "    yd = d3.interpolate(y.domain(), [d.y, my]),\n"
            "    yr = d3.interpolate(y.range(), [d.y ? 20 : 0, r]);\n"
            "  return function(d) {\n"
            "  return function(t) { x.domain(xd(t)); y.domain(yd(t)).range(yr(t)); return arc(d); };\n"
            "  };\n"
            "}\n"
            "\n"
            "// Interpolate the scales!\n"
            "function arcTween2(d) {\n"
            "  var xd = d3.interpolate(x.domain(), [d.x, d.x + d.dx]),\n"
            "    yd = d3.interpolate(y.domain(), [d.y, 1]),\n"
            "    yr = d3.interpolate(y.range(), [d.y ? 20 : 0, radius]);\n"
            "  return function(d, i) {\n"
            "  return i\n"
            "    ? function(t) { return arc(d); }\n"
            "    : function(t) { x.domain(xd(t)); y.domain(yd(t)).range(yr(t)); return arc(d); };\n"
            "  };\n"
            "}\n"
            "\n"
            "function maxY(d) {\n"
            "  return d.children ? Math.max.apply(Math, d.children.map(maxY)) : d.y + d.dy;\n"
            "}\n"
            "\n"
            "// http://www.w3.org/WAI/ER/WD-AERT/#color-contrast\n"
            "function brightness(rgb) {\n"
            "  return rgb.r * .299 + rgb.g * .587 + rgb.b * .114;\n"
            "}\n"
            "d3.select(\"#download\").on(\"click\", function () {\n"
            "d3.select(this).attr(\"href\", 'data:application/octet-stream;base64,' + btoa(d3.select(\"#chart\").html())).attr(\"download\", \"memorysun.svg\")})\n\n"
            "click(nodes[0]);\n"
            "    "   << std::endl
            << "</script>" << std::endl
            << "</body>" << std::endl
            << "</html>" << std::endl;
    return jsonbody.str();
}

template<>
void write_structure_tree<HTML_FORMAT>(const structure_tree_node* v, std::ostream& out, SDSL_UNUSED size_t level)
{
    std::stringstream json_data;
    write_structure_tree<JSON_FORMAT>(v, json_data);

    out << create_html_header("sdsl data structure visualization");
    out << create_js_body(json_data.str());
}

} // namespace end
