# Supplementary material for: Bitpacking techniques for indexing genomes: I. Hash tables
Source: Algorithms Mol Biol. 2016 Apr 18;11:5. doi: 10.1186/s13015-016-0069-5 (PMC4835851; doi:10.1186/s13015-016-0069-5)
Supplement: Supplementary file 1 — 10.1007/s13015-016-0069-5 Source code. Source code in an archive format, using tar and bzip2, for all bitpacking implementations of hash tables, based on a modification of the SDSL 2.0 package. Package also includes the benchmarking programs used for timing experiments. This is the same package as provided in our companion paper on bitpacking for enhanced suffix arrays. [file 13015_2016_69_MOESM1_ESM.bz2 › sdsl-lite-modified/lib/construct_sa_se.cpp]

#include "sdsl/construct_sa_se.hpp"

namespace sdsl
{

void _construct_sa_IS(int_vector<> &text, int_vector<> &sa, std::string& filename_sa, size_t n, size_t text_offset, size_t sigma, uint64_t recursion)
{
    uint64_t buffersize = 1024*1024/8;

    size_t name = 0;
    size_t number_of_lms_strings = 0;
    std::string filename_c_array = tmp_file(filename_sa, "_c_array"+util::to_string(recursion));
    // Phase 1
    {
        std::vector<uint64_t> bkt(sigma, 0);
        // Step 1 - Count characters into c array
        // TODO: better create this in higher recursion-level
        for (size_t i=0; i<n; ++i) {
            ++bkt[text[text_offset+i]];
        }

        // Step 1.5 save them into cached_external_array
        int_vector_buffer<> c_array(filename_c_array, std::ios::out, buffersize, 64);
        for (size_t c=0; c<sigma; ++c) {
            c_array[c] = bkt[c];
        }

        // Step 2 Calculate End-Pointer of Buckets
        bkt[0] = 0;
        for (size_t c=1; c<sigma; ++c) {
            bkt[c] = bkt[c-1]+bkt[c];
        }

        // Step 3 - Insert S*-positions into correct bucket of SA but not in correct order inside the buckets
        for (size_t i=n-2, was_s_typ = 1; i<n; --i) {
            if (text[text_offset+i]>text[text_offset+i+1]) {
                if (was_s_typ) {
                    sa[bkt[text[text_offset+i+1]]--] = i+1;
                    ++number_of_lms_strings;
                    was_s_typ = 0;
                }
            } else if (text[text_offset+i]<text[text_offset+i+1]) {
                was_s_typ = 1;
            }
        }

        // Step 4 - Calculate Begin-Pointer of Buckets
        bkt[0] = 0;
        for (size_t c=1; c<sigma; ++c) {
            bkt[c] = bkt[c-1]+c_array[c-1];
        }

        // Step 5 - Scan from Left-To-Right to induce L-Types
        for (size_t i=0; i<n; ++i) {
            if (sa[i] > 0 and text[text_offset+ sa[i] ] <= text[text_offset+ sa[i]-1 ]) { // faster than if(sa[i]>0 and bkt_beg[text[ sa[i]-1 ]] > i)
                sa[bkt[text[text_offset+ sa[i]-1 ]]++] = sa[i]-1;
                sa[i] = 0;
            }
        }

        // Step 6 - Scan from Right-To-Left to induce S-Types
        bkt[0] = 0;
        for (size_t c=1; c<sigma; ++c) {
            bkt[c] = bkt[c-1]+c_array[c];
        }
        c_array.close();
        c_array.buffersize(0);

        for (size_t i=n-1, endpointer=n; i<n; --i) {
            if (sa[i]>0) {
                if (text[text_offset+ sa[i]-1 ] <= text[text_offset+ sa[i] ]) { // faster than if(bkt_end[text[ sa[i]-1 ]] < i)
                    sa[bkt[text[text_offset+ sa[i]-1 ]]--] = sa[i]-1;
                } else {
                    sa[--endpointer] = sa[i];
                }
                sa[i] = 0;
            }
        }

        // Step 7 - Determine length of LMS-Strings
        for (size_t i=n-2, end=n-2, was_s_typ = 1; i<n; --i) {
            if (text[text_offset+i]>text[text_offset+i+1]) {
                if (was_s_typ) {
                    sa[(i+1)>>1] = end-i;
                    end = i+1;
                    was_s_typ = 0;
                }
            } else if (text[text_offset+i]<text[text_offset+i+1]) {
                was_s_typ = 1;
            }
        }

        // Step 8 - Rename
        for (size_t i=n-number_of_lms_strings+1, cur_pos=0, cur_len=0, last_pos=n-1, last_len=1; i<n; ++i) {
            cur_pos = sa[i];
            cur_len = sa[(cur_pos>>1)];
            if (cur_len == last_len) {
                size_t l = 0;
                while (l < cur_len and text[text_offset+cur_pos+l] == text[text_offset+last_pos+l]) {
                    ++l;
                }
                if (l >= cur_len) {
                    --name;
                }
            }
            sa[(cur_pos>>1)] = ++name;
            last_pos = cur_pos;
            last_len = cur_len;
        }
    }

    // Step 9 - Calculate SA of new string - in most cases recursive
    if (name+1 < number_of_lms_strings) {
        // Move Names to the end
        for (size_t i=0, t=n-number_of_lms_strings; i<(n>>1); ++i) {
            if (sa[i] > 0) {
                sa[t++] = sa[i];
                sa[i] = 0;
            }
        }
        sa[n-1] = 0;

        // Recursive call
        std::string filename_sa_rec = tmp_file(filename_sa, "_sa_rec"+util::to_string(recursion+1));
        _construct_sa_IS(sa, sa, filename_sa_rec, number_of_lms_strings, n-number_of_lms_strings, name+1, recursion+1);

        for (size_t i=n-2, endpointer = n-1, was_s_typ = 1; i<n; --i) {
            if (text[text_offset+i]>text[text_offset+i+1]) {
                if (was_s_typ) {
                    sa[endpointer--] = i+1;
                    was_s_typ = 0;
                }
            } else if (text[text_offset+i]<text[text_offset+i+1]) {
                was_s_typ = 1;
            }
        }

        // Sort S*-positions in correct order into SA
        for (size_t i=0; i<number_of_lms_strings; ++i) {
            size_t pos = sa[i];
            sa[i] = sa[n-number_of_lms_strings+pos];
            sa[n-number_of_lms_strings+pos] = 0;
        }
    } else {
        // Move s*-Positions to front
        sa[0] = n-1;
        for (size_t i=1; i<number_of_lms_strings; ++i) {
            sa[i] = sa[n-number_of_lms_strings+i];
            sa[n-number_of_lms_strings+i] = 0;
        }
        // Clear lex. names
        for (size_t i=number_of_lms_strings; i<(n>>1); ++i) {
            sa[i] = 0;
        }
    }

    // Phase 3
    {
        // Step 10 - Count characters into c array

        // Step 11 - Calculate End-Pointer of Buckets
        int_vector_buffer<> c_array(filename_c_array, std::ios::in, buffersize, 64);
        std::vector<uint64_t> bkt(sigma, 0);
        for (size_t c=1; c<sigma; ++c) {
            bkt[c] = bkt[c-1]+c_array[c];
        }

        // Step 12 - Move S*-positions in correct order into SA
        for (size_t i=number_of_lms_strings-1; i<n; --i) {
            size_t pos = sa[i];
            sa[i] = 0;
            sa[ bkt[text[text_offset+pos]]-- ] = pos;
        }

        // Step 13 - Calculate Begin-Pointer of Buckets
        bkt[0] = 0;
        for (size_t c=1; c<sigma; ++c) {
            bkt[c] = bkt[c-1]+c_array[c-1];
        }

        // Step 14 - Scan from Left-To-Right to induce L-Types
        for (size_t i=0; i<n; ++i) {
            if (sa[i] > 0 and text[text_offset+ sa[i] ] <= text[text_offset+ sa[i]-1 ]) { // faster than if(sa[i]>0 and bkt_beg[text[ sa[i]-1 ]] > i)
                sa[bkt[text[text_offset+ sa[i]-1 ]]++] = sa[i]-1;
            }
        }

        // Step 15 - Scan from Right-To-Left to induce S-Types
        bkt[0] = 0;
        for (size_t c=1; c<sigma; ++c) {
            bkt[c] = bkt[c-1]+c_array[c];
        }
        for (size_t i=n-1; i<n; --i) {
            if (sa[i] > 0 and text[text_offset+sa[i]-1] <= text[text_offset+sa[i]]) {
                sa[bkt[text[text_offset+ sa[i]-1 ]]--] = sa[i]-1;
            }
        }
        c_array.close(true);
    }
}

}
