# Supplementary material for: Bitpacking techniques for indexing genomes: I. Hash tables
Source: Algorithms Mol Biol. 2016 Apr 18;11:5. doi: 10.1186/s13015-016-0069-5 (PMC4835851; doi:10.1186/s13015-016-0069-5)
Supplement: Supplementary file 1 — 10.1007/s13015-016-0069-5 Source code. Source code in an archive format, using tar and bzip2, for all bitpacking implementations of hash tables, based on a modification of the SDSL 2.0 package. Package also includes the benchmarking programs used for timing experiments. This is the same package as provided in our companion paper on bitpacking for enhanced suffix arrays. [file 13015_2016_69_MOESM1_ESM.bz2 › sdsl-lite-modified/lib/bp_support_algorithm.cpp]

#include "sdsl/bp_support_algorithm.hpp"

namespace sdsl
{
excess::impl excess::data;

bit_vector
calculate_pioneers_bitmap(const bit_vector& bp, uint64_t block_size)
{
    bit_vector pioneer_bitmap(bp.size(), 0);

    std::stack<uint64_t> opening_parenthesis;
    uint64_t blocks = (bp.size()+block_size-1)/block_size;
    // calculate positions of findclose and findopen pioneers
    for (uint64_t block_nr = 0; block_nr < blocks; ++block_nr) {
        std::map<uint64_t, uint64_t> block_and_position; // for find_open and find_close
        std::map<uint64_t, uint64_t> matching_position;  // for find_open and find_close
        for (uint64_t i=0, j=block_nr*block_size; i < block_size and j < bp.size(); ++i, ++j) {
            if (bp[j]) {//opening parenthesis
                opening_parenthesis.push(j);
            } else { // closing parenthesis
                uint64_t position = opening_parenthesis.top();
                uint64_t blockpos = position/block_size;
                opening_parenthesis.pop();
                block_and_position[blockpos] = position;
                matching_position[blockpos]  = j; // greatest j is pioneer
            }
        }
        for (std::map<uint64_t, uint64_t>::const_iterator it = block_and_position.begin(),
             end = block_and_position.end(),
             mit = matching_position.begin(); it != end and it->first != block_nr; ++it, ++mit) {
            // opening and closing pioneers are symmetric
            pioneer_bitmap[it->second] = 1;
            pioneer_bitmap[mit->second] = 1;
        }
    }
    // assert that the sequence is balanced
    assert(opening_parenthesis.empty());
    return pioneer_bitmap;
}

bit_vector
calculate_pioneers_bitmap_succinct(const bit_vector& bp, uint64_t block_size)
{
    bit_vector pioneer_bitmap(bp.size(), 0);

    sorted_stack_support opening_parenthesis(bp.size());
    uint64_t cur_pioneer_block = 0, last_start = 0, last_j = 0, cur_block=0, first_index_in_block=0;
    // calculate positions of findclose and findopen pioneers
    for (uint64_t j=0, new_block=block_size; j < bp.size(); ++j, --new_block) {
        if (!(new_block)) {
            cur_pioneer_block = j/block_size;
            ++cur_block;
            first_index_in_block = j;
            new_block = block_size;
        }

        if (bp[j]) { // opening parenthesis
            if (/*j < bp.size() is not necessary as the last parenthesis is always a closing one*/
                new_block>1 and !bp[j+1]) {
                ++j; --new_block;
                continue;
            }
            opening_parenthesis.push(j);
        } else {
            assert(!opening_parenthesis.empty());
            uint64_t start = opening_parenthesis.top();
            opening_parenthesis.pop();
            if (start < first_index_in_block) {
                if ((start/block_size)==cur_pioneer_block) {
                    pioneer_bitmap[last_start] = pioneer_bitmap[last_j] = 0; // override false pioneer
                }
                pioneer_bitmap[start] = pioneer_bitmap[j] = 1;
                cur_pioneer_block	  = start/block_size;
                last_start			  = start;
                last_j			 	  = j;
            }
        }
    }
    // assert that the sequence is balanced
    assert(opening_parenthesis.empty());
    return pioneer_bitmap;
}

uint64_t
near_find_close(const bit_vector& bp, const uint64_t i,
                const uint64_t block_size)
{
    typedef bit_vector::difference_type difference_type;
    difference_type excess=1;

    const uint64_t end = ((i+1)/block_size+1)*block_size;
    const uint64_t l = (((i+1)+7)/8)*8;
    const uint64_t r = (end/8)*8;
    for (uint64_t j=i+1; j < std::min(end,l); ++j)	{
        if (bp[j])
            ++excess;
        else {
            --excess;
            if (excess == 0) {
                return j;
            }
        }
    }
    const uint64_t* b = bp.data();
    for (uint64_t j=l; j<r; j+=8) {
        if (excess <= 8) {
            assert(excess>0);
            uint32_t x = excess::data.min_match_pos_packed[((*(b+(j>>6)))>>(j&0x3F))&0xFF ];
            uint8_t p = (x >> ((excess-1)<<2))&0xF;
            if (p < 9) {
                return j+p;
            }
        }
        excess += excess::data.word_sum[((*(b+(j>>6)))>>(j&0x3F))&0xFF ];
    }
    for (uint64_t j=std::max(l,r); j < end; ++j)	{
        if (bp[j])
            ++excess;
        else {
            --excess;
            if (excess == 0) {
                return j;
            }
        }
    }
    return i;
}

uint64_t
near_find_closing(const bit_vector& bp, uint64_t i,
                  uint64_t closings,
                  const uint64_t block_size)
{
    typedef bit_vector::difference_type difference_type;
    difference_type excess=0;
    difference_type succ_excess=-closings;

    const uint64_t end = (i/block_size+1)*block_size;
    const uint64_t l = (((i)+7)/8)*8;
    const uint64_t r = (end/8)*8;
    for (uint64_t j=i; j < std::min(end,l); ++j)	{
        if (bp[j])
            ++excess;
        else {
            --excess;
            if (excess == succ_excess) {
                return j;
            }
        }
    }
    const uint64_t* b = bp.data();
    for (uint64_t j=l; j<r; j+=8) {
        if (excess-succ_excess <= 8) {
            uint32_t x = excess::data.min_match_pos_packed[((*(b+(j>>6)))>>(j&0x3F))&0xFF ];
            uint8_t p = (x >> (((excess-succ_excess)-1)<<2))&0xF;
            if (p < 9) {
                return j+p;
            }
        }
        excess += excess::data.word_sum[((*(b+(j>>6)))>>(j&0x3F))&0xFF ];
    }
    for (uint64_t j=std::max(l,r); j < end; ++j)	{
        if (bp[j])
            ++excess;
        else {
            --excess;
            if (excess == succ_excess) {
                return j;
            }
        }
    }
    return i-1;
}

uint64_t
near_fwd_excess(const bit_vector& bp, uint64_t i, bit_vector::difference_type rel, const uint64_t block_size)
{
    typedef bit_vector::difference_type difference_type;
    difference_type excess = rel;

    const uint64_t end = (i/block_size+1)*block_size;
    const uint64_t l = (((i)+7)/8)*8;
    const uint64_t r = (end/8)*8;
    for (uint64_t j=i; j < std::min(end,l); ++j) {
        excess += 1-2*bp[j];
        if (!excess) {
            return j;
        }
    }
    excess += 8;
    const uint64_t* b = bp.data();
    for (uint64_t j=l; j < r; j+=8) {
        if (excess >= 0 and  excess <= 16) {
            uint32_t x = excess::data.near_fwd_pos[(excess<<8) + (((*(b+(j>>6)))>>(j&0x3F))&0xFF) ];
            if (x < 8) {
                return j+x;
            }
        }
        excess -= excess::data.word_sum[((*(b+(j>>6)))>>(j&0x3F))&0xFF ];
    }
    excess -= 8;
    for (uint64_t j=std::max(l,r); j < end; ++j) {
        excess += 1-2*bp[j];
        if (!excess) {
            return j;
        }
    }
    return i-1;
}

uint64_t
near_rmq(const bit_vector& bp, uint64_t l, uint64_t r, bit_vector::difference_type& min_rel_ex)
{
    typedef bit_vector::difference_type difference_type;
    const uint64_t l8 = (((l+1)+7)/8)*8;
    const uint64_t r8 = (r/8)*8;
    difference_type excess = 0;
    difference_type min_pos=l;
    min_rel_ex = 0;
    for (uint64_t j=l+1; j < std::min(l8,r+1); ++j) {
        if (bp[j])
            ++excess;
        else {
            --excess;
            if (excess <= min_rel_ex) {
                min_rel_ex  = excess;
                min_pos 	= j;
            }
        }
    }

    const uint64_t* b = bp.data();
    for (uint64_t j=l8; j < r8; j+=8) {
        int8_t x = excess::data.min[(((*(b+(j>>6)))>>(j&0x3F))&0xFF)];
        if ((excess+x) <= min_rel_ex) {
            min_rel_ex = excess+x;
            min_pos    = j + excess::data.min_pos_max[(((*(b+(j>>6)))>>(j&0x3F))&0xFF)];
        }
        excess += excess::data.word_sum[((*(b+(j>>6)))>>(j&0x3F))&0xFF];
    }
    for (uint64_t j=std::max(l8,r8); j<r+1; ++j) {
        if (bp[j])
            ++excess;
        else {
            --excess;
            if (excess <= min_rel_ex) {
                min_rel_ex  = excess;
                min_pos 	= j;
            }
        }
    }
    return min_pos;
}

uint64_t
near_bwd_excess(const bit_vector& bp, uint64_t i, bit_vector::difference_type rel, const uint64_t block_size)
{
    typedef bit_vector::difference_type difference_type;
    difference_type excess = rel;
    const difference_type begin = ((difference_type)(i)/block_size)*block_size;
    const difference_type r = ((difference_type)(i)/8)*8;
    const difference_type l = ((difference_type)((begin+7)/8))*8;
    for (difference_type j=i+1; j >= /*begin*/std::max(r,begin); --j) {
        if (bp[j])
            ++excess;
        else
            --excess;
        if (!excess) return j-1;
    }

    excess += 8;
    const uint64_t* b = bp.data();
    for (difference_type j=r-8; j >= l; j-=8) {
        if (excess >= 0 and  excess <= 16) {
            uint32_t x = excess::data.near_bwd_pos[(excess<<8) + (((*(b+(j>>6)))>>(j&0x3F))&0xFF)];
            if (x < 8) {
                return j+x-1;
            }
        }
        excess += excess::data.word_sum[((*(b+(j>>6)))>>(j&0x3F))&0xFF];
    }
    excess -= 8;
    for (difference_type j=std::min(l, r); j > begin; --j) {
        if (bp[j])
            ++excess;
        else
            --excess;
        if (!excess) return j-1;
    }
    if (0==begin and -1==rel) {
        return -1;
    }
    return i+1;
}

uint64_t
near_find_open(const bit_vector& bp, uint64_t i, const uint64_t block_size)
{
    typedef bit_vector::difference_type difference_type;
    difference_type excess = -1;
    const difference_type begin = ((difference_type)(i-1)/block_size)*block_size;
    const difference_type r = ((difference_type)(i-1)/8)*8;
    const difference_type l = ((difference_type)((begin+7)/8))*8;
    for (difference_type j=i-1; j >= std::max(r,begin); --j) {
        if (bp[j]) {
            if (++excess == 0) {
                return j;
            }
        } else
            --excess;
    }
    const uint64_t* b = bp.data();
    for (difference_type j=r-8; j >= l; j-=8) {
        if (excess >= -8) {
            assert(excess<0);
            uint32_t x = excess::data.max_match_pos_packed[((*(b+(j>>6)))>>(j&0x3F))&0xFF];
            uint8_t p = (x >> ((-excess-1)<<2))&0xF;
            if (p < 9) {
                return j+p;
            }
        }
        excess += excess::data.word_sum[((*(b+(j>>6)))>>(j&0x3F))&0xFF];
    }
    for (difference_type j=std::min(l, r)-1; j >= begin; --j) {
        if (bp[j]) {
            if (++excess == 0) {
                return j;
            }
        } else
            --excess;
    }
    return i;
}


uint64_t
near_find_opening(const bit_vector& bp, uint64_t i, const uint64_t openings,const uint64_t block_size)
{
    typedef bit_vector::difference_type difference_type;
    difference_type excess = 0;
    difference_type succ_excess = openings;

    const difference_type begin = ((difference_type)(i)/block_size)*block_size;
    const difference_type r = ((difference_type)(i)/8)*8;
    const difference_type l = ((difference_type)((begin+7)/8))*8;
    for (difference_type j=i; j >= std::max(r,begin); --j) {
        if (bp[j]) {
            if (++excess == succ_excess) {
                return j;
            }
        } else
            --excess;
    }
    const uint64_t* b = bp.data();
    for (difference_type j=r-8; j >= l; j-=8) {
        if (succ_excess-excess <= 8) {
            assert(succ_excess-excess>0);
            uint32_t x = excess::data.max_match_pos_packed[((*(b+(j>>6)))>>(j&0x3F))&0xFF];
            uint8_t p = (x >> ((succ_excess-excess-1)<<2))&0xF;
            if (p < 9) {
                return j+p;
            }
        }
        excess += excess::data.word_sum[((*(b+(j>>6)))>>(j&0x3F))&0xFF];
    }
    for (difference_type j=std::min(l, r)-1; j >= begin; --j) {
        if (bp[j]) {
            if (++excess == succ_excess) {
                return j;
            }
        } else
            --excess;
    }
    return i+1;
}

uint64_t
near_enclose(const bit_vector& bp, uint64_t i, const uint64_t block_size)
{
    uint64_t opening_parentheses = 1;
    for (uint64_t j=i; j+block_size-1 > i and j>0; --j) {
        if (bp[j-1]) {
            ++opening_parentheses;
            if (opening_parentheses == 2) {
                return j-1;
            }
        } else
            --opening_parentheses;
    }
    return i;
}

uint64_t
near_rmq_open(const bit_vector& bp, const uint64_t begin, const uint64_t end)
{
    typedef bit_vector::difference_type difference_type;
    difference_type min_excess = end-begin+1, ex = 0;
    uint64_t result = end;

    const uint64_t l = ((begin+7)/8)*8;
    const uint64_t r = (end/8)*8;

    for (uint64_t k=begin; k < std::min(end,l); ++k) {
        if (bp[k]) {
            ++ex;
            if (ex <= min_excess) {
                result = k;
                min_excess = ex;
            }
        } else {
            --ex;
        }
    }
    const uint64_t* b = bp.data();
    for (uint64_t k = l; k < r; k+=8) {
        uint16_t x = excess::data.min_open_excess_info[((*(b+(k>>6)))>>(k&0x3F))&0xFF];
        int8_t ones = (x>>12);
        if (ones) {
            int8_t min_ex = (x&0xFF)-8;
            if (ex+min_ex <= min_excess) {
                result = k + ((x>>8)&0xF);
                min_excess = ex+min_ex;
            }
        }
        ex += ((ones<<1)-8);
    }
    for (uint64_t k=std::max(r,l); k < end; ++k) {
        if (bp[k]) {
            ++ex;
            if (ex <= min_excess) {
                result = k;
                min_excess = ex;
            }
        } else {
            --ex;
        }
    }
    if (min_excess <= ex)
        return result;
    return end;
}
}
