# Supplementary material for: Bitpacking techniques for indexing genomes: I. Hash tables
Source: Algorithms Mol Biol. 2016 Apr 18;11:5. doi: 10.1186/s13015-016-0069-5 (PMC4835851; doi:10.1186/s13015-016-0069-5)
Supplement: Supplementary file 1 — 10.1007/s13015-016-0069-5 Source code. Source code in an archive format, using tar and bzip2, for all bitpacking implementations of hash tables, based on a modification of the SDSL 2.0 package. Package also includes the benchmarking programs used for timing experiments. This is the same package as provided in our companion paper on bitpacking for enhanced suffix arrays. [file 13015_2016_69_MOESM1_ESM.bz2 › sdsl-lite-modified/lib/coder_fibonacci.cpp]

#include "sdsl/coder_fibonacci.hpp"

namespace sdsl
{

namespace coder
{

fibonacci::impl fibonacci::data;

uint64_t fibonacci::decode_prefix_sum(const uint64_t* data, const size_type start_idx, size_type n)
{
    if (n==0)
        return 0;
//	return decode<true,false,int*>(data, start_idx, n);
    data += (start_idx >> 6);
    size_type i = 0;
    int32_t	bits_to_decode = 0;
    uint64_t w = 0, value = 0;
    int16_t buffered = 0, read = start_idx & 0x3F, shift = 0;
    uint16_t temp=0;
    uint64_t carry=0;
    i = bits::cnt11(*data & ~bits::lo_set[read], carry);
    if (i<n) {
        uint64_t oldcarry;
        w = 0;
        do {
            oldcarry = carry;
            i += (temp = bits::cnt11(*(data+(++w)), carry));
        } while (i<n);
        bits_to_decode += ((w-1)<<6) + bits::sel11(*(data+w), n-(i-temp), oldcarry) + 65 - read;
        w = 0;
    } else { // i>=n
        bits_to_decode = bits::sel11(*data >> read, n)+1;
    }
    if (((size_type)bits_to_decode) == n<<1)
        return n;
    if (((size_type)bits_to_decode) == (n<<1)+1)
        return n+1;
    i = 0;
//	while( bits_to_decode > 0 or buffered > 0){// while not all values are decoded
    do {
        while (buffered < 64 and bits_to_decode > 0) {
            w |= (((*data)>>read)<<buffered);
            if (read >= buffered) {
                ++data;
                buffered += 64-read;
                bits_to_decode -= (64-read);
                read = 0;
            } else { // read buffered
                read += 64-buffered;
                bits_to_decode -= (64-buffered);
                buffered = 64;
            }
            if (bits_to_decode < 0) {
                buffered += bits_to_decode;
                w &= bits::lo_set[buffered];
                bits_to_decode = 0;
            }
        }
        if (!i) { // try do decode multiple values
            if ((w&0xFFFFFF)==0xFFFFFF) {
                value += 12;
                w >>= 24;
                buffered -= 24;
                if ((w&0xFFFFFF)==0xFFFFFF) {
                    value += 12;
                    w >>= 24;
                    buffered -= 24;
                }
            }
            do {
                temp = fibonacci::data.fib2bin_16_greedy[w&0xFFFF];
                if ((shift=(temp>>11)) > 0) {
                    value += (temp & 0x7FFULL);
                    w >>= shift;
                    buffered -= shift;
                } else {
                    value += fibonacci::data.fib2bin_0_95[w&0xFFF];
                    w >>= 12;
                    buffered -= 12;
                    i = 1;
                    break;
                }
            } while (buffered>15);
        } else { // i > 0
            value += fibonacci::data.fib2bin_0_95[(i<<12) | (w&0xFFF)];
            shift  = fibonacci::data.fib2bin_shift[w&0x1FFF];
            if (shift > 0) { // if end of decoding
                w >>= shift;
                buffered -= shift;
                i = 0;
            } else { // not end of decoding
                w >>= 12;
                buffered -= 12;
                ++i;
            }
        }
    } while (bits_to_decode > 0 or buffered > 0);
    return value;
}

uint64_t fibonacci::decode_prefix_sum(const uint64_t* data, const size_type start_idx, SDSL_UNUSED const size_type end_idx, size_type n)
{
    return decode_prefix_sum(data, start_idx, n);
}

} // end namespace coder
} // end namespace sdsl
