# Supplementary material for: Bitpacking techniques for indexing genomes: I. Hash tables
Source: Algorithms Mol Biol. 2016 Apr 18;11:5. doi: 10.1186/s13015-016-0069-5 (PMC4835851; doi:10.1186/s13015-016-0069-5)
Supplement: Supplementary file 1 — 10.1007/s13015-016-0069-5 Source code. Source code in an archive format, using tar and bzip2, for all bitpacking implementations of hash tables, based on a modification of the SDSL 2.0 package. Package also includes the benchmarking programs used for timing experiments. This is the same package as provided in our companion paper on bitpacking for enhanced suffix arrays. [file 13015_2016_69_MOESM1_ESM.bz2 › sdsl-lite-modified/lib/bp64_encv_vector.cpp]

/* sdsl - succinct data structures library
    Copyright (C) 2015 Thomas Wu

    This program is free software: you can redistribute it and/or modify
    it under the terms of the GNU General Public License as published by
    the Free Software Foundation, either version 3 of the License, or
    (at your option) any later version.

    This program is distributed in the hope that it will be useful,
    but WITHOUT ANY WARRANTY; without even the implied warranty of
    MERCHANTABILITY or FITNESS FOR A PARTICULAR PURPOSE.  See the
    GNU General Public License for more details.

    You should have received a copy of the GNU General Public License
    along with this program.  If not, see http://www.gnu.org/licenses/ .
*/
#include "sdsl/bp64_encv_vector.hpp"
#include "sdsl/int_vector.hpp"
#include <emmintrin.h>		// For SSE2


#ifdef DEBUG
#include <stdio.h>
#define debug(x) x
#else
#define debug(x)
#endif


#define BLOCKSIZE 64

static void
unpack_00 (__m128i* __restrict__ out, const __m128i* __restrict__ in) {
  __m128i total = _mm_set1_epi32(0U);

  _mm_store_si128(out++, total);
  _mm_store_si128(out++, total);
  _mm_store_si128(out++, total);
  _mm_store_si128(out++, total);
  _mm_store_si128(out++, total);
  _mm_store_si128(out++, total);
  _mm_store_si128(out++, total);
  _mm_store_si128(out++, total);
  _mm_store_si128(out++, total);
  _mm_store_si128(out++, total);
  _mm_store_si128(out++, total);
  _mm_store_si128(out++, total);
  _mm_store_si128(out++, total);
  _mm_store_si128(out++, total);
  _mm_store_si128(out++, total);
  _mm_store_si128(out++, total);
}

static void
unpack_02 (__m128i* __restrict__ out, const __m128i* __restrict__ in) {
    __m128i InReg = _mm_load_si128(in);
    __m128i OutReg, total;
    const __m128i mask2 = _mm_set1_epi32(3U);

    total = /* OutReg = */ _mm_and_si128( InReg , mask2);
    _mm_store_si128(out++, total);

    OutReg = _mm_and_si128(  _mm_srli_epi32(InReg,2) , mask2);
    total = _mm_add_epi32(total, OutReg);
    _mm_store_si128(out++, total);

    OutReg = _mm_and_si128(  _mm_srli_epi32(InReg,4) , mask2);
    total = _mm_add_epi32(total, OutReg);
    _mm_store_si128(out++, total);

    OutReg = _mm_and_si128(  _mm_srli_epi32(InReg,6) , mask2);
    total = _mm_add_epi32(total, OutReg);
    _mm_store_si128(out++, total);

    OutReg = _mm_and_si128(  _mm_srli_epi32(InReg,8) , mask2);
    total = _mm_add_epi32(total, OutReg);
    _mm_store_si128(out++, total);

    OutReg = _mm_and_si128(  _mm_srli_epi32(InReg,10) , mask2);
    total = _mm_add_epi32(total, OutReg);
    _mm_store_si128(out++, total);

    OutReg = _mm_and_si128(  _mm_srli_epi32(InReg,12) , mask2);
    total = _mm_add_epi32(total, OutReg);
    _mm_store_si128(out++, total);

    OutReg = _mm_and_si128(  _mm_srli_epi32(InReg,14) , mask2);
    total = _mm_add_epi32(total, OutReg);
    _mm_store_si128(out++, total);

    OutReg = _mm_and_si128(  _mm_srli_epi32(InReg,16) , mask2);
    total = _mm_add_epi32(total, OutReg);
    _mm_store_si128(out++, total);

    OutReg = _mm_and_si128(  _mm_srli_epi32(InReg,18) , mask2);
    total = _mm_add_epi32(total, OutReg);
    _mm_store_si128(out++, total);

    OutReg = _mm_and_si128(  _mm_srli_epi32(InReg,20) , mask2);
    total = _mm_add_epi32(total, OutReg);
    _mm_store_si128(out++, total);

    OutReg = _mm_and_si128(  _mm_srli_epi32(InReg,22) , mask2);
    total = _mm_add_epi32(total, OutReg);
    _mm_store_si128(out++, total);

    OutReg = _mm_and_si128(  _mm_srli_epi32(InReg,24) , mask2);
    total = _mm_add_epi32(total, OutReg);
    _mm_store_si128(out++, total);

    OutReg = _mm_and_si128(  _mm_srli_epi32(InReg,26) , mask2);
    total = _mm_add_epi32(total, OutReg);
    _mm_store_si128(out++, total);

    OutReg = _mm_and_si128(  _mm_srli_epi32(InReg,28) , mask2);
    total = _mm_add_epi32(total, OutReg);
    _mm_store_si128(out++, total);

    OutReg =   _mm_srli_epi32(InReg,30) ;
    total = _mm_add_epi32(total, OutReg);
    _mm_store_si128(out++, total);

    return;
}

static void
unpack_04 (__m128i* __restrict__ out, const __m128i* __restrict__ in) {
    __m128i InReg = _mm_load_si128(in);
    __m128i OutReg, total;
    const __m128i mask4 = _mm_set1_epi32(15U);

    total = /* OutReg = */ _mm_and_si128( InReg , mask4);
    _mm_store_si128(out++, total);

    OutReg = _mm_and_si128(  _mm_srli_epi32(InReg,4) , mask4);
    total = _mm_add_epi32(total, OutReg);
    _mm_store_si128(out++, total);

    OutReg = _mm_and_si128(  _mm_srli_epi32(InReg,8) , mask4);
    total = _mm_add_epi32(total, OutReg);
    _mm_store_si128(out++, total);

    OutReg = _mm_and_si128(  _mm_srli_epi32(InReg,12) , mask4);
    total = _mm_add_epi32(total, OutReg);
    _mm_store_si128(out++, total);

    OutReg = _mm_and_si128(  _mm_srli_epi32(InReg,16) , mask4);
    total = _mm_add_epi32(total, OutReg);
    _mm_store_si128(out++, total);

    OutReg = _mm_and_si128(  _mm_srli_epi32(InReg,20) , mask4);
    total = _mm_add_epi32(total, OutReg);
    _mm_store_si128(out++, total);

    OutReg = _mm_and_si128(  _mm_srli_epi32(InReg,24) , mask4);
    total = _mm_add_epi32(total, OutReg);
    _mm_store_si128(out++, total);

    OutReg =   _mm_srli_epi32(InReg,28) ;
    InReg = _mm_load_si128(++in);

    total = _mm_add_epi32(total, OutReg);
    _mm_store_si128(out++, total);

    OutReg = _mm_and_si128( InReg , mask4);
    total = _mm_add_epi32(total, OutReg);
    _mm_store_si128(out++, total);

    OutReg = _mm_and_si128(  _mm_srli_epi32(InReg,4) , mask4);
    total = _mm_add_epi32(total, OutReg);
    _mm_store_si128(out++, total);

    OutReg = _mm_and_si128(  _mm_srli_epi32(InReg,8) , mask4);
    total = _mm_add_epi32(total, OutReg);
    _mm_store_si128(out++, total);

    OutReg = _mm_and_si128(  _mm_srli_epi32(InReg,12) , mask4);
    total = _mm_add_epi32(total, OutReg);
    _mm_store_si128(out++, total);

    OutReg = _mm_and_si128(  _mm_srli_epi32(InReg,16) , mask4);
    total = _mm_add_epi32(total, OutReg);
    _mm_store_si128(out++, total);

    OutReg = _mm_and_si128(  _mm_srli_epi32(InReg,20) , mask4);
    total = _mm_add_epi32(total, OutReg);
    _mm_store_si128(out++, total);

    OutReg = _mm_and_si128(  _mm_srli_epi32(InReg,24) , mask4);
    total = _mm_add_epi32(total, OutReg);
    _mm_store_si128(out++, total);

    OutReg =   _mm_srli_epi32(InReg,28) ;
    total = _mm_add_epi32(total, OutReg);
    _mm_store_si128(out++, total);

    return;
}

static void
unpack_06 (__m128i* __restrict__ out, const __m128i* __restrict__ in) {
    __m128i InReg = _mm_load_si128(in);
    __m128i OutReg, total;
    const __m128i mask6 =  _mm_set1_epi32(63U);

    total = /* OutReg = */ _mm_and_si128( InReg , mask6);
    _mm_store_si128(out++, total);

    OutReg = _mm_and_si128(  _mm_srli_epi32(InReg,6) , mask6);
    total = _mm_add_epi32(total, OutReg);
    _mm_store_si128(out++, total);

    OutReg = _mm_and_si128(  _mm_srli_epi32(InReg,12) , mask6);
    total = _mm_add_epi32(total, OutReg);
    _mm_store_si128(out++, total);

    OutReg = _mm_and_si128(  _mm_srli_epi32(InReg,18) , mask6);
    total = _mm_add_epi32(total, OutReg);
    _mm_store_si128(out++, total);

    OutReg = _mm_and_si128(  _mm_srli_epi32(InReg,24) , mask6);
    total = _mm_add_epi32(total, OutReg);
    _mm_store_si128(out++, total);

    OutReg =   _mm_srli_epi32(InReg,30) ;
    InReg = _mm_load_si128(++in);

#ifdef MULTIMASK
    OutReg = _mm_or_si128(OutReg, _mm_slli_epi32(_mm_and_si128(InReg, mask4), 6-4));
#else
    OutReg = _mm_or_si128(OutReg, _mm_and_si128(_mm_slli_epi32(InReg, 6 - 4), mask6));
#endif
    total = _mm_add_epi32(total, OutReg);
    _mm_store_si128(out++, total);

    OutReg = _mm_and_si128(  _mm_srli_epi32(InReg,4) , mask6);
    total = _mm_add_epi32(total, OutReg);
    _mm_store_si128(out++, total);

    OutReg = _mm_and_si128(  _mm_srli_epi32(InReg,10) , mask6);
    total = _mm_add_epi32(total, OutReg);
    _mm_store_si128(out++, total);

    OutReg = _mm_and_si128(  _mm_srli_epi32(InReg,16) , mask6);
    total = _mm_add_epi32(total, OutReg);
    _mm_store_si128(out++, total);

    OutReg = _mm_and_si128(  _mm_srli_epi32(InReg,22) , mask6);
    total = _mm_add_epi32(total, OutReg);
    _mm_store_si128(out++, total);

    OutReg =   _mm_srli_epi32(InReg,28) ;
    InReg = _mm_load_si128(++in);

#ifdef MULTIMASK
    OutReg = _mm_or_si128(OutReg, _mm_slli_epi32(_mm_and_si128(InReg, mask2), 6-2));
#else
    OutReg = _mm_or_si128(OutReg, _mm_and_si128(_mm_slli_epi32(InReg, 6 - 2), mask6));
#endif
    total = _mm_add_epi32(total, OutReg);
    _mm_store_si128(out++, total);

    OutReg = _mm_and_si128(  _mm_srli_epi32(InReg,2) , mask6);
    total = _mm_add_epi32(total, OutReg);
    _mm_store_si128(out++, total);

    OutReg = _mm_and_si128(  _mm_srli_epi32(InReg,8) , mask6);
    total = _mm_add_epi32(total, OutReg);
    _mm_store_si128(out++, total);

    OutReg = _mm_and_si128(  _mm_srli_epi32(InReg,14) , mask6);
    total = _mm_add_epi32(total, OutReg);
    _mm_store_si128(out++, total);

    OutReg = _mm_and_si128(  _mm_srli_epi32(InReg,20) , mask6);
    total = _mm_add_epi32(total, OutReg);
    _mm_store_si128(out++, total);

    OutReg =   _mm_srli_epi32(InReg,26) ;
    total = _mm_add_epi32(total, OutReg);
    _mm_store_si128(out++, total);

    return;
}

static void
unpack_08 (__m128i* __restrict__ out, const __m128i* __restrict__ in) {
    __m128i InReg = _mm_load_si128(in);
    __m128i OutReg, total;
    const __m128i mask8 =  _mm_set1_epi32(255U);

    total = /* OutReg = */ _mm_and_si128( InReg , mask8);
    _mm_store_si128(out++, total);

    OutReg = _mm_and_si128(  _mm_srli_epi32(InReg,8) , mask8);
    total = _mm_add_epi32(total, OutReg);
    _mm_store_si128(out++, total);

    OutReg = _mm_and_si128(  _mm_srli_epi32(InReg,16) , mask8);
    total = _mm_add_epi32(total, OutReg);
    _mm_store_si128(out++, total);

    OutReg =   _mm_srli_epi32(InReg,24) ;
    InReg = _mm_load_si128(++in);

    total = _mm_add_epi32(total, OutReg);
    _mm_store_si128(out++, total);

    OutReg = _mm_and_si128( InReg , mask8);
    total = _mm_add_epi32(total, OutReg);
    _mm_store_si128(out++, total);

    OutReg = _mm_and_si128(  _mm_srli_epi32(InReg,8) , mask8);
    total = _mm_add_epi32(total, OutReg);
    _mm_store_si128(out++, total);

    OutReg = _mm_and_si128(  _mm_srli_epi32(InReg,16) , mask8);
    total = _mm_add_epi32(total, OutReg);
    _mm_store_si128(out++, total);

    OutReg =   _mm_srli_epi32(InReg,24) ;
    InReg = _mm_load_si128(++in);

    total = _mm_add_epi32(total, OutReg);
    _mm_store_si128(out++, total);

    OutReg = _mm_and_si128( InReg , mask8);
    total = _mm_add_epi32(total, OutReg);
    _mm_store_si128(out++, total);

    OutReg = _mm_and_si128(  _mm_srli_epi32(InReg,8) , mask8);
    total = _mm_add_epi32(total, OutReg);
    _mm_store_si128(out++, total);

    OutReg = _mm_and_si128(  _mm_srli_epi32(InReg,16) , mask8);
    total = _mm_add_epi32(total, OutReg);
    _mm_store_si128(out++, total);

    OutReg =   _mm_srli_epi32(InReg,24) ;
    InReg = _mm_load_si128(++in);

    total = _mm_add_epi32(total, OutReg);
    _mm_store_si128(out++, total);

    OutReg = _mm_and_si128( InReg , mask8);
    total = _mm_add_epi32(total, OutReg);
    _mm_store_si128(out++, total);

    OutReg = _mm_and_si128(  _mm_srli_epi32(InReg,8) , mask8);
    total = _mm_add_epi32(total, OutReg);
    _mm_store_si128(out++, total);

    OutReg = _mm_and_si128(  _mm_srli_epi32(InReg,16) , mask8);
    total = _mm_add_epi32(total, OutReg);
    _mm_store_si128(out++, total);

    OutReg =   _mm_srli_epi32(InReg,24) ;
    total = _mm_add_epi32(total, OutReg);
    _mm_store_si128(out++, total);

    return;
}

static void
unpack_10 (__m128i* __restrict__ out, const __m128i* __restrict__ in) {
    __m128i InReg = _mm_load_si128(in);
    __m128i OutReg, total;
    const __m128i mask10 =  _mm_set1_epi32(1023U);

    total = /* OutReg = */ _mm_and_si128( InReg , mask10);
    _mm_store_si128(out++, total);

    OutReg = _mm_and_si128(  _mm_srli_epi32(InReg,10) , mask10);
    total = _mm_add_epi32(total, OutReg);
    _mm_store_si128(out++, total);

    OutReg = _mm_and_si128(  _mm_srli_epi32(InReg,20) , mask10);
    total = _mm_add_epi32(total, OutReg);
    _mm_store_si128(out++, total);

    OutReg =   _mm_srli_epi32(InReg,30) ;
    InReg = _mm_load_si128(++in);

#ifdef MULTIMASK
    OutReg = _mm_or_si128(OutReg, _mm_slli_epi32(_mm_and_si128(InReg, mask8), 10-8));
#else
    OutReg = _mm_or_si128(OutReg, _mm_and_si128(_mm_slli_epi32(InReg, 10 - 8), mask10));
#endif
    total = _mm_add_epi32(total, OutReg);
    _mm_store_si128(out++, total);

    OutReg = _mm_and_si128(  _mm_srli_epi32(InReg,8) , mask10);
    total = _mm_add_epi32(total, OutReg);
    _mm_store_si128(out++, total);

    OutReg = _mm_and_si128(  _mm_srli_epi32(InReg,18) , mask10);
    total = _mm_add_epi32(total, OutReg);
    _mm_store_si128(out++, total);

    OutReg =   _mm_srli_epi32(InReg,28) ;
    InReg = _mm_load_si128(++in);

#ifdef MULTIMASK
    OutReg = _mm_or_si128(OutReg, _mm_slli_epi32(_mm_and_si128(InReg, mask6), 10-6));
#else
    OutReg = _mm_or_si128(OutReg, _mm_and_si128(_mm_slli_epi32(InReg, 10 - 6), mask10));
#endif
    total = _mm_add_epi32(total, OutReg);
    _mm_store_si128(out++, total);

    OutReg = _mm_and_si128(  _mm_srli_epi32(InReg,6) , mask10);
    total = _mm_add_epi32(total, OutReg);
    _mm_store_si128(out++, total);

    OutReg = _mm_and_si128(  _mm_srli_epi32(InReg,16) , mask10);
    total = _mm_add_epi32(total, OutReg);
    _mm_store_si128(out++, total);

    OutReg =   _mm_srli_epi32(InReg,26) ;
    InReg = _mm_load_si128(++in);

#ifdef MULTIMASK
    OutReg = _mm_or_si128(OutReg, _mm_slli_epi32(_mm_and_si128(InReg, mask4), 10-4));
#else
    OutReg = _mm_or_si128(OutReg, _mm_and_si128(_mm_slli_epi32(InReg, 10 - 4), mask10));
#endif
    total = _mm_add_epi32(total, OutReg);
    _mm_store_si128(out++, total);

    OutReg = _mm_and_si128(  _mm_srli_epi32(InReg,4) , mask10);
    total = _mm_add_epi32(total, OutReg);
    _mm_store_si128(out++, total);

    OutReg = _mm_and_si128(  _mm_srli_epi32(InReg,14) , mask10);
    total = _mm_add_epi32(total, OutReg);
    _mm_store_si128(out++, total);

    OutReg =   _mm_srli_epi32(InReg,24) ;
    InReg = _mm_load_si128(++in);

#ifdef MULTIMASK
    OutReg = _mm_or_si128(OutReg, _mm_slli_epi32(_mm_and_si128(InReg, mask2), 10-2));
#else
    OutReg = _mm_or_si128(OutReg, _mm_and_si128(_mm_slli_epi32(InReg, 10 - 2), mask10));
#endif
    total = _mm_add_epi32(total, OutReg);
    _mm_store_si128(out++, total);

    OutReg = _mm_and_si128(  _mm_srli_epi32(InReg,2) , mask10);
    total = _mm_add_epi32(total, OutReg);
    _mm_store_si128(out++, total);

    OutReg = _mm_and_si128(  _mm_srli_epi32(InReg,12) , mask10);
    total = _mm_add_epi32(total, OutReg);
    _mm_store_si128(out++, total);

    OutReg =   _mm_srli_epi32(InReg,22) ;
    total = _mm_add_epi32(total, OutReg);
    _mm_store_si128(out++, total);

    return;
}

static void
unpack_12 (__m128i* __restrict__ out, const __m128i* __restrict__ in) {
    __m128i InReg = _mm_load_si128(in);
    __m128i OutReg, total;
    const __m128i mask12 =  _mm_set1_epi32(4095U);

    total = /* OutReg = */ _mm_and_si128( InReg , mask12);
    _mm_store_si128(out++, total);

    OutReg = _mm_and_si128(  _mm_srli_epi32(InReg,12) , mask12);
    total = _mm_add_epi32(total, OutReg);
    _mm_store_si128(out++, total);

    OutReg =   _mm_srli_epi32(InReg,24) ;
    InReg = _mm_load_si128(++in);

#ifdef MULTIMASK
    OutReg = _mm_or_si128(OutReg, _mm_slli_epi32(_mm_and_si128(InReg, mask4), 12-4));
#else
    OutReg = _mm_or_si128(OutReg, _mm_and_si128(_mm_slli_epi32(InReg, 12 - 4), mask12));
#endif
    total = _mm_add_epi32(total, OutReg);
    _mm_store_si128(out++, total);

    OutReg = _mm_and_si128(  _mm_srli_epi32(InReg,4) , mask12);
    total = _mm_add_epi32(total, OutReg);
    _mm_store_si128(out++, total);

    OutReg = _mm_and_si128(  _mm_srli_epi32(InReg,16) , mask12);
    total = _mm_add_epi32(total, OutReg);
    _mm_store_si128(out++, total);

    OutReg =   _mm_srli_epi32(InReg,28) ;
    InReg = _mm_load_si128(++in);

#ifdef MULTIMASK
    OutReg = _mm_or_si128(OutReg, _mm_slli_epi32(_mm_and_si128(InReg, mask8), 12-8));
#else
    OutReg = _mm_or_si128(OutReg, _mm_and_si128(_mm_slli_epi32(InReg, 12 - 8), mask12));
#endif
    total = _mm_add_epi32(total, OutReg);
    _mm_store_si128(out++, total);

    OutReg = _mm_and_si128(  _mm_srli_epi32(InReg,8) , mask12);
    total = _mm_add_epi32(total, OutReg);
    _mm_store_si128(out++, total);

    OutReg =   _mm_srli_epi32(InReg,20) ;
    InReg = _mm_load_si128(++in);

    total = _mm_add_epi32(total, OutReg);
    _mm_store_si128(out++, total);

    OutReg = _mm_and_si128( InReg , mask12);
    total = _mm_add_epi32(total, OutReg);
    _mm_store_si128(out++, total);

    OutReg = _mm_and_si128(  _mm_srli_epi32(InReg,12) , mask12);
    total = _mm_add_epi32(total, OutReg);
    _mm_store_si128(out++, total);

    OutReg =   _mm_srli_epi32(InReg,24) ;
    InReg = _mm_load_si128(++in);

#ifdef MULTIMASK
    OutReg = _mm_or_si128(OutReg, _mm_slli_epi32(_mm_and_si128(InReg, mask4), 12-4));
#else
    OutReg = _mm_or_si128(OutReg, _mm_and_si128(_mm_slli_epi32(InReg, 12 - 4), mask12));
#endif
    total = _mm_add_epi32(total, OutReg);
    _mm_store_si128(out++, total);

    OutReg = _mm_and_si128(  _mm_srli_epi32(InReg,4) , mask12);
    total = _mm_add_epi32(total, OutReg);
    _mm_store_si128(out++, total);

    OutReg = _mm_and_si128(  _mm_srli_epi32(InReg,16) , mask12);
    total = _mm_add_epi32(total, OutReg);
    _mm_store_si128(out++, total);

    OutReg =   _mm_srli_epi32(InReg,28) ;
    InReg = _mm_load_si128(++in);

#ifdef MULTIMASK
    OutReg = _mm_or_si128(OutReg, _mm_slli_epi32(_mm_and_si128(InReg, mask8), 12-8));
#else
    OutReg = _mm_or_si128(OutReg, _mm_and_si128(_mm_slli_epi32(InReg, 12 - 8), mask12));
#endif
    total = _mm_add_epi32(total, OutReg);
    _mm_store_si128(out++, total);

    OutReg = _mm_and_si128(  _mm_srli_epi32(InReg,8) , mask12);
    total = _mm_add_epi32(total, OutReg);
    _mm_store_si128(out++, total);

    OutReg =   _mm_srli_epi32(InReg,20) ;
    total = _mm_add_epi32(total, OutReg);
    _mm_store_si128(out++, total);

    return;
}

static void
unpack_14 (__m128i* __restrict__ out, const __m128i* __restrict__ in) {
    __m128i InReg = _mm_load_si128(in);
    __m128i OutReg, total;
    const __m128i mask14 =  _mm_set1_epi32(16383U);

    total = /* OutReg = */ _mm_and_si128( InReg , mask14);
    _mm_store_si128(out++, total);

    OutReg = _mm_and_si128(  _mm_srli_epi32(InReg,14) , mask14);
    total = _mm_add_epi32(total, OutReg);
    _mm_store_si128(out++, total);

    OutReg =   _mm_srli_epi32(InReg,28) ;
    InReg = _mm_load_si128(++in);

#ifdef MULTIMASK
    OutReg = _mm_or_si128(OutReg, _mm_slli_epi32(_mm_and_si128(InReg, mask10), 14-10));
#else
    OutReg = _mm_or_si128(OutReg, _mm_and_si128(_mm_slli_epi32(InReg, 14 - 10), mask14));
#endif
    total = _mm_add_epi32(total, OutReg);
    _mm_store_si128(out++, total);

    OutReg = _mm_and_si128(  _mm_srli_epi32(InReg,10) , mask14);
    total = _mm_add_epi32(total, OutReg);
    _mm_store_si128(out++, total);

    OutReg =   _mm_srli_epi32(InReg,24) ;
    InReg = _mm_load_si128(++in);

#ifdef MULTIMASK
    OutReg = _mm_or_si128(OutReg, _mm_slli_epi32(_mm_and_si128(InReg, mask6), 14-6));
#else
    OutReg = _mm_or_si128(OutReg, _mm_and_si128(_mm_slli_epi32(InReg, 14 - 6), mask14));
#endif
    total = _mm_add_epi32(total, OutReg);
    _mm_store_si128(out++, total);

    OutReg = _mm_and_si128(  _mm_srli_epi32(InReg,6) , mask14);
    total = _mm_add_epi32(total, OutReg);
    _mm_store_si128(out++, total);

    OutReg =   _mm_srli_epi32(InReg,20) ;
    InReg = _mm_load_si128(++in);

#ifdef MULTIMASK
    OutReg = _mm_or_si128(OutReg, _mm_slli_epi32(_mm_and_si128(InReg, mask2), 14-2));
#else
    OutReg = _mm_or_si128(OutReg, _mm_and_si128(_mm_slli_epi32(InReg, 14 - 2), mask14));
#endif
    total = _mm_add_epi32(total, OutReg);
    _mm_store_si128(out++, total);

    OutReg = _mm_and_si128(  _mm_srli_epi32(InReg,2) , mask14);
    total = _mm_add_epi32(total, OutReg);
    _mm_store_si128(out++, total);

    OutReg = _mm_and_si128(  _mm_srli_epi32(InReg,16) , mask14);
    total = _mm_add_epi32(total, OutReg);
    _mm_store_si128(out++, total);

    OutReg =   _mm_srli_epi32(InReg,30) ;
    InReg = _mm_load_si128(++in);

#ifdef MULTIMASK
    OutReg = _mm_or_si128(OutReg, _mm_slli_epi32(_mm_and_si128(InReg, mask12), 14-12));
#else
    OutReg = _mm_or_si128(OutReg, _mm_and_si128(_mm_slli_epi32(InReg, 14 - 12), mask14));
#endif
    total = _mm_add_epi32(total, OutReg);
    _mm_store_si128(out++, total);

    OutReg = _mm_and_si128(  _mm_srli_epi32(InReg,12) , mask14);
    total = _mm_add_epi32(total, OutReg);
    _mm_store_si128(out++, total);

    OutReg =   _mm_srli_epi32(InReg,26) ;
    InReg = _mm_load_si128(++in);

#ifdef MULTIMASK
    OutReg = _mm_or_si128(OutReg, _mm_slli_epi32(_mm_and_si128(InReg, mask8), 14-8));
#else
    OutReg = _mm_or_si128(OutReg, _mm_and_si128(_mm_slli_epi32(InReg, 14 - 8), mask14));
#endif
    total = _mm_add_epi32(total, OutReg);
    _mm_store_si128(out++, total);

    OutReg = _mm_and_si128(  _mm_srli_epi32(InReg,8) , mask14);
    total = _mm_add_epi32(total, OutReg);
    _mm_store_si128(out++, total);

    OutReg =   _mm_srli_epi32(InReg,22) ;
    InReg = _mm_load_si128(++in);

#ifdef MULTIMASK
    OutReg = _mm_or_si128(OutReg, _mm_slli_epi32(_mm_and_si128(InReg, mask4), 14-4));
#else
    OutReg = _mm_or_si128(OutReg, _mm_and_si128(_mm_slli_epi32(InReg, 14 - 4), mask14));
#endif
    total = _mm_add_epi32(total, OutReg);
    _mm_store_si128(out++, total);

    OutReg = _mm_and_si128(  _mm_srli_epi32(InReg,4) , mask14);
    total = _mm_add_epi32(total, OutReg);
    _mm_store_si128(out++, total);

    OutReg =   _mm_srli_epi32(InReg,18) ;
    total = _mm_add_epi32(total, OutReg);
    _mm_store_si128(out++, total);

    return;
}

static void
unpack_16 (__m128i* __restrict__ out, const __m128i* __restrict__ in) {
    __m128i InReg = _mm_load_si128(in);
    __m128i OutReg, total;
    const __m128i mask16 =  _mm_set1_epi32(65535U);

    total = /* OutReg = */ _mm_and_si128( InReg , mask16);
    _mm_store_si128(out++, total);

    OutReg =   _mm_srli_epi32(InReg,16) ;
    InReg = _mm_load_si128(++in);

    total = _mm_add_epi32(total, OutReg);
    _mm_store_si128(out++, total);

    OutReg = _mm_and_si128( InReg , mask16);
    total = _mm_add_epi32(total, OutReg);
    _mm_store_si128(out++, total);

    OutReg =   _mm_srli_epi32(InReg,16) ;
    InReg = _mm_load_si128(++in);

    total = _mm_add_epi32(total, OutReg);
    _mm_store_si128(out++, total);

    OutReg = _mm_and_si128( InReg , mask16);
    total = _mm_add_epi32(total, OutReg);
    _mm_store_si128(out++, total);

    OutReg =   _mm_srli_epi32(InReg,16) ;
    InReg = _mm_load_si128(++in);

    total = _mm_add_epi32(total, OutReg);
    _mm_store_si128(out++, total);

    OutReg = _mm_and_si128( InReg , mask16);
    total = _mm_add_epi32(total, OutReg);
    _mm_store_si128(out++, total);

    OutReg =   _mm_srli_epi32(InReg,16) ;
    InReg = _mm_load_si128(++in);

    total = _mm_add_epi32(total, OutReg);
    _mm_store_si128(out++, total);

    OutReg = _mm_and_si128( InReg , mask16);
    total = _mm_add_epi32(total, OutReg);
    _mm_store_si128(out++, total);

    OutReg =   _mm_srli_epi32(InReg,16) ;
    InReg = _mm_load_si128(++in);

    total = _mm_add_epi32(total, OutReg);
    _mm_store_si128(out++, total);

    OutReg = _mm_and_si128( InReg , mask16);
    total = _mm_add_epi32(total, OutReg);
    _mm_store_si128(out++, total);

    OutReg =   _mm_srli_epi32(InReg,16) ;
    InReg = _mm_load_si128(++in);

    total = _mm_add_epi32(total, OutReg);
    _mm_store_si128(out++, total);

    OutReg = _mm_and_si128( InReg , mask16);
    total = _mm_add_epi32(total, OutReg);
    _mm_store_si128(out++, total);

    OutReg =   _mm_srli_epi32(InReg,16) ;
    InReg = _mm_load_si128(++in);

    total = _mm_add_epi32(total, OutReg);
    _mm_store_si128(out++, total);

    OutReg = _mm_and_si128( InReg , mask16);
    total = _mm_add_epi32(total, OutReg);
    _mm_store_si128(out++, total);

    OutReg =   _mm_srli_epi32(InReg,16) ;
    total = _mm_add_epi32(total, OutReg);
    _mm_store_si128(out++, total);

    return;
}

static void
unpack_18 (__m128i* __restrict__ out, const __m128i* __restrict__ in) {
    __m128i InReg = _mm_load_si128(in);
    __m128i OutReg, total;
    const __m128i mask18 =  _mm_set1_epi32(262143U);

    total = /* OutReg = */ _mm_and_si128( InReg , mask18);
    _mm_store_si128(out++, total);

    OutReg =   _mm_srli_epi32(InReg,18) ;
    InReg = _mm_load_si128(++in);

#ifdef MULTIMASK
    OutReg = _mm_or_si128(OutReg, _mm_slli_epi32(_mm_and_si128(InReg, mask4), 18-4));
#else
    OutReg = _mm_or_si128(OutReg, _mm_and_si128(_mm_slli_epi32(InReg, 18 - 4), mask18));
#endif
    total = _mm_add_epi32(total, OutReg);
    _mm_store_si128(out++, total);

    OutReg = _mm_and_si128(  _mm_srli_epi32(InReg,4) , mask18);
    total = _mm_add_epi32(total, OutReg);
    _mm_store_si128(out++, total);

    OutReg =   _mm_srli_epi32(InReg,22) ;
    InReg = _mm_load_si128(++in);

#ifdef MULTIMASK
    OutReg = _mm_or_si128(OutReg, _mm_slli_epi32(_mm_and_si128(InReg, mask8), 18-8));
#else
    OutReg = _mm_or_si128(OutReg, _mm_and_si128(_mm_slli_epi32(InReg, 18 - 8), mask18));
#endif
    total = _mm_add_epi32(total, OutReg);
    _mm_store_si128(out++, total);

    OutReg = _mm_and_si128(  _mm_srli_epi32(InReg,8) , mask18);
    total = _mm_add_epi32(total, OutReg);
    _mm_store_si128(out++, total);

    OutReg =   _mm_srli_epi32(InReg,26) ;
    InReg = _mm_load_si128(++in);

#ifdef MULTIMASK
    OutReg = _mm_or_si128(OutReg, _mm_slli_epi32(_mm_and_si128(InReg, mask12), 18-12));
#else
    OutReg = _mm_or_si128(OutReg, _mm_and_si128(_mm_slli_epi32(InReg, 18 - 12), mask18));
#endif
    total = _mm_add_epi32(total, OutReg);
    _mm_store_si128(out++, total);

    OutReg = _mm_and_si128(  _mm_srli_epi32(InReg,12) , mask18);
    total = _mm_add_epi32(total, OutReg);
    _mm_store_si128(out++, total);

    OutReg =   _mm_srli_epi32(InReg,30) ;
    InReg = _mm_load_si128(++in);

#ifdef MULTIMASK
    OutReg = _mm_or_si128(OutReg, _mm_slli_epi32(_mm_and_si128(InReg, mask16), 18-16));
#else
    OutReg = _mm_or_si128(OutReg, _mm_and_si128(_mm_slli_epi32(InReg, 18 - 16), mask18));
#endif
    total = _mm_add_epi32(total, OutReg);
    _mm_store_si128(out++, total);

    OutReg =   _mm_srli_epi32(InReg,16) ;
    InReg = _mm_load_si128(++in);

#ifdef MULTIMASK
    OutReg = _mm_or_si128(OutReg, _mm_slli_epi32(_mm_and_si128(InReg, mask2), 18-2));
#else
    OutReg = _mm_or_si128(OutReg, _mm_and_si128(_mm_slli_epi32(InReg, 18 - 2), mask18));
#endif
    total = _mm_add_epi32(total, OutReg);
    _mm_store_si128(out++, total);

    OutReg = _mm_and_si128(  _mm_srli_epi32(InReg,2) , mask18);
    total = _mm_add_epi32(total, OutReg);
    _mm_store_si128(out++, total);

    OutReg =   _mm_srli_epi32(InReg,20) ;
    InReg = _mm_load_si128(++in);

#ifdef MULTIMASK
    OutReg = _mm_or_si128(OutReg, _mm_slli_epi32(_mm_and_si128(InReg, mask6), 18-6));
#else
    OutReg = _mm_or_si128(OutReg, _mm_and_si128(_mm_slli_epi32(InReg, 18 - 6), mask18));
#endif
    total = _mm_add_epi32(total, OutReg);
    _mm_store_si128(out++, total);

    OutReg = _mm_and_si128(  _mm_srli_epi32(InReg,6) , mask18);
    total = _mm_add_epi32(total, OutReg);
    _mm_store_si128(out++, total);

    OutReg =   _mm_srli_epi32(InReg,24) ;
    InReg = _mm_load_si128(++in);

#ifdef MULTIMASK
    OutReg = _mm_or_si128(OutReg, _mm_slli_epi32(_mm_and_si128(InReg, mask10), 18-10));
#else
    OutReg = _mm_or_si128(OutReg, _mm_and_si128(_mm_slli_epi32(InReg, 18 - 10), mask18));
#endif
    total = _mm_add_epi32(total, OutReg);
    _mm_store_si128(out++, total);

    OutReg = _mm_and_si128(  _mm_srli_epi32(InReg,10) , mask18);
    total = _mm_add_epi32(total, OutReg);
    _mm_store_si128(out++, total);

    OutReg =   _mm_srli_epi32(InReg,28) ;
    InReg = _mm_load_si128(++in);

#ifdef MULTIMASK
    OutReg = _mm_or_si128(OutReg, _mm_slli_epi32(_mm_and_si128(InReg, mask14), 18-14));
#else
    OutReg = _mm_or_si128(OutReg, _mm_and_si128(_mm_slli_epi32(InReg, 18 - 14), mask18));
#endif
    total = _mm_add_epi32(total, OutReg);
    _mm_store_si128(out++, total);

    OutReg =   _mm_srli_epi32(InReg,14) ;
    total = _mm_add_epi32(total, OutReg);
    _mm_store_si128(out++, total);

    return;
}

static void
unpack_20 (__m128i* __restrict__ out, const __m128i* __restrict__ in) {
    __m128i InReg = _mm_load_si128(in);
    __m128i OutReg, total;
    const __m128i mask20 =  _mm_set1_epi32(1048575U);

    total = /* OutReg = */ _mm_and_si128( InReg , mask20);
    _mm_store_si128(out++, total);

    OutReg =   _mm_srli_epi32(InReg,20) ;
    InReg = _mm_load_si128(++in);

#ifdef MULTIMASK
    OutReg = _mm_or_si128(OutReg, _mm_slli_epi32(_mm_and_si128(InReg, mask8), 20-8));
#else
    OutReg = _mm_or_si128(OutReg, _mm_and_si128(_mm_slli_epi32(InReg, 20 - 8), mask20));
#endif
    total = _mm_add_epi32(total, OutReg);
    _mm_store_si128(out++, total);

    OutReg = _mm_and_si128(  _mm_srli_epi32(InReg,8) , mask20);
    total = _mm_add_epi32(total, OutReg);
    _mm_store_si128(out++, total);

    OutReg =   _mm_srli_epi32(InReg,28) ;
    InReg = _mm_load_si128(++in);

#ifdef MULTIMASK
    OutReg = _mm_or_si128(OutReg, _mm_slli_epi32(_mm_and_si128(InReg, mask16), 20-16));
#else
    OutReg = _mm_or_si128(OutReg, _mm_and_si128(_mm_slli_epi32(InReg, 20 - 16), mask20));
#endif
    total = _mm_add_epi32(total, OutReg);
    _mm_store_si128(out++, total);

    OutReg =   _mm_srli_epi32(InReg,16) ;
    InReg = _mm_load_si128(++in);

#ifdef MULTIMASK
    OutReg = _mm_or_si128(OutReg, _mm_slli_epi32(_mm_and_si128(InReg, mask4), 20-4));
#else
    OutReg = _mm_or_si128(OutReg, _mm_and_si128(_mm_slli_epi32(InReg, 20 - 4), mask20));
#endif
    total = _mm_add_epi32(total, OutReg);
    _mm_store_si128(out++, total);

    OutReg = _mm_and_si128(  _mm_srli_epi32(InReg,4) , mask20);
    total = _mm_add_epi32(total, OutReg);
    _mm_store_si128(out++, total);

    OutReg =   _mm_srli_epi32(InReg,24) ;
    InReg = _mm_load_si128(++in);

#ifdef MULTIMASK
    OutReg = _mm_or_si128(OutReg, _mm_slli_epi32(_mm_and_si128(InReg, mask12), 20-12));
#else
    OutReg = _mm_or_si128(OutReg, _mm_and_si128(_mm_slli_epi32(InReg, 20 - 12), mask20));
#endif
    total = _mm_add_epi32(total, OutReg);
    _mm_store_si128(out++, total);

    OutReg =   _mm_srli_epi32(InReg,12) ;
    InReg = _mm_load_si128(++in);

    total = _mm_add_epi32(total, OutReg);
    _mm_store_si128(out++, total);

    OutReg = _mm_and_si128( InReg , mask20);
    total = _mm_add_epi32(total, OutReg);
    _mm_store_si128(out++, total);

    OutReg =   _mm_srli_epi32(InReg,20) ;
    InReg = _mm_load_si128(++in);

#ifdef MULTIMASK
    OutReg = _mm_or_si128(OutReg, _mm_slli_epi32(_mm_and_si128(InReg, mask8), 20-8));
#else
    OutReg = _mm_or_si128(OutReg, _mm_and_si128(_mm_slli_epi32(InReg, 20 - 8), mask20));
#endif
    total = _mm_add_epi32(total, OutReg);
    _mm_store_si128(out++, total);

    OutReg = _mm_and_si128(  _mm_srli_epi32(InReg,8) , mask20);
    total = _mm_add_epi32(total, OutReg);
    _mm_store_si128(out++, total);

    OutReg =   _mm_srli_epi32(InReg,28) ;
    InReg = _mm_load_si128(++in);

#ifdef MULTIMASK
    OutReg = _mm_or_si128(OutReg, _mm_slli_epi32(_mm_and_si128(InReg, mask16), 20-16));
#else
    OutReg = _mm_or_si128(OutReg, _mm_and_si128(_mm_slli_epi32(InReg, 20 - 16), mask20));
#endif
    total = _mm_add_epi32(total, OutReg);
    _mm_store_si128(out++, total);

    OutReg =   _mm_srli_epi32(InReg,16) ;
    InReg = _mm_load_si128(++in);

#ifdef MULTIMASK
    OutReg = _mm_or_si128(OutReg, _mm_slli_epi32(_mm_and_si128(InReg, mask4), 20-4));
#else
    OutReg = _mm_or_si128(OutReg, _mm_and_si128(_mm_slli_epi32(InReg, 20 - 4), mask20));
#endif
    total = _mm_add_epi32(total, OutReg);
    _mm_store_si128(out++, total);

    OutReg = _mm_and_si128(  _mm_srli_epi32(InReg,4) , mask20);
    total = _mm_add_epi32(total, OutReg);
    _mm_store_si128(out++, total);

    OutReg =   _mm_srli_epi32(InReg,24) ;
    InReg = _mm_load_si128(++in);

#ifdef MULTIMASK
    OutReg = _mm_or_si128(OutReg, _mm_slli_epi32(_mm_and_si128(InReg, mask12), 20-12));
#else
    OutReg = _mm_or_si128(OutReg, _mm_and_si128(_mm_slli_epi32(InReg, 20 - 12), mask20));
#endif
    total = _mm_add_epi32(total, OutReg);
    _mm_store_si128(out++, total);

    OutReg =   _mm_srli_epi32(InReg,12) ;
    total = _mm_add_epi32(total, OutReg);
    _mm_store_si128(out++, total);

    return;
}

static void
unpack_22 (__m128i* __restrict__ out, const __m128i* __restrict__ in) {
    __m128i InReg = _mm_load_si128(in);
    __m128i OutReg, total;
    const __m128i mask22 =  _mm_set1_epi32(4194303U);

    total = /* OutReg = */ _mm_and_si128( InReg , mask22);
    _mm_store_si128(out++, total);

    OutReg =   _mm_srli_epi32(InReg,22) ;
    InReg = _mm_load_si128(++in);

#ifdef MULTIMASK
    OutReg = _mm_or_si128(OutReg, _mm_slli_epi32(_mm_and_si128(InReg, mask12), 22-12));
#else
    OutReg = _mm_or_si128(OutReg, _mm_and_si128(_mm_slli_epi32(InReg, 22 - 12), mask22));
#endif
    total = _mm_add_epi32(total, OutReg);
    _mm_store_si128(out++, total);

    OutReg =   _mm_srli_epi32(InReg,12) ;
    InReg = _mm_load_si128(++in);

#ifdef MULTIMASK
    OutReg = _mm_or_si128(OutReg, _mm_slli_epi32(_mm_and_si128(InReg, mask2), 22-2));
#else
    OutReg = _mm_or_si128(OutReg, _mm_and_si128(_mm_slli_epi32(InReg, 22 - 2), mask22));
#endif
    total = _mm_add_epi32(total, OutReg);
    _mm_store_si128(out++, total);

    OutReg = _mm_and_si128(  _mm_srli_epi32(InReg,2) , mask22);
    total = _mm_add_epi32(total, OutReg);
    _mm_store_si128(out++, total);

    OutReg =   _mm_srli_epi32(InReg,24) ;
    InReg = _mm_load_si128(++in);

#ifdef MULTIMASK
    OutReg = _mm_or_si128(OutReg, _mm_slli_epi32(_mm_and_si128(InReg, mask14), 22-14));
#else
    OutReg = _mm_or_si128(OutReg, _mm_and_si128(_mm_slli_epi32(InReg, 22 - 14), mask22));
#endif
    total = _mm_add_epi32(total, OutReg);
    _mm_store_si128(out++, total);

    OutReg =   _mm_srli_epi32(InReg,14) ;
    InReg = _mm_load_si128(++in);

#ifdef MULTIMASK
    OutReg = _mm_or_si128(OutReg, _mm_slli_epi32(_mm_and_si128(InReg, mask4), 22-4));
#else
    OutReg = _mm_or_si128(OutReg, _mm_and_si128(_mm_slli_epi32(InReg, 22 - 4), mask22));
#endif
    total = _mm_add_epi32(total, OutReg);
    _mm_store_si128(out++, total);

    OutReg = _mm_and_si128(  _mm_srli_epi32(InReg,4) , mask22);
    total = _mm_add_epi32(total, OutReg);
    _mm_store_si128(out++, total);

    OutReg =   _mm_srli_epi32(InReg,26) ;
    InReg = _mm_load_si128(++in);

#ifdef MULTIMASK
    OutReg = _mm_or_si128(OutReg, _mm_slli_epi32(_mm_and_si128(InReg, mask16), 22-16));
#else
    OutReg = _mm_or_si128(OutReg, _mm_and_si128(_mm_slli_epi32(InReg, 22 - 16), mask22));
#endif
    total = _mm_add_epi32(total, OutReg);
    _mm_store_si128(out++, total);

    OutReg =   _mm_srli_epi32(InReg,16) ;
    InReg = _mm_load_si128(++in);

#ifdef MULTIMASK
    OutReg = _mm_or_si128(OutReg, _mm_slli_epi32(_mm_and_si128(InReg, mask6), 22-6));
#else
    OutReg = _mm_or_si128(OutReg, _mm_and_si128(_mm_slli_epi32(InReg, 22 - 6), mask22));
#endif
    total = _mm_add_epi32(total, OutReg);
    _mm_store_si128(out++, total);

    OutReg = _mm_and_si128(  _mm_srli_epi32(InReg,6) , mask22);
    total = _mm_add_epi32(total, OutReg);
    _mm_store_si128(out++, total);

    OutReg =   _mm_srli_epi32(InReg,28) ;
    InReg = _mm_load_si128(++in);

#ifdef MULTIMASK
    OutReg = _mm_or_si128(OutReg, _mm_slli_epi32(_mm_and_si128(InReg, mask18), 22-18));
#else
    OutReg = _mm_or_si128(OutReg, _mm_and_si128(_mm_slli_epi32(InReg, 22 - 18), mask22));
#endif
    total = _mm_add_epi32(total, OutReg);
    _mm_store_si128(out++, total);

    OutReg =   _mm_srli_epi32(InReg,18) ;
    InReg = _mm_load_si128(++in);

#ifdef MULTIMASK
    OutReg = _mm_or_si128(OutReg, _mm_slli_epi32(_mm_and_si128(InReg, mask8), 22-8));
#else
    OutReg = _mm_or_si128(OutReg, _mm_and_si128(_mm_slli_epi32(InReg, 22 - 8), mask22));
#endif
    total = _mm_add_epi32(total, OutReg);
    _mm_store_si128(out++, total);

    OutReg = _mm_and_si128(  _mm_srli_epi32(InReg,8) , mask22);
    total = _mm_add_epi32(total, OutReg);
    _mm_store_si128(out++, total);

    OutReg =   _mm_srli_epi32(InReg,30) ;
    InReg = _mm_load_si128(++in);

#ifdef MULTIMASK
    OutReg = _mm_or_si128(OutReg, _mm_slli_epi32(_mm_and_si128(InReg, mask20), 22-20));
#else
    OutReg = _mm_or_si128(OutReg, _mm_and_si128(_mm_slli_epi32(InReg, 22 - 20), mask22));
#endif
    total = _mm_add_epi32(total, OutReg);
    _mm_store_si128(out++, total);

    OutReg =   _mm_srli_epi32(InReg,20) ;
    InReg = _mm_load_si128(++in);

#ifdef MULTIMASK
    OutReg = _mm_or_si128(OutReg, _mm_slli_epi32(_mm_and_si128(InReg, mask10), 22-10));
#else
    OutReg = _mm_or_si128(OutReg, _mm_and_si128(_mm_slli_epi32(InReg, 22 - 10), mask22));
#endif
    total = _mm_add_epi32(total, OutReg);
    _mm_store_si128(out++, total);

    OutReg =   _mm_srli_epi32(InReg,10) ;
    total = _mm_add_epi32(total, OutReg);
    _mm_store_si128(out++, total);

    return;
}

static void
unpack_24 (__m128i* __restrict__ out, const __m128i* __restrict__ in) {
    __m128i InReg = _mm_load_si128(in);
    __m128i OutReg, total;
    const __m128i mask24 =  _mm_set1_epi32(16777215U);

    total = /* OutReg = */ _mm_and_si128( InReg , mask24);
    _mm_store_si128(out++, total);

    OutReg =   _mm_srli_epi32(InReg,24) ;
    InReg = _mm_load_si128(++in);

#ifdef MULTIMASK
    OutReg = _mm_or_si128(OutReg, _mm_slli_epi32(_mm_and_si128(InReg, mask16), 24-16));
#else
    OutReg = _mm_or_si128(OutReg, _mm_and_si128(_mm_slli_epi32(InReg, 24 - 16), mask24));
#endif
    total = _mm_add_epi32(total, OutReg);
    _mm_store_si128(out++, total);

    OutReg =   _mm_srli_epi32(InReg,16) ;
    InReg = _mm_load_si128(++in);

#ifdef MULTIMASK
    OutReg = _mm_or_si128(OutReg, _mm_slli_epi32(_mm_and_si128(InReg, mask8), 24-8));
#else
    OutReg = _mm_or_si128(OutReg, _mm_and_si128(_mm_slli_epi32(InReg, 24 - 8), mask24));
#endif
    total = _mm_add_epi32(total, OutReg);
    _mm_store_si128(out++, total);

    OutReg =   _mm_srli_epi32(InReg,8) ;
    InReg = _mm_load_si128(++in);

    total = _mm_add_epi32(total, OutReg);
    _mm_store_si128(out++, total);

    OutReg = _mm_and_si128( InReg , mask24);
    total = _mm_add_epi32(total, OutReg);
    _mm_store_si128(out++, total);

    OutReg =   _mm_srli_epi32(InReg,24) ;
    InReg = _mm_load_si128(++in);

#ifdef MULTIMASK
    OutReg = _mm_or_si128(OutReg, _mm_slli_epi32(_mm_and_si128(InReg, mask16), 24-16));
#else
    OutReg = _mm_or_si128(OutReg, _mm_and_si128(_mm_slli_epi32(InReg, 24 - 16), mask24));
#endif
    total = _mm_add_epi32(total, OutReg);
    _mm_store_si128(out++, total);

    OutReg =   _mm_srli_epi32(InReg,16) ;
    InReg = _mm_load_si128(++in);

#ifdef MULTIMASK
    OutReg = _mm_or_si128(OutReg, _mm_slli_epi32(_mm_and_si128(InReg, mask8), 24-8));
#else
    OutReg = _mm_or_si128(OutReg, _mm_and_si128(_mm_slli_epi32(InReg, 24 - 8), mask24));
#endif
    total = _mm_add_epi32(total, OutReg);
    _mm_store_si128(out++, total);

    OutReg =   _mm_srli_epi32(InReg,8) ;
    InReg = _mm_load_si128(++in);

    total = _mm_add_epi32(total, OutReg);
    _mm_store_si128(out++, total);

    OutReg = _mm_and_si128( InReg , mask24);
    total = _mm_add_epi32(total, OutReg);
    _mm_store_si128(out++, total);

    OutReg =   _mm_srli_epi32(InReg,24) ;
    InReg = _mm_load_si128(++in);

#ifdef MULTIMASK
    OutReg = _mm_or_si128(OutReg, _mm_slli_epi32(_mm_and_si128(InReg, mask16), 24-16));
#else
    OutReg = _mm_or_si128(OutReg, _mm_and_si128(_mm_slli_epi32(InReg, 24 - 16), mask24));
#endif
    total = _mm_add_epi32(total, OutReg);
    _mm_store_si128(out++, total);

    OutReg =   _mm_srli_epi32(InReg,16) ;
    InReg = _mm_load_si128(++in);

#ifdef MULTIMASK
    OutReg = _mm_or_si128(OutReg, _mm_slli_epi32(_mm_and_si128(InReg, mask8), 24-8));
#else
    OutReg = _mm_or_si128(OutReg, _mm_and_si128(_mm_slli_epi32(InReg, 24 - 8), mask24));
#endif
    total = _mm_add_epi32(total, OutReg);
    _mm_store_si128(out++, total);

    OutReg =   _mm_srli_epi32(InReg,8) ;
    InReg = _mm_load_si128(++in);

    total = _mm_add_epi32(total, OutReg);
    _mm_store_si128(out++, total);

    OutReg = _mm_and_si128( InReg , mask24);
    total = _mm_add_epi32(total, OutReg);
    _mm_store_si128(out++, total);

    OutReg =   _mm_srli_epi32(InReg,24) ;
    InReg = _mm_load_si128(++in);

#ifdef MULTIMASK
    OutReg = _mm_or_si128(OutReg, _mm_slli_epi32(_mm_and_si128(InReg, mask16), 24-16));
#else
    OutReg = _mm_or_si128(OutReg, _mm_and_si128(_mm_slli_epi32(InReg, 24 - 16), mask24));
#endif
    total = _mm_add_epi32(total, OutReg);
    _mm_store_si128(out++, total);

    OutReg =   _mm_srli_epi32(InReg,16) ;
    InReg = _mm_load_si128(++in);

#ifdef MULTIMASK
    OutReg = _mm_or_si128(OutReg, _mm_slli_epi32(_mm_and_si128(InReg, mask8), 24-8));
#else
    OutReg = _mm_or_si128(OutReg, _mm_and_si128(_mm_slli_epi32(InReg, 24 - 8), mask24));
#endif
    total = _mm_add_epi32(total, OutReg);
    _mm_store_si128(out++, total);

    OutReg =   _mm_srli_epi32(InReg,8) ;
    total = _mm_add_epi32(total, OutReg);
    _mm_store_si128(out++, total);

    return;
}

static void
unpack_26 (__m128i* __restrict__ out, const __m128i* __restrict__ in) {
    __m128i InReg = _mm_load_si128(in);
    __m128i OutReg, total;
    const __m128i mask26 =  _mm_set1_epi32(67108863U);

    total = /* OutReg = */ _mm_and_si128( InReg , mask26);
    _mm_store_si128(out++, total);

    OutReg =   _mm_srli_epi32(InReg,26) ;
    InReg = _mm_load_si128(++in);

#ifdef MULTIMASK
    OutReg = _mm_or_si128(OutReg, _mm_slli_epi32(_mm_and_si128(InReg, mask20), 26-20));
#else
    OutReg = _mm_or_si128(OutReg, _mm_and_si128(_mm_slli_epi32(InReg, 26 - 20), mask26));
#endif
    total = _mm_add_epi32(total, OutReg);
    _mm_store_si128(out++, total);

    OutReg =   _mm_srli_epi32(InReg,20) ;
    InReg = _mm_load_si128(++in);

#ifdef MULTIMASK
    OutReg = _mm_or_si128(OutReg, _mm_slli_epi32(_mm_and_si128(InReg, mask14), 26-14));
#else
    OutReg = _mm_or_si128(OutReg, _mm_and_si128(_mm_slli_epi32(InReg, 26 - 14), mask26));
#endif
    total = _mm_add_epi32(total, OutReg);
    _mm_store_si128(out++, total);

    OutReg =   _mm_srli_epi32(InReg,14) ;
    InReg = _mm_load_si128(++in);

#ifdef MULTIMASK
    OutReg = _mm_or_si128(OutReg, _mm_slli_epi32(_mm_and_si128(InReg, mask8), 26-8));
#else
    OutReg = _mm_or_si128(OutReg, _mm_and_si128(_mm_slli_epi32(InReg, 26 - 8), mask26));
#endif
    total = _mm_add_epi32(total, OutReg);
    _mm_store_si128(out++, total);

    OutReg =   _mm_srli_epi32(InReg,8) ;
    InReg = _mm_load_si128(++in);

#ifdef MULTIMASK
    OutReg = _mm_or_si128(OutReg, _mm_slli_epi32(_mm_and_si128(InReg, mask2), 26-2));
#else
    OutReg = _mm_or_si128(OutReg, _mm_and_si128(_mm_slli_epi32(InReg, 26 - 2), mask26));
#endif
    total = _mm_add_epi32(total, OutReg);
    _mm_store_si128(out++, total);

    OutReg = _mm_and_si128(  _mm_srli_epi32(InReg,2) , mask26);
    total = _mm_add_epi32(total, OutReg);
    _mm_store_si128(out++, total);

    OutReg =   _mm_srli_epi32(InReg,28) ;
    InReg = _mm_load_si128(++in);

#ifdef MULTIMASK
    OutReg = _mm_or_si128(OutReg, _mm_slli_epi32(_mm_and_si128(InReg, mask22), 26-22));
#else
    OutReg = _mm_or_si128(OutReg, _mm_and_si128(_mm_slli_epi32(InReg, 26 - 22), mask26));
#endif
    total = _mm_add_epi32(total, OutReg);
    _mm_store_si128(out++, total);

    OutReg =   _mm_srli_epi32(InReg,22) ;
    InReg = _mm_load_si128(++in);

#ifdef MULTIMASK
    OutReg = _mm_or_si128(OutReg, _mm_slli_epi32(_mm_and_si128(InReg, mask16), 26-16));
#else
    OutReg = _mm_or_si128(OutReg, _mm_and_si128(_mm_slli_epi32(InReg, 26 - 16), mask26));
#endif
    total = _mm_add_epi32(total, OutReg);
    _mm_store_si128(out++, total);

    OutReg =   _mm_srli_epi32(InReg,16) ;
    InReg = _mm_load_si128(++in);

#ifdef MULTIMASK
    OutReg = _mm_or_si128(OutReg, _mm_slli_epi32(_mm_and_si128(InReg, mask10), 26-10));
#else
    OutReg = _mm_or_si128(OutReg, _mm_and_si128(_mm_slli_epi32(InReg, 26 - 10), mask26));
#endif
    total = _mm_add_epi32(total, OutReg);
    _mm_store_si128(out++, total);

    OutReg =   _mm_srli_epi32(InReg,10) ;
    InReg = _mm_load_si128(++in);

#ifdef MULTIMASK
    OutReg = _mm_or_si128(OutReg, _mm_slli_epi32(_mm_and_si128(InReg, mask4), 26-4));
#else
    OutReg = _mm_or_si128(OutReg, _mm_and_si128(_mm_slli_epi32(InReg, 26 - 4), mask26));
#endif
    total = _mm_add_epi32(total, OutReg);
    _mm_store_si128(out++, total);

    OutReg = _mm_and_si128(  _mm_srli_epi32(InReg,4) , mask26);
    total = _mm_add_epi32(total, OutReg);
    _mm_store_si128(out++, total);

    OutReg =   _mm_srli_epi32(InReg,30) ;
    InReg = _mm_load_si128(++in);

#ifdef MULTIMASK
    OutReg = _mm_or_si128(OutReg, _mm_slli_epi32(_mm_and_si128(InReg, mask24), 26-24));
#else
    OutReg = _mm_or_si128(OutReg, _mm_and_si128(_mm_slli_epi32(InReg, 26 - 24), mask26));
#endif
    total = _mm_add_epi32(total, OutReg);
    _mm_store_si128(out++, total);

    OutReg =   _mm_srli_epi32(InReg,24) ;
    InReg = _mm_load_si128(++in);

#ifdef MULTIMASK
    OutReg = _mm_or_si128(OutReg, _mm_slli_epi32(_mm_and_si128(InReg, mask18), 26-18));
#else
    OutReg = _mm_or_si128(OutReg, _mm_and_si128(_mm_slli_epi32(InReg, 26 - 18), mask26));
#endif
    total = _mm_add_epi32(total, OutReg);
    _mm_store_si128(out++, total);

    OutReg =   _mm_srli_epi32(InReg,18) ;
    InReg = _mm_load_si128(++in);

#ifdef MULTIMASK
    OutReg = _mm_or_si128(OutReg, _mm_slli_epi32(_mm_and_si128(InReg, mask12), 26-12));
#else
    OutReg = _mm_or_si128(OutReg, _mm_and_si128(_mm_slli_epi32(InReg, 26 - 12), mask26));
#endif
    total = _mm_add_epi32(total, OutReg);
    _mm_store_si128(out++, total);

    OutReg =   _mm_srli_epi32(InReg,12) ;
    InReg = _mm_load_si128(++in);

#ifdef MULTIMASK
    OutReg = _mm_or_si128(OutReg, _mm_slli_epi32(_mm_and_si128(InReg, mask6), 26-6));
#else
    OutReg = _mm_or_si128(OutReg, _mm_and_si128(_mm_slli_epi32(InReg, 26 - 6), mask26));
#endif
    total = _mm_add_epi32(total, OutReg);
    _mm_store_si128(out++, total);

    OutReg =   _mm_srli_epi32(InReg,6) ;
    total = _mm_add_epi32(total, OutReg);
    _mm_store_si128(out++, total);

    return;
}

static void
unpack_28 (__m128i* __restrict__ out, const __m128i* __restrict__ in) {
    __m128i InReg = _mm_load_si128(in);
    __m128i OutReg, total;
    const __m128i mask28 =  _mm_set1_epi32(268435455U);

    total = /* OutReg = */ _mm_and_si128( InReg , mask28);
    _mm_store_si128(out++, total);

    OutReg =   _mm_srli_epi32(InReg,28) ;
    InReg = _mm_load_si128(++in);

#ifdef MULTIMASK
    OutReg = _mm_or_si128(OutReg, _mm_slli_epi32(_mm_and_si128(InReg, mask24), 28-24));
#else
    OutReg = _mm_or_si128(OutReg, _mm_and_si128(_mm_slli_epi32(InReg, 28 - 24), mask28));
#endif
    total = _mm_add_epi32(total, OutReg);
    _mm_store_si128(out++, total);

    OutReg =   _mm_srli_epi32(InReg,24) ;
    InReg = _mm_load_si128(++in);

#ifdef MULTIMASK
    OutReg = _mm_or_si128(OutReg, _mm_slli_epi32(_mm_and_si128(InReg, mask20), 28-20));
#else
    OutReg = _mm_or_si128(OutReg, _mm_and_si128(_mm_slli_epi32(InReg, 28 - 20), mask28));
#endif
    total = _mm_add_epi32(total, OutReg);
    _mm_store_si128(out++, total);

    OutReg =   _mm_srli_epi32(InReg,20) ;
    InReg = _mm_load_si128(++in);

#ifdef MULTIMASK
    OutReg = _mm_or_si128(OutReg, _mm_slli_epi32(_mm_and_si128(InReg, mask16), 28-16));
#else
    OutReg = _mm_or_si128(OutReg, _mm_and_si128(_mm_slli_epi32(InReg, 28 - 16), mask28));
#endif
    total = _mm_add_epi32(total, OutReg);
    _mm_store_si128(out++, total);

    OutReg =   _mm_srli_epi32(InReg,16) ;
    InReg = _mm_load_si128(++in);

#ifdef MULTIMASK
    OutReg = _mm_or_si128(OutReg, _mm_slli_epi32(_mm_and_si128(InReg, mask12), 28-12));
#else
    OutReg = _mm_or_si128(OutReg, _mm_and_si128(_mm_slli_epi32(InReg, 28 - 12), mask28));
#endif
    total = _mm_add_epi32(total, OutReg);
    _mm_store_si128(out++, total);

    OutReg =   _mm_srli_epi32(InReg,12) ;
    InReg = _mm_load_si128(++in);

#ifdef MULTIMASK
    OutReg = _mm_or_si128(OutReg, _mm_slli_epi32(_mm_and_si128(InReg, mask8), 28-8));
#else
    OutReg = _mm_or_si128(OutReg, _mm_and_si128(_mm_slli_epi32(InReg, 28 - 8), mask28));
#endif
    total = _mm_add_epi32(total, OutReg);
    _mm_store_si128(out++, total);

    OutReg =   _mm_srli_epi32(InReg,8) ;
    InReg = _mm_load_si128(++in);

#ifdef MULTIMASK
    OutReg = _mm_or_si128(OutReg, _mm_slli_epi32(_mm_and_si128(InReg, mask4), 28-4));
#else
    OutReg = _mm_or_si128(OutReg, _mm_and_si128(_mm_slli_epi32(InReg, 28 - 4), mask28));
#endif
    total = _mm_add_epi32(total, OutReg);
    _mm_store_si128(out++, total);

    OutReg =   _mm_srli_epi32(InReg,4) ;
    InReg = _mm_load_si128(++in);

    total = _mm_add_epi32(total, OutReg);
    _mm_store_si128(out++, total);

    OutReg = _mm_and_si128( InReg , mask28);
    total = _mm_add_epi32(total, OutReg);
    _mm_store_si128(out++, total);

    OutReg =   _mm_srli_epi32(InReg,28) ;
    InReg = _mm_load_si128(++in);

#ifdef MULTIMASK
    OutReg = _mm_or_si128(OutReg, _mm_slli_epi32(_mm_and_si128(InReg, mask24), 28-24));
#else
    OutReg = _mm_or_si128(OutReg, _mm_and_si128(_mm_slli_epi32(InReg, 28 - 24), mask28));
#endif
    total = _mm_add_epi32(total, OutReg);
    _mm_store_si128(out++, total);

    OutReg =   _mm_srli_epi32(InReg,24) ;
    InReg = _mm_load_si128(++in);

#ifdef MULTIMASK
    OutReg = _mm_or_si128(OutReg, _mm_slli_epi32(_mm_and_si128(InReg, mask20), 28-20));
#else
    OutReg = _mm_or_si128(OutReg, _mm_and_si128(_mm_slli_epi32(InReg, 28 - 20), mask28));
#endif
    total = _mm_add_epi32(total, OutReg);
    _mm_store_si128(out++, total);

    OutReg =   _mm_srli_epi32(InReg,20) ;
    InReg = _mm_load_si128(++in);

#ifdef MULTIMASK
    OutReg = _mm_or_si128(OutReg, _mm_slli_epi32(_mm_and_si128(InReg, mask16), 28-16));
#else
    OutReg = _mm_or_si128(OutReg, _mm_and_si128(_mm_slli_epi32(InReg, 28 - 16), mask28));
#endif
    total = _mm_add_epi32(total, OutReg);
    _mm_store_si128(out++, total);

    OutReg =   _mm_srli_epi32(InReg,16) ;
    InReg = _mm_load_si128(++in);

#ifdef MULTIMASK
    OutReg = _mm_or_si128(OutReg, _mm_slli_epi32(_mm_and_si128(InReg, mask12), 28-12));
#else
    OutReg = _mm_or_si128(OutReg, _mm_and_si128(_mm_slli_epi32(InReg, 28 - 12), mask28));
#endif
    total = _mm_add_epi32(total, OutReg);
    _mm_store_si128(out++, total);

    OutReg =   _mm_srli_epi32(InReg,12) ;
    InReg = _mm_load_si128(++in);

#ifdef MULTIMASK
    OutReg = _mm_or_si128(OutReg, _mm_slli_epi32(_mm_and_si128(InReg, mask8), 28-8));
#else
    OutReg = _mm_or_si128(OutReg, _mm_and_si128(_mm_slli_epi32(InReg, 28 - 8), mask28));
#endif
    total = _mm_add_epi32(total, OutReg);
    _mm_store_si128(out++, total);

    OutReg =   _mm_srli_epi32(InReg,8) ;
    InReg = _mm_load_si128(++in);

#ifdef MULTIMASK
    OutReg = _mm_or_si128(OutReg, _mm_slli_epi32(_mm_and_si128(InReg, mask4), 28-4));
#else
    OutReg = _mm_or_si128(OutReg, _mm_and_si128(_mm_slli_epi32(InReg, 28 - 4), mask28));
#endif
    total = _mm_add_epi32(total, OutReg);
    _mm_store_si128(out++, total);

    OutReg =   _mm_srli_epi32(InReg,4) ;
    total = _mm_add_epi32(total, OutReg);
    _mm_store_si128(out++, total);

    return;
}

static void
unpack_30 (__m128i* __restrict__ out, const __m128i* __restrict__ in) {
    __m128i InReg = _mm_load_si128(in);
    __m128i OutReg, total;
    const __m128i mask30 =  _mm_set1_epi32(1073741823U);

    total = /* OutReg = */ _mm_and_si128( InReg , mask30);
    _mm_store_si128(out++, total);

    OutReg =   _mm_srli_epi32(InReg,30) ;
    InReg = _mm_load_si128(++in);

#ifdef MULTIMASK
    OutReg = _mm_or_si128(OutReg, _mm_slli_epi32(_mm_and_si128(InReg, mask28), 30-28));
#else
    OutReg = _mm_or_si128(OutReg, _mm_and_si128(_mm_slli_epi32(InReg, 30 - 28), mask30));
#endif
    total = _mm_add_epi32(total, OutReg);
    _mm_store_si128(out++, total);

    OutReg =   _mm_srli_epi32(InReg,28) ;
    InReg = _mm_load_si128(++in);

#ifdef MULTIMASK
    OutReg = _mm_or_si128(OutReg, _mm_slli_epi32(_mm_and_si128(InReg, mask26), 30-26));
#else
    OutReg = _mm_or_si128(OutReg, _mm_and_si128(_mm_slli_epi32(InReg, 30 - 26), mask30));
#endif
    total = _mm_add_epi32(total, OutReg);
    _mm_store_si128(out++, total);

    OutReg =   _mm_srli_epi32(InReg,26) ;
    InReg = _mm_load_si128(++in);

#ifdef MULTIMASK
    OutReg = _mm_or_si128(OutReg, _mm_slli_epi32(_mm_and_si128(InReg, mask24), 30-24));
#else
    OutReg = _mm_or_si128(OutReg, _mm_and_si128(_mm_slli_epi32(InReg, 30 - 24), mask30));
#endif
    total = _mm_add_epi32(total, OutReg);
    _mm_store_si128(out++, total);

    OutReg =   _mm_srli_epi32(InReg,24) ;
    InReg = _mm_load_si128(++in);

#ifdef MULTIMASK
    OutReg = _mm_or_si128(OutReg, _mm_slli_epi32(_mm_and_si128(InReg, mask22), 30-22));
#else
    OutReg = _mm_or_si128(OutReg, _mm_and_si128(_mm_slli_epi32(InReg, 30 - 22), mask30));
#endif
    total = _mm_add_epi32(total, OutReg);
    _mm_store_si128(out++, total);

    OutReg =   _mm_srli_epi32(InReg,22) ;
    InReg = _mm_load_si128(++in);

#ifdef MULTIMASK
    OutReg = _mm_or_si128(OutReg, _mm_slli_epi32(_mm_and_si128(InReg, mask20), 30-20));
#else
    OutReg = _mm_or_si128(OutReg, _mm_and_si128(_mm_slli_epi32(InReg, 30 - 20), mask30));
#endif
    total = _mm_add_epi32(total, OutReg);
    _mm_store_si128(out++, total);

    OutReg =   _mm_srli_epi32(InReg,20) ;
    InReg = _mm_load_si128(++in);

#ifdef MULTIMASK
    OutReg = _mm_or_si128(OutReg, _mm_slli_epi32(_mm_and_si128(InReg, mask18), 30-18));
#else
    OutReg = _mm_or_si128(OutReg, _mm_and_si128(_mm_slli_epi32(InReg, 30 - 18), mask30));
#endif
    total = _mm_add_epi32(total, OutReg);
    _mm_store_si128(out++, total);

    OutReg =   _mm_srli_epi32(InReg,18) ;
    InReg = _mm_load_si128(++in);

#ifdef MULTIMASK
    OutReg = _mm_or_si128(OutReg, _mm_slli_epi32(_mm_and_si128(InReg, mask16), 30-16));
#else
    OutReg = _mm_or_si128(OutReg, _mm_and_si128(_mm_slli_epi32(InReg, 30 - 16), mask30));
#endif
    total = _mm_add_epi32(total, OutReg);
    _mm_store_si128(out++, total);

    OutReg =   _mm_srli_epi32(InReg,16) ;
    InReg = _mm_load_si128(++in);

#ifdef MULTIMASK
    OutReg = _mm_or_si128(OutReg, _mm_slli_epi32(_mm_and_si128(InReg, mask14), 30-14));
#else
    OutReg = _mm_or_si128(OutReg, _mm_and_si128(_mm_slli_epi32(InReg, 30 - 14), mask30));
#endif
    total = _mm_add_epi32(total, OutReg);
    _mm_store_si128(out++, total);

    OutReg =   _mm_srli_epi32(InReg,14) ;
    InReg = _mm_load_si128(++in);

#ifdef MULTIMASK
    OutReg = _mm_or_si128(OutReg, _mm_slli_epi32(_mm_and_si128(InReg, mask12), 30-12));
#else
    OutReg = _mm_or_si128(OutReg, _mm_and_si128(_mm_slli_epi32(InReg, 30 - 12), mask30));
#endif
    total = _mm_add_epi32(total, OutReg);
    _mm_store_si128(out++, total);

    OutReg =   _mm_srli_epi32(InReg,12) ;
    InReg = _mm_load_si128(++in);

#ifdef MULTIMASK
    OutReg = _mm_or_si128(OutReg, _mm_slli_epi32(_mm_and_si128(InReg, mask10), 30-10));
#else
    OutReg = _mm_or_si128(OutReg, _mm_and_si128(_mm_slli_epi32(InReg, 30 - 10), mask30));
#endif
    total = _mm_add_epi32(total, OutReg);
    _mm_store_si128(out++, total);

    OutReg =   _mm_srli_epi32(InReg,10) ;
    InReg = _mm_load_si128(++in);

#ifdef MULTIMASK
    OutReg = _mm_or_si128(OutReg, _mm_slli_epi32(_mm_and_si128(InReg, mask8), 30-8));
#else
    OutReg = _mm_or_si128(OutReg, _mm_and_si128(_mm_slli_epi32(InReg, 30 - 8), mask30));
#endif
    total = _mm_add_epi32(total, OutReg);
    _mm_store_si128(out++, total);

    OutReg =   _mm_srli_epi32(InReg,8) ;
    InReg = _mm_load_si128(++in);

#ifdef MULTIMASK
    OutReg = _mm_or_si128(OutReg, _mm_slli_epi32(_mm_and_si128(InReg, mask6), 30-6));
#else
    OutReg = _mm_or_si128(OutReg, _mm_and_si128(_mm_slli_epi32(InReg, 30 - 6), mask30));
#endif
    total = _mm_add_epi32(total, OutReg);
    _mm_store_si128(out++, total);

    OutReg =   _mm_srli_epi32(InReg,6) ;
    InReg = _mm_load_si128(++in);

#ifdef MULTIMASK
    OutReg = _mm_or_si128(OutReg, _mm_slli_epi32(_mm_and_si128(InReg, mask4), 30-4));
#else
    OutReg = _mm_or_si128(OutReg, _mm_and_si128(_mm_slli_epi32(InReg, 30 - 4), mask30));
#endif
    total = _mm_add_epi32(total, OutReg);
    _mm_store_si128(out++, total);

    OutReg =   _mm_srli_epi32(InReg,4) ;
    InReg = _mm_load_si128(++in);

#ifdef MULTIMASK
    OutReg = _mm_or_si128(OutReg, _mm_slli_epi32(_mm_and_si128(InReg, mask2), 30-2));
#else
    OutReg = _mm_or_si128(OutReg, _mm_and_si128(_mm_slli_epi32(InReg, 30 - 2), mask30));
#endif
    total = _mm_add_epi32(total, OutReg);
    _mm_store_si128(out++, total);

    OutReg =   _mm_srli_epi32(InReg,2) ;
    total = _mm_add_epi32(total, OutReg);
    _mm_store_si128(out++, total);

    return;
}

static void
unpack_32 (__m128i* __restrict__ out, const __m128i* __restrict__ in) {
    __m128i total;

    total = _mm_load_si128(in++);
    _mm_store_si128(out++, total);

    total = _mm_add_epi32(total, _mm_load_si128(in++));
    _mm_store_si128(out++, total);

    total = _mm_add_epi32(total, _mm_load_si128(in++));
    _mm_store_si128(out++, total);

    total = _mm_add_epi32(total, _mm_load_si128(in++));
    _mm_store_si128(out++, total);

    total = _mm_add_epi32(total, _mm_load_si128(in++));
    _mm_store_si128(out++, total);

    total = _mm_add_epi32(total, _mm_load_si128(in++));
    _mm_store_si128(out++, total);

    total = _mm_add_epi32(total, _mm_load_si128(in++));
    _mm_store_si128(out++, total);

    total = _mm_add_epi32(total, _mm_load_si128(in++));
    _mm_store_si128(out++, total);

    total = _mm_add_epi32(total, _mm_load_si128(in++));
    _mm_store_si128(out++, total);

    total = _mm_add_epi32(total, _mm_load_si128(in++));
    _mm_store_si128(out++, total);

    total = _mm_add_epi32(total, _mm_load_si128(in++));
    _mm_store_si128(out++, total);

    total = _mm_add_epi32(total, _mm_load_si128(in++));
    _mm_store_si128(out++, total);

    total = _mm_add_epi32(total, _mm_load_si128(in++));
    _mm_store_si128(out++, total);

    total = _mm_add_epi32(total, _mm_load_si128(in++));
    _mm_store_si128(out++, total);

    total = _mm_add_epi32(total, _mm_load_si128(in++));
    _mm_store_si128(out++, total);

    total = _mm_add_epi32(total, _mm_load_si128(in++));
    _mm_store_si128(out++, total);

    return;
}


typedef void (*Unpacker_T) (__m128i* __restrict__, const __m128i* __restrict__);

static Unpacker_T unpacker_table[33] =
  {unpack_00,
   unpack_00, unpack_02, unpack_00, unpack_04,
   unpack_00, unpack_06, unpack_00, unpack_08,
   unpack_00, unpack_10, unpack_00, unpack_12,
   unpack_00, unpack_14, unpack_00, unpack_16,
   unpack_00, unpack_18, unpack_00, unpack_20,
   unpack_00, unpack_22, unpack_00, unpack_24,
   unpack_00, unpack_26, unpack_00, unpack_28,
   unpack_00, unpack_30, unpack_00, unpack_32};
   

#define DIFFERENTIAL_METAINFO_SIZE 2


namespace sdsl {

uint32_t
bp64_encv_vector::operator[] (uint32_t idx) const {
  uint32_t bmer;
  uint32_t *info, nwritten;
  uint32_t offset0;
  int packsize_div2, remainder;
  __m128i diffs[17], *bitpack;
  uint32_t *_diffs;

  bmer = idx/BLOCKSIZE;
  info = &(this->ptrs[bmer * DIFFERENTIAL_METAINFO_SIZE]);

  if ((remainder = idx % BLOCKSIZE) == 0) {
    /* Special case */
    return info[1];		/* offset0 */

  } else {
    nwritten = info[0];
    bitpack = (__m128i *) &(this->comp[nwritten*4]);

    offset0 = info[1];
  
    packsize_div2 = (info[DIFFERENTIAL_METAINFO_SIZE] - nwritten);

    /* Unpack all 64 cumulative sums under SSE2, or diffs for non-SIMD */
    (unpacker_table[packsize_div2*2])(&(diffs[1]),bitpack);

    _diffs = (uint32_t *) &diffs;
    /* Don't need to set this, because the case where remainder is 0
       has already been taken care of */
    /* _diffs[3] = 0; */
    return offset0 + _diffs[3+remainder];
  }
}

} // namespace sdsl


namespace sdsl {

uint32_t
bp64_encv_vector::read_two (uint32_t *end0, uint32_t idx) const {
  uint32_t bmer;
  uint32_t *info, nwritten;
  uint32_t offset0;
  int packsize_div2, remainder;
  __m128i diffs[17], *bitpack;
  uint32_t *_diffs;
#ifdef DEBUG
  int i;
#endif

  bmer = idx/BLOCKSIZE;
  info = &(this->ptrs[bmer * DIFFERENTIAL_METAINFO_SIZE]);

  nwritten = info[0];
  bitpack = (__m128i *) &(this->comp[nwritten*4]);

  offset0 = info[1];

  packsize_div2 = (info[DIFFERENTIAL_METAINFO_SIZE] - nwritten);

  debug(printf("nwritten0: %u, offset: %u, next_nwritten: %u, packsize %d\n",
	       info[0],info[1],info[2],packsize_div2*2));

  /* Unpack all 64 cumulative sums under SSE2, or diffs for non-SIMD */
  (unpacker_table[packsize_div2*2])(&(diffs[1]),bitpack);

  _diffs = (uint32_t *) &diffs;
  _diffs[3] = 0;

  remainder = idx % BLOCKSIZE;
  *end0 = offset0 + _diffs[4+remainder];

  return offset0 + _diffs[3+remainder];
}

} // namespace sdsl


static __m128i mask2, mask4, mask6, mask8,
	  mask10, mask12, mask14, mask16,
	  mask18, mask20, mask22, mask24,
	  mask26, mask28, mask30;

static void
write_setup () {

  mask2 = _mm_set1_epi32(3U);
  mask4 =  _mm_set1_epi32(15U);
  mask6 =  _mm_set1_epi32(63U);
  mask8 =  _mm_set1_epi32(255U);
  mask10 =  _mm_set1_epi32(1023U);
  mask12 =  _mm_set1_epi32(4095U);
  mask14 =  _mm_set1_epi32(16383U);
  mask16 =  _mm_set1_epi32(65535U);
  mask18 =  _mm_set1_epi32(262143U);
  mask20 =  _mm_set1_epi32(1048575U);
  mask22 =  _mm_set1_epi32(4194303U);
  mask24 =  _mm_set1_epi32(16777215U);
  mask26 =  _mm_set1_epi32(67108863U);
  mask28 =  _mm_set1_epi32(268435455U);
  mask30 =  _mm_set1_epi32(1073741823U);

  return;
}

static void
store_reg_vert (std::vector<uint32_t> *comp_vector, __m128i OutReg) {

  uint32_t buffer[4];
  _mm_store_si128((__m128i *) buffer,OutReg);

  /* printf("Writing %08X %08X %08X %08X\n",buffer[0],buffer[1],buffer[2],buffer[3]); */

  comp_vector->push_back(buffer[0]);
  comp_vector->push_back(buffer[1]);
  comp_vector->push_back(buffer[2]);
  comp_vector->push_back(buffer[3]);

  return;
}

/* nwritten = 1 * 4 = 4 unsigned ints */
static void
write_02_vert (std::vector<uint32_t> *comp_vector, const uint32_t *_in) {
    const __m128i *in = (const __m128i *) _in;
    __m128i OutReg;

    __m128i InReg = _mm_and_si128(_mm_load_si128(in), mask2);
    OutReg = InReg;
    InReg = _mm_and_si128(_mm_load_si128(++in), mask2);

    OutReg =  _mm_or_si128(OutReg,_mm_slli_epi32(InReg, 2));
    InReg = _mm_and_si128(_mm_load_si128(++in), mask2);

    OutReg =  _mm_or_si128(OutReg,_mm_slli_epi32(InReg, 4));
    InReg = _mm_and_si128(_mm_load_si128(++in), mask2);

    OutReg =  _mm_or_si128(OutReg,_mm_slli_epi32(InReg, 6));
    InReg = _mm_and_si128(_mm_load_si128(++in), mask2);

    OutReg =  _mm_or_si128(OutReg,_mm_slli_epi32(InReg, 8));
    InReg = _mm_and_si128(_mm_load_si128(++in), mask2);

    OutReg =  _mm_or_si128(OutReg,_mm_slli_epi32(InReg, 10));
    InReg = _mm_and_si128(_mm_load_si128(++in), mask2);

    OutReg =  _mm_or_si128(OutReg,_mm_slli_epi32(InReg, 12));
    InReg = _mm_and_si128(_mm_load_si128(++in), mask2);

    OutReg =  _mm_or_si128(OutReg,_mm_slli_epi32(InReg, 14));
    InReg = _mm_and_si128(_mm_load_si128(++in), mask2);

    OutReg =  _mm_or_si128(OutReg,_mm_slli_epi32(InReg, 16));
    InReg = _mm_and_si128(_mm_load_si128(++in), mask2);

    OutReg =  _mm_or_si128(OutReg,_mm_slli_epi32(InReg, 18));
    InReg = _mm_and_si128(_mm_load_si128(++in), mask2);

    OutReg =  _mm_or_si128(OutReg,_mm_slli_epi32(InReg, 20));
    InReg = _mm_and_si128(_mm_load_si128(++in), mask2);

    OutReg =  _mm_or_si128(OutReg,_mm_slli_epi32(InReg, 22));
    InReg = _mm_and_si128(_mm_load_si128(++in), mask2);

    OutReg =  _mm_or_si128(OutReg,_mm_slli_epi32(InReg, 24));
    InReg = _mm_and_si128(_mm_load_si128(++in), mask2);

    OutReg =  _mm_or_si128(OutReg,_mm_slli_epi32(InReg, 26));
    InReg = _mm_and_si128(_mm_load_si128(++in), mask2);

    OutReg =  _mm_or_si128(OutReg,_mm_slli_epi32(InReg, 28));
    InReg = _mm_and_si128(_mm_load_si128(++in), mask2);

    OutReg =  _mm_or_si128(OutReg,_mm_slli_epi32(InReg, 30));
    store_reg_vert(comp_vector,OutReg);

    return;
}

/* nwritten = 2 * 4 = 8 unsigned ints */
static void
write_04_vert (std::vector<uint32_t> *comp_vector, const uint32_t *_in) {
    const __m128i *in = (const __m128i *) _in;
    __m128i OutReg;

    __m128i InReg = _mm_and_si128(_mm_load_si128(in), mask4);
    OutReg = InReg;
    InReg = _mm_and_si128(_mm_load_si128(++in), mask4);

    OutReg =  _mm_or_si128(OutReg,_mm_slli_epi32(InReg, 4));
    InReg = _mm_and_si128(_mm_load_si128(++in), mask4);

    OutReg =  _mm_or_si128(OutReg,_mm_slli_epi32(InReg, 8));
    InReg = _mm_and_si128(_mm_load_si128(++in), mask4);

    OutReg =  _mm_or_si128(OutReg,_mm_slli_epi32(InReg, 12));
    InReg = _mm_and_si128(_mm_load_si128(++in), mask4);

    OutReg =  _mm_or_si128(OutReg,_mm_slli_epi32(InReg, 16));
    InReg = _mm_and_si128(_mm_load_si128(++in), mask4);

    OutReg =  _mm_or_si128(OutReg,_mm_slli_epi32(InReg, 20));
    InReg = _mm_and_si128(_mm_load_si128(++in), mask4);

    OutReg =  _mm_or_si128(OutReg,_mm_slli_epi32(InReg, 24));
    InReg = _mm_and_si128(_mm_load_si128(++in), mask4);

    OutReg =  _mm_or_si128(OutReg,_mm_slli_epi32(InReg, 28));
    store_reg_vert(comp_vector,OutReg);

    InReg = _mm_and_si128(_mm_load_si128(++in), mask4);

    OutReg = InReg;
    InReg = _mm_and_si128(_mm_load_si128(++in), mask4);

    OutReg =  _mm_or_si128(OutReg,_mm_slli_epi32(InReg, 4));
    InReg = _mm_and_si128(_mm_load_si128(++in), mask4);

    OutReg =  _mm_or_si128(OutReg,_mm_slli_epi32(InReg, 8));
    InReg = _mm_and_si128(_mm_load_si128(++in), mask4);

    OutReg =  _mm_or_si128(OutReg,_mm_slli_epi32(InReg, 12));
    InReg = _mm_and_si128(_mm_load_si128(++in), mask4);

    OutReg =  _mm_or_si128(OutReg,_mm_slli_epi32(InReg, 16));
    InReg = _mm_and_si128(_mm_load_si128(++in), mask4);

    OutReg =  _mm_or_si128(OutReg,_mm_slli_epi32(InReg, 20));
    InReg = _mm_and_si128(_mm_load_si128(++in), mask4);

    OutReg =  _mm_or_si128(OutReg,_mm_slli_epi32(InReg, 24));
    InReg = _mm_and_si128(_mm_load_si128(++in), mask4);

    OutReg =  _mm_or_si128(OutReg,_mm_slli_epi32(InReg, 28));
    store_reg_vert(comp_vector,OutReg);

    return;
}

/* nwritten = 3 * 4 = 12 unsigned ints */
static void
write_06_vert  (std::vector<uint32_t> *comp_vector, const uint32_t *_in) {
    const __m128i *in = (const __m128i *) _in;
    __m128i OutReg;

    __m128i InReg = _mm_and_si128(_mm_load_si128(in), mask6);
    OutReg = InReg;
    InReg = _mm_and_si128(_mm_load_si128(++in), mask6);

    OutReg =  _mm_or_si128(OutReg,_mm_slli_epi32(InReg, 6));
    InReg = _mm_and_si128(_mm_load_si128(++in), mask6);

    OutReg =  _mm_or_si128(OutReg,_mm_slli_epi32(InReg, 12));
    InReg = _mm_and_si128(_mm_load_si128(++in), mask6);

    OutReg =  _mm_or_si128(OutReg,_mm_slli_epi32(InReg, 18));
    InReg = _mm_and_si128(_mm_load_si128(++in), mask6);

    OutReg =  _mm_or_si128(OutReg,_mm_slli_epi32(InReg, 24));
    InReg = _mm_and_si128(_mm_load_si128(++in), mask6);

    OutReg =  _mm_or_si128(OutReg,_mm_slli_epi32(InReg, 30));
    store_reg_vert(comp_vector,OutReg);

    OutReg = _mm_srli_epi32(InReg, 6 - 4);
    InReg = _mm_and_si128(_mm_load_si128(++in), mask6);

    OutReg =  _mm_or_si128(OutReg,_mm_slli_epi32(InReg, 4));
    InReg = _mm_and_si128(_mm_load_si128(++in), mask6);

    OutReg =  _mm_or_si128(OutReg,_mm_slli_epi32(InReg, 10));
    InReg = _mm_and_si128(_mm_load_si128(++in), mask6);

    OutReg =  _mm_or_si128(OutReg,_mm_slli_epi32(InReg, 16));
    InReg = _mm_and_si128(_mm_load_si128(++in), mask6);

    OutReg =  _mm_or_si128(OutReg,_mm_slli_epi32(InReg, 22));
    InReg = _mm_and_si128(_mm_load_si128(++in), mask6);

    OutReg =  _mm_or_si128(OutReg,_mm_slli_epi32(InReg, 28));
    store_reg_vert(comp_vector,OutReg);

    OutReg = _mm_srli_epi32(InReg, 6 - 2);
    InReg = _mm_and_si128(_mm_load_si128(++in), mask6);

    OutReg =  _mm_or_si128(OutReg,_mm_slli_epi32(InReg, 2));
    InReg = _mm_and_si128(_mm_load_si128(++in), mask6);

    OutReg =  _mm_or_si128(OutReg,_mm_slli_epi32(InReg, 8));
    InReg = _mm_and_si128(_mm_load_si128(++in), mask6);

    OutReg =  _mm_or_si128(OutReg,_mm_slli_epi32(InReg, 14));
    InReg = _mm_and_si128(_mm_load_si128(++in), mask6);

    OutReg =  _mm_or_si128(OutReg,_mm_slli_epi32(InReg, 20));
    InReg = _mm_and_si128(_mm_load_si128(++in), mask6);

    OutReg =  _mm_or_si128(OutReg,_mm_slli_epi32(InReg, 26));
    store_reg_vert(comp_vector,OutReg);

    return;
}

/* nwritten = 4 * 4 = 16 unsigned ints */
static void
write_08_vert (std::vector<uint32_t> *comp_vector, const uint32_t *_in) {
    const __m128i *in = (const __m128i *) _in;
    __m128i OutReg;

    __m128i InReg = _mm_and_si128(_mm_load_si128(in), mask8);
    OutReg = InReg;
    InReg = _mm_and_si128(_mm_load_si128(++in), mask8);

    OutReg =  _mm_or_si128(OutReg,_mm_slli_epi32(InReg, 8));
    InReg = _mm_and_si128(_mm_load_si128(++in), mask8);

    OutReg =  _mm_or_si128(OutReg,_mm_slli_epi32(InReg, 16));
    InReg = _mm_and_si128(_mm_load_si128(++in), mask8);

    OutReg =  _mm_or_si128(OutReg,_mm_slli_epi32(InReg, 24));
    store_reg_vert(comp_vector,OutReg);

    InReg = _mm_and_si128(_mm_load_si128(++in), mask8);

    OutReg = InReg;
    InReg = _mm_and_si128(_mm_load_si128(++in), mask8);

    OutReg =  _mm_or_si128(OutReg,_mm_slli_epi32(InReg, 8));
    InReg = _mm_and_si128(_mm_load_si128(++in), mask8);

    OutReg =  _mm_or_si128(OutReg,_mm_slli_epi32(InReg, 16));
    InReg = _mm_and_si128(_mm_load_si128(++in), mask8);

    OutReg =  _mm_or_si128(OutReg,_mm_slli_epi32(InReg, 24));
    store_reg_vert(comp_vector,OutReg);

    InReg = _mm_and_si128(_mm_load_si128(++in), mask8);

    OutReg = InReg;
    InReg = _mm_and_si128(_mm_load_si128(++in), mask8);

    OutReg =  _mm_or_si128(OutReg,_mm_slli_epi32(InReg, 8));
    InReg = _mm_and_si128(_mm_load_si128(++in), mask8);

    OutReg =  _mm_or_si128(OutReg,_mm_slli_epi32(InReg, 16));
    InReg = _mm_and_si128(_mm_load_si128(++in), mask8);

    OutReg =  _mm_or_si128(OutReg,_mm_slli_epi32(InReg, 24));
    store_reg_vert(comp_vector,OutReg);

    InReg = _mm_and_si128(_mm_load_si128(++in), mask8);

    OutReg = InReg;
    InReg = _mm_and_si128(_mm_load_si128(++in), mask8);

    OutReg =  _mm_or_si128(OutReg,_mm_slli_epi32(InReg, 8));
    InReg = _mm_and_si128(_mm_load_si128(++in), mask8);

    OutReg =  _mm_or_si128(OutReg,_mm_slli_epi32(InReg, 16));
    InReg = _mm_and_si128(_mm_load_si128(++in), mask8);

    OutReg =  _mm_or_si128(OutReg,_mm_slli_epi32(InReg, 24));
    store_reg_vert(comp_vector,OutReg);

    return;
}

/* nwritten = 5 * 4 = 20 unsigned ints */
static void
write_10_vert (std::vector<uint32_t> *comp_vector, const uint32_t *_in) {
    const __m128i *in = (const __m128i *) _in;
    __m128i OutReg;

    __m128i InReg = _mm_and_si128(_mm_load_si128(in), mask10);
    OutReg = InReg;
    InReg = _mm_and_si128(_mm_load_si128(++in), mask10);

    OutReg =  _mm_or_si128(OutReg,_mm_slli_epi32(InReg, 10));
    InReg = _mm_and_si128(_mm_load_si128(++in), mask10);

    OutReg =  _mm_or_si128(OutReg,_mm_slli_epi32(InReg, 20));
    InReg = _mm_and_si128(_mm_load_si128(++in), mask10);

    OutReg =  _mm_or_si128(OutReg,_mm_slli_epi32(InReg, 30));
    store_reg_vert(comp_vector,OutReg);

    OutReg = _mm_srli_epi32(InReg, 10 - 8);
    InReg = _mm_and_si128(_mm_load_si128(++in), mask10);

    OutReg =  _mm_or_si128(OutReg,_mm_slli_epi32(InReg, 8));
    InReg = _mm_and_si128(_mm_load_si128(++in), mask10);

    OutReg =  _mm_or_si128(OutReg,_mm_slli_epi32(InReg, 18));
    InReg = _mm_and_si128(_mm_load_si128(++in), mask10);

    OutReg =  _mm_or_si128(OutReg,_mm_slli_epi32(InReg, 28));
    store_reg_vert(comp_vector,OutReg);

    OutReg = _mm_srli_epi32(InReg, 10 - 6);
    InReg = _mm_and_si128(_mm_load_si128(++in), mask10);

    OutReg =  _mm_or_si128(OutReg,_mm_slli_epi32(InReg, 6));
    InReg = _mm_and_si128(_mm_load_si128(++in), mask10);

    OutReg =  _mm_or_si128(OutReg,_mm_slli_epi32(InReg, 16));
    InReg = _mm_and_si128(_mm_load_si128(++in), mask10);

    OutReg =  _mm_or_si128(OutReg,_mm_slli_epi32(InReg, 26));
    store_reg_vert(comp_vector,OutReg);

    OutReg = _mm_srli_epi32(InReg, 10 - 4);
    InReg = _mm_and_si128(_mm_load_si128(++in), mask10);

    OutReg =  _mm_or_si128(OutReg,_mm_slli_epi32(InReg, 4));
    InReg = _mm_and_si128(_mm_load_si128(++in), mask10);

    OutReg =  _mm_or_si128(OutReg,_mm_slli_epi32(InReg, 14));
    InReg = _mm_and_si128(_mm_load_si128(++in), mask10);

    OutReg =  _mm_or_si128(OutReg,_mm_slli_epi32(InReg, 24));
    store_reg_vert(comp_vector,OutReg);

    OutReg = _mm_srli_epi32(InReg, 10 - 2);
    InReg = _mm_and_si128(_mm_load_si128(++in), mask10);

    OutReg =  _mm_or_si128(OutReg,_mm_slli_epi32(InReg, 2));
    InReg = _mm_and_si128(_mm_load_si128(++in), mask10);

    OutReg =  _mm_or_si128(OutReg,_mm_slli_epi32(InReg, 12));
    InReg = _mm_and_si128(_mm_load_si128(++in), mask10);

    OutReg =  _mm_or_si128(OutReg,_mm_slli_epi32(InReg, 22));
    store_reg_vert(comp_vector,OutReg);

    return;
}

/* nwritten = 6 * 4 = 24 unsigned ints */
static void
write_12_vert (std::vector<uint32_t> *comp_vector, const uint32_t *_in) {
    const __m128i *in = (const __m128i *) _in;
    __m128i OutReg;

    __m128i InReg = _mm_and_si128(_mm_load_si128(in), mask12);
    OutReg = InReg;
    InReg = _mm_and_si128(_mm_load_si128(++in), mask12);

    OutReg =  _mm_or_si128(OutReg,_mm_slli_epi32(InReg, 12));
    InReg = _mm_and_si128(_mm_load_si128(++in), mask12);

    OutReg =  _mm_or_si128(OutReg,_mm_slli_epi32(InReg, 24));
    store_reg_vert(comp_vector,OutReg);

    OutReg = _mm_srli_epi32(InReg, 12 - 4);
    InReg = _mm_and_si128(_mm_load_si128(++in), mask12);

    OutReg =  _mm_or_si128(OutReg,_mm_slli_epi32(InReg, 4));
    InReg = _mm_and_si128(_mm_load_si128(++in), mask12);

    OutReg =  _mm_or_si128(OutReg,_mm_slli_epi32(InReg, 16));
    InReg = _mm_and_si128(_mm_load_si128(++in), mask12);

    OutReg =  _mm_or_si128(OutReg,_mm_slli_epi32(InReg, 28));
    store_reg_vert(comp_vector,OutReg);

    OutReg = _mm_srli_epi32(InReg, 12 - 8);
    InReg = _mm_and_si128(_mm_load_si128(++in), mask12);

    OutReg =  _mm_or_si128(OutReg,_mm_slli_epi32(InReg, 8));
    InReg = _mm_and_si128(_mm_load_si128(++in), mask12);

    OutReg =  _mm_or_si128(OutReg,_mm_slli_epi32(InReg, 20));
    store_reg_vert(comp_vector,OutReg);

    InReg = _mm_and_si128(_mm_load_si128(++in), mask12);

    OutReg = InReg;
    InReg = _mm_and_si128(_mm_load_si128(++in), mask12);

    OutReg =  _mm_or_si128(OutReg,_mm_slli_epi32(InReg, 12));
    InReg = _mm_and_si128(_mm_load_si128(++in), mask12);

    OutReg =  _mm_or_si128(OutReg,_mm_slli_epi32(InReg, 24));
    store_reg_vert(comp_vector,OutReg);

    OutReg = _mm_srli_epi32(InReg, 12 - 4);
    InReg = _mm_and_si128(_mm_load_si128(++in), mask12);

    OutReg =  _mm_or_si128(OutReg,_mm_slli_epi32(InReg, 4));
    InReg = _mm_and_si128(_mm_load_si128(++in), mask12);

    OutReg =  _mm_or_si128(OutReg,_mm_slli_epi32(InReg, 16));
    InReg = _mm_and_si128(_mm_load_si128(++in), mask12);

    OutReg =  _mm_or_si128(OutReg,_mm_slli_epi32(InReg, 28));
    store_reg_vert(comp_vector,OutReg);

    OutReg = _mm_srli_epi32(InReg, 12 - 8);
    InReg = _mm_and_si128(_mm_load_si128(++in), mask12);

    OutReg =  _mm_or_si128(OutReg,_mm_slli_epi32(InReg, 8));
    InReg = _mm_and_si128(_mm_load_si128(++in), mask12);

    OutReg =  _mm_or_si128(OutReg,_mm_slli_epi32(InReg, 20));
    store_reg_vert(comp_vector,OutReg);

    return;
}

/* nwritten = 7 * 4 = 28 unsigned ints */
static void
write_14_vert (std::vector<uint32_t> *comp_vector, const uint32_t *_in) {
    const __m128i *in = (const __m128i *) _in;
    __m128i OutReg;

    __m128i InReg = _mm_and_si128(_mm_load_si128(in), mask14);
    OutReg = InReg;
    InReg = _mm_and_si128(_mm_load_si128(++in), mask14);

    OutReg =  _mm_or_si128(OutReg,_mm_slli_epi32(InReg, 14));
    InReg = _mm_and_si128(_mm_load_si128(++in), mask14);

    OutReg =  _mm_or_si128(OutReg,_mm_slli_epi32(InReg, 28));
    store_reg_vert(comp_vector,OutReg);

    OutReg = _mm_srli_epi32(InReg, 14 - 10);
    InReg = _mm_and_si128(_mm_load_si128(++in), mask14);

    OutReg =  _mm_or_si128(OutReg,_mm_slli_epi32(InReg, 10));
    InReg = _mm_and_si128(_mm_load_si128(++in), mask14);

    OutReg =  _mm_or_si128(OutReg,_mm_slli_epi32(InReg, 24));
    store_reg_vert(comp_vector,OutReg);

    OutReg = _mm_srli_epi32(InReg, 14 - 6);
    InReg = _mm_and_si128(_mm_load_si128(++in), mask14);

    OutReg =  _mm_or_si128(OutReg,_mm_slli_epi32(InReg, 6));
    InReg = _mm_and_si128(_mm_load_si128(++in), mask14);

    OutReg =  _mm_or_si128(OutReg,_mm_slli_epi32(InReg, 20));
    store_reg_vert(comp_vector,OutReg);

    OutReg = _mm_srli_epi32(InReg, 14 - 2);
    InReg = _mm_and_si128(_mm_load_si128(++in), mask14);

    OutReg =  _mm_or_si128(OutReg,_mm_slli_epi32(InReg, 2));
    InReg = _mm_and_si128(_mm_load_si128(++in), mask14);

    OutReg =  _mm_or_si128(OutReg,_mm_slli_epi32(InReg, 16));
    InReg = _mm_and_si128(_mm_load_si128(++in), mask14);

    OutReg =  _mm_or_si128(OutReg,_mm_slli_epi32(InReg, 30));
    store_reg_vert(comp_vector,OutReg);

    OutReg = _mm_srli_epi32(InReg, 14 - 12);
    InReg = _mm_and_si128(_mm_load_si128(++in), mask14);

    OutReg =  _mm_or_si128(OutReg,_mm_slli_epi32(InReg, 12));
    InReg = _mm_and_si128(_mm_load_si128(++in), mask14);

    OutReg =  _mm_or_si128(OutReg,_mm_slli_epi32(InReg, 26));
    store_reg_vert(comp_vector,OutReg);

    OutReg = _mm_srli_epi32(InReg, 14 - 8);
    InReg = _mm_and_si128(_mm_load_si128(++in), mask14);

    OutReg =  _mm_or_si128(OutReg,_mm_slli_epi32(InReg, 8));
    InReg = _mm_and_si128(_mm_load_si128(++in), mask14);

    OutReg =  _mm_or_si128(OutReg,_mm_slli_epi32(InReg, 22));
    store_reg_vert(comp_vector,OutReg);

    OutReg = _mm_srli_epi32(InReg, 14 - 4);
    InReg = _mm_and_si128(_mm_load_si128(++in), mask14);

    OutReg =  _mm_or_si128(OutReg,_mm_slli_epi32(InReg, 4));
    InReg = _mm_and_si128(_mm_load_si128(++in), mask14);

    OutReg =  _mm_or_si128(OutReg,_mm_slli_epi32(InReg, 18));
    store_reg_vert(comp_vector,OutReg);

    return;
}

/* nwritten = 8 * 4 = 32 unsigned ints */
static void
write_16_vert (std::vector<uint32_t> *comp_vector, const uint32_t *_in) {
    const __m128i *in = (const __m128i *) _in;
    __m128i OutReg;

    __m128i InReg = _mm_and_si128(_mm_load_si128(in), mask16);

    OutReg = InReg;
    InReg = _mm_and_si128(_mm_load_si128(++in), mask16);

    OutReg =  _mm_or_si128(OutReg,_mm_slli_epi32(InReg, 16));
    store_reg_vert(comp_vector,OutReg);

    InReg = _mm_and_si128(_mm_load_si128(++in), mask16);

    OutReg = InReg;
    InReg = _mm_and_si128(_mm_load_si128(++in), mask16);

    OutReg =  _mm_or_si128(OutReg,_mm_slli_epi32(InReg, 16));
    store_reg_vert(comp_vector,OutReg);

    InReg = _mm_and_si128(_mm_load_si128(++in), mask16);

    OutReg = InReg;
    InReg = _mm_and_si128(_mm_load_si128(++in), mask16);

    OutReg =  _mm_or_si128(OutReg,_mm_slli_epi32(InReg, 16));
    store_reg_vert(comp_vector,OutReg);

    InReg = _mm_and_si128(_mm_load_si128(++in), mask16);

    OutReg = InReg;
    InReg = _mm_and_si128(_mm_load_si128(++in), mask16);

    OutReg =  _mm_or_si128(OutReg,_mm_slli_epi32(InReg, 16));
    store_reg_vert(comp_vector,OutReg);

    InReg = _mm_and_si128(_mm_load_si128(++in), mask16);

    OutReg = InReg;
    InReg = _mm_and_si128(_mm_load_si128(++in), mask16);

    OutReg =  _mm_or_si128(OutReg,_mm_slli_epi32(InReg, 16));
    store_reg_vert(comp_vector,OutReg);

    InReg = _mm_and_si128(_mm_load_si128(++in), mask16);

    OutReg = InReg;
    InReg = _mm_and_si128(_mm_load_si128(++in), mask16);

    OutReg =  _mm_or_si128(OutReg,_mm_slli_epi32(InReg, 16));
    store_reg_vert(comp_vector,OutReg);

    InReg = _mm_and_si128(_mm_load_si128(++in), mask16);

    OutReg = InReg;
    InReg = _mm_and_si128(_mm_load_si128(++in), mask16);

    OutReg =  _mm_or_si128(OutReg,_mm_slli_epi32(InReg, 16));
    store_reg_vert(comp_vector,OutReg);

    InReg = _mm_and_si128(_mm_load_si128(++in), mask16);

    OutReg = InReg;
    InReg = _mm_and_si128(_mm_load_si128(++in), mask16);

    OutReg =  _mm_or_si128(OutReg,_mm_slli_epi32(InReg, 16));
    store_reg_vert(comp_vector,OutReg);

    return;
}

/* nwritten = 9 * 4 = 36 unsigned ints */
static void
write_18_vert (std::vector<uint32_t> *comp_vector, const uint32_t *_in) {
    const __m128i *in = (const __m128i *) _in;
    __m128i OutReg;

    __m128i InReg = _mm_and_si128(_mm_load_si128(in), mask18);
    OutReg = InReg;
    InReg = _mm_and_si128(_mm_load_si128(++in), mask18);

    OutReg =  _mm_or_si128(OutReg,_mm_slli_epi32(InReg, 18));
    store_reg_vert(comp_vector,OutReg);

    OutReg = _mm_srli_epi32(InReg, 18 - 4);
    InReg = _mm_and_si128(_mm_load_si128(++in), mask18);

    OutReg =  _mm_or_si128(OutReg,_mm_slli_epi32(InReg, 4));
    InReg = _mm_and_si128(_mm_load_si128(++in), mask18);

    OutReg =  _mm_or_si128(OutReg,_mm_slli_epi32(InReg, 22));
    store_reg_vert(comp_vector,OutReg);

    OutReg = _mm_srli_epi32(InReg, 18 - 8);
    InReg = _mm_and_si128(_mm_load_si128(++in), mask18);

    OutReg =  _mm_or_si128(OutReg,_mm_slli_epi32(InReg, 8));
    InReg = _mm_and_si128(_mm_load_si128(++in), mask18);

    OutReg =  _mm_or_si128(OutReg,_mm_slli_epi32(InReg, 26));
    store_reg_vert(comp_vector,OutReg);

    OutReg = _mm_srli_epi32(InReg, 18 - 12);
    InReg = _mm_and_si128(_mm_load_si128(++in), mask18);

    OutReg =  _mm_or_si128(OutReg,_mm_slli_epi32(InReg, 12));
    InReg = _mm_and_si128(_mm_load_si128(++in), mask18);

    OutReg =  _mm_or_si128(OutReg,_mm_slli_epi32(InReg, 30));
    store_reg_vert(comp_vector,OutReg);

    OutReg = _mm_srli_epi32(InReg, 18 - 16);
    InReg = _mm_and_si128(_mm_load_si128(++in), mask18);

    OutReg =  _mm_or_si128(OutReg,_mm_slli_epi32(InReg, 16));
    store_reg_vert(comp_vector,OutReg);

    OutReg = _mm_srli_epi32(InReg, 18 - 2);
    InReg = _mm_and_si128(_mm_load_si128(++in), mask18);

    OutReg =  _mm_or_si128(OutReg,_mm_slli_epi32(InReg, 2));
    InReg = _mm_and_si128(_mm_load_si128(++in), mask18);

    OutReg =  _mm_or_si128(OutReg,_mm_slli_epi32(InReg, 20));
    store_reg_vert(comp_vector,OutReg);

    OutReg = _mm_srli_epi32(InReg, 18 - 6);
    InReg = _mm_and_si128(_mm_load_si128(++in), mask18);

    OutReg =  _mm_or_si128(OutReg,_mm_slli_epi32(InReg, 6));
    InReg = _mm_and_si128(_mm_load_si128(++in), mask18);

    OutReg =  _mm_or_si128(OutReg,_mm_slli_epi32(InReg, 24));
    store_reg_vert(comp_vector,OutReg);

    OutReg = _mm_srli_epi32(InReg, 18 - 10);
    InReg = _mm_and_si128(_mm_load_si128(++in), mask18);

    OutReg =  _mm_or_si128(OutReg,_mm_slli_epi32(InReg, 10));
    InReg = _mm_and_si128(_mm_load_si128(++in), mask18);

    OutReg =  _mm_or_si128(OutReg,_mm_slli_epi32(InReg, 28));
    store_reg_vert(comp_vector,OutReg);

    OutReg = _mm_srli_epi32(InReg, 18 - 14);
    InReg = _mm_and_si128(_mm_load_si128(++in), mask18);

    OutReg =  _mm_or_si128(OutReg,_mm_slli_epi32(InReg, 14));
    store_reg_vert(comp_vector,OutReg);

    return;
}

/* nwritten = 10 * 4 = 40 unsigned ints */
static void
write_20_vert (std::vector<uint32_t> *comp_vector, const uint32_t *_in) {
    const __m128i *in = (const __m128i *) _in;
    __m128i OutReg;

    __m128i InReg = _mm_and_si128(_mm_load_si128(in), mask20);
    OutReg = InReg;
    InReg = _mm_and_si128(_mm_load_si128(++in), mask20);

    OutReg =  _mm_or_si128(OutReg,_mm_slli_epi32(InReg, 20));
    store_reg_vert(comp_vector,OutReg);

    OutReg = _mm_srli_epi32(InReg, 20 - 8);
    InReg = _mm_and_si128(_mm_load_si128(++in), mask20);

    OutReg =  _mm_or_si128(OutReg,_mm_slli_epi32(InReg, 8));
    InReg = _mm_and_si128(_mm_load_si128(++in), mask20);

    OutReg =  _mm_or_si128(OutReg,_mm_slli_epi32(InReg, 28));
    store_reg_vert(comp_vector,OutReg);

    OutReg = _mm_srli_epi32(InReg, 20 - 16);
    InReg = _mm_and_si128(_mm_load_si128(++in), mask20);

    OutReg =  _mm_or_si128(OutReg,_mm_slli_epi32(InReg, 16));
    store_reg_vert(comp_vector,OutReg);

    OutReg = _mm_srli_epi32(InReg, 20 - 4);
    InReg = _mm_and_si128(_mm_load_si128(++in), mask20);

    OutReg =  _mm_or_si128(OutReg,_mm_slli_epi32(InReg, 4));
    InReg = _mm_and_si128(_mm_load_si128(++in), mask20);

    OutReg =  _mm_or_si128(OutReg,_mm_slli_epi32(InReg, 24));
    store_reg_vert(comp_vector,OutReg);

    OutReg = _mm_srli_epi32(InReg, 20 - 12);
    InReg = _mm_and_si128(_mm_load_si128(++in), mask20);

    OutReg =  _mm_or_si128(OutReg,_mm_slli_epi32(InReg, 12));
    store_reg_vert(comp_vector,OutReg);

    InReg = _mm_and_si128(_mm_load_si128(++in), mask20);

    OutReg = InReg;
    InReg = _mm_and_si128(_mm_load_si128(++in), mask20);

    OutReg =  _mm_or_si128(OutReg,_mm_slli_epi32(InReg, 20));
    store_reg_vert(comp_vector,OutReg);

    OutReg = _mm_srli_epi32(InReg, 20 - 8);
    InReg = _mm_and_si128(_mm_load_si128(++in), mask20);

    OutReg =  _mm_or_si128(OutReg,_mm_slli_epi32(InReg, 8));
    InReg = _mm_and_si128(_mm_load_si128(++in), mask20);

    OutReg =  _mm_or_si128(OutReg,_mm_slli_epi32(InReg, 28));
    store_reg_vert(comp_vector,OutReg);

    OutReg = _mm_srli_epi32(InReg, 20 - 16);
    InReg = _mm_and_si128(_mm_load_si128(++in), mask20);

    OutReg =  _mm_or_si128(OutReg,_mm_slli_epi32(InReg, 16));
    store_reg_vert(comp_vector,OutReg);

    OutReg = _mm_srli_epi32(InReg, 20 - 4);
    InReg = _mm_and_si128(_mm_load_si128(++in), mask20);

    OutReg =  _mm_or_si128(OutReg,_mm_slli_epi32(InReg, 4));
    InReg = _mm_and_si128(_mm_load_si128(++in), mask20);

    OutReg =  _mm_or_si128(OutReg,_mm_slli_epi32(InReg, 24));
    store_reg_vert(comp_vector,OutReg);

    OutReg = _mm_srli_epi32(InReg, 20 - 12);
    InReg = _mm_and_si128(_mm_load_si128(++in), mask20);

    OutReg =  _mm_or_si128(OutReg,_mm_slli_epi32(InReg, 12));
    store_reg_vert(comp_vector,OutReg);

    return;
}

/* nwritten = 11 * 4 = 44 unsigned ints */
static void
write_22_vert (std::vector<uint32_t> *comp_vector, const uint32_t *_in) {
    const __m128i *in = (const __m128i *) _in;
    __m128i OutReg;

    __m128i InReg = _mm_and_si128(_mm_load_si128(in), mask22);
    OutReg = InReg;
    InReg = _mm_and_si128(_mm_load_si128(++in), mask22);

    OutReg =  _mm_or_si128(OutReg,_mm_slli_epi32(InReg, 22));
    store_reg_vert(comp_vector,OutReg);

    OutReg = _mm_srli_epi32(InReg, 22 - 12);
    InReg = _mm_and_si128(_mm_load_si128(++in), mask22);

    OutReg =  _mm_or_si128(OutReg,_mm_slli_epi32(InReg, 12));
    store_reg_vert(comp_vector,OutReg);

    OutReg = _mm_srli_epi32(InReg, 22 - 2);
    InReg = _mm_and_si128(_mm_load_si128(++in), mask22);

    OutReg =  _mm_or_si128(OutReg,_mm_slli_epi32(InReg, 2));
    InReg = _mm_and_si128(_mm_load_si128(++in), mask22);

    OutReg =  _mm_or_si128(OutReg,_mm_slli_epi32(InReg, 24));
    store_reg_vert(comp_vector,OutReg);

    OutReg = _mm_srli_epi32(InReg, 22 - 14);
    InReg = _mm_and_si128(_mm_load_si128(++in), mask22);

    OutReg =  _mm_or_si128(OutReg,_mm_slli_epi32(InReg, 14));
    store_reg_vert(comp_vector,OutReg);

    OutReg = _mm_srli_epi32(InReg, 22 - 4);
    InReg = _mm_and_si128(_mm_load_si128(++in), mask22);

    OutReg =  _mm_or_si128(OutReg,_mm_slli_epi32(InReg, 4));
    InReg = _mm_and_si128(_mm_load_si128(++in), mask22);

    OutReg =  _mm_or_si128(OutReg,_mm_slli_epi32(InReg, 26));
    store_reg_vert(comp_vector,OutReg);

    OutReg = _mm_srli_epi32(InReg, 22 - 16);
    InReg = _mm_and_si128(_mm_load_si128(++in), mask22);

    OutReg =  _mm_or_si128(OutReg,_mm_slli_epi32(InReg, 16));
    store_reg_vert(comp_vector,OutReg);

    OutReg = _mm_srli_epi32(InReg, 22 - 6);
    InReg = _mm_and_si128(_mm_load_si128(++in), mask22);

    OutReg =  _mm_or_si128(OutReg,_mm_slli_epi32(InReg, 6));
    InReg = _mm_and_si128(_mm_load_si128(++in), mask22);

    OutReg =  _mm_or_si128(OutReg,_mm_slli_epi32(InReg, 28));
    store_reg_vert(comp_vector,OutReg);

    OutReg = _mm_srli_epi32(InReg, 22 - 18);
    InReg = _mm_and_si128(_mm_load_si128(++in), mask22);

    OutReg =  _mm_or_si128(OutReg,_mm_slli_epi32(InReg, 18));
    store_reg_vert(comp_vector,OutReg);

    OutReg = _mm_srli_epi32(InReg, 22 - 8);
    InReg = _mm_and_si128(_mm_load_si128(++in), mask22);

    OutReg =  _mm_or_si128(OutReg,_mm_slli_epi32(InReg, 8));
    InReg = _mm_and_si128(_mm_load_si128(++in), mask22);

    OutReg =  _mm_or_si128(OutReg,_mm_slli_epi32(InReg, 30));
    store_reg_vert(comp_vector,OutReg);

    OutReg = _mm_srli_epi32(InReg, 22 - 20);
    InReg = _mm_and_si128(_mm_load_si128(++in), mask22);

    OutReg =  _mm_or_si128(OutReg,_mm_slli_epi32(InReg, 20));
    store_reg_vert(comp_vector,OutReg);

    OutReg = _mm_srli_epi32(InReg, 22 - 10);
    InReg = _mm_and_si128(_mm_load_si128(++in), mask22);

    OutReg =  _mm_or_si128(OutReg,_mm_slli_epi32(InReg, 10));
    store_reg_vert(comp_vector,OutReg);

    return;
}

/* nwritten = 12 * 4 = 48 unsigned ints */
static void
write_24_vert (std::vector<uint32_t> *comp_vector, const uint32_t *_in) {
    const __m128i *in = (const __m128i *) _in;
    __m128i OutReg;

    __m128i InReg = _mm_and_si128(_mm_load_si128(in), mask24);
    OutReg = InReg;
    InReg = _mm_and_si128(_mm_load_si128(++in), mask24);

    OutReg =  _mm_or_si128(OutReg,_mm_slli_epi32(InReg, 24));
    store_reg_vert(comp_vector,OutReg);

    OutReg = _mm_srli_epi32(InReg, 24 - 16);
    InReg = _mm_and_si128(_mm_load_si128(++in), mask24);

    OutReg =  _mm_or_si128(OutReg,_mm_slli_epi32(InReg, 16));
    store_reg_vert(comp_vector,OutReg);

    OutReg = _mm_srli_epi32(InReg, 24 - 8);
    InReg = _mm_and_si128(_mm_load_si128(++in), mask24);

    OutReg =  _mm_or_si128(OutReg,_mm_slli_epi32(InReg, 8));
    store_reg_vert(comp_vector,OutReg);

    InReg = _mm_and_si128(_mm_load_si128(++in), mask24);

    OutReg = InReg;
    InReg = _mm_and_si128(_mm_load_si128(++in), mask24);

    OutReg =  _mm_or_si128(OutReg,_mm_slli_epi32(InReg, 24));
    store_reg_vert(comp_vector,OutReg);

    OutReg = _mm_srli_epi32(InReg, 24 - 16);
    InReg = _mm_and_si128(_mm_load_si128(++in), mask24);

    OutReg =  _mm_or_si128(OutReg,_mm_slli_epi32(InReg, 16));
    store_reg_vert(comp_vector,OutReg);

    OutReg = _mm_srli_epi32(InReg, 24 - 8);
    InReg = _mm_and_si128(_mm_load_si128(++in), mask24);

    OutReg =  _mm_or_si128(OutReg,_mm_slli_epi32(InReg, 8));
    store_reg_vert(comp_vector,OutReg);

    InReg = _mm_and_si128(_mm_load_si128(++in), mask24);

    OutReg = InReg;
    InReg = _mm_and_si128(_mm_load_si128(++in), mask24);

    OutReg =  _mm_or_si128(OutReg,_mm_slli_epi32(InReg, 24));
    store_reg_vert(comp_vector,OutReg);

    OutReg = _mm_srli_epi32(InReg, 24 - 16);
    InReg = _mm_and_si128(_mm_load_si128(++in), mask24);

    OutReg =  _mm_or_si128(OutReg,_mm_slli_epi32(InReg, 16));
    store_reg_vert(comp_vector,OutReg);

    OutReg = _mm_srli_epi32(InReg, 24 - 8);
    InReg = _mm_and_si128(_mm_load_si128(++in), mask24);

    OutReg =  _mm_or_si128(OutReg,_mm_slli_epi32(InReg, 8));
    store_reg_vert(comp_vector,OutReg);

    InReg = _mm_and_si128(_mm_load_si128(++in), mask24);

    OutReg = InReg;
    InReg = _mm_and_si128(_mm_load_si128(++in), mask24);

    OutReg =  _mm_or_si128(OutReg,_mm_slli_epi32(InReg, 24));
    store_reg_vert(comp_vector,OutReg);

    OutReg = _mm_srli_epi32(InReg, 24 - 16);
    InReg = _mm_and_si128(_mm_load_si128(++in), mask24);

    OutReg =  _mm_or_si128(OutReg,_mm_slli_epi32(InReg, 16));
    store_reg_vert(comp_vector,OutReg);

    OutReg = _mm_srli_epi32(InReg, 24 - 8);
    InReg = _mm_and_si128(_mm_load_si128(++in), mask24);

    OutReg =  _mm_or_si128(OutReg,_mm_slli_epi32(InReg, 8));
    store_reg_vert(comp_vector,OutReg);

    return;
}

/* nwritten = 13 * 4 = 52 unsigned ints */
static void
write_26_vert (std::vector<uint32_t> *comp_vector, const uint32_t *_in) {
    const __m128i *in = (const __m128i *) _in;
    __m128i OutReg;

    __m128i InReg = _mm_and_si128(_mm_load_si128(in), mask26);
    OutReg = InReg;
    InReg = _mm_and_si128(_mm_load_si128(++in), mask26);

    OutReg =  _mm_or_si128(OutReg,_mm_slli_epi32(InReg, 26));
    store_reg_vert(comp_vector,OutReg);

    OutReg = _mm_srli_epi32(InReg, 26 - 20);
    InReg = _mm_and_si128(_mm_load_si128(++in), mask26);

    OutReg =  _mm_or_si128(OutReg,_mm_slli_epi32(InReg, 20));
    store_reg_vert(comp_vector,OutReg);

    OutReg = _mm_srli_epi32(InReg, 26 - 14);
    InReg = _mm_and_si128(_mm_load_si128(++in), mask26);

    OutReg =  _mm_or_si128(OutReg,_mm_slli_epi32(InReg, 14));
    store_reg_vert(comp_vector,OutReg);

    OutReg = _mm_srli_epi32(InReg, 26 - 8);
    InReg = _mm_and_si128(_mm_load_si128(++in), mask26);

    OutReg =  _mm_or_si128(OutReg,_mm_slli_epi32(InReg, 8));
    store_reg_vert(comp_vector,OutReg);

    OutReg = _mm_srli_epi32(InReg, 26 - 2);
    InReg = _mm_and_si128(_mm_load_si128(++in), mask26);

    OutReg =  _mm_or_si128(OutReg,_mm_slli_epi32(InReg, 2));
    InReg = _mm_and_si128(_mm_load_si128(++in), mask26);

    OutReg =  _mm_or_si128(OutReg,_mm_slli_epi32(InReg, 28));
    store_reg_vert(comp_vector,OutReg);

    OutReg = _mm_srli_epi32(InReg, 26 - 22);
    InReg = _mm_and_si128(_mm_load_si128(++in), mask26);

    OutReg =  _mm_or_si128(OutReg,_mm_slli_epi32(InReg, 22));
    store_reg_vert(comp_vector,OutReg);

    OutReg = _mm_srli_epi32(InReg, 26 - 16);
    InReg = _mm_and_si128(_mm_load_si128(++in), mask26);

    OutReg =  _mm_or_si128(OutReg,_mm_slli_epi32(InReg, 16));
    store_reg_vert(comp_vector,OutReg);

    OutReg = _mm_srli_epi32(InReg, 26 - 10);
    InReg = _mm_and_si128(_mm_load_si128(++in), mask26);

    OutReg =  _mm_or_si128(OutReg,_mm_slli_epi32(InReg, 10));
    store_reg_vert(comp_vector,OutReg);

    OutReg = _mm_srli_epi32(InReg, 26 - 4);
    InReg = _mm_and_si128(_mm_load_si128(++in), mask26);

    OutReg =  _mm_or_si128(OutReg,_mm_slli_epi32(InReg, 4));
    InReg = _mm_and_si128(_mm_load_si128(++in), mask26);

    OutReg =  _mm_or_si128(OutReg,_mm_slli_epi32(InReg, 30));
    store_reg_vert(comp_vector,OutReg);

    OutReg = _mm_srli_epi32(InReg, 26 - 24);
    InReg = _mm_and_si128(_mm_load_si128(++in), mask26);

    OutReg =  _mm_or_si128(OutReg,_mm_slli_epi32(InReg, 24));
    store_reg_vert(comp_vector,OutReg);

    OutReg = _mm_srli_epi32(InReg, 26 - 18);
    InReg = _mm_and_si128(_mm_load_si128(++in), mask26);

    OutReg =  _mm_or_si128(OutReg,_mm_slli_epi32(InReg, 18));
    store_reg_vert(comp_vector,OutReg);

    OutReg = _mm_srli_epi32(InReg, 26 - 12);
    InReg = _mm_and_si128(_mm_load_si128(++in), mask26);

    OutReg =  _mm_or_si128(OutReg,_mm_slli_epi32(InReg, 12));
    store_reg_vert(comp_vector,OutReg);

    OutReg = _mm_srli_epi32(InReg, 26 - 6);
    InReg = _mm_and_si128(_mm_load_si128(++in), mask26);

    OutReg =  _mm_or_si128(OutReg,_mm_slli_epi32(InReg, 6));
    store_reg_vert(comp_vector,OutReg);

    return;
}

/* nwritten = 14 * 4 = 56 unsigned ints */
static void
write_28_vert (std::vector<uint32_t> *comp_vector, const uint32_t *_in) {
    const __m128i *in = (const __m128i *) _in;
    __m128i OutReg;

    __m128i InReg = _mm_and_si128(_mm_load_si128(in), mask28);
    OutReg = InReg;
    InReg = _mm_and_si128(_mm_load_si128(++in), mask28);

    OutReg =  _mm_or_si128(OutReg,_mm_slli_epi32(InReg, 28));
    store_reg_vert(comp_vector,OutReg);

    OutReg = _mm_srli_epi32(InReg, 28 - 24);
    InReg = _mm_and_si128(_mm_load_si128(++in), mask28);

    OutReg =  _mm_or_si128(OutReg,_mm_slli_epi32(InReg, 24));
    store_reg_vert(comp_vector,OutReg);

    OutReg = _mm_srli_epi32(InReg, 28 - 20);
    InReg = _mm_and_si128(_mm_load_si128(++in), mask28);

    OutReg =  _mm_or_si128(OutReg,_mm_slli_epi32(InReg, 20));
    store_reg_vert(comp_vector,OutReg);

    OutReg = _mm_srli_epi32(InReg, 28 - 16);
    InReg = _mm_and_si128(_mm_load_si128(++in), mask28);

    OutReg =  _mm_or_si128(OutReg,_mm_slli_epi32(InReg, 16));
    store_reg_vert(comp_vector,OutReg);

    OutReg = _mm_srli_epi32(InReg, 28 - 12);
    InReg = _mm_and_si128(_mm_load_si128(++in), mask28);

    OutReg =  _mm_or_si128(OutReg,_mm_slli_epi32(InReg, 12));
    store_reg_vert(comp_vector,OutReg);

    OutReg = _mm_srli_epi32(InReg, 28 - 8);
    InReg = _mm_and_si128(_mm_load_si128(++in), mask28);

    OutReg =  _mm_or_si128(OutReg,_mm_slli_epi32(InReg, 8));
    store_reg_vert(comp_vector,OutReg);

    OutReg = _mm_srli_epi32(InReg, 28 - 4);
    InReg = _mm_and_si128(_mm_load_si128(++in), mask28);

    OutReg =  _mm_or_si128(OutReg,_mm_slli_epi32(InReg, 4));
    store_reg_vert(comp_vector,OutReg);

    InReg = _mm_and_si128(_mm_load_si128(++in), mask28);

    OutReg = InReg;
    InReg = _mm_and_si128(_mm_load_si128(++in), mask28);

    OutReg =  _mm_or_si128(OutReg,_mm_slli_epi32(InReg, 28));
    store_reg_vert(comp_vector,OutReg);

    OutReg = _mm_srli_epi32(InReg, 28 - 24);
    InReg = _mm_and_si128(_mm_load_si128(++in), mask28);

    OutReg =  _mm_or_si128(OutReg,_mm_slli_epi32(InReg, 24));
    store_reg_vert(comp_vector,OutReg);

    OutReg = _mm_srli_epi32(InReg, 28 - 20);
    InReg = _mm_and_si128(_mm_load_si128(++in), mask28);

    OutReg =  _mm_or_si128(OutReg,_mm_slli_epi32(InReg, 20));
    store_reg_vert(comp_vector,OutReg);

    OutReg = _mm_srli_epi32(InReg, 28 - 16);
    InReg = _mm_and_si128(_mm_load_si128(++in), mask28);

    OutReg =  _mm_or_si128(OutReg,_mm_slli_epi32(InReg, 16));
    store_reg_vert(comp_vector,OutReg);

    OutReg = _mm_srli_epi32(InReg, 28 - 12);
    InReg = _mm_and_si128(_mm_load_si128(++in), mask28);

    OutReg =  _mm_or_si128(OutReg,_mm_slli_epi32(InReg, 12));
    store_reg_vert(comp_vector,OutReg);

    OutReg = _mm_srli_epi32(InReg, 28 - 8);
    InReg = _mm_and_si128(_mm_load_si128(++in), mask28);

    OutReg =  _mm_or_si128(OutReg,_mm_slli_epi32(InReg, 8));
    store_reg_vert(comp_vector,OutReg);

    OutReg = _mm_srli_epi32(InReg, 28 - 4);
    InReg = _mm_and_si128(_mm_load_si128(++in), mask28);

    OutReg =  _mm_or_si128(OutReg,_mm_slli_epi32(InReg, 4));
    store_reg_vert(comp_vector,OutReg);

    return;
}

/* nwritten = 15 * 4 = 60 unsigned ints */
static void
write_30_vert (std::vector<uint32_t> *comp_vector, const uint32_t *_in) {
    const __m128i *in = (const __m128i *) _in;
    __m128i OutReg;

    __m128i InReg = _mm_and_si128(_mm_load_si128(in), mask30);
    OutReg = InReg;
    InReg = _mm_and_si128(_mm_load_si128(++in), mask30);

    OutReg =  _mm_or_si128(OutReg,_mm_slli_epi32(InReg, 30));
    store_reg_vert(comp_vector,OutReg);

    OutReg = _mm_srli_epi32(InReg, 30 - 28);
    InReg = _mm_and_si128(_mm_load_si128(++in), mask30);

    OutReg =  _mm_or_si128(OutReg,_mm_slli_epi32(InReg, 28));
    store_reg_vert(comp_vector,OutReg);

    OutReg = _mm_srli_epi32(InReg, 30 - 26);
    InReg = _mm_and_si128(_mm_load_si128(++in), mask30);

    OutReg =  _mm_or_si128(OutReg,_mm_slli_epi32(InReg, 26));
    store_reg_vert(comp_vector,OutReg);

    OutReg = _mm_srli_epi32(InReg, 30 - 24);
    InReg = _mm_and_si128(_mm_load_si128(++in), mask30);

    OutReg =  _mm_or_si128(OutReg,_mm_slli_epi32(InReg, 24));
    store_reg_vert(comp_vector,OutReg);

    OutReg = _mm_srli_epi32(InReg, 30 - 22);
    InReg = _mm_and_si128(_mm_load_si128(++in), mask30);

    OutReg =  _mm_or_si128(OutReg,_mm_slli_epi32(InReg, 22));
    store_reg_vert(comp_vector,OutReg);

    OutReg = _mm_srli_epi32(InReg, 30 - 20);
    InReg = _mm_and_si128(_mm_load_si128(++in), mask30);

    OutReg =  _mm_or_si128(OutReg,_mm_slli_epi32(InReg, 20));
    store_reg_vert(comp_vector,OutReg);

    OutReg = _mm_srli_epi32(InReg, 30 - 18);
    InReg = _mm_and_si128(_mm_load_si128(++in), mask30);

    OutReg =  _mm_or_si128(OutReg,_mm_slli_epi32(InReg, 18));
    store_reg_vert(comp_vector,OutReg);

    OutReg = _mm_srli_epi32(InReg, 30 - 16);
    InReg = _mm_and_si128(_mm_load_si128(++in), mask30);

    OutReg =  _mm_or_si128(OutReg,_mm_slli_epi32(InReg, 16));
    store_reg_vert(comp_vector,OutReg);

    OutReg = _mm_srli_epi32(InReg, 30 - 14);
    InReg = _mm_and_si128(_mm_load_si128(++in), mask30);

    OutReg =  _mm_or_si128(OutReg,_mm_slli_epi32(InReg, 14));
    store_reg_vert(comp_vector,OutReg);

    OutReg = _mm_srli_epi32(InReg, 30 - 12);
    InReg = _mm_and_si128(_mm_load_si128(++in), mask30);

    OutReg =  _mm_or_si128(OutReg,_mm_slli_epi32(InReg, 12));
    store_reg_vert(comp_vector,OutReg);

    OutReg = _mm_srli_epi32(InReg, 30 - 10);
    InReg = _mm_and_si128(_mm_load_si128(++in), mask30);

    OutReg =  _mm_or_si128(OutReg,_mm_slli_epi32(InReg, 10));
    store_reg_vert(comp_vector,OutReg);

    OutReg = _mm_srli_epi32(InReg, 30 - 8);
    InReg = _mm_and_si128(_mm_load_si128(++in), mask30);

    OutReg =  _mm_or_si128(OutReg,_mm_slli_epi32(InReg, 8));
    store_reg_vert(comp_vector,OutReg);

    OutReg = _mm_srli_epi32(InReg, 30 - 6);
    InReg = _mm_and_si128(_mm_load_si128(++in), mask30);

    OutReg =  _mm_or_si128(OutReg,_mm_slli_epi32(InReg, 6));
    store_reg_vert(comp_vector,OutReg);

    OutReg = _mm_srli_epi32(InReg, 30 - 4);
    InReg = _mm_and_si128(_mm_load_si128(++in), mask30);

    OutReg =  _mm_or_si128(OutReg,_mm_slli_epi32(InReg, 4));
    store_reg_vert(comp_vector,OutReg);

    OutReg = _mm_srli_epi32(InReg, 30 - 2);
    InReg = _mm_and_si128(_mm_load_si128(++in), mask30);

    OutReg =  _mm_or_si128(OutReg,_mm_slli_epi32(InReg, 2));
    store_reg_vert(comp_vector,OutReg);

    return;
}

/* nwritten = 16 * 4 = 64 unsigned ints */
static void
write_32_vert (std::vector<uint32_t> *comp_vector, const uint32_t *_in) {
    const __m128i *in = (const __m128i *) _in;
    __m128i OutReg;

    __m128i InReg = _mm_load_si128(in);
    OutReg = InReg;
    store_reg_vert(comp_vector,OutReg);

    InReg = _mm_load_si128(++in);

    OutReg = InReg;
    store_reg_vert(comp_vector,OutReg);

    InReg = _mm_load_si128(++in);

    OutReg = InReg;
    store_reg_vert(comp_vector,OutReg);

    InReg = _mm_load_si128(++in);

    OutReg = InReg;
    store_reg_vert(comp_vector,OutReg);

    InReg = _mm_load_si128(++in);

    OutReg = InReg;
    store_reg_vert(comp_vector,OutReg);

    InReg = _mm_load_si128(++in);

    OutReg = InReg;
    store_reg_vert(comp_vector,OutReg);

    InReg = _mm_load_si128(++in);

    OutReg = InReg;
    store_reg_vert(comp_vector,OutReg);

    InReg = _mm_load_si128(++in);

    OutReg = InReg;
    store_reg_vert(comp_vector,OutReg);

    InReg = _mm_load_si128(++in);

    OutReg = InReg;
    store_reg_vert(comp_vector,OutReg);

    InReg = _mm_load_si128(++in);

    OutReg = InReg;
    store_reg_vert(comp_vector,OutReg);

    InReg = _mm_load_si128(++in);

    OutReg = InReg;
    store_reg_vert(comp_vector,OutReg);

    InReg = _mm_load_si128(++in);

    OutReg = InReg;
    store_reg_vert(comp_vector,OutReg);

    InReg = _mm_load_si128(++in);

    OutReg = InReg;
    store_reg_vert(comp_vector,OutReg);

    InReg = _mm_load_si128(++in);

    OutReg = InReg;
    store_reg_vert(comp_vector,OutReg);

    InReg = _mm_load_si128(++in);

    OutReg = InReg;
    store_reg_vert(comp_vector,OutReg);

    InReg = _mm_load_si128(++in);

    OutReg = InReg;
    store_reg_vert(comp_vector,OutReg);

    return;
}


static void
write_vert (std::vector<uint32_t> *comp_vector, const uint32_t *block, int packsize) {

  switch (packsize) {
  case 0: break;
  case 2: write_02_vert(comp_vector,block); break;
  case 4: write_04_vert(comp_vector,block); break;
  case 6: write_06_vert(comp_vector,block); break;
  case 8: write_08_vert(comp_vector,block); break;
  case 10: write_10_vert(comp_vector,block); break;
  case 12: write_12_vert(comp_vector,block); break;
  case 14: write_14_vert(comp_vector,block); break;
  case 16: write_16_vert(comp_vector,block); break;
  case 18: write_18_vert(comp_vector,block); break;
  case 20: write_20_vert(comp_vector,block); break;
  case 22: write_22_vert(comp_vector,block); break;
  case 24: write_24_vert(comp_vector,block); break;
  case 26: write_26_vert(comp_vector,block); break;
  case 28: write_28_vert(comp_vector,block); break;
  case 30: write_30_vert(comp_vector,block); break;
  case 32: write_32_vert(comp_vector,block); break;
  default: fprintf(stderr,"packsize of %d not allowed\n",packsize); abort();
  }

  return;
}


/* Processes 64 offsets at a time.  Returns packsize. */
static int
compute_q4_diffs_unidir (uint32_t *diffs, uint32_t *offsets) {
  uint32_t packsize;
  int i;
  uint32_t maxdiff = 0;
  int firstbit;

  for (i = BLOCKSIZE-1; i >= 4; i--) {
    maxdiff |= (diffs[i] = offsets[i+1] - offsets[i+1-4]);
  }
  maxdiff |= (diffs[3] = offsets[4] - offsets[0]);
  maxdiff |= (diffs[2] = offsets[3] - offsets[0]);
  maxdiff |= (diffs[1] = offsets[2] - offsets[0]);
  maxdiff |= (diffs[0] = offsets[1] - offsets[0]);

  if (maxdiff == 0) {
    /* __builtin_clz() behaves oddly on zero */
    return 0;

  } else {
#if 0
    firstbit = ((top = maxdiff >> 16) ? clz_table[top] : 16 + clz_table[maxdiff]);
    packsize = 32 - firstbit;
#else
    firstbit = __builtin_clz(maxdiff);
    packsize = 32 - firstbit;
#endif

    return (packsize + 1) & ~1;	/* Converts packsizes to the next multiple of 2 */
  }
}


namespace sdsl {
/* Destructor */
bp64_encv_vector::~bp64_encv_vector () {
  if (this->ptrs != NULL) {
    free(this->ptrs);
  }
  if (this->comp != NULL) {
    free(this->comp);
  }
  return;
}

}


namespace sdsl {

/* Constructor */
/* We want to store values 0..n, with final value at ascending[n]
   possibly stored as the final metainfo value */
/* Stored in columnar order */
bp64_encv_vector::bp64_encv_vector (int_vector<> v) {
  uint32_t n = v.size();

  int ptri, i;
  uint32_t idx;

  uint32_t block[BLOCKSIZE+1], diffs[BLOCKSIZE], prev_value;

  uint64_t k = 0;
  std::vector<uint32_t> comp_vector;
  uint32_t nwritten;
  int packsize;


  write_setup();

  /* 2 metavalues: nwritten (pointer) and cumulative sum for block.
     Packsize can be computed from difference between successive
     pointers, if only even packsizes are allowed */
  if (n == 0) {
    prev_value = 0;
    this->ptrs = (uint32_t *) NULL;
    this->size_in_bytes = 0;
  } else {
    prev_value = (uint32_t) v[k++];
    this->ptrs = (uint32_t *) calloc(((n + BLOCKSIZE - 1)/BLOCKSIZE + 1) * DIFFERENTIAL_METAINFO_SIZE + 1,sizeof(uint32_t));
    this->size_in_bytes = (((n + BLOCKSIZE - 1)/BLOCKSIZE + 1) * DIFFERENTIAL_METAINFO_SIZE + 1) * sizeof(uint32_t);
  }

  ptri = 0;
  nwritten = 0U;

  /* Start with idx = 1, because we have already read the first value */
  for (idx = 1; idx + BLOCKSIZE <= n; idx += BLOCKSIZE) {
    /* Pointer */
    this->ptrs[ptri++] = nwritten/4;	/* In 128-bit registers */

    /* Value for start of block */
    this->ptrs[ptri++] = prev_value;
    debug(printf("\nValue at start of full block is %u\n",this->ptrs[ptri-1]));
	
    /* Pack block of 64 diffs */
    block[0] = prev_value;
    for (i = 1; i <= BLOCKSIZE; i++) {
      block[i] = (uint32_t) v[k++];
    }
    prev_value = block[BLOCKSIZE];

    packsize = compute_q4_diffs_unidir(diffs,block);
    write_vert(&comp_vector,diffs,packsize);

    nwritten += 2 * packsize;
  }

  if (idx == n) {
    /* Only initial pointers needed */
    this->ptrs[ptri++] = nwritten/4;	/* In 128-bit registers */
    debug(printf("\nPointer at start of null block is %u\n",this->ptrs[ptri-1]));

    this->ptrs[ptri++] = prev_value;
    debug(printf("\nValue at start of null block is %u\n",this->ptrs[ptri-1]));

    this->ptrs[ptri++] = nwritten/4;	/* To indicate packsize of 0 */
    debug(printf("\nPointer at end of all blocks is %u\n",this->ptrs[ptri-1]));

  } else if (idx < n) {
    /* Finish last block of 64 */
    this->ptrs[ptri++] = nwritten/4;	/* In 128-bit registers */

    /* Value for start of block */
    this->ptrs[ptri++] = prev_value;
    debug(printf("\nValue at start of partial block is %u\n",this->ptrs[ptri-1]));

    block[0] = prev_value;
    for (i = 1; i <= (int) (n - idx); i++) {
      block[i] = (uint32_t) v[k++];
      debug(printf("block[%d] is %u\n",i,block[i]));
    }
    prev_value = block[i-1];

    for ( ; i <= BLOCKSIZE; i++) {
      /* Copy last value for rest of block */
      block[i] = prev_value;
    }

    /* Pack block of < 64 diffs */
    packsize = compute_q4_diffs_unidir(diffs,block);
    write_vert(&comp_vector,diffs,packsize);

    nwritten += 2 * packsize;

    /* Write the final pointer, which gives packsize for final block  */
    this->ptrs[ptri++] = nwritten/4;	/* In 128-bit registers */
    
    /* Value for end of block */
    this->ptrs[ptri++] = prev_value;
    debug(printf("\nValue at end of all blocks is %u\n",this->ptrs[ptri-1]));
  }

#if 0
  if (ptri > ((n + BLOCKSIZE - 1)/BLOCKSIZE + 1) * DIFFERENTIAL_METAINFO_SIZE + 1) {
    abort();
  }
#endif

  /* Convert the comp vector to an array */
  this->comp = (uint32_t *) malloc(comp_vector.size() * sizeof(uint32_t));
  this->size_in_bytes += comp_vector.size() * sizeof(uint32_t);
  for (uint64_t j = 0; j < comp_vector.size(); j++) {
    this->comp[j] = comp_vector[j];
  }

  return;
}

} // namespace sdsl
