# Supplementary material for: Bitpacking techniques for indexing genomes: I. Hash tables
Source: Algorithms Mol Biol. 2016 Apr 18;11:5. doi: 10.1186/s13015-016-0069-5 (PMC4835851; doi:10.1186/s13015-016-0069-5)
Supplement: Supplementary file 1 — 10.1007/s13015-016-0069-5 Source code. Source code in an archive format, using tar and bzip2, for all bitpacking implementations of hash tables, based on a modification of the SDSL 2.0 package. Package also includes the benchmarking programs used for timing experiments. This is the same package as provided in our companion paper on bitpacking for enhanced suffix arrays. [file 13015_2016_69_MOESM1_ESM.bz2 › sdsl-lite-modified/lib/bp64_vlc_vector.cpp]

/* sdsl - succinct data structures library
    Copyright (C) 2015 Thomas Wu

    This program is free software: you can redistribute it and/or modify
    it under the terms of the GNU General Public License as published by
    the Free Software Foundation, either version 3 of the License, or
    (at your option) any later version.

    This program is distributed in the hope that it will be useful,
    but WITHOUT ANY WARRANTY; without even the implied warranty of
    MERCHANTABILITY or FITNESS FOR A PARTICULAR PURPOSE.  See the
    GNU General Public License for more details.

    You should have received a copy of the GNU General Public License
    along with this program.  If not, see http://www.gnu.org/licenses/ .
*/
#include "sdsl/bp64_vlc_vector.hpp"
#include "sdsl/int_vector.hpp"
#include <emmintrin.h>		// For SSE2


#ifdef DEBUG
#include <stdio.h>
#define debug(x) x
#else
#define debug(x)
#endif

/* Constructor */
#ifdef DEBUG1
#include <stdio.h>
#define debug1(x) x
#else
#define debug1(x)
#endif


#define BLOCKSIZE 64
#define WORD_INCR 4
#define BUFFER_SIZE 1000000
#define DIRECT_METAINFO_SIZE 1

static uint32_t
access_00 (const uint32_t *in) {
  return 0U;
}


static uint32_t
access_02_00 (const uint32_t *in) {
  return ( (*in) >>  0  )   % (1U << 2 ) ;
}

static uint32_t
access_02_01 (const uint32_t *in) {
  return ( (*in) >>  2  )   % (1U << 2 ) ;
}

static uint32_t
access_02_02 (const uint32_t *in) {
  return ( (*in) >>  4  )   % (1U << 2 ) ;
}

static uint32_t
access_02_03 (const uint32_t *in) {
  return ( (*in) >>  6  )   % (1U << 2 ) ;
}

static uint32_t
access_02_04 (const uint32_t *in) {
  return ( (*in) >>  8  )   % (1U << 2 ) ;
}

static uint32_t
access_02_05 (const uint32_t *in) {
  return ( (*in) >>  10  )   % (1U << 2 ) ;
}

static uint32_t
access_02_06 (const uint32_t *in) {
  return ( (*in) >>  12  )   % (1U << 2 ) ;
}

static uint32_t
access_02_07 (const uint32_t *in) {
  return ( (*in) >>  14  )   % (1U << 2 ) ;
}

static uint32_t
access_02_08 (const uint32_t *in) {
  return ( (*in) >>  16  )   % (1U << 2 ) ;
}

static uint32_t
access_02_09 (const uint32_t *in) {
  return ( (*in) >>  18  )   % (1U << 2 ) ;
}

static uint32_t
access_02_10 (const uint32_t *in) {
  return ( (*in) >>  20  )   % (1U << 2 ) ;
}

static uint32_t
access_02_11 (const uint32_t *in) {
  return ( (*in) >>  22  )   % (1U << 2 ) ;
}

static uint32_t
access_02_12 (const uint32_t *in) {
  return ( (*in) >>  24  )   % (1U << 2 ) ;
}

static uint32_t
access_02_13 (const uint32_t *in) {
  return ( (*in) >>  26  )   % (1U << 2 ) ;
}

static uint32_t
access_02_14 (const uint32_t *in) {
  return ( (*in) >>  28  )   % (1U << 2 ) ;
}

static uint32_t
access_02_15 (const uint32_t *in) {
  return ( (*in) >>  30  )   % (1U << 2 ) ;
}


static uint32_t
access_04_00 (const uint32_t *in) {
  return ( (*in) >> 0 )   % (1U << 4 ) ;
}

static uint32_t
access_04_01 (const uint32_t *in) {
  return ( (*in) >> 4 )   % (1U << 4 ) ;
}

static uint32_t
access_04_02 (const uint32_t *in) {
  return ( (*in) >> 8 )   % (1U << 4 ) ;
}

static uint32_t
access_04_03 (const uint32_t *in) {
  return ( (*in) >> 12 )   % (1U << 4 ) ;
}

static uint32_t
access_04_04 (const uint32_t *in) {
  return ( (*in) >> 16 )   % (1U << 4 ) ;
}

static uint32_t
access_04_05 (const uint32_t *in) {
  return ( (*in) >> 20 )   % (1U << 4 ) ;
}

static uint32_t
access_04_06 (const uint32_t *in) {
  return ( (*in) >> 24 )   % (1U << 4 ) ;
}

static uint32_t
access_04_07 (const uint32_t *in) {
  return ( (*in) >> 28 )   % (1U << 4 ) ;
}

static uint32_t
access_04_08 (const uint32_t *in) {
  in += 1 * WORD_INCR;
  return ( (*in) >> 0 )   % (1U << 4 ) ;
}

static uint32_t
access_04_09 (const uint32_t *in) {
  in += 1 * WORD_INCR;
  return ( (*in) >> 4 )   % (1U << 4 ) ;
}

static uint32_t
access_04_10 (const uint32_t *in) {
  in += 1 * WORD_INCR;
  return ( (*in) >> 8 )   % (1U << 4 ) ;
}

static uint32_t
access_04_11 (const uint32_t *in) {
  in += 1 * WORD_INCR;
  return ( (*in) >> 12 )   % (1U << 4 ) ;
}

static uint32_t
access_04_12 (const uint32_t *in) {
  in += 1 * WORD_INCR;
  return ( (*in) >> 16 )   % (1U << 4 ) ;
}

static uint32_t
access_04_13 (const uint32_t *in) {
  in += 1 * WORD_INCR;
  return ( (*in) >> 20 )   % (1U << 4 ) ;
}

static uint32_t
access_04_14 (const uint32_t *in) {
  in += 1 * WORD_INCR;
  return ( (*in) >> 24 )   % (1U << 4 ) ;
}

static uint32_t
access_04_15 (const uint32_t *in) {
  in += 1 * WORD_INCR;
  return ( (*in) >> 28 )   % (1U << 4 ) ;
}


static uint32_t
access_06_00 (const uint32_t *in) {
  return ( (*in) >>  0  )   % (1U << 6 ) ;
}

static uint32_t
access_06_01 (const uint32_t *in) {
  return ( (*in) >>  6  )   % (1U << 6 ) ;
}

static uint32_t
access_06_02 (const uint32_t *in) {
  return ( (*in) >>  12  )   % (1U << 6 ) ;
}

static uint32_t
access_06_03 (const uint32_t *in) {
  return ( (*in) >>  18  )   % (1U << 6 ) ;
}

static uint32_t
access_06_04 (const uint32_t *in) {
  return ( (*in) >>  24  )   % (1U << 6 ) ;
}

static uint32_t
access_06_05 (const uint32_t *in) {
  uint32_t out;

  out = ( (*in) >>  30  )   % (1U << 6 ) ;
  in += 1 * WORD_INCR;
  out |= ((*in) % (1U<< 4 ))<<( 6 - 4 );
  return out;
}

static uint32_t
access_06_06 (const uint32_t *in) {
  in += 1 * WORD_INCR;
  return ( (*in) >>  4  )   % (1U << 6 ) ;
}

static uint32_t
access_06_07 (const uint32_t *in) {
  in += 1 * WORD_INCR;
  return ( (*in) >>  10  )   % (1U << 6 ) ;
}

static uint32_t
access_06_08 (const uint32_t *in) {
  in += 1 * WORD_INCR;
  return ( (*in) >>  16  )   % (1U << 6 ) ;
}

static uint32_t
access_06_09 (const uint32_t *in) {
  in += 1 * WORD_INCR;
  return ( (*in) >>  22  )   % (1U << 6 ) ;
}

static uint32_t
access_06_10 (const uint32_t *in) {
  uint32_t out;

  in += 1 * WORD_INCR;
  out = ( (*in) >>  28  )   % (1U << 6 ) ;
  in += 1 * WORD_INCR;
  out |= ((*in) % (1U<< 2 ))<<( 6 - 2 );
  return out;
}

static uint32_t
access_06_11 (const uint32_t *in) {
  in += 2 * WORD_INCR;
  return ( (*in) >>  2  )   % (1U << 6 ) ;
}

static uint32_t
access_06_12 (const uint32_t *in) {
  in += 2 * WORD_INCR;
  return ( (*in) >>  8  )   % (1U << 6 ) ;
}

static uint32_t
access_06_13 (const uint32_t *in) {
  in += 2 * WORD_INCR;
  return ( (*in) >>  14  )   % (1U << 6 ) ;
}

static uint32_t
access_06_14 (const uint32_t *in) {
  in += 2 * WORD_INCR;
  return ( (*in) >>  20  )   % (1U << 6 ) ;
}

static uint32_t
access_06_15 (const uint32_t *in) {
  in += 2 * WORD_INCR;
  return ( (*in) >>  26  )   % (1U << 6 ) ;
}


static uint32_t
access_08_00 (const uint32_t *in) {
  return ( (*in) >> 0 )   % (1U << 8 ) ;
}

static uint32_t
access_08_01 (const uint32_t *in) {
  return ( (*in) >> 8 )   % (1U << 8 ) ;
}

static uint32_t
access_08_02 (const uint32_t *in) {
  return ( (*in) >> 16 )   % (1U << 8 ) ;
}

static uint32_t
access_08_03 (const uint32_t *in) {
  return ( (*in) >> 24 )   % (1U << 8 ) ;
}

static uint32_t
access_08_04 (const uint32_t *in) {
  in += 1 * WORD_INCR;
  return ( (*in) >> 0 )   % (1U << 8 ) ;
}

static uint32_t
access_08_05 (const uint32_t *in) {
  in += 1 * WORD_INCR;
  return ( (*in) >> 8 )   % (1U << 8 ) ;
}

static uint32_t
access_08_06 (const uint32_t *in) {
  in += 1 * WORD_INCR;
  return ( (*in) >> 16 )   % (1U << 8 ) ;
}

static uint32_t
access_08_07 (const uint32_t *in) {
  in += 1 * WORD_INCR;
  return ( (*in) >> 24 )   % (1U << 8 ) ;
}

static uint32_t
access_08_08 (const uint32_t *in) {
  in += 2 * WORD_INCR;
  return ( (*in) >> 0 )   % (1U << 8 ) ;
}

static uint32_t
access_08_09 (const uint32_t *in) {
  in += 2 * WORD_INCR;
  return ( (*in) >> 8 )   % (1U << 8 ) ;
}

static uint32_t
access_08_10 (const uint32_t *in) {
  in += 2 * WORD_INCR;
  return ( (*in) >> 16 )   % (1U << 8 ) ;
}

static uint32_t
access_08_11 (const uint32_t *in) {
  in += 2 * WORD_INCR;
  return ( (*in) >> 24 )   % (1U << 8 ) ;
}

static uint32_t
access_08_12 (const uint32_t *in) {
  in += 3 * WORD_INCR;
  return ( (*in) >> 0 )   % (1U << 8 ) ;
}

static uint32_t
access_08_13 (const uint32_t *in) {
  in += 3 * WORD_INCR;
  return ( (*in) >> 8 )   % (1U << 8 ) ;
}

static uint32_t
access_08_14 (const uint32_t *in) {
  in += 3 * WORD_INCR;
  return ( (*in) >> 16 )   % (1U << 8 ) ;
}

static uint32_t
access_08_15 (const uint32_t *in) {
  in += 3 * WORD_INCR;
  return ( (*in) >> 24 )   % (1U << 8 ) ;
}


static uint32_t
access_10_00 (const uint32_t *in) {
  return ( (*in) >>  0  )   % (1U << 10 ) ;
}

static uint32_t
access_10_01 (const uint32_t *in) {
  return ( (*in) >>  10  )   % (1U << 10 ) ;
}

static uint32_t
access_10_02 (const uint32_t *in) {
  return ( (*in) >>  20  )   % (1U << 10 ) ;
}

static uint32_t
access_10_03 (const uint32_t *in) {
  uint32_t out;

  out = ( (*in) >>  30  )   % (1U << 10 ) ;
  in += 1 * WORD_INCR;
  out |= ((*in) % (1U<< 8 ))<<( 10 - 8 );
  return out;
}

static uint32_t
access_10_04 (const uint32_t *in) {
  in += 1 * WORD_INCR;
  return ( (*in) >>  8  )   % (1U << 10 ) ;
}

static uint32_t
access_10_05 (const uint32_t *in) {
  in += 1 * WORD_INCR;
  return ( (*in) >>  18  )   % (1U << 10 ) ;
}

static uint32_t
access_10_06 (const uint32_t *in) {
  uint32_t out;
  
  in += 1 * WORD_INCR;
  out = ( (*in) >>  28  )   % (1U << 10 ) ;
  in += 1 * WORD_INCR;
  out |= ((*in) % (1U<< 6 ))<<( 10 - 6 );
  return out;
}

static uint32_t
access_10_07 (const uint32_t *in) {
  in += 2 * WORD_INCR;
  return ( (*in) >>  6  )   % (1U << 10 ) ;
}

static uint32_t
access_10_08 (const uint32_t *in) {
  in += 2 * WORD_INCR;
  return ( (*in) >>  16  )   % (1U << 10 ) ;
}

static uint32_t
access_10_09 (const uint32_t *in) {
  uint32_t out;

  in += 2 * WORD_INCR;
  out = ( (*in) >>  26  )   % (1U << 10 ) ;
  in += 1 * WORD_INCR;
  out |= ((*in) % (1U<< 4 ))<<( 10 - 4 );
  return out;
}

static uint32_t
access_10_10 (const uint32_t *in) {
  in += 3 * WORD_INCR;
  return ( (*in) >>  4  )   % (1U << 10 ) ;
}

static uint32_t
access_10_11 (const uint32_t *in) {
  in += 3 * WORD_INCR;
  return ( (*in) >>  14  )   % (1U << 10 ) ;
}

static uint32_t
access_10_12 (const uint32_t *in) {
  uint32_t out;

  in += 3 * WORD_INCR;
  out = ( (*in) >>  24  )   % (1U << 10 ) ;
  in += 1 * WORD_INCR;
  out |= ((*in) % (1U<< 2 ))<<( 10 - 2 );
  return out;
}

static uint32_t
access_10_13 (const uint32_t *in) {
  in += 4 * WORD_INCR;
  return ( (*in) >>  2  )   % (1U << 10 ) ;
}

static uint32_t
access_10_14 (const uint32_t *in) {
  in += 4 * WORD_INCR;
  return ( (*in) >>  12  )   % (1U << 10 ) ;
}

static uint32_t
access_10_15 (const uint32_t *in) {
  in += 4 * WORD_INCR;
  return ( (*in) >>  22  )   % (1U << 10 ) ;
}


static uint32_t
access_12_00 (const uint32_t *in) {
    return ( (*in) >>  0  )   % (1U << 12 ) ;
}

static uint32_t
access_12_01 (const uint32_t *in) {
  return ( (*in) >>  12  )   % (1U << 12 ) ;
}

static uint32_t
access_12_02 (const uint32_t *in) {
  uint32_t out;

  out = ( (*in) >>  24  )   % (1U << 12 ) ;
  in += 1 * WORD_INCR;
  out |= ((*in) % (1U<< 4 ))<<( 12 - 4 );
  return out;
}

static uint32_t
access_12_03 (const uint32_t *in) {
  in += 1 * WORD_INCR;
  return ( (*in) >>  4  )   % (1U << 12 ) ;
}

static uint32_t
access_12_04 (const uint32_t *in) {
  in += 1 * WORD_INCR;
  return ( (*in) >>  16  )   % (1U << 12 ) ;
}

static uint32_t
access_12_05 (const uint32_t *in) {
  uint32_t out;

  in += 1 * WORD_INCR;
  out = ( (*in) >>  28  )   % (1U << 12 ) ;
  in += 1 * WORD_INCR;
  out |= ((*in) % (1U<< 8 ))<<( 12 - 8 );
  return out;
}

static uint32_t
access_12_06 (const uint32_t *in) {
  in += 2 * WORD_INCR;
  return ( (*in) >>  8  )   % (1U << 12 ) ;
}

static uint32_t
access_12_07 (const uint32_t *in) {
  in += 2 * WORD_INCR;
  return ( (*in) >>  20  )   % (1U << 12 ) ;
}

static uint32_t
access_12_08 (const uint32_t *in) {
  in += 3 * WORD_INCR;
  return ( (*in) >>  0  )   % (1U << 12 ) ;
}

static uint32_t
access_12_09 (const uint32_t *in) {
  in += 3 * WORD_INCR;
  return ( (*in) >>  12  )   % (1U << 12 ) ;
}

static uint32_t
access_12_10 (const uint32_t *in) {
  uint32_t out;

  in += 3 * WORD_INCR;
  out = ( (*in) >>  24  )   % (1U << 12 ) ;
  in += 1 * WORD_INCR;
  out |= ((*in) % (1U<< 4 ))<<( 12 - 4 );
  return out;
}

static uint32_t
access_12_11 (const uint32_t *in) {
  in += 4 * WORD_INCR;
  return ( (*in) >>  4  )   % (1U << 12 ) ;
}

static uint32_t
access_12_12 (const uint32_t *in) {
  in += 4 * WORD_INCR;
  return ( (*in) >>  16  )   % (1U << 12 ) ;
}

static uint32_t
access_12_13 (const uint32_t *in) {
  uint32_t out;

  in += 4 * WORD_INCR;
  out = ( (*in) >>  28  )   % (1U << 12 ) ;
  in += 1 * WORD_INCR;
  out |= ((*in) % (1U<< 8 ))<<( 12 - 8 );
  return out;
}

static uint32_t
access_12_14 (const uint32_t *in) {
  in += 5 * WORD_INCR;
  return ( (*in) >>  8  )   % (1U << 12 ) ;
}

static uint32_t
access_12_15 (const uint32_t *in) {
  in += 5 * WORD_INCR;
  return ( (*in) >>  20  )   % (1U << 12 ) ;
}


static uint32_t
access_14_00 (const uint32_t *in) {
  return ( (*in) >>  0  )   % (1U << 14 ) ;
}

static uint32_t
access_14_01 (const uint32_t *in) {
  return ( (*in) >>  14  )   % (1U << 14 ) ;
}

static uint32_t
access_14_02 (const uint32_t *in) {
  uint32_t out;

  out = ( (*in) >>  28  )   % (1U << 14 ) ;
  in += 1 * WORD_INCR;
  out |= ((*in) % (1U<< 10 ))<<( 14 - 10 );
  return out;
}

static uint32_t
access_14_03 (const uint32_t *in) {
  in += 1 * WORD_INCR;
  return ( (*in) >>  10  )   % (1U << 14 ) ;
}

static uint32_t
access_14_04 (const uint32_t *in) {
  uint32_t out;

  in += 1 * WORD_INCR;
  out = ( (*in) >>  24  )   % (1U << 14 ) ;
  in += 1 * WORD_INCR;
  out |= ((*in) % (1U<< 6 ))<<( 14 - 6 );
  return out;
}

static uint32_t
access_14_05 (const uint32_t *in) {
  in += 2 * WORD_INCR;
  return ( (*in) >>  6  )   % (1U << 14 ) ;
}

static uint32_t
access_14_06 (const uint32_t *in) {
  uint32_t out;
  in += 2 * WORD_INCR;

  out = ( (*in) >>  20  )   % (1U << 14 ) ;
  in += 1 * WORD_INCR;
  out |= ((*in) % (1U<< 2 ))<<( 14 - 2 );
  return out;
}

static uint32_t
access_14_07 (const uint32_t *in) {
  in += 3 * WORD_INCR;
  return ( (*in) >>  2  )   % (1U << 14 ) ;
}

static uint32_t
access_14_08 (const uint32_t *in) {
  in += 3 * WORD_INCR;
  return ( (*in) >>  16  )   % (1U << 14 ) ;
}

static uint32_t
access_14_09 (const uint32_t *in) {
  uint32_t out;

  in += 3 * WORD_INCR;
  out = ( (*in) >>  30  )   % (1U << 14 ) ;
  in += 1 * WORD_INCR;
  out |= ((*in) % (1U<< 12 ))<<( 14 - 12 );
  return out;
}

static uint32_t
access_14_10 (const uint32_t *in) {
  in += 4 * WORD_INCR;
  return ( (*in) >>  12  )   % (1U << 14 ) ;
}

static uint32_t
access_14_11 (const uint32_t *in) {
  uint32_t out;

  in += 4 * WORD_INCR;
  out = ( (*in) >>  26  )   % (1U << 14 ) ;
  in += 1 * WORD_INCR;
  out |= ((*in) % (1U<< 8 ))<<( 14 - 8 );
  return out;
}

static uint32_t
access_14_12 (const uint32_t *in) {
  in += 5 * WORD_INCR;
  return ( (*in) >>  8  )   % (1U << 14 ) ;
}

static uint32_t
access_14_13 (const uint32_t *in) {
  uint32_t out;

  in += 5 * WORD_INCR;
  out = ( (*in) >>  22  )   % (1U << 14 ) ;
  in += 1 * WORD_INCR;
  out |= ((*in) % (1U<< 4 ))<<( 14 - 4 );
  return out;
}

static uint32_t
access_14_14 (const uint32_t *in) {
  in += 6 * WORD_INCR;
  return ( (*in) >>  4  )   % (1U << 14 ) ;
}

static uint32_t
access_14_15 (const uint32_t *in) {
  in += 6 * WORD_INCR;
  return ( (*in) >>  18  )   % (1U << 14 ) ;
}


static uint32_t
access_16_00 (const uint32_t *in) {
  return ( (*in) >> 0 )   % (1U << 16 ) ;
}

static uint32_t
access_16_01 (const uint32_t *in) {
  return ( (*in) >> 16 )   % (1U << 16 ) ;
}

static uint32_t
access_16_02 (const uint32_t *in) {
  in += 1 * WORD_INCR;
  return ( (*in) >> 0 )   % (1U << 16 ) ;
}

static uint32_t
access_16_03 (const uint32_t *in) {
  in += 1 * WORD_INCR;
  return ( (*in) >> 16 )   % (1U << 16 ) ;
}

static uint32_t
access_16_04 (const uint32_t *in) {
  in += 2 * WORD_INCR;
  return ( (*in) >> 0 )   % (1U << 16 ) ;
}

static uint32_t
access_16_05 (const uint32_t *in) {
  in += 2 * WORD_INCR;
  return ( (*in) >> 16 )   % (1U << 16 ) ;
}

static uint32_t
access_16_06 (const uint32_t *in) {
  in += 3 * WORD_INCR;
  return ( (*in) >> 0 )   % (1U << 16 ) ;
}

static uint32_t
access_16_07 (const uint32_t *in) {
  in += 3 * WORD_INCR;
  return ( (*in) >> 16 )   % (1U << 16 ) ;
}

static uint32_t
access_16_08 (const uint32_t *in) {
  in += 4 * WORD_INCR;
  return ( (*in) >> 0 )   % (1U << 16 ) ;
}

static uint32_t
access_16_09 (const uint32_t *in) {
  in += 4 * WORD_INCR;
  return ( (*in) >> 16 )   % (1U << 16 ) ;
}

static uint32_t
access_16_10 (const uint32_t *in) {
  in += 5 * WORD_INCR;
  return ( (*in) >> 0 )   % (1U << 16 ) ;
}

static uint32_t
access_16_11 (const uint32_t *in) {
  in += 5 * WORD_INCR;
  return ( (*in) >> 16 )   % (1U << 16 ) ;
}

static uint32_t
access_16_12 (const uint32_t *in) {
  in += 6 * WORD_INCR;
  return ( (*in) >> 0 )   % (1U << 16 ) ;
}

static uint32_t
access_16_13 (const uint32_t *in) {
  in += 6 * WORD_INCR;
  return ( (*in) >> 16 )   % (1U << 16 ) ;
}

static uint32_t
access_16_14 (const uint32_t *in) {
  in += 7 * WORD_INCR;
  return ( (*in) >> 0 )   % (1U << 16 ) ;
}

static uint32_t
access_16_15 (const uint32_t *in) {
  in += 7 * WORD_INCR;
  return ( (*in) >> 16 )   % (1U << 16 ) ;
}


static uint32_t
access_18_00 (const uint32_t *in) {
  return ( (*in) >>  0  )   % (1U << 18 ) ;
}

static uint32_t
access_18_01 (const uint32_t *in) {
  uint32_t out;

  out = ( (*in) >>  18  )   % (1U << 18 ) ;
  in += 1 * WORD_INCR;
  out |= ((*in) % (1U<< 4 ))<<( 18 - 4 );
  return out;
}

static uint32_t
access_18_02 (const uint32_t *in) {
  in += 1 * WORD_INCR;
  return ( (*in) >>  4  )   % (1U << 18 ) ;
}

static uint32_t
access_18_03 (const uint32_t *in) {
  uint32_t out;

  in += 1 * WORD_INCR;
  out = ( (*in) >>  22  )   % (1U << 18 ) ;
  in += 1 * WORD_INCR;
  out |= ((*in) % (1U<< 8 ))<<( 18 - 8 );
  return out;
}

static uint32_t
access_18_04 (const uint32_t *in) {
  in += 2 * WORD_INCR;
  return ( (*in) >>  8  )   % (1U << 18 ) ;
}

static uint32_t
access_18_05 (const uint32_t *in) {
  uint32_t out;

  in += 2 * WORD_INCR;
  out = ( (*in) >>  26  )   % (1U << 18 ) ;
  in += 1 * WORD_INCR;
  out |= ((*in) % (1U<< 12 ))<<( 18 - 12 );
  return out;
}

static uint32_t
access_18_06 (const uint32_t *in) {
  in += 3 * WORD_INCR;
  return ( (*in) >>  12  )   % (1U << 18 ) ;
}

static uint32_t
access_18_07 (const uint32_t *in) {
  uint32_t out;

  in += 3 * WORD_INCR;
  out = ( (*in) >>  30  )   % (1U << 18 ) ;
  in += 1 * WORD_INCR;
  out |= ((*in) % (1U<< 16 ))<<( 18 - 16 );
  return out;
}

static uint32_t
access_18_08 (const uint32_t *in) {
  uint32_t out;

  in += 4 * WORD_INCR;
  out = ( (*in) >>  16  )   % (1U << 18 ) ;
  in += 1 * WORD_INCR;
  out |= ((*in) % (1U<< 2 ))<<( 18 - 2 );
  return out;
}

static uint32_t
access_18_09 (const uint32_t *in) {
  in += 5 * WORD_INCR;
  return ( (*in) >>  2  )   % (1U << 18 ) ;
}

static uint32_t
access_18_10 (const uint32_t *in) {
  uint32_t out;

  in += 5 * WORD_INCR;
  out = ( (*in) >>  20  )   % (1U << 18 ) ;
  in += 1 * WORD_INCR;
  out |= ((*in) % (1U<< 6 ))<<( 18 - 6 );
  return out;
}

static uint32_t
access_18_11 (const uint32_t *in) {
  in += 6 * WORD_INCR;
  return ( (*in) >>  6  )   % (1U << 18 ) ;
}

static uint32_t
access_18_12 (const uint32_t *in) {
  uint32_t out;

  in += 6 * WORD_INCR;
  out = ( (*in) >>  24  )   % (1U << 18 ) ;
  in += 1 * WORD_INCR;
  out |= ((*in) % (1U<< 10 ))<<( 18 - 10 );
  return out;
}

static uint32_t
access_18_13 (const uint32_t *in) {
  in += 7 * WORD_INCR;
  return ( (*in) >>  10  )   % (1U << 18 ) ;
}

static uint32_t
access_18_14 (const uint32_t *in) {
  uint32_t out;

  in += 7 * WORD_INCR;
  out = ( (*in) >>  28  )   % (1U << 18 ) ;
  in += 1 * WORD_INCR;
  out |= ((*in) % (1U<< 14 ))<<( 18 - 14 );
  return out;
}

static uint32_t
access_18_15 (const uint32_t *in) {
  in += 8 * WORD_INCR;
  return ( (*in) >>  14  )   % (1U << 18 ) ;
}


static uint32_t
access_20_00 (const uint32_t *in) {
    return ( (*in) >>  0  )   % (1U << 20 ) ;
}

static uint32_t
access_20_01 (const uint32_t *in) {
  uint32_t out;

  out = ( (*in) >>  20  )   % (1U << 20 ) ;
  in += 1 * WORD_INCR;
  out |= ((*in) % (1U<< 8 ))<<( 20 - 8 );
  return out;
}

static uint32_t
access_20_02 (const uint32_t *in) {
  in += 1 * WORD_INCR;
  return ( (*in) >>  8  )   % (1U << 20 ) ;
}

static uint32_t
access_20_03 (const uint32_t *in) {
  uint32_t out;

  in += 1 * WORD_INCR;
  out = ( (*in) >>  28  )   % (1U << 20 ) ;
  in += 1 * WORD_INCR;
  out |= ((*in) % (1U<< 16 ))<<( 20 - 16 );
  return out;
}

static uint32_t
access_20_04 (const uint32_t *in) {
  uint32_t out;

  in += 2 * WORD_INCR;
  out = ( (*in) >>  16  )   % (1U << 20 ) ;
  in += 1 * WORD_INCR;
  out |= ((*in) % (1U<< 4 ))<<( 20 - 4 );
  return out;
}

static uint32_t
access_20_05 (const uint32_t *in) {
  in += 3 * WORD_INCR;
  return ( (*in) >>  4  )   % (1U << 20 ) ;
}

static uint32_t
access_20_06 (const uint32_t *in) {
  uint32_t out;

  in += 3 * WORD_INCR;
  out = ( (*in) >>  24  )   % (1U << 20 ) ;
  in += 1 * WORD_INCR;
  out |= ((*in) % (1U<< 12 ))<<( 20 - 12 );
  return out;
}

static uint32_t
access_20_07 (const uint32_t *in) {
  in += 4 * WORD_INCR;
  return ( (*in) >>  12  )   % (1U << 20 ) ;
}

static uint32_t
access_20_08 (const uint32_t *in) {
  in += 5 * WORD_INCR;
  return ( (*in) >>  0  )   % (1U << 20 ) ;
}

static uint32_t
access_20_09 (const uint32_t *in) {
  uint32_t out;

  in += 5 * WORD_INCR;
  out = ( (*in) >>  20  )   % (1U << 20 ) ;
  in += 1 * WORD_INCR;
  out |= ((*in) % (1U<< 8 ))<<( 20 - 8 );
  return out;
}

static uint32_t
access_20_10 (const uint32_t *in) {
  in += 6 * WORD_INCR;
  return ( (*in) >>  8  )   % (1U << 20 ) ;
}

static uint32_t
access_20_11 (const uint32_t *in) {
  uint32_t out;

  in += 6 * WORD_INCR;
  out = ( (*in) >>  28  )   % (1U << 20 ) ;
  in += 1 * WORD_INCR;
  out |= ((*in) % (1U<< 16 ))<<( 20 - 16 );
  return out;
}

static uint32_t
access_20_12 (const uint32_t *in) {
  uint32_t out;

  in += 7 * WORD_INCR;
  out = ( (*in) >>  16  )   % (1U << 20 ) ;
  in += 1 * WORD_INCR;
  out |= ((*in) % (1U<< 4 ))<<( 20 - 4 );
  return out;
}

static uint32_t
access_20_13 (const uint32_t *in) {
  in += 8 * WORD_INCR;
  return ( (*in) >>  4  )   % (1U << 20 ) ;
}

static uint32_t
access_20_14 (const uint32_t *in) {
  uint32_t out;

  in += 8 * WORD_INCR;
  out = ( (*in) >>  24  )   % (1U << 20 ) ;
  in += 1 * WORD_INCR;
  out |= ((*in) % (1U<< 12 ))<<( 20 - 12 );
  return out;
}

static uint32_t
access_20_15 (const uint32_t *in) {
  in += 9 * WORD_INCR;
  return ( (*in) >>  12  )   % (1U << 20 ) ;
}


static uint32_t
access_22_00 (const uint32_t *in) {
  return ( (*in) >>  0  )   % (1U << 22 ) ;
}

static uint32_t
access_22_01 (const uint32_t *in) {
  uint32_t out;

  out = ( (*in) >>  22  )   % (1U << 22 ) ;
  in += 1 * WORD_INCR;
  out |= ((*in) % (1U<< 12 ))<<( 22 - 12 );
  return out;
}

static uint32_t
access_22_02 (const uint32_t *in) {
  uint32_t out;

  in += 1 * WORD_INCR;
  out = ( (*in) >>  12  )   % (1U << 22 ) ;
  in += 1 * WORD_INCR;
  out |= ((*in) % (1U<< 2 ))<<( 22 - 2 );
  return out;
}

static uint32_t
access_22_03 (const uint32_t *in) {
  in += 2 * WORD_INCR;
  return ( (*in) >>  2  )   % (1U << 22 ) ;
}

static uint32_t
access_22_04 (const uint32_t *in) {
  uint32_t out;

  in += 2 * WORD_INCR;
  out = ( (*in) >>  24  )   % (1U << 22 ) ;
  in += 1 * WORD_INCR;
  out |= ((*in) % (1U<< 14 ))<<( 22 - 14 );
  return out;
}

static uint32_t
access_22_05 (const uint32_t *in) {
  uint32_t out;

  in += 3 * WORD_INCR;
  out = ( (*in) >>  14  )   % (1U << 22 ) ;
  in += 1 * WORD_INCR;
  out |= ((*in) % (1U<< 4 ))<<( 22 - 4 );
  return out;
}

static uint32_t
access_22_06 (const uint32_t *in) {
  in += 4 * WORD_INCR;
  return ( (*in) >>  4  )   % (1U << 22 ) ;
}

static uint32_t
access_22_07 (const uint32_t *in) {
  uint32_t out;

  in += 4 * WORD_INCR;
  out = ( (*in) >>  26  )   % (1U << 22 ) ;
  in += 1 * WORD_INCR;
  out |= ((*in) % (1U<< 16 ))<<( 22 - 16 );
  return out;
}

static uint32_t
access_22_08 (const uint32_t *in) {
  uint32_t out;

  in += 5 * WORD_INCR;
  out = ( (*in) >>  16  )   % (1U << 22 ) ;
  in += 1 * WORD_INCR;
  out |= ((*in) % (1U<< 6 ))<<( 22 - 6 );
  return out;
}

static uint32_t
access_22_09 (const uint32_t *in) {
  in += 6 * WORD_INCR;
  return ( (*in) >>  6  )   % (1U << 22 ) ;
}

static uint32_t
access_22_10 (const uint32_t *in) {
  uint32_t out;

  in += 6 * WORD_INCR;
  out = ( (*in) >>  28  )   % (1U << 22 ) ;
  in += 1 * WORD_INCR;
  out |= ((*in) % (1U<< 18 ))<<( 22 - 18 );
  return out;
}

static uint32_t
access_22_11 (const uint32_t *in) {
  uint32_t out;

  in += 7 * WORD_INCR;
  out = ( (*in) >>  18  )   % (1U << 22 ) ;
  in += 1 * WORD_INCR;
  out |= ((*in) % (1U<< 8 ))<<( 22 - 8 );
  return out;
}

static uint32_t
access_22_12 (const uint32_t *in) {
  in += 8 * WORD_INCR;
  return ( (*in) >>  8  )   % (1U << 22 ) ;
}

static uint32_t
access_22_13 (const uint32_t *in) {
  uint32_t out;

  in += 8 * WORD_INCR;
  out = ( (*in) >>  30  )   % (1U << 22 ) ;
  in += 1 * WORD_INCR;
  out |= ((*in) % (1U<< 20 ))<<( 22 - 20 );
  return out;
}

static uint32_t
access_22_14 (const uint32_t *in) {
  uint32_t out;

  in += 9 * WORD_INCR;
  out = ( (*in) >>  20  )   % (1U << 22 ) ;
  in += 1 * WORD_INCR;
  out |= ((*in) % (1U<< 10 ))<<( 22 - 10 );
  return out;
}

static uint32_t
access_22_15 (const uint32_t *in) {
  in += 10 * WORD_INCR;
  return ( (*in) >>  10  )   % (1U << 22 ) ;
}


static uint32_t
access_24_00 (const uint32_t *in) {
  return ( (*in) >>  0  )   % (1U << 24 ) ;
}

static uint32_t
access_24_01 (const uint32_t *in) {
  uint32_t out;

  out = ( (*in) >>  24  )   % (1U << 24 ) ;
  in += 1 * WORD_INCR;
  out |= ((*in) % (1U<< 16 ))<<( 24 - 16 );
  return out;
}

static uint32_t
access_24_02 (const uint32_t *in) {
  uint32_t out;

  in += 1 * WORD_INCR;
  out = ( (*in) >>  16  )   % (1U << 24 ) ;
  in += 1 * WORD_INCR;
  out |= ((*in) % (1U<< 8 ))<<( 24 - 8 );
  return out;
}

static uint32_t
access_24_03 (const uint32_t *in) {
  in += 2 * WORD_INCR;
  return ( (*in) >>  8  )   % (1U << 24 ) ;
}

static uint32_t
access_24_04 (const uint32_t *in) {
  in += 3 * WORD_INCR;
  return ( (*in) >>  0  )   % (1U << 24 ) ;
}

static uint32_t
access_24_05 (const uint32_t *in) {
  uint32_t out;

  in += 3 * WORD_INCR;
  out = ( (*in) >>  24  )   % (1U << 24 ) ;
  in += 1 * WORD_INCR;
  out |= ((*in) % (1U<< 16 ))<<( 24 - 16 );
  return out;
}

static uint32_t
access_24_06 (const uint32_t *in) {
  uint32_t out;

  in += 4 * WORD_INCR;
  out = ( (*in) >>  16  )   % (1U << 24 ) ;
  in += 1 * WORD_INCR;
  out |= ((*in) % (1U<< 8 ))<<( 24 - 8 );
  return out;
}

static uint32_t
access_24_07 (const uint32_t *in) {
  in += 5 * WORD_INCR;
  return ( (*in) >>  8  )   % (1U << 24 ) ;
}

static uint32_t
access_24_08 (const uint32_t *in) {
  in += 6 * WORD_INCR;
  return ( (*in) >>  0  )   % (1U << 24 ) ;
}

static uint32_t
access_24_09 (const uint32_t *in) {
  uint32_t out;

  in += 6 * WORD_INCR;
  out = ( (*in) >>  24  )   % (1U << 24 ) ;
  in += 1 * WORD_INCR;
  out |= ((*in) % (1U<< 16 ))<<( 24 - 16 );
  return out;
}

static uint32_t
access_24_10 (const uint32_t *in) {
  uint32_t out;

  in += 7 * WORD_INCR;
  out = ( (*in) >>  16  )   % (1U << 24 ) ;
  in += 1 * WORD_INCR;
  out |= ((*in) % (1U<< 8 ))<<( 24 - 8 );
  return out;
}

static uint32_t
access_24_11 (const uint32_t *in) {
  in += 8 * WORD_INCR;
  return ( (*in) >>  8  )   % (1U << 24 ) ;
}

static uint32_t
access_24_12 (const uint32_t *in) {
  in += 9 * WORD_INCR;
  return ( (*in) >>  0  )   % (1U << 24 ) ;
}

static uint32_t
access_24_13 (const uint32_t *in) {
  uint32_t out;

  in += 9 * WORD_INCR;
  out = ( (*in) >>  24  )   % (1U << 24 ) ;
  in += 1 * WORD_INCR;
  out |= ((*in) % (1U<< 16 ))<<( 24 - 16 );
  return out;
}

static uint32_t
access_24_14 (const uint32_t *in) {
  uint32_t out;

  in += 10 * WORD_INCR;
  out = ( (*in) >>  16  )   % (1U << 24 ) ;
  in += 1 * WORD_INCR;
  out |= ((*in) % (1U<< 8 ))<<( 24 - 8 );
  return out;
}

static uint32_t
access_24_15 (const uint32_t *in) {
  in += 11 * WORD_INCR;
  return ( (*in) >>  8  )   % (1U << 24 ) ;
}


static uint32_t
access_26_00 (const uint32_t *in) {
  return ( (*in) >>  0  )   % (1U << 26 ) ;
}

static uint32_t
access_26_01 (const uint32_t *in) {
  uint32_t out;

  out = ( (*in) >>  26  )   % (1U << 26 ) ;
  in += 1 * WORD_INCR;
  out |= ((*in) % (1U<< 20 ))<<( 26 - 20 );
  return out;
}

static uint32_t
access_26_02 (const uint32_t *in) {
  uint32_t out;

  in += 1 * WORD_INCR;
  out = ( (*in) >>  20  )   % (1U << 26 ) ;
  in += 1 * WORD_INCR;
  out |= ((*in) % (1U<< 14 ))<<( 26 - 14 );
  return out;
}

static uint32_t
access_26_03 (const uint32_t *in) {
  uint32_t out;

  in += 2 * WORD_INCR;
  out = ( (*in) >>  14  )   % (1U << 26 ) ;
  in += 1 * WORD_INCR;
  out |= ((*in) % (1U<< 8 ))<<( 26 - 8 );
  return out;
}

static uint32_t
access_26_04 (const uint32_t *in) {
  uint32_t out;

  in += 3 * WORD_INCR;
  out = ( (*in) >>  8  )   % (1U << 26 ) ;
  in += 1 * WORD_INCR;
  out |= ((*in) % (1U<< 2 ))<<( 26 - 2 );
  return out;
}

static uint32_t
access_26_05 (const uint32_t *in) {
  in += 4 * WORD_INCR;
  return ( (*in) >>  2  )   % (1U << 26 ) ;
}

static uint32_t
access_26_06 (const uint32_t *in) {
  uint32_t out;

  in += 4 * WORD_INCR;
  out = ( (*in) >>  28  )   % (1U << 26 ) ;
  in += 1 * WORD_INCR;
  out |= ((*in) % (1U<< 22 ))<<( 26 - 22 );
  return out;
}

static uint32_t
access_26_07 (const uint32_t *in) {
  uint32_t out;

  in += 5 * WORD_INCR;
  out = ( (*in) >>  22  )   % (1U << 26 ) ;
  in += 1 * WORD_INCR;
  out |= ((*in) % (1U<< 16 ))<<( 26 - 16 );
  return out;
}

static uint32_t
access_26_08 (const uint32_t *in) {
  uint32_t out;

  in += 6 * WORD_INCR;
  out = ( (*in) >>  16  )   % (1U << 26 ) ;
  in += 1 * WORD_INCR;
  out |= ((*in) % (1U<< 10 ))<<( 26 - 10 );
  return out;
}

static uint32_t
access_26_09 (const uint32_t *in) {
  uint32_t out;

  in += 7 * WORD_INCR;
  out = ( (*in) >>  10  )   % (1U << 26 ) ;
  in += 1 * WORD_INCR;
  out |= ((*in) % (1U<< 4 ))<<( 26 - 4 );
  return out;
}

static uint32_t
access_26_10 (const uint32_t *in) {
  in += 8 * WORD_INCR;
  return ( (*in) >>  4  )   % (1U << 26 ) ;
}

static uint32_t
access_26_11 (const uint32_t *in) {
  uint32_t out;

  in += 8 * WORD_INCR;
  out = ( (*in) >>  30  )   % (1U << 26 ) ;
  in += 1 * WORD_INCR;
  out |= ((*in) % (1U<< 24 ))<<( 26 - 24 );
  return out;
}

static uint32_t
access_26_12 (const uint32_t *in) {
  uint32_t out;

  in += 9 * WORD_INCR;
  out = ( (*in) >>  24  )   % (1U << 26 ) ;
  in += 1 * WORD_INCR;
  out |= ((*in) % (1U<< 18 ))<<( 26 - 18 );
  return out;
}

static uint32_t
access_26_13 (const uint32_t *in) {
  uint32_t out;

  in += 10 * WORD_INCR;
  out = ( (*in) >>  18  )   % (1U << 26 ) ;
  in += 1 * WORD_INCR;
  out |= ((*in) % (1U<< 12 ))<<( 26 - 12 );
  return out;
}

static uint32_t
access_26_14 (const uint32_t *in) {
  uint32_t out;

  in += 11 * WORD_INCR;
  out = ( (*in) >>  12  )   % (1U << 26 ) ;
  in += 1 * WORD_INCR;
  out |= ((*in) % (1U<< 6 ))<<( 26 - 6 );
  return out;
}

static uint32_t
access_26_15 (const uint32_t *in) {
  in += 12 * WORD_INCR;
  return ( (*in) >>  6  )   % (1U << 26 ) ;
}


static uint32_t
access_28_00 (const uint32_t *in) {
  return ( (*in) >>  0  )   % (1U << 28 ) ;
}

static uint32_t
access_28_01 (const uint32_t *in) {
  uint32_t out;

  out = ( (*in) >>  28  )   % (1U << 28 ) ;
  in += 1 * WORD_INCR;
  out |= ((*in) % (1U<< 24 ))<<( 28 - 24 );
  return out;
}

static uint32_t
access_28_02 (const uint32_t *in) {
  uint32_t out;

  in += 1 * WORD_INCR;
  out = ( (*in) >>  24  )   % (1U << 28 ) ;
  in += 1 * WORD_INCR;
  out |= ((*in) % (1U<< 20 ))<<( 28 - 20 );
  return out;
}

static uint32_t
access_28_03 (const uint32_t *in) {
  uint32_t out;

  in += 2 * WORD_INCR;
  out = ( (*in) >>  20  )   % (1U << 28 ) ;
  in += 1 * WORD_INCR;
  out |= ((*in) % (1U<< 16 ))<<( 28 - 16 );
  return out;
}

static uint32_t
access_28_04 (const uint32_t *in) {
  uint32_t out;

  in += 3 * WORD_INCR;
  out = ( (*in) >>  16  )   % (1U << 28 ) ;
  in += 1 * WORD_INCR;
  out |= ((*in) % (1U<< 12 ))<<( 28 - 12 );
  return out;
}

static uint32_t
access_28_05 (const uint32_t *in) {
  uint32_t out;

  in += 4 * WORD_INCR;
  out = ( (*in) >>  12  )   % (1U << 28 ) ;
  in += 1 * WORD_INCR;
  out |= ((*in) % (1U<< 8 ))<<( 28 - 8 );
  return out;
}

static uint32_t
access_28_06 (const uint32_t *in) {
  uint32_t out;

  in += 5 * WORD_INCR;
  out = ( (*in) >>  8  )   % (1U << 28 ) ;
  in += 1 * WORD_INCR;
  out |= ((*in) % (1U<< 4 ))<<( 28 - 4 );
  return out;
}

static uint32_t
access_28_07 (const uint32_t *in) {
  in += 6 * WORD_INCR;
  return ( (*in) >>  4  )   % (1U << 28 ) ;
}

static uint32_t
access_28_08 (const uint32_t *in) {
  in += 7 * WORD_INCR;
  return ( (*in) >>  0  )   % (1U << 28 ) ;
}

static uint32_t
access_28_09 (const uint32_t *in) {
  uint32_t out;

  in += 7 * WORD_INCR;
  out = ( (*in) >>  28  )   % (1U << 28 ) ;
  in += 1 * WORD_INCR;
  out |= ((*in) % (1U<< 24 ))<<( 28 - 24 );
  return out;
}

static uint32_t
access_28_10 (const uint32_t *in) {
  uint32_t out;

  in += 8 * WORD_INCR;
  out = ( (*in) >>  24  )   % (1U << 28 ) ;
  in += 1 * WORD_INCR;
  out |= ((*in) % (1U<< 20 ))<<( 28 - 20 );
  return out;
}

static uint32_t
access_28_11 (const uint32_t *in) {
  uint32_t out;

  in += 9 * WORD_INCR;
  out = ( (*in) >>  20  )   % (1U << 28 ) ;
  in += 1 * WORD_INCR;
  out |= ((*in) % (1U<< 16 ))<<( 28 - 16 );
  return out;
}

static uint32_t
access_28_12 (const uint32_t *in) {
  uint32_t out;

  in += 10 * WORD_INCR;
  out = ( (*in) >>  16  )   % (1U << 28 ) ;
  in += 1 * WORD_INCR;
  out |= ((*in) % (1U<< 12 ))<<( 28 - 12 );
  return out;
}

static uint32_t
access_28_13 (const uint32_t *in) {
  uint32_t out;

  in += 11 * WORD_INCR;
  out = ( (*in) >>  12  )   % (1U << 28 ) ;
  in += 1 * WORD_INCR;
  out |= ((*in) % (1U<< 8 ))<<( 28 - 8 );
  return out;
}

static uint32_t
access_28_14 (const uint32_t *in) {
  uint32_t out;

  in += 12 * WORD_INCR;
  out = ( (*in) >>  8  )   % (1U << 28 ) ;
  in += 1 * WORD_INCR;
  out |= ((*in) % (1U<< 4 ))<<( 28 - 4 );
  return out;
}

static uint32_t
access_28_15 (const uint32_t *in) {
  in += 13 * WORD_INCR;
  return ( (*in) >>  4  )   % (1U << 28 ) ;
}


static uint32_t
access_30_00 (const uint32_t *in) {
  return ( (*in) >>  0  )   % (1U << 30 ) ;
}

static uint32_t
access_30_01 (const uint32_t *in) {
  uint32_t out;

  out = ( (*in) >>  30  )   % (1U << 30 ) ;
  in += 1 * WORD_INCR;
  out |= ((*in) % (1U<< 28 ))<<( 30 - 28 );
  return out;
}

static uint32_t
access_30_02 (const uint32_t *in) {
  uint32_t out;

  in += 1 * WORD_INCR;
  out = ( (*in) >>  28  )   % (1U << 30 ) ;
  in += 1 * WORD_INCR;
  out |= ((*in) % (1U<< 26 ))<<( 30 - 26 );
  return out;
}

static uint32_t
access_30_03 (const uint32_t *in) {
  uint32_t out;

  in += 2 * WORD_INCR;
  out = ( (*in) >>  26  )   % (1U << 30 ) ;
  in += 1 * WORD_INCR;
  out |= ((*in) % (1U<< 24 ))<<( 30 - 24 );
  return out;
}

static uint32_t
access_30_04 (const uint32_t *in) {
  uint32_t out;

  in += 3 * WORD_INCR;
  out = ( (*in) >>  24  )   % (1U << 30 ) ;
  in += 1 * WORD_INCR;
  out |= ((*in) % (1U<< 22 ))<<( 30 - 22 );
  return out;
}

static uint32_t
access_30_05 (const uint32_t *in) {
  uint32_t out;

  in += 4 * WORD_INCR;
  out = ( (*in) >>  22  )   % (1U << 30 ) ;
  in += 1 * WORD_INCR;
  out |= ((*in) % (1U<< 20 ))<<( 30 - 20 );
  return out;
}

static uint32_t
access_30_06 (const uint32_t *in) {
  uint32_t out;

  in += 5 * WORD_INCR;
  out = ( (*in) >>  20  )   % (1U << 30 ) ;
  in += 1 * WORD_INCR;
  out |= ((*in) % (1U<< 18 ))<<( 30 - 18 );
  return out;
}

static uint32_t
access_30_07 (const uint32_t *in) {
  uint32_t out;

  in += 6 * WORD_INCR;
  out = ( (*in) >>  18  )   % (1U << 30 ) ;
  in += 1 * WORD_INCR;
  out |= ((*in) % (1U<< 16 ))<<( 30 - 16 );
  return out;
}

static uint32_t
access_30_08 (const uint32_t *in) {
  uint32_t out;

  in += 7 * WORD_INCR;
  out = ( (*in) >>  16  )   % (1U << 30 ) ;
  in += 1 * WORD_INCR;
  out |= ((*in) % (1U<< 14 ))<<( 30 - 14 );
  return out;
}

static uint32_t
access_30_09 (const uint32_t *in) {
  uint32_t out;

  in += 8 * WORD_INCR;
  out = ( (*in) >>  14  )   % (1U << 30 ) ;
  in += 1 * WORD_INCR;
  out |= ((*in) % (1U<< 12 ))<<( 30 - 12 );
  return out;
}

static uint32_t
access_30_10 (const uint32_t *in) {
  uint32_t out;

  in += 9 * WORD_INCR;
  out = ( (*in) >>  12  )   % (1U << 30 ) ;
  in += 1 * WORD_INCR;
  out |= ((*in) % (1U<< 10 ))<<( 30 - 10 );
  return out;
}

static uint32_t
access_30_11 (const uint32_t *in) {
  uint32_t out;

  in += 10 * WORD_INCR;
  out = ( (*in) >>  10  )   % (1U << 30 ) ;
  in += 1 * WORD_INCR;
  out |= ((*in) % (1U<< 8 ))<<( 30 - 8 );
  return out;
}

static uint32_t
access_30_12 (const uint32_t *in) {
  uint32_t out;

  in += 11 * WORD_INCR;
  out = ( (*in) >>  8  )   % (1U << 30 ) ;
  in += 1 * WORD_INCR;
  out |= ((*in) % (1U<< 6 ))<<( 30 - 6 );
  return out;
}

static uint32_t
access_30_13 (const uint32_t *in) {
  uint32_t out;

  in += 12 * WORD_INCR;
  out = ( (*in) >>  6  )   % (1U << 30 ) ;
  in += 1 * WORD_INCR;
  out |= ((*in) % (1U<< 4 ))<<( 30 - 4 );
  return out;
}

static uint32_t
access_30_14 (const uint32_t *in) {
  uint32_t out;

  in += 13 * WORD_INCR;
  out = ( (*in) >>  4  )   % (1U << 30 ) ;
  in += 1 * WORD_INCR;
  out |= ((*in) % (1U<< 2 ))<<( 30 - 2 );
  return out;
}

static uint32_t
access_30_15 (const uint32_t *in) {
  in += 14 * WORD_INCR;
  return ( (*in) >>  2  )   % (1U << 30 ) ;
}


static uint32_t
access_32_00 (const uint32_t *in) {
  return (*in);
}

static uint32_t
access_32_01 (const uint32_t *in) {
  in += 1 * WORD_INCR;
  return (*in);
}

static uint32_t
access_32_02 (const uint32_t *in) {
  in += 2 * WORD_INCR;
  return (*in);
}

static uint32_t
access_32_03 (const uint32_t *in) {
  in += 3 * WORD_INCR;
  return (*in);
}

static uint32_t
access_32_04 (const uint32_t *in) {
  in += 4 * WORD_INCR;
  return (*in);
}

static uint32_t
access_32_05 (const uint32_t *in) {
  in += 5 * WORD_INCR;
  return (*in);
}

static uint32_t
access_32_06 (const uint32_t *in) {
  in += 6 * WORD_INCR;
  return (*in);
}

static uint32_t
access_32_07 (const uint32_t *in) {
  in += 7 * WORD_INCR;
  return (*in);
}

static uint32_t
access_32_08 (const uint32_t *in) {
  in += 8 * WORD_INCR;
  return (*in);
}

static uint32_t
access_32_09 (const uint32_t *in) {
  in += 9 * WORD_INCR;
  return (*in);
}

static uint32_t
access_32_10 (const uint32_t *in) {
  in += 10 * WORD_INCR;
  return (*in);
}

static uint32_t
access_32_11 (const uint32_t *in) {
  in += 11 * WORD_INCR;
  return (*in);
}

static uint32_t
access_32_12 (const uint32_t *in) {
  in += 12 * WORD_INCR;
  return (*in);
}

static uint32_t
access_32_13 (const uint32_t *in) {
  in += 13 * WORD_INCR;
  return (*in);
}

static uint32_t
access_32_14 (const uint32_t *in) {
  in += 14 * WORD_INCR;
  return (*in);
}

static uint32_t
access_32_15 (const uint32_t *in) {
  in += 15 * WORD_INCR;
  return (*in);
}


typedef uint32_t (*Accessor_T) (const uint32_t *);

static Accessor_T accessor_table[272] =
  {access_00, access_00, access_00, access_00,
   access_00, access_00, access_00, access_00,
   access_00, access_00, access_00, access_00,
   access_00, access_00, access_00, access_00,

   access_02_00, access_02_01, access_02_02, access_02_03,
   access_02_04, access_02_05, access_02_06, access_02_07,
   access_02_08, access_02_09, access_02_10, access_02_11,
   access_02_12, access_02_13, access_02_14, access_02_15,

   access_04_00, access_04_01, access_04_02, access_04_03,
   access_04_04, access_04_05, access_04_06, access_04_07,
   access_04_08, access_04_09, access_04_10, access_04_11,
   access_04_12, access_04_13, access_04_14, access_04_15,

   access_06_00, access_06_01, access_06_02, access_06_03,
   access_06_04, access_06_05, access_06_06, access_06_07,
   access_06_08, access_06_09, access_06_10, access_06_11,
   access_06_12, access_06_13, access_06_14, access_06_15,

   access_08_00, access_08_01, access_08_02, access_08_03,
   access_08_04, access_08_05, access_08_06, access_08_07,
   access_08_08, access_08_09, access_08_10, access_08_11,
   access_08_12, access_08_13, access_08_14, access_08_15,

   access_10_00, access_10_01, access_10_02, access_10_03,
   access_10_04, access_10_05, access_10_06, access_10_07,
   access_10_08, access_10_09, access_10_10, access_10_11,
   access_10_12, access_10_13, access_10_14, access_10_15,

   access_12_00, access_12_01, access_12_02, access_12_03,
   access_12_04, access_12_05, access_12_06, access_12_07,
   access_12_08, access_12_09, access_12_10, access_12_11,
   access_12_12, access_12_13, access_12_14, access_12_15,

   access_14_00, access_14_01, access_14_02, access_14_03,
   access_14_04, access_14_05, access_14_06, access_14_07,
   access_14_08, access_14_09, access_14_10, access_14_11,
   access_14_12, access_14_13, access_14_14, access_14_15,

   access_16_00, access_16_01, access_16_02, access_16_03,
   access_16_04, access_16_05, access_16_06, access_16_07,
   access_16_08, access_16_09, access_16_10, access_16_11,
   access_16_12, access_16_13, access_16_14, access_16_15,

   access_18_00, access_18_01, access_18_02, access_18_03,
   access_18_04, access_18_05, access_18_06, access_18_07,
   access_18_08, access_18_09, access_18_10, access_18_11,
   access_18_12, access_18_13, access_18_14, access_18_15,

   access_20_00, access_20_01, access_20_02, access_20_03,
   access_20_04, access_20_05, access_20_06, access_20_07,
   access_20_08, access_20_09, access_20_10, access_20_11,
   access_20_12, access_20_13, access_20_14, access_20_15,

   access_22_00, access_22_01, access_22_02, access_22_03,
   access_22_04, access_22_05, access_22_06, access_22_07,
   access_22_08, access_22_09, access_22_10, access_22_11,
   access_22_12, access_22_13, access_22_14, access_22_15,

   access_24_00, access_24_01, access_24_02, access_24_03,
   access_24_04, access_24_05, access_24_06, access_24_07,
   access_24_08, access_24_09, access_24_10, access_24_11,
   access_24_12, access_24_13, access_24_14, access_24_15,

   access_26_00, access_26_01, access_26_02, access_26_03,
   access_26_04, access_26_05, access_26_06, access_26_07,
   access_26_08, access_26_09, access_26_10, access_26_11,
   access_26_12, access_26_13, access_26_14, access_26_15,

   access_28_00, access_28_01, access_28_02, access_28_03,
   access_28_04, access_28_05, access_28_06, access_28_07,
   access_28_08, access_28_09, access_28_10, access_28_11,
   access_28_12, access_28_13, access_28_14, access_28_15,

   access_30_00, access_30_01, access_30_02, access_30_03,
   access_30_04, access_30_05, access_30_06, access_30_07,
   access_30_08, access_30_09, access_30_10, access_30_11,
   access_30_12, access_30_13, access_30_14, access_30_15,

   access_32_00, access_32_01, access_32_02, access_32_03,
   access_32_04, access_32_05, access_32_06, access_32_07,
   access_32_08, access_32_09, access_32_10, access_32_11,
   access_32_12, access_32_13, access_32_14, access_32_15,
  };


namespace sdsl {

uint32_t
bp64_vlc_vector::operator[] (uint32_t idx) const {
  uint32_t *info, start;
  int nwritten, remainder;
  uint32_t *bitpack;
  int index, column;
#ifdef DEBUG
  int packsize, i;
#endif

  info = &(this->ptrs[idx/BLOCKSIZE * DIRECT_METAINFO_SIZE]);

  start = info[0];
  bitpack = (uint32_t *) &(this->comp[start*4]);
  nwritten = info[1] - start;	/* In 128-bit registers */

  remainder = idx % BLOCKSIZE;
  index = nwritten*16 + remainder/4;
  column = remainder % 4;

#ifdef DEBUG
  packsize = nwritten*2;
  printf("Entered Bitpack64_access with idx %u, packsize %d, remainder %d, column %d, index %d\n",
	 idx,packsize,remainder,column,index);
  printf("bitpack:\n");
  for (i = 0; i < nwritten*4; i += 4) {
    printf("%08X %08X %08X %08X\n",bitpack[i],bitpack[i+1],bitpack[i+2],bitpack[i+3]);
  }
  printf("\n");
#endif

  return (accessor_table[index])(&(bitpack[column]));
}

} // namespace sdsl


static __m128i mask2, mask4, mask6, mask8,
	  mask10, mask12, mask14, mask16,
	  mask18, mask20, mask22, mask24,
	  mask26, mask28, mask30;

static void
write_setup () {

  mask2 = _mm_set1_epi32(3U);
  mask4 =  _mm_set1_epi32(15U);
  mask6 =  _mm_set1_epi32(63U);
  mask8 =  _mm_set1_epi32(255U);
  mask10 =  _mm_set1_epi32(1023U);
  mask12 =  _mm_set1_epi32(4095U);
  mask14 =  _mm_set1_epi32(16383U);
  mask16 =  _mm_set1_epi32(65535U);
  mask18 =  _mm_set1_epi32(262143U);
  mask20 =  _mm_set1_epi32(1048575U);
  mask22 =  _mm_set1_epi32(4194303U);
  mask24 =  _mm_set1_epi32(16777215U);
  mask26 =  _mm_set1_epi32(67108863U);
  mask28 =  _mm_set1_epi32(268435455U);
  mask30 =  _mm_set1_epi32(1073741823U);

  return;
}

static int
compute_packsize (uint32_t *values) {
  uint32_t packsize;
  uint32_t maxvalue = 0;
  int i;
  int firstbit;

  for (i = 0; i < 64; i++) {
    maxvalue |= values[i];
  }

  if (maxvalue == 0) {
    /* __builtin_clz() behaves oddly on zero */
    return 0;

  } else {
#if 0
    /* Alternative if __builtin_clz() is not available */
    firstbit = ((maxvalue >> 16) ? clz_table[maxvalue >> 16] : 16 + clz_table[maxvalue]);
    packsize = 32 - firstbit;
#else
    firstbit = __builtin_clz(maxvalue);
    packsize = 32 - firstbit;
#endif

    return (packsize + 1) & ~1;	/* Converts packsizes to the next multiple of 2 */
  }
}


static void
store_reg_vert (std::vector<uint32_t> *comp_vector, __m128i OutReg) {

  uint32_t buffer[4];
  _mm_store_si128((__m128i *) buffer,OutReg);

  /* printf("Writing %08X %08X %08X %08X\n",buffer[0],buffer[1],buffer[2],buffer[3]); */

  comp_vector->push_back(buffer[0]);
  comp_vector->push_back(buffer[1]);
  comp_vector->push_back(buffer[2]);
  comp_vector->push_back(buffer[3]);

  return;
}

/* nwritten = 1 * 4 = 4 unsigned ints */
static void
write_02_vert (std::vector<uint32_t> *comp_vector, const uint32_t *_in) {
    const __m128i *in = (const __m128i *) _in;
    __m128i OutReg;

    __m128i InReg = _mm_and_si128(_mm_load_si128(in), mask2);
    OutReg = InReg;
    InReg = _mm_and_si128(_mm_load_si128(++in), mask2);

    OutReg =  _mm_or_si128(OutReg,_mm_slli_epi32(InReg, 2));
    InReg = _mm_and_si128(_mm_load_si128(++in), mask2);

    OutReg =  _mm_or_si128(OutReg,_mm_slli_epi32(InReg, 4));
    InReg = _mm_and_si128(_mm_load_si128(++in), mask2);

    OutReg =  _mm_or_si128(OutReg,_mm_slli_epi32(InReg, 6));
    InReg = _mm_and_si128(_mm_load_si128(++in), mask2);

    OutReg =  _mm_or_si128(OutReg,_mm_slli_epi32(InReg, 8));
    InReg = _mm_and_si128(_mm_load_si128(++in), mask2);

    OutReg =  _mm_or_si128(OutReg,_mm_slli_epi32(InReg, 10));
    InReg = _mm_and_si128(_mm_load_si128(++in), mask2);

    OutReg =  _mm_or_si128(OutReg,_mm_slli_epi32(InReg, 12));
    InReg = _mm_and_si128(_mm_load_si128(++in), mask2);

    OutReg =  _mm_or_si128(OutReg,_mm_slli_epi32(InReg, 14));
    InReg = _mm_and_si128(_mm_load_si128(++in), mask2);

    OutReg =  _mm_or_si128(OutReg,_mm_slli_epi32(InReg, 16));
    InReg = _mm_and_si128(_mm_load_si128(++in), mask2);

    OutReg =  _mm_or_si128(OutReg,_mm_slli_epi32(InReg, 18));
    InReg = _mm_and_si128(_mm_load_si128(++in), mask2);

    OutReg =  _mm_or_si128(OutReg,_mm_slli_epi32(InReg, 20));
    InReg = _mm_and_si128(_mm_load_si128(++in), mask2);

    OutReg =  _mm_or_si128(OutReg,_mm_slli_epi32(InReg, 22));
    InReg = _mm_and_si128(_mm_load_si128(++in), mask2);

    OutReg =  _mm_or_si128(OutReg,_mm_slli_epi32(InReg, 24));
    InReg = _mm_and_si128(_mm_load_si128(++in), mask2);

    OutReg =  _mm_or_si128(OutReg,_mm_slli_epi32(InReg, 26));
    InReg = _mm_and_si128(_mm_load_si128(++in), mask2);

    OutReg =  _mm_or_si128(OutReg,_mm_slli_epi32(InReg, 28));
    InReg = _mm_and_si128(_mm_load_si128(++in), mask2);

    OutReg =  _mm_or_si128(OutReg,_mm_slli_epi32(InReg, 30));
    store_reg_vert(comp_vector,OutReg);

    return;
}

/* nwritten = 2 * 4 = 8 unsigned ints */
static void
write_04_vert (std::vector<uint32_t> *comp_vector, const uint32_t *_in) {
    const __m128i *in = (const __m128i *) _in;
    __m128i OutReg;

    __m128i InReg = _mm_and_si128(_mm_load_si128(in), mask4);
    OutReg = InReg;
    InReg = _mm_and_si128(_mm_load_si128(++in), mask4);

    OutReg =  _mm_or_si128(OutReg,_mm_slli_epi32(InReg, 4));
    InReg = _mm_and_si128(_mm_load_si128(++in), mask4);

    OutReg =  _mm_or_si128(OutReg,_mm_slli_epi32(InReg, 8));
    InReg = _mm_and_si128(_mm_load_si128(++in), mask4);

    OutReg =  _mm_or_si128(OutReg,_mm_slli_epi32(InReg, 12));
    InReg = _mm_and_si128(_mm_load_si128(++in), mask4);

    OutReg =  _mm_or_si128(OutReg,_mm_slli_epi32(InReg, 16));
    InReg = _mm_and_si128(_mm_load_si128(++in), mask4);

    OutReg =  _mm_or_si128(OutReg,_mm_slli_epi32(InReg, 20));
    InReg = _mm_and_si128(_mm_load_si128(++in), mask4);

    OutReg =  _mm_or_si128(OutReg,_mm_slli_epi32(InReg, 24));
    InReg = _mm_and_si128(_mm_load_si128(++in), mask4);

    OutReg =  _mm_or_si128(OutReg,_mm_slli_epi32(InReg, 28));
    store_reg_vert(comp_vector,OutReg);

    InReg = _mm_and_si128(_mm_load_si128(++in), mask4);

    OutReg = InReg;
    InReg = _mm_and_si128(_mm_load_si128(++in), mask4);

    OutReg =  _mm_or_si128(OutReg,_mm_slli_epi32(InReg, 4));
    InReg = _mm_and_si128(_mm_load_si128(++in), mask4);

    OutReg =  _mm_or_si128(OutReg,_mm_slli_epi32(InReg, 8));
    InReg = _mm_and_si128(_mm_load_si128(++in), mask4);

    OutReg =  _mm_or_si128(OutReg,_mm_slli_epi32(InReg, 12));
    InReg = _mm_and_si128(_mm_load_si128(++in), mask4);

    OutReg =  _mm_or_si128(OutReg,_mm_slli_epi32(InReg, 16));
    InReg = _mm_and_si128(_mm_load_si128(++in), mask4);

    OutReg =  _mm_or_si128(OutReg,_mm_slli_epi32(InReg, 20));
    InReg = _mm_and_si128(_mm_load_si128(++in), mask4);

    OutReg =  _mm_or_si128(OutReg,_mm_slli_epi32(InReg, 24));
    InReg = _mm_and_si128(_mm_load_si128(++in), mask4);

    OutReg =  _mm_or_si128(OutReg,_mm_slli_epi32(InReg, 28));
    store_reg_vert(comp_vector,OutReg);

    return;
}

/* nwritten = 3 * 4 = 12 unsigned ints */
static void
write_06_vert  (std::vector<uint32_t> *comp_vector, const uint32_t *_in) {
    const __m128i *in = (const __m128i *) _in;
    __m128i OutReg;

    __m128i InReg = _mm_and_si128(_mm_load_si128(in), mask6);
    OutReg = InReg;
    InReg = _mm_and_si128(_mm_load_si128(++in), mask6);

    OutReg =  _mm_or_si128(OutReg,_mm_slli_epi32(InReg, 6));
    InReg = _mm_and_si128(_mm_load_si128(++in), mask6);

    OutReg =  _mm_or_si128(OutReg,_mm_slli_epi32(InReg, 12));
    InReg = _mm_and_si128(_mm_load_si128(++in), mask6);

    OutReg =  _mm_or_si128(OutReg,_mm_slli_epi32(InReg, 18));
    InReg = _mm_and_si128(_mm_load_si128(++in), mask6);

    OutReg =  _mm_or_si128(OutReg,_mm_slli_epi32(InReg, 24));
    InReg = _mm_and_si128(_mm_load_si128(++in), mask6);

    OutReg =  _mm_or_si128(OutReg,_mm_slli_epi32(InReg, 30));
    store_reg_vert(comp_vector,OutReg);

    OutReg = _mm_srli_epi32(InReg, 6 - 4);
    InReg = _mm_and_si128(_mm_load_si128(++in), mask6);

    OutReg =  _mm_or_si128(OutReg,_mm_slli_epi32(InReg, 4));
    InReg = _mm_and_si128(_mm_load_si128(++in), mask6);

    OutReg =  _mm_or_si128(OutReg,_mm_slli_epi32(InReg, 10));
    InReg = _mm_and_si128(_mm_load_si128(++in), mask6);

    OutReg =  _mm_or_si128(OutReg,_mm_slli_epi32(InReg, 16));
    InReg = _mm_and_si128(_mm_load_si128(++in), mask6);

    OutReg =  _mm_or_si128(OutReg,_mm_slli_epi32(InReg, 22));
    InReg = _mm_and_si128(_mm_load_si128(++in), mask6);

    OutReg =  _mm_or_si128(OutReg,_mm_slli_epi32(InReg, 28));
    store_reg_vert(comp_vector,OutReg);

    OutReg = _mm_srli_epi32(InReg, 6 - 2);
    InReg = _mm_and_si128(_mm_load_si128(++in), mask6);

    OutReg =  _mm_or_si128(OutReg,_mm_slli_epi32(InReg, 2));
    InReg = _mm_and_si128(_mm_load_si128(++in), mask6);

    OutReg =  _mm_or_si128(OutReg,_mm_slli_epi32(InReg, 8));
    InReg = _mm_and_si128(_mm_load_si128(++in), mask6);

    OutReg =  _mm_or_si128(OutReg,_mm_slli_epi32(InReg, 14));
    InReg = _mm_and_si128(_mm_load_si128(++in), mask6);

    OutReg =  _mm_or_si128(OutReg,_mm_slli_epi32(InReg, 20));
    InReg = _mm_and_si128(_mm_load_si128(++in), mask6);

    OutReg =  _mm_or_si128(OutReg,_mm_slli_epi32(InReg, 26));
    store_reg_vert(comp_vector,OutReg);

    return;
}

/* nwritten = 4 * 4 = 16 unsigned ints */
static void
write_08_vert (std::vector<uint32_t> *comp_vector, const uint32_t *_in) {
    const __m128i *in = (const __m128i *) _in;
    __m128i OutReg;

    __m128i InReg = _mm_and_si128(_mm_load_si128(in), mask8);
    OutReg = InReg;
    InReg = _mm_and_si128(_mm_load_si128(++in), mask8);

    OutReg =  _mm_or_si128(OutReg,_mm_slli_epi32(InReg, 8));
    InReg = _mm_and_si128(_mm_load_si128(++in), mask8);

    OutReg =  _mm_or_si128(OutReg,_mm_slli_epi32(InReg, 16));
    InReg = _mm_and_si128(_mm_load_si128(++in), mask8);

    OutReg =  _mm_or_si128(OutReg,_mm_slli_epi32(InReg, 24));
    store_reg_vert(comp_vector,OutReg);

    InReg = _mm_and_si128(_mm_load_si128(++in), mask8);

    OutReg = InReg;
    InReg = _mm_and_si128(_mm_load_si128(++in), mask8);

    OutReg =  _mm_or_si128(OutReg,_mm_slli_epi32(InReg, 8));
    InReg = _mm_and_si128(_mm_load_si128(++in), mask8);

    OutReg =  _mm_or_si128(OutReg,_mm_slli_epi32(InReg, 16));
    InReg = _mm_and_si128(_mm_load_si128(++in), mask8);

    OutReg =  _mm_or_si128(OutReg,_mm_slli_epi32(InReg, 24));
    store_reg_vert(comp_vector,OutReg);

    InReg = _mm_and_si128(_mm_load_si128(++in), mask8);

    OutReg = InReg;
    InReg = _mm_and_si128(_mm_load_si128(++in), mask8);

    OutReg =  _mm_or_si128(OutReg,_mm_slli_epi32(InReg, 8));
    InReg = _mm_and_si128(_mm_load_si128(++in), mask8);

    OutReg =  _mm_or_si128(OutReg,_mm_slli_epi32(InReg, 16));
    InReg = _mm_and_si128(_mm_load_si128(++in), mask8);

    OutReg =  _mm_or_si128(OutReg,_mm_slli_epi32(InReg, 24));
    store_reg_vert(comp_vector,OutReg);

    InReg = _mm_and_si128(_mm_load_si128(++in), mask8);

    OutReg = InReg;
    InReg = _mm_and_si128(_mm_load_si128(++in), mask8);

    OutReg =  _mm_or_si128(OutReg,_mm_slli_epi32(InReg, 8));
    InReg = _mm_and_si128(_mm_load_si128(++in), mask8);

    OutReg =  _mm_or_si128(OutReg,_mm_slli_epi32(InReg, 16));
    InReg = _mm_and_si128(_mm_load_si128(++in), mask8);

    OutReg =  _mm_or_si128(OutReg,_mm_slli_epi32(InReg, 24));
    store_reg_vert(comp_vector,OutReg);

    return;
}

/* nwritten = 5 * 4 = 20 unsigned ints */
static void
write_10_vert (std::vector<uint32_t> *comp_vector, const uint32_t *_in) {
    const __m128i *in = (const __m128i *) _in;
    __m128i OutReg;

    __m128i InReg = _mm_and_si128(_mm_load_si128(in), mask10);
    OutReg = InReg;
    InReg = _mm_and_si128(_mm_load_si128(++in), mask10);

    OutReg =  _mm_or_si128(OutReg,_mm_slli_epi32(InReg, 10));
    InReg = _mm_and_si128(_mm_load_si128(++in), mask10);

    OutReg =  _mm_or_si128(OutReg,_mm_slli_epi32(InReg, 20));
    InReg = _mm_and_si128(_mm_load_si128(++in), mask10);

    OutReg =  _mm_or_si128(OutReg,_mm_slli_epi32(InReg, 30));
    store_reg_vert(comp_vector,OutReg);

    OutReg = _mm_srli_epi32(InReg, 10 - 8);
    InReg = _mm_and_si128(_mm_load_si128(++in), mask10);

    OutReg =  _mm_or_si128(OutReg,_mm_slli_epi32(InReg, 8));
    InReg = _mm_and_si128(_mm_load_si128(++in), mask10);

    OutReg =  _mm_or_si128(OutReg,_mm_slli_epi32(InReg, 18));
    InReg = _mm_and_si128(_mm_load_si128(++in), mask10);

    OutReg =  _mm_or_si128(OutReg,_mm_slli_epi32(InReg, 28));
    store_reg_vert(comp_vector,OutReg);

    OutReg = _mm_srli_epi32(InReg, 10 - 6);
    InReg = _mm_and_si128(_mm_load_si128(++in), mask10);

    OutReg =  _mm_or_si128(OutReg,_mm_slli_epi32(InReg, 6));
    InReg = _mm_and_si128(_mm_load_si128(++in), mask10);

    OutReg =  _mm_or_si128(OutReg,_mm_slli_epi32(InReg, 16));
    InReg = _mm_and_si128(_mm_load_si128(++in), mask10);

    OutReg =  _mm_or_si128(OutReg,_mm_slli_epi32(InReg, 26));
    store_reg_vert(comp_vector,OutReg);

    OutReg = _mm_srli_epi32(InReg, 10 - 4);
    InReg = _mm_and_si128(_mm_load_si128(++in), mask10);

    OutReg =  _mm_or_si128(OutReg,_mm_slli_epi32(InReg, 4));
    InReg = _mm_and_si128(_mm_load_si128(++in), mask10);

    OutReg =  _mm_or_si128(OutReg,_mm_slli_epi32(InReg, 14));
    InReg = _mm_and_si128(_mm_load_si128(++in), mask10);

    OutReg =  _mm_or_si128(OutReg,_mm_slli_epi32(InReg, 24));
    store_reg_vert(comp_vector,OutReg);

    OutReg = _mm_srli_epi32(InReg, 10 - 2);
    InReg = _mm_and_si128(_mm_load_si128(++in), mask10);

    OutReg =  _mm_or_si128(OutReg,_mm_slli_epi32(InReg, 2));
    InReg = _mm_and_si128(_mm_load_si128(++in), mask10);

    OutReg =  _mm_or_si128(OutReg,_mm_slli_epi32(InReg, 12));
    InReg = _mm_and_si128(_mm_load_si128(++in), mask10);

    OutReg =  _mm_or_si128(OutReg,_mm_slli_epi32(InReg, 22));
    store_reg_vert(comp_vector,OutReg);

    return;
}

/* nwritten = 6 * 4 = 24 unsigned ints */
static void
write_12_vert (std::vector<uint32_t> *comp_vector, const uint32_t *_in) {
    const __m128i *in = (const __m128i *) _in;
    __m128i OutReg;

    __m128i InReg = _mm_and_si128(_mm_load_si128(in), mask12);
    OutReg = InReg;
    InReg = _mm_and_si128(_mm_load_si128(++in), mask12);

    OutReg =  _mm_or_si128(OutReg,_mm_slli_epi32(InReg, 12));
    InReg = _mm_and_si128(_mm_load_si128(++in), mask12);

    OutReg =  _mm_or_si128(OutReg,_mm_slli_epi32(InReg, 24));
    store_reg_vert(comp_vector,OutReg);

    OutReg = _mm_srli_epi32(InReg, 12 - 4);
    InReg = _mm_and_si128(_mm_load_si128(++in), mask12);

    OutReg =  _mm_or_si128(OutReg,_mm_slli_epi32(InReg, 4));
    InReg = _mm_and_si128(_mm_load_si128(++in), mask12);

    OutReg =  _mm_or_si128(OutReg,_mm_slli_epi32(InReg, 16));
    InReg = _mm_and_si128(_mm_load_si128(++in), mask12);

    OutReg =  _mm_or_si128(OutReg,_mm_slli_epi32(InReg, 28));
    store_reg_vert(comp_vector,OutReg);

    OutReg = _mm_srli_epi32(InReg, 12 - 8);
    InReg = _mm_and_si128(_mm_load_si128(++in), mask12);

    OutReg =  _mm_or_si128(OutReg,_mm_slli_epi32(InReg, 8));
    InReg = _mm_and_si128(_mm_load_si128(++in), mask12);

    OutReg =  _mm_or_si128(OutReg,_mm_slli_epi32(InReg, 20));
    store_reg_vert(comp_vector,OutReg);

    InReg = _mm_and_si128(_mm_load_si128(++in), mask12);

    OutReg = InReg;
    InReg = _mm_and_si128(_mm_load_si128(++in), mask12);

    OutReg =  _mm_or_si128(OutReg,_mm_slli_epi32(InReg, 12));
    InReg = _mm_and_si128(_mm_load_si128(++in), mask12);

    OutReg =  _mm_or_si128(OutReg,_mm_slli_epi32(InReg, 24));
    store_reg_vert(comp_vector,OutReg);

    OutReg = _mm_srli_epi32(InReg, 12 - 4);
    InReg = _mm_and_si128(_mm_load_si128(++in), mask12);

    OutReg =  _mm_or_si128(OutReg,_mm_slli_epi32(InReg, 4));
    InReg = _mm_and_si128(_mm_load_si128(++in), mask12);

    OutReg =  _mm_or_si128(OutReg,_mm_slli_epi32(InReg, 16));
    InReg = _mm_and_si128(_mm_load_si128(++in), mask12);

    OutReg =  _mm_or_si128(OutReg,_mm_slli_epi32(InReg, 28));
    store_reg_vert(comp_vector,OutReg);

    OutReg = _mm_srli_epi32(InReg, 12 - 8);
    InReg = _mm_and_si128(_mm_load_si128(++in), mask12);

    OutReg =  _mm_or_si128(OutReg,_mm_slli_epi32(InReg, 8));
    InReg = _mm_and_si128(_mm_load_si128(++in), mask12);

    OutReg =  _mm_or_si128(OutReg,_mm_slli_epi32(InReg, 20));
    store_reg_vert(comp_vector,OutReg);

    return;
}

/* nwritten = 7 * 4 = 28 unsigned ints */
static void
write_14_vert (std::vector<uint32_t> *comp_vector, const uint32_t *_in) {
    const __m128i *in = (const __m128i *) _in;
    __m128i OutReg;

    __m128i InReg = _mm_and_si128(_mm_load_si128(in), mask14);
    OutReg = InReg;
    InReg = _mm_and_si128(_mm_load_si128(++in), mask14);

    OutReg =  _mm_or_si128(OutReg,_mm_slli_epi32(InReg, 14));
    InReg = _mm_and_si128(_mm_load_si128(++in), mask14);

    OutReg =  _mm_or_si128(OutReg,_mm_slli_epi32(InReg, 28));
    store_reg_vert(comp_vector,OutReg);

    OutReg = _mm_srli_epi32(InReg, 14 - 10);
    InReg = _mm_and_si128(_mm_load_si128(++in), mask14);

    OutReg =  _mm_or_si128(OutReg,_mm_slli_epi32(InReg, 10));
    InReg = _mm_and_si128(_mm_load_si128(++in), mask14);

    OutReg =  _mm_or_si128(OutReg,_mm_slli_epi32(InReg, 24));
    store_reg_vert(comp_vector,OutReg);

    OutReg = _mm_srli_epi32(InReg, 14 - 6);
    InReg = _mm_and_si128(_mm_load_si128(++in), mask14);

    OutReg =  _mm_or_si128(OutReg,_mm_slli_epi32(InReg, 6));
    InReg = _mm_and_si128(_mm_load_si128(++in), mask14);

    OutReg =  _mm_or_si128(OutReg,_mm_slli_epi32(InReg, 20));
    store_reg_vert(comp_vector,OutReg);

    OutReg = _mm_srli_epi32(InReg, 14 - 2);
    InReg = _mm_and_si128(_mm_load_si128(++in), mask14);

    OutReg =  _mm_or_si128(OutReg,_mm_slli_epi32(InReg, 2));
    InReg = _mm_and_si128(_mm_load_si128(++in), mask14);

    OutReg =  _mm_or_si128(OutReg,_mm_slli_epi32(InReg, 16));
    InReg = _mm_and_si128(_mm_load_si128(++in), mask14);

    OutReg =  _mm_or_si128(OutReg,_mm_slli_epi32(InReg, 30));
    store_reg_vert(comp_vector,OutReg);

    OutReg = _mm_srli_epi32(InReg, 14 - 12);
    InReg = _mm_and_si128(_mm_load_si128(++in), mask14);

    OutReg =  _mm_or_si128(OutReg,_mm_slli_epi32(InReg, 12));
    InReg = _mm_and_si128(_mm_load_si128(++in), mask14);

    OutReg =  _mm_or_si128(OutReg,_mm_slli_epi32(InReg, 26));
    store_reg_vert(comp_vector,OutReg);

    OutReg = _mm_srli_epi32(InReg, 14 - 8);
    InReg = _mm_and_si128(_mm_load_si128(++in), mask14);

    OutReg =  _mm_or_si128(OutReg,_mm_slli_epi32(InReg, 8));
    InReg = _mm_and_si128(_mm_load_si128(++in), mask14);

    OutReg =  _mm_or_si128(OutReg,_mm_slli_epi32(InReg, 22));
    store_reg_vert(comp_vector,OutReg);

    OutReg = _mm_srli_epi32(InReg, 14 - 4);
    InReg = _mm_and_si128(_mm_load_si128(++in), mask14);

    OutReg =  _mm_or_si128(OutReg,_mm_slli_epi32(InReg, 4));
    InReg = _mm_and_si128(_mm_load_si128(++in), mask14);

    OutReg =  _mm_or_si128(OutReg,_mm_slli_epi32(InReg, 18));
    store_reg_vert(comp_vector,OutReg);

    return;
}

/* nwritten = 8 * 4 = 32 unsigned ints */
static void
write_16_vert (std::vector<uint32_t> *comp_vector, const uint32_t *_in) {
    const __m128i *in = (const __m128i *) _in;
    __m128i OutReg;

    __m128i InReg = _mm_and_si128(_mm_load_si128(in), mask16);

    OutReg = InReg;
    InReg = _mm_and_si128(_mm_load_si128(++in), mask16);

    OutReg =  _mm_or_si128(OutReg,_mm_slli_epi32(InReg, 16));
    store_reg_vert(comp_vector,OutReg);

    InReg = _mm_and_si128(_mm_load_si128(++in), mask16);

    OutReg = InReg;
    InReg = _mm_and_si128(_mm_load_si128(++in), mask16);

    OutReg =  _mm_or_si128(OutReg,_mm_slli_epi32(InReg, 16));
    store_reg_vert(comp_vector,OutReg);

    InReg = _mm_and_si128(_mm_load_si128(++in), mask16);

    OutReg = InReg;
    InReg = _mm_and_si128(_mm_load_si128(++in), mask16);

    OutReg =  _mm_or_si128(OutReg,_mm_slli_epi32(InReg, 16));
    store_reg_vert(comp_vector,OutReg);

    InReg = _mm_and_si128(_mm_load_si128(++in), mask16);

    OutReg = InReg;
    InReg = _mm_and_si128(_mm_load_si128(++in), mask16);

    OutReg =  _mm_or_si128(OutReg,_mm_slli_epi32(InReg, 16));
    store_reg_vert(comp_vector,OutReg);

    InReg = _mm_and_si128(_mm_load_si128(++in), mask16);

    OutReg = InReg;
    InReg = _mm_and_si128(_mm_load_si128(++in), mask16);

    OutReg =  _mm_or_si128(OutReg,_mm_slli_epi32(InReg, 16));
    store_reg_vert(comp_vector,OutReg);

    InReg = _mm_and_si128(_mm_load_si128(++in), mask16);

    OutReg = InReg;
    InReg = _mm_and_si128(_mm_load_si128(++in), mask16);

    OutReg =  _mm_or_si128(OutReg,_mm_slli_epi32(InReg, 16));
    store_reg_vert(comp_vector,OutReg);

    InReg = _mm_and_si128(_mm_load_si128(++in), mask16);

    OutReg = InReg;
    InReg = _mm_and_si128(_mm_load_si128(++in), mask16);

    OutReg =  _mm_or_si128(OutReg,_mm_slli_epi32(InReg, 16));
    store_reg_vert(comp_vector,OutReg);

    InReg = _mm_and_si128(_mm_load_si128(++in), mask16);

    OutReg = InReg;
    InReg = _mm_and_si128(_mm_load_si128(++in), mask16);

    OutReg =  _mm_or_si128(OutReg,_mm_slli_epi32(InReg, 16));
    store_reg_vert(comp_vector,OutReg);

    return;
}

/* nwritten = 9 * 4 = 36 unsigned ints */
static void
write_18_vert (std::vector<uint32_t> *comp_vector, const uint32_t *_in) {
    const __m128i *in = (const __m128i *) _in;
    __m128i OutReg;

    __m128i InReg = _mm_and_si128(_mm_load_si128(in), mask18);
    OutReg = InReg;
    InReg = _mm_and_si128(_mm_load_si128(++in), mask18);

    OutReg =  _mm_or_si128(OutReg,_mm_slli_epi32(InReg, 18));
    store_reg_vert(comp_vector,OutReg);

    OutReg = _mm_srli_epi32(InReg, 18 - 4);
    InReg = _mm_and_si128(_mm_load_si128(++in), mask18);

    OutReg =  _mm_or_si128(OutReg,_mm_slli_epi32(InReg, 4));
    InReg = _mm_and_si128(_mm_load_si128(++in), mask18);

    OutReg =  _mm_or_si128(OutReg,_mm_slli_epi32(InReg, 22));
    store_reg_vert(comp_vector,OutReg);

    OutReg = _mm_srli_epi32(InReg, 18 - 8);
    InReg = _mm_and_si128(_mm_load_si128(++in), mask18);

    OutReg =  _mm_or_si128(OutReg,_mm_slli_epi32(InReg, 8));
    InReg = _mm_and_si128(_mm_load_si128(++in), mask18);

    OutReg =  _mm_or_si128(OutReg,_mm_slli_epi32(InReg, 26));
    store_reg_vert(comp_vector,OutReg);

    OutReg = _mm_srli_epi32(InReg, 18 - 12);
    InReg = _mm_and_si128(_mm_load_si128(++in), mask18);

    OutReg =  _mm_or_si128(OutReg,_mm_slli_epi32(InReg, 12));
    InReg = _mm_and_si128(_mm_load_si128(++in), mask18);

    OutReg =  _mm_or_si128(OutReg,_mm_slli_epi32(InReg, 30));
    store_reg_vert(comp_vector,OutReg);

    OutReg = _mm_srli_epi32(InReg, 18 - 16);
    InReg = _mm_and_si128(_mm_load_si128(++in), mask18);

    OutReg =  _mm_or_si128(OutReg,_mm_slli_epi32(InReg, 16));
    store_reg_vert(comp_vector,OutReg);

    OutReg = _mm_srli_epi32(InReg, 18 - 2);
    InReg = _mm_and_si128(_mm_load_si128(++in), mask18);

    OutReg =  _mm_or_si128(OutReg,_mm_slli_epi32(InReg, 2));
    InReg = _mm_and_si128(_mm_load_si128(++in), mask18);

    OutReg =  _mm_or_si128(OutReg,_mm_slli_epi32(InReg, 20));
    store_reg_vert(comp_vector,OutReg);

    OutReg = _mm_srli_epi32(InReg, 18 - 6);
    InReg = _mm_and_si128(_mm_load_si128(++in), mask18);

    OutReg =  _mm_or_si128(OutReg,_mm_slli_epi32(InReg, 6));
    InReg = _mm_and_si128(_mm_load_si128(++in), mask18);

    OutReg =  _mm_or_si128(OutReg,_mm_slli_epi32(InReg, 24));
    store_reg_vert(comp_vector,OutReg);

    OutReg = _mm_srli_epi32(InReg, 18 - 10);
    InReg = _mm_and_si128(_mm_load_si128(++in), mask18);

    OutReg =  _mm_or_si128(OutReg,_mm_slli_epi32(InReg, 10));
    InReg = _mm_and_si128(_mm_load_si128(++in), mask18);

    OutReg =  _mm_or_si128(OutReg,_mm_slli_epi32(InReg, 28));
    store_reg_vert(comp_vector,OutReg);

    OutReg = _mm_srli_epi32(InReg, 18 - 14);
    InReg = _mm_and_si128(_mm_load_si128(++in), mask18);

    OutReg =  _mm_or_si128(OutReg,_mm_slli_epi32(InReg, 14));
    store_reg_vert(comp_vector,OutReg);

    return;
}

/* nwritten = 10 * 4 = 40 unsigned ints */
static void
write_20_vert (std::vector<uint32_t> *comp_vector, const uint32_t *_in) {
    const __m128i *in = (const __m128i *) _in;
    __m128i OutReg;

    __m128i InReg = _mm_and_si128(_mm_load_si128(in), mask20);
    OutReg = InReg;
    InReg = _mm_and_si128(_mm_load_si128(++in), mask20);

    OutReg =  _mm_or_si128(OutReg,_mm_slli_epi32(InReg, 20));
    store_reg_vert(comp_vector,OutReg);

    OutReg = _mm_srli_epi32(InReg, 20 - 8);
    InReg = _mm_and_si128(_mm_load_si128(++in), mask20);

    OutReg =  _mm_or_si128(OutReg,_mm_slli_epi32(InReg, 8));
    InReg = _mm_and_si128(_mm_load_si128(++in), mask20);

    OutReg =  _mm_or_si128(OutReg,_mm_slli_epi32(InReg, 28));
    store_reg_vert(comp_vector,OutReg);

    OutReg = _mm_srli_epi32(InReg, 20 - 16);
    InReg = _mm_and_si128(_mm_load_si128(++in), mask20);

    OutReg =  _mm_or_si128(OutReg,_mm_slli_epi32(InReg, 16));
    store_reg_vert(comp_vector,OutReg);

    OutReg = _mm_srli_epi32(InReg, 20 - 4);
    InReg = _mm_and_si128(_mm_load_si128(++in), mask20);

    OutReg =  _mm_or_si128(OutReg,_mm_slli_epi32(InReg, 4));
    InReg = _mm_and_si128(_mm_load_si128(++in), mask20);

    OutReg =  _mm_or_si128(OutReg,_mm_slli_epi32(InReg, 24));
    store_reg_vert(comp_vector,OutReg);

    OutReg = _mm_srli_epi32(InReg, 20 - 12);
    InReg = _mm_and_si128(_mm_load_si128(++in), mask20);

    OutReg =  _mm_or_si128(OutReg,_mm_slli_epi32(InReg, 12));
    store_reg_vert(comp_vector,OutReg);

    InReg = _mm_and_si128(_mm_load_si128(++in), mask20);

    OutReg = InReg;
    InReg = _mm_and_si128(_mm_load_si128(++in), mask20);

    OutReg =  _mm_or_si128(OutReg,_mm_slli_epi32(InReg, 20));
    store_reg_vert(comp_vector,OutReg);

    OutReg = _mm_srli_epi32(InReg, 20 - 8);
    InReg = _mm_and_si128(_mm_load_si128(++in), mask20);

    OutReg =  _mm_or_si128(OutReg,_mm_slli_epi32(InReg, 8));
    InReg = _mm_and_si128(_mm_load_si128(++in), mask20);

    OutReg =  _mm_or_si128(OutReg,_mm_slli_epi32(InReg, 28));
    store_reg_vert(comp_vector,OutReg);

    OutReg = _mm_srli_epi32(InReg, 20 - 16);
    InReg = _mm_and_si128(_mm_load_si128(++in), mask20);

    OutReg =  _mm_or_si128(OutReg,_mm_slli_epi32(InReg, 16));
    store_reg_vert(comp_vector,OutReg);

    OutReg = _mm_srli_epi32(InReg, 20 - 4);
    InReg = _mm_and_si128(_mm_load_si128(++in), mask20);

    OutReg =  _mm_or_si128(OutReg,_mm_slli_epi32(InReg, 4));
    InReg = _mm_and_si128(_mm_load_si128(++in), mask20);

    OutReg =  _mm_or_si128(OutReg,_mm_slli_epi32(InReg, 24));
    store_reg_vert(comp_vector,OutReg);

    OutReg = _mm_srli_epi32(InReg, 20 - 12);
    InReg = _mm_and_si128(_mm_load_si128(++in), mask20);

    OutReg =  _mm_or_si128(OutReg,_mm_slli_epi32(InReg, 12));
    store_reg_vert(comp_vector,OutReg);

    return;
}

/* nwritten = 11 * 4 = 44 unsigned ints */
static void
write_22_vert (std::vector<uint32_t> *comp_vector, const uint32_t *_in) {
    const __m128i *in = (const __m128i *) _in;
    __m128i OutReg;

    __m128i InReg = _mm_and_si128(_mm_load_si128(in), mask22);
    OutReg = InReg;
    InReg = _mm_and_si128(_mm_load_si128(++in), mask22);

    OutReg =  _mm_or_si128(OutReg,_mm_slli_epi32(InReg, 22));
    store_reg_vert(comp_vector,OutReg);

    OutReg = _mm_srli_epi32(InReg, 22 - 12);
    InReg = _mm_and_si128(_mm_load_si128(++in), mask22);

    OutReg =  _mm_or_si128(OutReg,_mm_slli_epi32(InReg, 12));
    store_reg_vert(comp_vector,OutReg);

    OutReg = _mm_srli_epi32(InReg, 22 - 2);
    InReg = _mm_and_si128(_mm_load_si128(++in), mask22);

    OutReg =  _mm_or_si128(OutReg,_mm_slli_epi32(InReg, 2));
    InReg = _mm_and_si128(_mm_load_si128(++in), mask22);

    OutReg =  _mm_or_si128(OutReg,_mm_slli_epi32(InReg, 24));
    store_reg_vert(comp_vector,OutReg);

    OutReg = _mm_srli_epi32(InReg, 22 - 14);
    InReg = _mm_and_si128(_mm_load_si128(++in), mask22);

    OutReg =  _mm_or_si128(OutReg,_mm_slli_epi32(InReg, 14));
    store_reg_vert(comp_vector,OutReg);

    OutReg = _mm_srli_epi32(InReg, 22 - 4);
    InReg = _mm_and_si128(_mm_load_si128(++in), mask22);

    OutReg =  _mm_or_si128(OutReg,_mm_slli_epi32(InReg, 4));
    InReg = _mm_and_si128(_mm_load_si128(++in), mask22);

    OutReg =  _mm_or_si128(OutReg,_mm_slli_epi32(InReg, 26));
    store_reg_vert(comp_vector,OutReg);

    OutReg = _mm_srli_epi32(InReg, 22 - 16);
    InReg = _mm_and_si128(_mm_load_si128(++in), mask22);

    OutReg =  _mm_or_si128(OutReg,_mm_slli_epi32(InReg, 16));
    store_reg_vert(comp_vector,OutReg);

    OutReg = _mm_srli_epi32(InReg, 22 - 6);
    InReg = _mm_and_si128(_mm_load_si128(++in), mask22);

    OutReg =  _mm_or_si128(OutReg,_mm_slli_epi32(InReg, 6));
    InReg = _mm_and_si128(_mm_load_si128(++in), mask22);

    OutReg =  _mm_or_si128(OutReg,_mm_slli_epi32(InReg, 28));
    store_reg_vert(comp_vector,OutReg);

    OutReg = _mm_srli_epi32(InReg, 22 - 18);
    InReg = _mm_and_si128(_mm_load_si128(++in), mask22);

    OutReg =  _mm_or_si128(OutReg,_mm_slli_epi32(InReg, 18));
    store_reg_vert(comp_vector,OutReg);

    OutReg = _mm_srli_epi32(InReg, 22 - 8);
    InReg = _mm_and_si128(_mm_load_si128(++in), mask22);

    OutReg =  _mm_or_si128(OutReg,_mm_slli_epi32(InReg, 8));
    InReg = _mm_and_si128(_mm_load_si128(++in), mask22);

    OutReg =  _mm_or_si128(OutReg,_mm_slli_epi32(InReg, 30));
    store_reg_vert(comp_vector,OutReg);

    OutReg = _mm_srli_epi32(InReg, 22 - 20);
    InReg = _mm_and_si128(_mm_load_si128(++in), mask22);

    OutReg =  _mm_or_si128(OutReg,_mm_slli_epi32(InReg, 20));
    store_reg_vert(comp_vector,OutReg);

    OutReg = _mm_srli_epi32(InReg, 22 - 10);
    InReg = _mm_and_si128(_mm_load_si128(++in), mask22);

    OutReg =  _mm_or_si128(OutReg,_mm_slli_epi32(InReg, 10));
    store_reg_vert(comp_vector,OutReg);

    return;
}

/* nwritten = 12 * 4 = 48 unsigned ints */
static void
write_24_vert (std::vector<uint32_t> *comp_vector, const uint32_t *_in) {
    const __m128i *in = (const __m128i *) _in;
    __m128i OutReg;

    __m128i InReg = _mm_and_si128(_mm_load_si128(in), mask24);
    OutReg = InReg;
    InReg = _mm_and_si128(_mm_load_si128(++in), mask24);

    OutReg =  _mm_or_si128(OutReg,_mm_slli_epi32(InReg, 24));
    store_reg_vert(comp_vector,OutReg);

    OutReg = _mm_srli_epi32(InReg, 24 - 16);
    InReg = _mm_and_si128(_mm_load_si128(++in), mask24);

    OutReg =  _mm_or_si128(OutReg,_mm_slli_epi32(InReg, 16));
    store_reg_vert(comp_vector,OutReg);

    OutReg = _mm_srli_epi32(InReg, 24 - 8);
    InReg = _mm_and_si128(_mm_load_si128(++in), mask24);

    OutReg =  _mm_or_si128(OutReg,_mm_slli_epi32(InReg, 8));
    store_reg_vert(comp_vector,OutReg);

    InReg = _mm_and_si128(_mm_load_si128(++in), mask24);

    OutReg = InReg;
    InReg = _mm_and_si128(_mm_load_si128(++in), mask24);

    OutReg =  _mm_or_si128(OutReg,_mm_slli_epi32(InReg, 24));
    store_reg_vert(comp_vector,OutReg);

    OutReg = _mm_srli_epi32(InReg, 24 - 16);
    InReg = _mm_and_si128(_mm_load_si128(++in), mask24);

    OutReg =  _mm_or_si128(OutReg,_mm_slli_epi32(InReg, 16));
    store_reg_vert(comp_vector,OutReg);

    OutReg = _mm_srli_epi32(InReg, 24 - 8);
    InReg = _mm_and_si128(_mm_load_si128(++in), mask24);

    OutReg =  _mm_or_si128(OutReg,_mm_slli_epi32(InReg, 8));
    store_reg_vert(comp_vector,OutReg);

    InReg = _mm_and_si128(_mm_load_si128(++in), mask24);

    OutReg = InReg;
    InReg = _mm_and_si128(_mm_load_si128(++in), mask24);

    OutReg =  _mm_or_si128(OutReg,_mm_slli_epi32(InReg, 24));
    store_reg_vert(comp_vector,OutReg);

    OutReg = _mm_srli_epi32(InReg, 24 - 16);
    InReg = _mm_and_si128(_mm_load_si128(++in), mask24);

    OutReg =  _mm_or_si128(OutReg,_mm_slli_epi32(InReg, 16));
    store_reg_vert(comp_vector,OutReg);

    OutReg = _mm_srli_epi32(InReg, 24 - 8);
    InReg = _mm_and_si128(_mm_load_si128(++in), mask24);

    OutReg =  _mm_or_si128(OutReg,_mm_slli_epi32(InReg, 8));
    store_reg_vert(comp_vector,OutReg);

    InReg = _mm_and_si128(_mm_load_si128(++in), mask24);

    OutReg = InReg;
    InReg = _mm_and_si128(_mm_load_si128(++in), mask24);

    OutReg =  _mm_or_si128(OutReg,_mm_slli_epi32(InReg, 24));
    store_reg_vert(comp_vector,OutReg);

    OutReg = _mm_srli_epi32(InReg, 24 - 16);
    InReg = _mm_and_si128(_mm_load_si128(++in), mask24);

    OutReg =  _mm_or_si128(OutReg,_mm_slli_epi32(InReg, 16));
    store_reg_vert(comp_vector,OutReg);

    OutReg = _mm_srli_epi32(InReg, 24 - 8);
    InReg = _mm_and_si128(_mm_load_si128(++in), mask24);

    OutReg =  _mm_or_si128(OutReg,_mm_slli_epi32(InReg, 8));
    store_reg_vert(comp_vector,OutReg);

    return;
}

/* nwritten = 13 * 4 = 52 unsigned ints */
static void
write_26_vert (std::vector<uint32_t> *comp_vector, const uint32_t *_in) {
    const __m128i *in = (const __m128i *) _in;
    __m128i OutReg;

    __m128i InReg = _mm_and_si128(_mm_load_si128(in), mask26);
    OutReg = InReg;
    InReg = _mm_and_si128(_mm_load_si128(++in), mask26);

    OutReg =  _mm_or_si128(OutReg,_mm_slli_epi32(InReg, 26));
    store_reg_vert(comp_vector,OutReg);

    OutReg = _mm_srli_epi32(InReg, 26 - 20);
    InReg = _mm_and_si128(_mm_load_si128(++in), mask26);

    OutReg =  _mm_or_si128(OutReg,_mm_slli_epi32(InReg, 20));
    store_reg_vert(comp_vector,OutReg);

    OutReg = _mm_srli_epi32(InReg, 26 - 14);
    InReg = _mm_and_si128(_mm_load_si128(++in), mask26);

    OutReg =  _mm_or_si128(OutReg,_mm_slli_epi32(InReg, 14));
    store_reg_vert(comp_vector,OutReg);

    OutReg = _mm_srli_epi32(InReg, 26 - 8);
    InReg = _mm_and_si128(_mm_load_si128(++in), mask26);

    OutReg =  _mm_or_si128(OutReg,_mm_slli_epi32(InReg, 8));
    store_reg_vert(comp_vector,OutReg);

    OutReg = _mm_srli_epi32(InReg, 26 - 2);
    InReg = _mm_and_si128(_mm_load_si128(++in), mask26);

    OutReg =  _mm_or_si128(OutReg,_mm_slli_epi32(InReg, 2));
    InReg = _mm_and_si128(_mm_load_si128(++in), mask26);

    OutReg =  _mm_or_si128(OutReg,_mm_slli_epi32(InReg, 28));
    store_reg_vert(comp_vector,OutReg);

    OutReg = _mm_srli_epi32(InReg, 26 - 22);
    InReg = _mm_and_si128(_mm_load_si128(++in), mask26);

    OutReg =  _mm_or_si128(OutReg,_mm_slli_epi32(InReg, 22));
    store_reg_vert(comp_vector,OutReg);

    OutReg = _mm_srli_epi32(InReg, 26 - 16);
    InReg = _mm_and_si128(_mm_load_si128(++in), mask26);

    OutReg =  _mm_or_si128(OutReg,_mm_slli_epi32(InReg, 16));
    store_reg_vert(comp_vector,OutReg);

    OutReg = _mm_srli_epi32(InReg, 26 - 10);
    InReg = _mm_and_si128(_mm_load_si128(++in), mask26);

    OutReg =  _mm_or_si128(OutReg,_mm_slli_epi32(InReg, 10));
    store_reg_vert(comp_vector,OutReg);

    OutReg = _mm_srli_epi32(InReg, 26 - 4);
    InReg = _mm_and_si128(_mm_load_si128(++in), mask26);

    OutReg =  _mm_or_si128(OutReg,_mm_slli_epi32(InReg, 4));
    InReg = _mm_and_si128(_mm_load_si128(++in), mask26);

    OutReg =  _mm_or_si128(OutReg,_mm_slli_epi32(InReg, 30));
    store_reg_vert(comp_vector,OutReg);

    OutReg = _mm_srli_epi32(InReg, 26 - 24);
    InReg = _mm_and_si128(_mm_load_si128(++in), mask26);

    OutReg =  _mm_or_si128(OutReg,_mm_slli_epi32(InReg, 24));
    store_reg_vert(comp_vector,OutReg);

    OutReg = _mm_srli_epi32(InReg, 26 - 18);
    InReg = _mm_and_si128(_mm_load_si128(++in), mask26);

    OutReg =  _mm_or_si128(OutReg,_mm_slli_epi32(InReg, 18));
    store_reg_vert(comp_vector,OutReg);

    OutReg = _mm_srli_epi32(InReg, 26 - 12);
    InReg = _mm_and_si128(_mm_load_si128(++in), mask26);

    OutReg =  _mm_or_si128(OutReg,_mm_slli_epi32(InReg, 12));
    store_reg_vert(comp_vector,OutReg);

    OutReg = _mm_srli_epi32(InReg, 26 - 6);
    InReg = _mm_and_si128(_mm_load_si128(++in), mask26);

    OutReg =  _mm_or_si128(OutReg,_mm_slli_epi32(InReg, 6));
    store_reg_vert(comp_vector,OutReg);

    return;
}

/* nwritten = 14 * 4 = 56 unsigned ints */
static void
write_28_vert (std::vector<uint32_t> *comp_vector, const uint32_t *_in) {
    const __m128i *in = (const __m128i *) _in;
    __m128i OutReg;

    __m128i InReg = _mm_and_si128(_mm_load_si128(in), mask28);
    OutReg = InReg;
    InReg = _mm_and_si128(_mm_load_si128(++in), mask28);

    OutReg =  _mm_or_si128(OutReg,_mm_slli_epi32(InReg, 28));
    store_reg_vert(comp_vector,OutReg);

    OutReg = _mm_srli_epi32(InReg, 28 - 24);
    InReg = _mm_and_si128(_mm_load_si128(++in), mask28);

    OutReg =  _mm_or_si128(OutReg,_mm_slli_epi32(InReg, 24));
    store_reg_vert(comp_vector,OutReg);

    OutReg = _mm_srli_epi32(InReg, 28 - 20);
    InReg = _mm_and_si128(_mm_load_si128(++in), mask28);

    OutReg =  _mm_or_si128(OutReg,_mm_slli_epi32(InReg, 20));
    store_reg_vert(comp_vector,OutReg);

    OutReg = _mm_srli_epi32(InReg, 28 - 16);
    InReg = _mm_and_si128(_mm_load_si128(++in), mask28);

    OutReg =  _mm_or_si128(OutReg,_mm_slli_epi32(InReg, 16));
    store_reg_vert(comp_vector,OutReg);

    OutReg = _mm_srli_epi32(InReg, 28 - 12);
    InReg = _mm_and_si128(_mm_load_si128(++in), mask28);

    OutReg =  _mm_or_si128(OutReg,_mm_slli_epi32(InReg, 12));
    store_reg_vert(comp_vector,OutReg);

    OutReg = _mm_srli_epi32(InReg, 28 - 8);
    InReg = _mm_and_si128(_mm_load_si128(++in), mask28);

    OutReg =  _mm_or_si128(OutReg,_mm_slli_epi32(InReg, 8));
    store_reg_vert(comp_vector,OutReg);

    OutReg = _mm_srli_epi32(InReg, 28 - 4);
    InReg = _mm_and_si128(_mm_load_si128(++in), mask28);

    OutReg =  _mm_or_si128(OutReg,_mm_slli_epi32(InReg, 4));
    store_reg_vert(comp_vector,OutReg);

    InReg = _mm_and_si128(_mm_load_si128(++in), mask28);

    OutReg = InReg;
    InReg = _mm_and_si128(_mm_load_si128(++in), mask28);

    OutReg =  _mm_or_si128(OutReg,_mm_slli_epi32(InReg, 28));
    store_reg_vert(comp_vector,OutReg);

    OutReg = _mm_srli_epi32(InReg, 28 - 24);
    InReg = _mm_and_si128(_mm_load_si128(++in), mask28);

    OutReg =  _mm_or_si128(OutReg,_mm_slli_epi32(InReg, 24));
    store_reg_vert(comp_vector,OutReg);

    OutReg = _mm_srli_epi32(InReg, 28 - 20);
    InReg = _mm_and_si128(_mm_load_si128(++in), mask28);

    OutReg =  _mm_or_si128(OutReg,_mm_slli_epi32(InReg, 20));
    store_reg_vert(comp_vector,OutReg);

    OutReg = _mm_srli_epi32(InReg, 28 - 16);
    InReg = _mm_and_si128(_mm_load_si128(++in), mask28);

    OutReg =  _mm_or_si128(OutReg,_mm_slli_epi32(InReg, 16));
    store_reg_vert(comp_vector,OutReg);

    OutReg = _mm_srli_epi32(InReg, 28 - 12);
    InReg = _mm_and_si128(_mm_load_si128(++in), mask28);

    OutReg =  _mm_or_si128(OutReg,_mm_slli_epi32(InReg, 12));
    store_reg_vert(comp_vector,OutReg);

    OutReg = _mm_srli_epi32(InReg, 28 - 8);
    InReg = _mm_and_si128(_mm_load_si128(++in), mask28);

    OutReg =  _mm_or_si128(OutReg,_mm_slli_epi32(InReg, 8));
    store_reg_vert(comp_vector,OutReg);

    OutReg = _mm_srli_epi32(InReg, 28 - 4);
    InReg = _mm_and_si128(_mm_load_si128(++in), mask28);

    OutReg =  _mm_or_si128(OutReg,_mm_slli_epi32(InReg, 4));
    store_reg_vert(comp_vector,OutReg);

    return;
}

/* nwritten = 15 * 4 = 60 unsigned ints */
static void
write_30_vert (std::vector<uint32_t> *comp_vector, const uint32_t *_in) {
    const __m128i *in = (const __m128i *) _in;
    __m128i OutReg;

    __m128i InReg = _mm_and_si128(_mm_load_si128(in), mask30);
    OutReg = InReg;
    InReg = _mm_and_si128(_mm_load_si128(++in), mask30);

    OutReg =  _mm_or_si128(OutReg,_mm_slli_epi32(InReg, 30));
    store_reg_vert(comp_vector,OutReg);

    OutReg = _mm_srli_epi32(InReg, 30 - 28);
    InReg = _mm_and_si128(_mm_load_si128(++in), mask30);

    OutReg =  _mm_or_si128(OutReg,_mm_slli_epi32(InReg, 28));
    store_reg_vert(comp_vector,OutReg);

    OutReg = _mm_srli_epi32(InReg, 30 - 26);
    InReg = _mm_and_si128(_mm_load_si128(++in), mask30);

    OutReg =  _mm_or_si128(OutReg,_mm_slli_epi32(InReg, 26));
    store_reg_vert(comp_vector,OutReg);

    OutReg = _mm_srli_epi32(InReg, 30 - 24);
    InReg = _mm_and_si128(_mm_load_si128(++in), mask30);

    OutReg =  _mm_or_si128(OutReg,_mm_slli_epi32(InReg, 24));
    store_reg_vert(comp_vector,OutReg);

    OutReg = _mm_srli_epi32(InReg, 30 - 22);
    InReg = _mm_and_si128(_mm_load_si128(++in), mask30);

    OutReg =  _mm_or_si128(OutReg,_mm_slli_epi32(InReg, 22));
    store_reg_vert(comp_vector,OutReg);

    OutReg = _mm_srli_epi32(InReg, 30 - 20);
    InReg = _mm_and_si128(_mm_load_si128(++in), mask30);

    OutReg =  _mm_or_si128(OutReg,_mm_slli_epi32(InReg, 20));
    store_reg_vert(comp_vector,OutReg);

    OutReg = _mm_srli_epi32(InReg, 30 - 18);
    InReg = _mm_and_si128(_mm_load_si128(++in), mask30);

    OutReg =  _mm_or_si128(OutReg,_mm_slli_epi32(InReg, 18));
    store_reg_vert(comp_vector,OutReg);

    OutReg = _mm_srli_epi32(InReg, 30 - 16);
    InReg = _mm_and_si128(_mm_load_si128(++in), mask30);

    OutReg =  _mm_or_si128(OutReg,_mm_slli_epi32(InReg, 16));
    store_reg_vert(comp_vector,OutReg);

    OutReg = _mm_srli_epi32(InReg, 30 - 14);
    InReg = _mm_and_si128(_mm_load_si128(++in), mask30);

    OutReg =  _mm_or_si128(OutReg,_mm_slli_epi32(InReg, 14));
    store_reg_vert(comp_vector,OutReg);

    OutReg = _mm_srli_epi32(InReg, 30 - 12);
    InReg = _mm_and_si128(_mm_load_si128(++in), mask30);

    OutReg =  _mm_or_si128(OutReg,_mm_slli_epi32(InReg, 12));
    store_reg_vert(comp_vector,OutReg);

    OutReg = _mm_srli_epi32(InReg, 30 - 10);
    InReg = _mm_and_si128(_mm_load_si128(++in), mask30);

    OutReg =  _mm_or_si128(OutReg,_mm_slli_epi32(InReg, 10));
    store_reg_vert(comp_vector,OutReg);

    OutReg = _mm_srli_epi32(InReg, 30 - 8);
    InReg = _mm_and_si128(_mm_load_si128(++in), mask30);

    OutReg =  _mm_or_si128(OutReg,_mm_slli_epi32(InReg, 8));
    store_reg_vert(comp_vector,OutReg);

    OutReg = _mm_srli_epi32(InReg, 30 - 6);
    InReg = _mm_and_si128(_mm_load_si128(++in), mask30);

    OutReg =  _mm_or_si128(OutReg,_mm_slli_epi32(InReg, 6));
    store_reg_vert(comp_vector,OutReg);

    OutReg = _mm_srli_epi32(InReg, 30 - 4);
    InReg = _mm_and_si128(_mm_load_si128(++in), mask30);

    OutReg =  _mm_or_si128(OutReg,_mm_slli_epi32(InReg, 4));
    store_reg_vert(comp_vector,OutReg);

    OutReg = _mm_srli_epi32(InReg, 30 - 2);
    InReg = _mm_and_si128(_mm_load_si128(++in), mask30);

    OutReg =  _mm_or_si128(OutReg,_mm_slli_epi32(InReg, 2));
    store_reg_vert(comp_vector,OutReg);

    return;
}

/* nwritten = 16 * 4 = 64 unsigned ints */
static void
write_32_vert (std::vector<uint32_t> *comp_vector, const uint32_t *_in) {
    const __m128i *in = (const __m128i *) _in;
    __m128i OutReg;

    __m128i InReg = _mm_load_si128(in);
    OutReg = InReg;
    store_reg_vert(comp_vector,OutReg);

    InReg = _mm_load_si128(++in);

    OutReg = InReg;
    store_reg_vert(comp_vector,OutReg);

    InReg = _mm_load_si128(++in);

    OutReg = InReg;
    store_reg_vert(comp_vector,OutReg);

    InReg = _mm_load_si128(++in);

    OutReg = InReg;
    store_reg_vert(comp_vector,OutReg);

    InReg = _mm_load_si128(++in);

    OutReg = InReg;
    store_reg_vert(comp_vector,OutReg);

    InReg = _mm_load_si128(++in);

    OutReg = InReg;
    store_reg_vert(comp_vector,OutReg);

    InReg = _mm_load_si128(++in);

    OutReg = InReg;
    store_reg_vert(comp_vector,OutReg);

    InReg = _mm_load_si128(++in);

    OutReg = InReg;
    store_reg_vert(comp_vector,OutReg);

    InReg = _mm_load_si128(++in);

    OutReg = InReg;
    store_reg_vert(comp_vector,OutReg);

    InReg = _mm_load_si128(++in);

    OutReg = InReg;
    store_reg_vert(comp_vector,OutReg);

    InReg = _mm_load_si128(++in);

    OutReg = InReg;
    store_reg_vert(comp_vector,OutReg);

    InReg = _mm_load_si128(++in);

    OutReg = InReg;
    store_reg_vert(comp_vector,OutReg);

    InReg = _mm_load_si128(++in);

    OutReg = InReg;
    store_reg_vert(comp_vector,OutReg);

    InReg = _mm_load_si128(++in);

    OutReg = InReg;
    store_reg_vert(comp_vector,OutReg);

    InReg = _mm_load_si128(++in);

    OutReg = InReg;
    store_reg_vert(comp_vector,OutReg);

    InReg = _mm_load_si128(++in);

    OutReg = InReg;
    store_reg_vert(comp_vector,OutReg);

    return;
}


static void
write_vert (std::vector<uint32_t> *comp_vector, const uint32_t *block, int packsize) {

  switch (packsize) {
  case 0: break;
  case 2: write_02_vert(comp_vector,block); break;
  case 4: write_04_vert(comp_vector,block); break;
  case 6: write_06_vert(comp_vector,block); break;
  case 8: write_08_vert(comp_vector,block); break;
  case 10: write_10_vert(comp_vector,block); break;
  case 12: write_12_vert(comp_vector,block); break;
  case 14: write_14_vert(comp_vector,block); break;
  case 16: write_16_vert(comp_vector,block); break;
  case 18: write_18_vert(comp_vector,block); break;
  case 20: write_20_vert(comp_vector,block); break;
  case 22: write_22_vert(comp_vector,block); break;
  case 24: write_24_vert(comp_vector,block); break;
  case 26: write_26_vert(comp_vector,block); break;
  case 28: write_28_vert(comp_vector,block); break;
  case 30: write_30_vert(comp_vector,block); break;
  case 32: write_32_vert(comp_vector,block); break;
  default: fprintf(stderr,"packsize of %d not allowed\n",packsize); abort();
  }

  return;
}


namespace sdsl {
/* Destructor */
bp64_vlc_vector::~bp64_vlc_vector () {
  if (this->ptrs != NULL) {
    free(this->ptrs);
  }
  if (this->comp != NULL) {
    free(this->comp);
  }
  return;
}

}


/* Want to store values 0..n-1.  The value direct[n] does not exist.  */
/* Stored in vertical order */
/* Taken from Bitpack64_write_direct.  Need to assume that values are 32-bit at maximum. */

namespace sdsl {

/* Constructor */
bp64_vlc_vector::bp64_vlc_vector (int_vector<> v) {
  uint32_t n = v.size();

  int ptri, i;
  uint32_t idx;

  uint32_t block[BLOCKSIZE];

  uint64_t k = 0;
  std::vector<uint32_t> comp_vector;
  uint32_t nwritten;
  int packsize;


  write_setup();

  /* 1 metavalue: nwritten (pointer).  Packsize can be
     computed from difference between successive pointers, if only
     even packsizes are allowed */
  if (n == 0) {
    this->ptrs = (uint32_t *) NULL;
    this->size_in_bytes = 0;
  } else {
    this->ptrs = (uint32_t *) calloc(((n + BLOCKSIZE - 1)/BLOCKSIZE + 1) * DIRECT_METAINFO_SIZE + 1,sizeof(uint32_t));
    this->size_in_bytes = (((n + BLOCKSIZE - 1)/BLOCKSIZE + 1) * DIRECT_METAINFO_SIZE + 1) * sizeof(uint32_t);
  }

  ptri = 0;
  nwritten = 0U;

  for (idx = 0; idx + BLOCKSIZE < n; idx += BLOCKSIZE) {
    /* Pointer */
    this->ptrs[ptri++] = nwritten/4;	/* In 128-bit registers */
    debug1(printf("\nPointer at start of full block is %u\n",this->ptrs[ptri-1]));

    /* Pack block of 64 diffs */
    for (i = 0; i < BLOCKSIZE; i++) {
      block[i] = (uint32_t) v[k++];
    }

    packsize = compute_packsize(block);
    write_vert(&comp_vector,block,packsize);
    nwritten += 2 * packsize;
  }

  if (idx == n) {
    /* Only final pointer needed */
    /* Write the final pointer, which will point after the end of the file */
    this->ptrs[ptri++] = nwritten/4;	/* In 128-bit registers */
    debug1(printf("\nPointer at start of null block is %u\n",this->ptrs[ptri-1]));

    this->ptrs[ptri++] = nwritten/4;	/* To indicate packsize of 0 */
    debug1(printf("\nPointer at end of all blocks is %u\n",this->ptrs[ptri-1]));

  } else if (idx < n) {
    /* Finish last block of 64 */
    this->ptrs[ptri++] = nwritten/4;	/* In 128-bit registers */
    
    i = 0;
    while (idx++ < n) {
      block[i++] = (uint32_t) v[k++];
    }
    while (i < BLOCKSIZE) {
      block[i++] = 0;
    }

    packsize = compute_packsize(block);
    write_vert(&comp_vector,block,packsize);
    nwritten += 2 * packsize;

    /* Write the final pointer, which gives packsize for final block */
    this->ptrs[ptri++] = nwritten/4;	/* In 128-bit registers */
    debug1(printf("\nPointer at end of all blocks is %u\n",this->ptrs[ptri-1]));
  }

#if 0
  if (ptri > ((n + BLOCKSIZE - 1)/BLOCKSIZE + 1) * DIRECT_METAINFO_SIZE + 1) {
    abort();
  }
#endif

  /* Convert the comp vector to an array */
  this->comp = (uint32_t *) malloc(comp_vector.size() * sizeof(uint32_t));
  this->size_in_bytes += comp_vector.size() * sizeof(uint32_t);
  for (uint64_t j = 0; j < comp_vector.size(); j++) {
    this->comp[j] = comp_vector[j];
  }

  return;
}

} // namespace sdsl
