# Supplementary material for: Bitpacking techniques for indexing genomes: I. Hash tables
Source: Algorithms Mol Biol. 2016 Apr 18;11:5. doi: 10.1186/s13015-016-0069-5 (PMC4835851; doi:10.1186/s13015-016-0069-5)
Supplement: Supplementary file 1 — 10.1007/s13015-016-0069-5 Source code. Source code in an archive format, using tar and bzip2, for all bitpacking implementations of hash tables, based on a modification of the SDSL 2.0 package. Package also includes the benchmarking programs used for timing experiments. This is the same package as provided in our companion paper on bitpacking for enhanced suffix arrays. [file 13015_2016_69_MOESM1_ESM.bz2 › sdsl-lite-modified/lib/io.cpp]

#include "sdsl/io.hpp"
#include "sdsl/sfstream.hpp"
#include "sdsl/util.hpp"
#include <vector>

namespace sdsl
{


bool store_to_file(const char* v, const std::string& file)
{
    osfstream out(file, std::ios::binary | std::ios::trunc | std::ios::out);
    if (!out) {
        if (util::verbose) {
            std::cerr<<"ERROR: store_to_file(const char *v, const std::string&)"<<std::endl;
            return false;
        }
    }
    uint64_t n = strlen((const char*)v);
    out.write(v, n);
    out.close();
    return true;
}

bool store_to_checked_file(const char* v, const std::string& file)
{
    std::string checkfile = file+"_check";
    osfstream out(checkfile, std::ios::binary | std::ios::trunc | std::ios::out);
    if (!out) {
        if (util::verbose) {
            std::cerr<<"ERROR: store_to_checked_file(const char *v, const std::string&)"<<std::endl;
            return false;
        }
    }
    add_hash(v, out);
    out.close();
    return store_to_file(v, file);
}


template<>
size_t write_member<std::string>(const std::string& t, std::ostream& out, structure_tree_node* v, std::string name)
{
    structure_tree_node* child = structure_tree::add_child(v, name, util::class_name(t));
    size_t written_bytes = 0;
    written_bytes += write_member(t.size(), out, child, "length");
    out.write(t.c_str(), t.size());
    written_bytes += t.size();
    structure_tree::add_size(v, written_bytes);
    return written_bytes;
}

template<>
void read_member<std::string>(std::string& t, std::istream& in)
{
    std::string::size_type size;
    read_member(size, in);
    char* buf = new char[size];
    in.read(buf, size);
    std::string temp(buf, size);
    delete [] buf;
    t.swap(temp);
}

uint64_t _parse_number(std::string::const_iterator& c, const std::string::const_iterator& end)
{
    std::string::const_iterator s = c;
    while (c != end and isdigit(*c)) ++c;
    if (c > s) {
        return std::stoull(std::string(s,c));
    } else {
        return 0;
    }
}

std::string cache_file_name(const std::string& key, const cache_config& config)
{
    if (config.file_map.count(key) != 0) {
        return config.file_map.at(key);
    }
    return config.dir+"/"+key+"_"+config.id+".sdsl";
}

void register_cache_file(const std::string& key, cache_config& config)
{
    std::string file_name = cache_file_name(key, config);
    isfstream in(file_name);
    if (in) {  // if file exists, register it.
        config.file_map[key] = file_name;
    }
}


bool cache_file_exists(const std::string& key, const cache_config& config)
{
    std::string file_name = cache_file_name(key, config);
    isfstream in(file_name);
    if (in) {
        in.close();
        return true;
    }
    return false;
}

std::string tmp_file(const cache_config& config, std::string name_part)
{
    return config.dir+"/"+ util::to_string(util::pid()) + "_" + util::to_string(util::id()) + name_part + ".sdsl";
}

std::string tmp_file(const std::string& filename, std::string name_part)
{
    return util::dirname(filename) + "/" + util::to_string(util::pid()) + "_" +
           util::to_string(util::id()) + name_part + ".sdsl";
}

}// end namespace sdsl
