# Supplementary material for: Bitpacking techniques for indexing genomes: I. Hash tables
Source: Algorithms Mol Biol. 2016 Apr 18;11:5. doi: 10.1186/s13015-016-0069-5 (PMC4835851; doi:10.1186/s13015-016-0069-5)
Supplement: Supplementary file 1 — 10.1007/s13015-016-0069-5 Source code. Source code in an archive format, using tar and bzip2, for all bitpacking implementations of hash tables, based on a modification of the SDSL 2.0 package. Package also includes the benchmarking programs used for timing experiments. This is the same package as provided in our companion paper on bitpacking for enhanced suffix arrays. [file 13015_2016_69_MOESM1_ESM.bz2 › sdsl-lite-modified/lib/construct_lcp_helper.cpp]

#include "sdsl/construct_lcp_helper.hpp"
#include "sdsl/int_vector.hpp"
#include <algorithm>

namespace sdsl
{

//! Merges a partial LCP array into the LCP array on disk.
/*!
 * \param partial_lcp		Vector containing LCP values for all indexes \f$i\f$ with
 *                      	index_done[i] == 0. Let x=partail_lcp[rank(index_done, i, 0)];
 *                      	LCP[i]=x if x!=0 and index_done[i] == 0
 * \param lcp_file			Path to the LCP array on disk.
 * \param index_done		Entry index_done[i] indicates if LCP[i] is already calculated.
 * \param max_lcp_value 	Maximum known LCP value
 * \param lcp_value_offset	Largest LCP value in lcp_file
 */
void insert_lcp_values(int_vector<>& partial_lcp, bit_vector& index_done, std::string lcp_file, uint64_t max_lcp_value, uint64_t lcp_value_offset)
{
    std::string tmp_lcp_file  = lcp_file+"_TMP";
    const uint64_t buffer_size = 1000000; // has to be a multiple of 64
    typedef int_vector<>::size_type size_type;
    int_vector_buffer<> lcp_buffer(lcp_file, std::ios::in, buffer_size); // open lcp_file
    uint64_t n = lcp_buffer.size();

    // open tmp_lcp_file
    uint8_t int_width = bits::hi(max_lcp_value-1)+1;
    int_vector_buffer<> out_buf(tmp_lcp_file, std::ios::out, buffer_size, int_width);		// Output buffer
    // Write values into buffer
    for (size_type i=0, calc_idx=0; i < n; ++i) {
        if (index_done[i]) {   // If value was already calculated
            out_buf[i] = lcp_buffer[i]; // Copy value
        } else {
            if (partial_lcp[calc_idx]) {   // If value was calculated now
                // Insert value
                out_buf[i] = partial_lcp[calc_idx]+lcp_value_offset;
                index_done[i] = true;
            }
            ++calc_idx;
        }
    }
    // Close file and replace old file with new one
    out_buf.close();
    sdsl::rename(tmp_lcp_file, lcp_file);
}

buffered_char_queue::buffered_char_queue():m_widx(0), m_ridx(0), m_sync(true), m_disk_buffered_blocks(0), m_c('?'),m_rb(0), m_wb(0) {};

void buffered_char_queue::init(const std::string& dir, char c)
{
    m_c = c;
    m_file_name = dir+"buffered_char_queue_"+util::to_string(util::pid());
//		m_stream.rdbuf()->pubsetbuf(0, 0);
}

buffered_char_queue::~buffered_char_queue()
{
    m_stream.close();
    sdsl::remove(m_file_name);
}

void buffered_char_queue::push_back(uint8_t x)
{
    m_write_buf[m_widx] = x;
    if (m_sync) {
        m_read_buf[m_widx] = x;
    }
    ++m_widx;
    if (m_widx == m_buffer_size) {
        if (!m_sync) { // if not sync, write block to disk
            if (!m_stream.is_open()) {
                m_stream.open(m_file_name, std::ios::in | std::ios::out | std::ios::binary | std::ios::trunc);
            }
            m_stream.seekp(m_buffer_size * (m_wb++), std::ios::beg);
            m_stream.write((char*) m_write_buf, m_buffer_size);
            ++m_disk_buffered_blocks;
        }
        m_sync = 0;
        m_widx = 0;
    }
}

uint8_t buffered_char_queue::pop_front()
{
    uint8_t x = m_read_buf[m_ridx];
    ++m_ridx;
    if (m_ridx ==  m_buffer_size) {
        if (m_disk_buffered_blocks > 0) {
            m_stream.seekg(m_buffer_size * (m_rb++), std::ios::beg);
            m_stream.read((char*) m_read_buf, m_buffer_size);
            --m_disk_buffered_blocks;
        } else { // m_disk_buffered_blocks == 0
            m_sync = 1;
            memcpy(m_read_buf, m_write_buf, m_widx+1);
        }
        m_ridx = 0;
    }
    return x;
}

void lcp_info(cache_config& config)
{
    typedef int_vector<>::size_type size_type;
    int_vector_buffer<> lcp_buf(cache_file_name(conf::KEY_LCP, config));
    size_type n = lcp_buf.size();

    size_type max_lcp = 0;
    size_type sum_lcp = 0;
    for (size_type i=0; i < n; ++i) {
        if (lcp_buf[i] > max_lcp)
            max_lcp = lcp_buf[i];
        sum_lcp += lcp_buf[i];
    }
    std::cout<<"# max lcp = " << max_lcp << std::endl;
    std::cout<<"# sum lcp = " << sum_lcp << std::endl;
    std::cout<<"# avg lcp = " << sum_lcp/(double)n << std::endl;
}

} // end namespace sdsl
