# Supplementary material for: Bitpacking techniques for indexing genomes: I. Hash tables
Source: Algorithms Mol Biol. 2016 Apr 18;11:5. doi: 10.1186/s13015-016-0069-5 (PMC4835851; doi:10.1186/s13015-016-0069-5)
Supplement: Supplementary file 1 — 10.1007/s13015-016-0069-5 Source code. Source code in an archive format, using tar and bzip2, for all bitpacking implementations of hash tables, based on a modification of the SDSL 2.0 package. Package also includes the benchmarking programs used for timing experiments. This is the same package as provided in our companion paper on bitpacking for enhanced suffix arrays. [file 13015_2016_69_MOESM1_ESM.bz2 › sdsl-lite-modified/lib/memory_management.cpp]

#include <chrono>
#include <algorithm>
#include "sdsl/memory_management.hpp"

using namespace std::chrono;

namespace sdsl
{

void output_event_json(std::ostream& out,const memory_monitor::mm_event& ev,const memory_monitor& m)
{
    out << "\t\t" << "\"name\" : " << "\"" << ev.name << "\",\n";
    out << "\t\t" << "\"usage\" : [" << "\n";
    for (size_t j=0; j<ev.allocations.size(); j++)  {
        out << "\t\t\t[" << duration_cast<milliseconds>(ev.allocations[j].timestamp-m.start_log).count()
            << "," << ev.allocations[j].usage << "]";
        if (j+1<ev.allocations.size()) {
            out << ",\n";
        } else {
            out << "\n";
        }
    }
    out << "\t\t" << "]\n";
}

template<>
void write_mem_log<JSON_FORMAT>(std::ostream& out,const memory_monitor& m)
{
    auto events = m.completed_events;
    std::sort(events.begin(),events.end());

    // output
    out << "[\n";
    for (size_t i=0; i<events.size(); i++) {
        out << "\t{\n";
        output_event_json(out,events[i],m);
        if (i<events.size()-1) {
            out << "\t},\n";
        } else {
            out << "\t}\n";
        }
    }
    out << "]\n";
}

std::string create_mem_html_header()
{
    std::stringstream jsonheader;
    jsonheader
            << "<html>\n"
            << "<head>\n"
            << "<meta charset=\"utf-8\">\n"
            << "<style>\n"
            << "    body { font: 11px sans-serif; }\n"
            << "    .rule { height: 90%; position: absolute; border-right: 1px dotted #000; text-align: right; }\n"
            << "</style>\n"
            << "<title>sdsl memory usage visualization</title>\n"
            << "<script src=\"http://d3js.org/d3.v3.js\"></script>\n"
            << "</head>\n"
            << "<body marginwidth=\"0\" marginheight=\"0\">\n"
            << "<button><a id=\"download\">Save as SVG</a></button>\n"
            << "<div class=\"chart\"><div id=\"visualization\"></div></div><script>\n";
    return jsonheader.str();
}

std::string create_mem_js_body(const std::string& jsonObject)
{
    std::stringstream jsonbody;
    jsonbody
            << "var events = " << jsonObject << ";\n"
            << "var w = window,d = document,e = d.documentElement,g = d.getElementsByTagName('body')[0],\n"
            << "  xw = w.innerWidth || e.clientWidth || g.clientWidth,\n"
            << "  yh = w.innerHeight || e.clientHeight || g.clientHeight;\n\n"
            << "var margin = {top: 20,right: 80,bottom: 120,left: 120},\n"
            << "  width = xw - margin.left - margin.right,height = yh - margin.top - margin.bottom;\n"
            << "var x = d3.scale.linear().range([0, width]);\n"
            << "var y = d3.scale.linear().range([height, 0]);\n"
            << "var xAxis = d3.svg.axis().scale(x).orient(\"bottom\");\n"
            << "var yAxis = d3.svg.axis().scale(y).orient(\"left\").ticks(5);\n"
            << "var color = d3.scale.category10();\n"
            << "var x_max = d3.max(events, function (d) { return d3.max(d.usage, function (u) { return u[0] / 1000;})})\n"
            << "var y_max = d3.max(events, function (d) { return d3.max(d.usage, function (u) { return 1.1 * u[1] / (1024 * 1024);})})\n"
            << "var peak = d3.max(events, function (d) { return d3.max(d.usage, function (u) { return u[1]; })})\n"
            << "var data = []\nevents.forEach(function (d) { data = data.concat(d.usage); });\n"
            << "var peakelem = data.filter(function (a) { return a[1] == peak; });\n"
            << "var peakelem = peakelem.splice(0,1);\n"
            << "x.domain([0, x_max]);\n y.domain([0, y_max]);\n"
            << "var svg = d3.select(\"#visualization\").append(\"svg\")\n"
            << "  .attr(\"width\", width + margin.left + margin.right)\n"
            << "  .attr(\"height\", height + margin.top + margin.bottom)\n"
            << "  .attr(\"xmlns\", \"http://www.w3.org/2000/svg\")\n"
            << "  .append(\"g\").attr(\"transform\",\"translate(\" + margin.left + \",\" + margin.top + \")\");\n\n"
            << "  svg.append(\"g\").attr(\"class\", \"xaxis\").attr(\"transform\", \"translate(0,\" + height + \")\")\n"
            << "  .call(xAxis).append(\"text\").attr(\"text-anchor\", \"end\")\n"
            << "  .attr(\"shape-rendering\", \"crispEdges\").attr(\"x\", width / 2 + 50).attr(\"y\", 70).attr(\"shape-rendering\", \"crispEdges\")\n"
            << "  .attr(\"font-family\", \"sans-serif\").attr(\"font-size\", \"20px\").text(\"Time (seconds)\");\n\n"
            << "svg.append(\"g\").attr(\"class\", \"yaxis\").call(yAxis).append(\"text\").attr(\"transform\", \"rotate(-90)\").attr(\"x\", -height / 2 + 50)\n"
            << "  .attr(\"y\", -80).attr(\"shape-rendering\", \"crispEdges\").attr(\"font-family\", \"sans-serif\").attr(\"font-size\", \"20px\").style(\"text-anchor\", \"end\")\n"
            << "  .text(\"Memory Usage (MiB)\");\n\n"
            << "svg.selectAll(\".tick text\").style(\"font-size\", \"20px\");\n"
            << "svg.selectAll(\".xaxis .tick text\").attr(\"dy\", 23);\nsvg.selectAll(\".yaxis .tick text\").attr(\"dx\", -10);\n"
            << "svg.selectAll(\"line\").attr(\"fill\", \"none\").attr(\"stroke\", \"black\")\nsvg.selectAll(\"path\").attr(\"fill\", \"none\").attr(\"stroke\", \"black\")\n\n"
            << "svg.selectAll(\"line.horizontalGrid\").data(y.ticks(5)).enter().append(\"line\")\n"
            << "  .attr({\"class\": \"horizontalGrid\",\"x1\": 0,\"x2\": width,\"y1\": function (d) { return y(d);},\n"
            << "     \"y2\": function (d) { return y(d); }, \"fill\": \"none\", \"shape-rendering\": \"crispEdges\",\n"
            << "     \"stroke\": \"lightgrey\",\"stroke-dasharray\": \"10,10\",\"stroke-width\": \"1.5px\"});\n\n"
            << "var area = d3.svg.area().x(function (d) { return x(d[0] / 1000);}).y0(height).y1(function (d) { return y(d[1] / (1024 * 1024))});\n\n"
            << "var ev = svg.selectAll(\".event\").data(events).enter().append(\"svg:path\").attr(\"class\", \"area\")\n"
            << "  .attr(\"fill\", function (d) { return d3.rgb(color(d.name)); })\n"
            << "  .attr(\"d\", function (d) { return area(d.usage) })\n"
            << "  .style(\"stroke\", function (d) { return d3.rgb(color(d.name)).darker(2);}).style(\"stroke-width\", \"2px\")\n\n"
            << "svg.selectAll(\".dot\").data(peakelem).enter().append(\"circle\").attr(\"r\", 3).attr(\"fill\", \"red\")\n"
            << "  .attr(\"cx\", function (d) {return x(d[0] / 1000)})\n"
            << "  .attr(\"cy\", function (d) {return y(d[1] / (1024 * 1024))})\n"
            << "  .attr(\"fill\", \"red\").attr(\"stroke-width\", 2).attr(\"stroke\", \"#cc0000\")\n\n"
            << "svg.selectAll(\".dot\").data(peakelem).enter().append(\"svg:text\")\n"
            << "  .attr(\"x\", function (d) {return x(d[0] / 1000)}).attr(\"y\", function (d) {return y(d[1] / (1024 * 1024) * 1.025)})\n"
            << "  .text(function (d) {return \"Peak Usage: \" + Math.round(d[1] / (1024 * 1024)) + \" MB\"})\n"
            << "  .attr(\"font-size\", 12).attr(\"fill\", \"red\");\n\n"
            << "svg.selectAll(\".dot\").data(peakelem).enter().append(\"circle\")\n"
            << "  .attr(\"r\", 5).attr(\"fill\", \"red\")\n"
            << "  .attr(\"cx\", function (d) {return x(d[0] / 1000)})\n"
            << "  .attr(\"cy\", function (d) {return y(d[1] / (1024 * 1024))})\n"
            << "  .attr(\"fill\", \"none\").attr(\"stroke-width\", 2).attr(\"stroke\", \"#cc0000\").each(pulsepeak());\n\n"
            << "function pulsepeak() { return function (d, i, j) {\n"
            << "  d3.select(this).attr(\"r\", 5).style(\"stroke-opacity\", 1.0).transition()\n"
            << "    .ease(\"linear\").duration(1000).attr(\"r\", 10).style(\"stroke-opacity\", 0.0).each(\"end\", pulsepeak());};}\n\n"
            << "var vertical = d3.select(\".chart\").append(\"div\").attr(\"class\", \"remove\")\n"
            << "  .style(\"position\", \"absolute\").style(\"z-index\", \"19\").style(\"width\", \"1px\")\n"
            << "  .style(\"height\", height - margin).style(\"top\", \"30px\").style(\"bottom\", \"50px\")\n"
            << "  .style(\"left\", \"0px\").style(\"opacity\", \"0.4\").style(\"background\", \"black\");\n\n"
            << "var tooltip = d3.select(\".chart\").append(\"div\").attr(\"class\", \"remove\")\n"
            << "  .style(\"position\", \"absolute\").style(\"z-index\", \"20\").style(\"visibility\", \"hidden\").style(\"top\", \"10px\");\n\n"
            << "var circle = svg.append(\"circle\").attr(\"cx\", 100).attr(\"cy\", 350).attr(\"r\", 3).attr(\"fill\", \"black\").style(\"opacity\", \"0\")\n\n"
            << "d3.select(\"svg\").on(\"mousemove\", function () {\n"
            << "  mousex = d3.mouse(this);\n"
            << "  if (mousex[0] < margin.left + 3 || mousex[0] >= xw - margin.right) {\n"
            << "    vertical.style(\"opacity\", \"0\"); tooltip.style(\"opacity\", \"0\"); circle.style(\"opacity\", \"0\")\n"
            << "  } else {\n"
            << "    var xvalue = x.invert(mousex[0] - margin.left); var pos = findPosition(xvalue)\n"
            << "    vertical.style(\"opacity\", \"0.4\"); tooltip.style(\"opacity\", \"1\"); circle.style(\"opacity\", \"1\")\n"
            << "    circle.attr(\"cx\", pos.x).attr(\"cy\", pos.y); vertical.style(\"left\", mousex[0] + \"px\");tooltip.style(\"left\", mousex[0] + 15 + \"px\")\n"
            << "    tooltip.html(\"<p>\" + xvalue.toFixed(2) + \" Seconds <br>\" + Math.round(pos.mem) + \" MiB <br> \" + pos.name + "
            << "  \"<br> Phase Time: \" + pos.ptime + \" Seconds </p>\").style(\"visibility\", \"visible\");\n"
            << "  }\n})"
            << ".on(\"mouseover\", function () {\n"
            << "  mousex = d3.mouse(this);\n  if (mousex[0] < margin.left + 3 || mousex[0] > xw - margin.right) {\n"
            << "    vertical.style(\"opacity\", \"0\")\n  } else {\n    vertical.style(\"opacity\", \"0.4\");vertical.style(\"left\", mousex[0] + 7 + \"px\")\n}})\n"
            << "d3.select(\"#download\").on(\"click\", function () {\n"
            << "d3.select(this).attr(\"href\", 'data:application/octet-stream;base64,' + btoa(d3.select(\"#visualization\").html())).attr(\"download\", \"viz.svg\")})\n\n"
            << "function findPosition(e){correctArea=d3.selectAll(\".area\").filter(function(t){if(t.usage[0][0]<=e*1e3&&t.usage[t.usage.length-1][0]>=e*1e3){return true}"
            << "return false});if(correctArea.empty()){return 0}var t=new Array;correctArea[0].forEach(function(n){t.push(findYValueinArea(n,e))});"
            << "max_elem=d3.max(t,function(e){return e.mem});var n=t.filter(function(e){return e.mem==max_elem});return n[0]}"
            << "function findYValueinArea(e,t){len=e.getTotalLength();var n=0;var r=len;for(var i=0;i<=len;i+=50){var s=e.getPointAtLength(i);"
            << "var o=x.invert(s.x);var u=y.invert(s.y);if(u>0&&o>t){n=Math.max(0,i-50);r=i;break}}var a=e.getPointAtLength(0);"
            << "var f=1;while(n<r){var l=(r+n)/2;a=e.getPointAtLength(l);target_x=x.invert(a.x);if((l==n||l==r)&&Math.abs(target_x-t)>.01){break}if(target_x>t)r=l;"
            << "else if(target_x<t)n=l;else{break}if(f>50){break}f++}var c=new function(){this.mem=y.invert(a.y);this.name=e.__data__.name;"
            << "this.min=d3.min(e.__data__.usage,function(e){return e[0]/1e3});this.max=d3.max(e.__data__.usage,function(e){return e[0]/1e3});"
            << "this.ptime=Math.round(this.max-this.min);this.x=a.x;this.y=a.y};return c}\n</script></body></html>";
    return jsonbody.str();
}


template<>
void write_mem_log<HTML_FORMAT>(std::ostream& out,const memory_monitor& m)
{
    std::stringstream json_data;
    write_mem_log<JSON_FORMAT>(json_data,m);

    out << create_mem_html_header();
    out << create_mem_js_body(json_data.str());
}

#define ALIGNMENT             sizeof(uint64_t)
#define ALIGNSPLIT(size)      (((size)) & ~0x7)
#define ALIGN(size)           (((size) + (ALIGNMENT-1)) & ~0x7)
#define MM_BLOCK_OVERHEAD     (sizeof(size_t)+sizeof(size_t))
#define MIN_BLOCKSIZE         (ALIGN(sizeof(mm_block_t)+sizeof(mm_block_foot_t)))
#define UNMASK_SIZE(size)     ((size)&~1)
#define ISFREE(size)          ((size)&1)
#define SETFREE(size)         ((size)|1)
#define SPLIT_THRESHOLD       (MIN_BLOCKSIZE)


/* from a memory location get the corresponding block header */
using namespace sdsl;

mm_block_t*
block_cur(void* ptr)
{
    mm_block_t* bptr = (mm_block_t*)((uint8_t*)ptr - sizeof(size_t));
    return bptr;
}

/* given a block retrieve the previous block if any. nullptr otherwise */
mm_block_t*
block_prev(mm_block_t* cur_bptr,mm_block_t* first)
{
    /* start of the heap? */
    if (cur_bptr == first) return nullptr;
    mm_block_foot_t* prev_foot = (mm_block_foot_t*)((uint8_t*)cur_bptr - sizeof(mm_block_foot_t));
    mm_block_t* prev_bptr = (mm_block_t*)((uint8_t*)cur_bptr - UNMASK_SIZE(prev_foot->size));
    return prev_bptr;
}

/* given a block retrieve the next block if any. nullptr otherwise */
mm_block_t*
block_next(mm_block_t* cur_bptr,uint8_t* top)
{
    /* end of the heap? */
    if ((uint8_t*)((uint8_t*)cur_bptr+UNMASK_SIZE(cur_bptr->size)) >= top) return nullptr;

    mm_block_t* next_bptr = (mm_block_t*)((uint8_t*)cur_bptr + UNMASK_SIZE(cur_bptr->size));
    return next_bptr;
}

/* calculate the size of a memory block */
size_t
block_size(void* ptr)
{
    mm_block_t* bptr = block_cur(ptr);
    return UNMASK_SIZE(bptr->size);
}

bool
block_isfree(mm_block_t* ptr)
{
    ;
    return ((ptr->size)&1ULL);
}

/* is the next block free */
bool
block_nextfree(mm_block_t* ptr,uint8_t* top)
{
    mm_block_t* next = block_next(ptr,top);
    if (next && block_isfree(next)) return true;
    return false;
}

/* is the prev block free */
bool
block_prevfree(mm_block_t* ptr,mm_block_t* begin)
{
    mm_block_t* prev = block_prev(ptr,begin);
    if (prev && block_isfree(prev)) return 1;
    return 0;
}

/* update the footer with a new size */
void
foot_update(mm_block_t* ptr,size_t size)
{
    mm_block_foot_t* fptr = (mm_block_foot_t*)((uint8_t*)ptr+
                            UNMASK_SIZE(size)-sizeof(mm_block_foot_t));
    fptr->size = size;
}

/* update the block with a new size */
void
block_update(mm_block_t* ptr,size_t size)
{
    ptr->size = size;
    foot_update(ptr,size);
}

/* return the pointer to the "data" */
void*
block_data(mm_block_t* ptr)
{
    return (void*)((uint8_t*)ptr+sizeof(size_t));
}

/* return size of the data that can be stored in the block */
size_t
block_getdatasize(mm_block_t* ptr)
{
    size_t blocksize = UNMASK_SIZE(ptr->size);
    return blocksize - sizeof(size_t) - sizeof(mm_block_foot_t);
}

/* mark the block as free */
void
block_markfree(mm_block_t* ptr)
{
    block_update(ptr,SETFREE(ptr->size));
}

/* mark the block as used */
void
block_markused(mm_block_t* ptr)
{
    block_update(ptr,UNMASK_SIZE(ptr->size));
}


void
hugepage_allocator::coalesce_block(mm_block_t* block)
{
    //std::cout << "coalesce_block()" << std::endl;
    mm_block_t* newblock = block;
    if (block_nextfree(block,m_top)) {
        mm_block_t* next = block_next(block,m_top);
        /* remove the "next" block from the free list */
        remove_from_free_set(next);
        /* add the size of our block */
        block_update(block,UNMASK_SIZE(block->size)+UNMASK_SIZE(next->size));
    }
    if (block_prevfree(block,m_first_block)) {
        mm_block_t* prev = block_prev(block,m_first_block);
        /* we remove the old prev block and readd it to the correct
           size list if necessary */
        remove_from_free_set(prev);
        newblock = prev;
        block_update(prev,UNMASK_SIZE(prev->size)+UNMASK_SIZE(block->size));
    }
    if (newblock) {
        block_markfree(newblock);
        insert_into_free_set(newblock);
    }
}


void
hugepage_allocator::split_block(mm_block_t* bptr,size_t size)
{
    //std::cout << "split_block("<< (void*)bptr << ")" << std::endl;
    size_t blocksize = UNMASK_SIZE(bptr->size);
    //std::cout << "cur_block_size = " << blocksize << std::endl;
    /* only split if we get at least a small block
       out of it */
    int64_t newblocksize = ALIGNSPLIT(blocksize - ALIGN(size+MM_BLOCK_OVERHEAD));
    //std::cout << "new_block_size = " << newblocksize << std::endl;
    if (newblocksize >= (int64_t)SPLIT_THRESHOLD) {
        /* update blocksize of old block */
        //std::cout << "block_update = " << blocksize-newblocksize << std::endl;
        block_update(bptr,blocksize-newblocksize);
        mm_block_t* newblock = (mm_block_t*)((char*)bptr+(blocksize-newblocksize));
        //std::cout << "new block ptr = " << (void*)newblock << std::endl;
        block_update(newblock,newblocksize);
        coalesce_block(newblock);
    }
}


uint8_t*
hugepage_allocator::hsbrk(size_t size)
{
    ptrdiff_t left = (ptrdiff_t) m_total_size - (m_top - m_base);
    if (left < (ptrdiff_t) size) {  // enough space left?
        throw std::system_error(ENOMEM,std::system_category(),
                                "hugepage_allocator: not enough hugepage memory available");
    }
    uint8_t* new_mem = m_top;
    m_top += size;
    return new_mem;
}

mm_block_t*
hugepage_allocator::new_block(size_t size)
{
    //std::cout << "new_block(" << size << ")" << std::endl;
    size = ALIGN(size+MM_BLOCK_OVERHEAD);
    if (size < MIN_BLOCKSIZE) size = MIN_BLOCKSIZE;
    mm_block_t* ptr = (mm_block_t*) hsbrk(size);
    block_update(ptr,size);
    return ptr;
}

mm_block_t*
hugepage_allocator::last_block()
{
    mm_block_t* last = nullptr;
    //std::cout << "m_top = " << (void*)m_top << std::endl;
    //std::cout << "m_base = " << (void*)m_base << std::endl;
    if (m_top != m_base) {
        mm_block_foot_t* fptr = (mm_block_foot_t*)(m_top - sizeof(size_t));
        //std::cout << "foot of last = " << (void*)fptr << std::endl;
        //std::cout << "size of last = " << UNMASK_SIZE(fptr->size) << std::endl;
        last = (mm_block_t*)(((uint8_t*)fptr) - UNMASK_SIZE(fptr->size) + sizeof(size_t));
        //std::cout << "last = " << (void*)last << std::endl;
    }
    return last;
}

void
block_print(int id,mm_block_t* bptr)
{
    fprintf(stdout, "%d addr=%p size=%lu (%lu) free=%d\n",id,((void*)bptr),
            UNMASK_SIZE(bptr->size),bptr->size,block_isfree(bptr));
    fflush(stdout);
}

void
hugepage_allocator::print_heap()
{
    mm_block_t* bptr = m_first_block;
    size_t id = 0;
    while (bptr) {
        block_print(id,bptr);
        id++;
        bptr = block_next(bptr,m_top);
    }
}

void
hugepage_allocator::remove_from_free_set(mm_block_t* block)
{
    //std::cout << "remove_from_free_set()" << std::endl;
    auto eq_range = m_free_large.equal_range(block->size);
    // find the block amoung the blocks with equal size
    auto itr = eq_range.first;
    auto last = eq_range.second;
    auto found = m_free_large.end();
    while (itr != last) {
        if (itr->second == block) {
            found = itr;
        }
        ++itr;
    }
    if (found == m_free_large.end()) {
        found = last;
    }
    m_free_large.erase(found);
}

void
hugepage_allocator::insert_into_free_set(mm_block_t* block)
{
    //std::cout << "insert_into_free_set("<< (void*)block << "," << UNMASK_SIZE(block->size) << ")" << std::endl;
    //std::cout << "insert_into_free_set("<< (void*)block << "," << block->size << ")" << std::endl;
    m_free_large.insert({block->size,block});
}

mm_block_t*
hugepage_allocator::find_free_block(size_t size_in_bytes)
{
    //std::cout << "find_free_block(" << size_in_bytes << ")" << std::endl;

    mm_block_t* bptr = nullptr;
    auto free_block = m_free_large.lower_bound(size_in_bytes);
    if (free_block != m_free_large.end()) {
        bptr = free_block->second;
        m_free_large.erase(free_block);
    }
    return bptr;
}

void*
hugepage_allocator::mm_alloc(size_t size_in_bytes)
{
    //std::cout << "ALLOC(" << size_in_bytes << ")" << std::endl;
    mm_block_t* bptr = nullptr;
    if ((bptr=find_free_block(size_in_bytes + MM_BLOCK_OVERHEAD)) != nullptr) {
        //std::cout << "found free block = " << (void*)bptr << std::endl;
        block_markused(bptr);
        /* split if we have a block too large for us? */
        split_block(bptr,size_in_bytes);
    } else {
        //std::cout << "no free block found that is big enough!" << std::endl;
        // check if last block is free
        //std::cout << "check last block" << std::endl;
        bptr = last_block();
        if (bptr && block_isfree(bptr)) {
            //std::cout << "last block is free. -> extend!" << std::endl;
            // extent last block as it is free
            size_t blockdatasize = block_getdatasize(bptr);
            size_t needed = ALIGN(size_in_bytes - blockdatasize);
            hsbrk(needed);
            remove_from_free_set(bptr);
            block_update(bptr,blockdatasize+needed+sizeof(size_t)+sizeof(mm_block_foot_t));
            //insert_into_free_set(bptr);
            block_markused(bptr);
        } else {
            bptr = new_block(size_in_bytes);
        }
    }
    //print_heap();
    //void* ptr = block_data(bptr);
    //std::cout << "return ptr = " << ptr << std::endl;
    return block_data(bptr);
}

void
hugepage_allocator::mm_free(void* ptr)
{
    //print_heap();
    //std::cout << "FREE(" << ptr << ")" << std::endl;
    if (ptr) {
        mm_block_t* bptr = block_cur(ptr);
        block_markfree(bptr);
        /* coalesce if needed. otherwise just add */
        coalesce_block(bptr);
    }
    //print_heap();
}

void*
hugepage_allocator::mm_realloc(void* ptr, size_t size)
{
    //print_heap();
    //std::cout << "REALLOC(" << ptr << "," << size << ")" << std::endl;
    /* handle special cases first */
    if (nullptr==ptr) return mm_alloc(size);
    if (size==0) {
        mm_free(ptr);
        return nullptr;
    }
    mm_block_t* bptr = block_cur(ptr);

    bool need_malloc = 0;
    size_t blockdatasize = block_getdatasize(bptr);
    /* we do nothing if the size is equal to the block */
    if (size == blockdatasize) {
        //std::cout << "return ptr = " << ptr << std::endl;
        return ptr; /* do nothing if size fits already */
    }
    if (size < blockdatasize) {
        /* we shrink */
        /* do we shrink enough to perform a split? */
        //std::cout << "shrink!" << std::endl;
        split_block(bptr,size);
    } else {
        //std::cout << "expand!" << std::endl;
        /* we expand */
        /* if the next block is free we could use it! */
        mm_block_t* next = block_next(bptr,m_top);
        if (!next) {
            //std::cout << "no next! -> expand!" << std::endl;
            // we are the last block so we just expand
            blockdatasize = block_getdatasize(bptr);
            size_t needed = ALIGN(size - blockdatasize);
            hsbrk(needed);
            block_update(bptr,UNMASK_SIZE(bptr->size)+needed);
            return block_data(bptr);
        } else {
            // we are not the last block
            //std::cout << "try combine next" << std::endl;
            if (next && block_isfree(next)) {
                /* do we have enough space if we use the next block */
                if (blockdatasize + UNMASK_SIZE(next->size) >= size) {
                    /* the next block is enough! */
                    /* remove the "next" block from the free list */
                    remove_from_free_set(next);
                    /* add the size of our block */
                    block_update(bptr,UNMASK_SIZE(bptr->size)+UNMASK_SIZE(next->size));
                } else {
                    /* the next block is not enough. we allocate a new one instead */
                    need_malloc = true;
                }
            } else {
                /* try combing the previous block if free */
                //std::cout << "try combine prev" << std::endl;
                mm_block_t* prev = block_prev(bptr,m_first_block);
                if (prev && block_isfree(prev)) {
                    if (blockdatasize + UNMASK_SIZE(prev->size) >= size) {
                        remove_from_free_set(prev);
                        size_t newsize = UNMASK_SIZE(prev->size)+UNMASK_SIZE(bptr->size);
                        block_update(prev,newsize);
                        block_markused(prev);
                        /* move the data into the previous block */
                        ptr = memmove(block_data(prev),ptr,blockdatasize);
                    } else {
                        /* not enough in the prev block */
                        need_malloc = true;
                    }
                } else {
                    /* prev block not free. get more memory */
                    need_malloc = true;
                }
            }
        }
    }
    if (need_malloc) {
        //std::cout << "need_alloc in REALLOC!" << std::endl;
        void* newptr = mm_alloc(size);
        memcpy(newptr,ptr,size);
        mm_free(ptr);
        ptr = newptr;
    }
    //print_heap();
    //std::cout << "return ptr = " << ptr << std::endl;
    return ptr;
}

uint64_t extract_number(std::string& line)
{
    std::string num_str;
    for (size_t i=line.size()-1; i+1>=1; i--) {
        if (isdigit(line[i])) {
            num_str.insert(num_str.begin(),line[i]);
        } else {
            if (num_str.size() > 0) {
                break;
            }
        }
    }
    return std::strtoull(num_str.c_str(),nullptr,10);
}

uint64_t extract_multiplier(std::string& line)
{
    uint64_t num = 1;
    if (line[line.size()-2] == 'k' || line[line.size()-2] == 'K') {
        num = 1024;
    }
    if (line[line.size()-2] == 'm' || line[line.size()-2] == 'M') {
        num = 1024*1024;
    }
    if (line[line.size()-2] == 'g' || line[line.size()-2] == 'G') {
        num = 1024*1024*1024;
    }
    return num;
}

size_t
hugepage_allocator::determine_available_hugepage_memory()
{
    size_t size_in_bytes = 0;
    size_t page_size_in_bytes = 0;
    size_t num_free_pages = 0;
    const std::string meminfo_file = "/proc/meminfo";
    const std::string ps_str = "Hugepagesize:";
    const std::string pf_str = "HugePages_Free:";
    std::ifstream mifs(meminfo_file);
    if (mifs.is_open()) {
        // find size of one page
        std::string line;
        while (std::getline(mifs, line)) {
            auto ps = std::mismatch(ps_str.begin(),ps_str.end(), line.begin());
            if (ps.first == ps_str.end()) {
                page_size_in_bytes = extract_number(line) * extract_multiplier(line);
            }
            auto pf = std::mismatch(pf_str.begin(),pf_str.end(), line.begin());
            if (pf.first == pf_str.end()) {
                num_free_pages = extract_number(line);
            }
        }
        size_in_bytes = page_size_in_bytes*num_free_pages;
    } else {
        throw std::system_error(ENOMEM,std::system_category(),
                                "hugepage_allocator could not automatically determine available hugepages");
    }
    return size_in_bytes;
}


}
