# Supplementary material for: Bitpacking techniques for indexing genomes: I. Hash tables
Source: Algorithms Mol Biol. 2016 Apr 18;11:5. doi: 10.1186/s13015-016-0069-5 (PMC4835851; doi:10.1186/s13015-016-0069-5)
Supplement: Supplementary file 1 — 10.1007/s13015-016-0069-5 Source code. Source code in an archive format, using tar and bzip2, for all bitpacking implementations of hash tables, based on a modification of the SDSL 2.0 package. Package also includes the benchmarking programs used for timing experiments. This is the same package as provided in our companion paper on bitpacking for enhanced suffix arrays. [file 13015_2016_69_MOESM1_ESM.bz2 › sdsl-lite-modified/lib/construct_lcp.cpp]

/* sdsl - succinct data structures library
    Copyright (C) 2012-2013 Simon Gog
    Copyright (C) 2013 Timo Beller
*/

#include "sdsl/construct_lcp.hpp"
#include "sdsl/construct.hpp"
#include <stdexcept>
#include <algorithm>

namespace sdsl
{

void construct_lcp_semi_extern_PHI(cache_config& config)
{
    typedef int_vector<>::size_type size_type;
    int_vector_buffer<> sa_buf(cache_file_name(conf::KEY_SA, config));
    size_type n = sa_buf.size();
    if (1==n) {
        int_vector<> lcp(1, 0);
        store_to_cache(lcp, conf::KEY_LCP, config);
        return;
    }
    const uint8_t log_q = 6; // => q=64
    const uint32_t q = 1<<log_q;
    const uint64_t modq = bits::lo_set[log_q];

    // n-1 is the maximum entry in SA
    int_vector<64> plcp((n-1+q)>>log_q);

    for (size_type i=0, sai_1=0; i < n; ++i) {   // we can start at i=0. if SA[i]%q==0
        // we set PHI[(SA[i]=n-1)%q]=0, since T[0]!=T[n-1]
        size_type sai = sa_buf[i];
        if ((sai & modq) == 0) {
            if ((sai>>log_q) >= plcp.size()) {
//                    std::cerr<<"sai="<<sai<<" log_q="<<log_q<<" sai>>log_q="<<(sai>>log_q)<<" "<<sai_1<<std::endl;
//                    std::cerr<<"n="<<n<<" "<<" plcp.size()="<<plcp.size();
            }
            plcp[sai>>log_q] = sai_1;
        }
        sai_1 = sai;
    }

    int_vector<8> text;
    load_from_cache(text, conf::KEY_TEXT, config);

    for (size_type i=0,j,k,l=0; i < plcp.size(); ++i) {
        j =	i<<log_q;   // j=i*q
        k = plcp[i];
        while (text[j+l] == text[k+l])
            ++l;
        plcp[i] = l;
        if (l >= q) {
            l -= q;
        } else {
            l = 0;
        }
    }

    size_type buffer_size = 4000000; // buffer_size is a multiple of 8!
    sa_buf.buffersize(buffer_size);
    int_vector_buffer<> lcp_out_buf(cache_file_name(conf::KEY_LCP, config), std::ios::out, buffer_size, sa_buf.width());	// open buffer for plcp

    for (size_type i=0, sai_1=0,l=0, sai=0,iq=0; i < n; ++i) {
        /*size_type*/ sai = sa_buf[i];
//				std::cerr<<"i="<<i<<" sai="<<sai<<std::endl;
        if ((sai & modq) == 0) { // we have already worked the value out ;)
            lcp_out_buf[i] = l=plcp[sai>>log_q];
        } else {
            /*size_type*/ iq = sai & bits::lo_unset[log_q];
            l  = plcp[sai>>log_q];
            if (l >	(sai-iq))
                l -= (sai-iq);
            else
                l=0;
            while (text[ sai+l ] == text[ sai_1+l ])
                ++l;
            lcp_out_buf[i] = l;
        }
#ifdef CHECK_LCP
        size_type j=0;
        for (j=0; j<l; ++j) {
            if (text[sai+j] !=text[sai_1+j]) {
                std::cout<<"lcp["<<i<<"]="<<l<<" is two big! "<<j<<" is right!"<<" sai="<<sai<<std::endl;
                if ((sai&modq)!=0)
                    std::cout<<" plcp[sai>>log_q]="<<plcp[sai>>log_q]<<" sai-iq="<<sai-iq<<" sai="<<sai<<" sai-iq="<<sai-iq<<std::endl;
                break;
            }
        }
#endif
        sai_1 = sai;
    }
    lcp_out_buf.close();
    register_cache_file(conf::KEY_LCP, config);
    return;
}

void construct_lcp_go(cache_config& config)
{
    typedef int_vector<>::size_type size_type;
#ifdef STUDY_INFORMATIONS
    size_type racs  = 0; // random accesses to the text
    size_type matches = 0;
    size_type comps2 = 0; // comparisons the second phase
#endif
    int_vector<8> text;
    load_from_cache(text, conf::KEY_TEXT, config);
    int_vector_buffer<> sa_buf(cache_file_name(conf::KEY_SA, config));   // initialize buffer for suffix array
    const size_type n = sa_buf.size();
    const size_type m = 254; // LCP[i] == m+1 corresp. to LCP[i]>= m+1; LCP[i] <= m corresp. to LCP[i] was calculated

    if (1==n) {
        int_vector<> lcp(1, 0);
        store_to_cache(lcp, conf::KEY_LCP, config);
        return;
    }

    size_type cnt_c[257] = {0};   // counter for each character in the text
    size_type cnt_cc[257] = {0};  // prefix sum of the counter cnt_c
    size_type cnt_cc2[257] = {0};  //
    size_type omitted_c[257] = {0};  // counts the omitted occurrences for the second phase
    size_type prev_occ_in_bwt[256] = {0};  // position of the previous occurrence of each character c in the bwt
    for (size_type i=0; i<256; ++i) prev_occ_in_bwt[i] = (size_type)-1; // initialize the array with -1
    unsigned char alphabet[257] = {0};
    uint8_t sigma = 0;

    tLI m_list[2][256];
    size_type m_char_count[2] = {0};
    uint8_t m_chars[2][256] = {{0},{0}};

    size_type nn = 0; // n' for phase 2
    // phase 1: calculate lcp_sml;  memory consumption: 2n bytes (lcp_sml=n bytes, text=n bytes)
    {

        int_vector<8> lcp_sml(n, 0); // initialize array for small values of first phase; note lcp[0]=0
        size_type done_cnt=0;

        for (size_type i=0; i<n; ++i) { // initialize cnt_c
            ++cnt_c[text[i]+1];
        }
        for (int i=1; i<257; ++i) { // calculate sigma and initailize cnt_cc
            if (cnt_c[i] > 0) {
                alphabet[sigma++] = (unsigned char)(i-1);
            }
            cnt_cc[i] = cnt_c[i] + cnt_cc[i-1];
        }
        alphabet[sigma] = '\0';
        {
            int_vector_buffer<8> bwt_buf(cache_file_name(conf::KEY_BWT, config)); // initialize buffer of bwt
            size_type sai_1 = sa_buf[0];  // store value of sa[i-1]
            uint8_t bwti_1 = bwt_buf[0];       // store value of BWT[i-1]
            lcp_sml[ cnt_cc[bwti_1]++ ] = 0;   // lcp_sml[ LF[0] ] = 0
            prev_occ_in_bwt[bwti_1] = 0;  // init previous occurence of character BWT[0]
            ++omitted_c[alphabet[0]];	  //

            int_vector<64> rmq_stack(2*(m+10));   // initialize stack for m+10 elements representing (position, value)
            rmq_stack[0] = 0; rmq_stack[1] = 0;  // first element (-1, -1)
            rmq_stack[2] = 1; rmq_stack[3] = 0;  // second element (0, -1)
            size_type rmq_end=3;				 // index of the value of the topmost element

            const size_type m_mod2 = m%2;
            uint8_t cur_c = alphabet[1];
            size_type big_val = 0;
            for (size_type i=1, sai, cur_c_idx=1, cur_c_cnt=cnt_c[alphabet[1]+1]; i < n; ++i, --cur_c_cnt) {
                uint8_t bwti = bwt_buf[i];
                sai = sa_buf[i];
                size_type lf = cnt_cc[bwti];
                if (!cur_c_cnt) {// cur_c_cnt==0, if there is no more occurence of the current character
                    if (cur_c_cnt < sigma) {
                        cur_c_cnt = cnt_c[(cur_c=alphabet[++cur_c_idx])+1];
                    }
                }
                size_type l=0;
                if (i >= cnt_cc[cur_c]) { // if the current lcp entry is not already done   TODO: schleife von i bis cnt_cc[cur_c]
                    if (bwti == bwti_1 and lf < i) {  // BWT[i]==BWT[i-1]
                        l = lcp_sml[lf] ? lcp_sml[lf]-1 : 0; // l = LCP[LF[i]]-1; l < m+1
                        if (l == m) { // if LCP[LF[i]] == m+1; otherwise LCP[LF[i]] < m+1  the result is correct
                            l += (text[sai_1+m] == text[sai+m]);
#ifdef STUDY_INFORMATIONS
                            if ((sai_1^sai)>>6) // if i and phii are in the same cache line
                                ++racs;
#endif
                        }
                        lcp_sml[i] = l;
                        ++done_cnt;
                    } else { // BWT[i] != BWT[i-1] or LF[i] > i
                        if (lf < i)
                            l = lcp_sml[lf] ? lcp_sml[lf]-1 : 0;
#ifdef STUDY_INFORMATIONS
                        if ((sai_1^sai)>>6) // if i and phii are in the same cache line
                            ++racs;
#endif
                        while (text[sai_1+l] == text[sai+l] and l < m+1) {
                            ++l;
#ifdef STUDY_INFORMATIONS
                            ++matches;
#endif
                        }
                        lcp_sml[i] = l;
                    }
                } else { // if already done
                    l = lcp_sml[i];  // load LCP value
                }
                if (l > m) {
                    ++big_val;
                    if (i > 10000 and i < 10500 and big_val > 3000) { // if most of the values are big: switch to PHI algorithm
                        util::clear(text);
                        util::clear(lcp_sml);
                        construct_lcp_PHI<8>(config);
                        return;
                    }
                }
                // invariant: l <= m+1
                // begin update rmq_stack
                size_type x = l+1;
                size_type j = rmq_end;
                while (x <= rmq_stack[j]) j-=2;  // pop all elements with value >= l
                rmq_stack[++j] = i+1; // push position i
                rmq_stack[++j] = x;	  // push value	l
                rmq_end = j;          // update index of the value of the topmost element
                if (lf > i) {   // if LF[i] > i, we can calculate LCP[LF[i]] in constant time with rmq
                    ++done_cnt;
                    // rmq query for lcp-values in the interval I=[prev_occ_in_bwt[BWT[i]]+1..i]
                    // rmq is linear in the stack size; can also be implemented with binary search on the stack
                    size_type x_pos = prev_occ_in_bwt[bwti]+2;
                    size_type j = rmq_end-3;
                    while (x_pos <= rmq_stack[j]) j-=2;   //  search smallest value in the interval I
                    lcp_sml[lf] = rmq_stack[j+3] - (rmq_stack[j+3]==m+2); // if lcp-value equals m+1, we subtract 1
                }
                if (l >= m) {
                    if (l == m)
                        push_front_m_index(nn, cur_c, m_list[m_mod2], m_chars[m_mod2], m_char_count[m_mod2]);
                    ++nn;
                } else
                    ++omitted_c[cur_c];

                prev_occ_in_bwt[bwti] = i;  	 // update previous position information for character BWT[i]
                ++cnt_cc[bwti];					 // update counter and therefore the LF information
                sai_1 = sai;					 // update SA[i-1]
                bwti_1 = bwti;					 // update BWT[i-1]
            }
        }
        util::clear(text);

        if (n > 1000 and nn > 5*(n/6)) {  // if we would occupy more space than the PHI algorithm => switch to PHI algorithm
            util::clear(lcp_sml);
            construct_lcp_PHI<8>(config);
            return;
        }
        store_to_cache(lcp_sml, "lcp_sml", config);
    }
#ifdef STUDY_INFORMATIONS
    std::cout<<"# n="<<n<<" nn="<<nn<<" nn/n="<<((double)nn)/n<<std::endl;
#endif

    // phase 2: calculate lcp_big
    {
//			std::cout<<"# begin calculating LF' values"<<std::endl;
        int_vector<> lcp_big(nn, 0, bits::hi(n-1)+1); // lcp_big first contains adapted LF values and finally the big LCP values
        {
            // initialize lcp_big with adapted LF values
            bit_vector todo(n,0);  // bit_vector todo indicates which values are >= m in lcp_sml
            {
                // initialize bit_vector todo
                int_vector_buffer<8> lcp_sml_buf(cache_file_name("lcp_sml", config)); // load lcp_sml
                for (size_type i=0; i < n; ++i) {
                    if (lcp_sml_buf[i] >= m) {
                        todo[i] = 1;
                    }
                }
            }

            cnt_cc2[0] = cnt_cc[0]= 0;
            for (size_type i=1, omitted_sum=0; i<257; ++i) { // initialize cnt_cc and cnt_cc2
                cnt_cc[i] = cnt_c[i] + cnt_cc[i-1];
                omitted_sum += omitted_c[i-1];
                cnt_cc2[i] = cnt_cc[i] - omitted_sum;
            }

            int_vector_buffer<8> bwt_buf(cache_file_name(conf::KEY_BWT, config)); // load BWT
            for (size_type i=0, i2=0; i < n; ++i) {
                uint8_t b = bwt_buf[i];  // store BWT[i]
                size_type lf_i = cnt_cc[b]; // LF[i]
                if (todo[i]) { // LCP[i] is a big value
                    if (todo[lf_i]) { // LCP[LF[i]] is a big entry
                        lcp_big[i2] = cnt_cc2[b]; // LF'[i]
                    }/*else{
							lcp_big[i2] = 0;
						}*/
                    ++i2;
                }
                if (todo[lf_i]) { // LCP[LF[i]] is a big entry
                    ++cnt_cc2[b];	// increment counter for adapted LF
                }
                ++cnt_cc[b]; // increment counter for LF
            }
        }

//			std::cout<<"# begin initializing bwt2, shift_bwt2, run2"<<std::endl;
        int_vector<8> bwt2(nn), shift_bwt2(nn); // BWT of big LCP values, and shifted BWT of big LCP values
        bit_vector run2(nn+1);					// indicates for each entry i, if i and i-1 are both big LCP values
        run2[nn] = 0;							// index nn is not a big LCP value
        {
            // initialize bwt2, shift_bwt2, adj2
            int_vector_buffer<8> lcp_sml_buf(cache_file_name("lcp_sml", config)); // load lcp_sml
            int_vector_buffer<8> bwt_buf(cache_file_name(conf::KEY_BWT, config)); // load BWT
            uint8_t b_1 = '\0'; // BWT[i-1]
            bool is_run = false;
            for (size_type i=0, i2=0; i < n; ++i) {
                uint8_t b = bwt_buf[i];
                if (lcp_sml_buf[i] >= m) {
                    bwt2[i2] 		= b;
                    shift_bwt2[i2]	= b_1;
                    run2[i2] 		= is_run;
                    is_run 			= true;
                    ++i2;
                } else {
                    is_run = false;
                }
                b_1 = b;
            }
        }

        bit_vector todo2(nn+1, 1); // init all values with 1, except
        todo2[nn] = 0; 			   // the last one! (handels case "i < nn")

//			std::cout<<"# begin calculating m-indices"<<std::endl;
        {
            // calculate m-indices, (m+1)-indices,... until we are done
            size_type m2 = m;
            size_type char_ex[256]; for (size_type i=0; i<256; ++i) char_ex[i] = nn;
            size_type char_occ=0;
            size_type m_mod2 = m2%2, mm1_mod2 = (m2+1)%2;
            while (m_char_count[m_mod2] > 0) { // while there are m-indices, calculate (m+1)-indices and write m-indices
                // For all values LCP[i] >= m2 it follows that todo2[i] == 1
                // list m_list[mm1_mod2][b] is sorted in decreasing order
                ++m2;
                mm1_mod2 = (m2+1)%2, m_mod2 = m2%2;
                m_char_count[m_mod2] = 0;

                std::sort(m_chars[mm1_mod2], m_chars[mm1_mod2]+m_char_count[mm1_mod2]); // TODO: ersetzen?

                for (size_type mc=0; mc<m_char_count[mm1_mod2]; ++mc) { // for every character
                    tLI& mm1_mc_list = m_list[mm1_mod2][m_chars[mm1_mod2][ m_char_count[mm1_mod2]-1-  mc ]];
//						size_type old_i = nn;
                    while (!mm1_mc_list.empty()) {
                        size_type i = mm1_mc_list.front();  // i in [0..n-1]
                        mm1_mc_list.pop_front();
                        // For all values LCP[i] >= m-1 it follows that todo2[i] == 1
                        for (size_type k=i; todo2[k]; --k) {
#ifdef STUDY_INFORMATIONS
                            ++comps2;
#endif
                            uint8_t b = shift_bwt2[k];
                            if (char_ex[b] != i) {
                                char_ex[b] = i;
                                ++char_occ;
                            }
                            if (!run2[k])
                                break;
                        }
                        for (size_type k=i; todo2[k] and char_occ; ++k) {
#ifdef STUDY_INFORMATIONS
                            ++comps2;
#endif
                            uint8_t b = bwt2[k];
                            if (char_ex[b] == i) {
                                size_type p = lcp_big[k];
                                push_back_m_index(p, b, m_list[m_mod2], m_chars[m_mod2], m_char_count[m_mod2]);
                                char_ex[b] = nn;
                                --char_occ;
                            }
                            if (!run2[k+1])
                                break;
                        }
                        lcp_big[ i ] = m2-1;
                        todo2[ i ] = 0;
//							old_i = i;
                    }
                }
            }

        }

        store_to_cache(lcp_big, "lcp_big", config);
    } // end phase 2

//		std::cout<<"# merge lcp_sml and lcp_big"<<std::endl;
    // phase 3: merge lcp_sml and lcp_big and save to disk
    {
        const size_type buffer_size = 1000000; // buffer_size has to be a multiple of 8!
        int_vector_buffer<> lcp_big_buf(cache_file_name("lcp_big", config)); 					// file buffer containing the big LCP values
        int_vector_buffer<8> lcp_sml_buf(cache_file_name("lcp_sml", config), std::ios::in, buffer_size);		// file buffer containing the small LCP values
        int_vector_buffer<> lcp_buf(cache_file_name(conf::KEY_LCP, config), std::ios::out, buffer_size, lcp_big_buf.width()); // buffer for the resulting LCP array
        for (size_type i=0, i2=0; i < n; ++i) {
            size_type l = lcp_sml_buf[i];
            if (l >= m) { // if l >= m it is stored in lcp_big
                l = lcp_big_buf[i2];
                ++i2;
            }
            lcp_buf[i] = l;
        }
        lcp_buf.close();
    }
    register_cache_file(conf::KEY_LCP, config);

#ifdef STUDY_INFORMATIONS
    std::cout<<"# racs: "<<racs<<std::endl;
    std::cout<<"# matches: "<<matches<<std::endl;
    std::cout<<"# comps2: "<<comps2<<std::endl;
#endif
    return;
}

void construct_lcp_goPHI(cache_config& config)
{
    typedef int_vector<>::size_type size_type;
    int_vector<8> text;
    load_from_cache(text, conf::KEY_TEXT, config);  // load text from file system
    int_vector_buffer<> sa_buf(cache_file_name(conf::KEY_SA, config));   // initialize buffer for suffix array
    const size_type n = sa_buf.size();
    const size_type m = 254; // LCP[i] == m+1 corresp. to LCP[i]>= m+1; LCP[i] <= m corresp. to LCP[i] was calculated

    if (1==n) {
        int_vector<> lcp(1, 0);
        store_to_cache(lcp, conf::KEY_LCP, config);
        return;
    }

    size_type cnt_c[257] = {0};   // counter for each character in the text
    size_type cnt_cc[257] = {0};  // prefix sum of the counter cnt_c
    size_type omitted_c[257] = {0};  // counts the omitted occurrences for the second phase
    size_type prev_occ_in_bwt[256] = {0};  // position of the previous occurrence of each character c in the bwt
    for (size_type i=0; i<256; ++i) prev_occ_in_bwt[i] = (size_type)-1; // initialize the array with -1
    unsigned char alphabet[257] = {0};
    uint8_t sigma = 0;

    size_type nn = 0; // n' for phase 2
    // phase 1: calculate lcp_sml;  memory consumption: 2n bytes (lcp_sml=n bytes, text=n bytes)
    {

        int_vector<8> lcp_sml(n, 0); // initialize array for small values of first phase; note lcp[0]=0
        size_type done_cnt=0;

        for (size_type i=0; i<n; ++i) { // initialize cnt_c
            ++cnt_c[text[i]+1];
        }
        for (int i=1; i<257; ++i) { // calculate sigma and initailize cnt_cc
            if (cnt_c[i] > 0) {
                alphabet[sigma++] = (unsigned char)(i-1);
            }
            cnt_cc[i] = cnt_c[i] + cnt_cc[i-1];
        }
        alphabet[sigma] = '\0';
        {
            int_vector_buffer<8> bwt_buf(cache_file_name(conf::KEY_BWT, config)); // initialize buffer of bwt
            size_type sai_1 = sa_buf[0];  // store value of sa[i-1]
            uint8_t bwti_1 = bwt_buf[0];       // store value of BWT[i-1]
            lcp_sml[ cnt_cc[bwti_1]++ ] = 0;   // lcp_sml[ LF[0] ] = 0
            prev_occ_in_bwt[bwti_1] = 0;  // init previous occurence of character BWT[0]
            ++omitted_c[alphabet[0]];	  //

            int_vector<64> rmq_stack(2*(m+10));   // initialize stack for m+10 elements representing (position, value)
            rmq_stack[0] = 0; rmq_stack[1] = 0;  // first element (-1, -1)
            rmq_stack[2] = 1; rmq_stack[3] = 0;  // second element (0, -1)
            size_type rmq_end=3;				 // index of the value of the topmost element

            uint8_t cur_c = alphabet[1];
            for (size_type i=1, sai, cur_c_idx=1, cur_c_cnt=cnt_c[alphabet[1]+1]; i < n; ++i, --cur_c_cnt) {
                uint8_t bwti = bwt_buf[i];
                sai = sa_buf[i];
                size_type lf = cnt_cc[bwti];
                if (!cur_c_cnt) {// cur_c_cnt==0, if there is no more occurence of the current character
                    if (cur_c_cnt < sigma) {
                        cur_c_cnt = cnt_c[(cur_c=alphabet[++cur_c_idx])+1];
                    }
                }
                size_type l=0;
                if (i >= cnt_cc[cur_c]) { // if the current lcp entry is not already done   TODO: schleife von i bis cnt_cc[cur_c]
                    if (bwti == bwti_1 and lf < i) {  // BWT[i]==BWT[i-1]
                        l = lcp_sml[lf] ? lcp_sml[lf]-1 : 0; // l = LCP[LF[i]]-1; l < m+1
                        if (l == m) { // if LCP[LF[i]] == m+1; otherwise LCP[LF[i]] < m+1  the result is correct
                            l += (text[sai_1+m] == text[sai+m]);
                        }
                        lcp_sml[i] = l;
                        ++done_cnt;
                    } else { // BWT[i] != BWT[i-1] or LF[i] > i
                        if (lf < i)
                            l = lcp_sml[lf] ? lcp_sml[lf]-1 : 0;
                        while (text[sai_1+l] == text[sai+l] and l < m+1) {
                            ++l;
                        }
                        lcp_sml[i] = l;
                    }
                } else { // if already done
                    l = lcp_sml[i];  // load LCP value
                }
                // invariant: l <= m+1
                // begin update rmq_stack
                size_type x = l+1;
                size_type j = rmq_end;
                while (x <= rmq_stack[j]) j-=2;  // pop all elements with value >= l
                rmq_stack[++j] = i+1; // push position i
                rmq_stack[++j] = x;	  // push value	l
                rmq_end = j;          // update index of the value of the topmost element
                if (lf > i) {   // if LF[i] > i, we can calculate LCP[LF[i]] in constant time with rmq
                    ++done_cnt;
                    // rmq query for lcp-values in the interval I=[prev_occ_in_bwt[BWT[i]]+1..i]
                    // rmq is linear in the stack size; can also be implemented with binary search on the stack
                    size_type x_pos = prev_occ_in_bwt[bwti]+2;
                    size_type j = rmq_end-3;
                    while (x_pos <= rmq_stack[j]) j-=2;   //  search smallest value in the interval I
                    lcp_sml[lf] = rmq_stack[j+3] - (rmq_stack[j+3]==m+2); // if lcp-value equals m+1, we subtract 1
                }
                if (l > m) {
                    ++nn;
                } else
                    ++omitted_c[cur_c];

                prev_occ_in_bwt[bwti] = i;  	 // update previous position information for character BWT[i]
                ++cnt_cc[bwti];					 // update counter and therefore the LF information
                sai_1 = sai;					 // update SA[i-1]
                bwti_1 = bwti;					 // update BWT[i-1]
            }
        }
        store_to_cache(lcp_sml, "lcp_sml", config);
    }

    // phase 2: calculate lcp_big with PHI algorithm on remaining entries of LCP
    {
        int_vector<> lcp_big(0, 0, bits::hi(n-1)+1);//nn, 0, bits::hi(n-1)+1);
        {

            memory_monitor::event("lcp-init-phi-begin");
            size_type sa_n_1 = 0;  // value for SA[n-1]
            bit_vector todo(n,0);  // bit_vector todo indicates which values are > m in lcp_sml
            {
                // initialize bit_vector todo
                int_vector_buffer<8> lcp_sml_buf(cache_file_name("lcp_sml", config)); // load lcp_sml
                int_vector_buffer<> sa_buf(cache_file_name(conf::KEY_SA, config)); // load sa
                for (size_type i=0; i < n; ++i) {
                    if (lcp_sml_buf[i] > m) {
                        todo[sa_buf[i]] = 1;
                    }
                }
                sa_n_1 = sa_buf[n-1];
            }
            rank_support_v<> todo_rank(&todo); // initialize rank for todo

            const size_type bot = sa_n_1;
            int_vector<> phi(nn, bot, bits::hi(n-1)+1); // phi

            int_vector_buffer<8> bwt_buf(cache_file_name(conf::KEY_BWT, config)); // load BWT
            int_vector_buffer<> sa_buf(cache_file_name(conf::KEY_SA, config)); // load sa
            int_vector_buffer<8> lcp_sml_buf(cache_file_name("lcp_sml", config)); // load lcp_sml
            uint8_t b_1 = 0;
            for (size_type i=0,sai_1=0; i < n; ++i) { // initialize phi
                uint8_t b = bwt_buf[i];  // store BWT[i]
                size_type sai = sa_buf[i];
                if (lcp_sml_buf[i] > m and b != b_1) {  // if i is a big irreducable value
                    phi[todo_rank(sai)] = sai_1;
                } // otherwise phi is equal to bot
                b_1 = b;
                sai_1 = sai;
            }
            memory_monitor::event("lcp-init-phi-end");

            memory_monitor::event("lcp-calc-plcp-begin");
            for (size_type i=0, ii=0, l=m+1,p=0; i < n and ii<nn; ++i) { // execute compact Phi algorithm
                if (todo[i]) {
                    if (i > 0 and todo[i-1])
                        l = l-1;
                    else
                        l = m+1;
                    if ((p=phi[ii]) != bot) {
                        while (text[i+l] == text[p+l]) ++l;
                    }
                    phi[ii++] = l;
                }
            }
            memory_monitor::event("lcp-calc-plcp-end");
            util::clear(text);

            memory_monitor::event("lcp-calc-lcp-begin");
            lcp_big.resize(nn);
            for (size_type i = 0, ii = 0; i < n and ii<nn; ++i) {
                if (lcp_sml_buf[i] > m) {
                    lcp_big[ii++] = phi[todo_rank(sa_buf[i])];
                }
            }
            memory_monitor::event("lcp-calc-lcp-end");
        }
        store_to_cache(lcp_big, "lcp_big", config);
    } // end phase 2

//		std::cout<<"# merge lcp_sml and lcp_big"<<std::endl;
    // phase 3: merge lcp_sml and lcp_big and save to disk
    {
        const size_type buffer_size = 1000000; // buffer_size has to be a multiple of 8!
        int_vector_buffer<> lcp_big_buf(cache_file_name("lcp_big", config)); 					// file buffer containing the big LCP values
        int_vector_buffer<8> lcp_sml_buf(cache_file_name("lcp_sml", config), std::ios::in, buffer_size);		// file buffer containing the small LCP values
        int_vector_buffer<> lcp_buf(cache_file_name(conf::KEY_LCP, config), std::ios::out, buffer_size, lcp_big_buf.width()); // file buffer for the resulting LCP array

        for (size_type i=0, i2=0; i < n; ++i) {
            size_type l = lcp_sml_buf[i];
            if (l > m) { // if l > m it is stored in lcp_big
                l = lcp_big_buf[i2];
                ++i2;
            }
            lcp_buf[i] = l;
        }
        lcp_big_buf.close(true); // close buffer and remove file
        lcp_sml_buf.close(true); // close buffer and remove file
    }
    register_cache_file(conf::KEY_LCP, config);
    return;
}

void construct_lcp_bwt_based(cache_config& config)
{
    typedef int_vector<>::size_type size_type;
    std::string lcp_file = cache_file_name(conf::KEY_LCP, config);

    // create WT
    memory_monitor::event("lcp-bwt-create-wt-huff-begin");
    wt_huff<bit_vector, rank_support_v<>, select_support_scan<1>, select_support_scan<0>> wt_bwt;
    construct(wt_bwt, cache_file_name(conf::KEY_BWT, config));
    uint64_t n = wt_bwt.size();
    memory_monitor::event("lcp-bwt-create-wt-huff-end");

    // init
    memory_monitor::event("lcp-bwt-init-begin");
    size_type lcp_value = 0;                      // current LCP value
    size_type lcp_value_offset = 0;               // Largest LCP value in LCP array, that was written on disk
    size_type phase = 0;                          // Count how often the LCP array was written on disk

    size_type intervals = 0;                      // number of intervals which are currently stored
    size_type intervals_new = 0;                  // number of new intervals

    std::queue<size_type> q;                      // Queue for storing the intervals
    std::vector<bit_vector> dict(2);              // bit_vector for storing the intervals
    size_type source = 0, target = 1;             // Defines which bit_vector is source and which is target
    bool queue_used = true;
    size_type use_queue_and_wt = n/2048;          // if intervals < use_queue_and_wt, then use queue and wavelet tree
    // else use dictionary and wavelet tree

    size_type quantity;                           // quantity of characters in interval
    std::vector<unsigned char> cs(wt_bwt.sigma);  // list of characters in the interval
    std::vector<size_type> rank_c_i(wt_bwt.sigma);// number of occurrence of character in [0 .. i-1]
    std::vector<size_type> rank_c_j(wt_bwt.sigma);// number of occurrence of character in [0 .. j-1]

    // Calculate how many bit are for each lcp value available, to limit the memory usage to 20n bit = 2,5n byte, use at moste 8 bit
    size_type bb = (n*20-size_in_bytes(wt_bwt)*8*1.25-5*n)/n; 	// 20n - size of wavelet tree * 1.25 for rank support - 5n for bit arrays - n for index_done array
    if (n*20 < size_in_bytes(wt_bwt)*8*1.25+5*n) {
        bb = 6;
    }
    bb = std::min(bb, (size_type)8);

    size_type lcp_value_max = (1ULL<<bb)-1;       // Largest LCP value that can be stored into the LCP array
    size_type space_in_bit_for_lcp = n*bb;        // Space for the LCP array in main memory

#ifdef STUDY_INFORMATIONS
    std::cout << "# l=" << n << " b=" << (int)bb << " lcp_value_max=" << lcp_value_max << " size_in_bytes(wt_bwt<v,bs,bs>)=" << size_in_bytes(wt_bwt) << std::endl;
#endif

    // init partial_lcp
    int_vector<> partial_lcp(n, 0, bb);   // LCP array

    // init index_done
    bit_vector index_done(n+1, false);    // bit_vector indicates if entry LCP[i] is amend
    rank_support_v<> ds_rank_support;     // Rank support for bit_vector index_done

    // create C-array
    std::vector<size_type> C;             // C-Array: C[i] = number of occurrences of characters < i in the input
    create_C_array(C, wt_bwt);
    memory_monitor::event("lcp-bwt-init-begin-end");
    // calculate lcp
    memory_monitor::event("lcp-bwt-calc-values-begin");

    // calculate first intervals
    partial_lcp[0] = 0;
    index_done[0] = true;
    interval_symbols(wt_bwt, 0, n, quantity, cs, rank_c_i, rank_c_j);
    for (size_type i=0; i<quantity; ++i) {
        unsigned char c = cs[i];
        size_type a_new = C[c] + rank_c_i[i];
        size_type b_new = C[c] + rank_c_j[i];

        // Save LCP value if not seen before
        if (!index_done[b_new]) {
            if (b_new < n) partial_lcp[b_new] = lcp_value;
            index_done[b_new] = true;
            // Save interval
            q.push(a_new); q.push(b_new);
            ++intervals;
        }
    }
    ++lcp_value;

    // calculate LCP values phase by phase
    while (intervals) {
        if (intervals < use_queue_and_wt && !queue_used) {
            memory_monitor::event("lcp-bwt-bitvec2queue-begin");
            util::clear(dict[target]);

            // copy from bitvector to queue
            size_type a2 = util::next_bit(dict[source], 0);
            size_type b2 = util::next_bit(dict[source], a2+1);
            while (b2 < dict[source].size()) {
                q.push((a2-1)>>1); q.push(b2>>1);
                // get next interval
                a2 = util::next_bit(dict[source], b2+1);
                b2 = util::next_bit(dict[source], a2+1);
            }
            util::clear(dict[source]);
            memory_monitor::event("lcp-bwt-bitvec2queue-end");
        }
        if (intervals >= use_queue_and_wt && queue_used) {
            memory_monitor::event("lcp-bwt-queue2bitvec-begin");
            dict[source].resize(2*(n+1));

            util::set_to_value(dict[source], 0);
            // copy from queue to bitvector
            while (!q.empty()) {
                dict[source][(q.front()<<1)+1 ] = 1; q.pop();
                dict[source][(q.front()<<1)   ] = 1; q.pop();
            }
            dict[target].resize(2*(n+1));

            util::set_to_value(dict[target], 0);
            memory_monitor::event("lcp-bwt-queue2bitvec-end");
        }

        if (intervals < use_queue_and_wt) {
            queue_used = true;
            intervals_new = 0;
            while (intervals) {
                // get next interval
                size_type a = q.front(); q.pop();
                size_type b = q.front(); q.pop();
                --intervals;

                interval_symbols(wt_bwt, a, b, quantity, cs, rank_c_i, rank_c_j);
                for (size_type i=0; i<quantity; ++i) {
                    unsigned char c = cs[i];
                    size_type a_new = C[c] + rank_c_i[i];
                    size_type b_new = C[c] + rank_c_j[i];

                    // Save LCP value if not seen before
                    if (!index_done[b_new] and phase == 0) {
                        partial_lcp[b_new] = lcp_value;
                        index_done[b_new] = true;
                        // Save interval
                        q.push(a_new); q.push(b_new);
                        ++intervals_new;
                    } else if (!index_done[b_new]) {
                        size_type insert_pos = b_new-ds_rank_support.rank(b_new);
                        if (!partial_lcp[insert_pos]) {
                            partial_lcp[insert_pos] = lcp_value-lcp_value_offset;
                            // Save interval
                            q.push(a_new); q.push(b_new);
                            ++intervals_new;
                        }
                    }
                }
            }
            intervals = intervals_new;
        } else {
            queue_used = false;
            intervals = 0;

            // get next interval
            size_type a2 = util::next_bit(dict[source], 0);
            size_type b2 = util::next_bit(dict[source], a2+1);

            while (b2 < dict[source].size()) {
                interval_symbols(wt_bwt, ((a2-1)>>1), (b2>>1), quantity, cs, rank_c_i, rank_c_j);
                for (size_type i=0; i<quantity; ++i) {
                    unsigned char c = cs[i];
                    size_type a_new = C[c] + rank_c_i[i];
                    size_type b_new = C[c] + rank_c_j[i];
                    // Save LCP value if not seen before
                    if (!index_done[b_new] and phase == 0) {
                        partial_lcp[b_new] = lcp_value;
                        index_done[b_new] = true;
                        // Save interval
                        dict[target][(a_new<<1)+1] = 1;
                        dict[target][(b_new<<1)  ] = 1;
                        ++intervals;
                    } else if (!index_done[b_new]) {
                        size_type insert_pos = b_new-ds_rank_support.rank(b_new);
                        if (!partial_lcp[insert_pos]) {
                            partial_lcp[insert_pos] = lcp_value-lcp_value_offset;
                            // Save interval
                            dict[target][(a_new<<1)+1] = 1;
                            dict[target][(b_new<<1)  ] = 1;
                            ++intervals;
                        }
                    }
                }
                // get next interval
                a2 = util::next_bit(dict[source], b2+1);
                b2 = util::next_bit(dict[source], a2+1);
            }
            std::swap(source, target);
            util::set_to_value(dict[target], 0);
        }
        ++lcp_value;
        if (lcp_value>=lcp_value_max) {
            memory_monitor::event("lcp-bwt-write-to-file-begin");
            if (phase) {
                insert_lcp_values(partial_lcp, index_done, lcp_file, lcp_value, lcp_value_offset);
            } else {
                store_to_file(partial_lcp, lcp_file);
            }
            memory_monitor::event("lcp-bwt-write-to-file-end");
            memory_monitor::event("lcp-bwt-resize-variables-begin");
            util::init_support(ds_rank_support, &index_done); // Create rank support

            // Recalculate lcp_value_max and resize partial_lcp
            lcp_value_offset = lcp_value_max-1;
            size_type remaining_lcp_values = index_done.size()-ds_rank_support.rank(index_done.size());

            uint8_t int_width_new = std::min(space_in_bit_for_lcp / remaining_lcp_values , (size_type)bits::hi(n-1)+1);
            lcp_value_max = lcp_value_offset + (1ULL<<int_width_new);
#ifdef STUDY_INFORMATIONS
            std::cout << "# l=" << remaining_lcp_values << " b=" << (int)int_width_new << " lcp_value_max=" << lcp_value_max << std::endl;
#endif
            partial_lcp.width(int_width_new);
            partial_lcp.resize(remaining_lcp_values);
            util::set_to_value(partial_lcp, 0);
            ++phase;
            memory_monitor::event("lcp-bwt-resize-variables-end");
        }
    }
    memory_monitor::event("lcp-bwt-calc-values-end");

    // merge to file
    memory_monitor::event("lcp-bwt-merge-to-file-begin");
    if (phase) {
        insert_lcp_values(partial_lcp, index_done, lcp_file, lcp_value, lcp_value_offset);
    } else {
        store_to_file(partial_lcp, lcp_file);
    }
    register_cache_file(conf::KEY_LCP, config);
    memory_monitor::event("lcp-bwt-merge-to-file-end");
}

void construct_lcp_bwt_based2(cache_config& config)
{
    typedef int_vector<>::size_type size_type;

    uint64_t n;                         // Input length
    size_type buffer_size=1000000;      // Size of the buffer
    size_type lcp_value = 0;            // current LCP value
    std::string tmp_lcp_file = cache_file_name(conf::KEY_LCP, config)+"_tmp";
// (1) Calculate LCP-Positions-Array: For each lcp_value (in ascending order) all its occurrences (in any order) in the lcp array
    {
        memory_monitor::event("lcp-bwt2-create-wt-huff-begin");
        wt_huff<bit_vector, rank_support_v<>, select_support_scan<1>, select_support_scan<0>> wt_bwt;
        construct(wt_bwt, cache_file_name(conf::KEY_BWT, config));
        n = wt_bwt.size();
        memory_monitor::event("lcp-bwt2-create-wt-huff-begin");

        // Declare needed variables
        memory_monitor::event("lcp-bwt2-init-begin");
        size_type intervals = 0;                       // Number of intervals which are currently stored
        size_type intervals_new = 0;                   // Number of new intervals

        std::queue<size_type> q;                       // Queue for storing the intervals
        std::vector<bit_vector> dict(2);               // bit_vector for storing the intervals
        size_type source = 0, target = 1;              // Defines which bit_vector is source and which is target
        bool queue_used = true;                        // Defines whether a queue (true) or the bit_vectors (false) was used to store intervals
        size_type use_queue_and_wt = n/2048;           // if intervals < use_queue_and_wt, then use queue and wavelet tree
        // else use dictionary and wavelet tree

        size_type quantity;                            // quantity of characters in interval
        std::vector<unsigned char> cs(wt_bwt.sigma);   // list of characters in the interval
        std::vector<size_type> rank_c_i(wt_bwt.sigma); // number of occurrence of character in [0 .. i-1]
        std::vector<size_type> rank_c_j(wt_bwt.sigma); // number of occurrence of character in [0 .. j-1]

        // External storage of LCP-Positions-Array
        bool new_lcp_value = false;
        uint8_t int_width = bits::hi(n)+2;
        int_vector_buffer<> lcp_positions_buf(tmp_lcp_file, std::ios::out, buffer_size, int_width); // Create buffer for positions of LCP entries
        size_type idx_out_buf = 0;
        bit_vector index_done(n+1, 0);                 // Bitvector which is true, if corresponding LCP value was already calculated

        // Create C-array
        std::vector<size_type> C;                      // C-Array: C[i] = number of occurrences of characters < i in the input
        create_C_array(C, wt_bwt);
        memory_monitor::event("lcp-bwt2-init-end");
        // Calculate LCP-Positions-Array
        memory_monitor::event("lcp-bwt2-calc-values-begin");

        // Save position of first LCP-value
        lcp_positions_buf[idx_out_buf++] = 0;
        if (new_lcp_value) {
            lcp_positions_buf[idx_out_buf-1] = lcp_positions_buf[idx_out_buf-1] + n;
            new_lcp_value = false;
        }
        index_done[0] = true;

        // calculate first intervals
        interval_symbols(wt_bwt, 0, n, quantity, cs, rank_c_i, rank_c_j);
        for (size_type i=0; i<quantity; ++i) {
            unsigned char c = cs[i];
            size_type a_new = C[c] + rank_c_i[i];
            size_type b_new = C[c] + rank_c_j[i];

            // Save LCP value and corresponding interval if not seen before
            if (!index_done[b_new]) {
                if (b_new < n) {
                    // Save position of LCP-value
                    lcp_positions_buf[idx_out_buf++] = b_new;
                }
                index_done[b_new] = true;

                // Save interval
                q.push(a_new);
                q.push(b_new);
                ++intervals;
            }
        }
        ++lcp_value;
        new_lcp_value = true;

        // Calculate LCP positions
        while (intervals) {
            if (intervals < use_queue_and_wt && !queue_used) {
                memory_monitor::event("lcp-bwt2-bitvec2queue-begin");
                util::clear(dict[target]);

                // Copy from bitvector to queue
                size_type a2 = util::next_bit(dict[source], 0);
                size_type b2 = util::next_bit(dict[source], a2+1);
                while (b2 < dict[source].size()) {
                    q.push((a2-1)>>1);
                    q.push(b2>>1);
                    // Get next interval
                    a2 = util::next_bit(dict[source], b2+1);
                    b2 = util::next_bit(dict[source], a2+1);
                }
                util::clear(dict[source]);
                memory_monitor::event("lcp-bwt2-bitvec2queue-end");
            }
            if (intervals >= use_queue_and_wt && queue_used) {
                memory_monitor::event("lcp-bwt2-queue2bitvec-begin");
                dict[source].resize(2*(n+1));
                util::set_to_value(dict[source], 0);
                // Copy from queue to bitvector
                while (!q.empty()) {
                    dict[source][(q.front()<<1)+1 ] = 1; q.pop();
                    dict[source][(q.front()<<1)   ] = 1; q.pop();
                }
                dict[target].resize(2*(n+1));
                util::set_to_value(dict[target], 0);
                memory_monitor::event("lcp-bwt2-queue2bitvec-end");
            }

            if (intervals < use_queue_and_wt) {
                queue_used = true;
                intervals_new = 0;
                while (intervals) {
                    // Get next interval
                    size_type a = q.front(); q.pop();
                    size_type b = q.front(); q.pop();
                    --intervals;

                    interval_symbols(wt_bwt, a, b, quantity, cs, rank_c_i, rank_c_j);
                    for (size_type i=0; i<quantity; ++i) {
                        unsigned char c = cs[i];
                        size_type a_new = C[c] + rank_c_i[i];
                        size_type b_new = C[c] + rank_c_j[i];

                        // Save LCP value and corresponding interval if not seen before
                        if (!index_done[b_new]) {
                            // Save position of LCP-value
                            lcp_positions_buf[idx_out_buf++] = b_new;
                            if (new_lcp_value) {
                                // Mark new LCP-value
                                lcp_positions_buf[idx_out_buf-1] = lcp_positions_buf[idx_out_buf-1]+n;
                                new_lcp_value = false;
                            }
                            index_done[b_new] = true;

                            // Save interval
                            q.push(a_new);
                            q.push(b_new);
                            ++intervals_new;
                        }
                    }
                }
                intervals = intervals_new;
            } else {
                queue_used = false;
                intervals = 0;
                // get next interval
                size_type a2 = util::next_bit(dict[source], 0);
                size_type b2 = util::next_bit(dict[source], a2+1);

                while (b2 < dict[source].size()) {
                    interval_symbols(wt_bwt, ((a2-1)>>1), (b2>>1), quantity, cs, rank_c_i, rank_c_j);
                    for (size_type i=0; i<quantity; ++i) {
                        unsigned char c = cs[i];
                        size_type a_new = C[c] + rank_c_i[i];
                        size_type b_new = C[c] + rank_c_j[i];
                        // Save LCP value if not seen before
                        if (!index_done[b_new]) {
                            // Save position of LCP-value
                            lcp_positions_buf[idx_out_buf++] = b_new;
                            if (new_lcp_value) {
                                // Mark new LCP-value
                                lcp_positions_buf[idx_out_buf-1] = lcp_positions_buf[idx_out_buf-1]+n;
                                new_lcp_value = false;
                            }
                            index_done[b_new] = true;
                            // Save interval
                            dict[target][(a_new<<1)+1] = 1;
                            dict[target][(b_new<<1)  ] = 1;
                            ++intervals;
                        }
                    }
                    // get next interval
                    a2 = util::next_bit(dict[source], b2+1);
                    b2 = util::next_bit(dict[source], a2+1);
                }
                std::swap(source, target);
                util::set_to_value(dict[target], 0);
            }
            ++lcp_value;
            new_lcp_value = true;
        }
        memory_monitor::event("lcp-bwt2-calc-values-end");
        lcp_positions_buf.close();
    }
// (2) Insert LCP entires into LCP array
    {
        memory_monitor::event("lcp-bwt2-reordering-begin");

        int_vector_buffer<> lcp_positions(tmp_lcp_file, std::ios::in, buffer_size);

        uint8_t int_width = bits::hi(lcp_value+1)+1;             // How many bits are needed for one lcp_value?

        // Algorithm does r=ceil(int_width/8) runs over LCP-Positions-Array.
        // So in each run k>=(n/r) values of the lcp array must be calculated.
        // Because k has to be a multiple of 8, we choose number_of_values = (k+16) - ((k+16)%8)
        size_type number_of_values = ((n / ((int_width-1ULL)/8 + 1) + 16) & (~(0x7ULL)));
        std::string lcp_file = cache_file_name(conf::KEY_LCP, config);
        int_vector_buffer<> lcp_array(lcp_file, std::ios::out, number_of_values*int_width/8, int_width); // Create Output Buffer
        number_of_values = lcp_array.buffersize()*8/int_width;

        for (size_type position_begin=0, position_end = number_of_values; position_begin<n and number_of_values>0; position_begin=position_end, position_end+=number_of_values) {
#ifdef STUDY_INFORMATIONS
            std::cout << "# number_of_values=" << number_of_values << " fill lcp_values with " << position_begin << " <= position <" << position_end << ", each lcp-value has " << (int)int_width << " bit, lcp_value_max=" << lcp_value << " n=" << n << std::endl;
#endif
            size_type lcp_value = 0;
            for (size_type i=0; i < n; ++i) {
                size_type position = lcp_positions[i];
                if (position>n) {
                    position -= n;
                    ++lcp_value;
                }
                if (position_begin <= position and position < position_end) {
                    lcp_array[position] = lcp_value;
                }
            }
        }
        // Close file
        lcp_array.close();
        register_cache_file(conf::KEY_LCP, config);
        lcp_positions.close(true); // close buffer and remove file
        memory_monitor::event("lcp-bwt2-reordering-end");
    } // End of phase 2
}

//void check_lcp(std::string lcpI, std::string lcpII, std::string id)
//{
//    typedef int_vector<>::size_type size_type;
//    int_vector<> lcp1,lcp2;
//    load_from_file(lcp1, (lcpI+"_"+id));
//    load_from_file(lcp2, (lcpII+"_"+id));
//    if (lcp1 != lcp2) {
//        std::cout<<"lcp results of "<<  lcpI << "and " <<lcpII<<" differ"<<std::endl;
//        for (size_type i=0, cnt=0; i<lcp1.size() and cnt<10; ++i) {
//            if (lcp1[i] != lcp2[i]) {
//                std::cout<<"i="<<i<<" "<<lcpI<<"[i]="<<lcp1[i]<<" "<<lcpII<<"[i]="<<lcp2[i]<<std::endl;
//                ++cnt;
//            }
//        }
//    }
//}
//
} // end namespace sdsl
