# Supplementary material for: Bitpacking techniques for indexing genomes: I. Hash tables
Source: Algorithms Mol Biol. 2016 Apr 18;11:5. doi: 10.1186/s13015-016-0069-5 (PMC4835851; doi:10.1186/s13015-016-0069-5)
Supplement: Supplementary file 1 — 10.1007/s13015-016-0069-5 Source code. Source code in an archive format, using tar and bzip2, for all bitpacking implementations of hash tables, based on a modification of the SDSL 2.0 package. Package also includes the benchmarking programs used for timing experiments. This is the same package as provided in our companion paper on bitpacking for enhanced suffix arrays. [file 13015_2016_69_MOESM1_ESM.bz2 › sdsl-lite-modified/lib/util.cpp]

/* sdsl - succinct data structures library
    Copyright (C) 2009-2013 Simon Gog

    This program is free software: you can redistribute it and/or modify
    it under the terms of the GNU General Public License as published by
    the Free Software Foundation, either version 3 of the License, or
    (at your option) any later version.

    This program is distributed in the hope that it will be useful,
    but WITHOUT ANY WARRANTY; without even the implied warranty of
    MERCHANTABILITY or FITNESS FOR A PARTICULAR PURPOSE.  See the
    GNU General Public License for more details.

    You should have received a copy of the GNU General Public License
    along with this program.  If not, see http://www.gnu.org/licenses/ .
*/

#include "sdsl/util.hpp"
#include "cxxabi.h"
#include <sys/types.h> // for file_size
#include <sys/stat.h>  // for file_size
#include <iomanip>
#include <vector>
#include <string>

namespace sdsl
{

namespace util
{

uint64_t _id_helper::id = 0;

std::string basename(std::string file)
{
    file = disk_file_name(file); // remove RAM-prefix
    char* c = strdup((const char*)file.c_str());
    std::string res = std::string(::basename(c));
    free(c);
    return res;
}

std::string dirname(std::string file)
{
    bool ram_file = is_ram_file(file);
    file = disk_file_name(file); // remove RAM-prefix
    char* c = strdup((const char*)file.c_str());
    std::string res = std::string(::dirname(c));
    free(c);
    if (ram_file) {
        if ("." == res) {
            res = ram_file_name("");
        } else if ("/" ==res) {
            res = ram_file_name(res);
        }
    }
    return res;
}

uint64_t pid()
{
    return getpid();
}

uint64_t id()
{
    return _id_helper::getId();
}

std::string demangle(const std::string& name)
{
#ifndef HAVE_CXA_DEMANGLE
    char buf[4096];
    size_t size = 4096;
    int status = 0;
    abi::__cxa_demangle(name.c_str(), buf, &size, &status);
    if (status==0)
        return std::string(buf);
    return name;
#else
    return name;
#endif
}

std::string demangle2(const std::string& name)
{
    std::string result = demangle(name);
    std::vector<std::string> words_to_delete;
    words_to_delete.push_back("sdsl::");
    words_to_delete.push_back("(unsigned char)");
    words_to_delete.push_back(", unsigned long");

    for (size_t k=0; k<words_to_delete.size(); ++k) {
        std::string w = words_to_delete[k];
        for (size_t i = result.find(w); i != std::string::npos; i = result.find(w, i)) {
            result.erase(i, w.length());
            ++i;
        }
    }
    size_t index = 0;
    std::string to_replace = "int_vector<1>";
    while ((index = result.find(to_replace, index)) != std::string::npos) {
        result.replace(index, to_replace.size(), "bit_vector");
    }
    return result;
}

void delete_all_files(tMSS& file_map)
{
    for (auto file_pair : file_map) {
        sdsl::remove(file_pair.second);
    }
    file_map.clear();
}

std::string to_latex_string(unsigned char c)
{
    if (c == '_')
        return "\\_";
    else if (c == '\0')
        return "\\$";
    else
        return to_string(c);
}

void set_verbose()
{
    verbose = true;
}

off_t file_size(const std::string& file)
{
    if (is_ram_file(file)) {
        return ram_fs::file_size(file);
    } else {
        struct stat filestatus;
        stat(file.c_str(), &filestatus);
        return filestatus.st_size;
    }
}

}// end namespace util

}// end namespace sdsl
