# Supplementary material for: Bitpacking techniques for indexing genomes: I. Hash tables
Source: Algorithms Mol Biol. 2016 Apr 18;11:5. doi: 10.1186/s13015-016-0069-5 (PMC4835851; doi:10.1186/s13015-016-0069-5)
Supplement: Supplementary file 1 — 10.1007/s13015-016-0069-5 Source code. Source code in an archive format, using tar and bzip2, for all bitpacking implementations of hash tables, based on a modification of the SDSL 2.0 package. Package also includes the benchmarking programs used for timing experiments. This is the same package as provided in our companion paper on bitpacking for enhanced suffix arrays. [file 13015_2016_69_MOESM1_ESM.bz2 › sdsl-lite-modified/lib/genome_discrim.cpp]

/* sdsl - succinct data structures library
    Copyright (C) 2015 Thomas Wu

    This program is free software: you can redistribute it and/or modify
    it under the terms of the GNU General Public License as published by
    the Free Software Foundation, either version 3 of the License, or
    (at your option) any later version.

    This program is distributed in the hope that it will be useful,
    but WITHOUT ANY WARRANTY; without even the implied warranty of
    MERCHANTABILITY or FITNESS FOR A PARTICULAR PURPOSE.  See the
    GNU General Public License for more details.

    You should have received a copy of the GNU General Public License
    along with this program.  If not, see http://www.gnu.org/licenses/ .
*/
#include "sdsl/genome_discrim.hpp"


#ifdef DEBUG
#include <stdio.h>
#define debug(x) x
#else
#define debug(x)
#endif


/*                                      0   1   2   3   4   5   6   7   8   9   A   B   C   D   E   F */
static char discrim_char_before[16] = {'?','$','$','$','$','$','A','A','A','A','C','C','C','G','G','T'};
static char discrim_char_after[16]  = {'?','A','C','G','T','X','C','G','T','X','G','T','X','T','X','X'};

namespace sdsl {
void
genome_discrim::char_before_and_after (char *c1, char *c2, uint32_t idx) {
  int nibble;

  nibble = (this->data[idx/2] >> (4 * (idx & 0x1))) & 0x0F;
  *c1 = discrim_char_before[nibble];
  *c2 = discrim_char_after[nibble];
  return;
}
}

namespace sdsl {
char
genome_discrim::char_after (uint32_t idx) {
  int nibble;

  nibble = (this->data[idx/2] >> (4 * (idx & 0x1))) & 0x0F;
  return discrim_char_after[nibble];
}
}


namespace sdsl {
/* Destructor */
genome_discrim::~genome_discrim () {
  free(this->data);
  return;
}
}


namespace sdsl {

  /* Constructor */
  /* For adjoining chars, need to store 15 possibilities, or one nibble */
  /* Possibilities: $a, $c, $g, $t, $x, ac, ag, at, ax, cg, ct, cx, gt, gx, tx */
genome_discrim::genome_discrim (const csa_bitcompressed<> &csa, const int_vector<> &lcp, const int_vector<> &text) {
  char char_before, char_at;
  uint32_t n, nbytes, i;
  uint32_t lcp_i;

  n = text.size() - 1;		// Ignore final zero symbol
  nbytes = ((n+1) + 1)/2;
  this->data = (unsigned char *) calloc(nbytes,sizeof(unsigned char));
  this->size_in_bytes = nbytes * sizeof(unsigned char);

  for (i = 1; i <= n; i++) {
    lcp_i = lcp[i];
    debug(printf("i = %u, SA = %u and %u, and lcp_i = %u",i,csa[i-1],csa[i],lcp_i));
    char_before = text[csa[i-1] + lcp_i];
    char_at = text[csa[i] + lcp_i];
    debug(printf(" => %c %c\n",char_before == 0 ? '$' : char_before,char_at));

    if (i % 2 == 0) {
      /* Even, put into low nibble of byte */
      switch (char_before) {
      case 0:
	/* Only text[n] == 0 */
	switch(char_at) {
	case 'A': this->data[i/2] |= 0x01; break;
	case 'C': this->data[i/2] |= 0x02; break;
	case 'G': this->data[i/2] |= 0x03; break;
	case 'T': this->data[i/2] |= 0x04; break;
	case 'X': this->data[i/2] |= 0x05; break;
	default: abort();
	}
	break;

      case 'A':
	switch(char_at) {
	case 'C': this->data[i/2] |= 0x06; break;
	case 'G': this->data[i/2] |= 0x07; break;
	case 'T': this->data[i/2] |= 0x08; break;
	case 'X': this->data[i/2] |= 0x09; break;
	default: abort();
	}
	break;

      case 'C':
	switch(char_at) {
	case 'G': this->data[i/2] |= 0x0A; break;
	case 'T': this->data[i/2] |= 0x0B; break;
	case 'X': this->data[i/2] |= 0x0C; break;
	default: abort();
	}
	break;

      case 'G':
	switch(char_at) {
	case 'T': this->data[i/2] |= 0x0D; break;
	case 'X': this->data[i/2] |= 0x0E; break;
	default: abort();
	}
	break;

      case 'T':
	switch(char_at) {
	case 'X': this->data[i/2] |= 0x0F; break;
	default: abort();
	}
	break;

      default: 
	fprintf(stderr,"char_before is %c\n",char_before);
	abort();
      }

    } else {
      /* Odd, put into high nibble of byte */
      switch (char_before) {
      case 0:
	/* Only text[n] == 0 */
	switch(char_at) {
	case 'A': this->data[i/2] |= 0x10; break;
	case 'C': this->data[i/2] |= 0x20; break;
	case 'G': this->data[i/2] |= 0x30; break;
	case 'T': this->data[i/2] |= 0x40; break;
	case 'X': this->data[i/2] |= 0x50; break;
	default: abort();
	}
	break;

      case 'A':
	switch(char_at) {
	case 'C': this->data[i/2] |= 0x60; break;
	case 'G': this->data[i/2] |= 0x70; break;
	case 'T': this->data[i/2] |= 0x80; break;
	case 'X': this->data[i/2] |= 0x90; break;
	default: abort();
	}
	break;

      case 'C':
	switch(char_at) {
	case 'G': this->data[i/2] |= 0xA0; break;
	case 'T': this->data[i/2] |= 0xB0; break;
	case 'X': this->data[i/2] |= 0xC0; break;
	default: abort();
	}
	break;

      case 'G':
	switch(char_at) {
	case 'T': this->data[i/2] |= 0xD0; break;
	case 'X': this->data[i/2] |= 0xE0; break;
	default: abort();
	}
	break;

      case 'T':
	switch(char_at) {
	case 'X': this->data[i/2] |= 0xF0; break;
	default: abort();
	}
	break;

      default: 
	fprintf(stderr,"char_before is %c\n",char_before);
	abort();
      }

    }
  }

  return;
}

}
