# Supplementary material for: Bitpacking techniques for indexing genomes: I. Hash tables
Source: Algorithms Mol Biol. 2016 Apr 18;11:5. doi: 10.1186/s13015-016-0069-5 (PMC4835851; doi:10.1186/s13015-016-0069-5)
Supplement: Supplementary file 1 — 10.1007/s13015-016-0069-5 Source code. Source code in an archive format, using tar and bzip2, for all bitpacking implementations of hash tables, based on a modification of the SDSL 2.0 package. Package also includes the benchmarking programs used for timing experiments. This is the same package as provided in our companion paper on bitpacking for enhanced suffix arrays. [file 13015_2016_69_MOESM1_ESM.bz2 › sdsl-lite-modified/lib/genome_esa.cpp]

/* sdsl - succinct data structures library
    Copyright (C) 2015 Thomas Wu

    This program is free software: you can redistribute it and/or modify
    it under the terms of the GNU General Public License as published by
    the Free Software Foundation, either version 3 of the License, or
    (at your option) any later version.

    This program is distributed in the hope that it will be useful,
    but WITHOUT ANY WARRANTY; without even the implied warranty of
    MERCHANTABILITY or FITNESS FOR A PARTICULAR PURPOSE.  See the
    GNU General Public License for more details.

    You should have received a copy of the GNU General Public License
    along with this program.  If not, see http://www.gnu.org/licenses/ .
*/
#include "sdsl/genome_esa.hpp"
#include "sdsl/int_vector.hpp"


#ifdef DEBUG
#include <stdio.h>
#define debug(x) x
#else
#define debug(x)
#endif


/* Without encoding, would be child[index] = value */
#define encode_up(child,index,value) child[index-1] = (index - 1) - (value)
#define encode_down(child,index,value) child[index] = (value) - 1 - (index)
#define encode_next(child,index,value) child[index] = (value) - 1 - (index)

/* For child[index+1].up, just calling child[index] */
#define decode_up(index,child) index - child[index];
#define decode_down(index,child) child[index] + index + 1
#define decode_next(index,child) child[index] + index + 1

#define WORDSIZE 32		/* For UINT4 */
#define set_bit(bitvector,i) (bitvector)[(i)/WORDSIZE] |= (1 << ((i)%WORDSIZE))
#define clear_bit(bitvector,i) (bitvector)[(i)/WORDSIZE] &= ~(1 << ((i)%WORDSIZE))
#define get_bit(bitvector,i) ((bitvector)[(i)/WORDSIZE] & (1 << ((i)%WORDSIZE)))


static uint32_t *
compute_child_nextp (uint32_t **has_next_p, const sdsl::int_vector<> &lcp, uint32_t n) {
  uint32_t *child;
  uint32_t lastindex, i;
  std::stack<uint32_t> indexstack;
  std::stack<uint32_t> lcpstack;
  uint32_t lcp_i, lcp_lastindex;
  uint32_t nbytes;

  child = (uint32_t *) calloc(n+1,sizeof(uint32_t));
  nbytes = ((n+1) + WORDSIZE-1)/WORDSIZE;
  *has_next_p = (uint32_t *) calloc(nbytes,sizeof(uint32_t));

  /* Allocate based on two nibbles per byte */
  /* We consider 0 and (n+1) to be at lcp -1, and 1 at lcp 0 */

  i = 1;
  lastindex = 1;
  lcp_i = 0;
  indexstack.push(i);
  lcpstack.push(lcp_i);

  for (i = 2; i <= n; i++) {
    lcp_i = lcp[i];
    debug(printf("index %d, lcp %u\n",i,lcp_i));

    while (lcp_i < lcpstack.top()) {
      lastindex = indexstack.top();
      indexstack.pop();
      lcp_lastindex = lcpstack.top();
      lcpstack.pop();
      if (lcp_lastindex == lcpstack.top()) {
	/* Next */
      } else {
	/* Mark as a right child */
	debug(printf("Encoding down %u at %u\n",lastindex,indexstack.top()));
#ifdef NO_ENCODING
	child[indexstack.top()] = lastindex;
#else
	encode_down(child,indexstack.top(),lastindex);
#endif
      }
    }

    if (lastindex != 0) {
      debug(printf("Encoding up %u at %u\n",lastindex,i));
#ifdef NO_ENCODING
      child[i-1] = lastindex;	/* up */
#else
      encode_up(child,i,lastindex);
#endif
      lastindex = 0;
    }

    /* This check is still necessary, even if we handle "next" within the previous loop */
    if (lcp_i == lcpstack.top()) {
      /* This is a right sibling, so mark previous index as having a right sibling */
      debug(printf("Encoding next %u at %u\n",i,indexstack.top()));
#ifdef NO_ENCODING
      child[indexstack.top()] = i;
#else
      encode_next(child,indexstack.top(),i);
#endif
      debug(printf("Setting bit at %u\n",indexstack.top()));
      set_bit(*has_next_p,indexstack.top());
    }

    indexstack.push(i);
    lcpstack.push(lcp_i);

    debug(printf("\n"));
  }

  /* Previously, thought there was no need to clean out stack, because
     all of the next links have been written.  However, skipping the
     section below gave rise to an incorrect child array in the T section */
  debug(printf("stack still has %d entries\n",lcpstack.size()));
  lcp_i = 0;
  while (lcp_i < lcpstack.top()) {
    lastindex = indexstack.top();
    indexstack.pop();
    lcp_lastindex = lcpstack.top();
    lcpstack.pop();
    if (lcp_lastindex == lcpstack.top()) {
      /* Next */
    } else {
      /* Mark as a right child */
      debug(printf("Final: Encoding down %u at %u\n",lastindex,indexstack.top()));
#ifdef NO_ENCODING
      child[indexstack.top()] = lastindex; /* down */
#else
      encode_down(child,indexstack.top(),lastindex);
#endif
    }
  }


  /* Two choices for final value for up at n+1 (stored at n).  If we
     want it to fail the test (1 < up && up <= n), we could use 0, 1,
     or n+1.  The value n+1 causes -1 to be encoded.  If we want it to
     succeed, then the correct value should be already stored as
     child[1] as a next value. */

#ifdef NO_ENCODING
  debug(printf("Final: Encoding up %u at %u\n",child[1],n+1));
  child[n] = child[1];
#else
  debug(printf("Final: Encoding up %u at %u\n",child[1]+1+1,n+1));
  encode_up(child,n+1,child[1] + /*index*/1 + 1);
#endif


#if 0
  if (lastindex != 0) {
#ifdef NO_ENCODING
    child[/*i-1*/n] = 1;	/* up: start with node 1 */
#else
    encode_up(child,/*i*/n+1,1);
#endif
    lastindex = 0;
  }

  /* Top-level siblings, at lcp_i == 0.  This conditional should always be true. */
  /* This check is still necessary, even if we handle "next" within the previous loop */
  i = n+1;
  if (lcp_i == lcpstack.top()) {
    /* This is a right sibling, so mark previous index as having a right sibling */
#ifdef NO_ENCODING
    child[indexstack.top()] = i;
#else
    encode_next(child,indexstack.top(),i);
#endif
    set_bit(*has_next_p,indexstack.top());
  }
#endif

  return child;
}


static unsigned char *
compute_discrim_set (uint32_t *child, uint32_t *has_next_p,
		     const sdsl::csa_bitcompressed<> &csa,
		     const sdsl::int_vector<> &lcp, const sdsl::int_vector<> &text, uint32_t n) {
  unsigned char *discrim_set;
  char char_before, char_at, char_next;
  uint32_t i, k;
  uint32_t lcp_i;

  discrim_set = (unsigned char *) calloc(n+1,sizeof(unsigned char));

  for (i = 1; i <= n; i++) {
    lcp_i = lcp[i];
    char_before = text[csa[i-1] + lcp_i];
    switch (char_before) {
    case 0: discrim_set[i] |= 0x01; break;
    case 'A': discrim_set[i] |= 0x02; break;
    case 'C': discrim_set[i] |= 0x04; break;
    case 'G': discrim_set[i] |= 0x08; break;
    case 'T': discrim_set[i] |= 0x10; break;
    case 'X': discrim_set[i] |= 0x20; break;
    }

    char_at = text[csa[i] + lcp_i];
    switch (char_at) {
    case 'A': discrim_set[i] |= 0x02; break;
    case 'C': discrim_set[i] |= 0x04; break;
    case 'G': discrim_set[i] |= 0x08; break;
    case 'T': discrim_set[i] |= 0x10; break;
    case 'X': discrim_set[i] |= 0x20; break;
    default: abort();
    }

    k = i;
    while (get_bit(has_next_p,k)) {
      k = decode_next(k,child);
      char_next = text[csa[k] + lcp_i];
      switch (char_next) {
      case 'C': discrim_set[i] |= 0x04; break;
      case 'G': discrim_set[i] |= 0x08; break;
      case 'T': discrim_set[i] |= 0x10; break;
      case 'X': discrim_set[i] |= 0x20; break;
      default: abort();
      }
    }
  }

  return discrim_set;
}


namespace sdsl {
genome_esa::genome_esa (const csa_bitcompressed<> &csa, const int_vector<> &lcp, const int_vector<> &text) {
  /* Constructor */
  uint32_t n = text.size() - 1;	// Ignore final zero symbol

  this->child = compute_child_nextp(&this->nextp,lcp,n);
  this->discrim_set = compute_discrim_set(this->child,this->nextp,csa,lcp,text,n);
  this->size_in_bytes = /*for child*/(n+1)*sizeof(uint32_t) + /*for discrim_set*/(n+1)*sizeof(unsigned char);
  return;
}}


namespace sdsl {
genome_esa::~genome_esa () {
  /* Destructor */
  free(this->child);
  return;
}}


/* Entering lcp-interval is i..j.  New lcp-interval is l..r. */
static bool
get_child_abort (uint32_t *l, uint32_t *r, uint32_t i, uint32_t j, uint32_t nextl, uint32_t *child) {
  abort();
  return false;
}

static bool
get_child_fail (uint32_t *l, uint32_t *r, uint32_t i, uint32_t j, uint32_t nextl, uint32_t *child) {
  return false;
}

static bool
get_child_0 (uint32_t *l, uint32_t *r, uint32_t i, uint32_t j, uint32_t nextl, uint32_t *child) {
  *l = i;
  *r = nextl - 1;
  return true;
}

static bool
get_child_1 (uint32_t *l, uint32_t *r, uint32_t i, uint32_t j, uint32_t nextl, uint32_t *child) {
  *l = nextl;
  *r = decode_next(nextl,child) - 1;
  return true;
}

static bool
get_child_1_last (uint32_t *l, uint32_t *r, uint32_t i, uint32_t j, uint32_t nextl, uint32_t *child) {
  *l = nextl;
  *r = j;
  return true;
}

static bool
get_child_2 (uint32_t *l, uint32_t *r, uint32_t i, uint32_t j, uint32_t nextl, uint32_t *child) {
  *l = decode_next(nextl,child);
  *r = decode_next(*l,child) - 1;
  return true;
}

static bool
get_child_2_last (uint32_t *l, uint32_t *r, uint32_t i, uint32_t j, uint32_t nextl, uint32_t *child) {
  *l = decode_next(nextl,child);
  *r = j;
  return true;
}

static bool
get_child_3 (uint32_t *l, uint32_t *r, uint32_t i, uint32_t j, uint32_t nextl, uint32_t *child) {
  *l = decode_next(nextl,child);
  *l = decode_next(*l,child);
  *r = decode_next(*l,child) - 1;
  return true;
}

static bool
get_child_3_last (uint32_t *l, uint32_t *r, uint32_t i, uint32_t j, uint32_t nextl, uint32_t *child) {
  *l = decode_next(nextl,child);
  *l = decode_next(*l,child);
  *r = j;
  return true;
}

static bool
get_child_4 (uint32_t *l, uint32_t *r, uint32_t i, uint32_t j, uint32_t nextl, uint32_t *child) {
  *l = decode_next(nextl,child);
  *l = decode_next(*l,child);
  *l = decode_next(*l,child);
  *r = decode_next(*l,child) - 1;
  return true;
}

static bool
get_child_4_last (uint32_t *l, uint32_t *r, uint32_t i, uint32_t j, uint32_t nextl, uint32_t *child) {
  *l = decode_next(nextl,child);
  *l = decode_next(*l,child);
  *l = decode_next(*l,child);
  *r = j;
  return true;
}

#if 0
static bool
get_child_5 (uint32_t *l, uint32_t *r, uint32_t i, uint32_t j, uint32_t nextl, uint32_t *child) {
  *l = decode_next(nextl,child);
  *l = decode_next(*l,child);
  *l = decode_next(*l,child);
  *l = decode_next(*l,child);
  *r = decode_next(*l,child) - 1;
  return true;
}
#endif

static bool
get_child_5_last (uint32_t *l, uint32_t *r, uint32_t i, uint32_t j, uint32_t nextl, uint32_t *child) {
  *l = decode_next(nextl,child);
  *l = decode_next(*l,child);
  *l = decode_next(*l,child);
  *l = decode_next(*l,child);
  *r = j;
  return true;
}


typedef bool (*Childpicker_T) (uint32_t *, uint32_t *, uint32_t, uint32_t, uint32_t, uint32_t *);

static Childpicker_T dispatch_table[64][5] =
  {
    /* 0 = "" (not possible) */
    {get_child_abort, get_child_abort, get_child_abort, get_child_abort, get_child_abort},

    /* 1 = "$" (not possible) */
    {get_child_abort, get_child_abort, get_child_abort, get_child_abort, get_child_abort},   

    /* 2 = "A" (not possible) */
    {get_child_abort, get_child_abort, get_child_abort, get_child_abort, get_child_abort},   

    /* 3 = "$A" */
    {get_child_1_last, get_child_abort, get_child_abort, get_child_abort, get_child_abort},   

    /* 4 = "C" (not possible) */
    {get_child_abort, get_child_abort, get_child_abort, get_child_abort, get_child_abort},   

    /* 5 = "$C" */
    {get_child_fail, get_child_1_last, get_child_fail, get_child_fail, get_child_fail},

    /* 6 = "AC" */
    {get_child_0, get_child_1_last, get_child_fail, get_child_fail, get_child_fail},

    /* 7 = "$AC" */
    {get_child_1, get_child_2_last, get_child_fail, get_child_fail, get_child_fail},

    /* 8 = "G" (not possible) */
    {get_child_abort, get_child_abort, get_child_abort, get_child_abort, get_child_abort},   

    /* 9 = "$G" */
    {get_child_fail, get_child_fail, get_child_1_last, get_child_fail, get_child_fail},

    /* 10 = "AG" */
    {get_child_0, get_child_fail, get_child_1_last, get_child_fail, get_child_fail},

    /* 11 = "$AG" */
    {get_child_1, get_child_fail, get_child_2_last, get_child_fail, get_child_fail},

    /* 12 = "CG" */
    {get_child_fail, get_child_0, get_child_1_last, get_child_fail, get_child_fail},

    /* 13 = "$CG" */
    {get_child_fail, get_child_1, get_child_2_last, get_child_fail, get_child_fail},

    /* 14 = "ACG" */
    {get_child_0, get_child_1, get_child_2_last, get_child_fail, get_child_fail},

    /* 15 = "$ACG" */
    {get_child_1, get_child_2, get_child_3_last, get_child_fail, get_child_fail},

    /* 16 = "T" (not possible) */
    {get_child_abort, get_child_abort, get_child_abort, get_child_abort, get_child_abort},   

    /* 17 = "$T" */
    {get_child_fail, get_child_fail, get_child_fail, get_child_1_last, get_child_fail},

    /* 18 = "AT" */
    {get_child_0, get_child_fail, get_child_fail, get_child_1_last, get_child_fail},

    /* 19 = "$AT" */
    {get_child_1, get_child_fail, get_child_fail, get_child_2_last, get_child_fail},

    /* 20 = "CT" */
    {get_child_fail, get_child_0, get_child_fail, get_child_1_last, get_child_fail},

    /* 21 = "$CT" */
    {get_child_fail, get_child_1, get_child_fail, get_child_2_last, get_child_fail},

    /* 22 = "ACT" */
    {get_child_0, get_child_1, get_child_fail, get_child_2_last, get_child_fail},

    /* 23 = "$ACT" */
    {get_child_1, get_child_2, get_child_fail, get_child_3_last, get_child_fail},

    /* 24 = "GT" */
    {get_child_fail, get_child_fail, get_child_0, get_child_1_last, get_child_fail},

    /* 25 = "$GT" */
    {get_child_fail, get_child_fail, get_child_1, get_child_2_last, get_child_fail},

    /* 26 = "AGT" */
    {get_child_0, get_child_fail, get_child_1, get_child_2_last, get_child_fail},

    /* 27 = "$AGT" */
    {get_child_1, get_child_fail, get_child_2, get_child_3_last, get_child_fail},

    /* 28 = "CGT" */
    {get_child_fail, get_child_0, get_child_1, get_child_2_last, get_child_fail},

    /* 29 = "$CGT" */
    {get_child_fail, get_child_1, get_child_2, get_child_3_last, get_child_fail},

    /* 30 = "ACGT" */
    {get_child_0, get_child_1, get_child_2, get_child_3_last, get_child_fail},

    /* 31 = "$ACGT" */
    {get_child_1, get_child_2, get_child_3, get_child_4_last, get_child_fail},

    /* 32 = "X" (not possible) */
    {get_child_abort, get_child_abort, get_child_abort, get_child_abort, get_child_abort},

    /* 33 = "$X" */
    {get_child_fail, get_child_fail, get_child_fail, get_child_fail, get_child_1_last},

    /* 34 = "AX" */
    {get_child_0, get_child_fail, get_child_fail, get_child_fail, get_child_1_last},

    /* 35 = "$AX" */
    {get_child_1, get_child_fail, get_child_fail, get_child_fail, get_child_2_last},

    /* 36 = "CX" */
    {get_child_fail, get_child_0, get_child_fail, get_child_fail, get_child_1_last},

    /* 37 = "$CX" */
    {get_child_fail, get_child_1, get_child_fail, get_child_fail, get_child_2_last},

    /* 38 = "ACX" */
    {get_child_0, get_child_1, get_child_fail, get_child_fail, get_child_2_last},

    /* 39 = "$ACX" */
    {get_child_1, get_child_2, get_child_fail, get_child_fail, get_child_3_last},

    /* 40 = "GX" */
    {get_child_fail, get_child_fail, get_child_0, get_child_fail, get_child_1_last},

    /* 41 = "$GX" */
    {get_child_fail, get_child_fail, get_child_1, get_child_fail, get_child_2_last},

    /* 42 = "AGX" */
    {get_child_0, get_child_fail, get_child_1, get_child_fail, get_child_2_last},

    /* 43 = "$AGX" */
    {get_child_1, get_child_fail, get_child_2, get_child_fail, get_child_3_last},

    /* 44 = "CGX" */
    {get_child_fail, get_child_0, get_child_1, get_child_fail, get_child_2_last},

    /* 45 = "$CGX" */
    {get_child_fail, get_child_1, get_child_2, get_child_fail, get_child_3_last},

    /* 46 = "ACGX" */
    {get_child_0, get_child_1, get_child_2, get_child_fail, get_child_3_last},

    /* 47 = "$ACGX" */
    {get_child_1, get_child_2, get_child_3, get_child_fail, get_child_4_last},

    /* 48 = "TX" */
    {get_child_fail, get_child_fail, get_child_fail, get_child_0, get_child_1_last},

    /* 49 = "$TX" */
    {get_child_fail, get_child_fail, get_child_fail, get_child_1, get_child_2_last},

    /* 50 = "ATX" */
    {get_child_0, get_child_fail, get_child_fail, get_child_1, get_child_2_last},

    /* 51 = "$ATX" */
    {get_child_1, get_child_fail, get_child_fail, get_child_2, get_child_3_last},

    /* 52 = "CTX" */
    {get_child_fail, get_child_0, get_child_fail, get_child_1, get_child_2_last},

    /* 53 = "$CTX" */
    {get_child_fail, get_child_1, get_child_fail, get_child_2, get_child_3_last},

    /* 54 = "ACTX" */
    {get_child_0, get_child_1, get_child_fail, get_child_2, get_child_3_last},

    /* 55 = "$ACTX" */
    {get_child_1, get_child_2, get_child_fail, get_child_3, get_child_4_last},

    /* 56 = "GTX" */
    {get_child_fail, get_child_fail, get_child_0, get_child_1, get_child_2_last},

    /* 57 = "$GTX" */
    {get_child_fail, get_child_fail, get_child_1, get_child_2, get_child_3_last},

    /* 58 = "AGTX" */
    {get_child_0, get_child_fail, get_child_1, get_child_2, get_child_3_last},

    /* 59 = "$AGTX" */
    {get_child_1, get_child_fail, get_child_2, get_child_3, get_child_4_last},

    /* 60 = "CGTX" */
    {get_child_fail, get_child_0, get_child_1, get_child_2, get_child_3_last},

    /* 61 = "$CGTX" */
    {get_child_fail, get_child_1, get_child_2, get_child_3, get_child_4_last},

    /* 62 = "ACGTX" */
    {get_child_0, get_child_1, get_child_2, get_child_3, get_child_4_last},

    /* 63 = "$ACGTX".  Treat as ACGTX. */
    {get_child_1, get_child_2, get_child_3, get_child_4, get_child_5_last}
};


namespace sdsl {
bool
genome_esa::matchp (uint32_t *l, uint32_t *r, uint32_t i, uint32_t j, uint32_t nextl, char desired_char) {
  int desired_char_index;

  switch (desired_char) {
  case 'A': desired_char_index = 0; break;
  case 'C': desired_char_index = 1; break;
  case 'G': desired_char_index = 2; break;
  case 'T': desired_char_index = 3; break;
  default: desired_char_index = 4; break;
  }

  debug(printf("lcp_interval is (%u,%u).  nextl is %u.  discrim_set is %02X.  desired_char is %c\n",
	       i,j,nextl,this->discrim_set[nextl],desired_char));
  return (dispatch_table[this->discrim_set[nextl]][desired_char_index])(&(*l),&(*r),i,j,nextl,this->child);
}}
