# Supplementary material for: Bitpacking techniques for indexing genomes: I. Hash tables
Source: Algorithms Mol Biol. 2016 Apr 18;11:5. doi: 10.1186/s13015-016-0069-5 (PMC4835851; doi:10.1186/s13015-016-0069-5)
Supplement: Supplementary file 1 — 10.1007/s13015-016-0069-5 Source code. Source code in an archive format, using tar and bzip2, for all bitpacking implementations of hash tables, based on a modification of the SDSL 2.0 package. Package also includes the benchmarking programs used for timing experiments. This is the same package as provided in our companion paper on bitpacking for enhanced suffix arrays. [file 13015_2016_69_MOESM1_ESM.bz2 › sdsl-lite-modified/lib/byte_guide.cpp]

/* sdsl - succinct data structures library
    Copyright (C) 2015 Thomas Wu

    This program is free software: you can redistribute it and/or modify
    it under the terms of the GNU General Public License as published by
    the Free Software Foundation, either version 3 of the License, or
    (at your option) any later version.

    This program is distributed in the hope that it will be useful,
    but WITHOUT ANY WARRANTY; without even the implied warranty of
    MERCHANTABILITY or FITNESS FOR A PARTICULAR PURPOSE.  See the
    GNU General Public License for more details.

    You should have received a copy of the GNU General Public License
    along with this program.  If not, see http://www.gnu.org/licenses/ .
*/
#include "sdsl/byte_guide.hpp"
#include "sdsl/int_vector.hpp"


#ifdef DEBUG
#include <stdio.h>
#define debug(x) x
#else
#define debug(x)
#endif


namespace sdsl {

uint32_t
byte_guide::operator[] (uint32_t idx) const {
  unsigned char byte;
  uint32_t lowi, middlei, highi;
  uint32_t guidei;

  if ((byte = this->bytes[idx]) < 255) {
    debug(printf("value %d < 255\n",byte));
    return (uint32_t) byte;

  } else {
    if (this->guide_interval == 0) {
      lowi = 0;
      highi = this->nexceptions;
    } else {
      guidei = idx/this->guide_interval;
      lowi = this->guide[guidei];
      highi = this->guide[guidei+1];
    }

    debug(printf("entered binary search with lowi=%d, highi=%d, goal=%u\n",lowi,highi,idx));
    
    while (lowi < highi) {
      middlei = lowi + ((highi - lowi) / 2);
      debug(printf("  binary: %d:%u %d:%u %d:%u   vs. %u\n",
		   lowi,this->exceptions[2*lowi],middlei,this->exceptions[2*middlei],
		   highi,this->exceptions[2*highi],idx));
      if (idx < this->exceptions[2*middlei]) {
	highi = middlei;
      } else if (idx > this->exceptions[2*middlei]) {
	lowi = middlei + 1;
      } else {
	debug(printf("binary search returns %d => %u\n",middlei,this->exceptions[2*middlei+1]));
	return this->exceptions[2*middlei+1];
      }
    }

    /* debug(printf("binary search returns %d => %u\n",highi,this->exceptions[highi+1])); */
    /* return this->exceptions[highi + 1]; */

    fprintf(stderr,"byte_guide operator[] should have found index %u as an exception, but failed\n",idx);
    abort();
  }
}

} // namespace sdsl


namespace sdsl {
/* Destructor */
byte_guide::~byte_guide () {
  if (this->bytes != NULL) {
    free(this->bytes);
  }
  if (this->guide != NULL) {
    free(this->guide);
  }
  if (this->exceptions != NULL) {
    free(this->exceptions);
  }
  return;
}

}


namespace sdsl {

/* Constructor */
byte_guide::byte_guide (int_vector<> v, const int guide_interval) {
  uint32_t n = v.size();
  uint32_t i;

  uint32_t value;
  uint32_t guide_value = 0;

  uint64_t k = 0;
  std::vector<uint32_t> guide_vector, exceptions_vector;


  this->bytes = (unsigned char *) malloc(n*sizeof(unsigned char));
  this->size_in_bytes = n*sizeof(unsigned char);

  this->guide_interval = guide_interval;
  this->nexceptions = 0;

  for (i = 0; i < n; i++) {
    value = (uint32_t) v[k++];

    if (value < 255) {
      bytes[i] = (unsigned char) value;
    } else {
      bytes[i] = (unsigned char) 255; /* Indicates an exception */

      if (guide_interval > 0) {
	while (guide_value <= i) {
	  guide_vector.push_back(this->nexceptions);
	  guide_value += guide_interval;
	}
      }

      exceptions_vector.push_back(i);
      exceptions_vector.push_back(value);
      this->nexceptions++;
    }
  }

  if (guide_interval == 0) {
    this->guide = (uint32_t *) NULL;
  } else {
    guide_vector.push_back(this->nexceptions);

    /* Convert guide vector to array */
    this->guide = (uint32_t *) malloc(guide_vector.size() * sizeof(uint32_t));
    this->size_in_bytes += guide_vector.size() * sizeof(uint32_t);
    for (uint64_t j = 0; j < guide_vector.size(); j++) {
      this->guide[j] = guide_vector[j];
    }
  }

  /* Convert exceptions vector to array */
  this->exceptions = (uint32_t *) malloc(exceptions_vector.size() * sizeof(uint32_t));
  this->size_in_bytes += exceptions_vector.size() * sizeof(uint32_t);
  for (uint64_t j = 0; j < exceptions_vector.size(); j++) {
    this->exceptions[j] = exceptions_vector[j];
  }

  fprintf(stderr,"byte_guide: %u values < 255, %u exceptions >= 255 (%.1f%%)\n",
	  n - this->nexceptions,this->nexceptions,100*(double) this->nexceptions/(double) n);

  return;
}

} // namespace sdsl
