# Supplementary material for: Bitpacking techniques for indexing genomes: I. Hash tables
Source: Algorithms Mol Biol. 2016 Apr 18;11:5. doi: 10.1186/s13015-016-0069-5 (PMC4835851; doi:10.1186/s13015-016-0069-5)
Supplement: Supplementary file 1 — 10.1007/s13015-016-0069-5 Source code. Source code in an archive format, using tar and bzip2, for all bitpacking implementations of hash tables, based on a modification of the SDSL 2.0 package. Package also includes the benchmarking programs used for timing experiments. This is the same package as provided in our companion paper on bitpacking for enhanced suffix arrays. [file 13015_2016_69_MOESM1_ESM.bz2 › sdsl-lite-modified/lib/ram_fs.cpp]

#include "sdsl/ram_fs.hpp"
#include "sdsl/util.hpp"
#include <cstdio>
#include <iostream>
#include <algorithm>

static int nifty_counter = 0;

sdsl::ram_fs::mss_type sdsl::ram_fs::m_map;
std::recursive_mutex sdsl::ram_fs::m_rlock;


sdsl::ram_fs_initializer::ram_fs_initializer()
{
    if (0 == nifty_counter++) {
        ram_fs::m_map = ram_fs::mss_type();
    }
}

sdsl::ram_fs_initializer::~ram_fs_initializer()
{
    if (0 == --nifty_counter) {
        // clean up
    }
}

namespace sdsl
{

ram_fs::ram_fs() {};

void
ram_fs::store(const std::string& name, content_type data)
{
    std::lock_guard<std::recursive_mutex> lock(m_rlock);
    if (!exists(name)) {
        std::string cname = name;
        m_map.insert(std::make_pair(std::move(cname), std::move(data)));
    } else {
        m_map[name] = std::move(data);
    }
}

bool
ram_fs::exists(const std::string& name)
{
    std::lock_guard<std::recursive_mutex> lock(m_rlock);
    return m_map.find(name) != m_map.end();
}

ram_fs::content_type&
ram_fs::content(const std::string& name)
{
    std::lock_guard<std::recursive_mutex> lock(m_rlock);
    return m_map[name];
}

size_t
ram_fs::file_size(const std::string& name)
{
    std::lock_guard<std::recursive_mutex> lock(m_rlock);
    if (exists(name)) {
        return m_map[name].size();
    } else {
        return 0;
    }
}

int
ram_fs::remove(const std::string& name)
{
    std::lock_guard<std::recursive_mutex> lock(m_rlock);
    m_map.erase(name);
    return 0;
}

int
ram_fs::rename(const std::string old_filename, const std::string new_filename)
{
    std::lock_guard<std::recursive_mutex> lock(m_rlock);
    m_map[new_filename] = std::move(m_map[old_filename]);
    remove(old_filename);
    return 0;
}

bool is_ram_file(const std::string& file)
{
    if (file.size() > 0) {
        if (file[0]=='@') {
            return true;
        }
    }
    return false;
}

std::string ram_file_name(const std::string& file)
{
    if (is_ram_file(file)) {
        return file;
    } else {
        return "@" + file;
    }
}

std::string disk_file_name(const std::string& file)
{
    if (!is_ram_file(file)) {
        return file;
    } else {
        return file.substr(1);
    }
}

int remove(const std::string& file)
{
    if (is_ram_file(file)) {
        return ram_fs::remove(file);
    } else {
        return std::remove(file.c_str());
    }
}

int rename(const std::string& old_filename, const std::string& new_filename)
{
    if (is_ram_file(old_filename)) {
        if (!is_ram_file(new_filename)) {  // error, if new file is not also RAM-file
            return -1;
        }
        return ram_fs::rename(old_filename, new_filename);
    } else {
        return std::rename(old_filename.c_str(), new_filename.c_str());
    }
}

} // end namespace sdsl
