# Supplementary material for: Bitpacking techniques for indexing genomes: I. Hash tables
Source: Algorithms Mol Biol. 2016 Apr 18;11:5. doi: 10.1186/s13015-016-0069-5 (PMC4835851; doi:10.1186/s13015-016-0069-5)
Supplement: Supplementary file 1 — 10.1007/s13015-016-0069-5 Source code. Source code in an archive format, using tar and bzip2, for all bitpacking implementations of hash tables, based on a modification of the SDSL 2.0 package. Package also includes the benchmarking programs used for timing experiments. This is the same package as provided in our companion paper on bitpacking for enhanced suffix arrays. [file 13015_2016_69_MOESM1_ESM.bz2 › sdsl-lite-modified/lib/ram_filebuf.cpp]

#include "sdsl/ram_filebuf.hpp"
#include <iostream>
#include <limits>

namespace sdsl
{


ram_filebuf::~ram_filebuf() {}

ram_filebuf::ram_filebuf() {}

ram_filebuf::ram_filebuf(std::vector<char>& ram_file) : m_ram_file(&ram_file)
{
    char* begin = m_ram_file->data();
    char* end   = begin + m_ram_file->size();
    setg(begin, begin, end); // set get pointers eback(), eptr(), egptr()
}

std::streambuf*
ram_filebuf::open(const std::string name, std::ios_base::openmode mode)
{
    // open ram_file
    if ((mode & std::ios_base::in) and !(mode & std::ios_base::trunc)) {
        // file must exist, initial position at the start
        if (!ram_fs::exists(name)) {
            m_ram_file = nullptr;
        } else {
            m_ram_file = &ram_fs::content(name);
        }
    } else { // existence of file not required
        if (!ram_fs::exists(name)) {
            // create empty file, if it does not yet exist
            ram_fs::store(name, ram_fs::content_type());// TODO: create method in ram_fs?? or store w 1 arg?
        }
        m_ram_file = &ram_fs::content(name);
        if ((mode & std::ios_base::out) and !(mode & std::ios_base::app)) {
            m_ram_file->clear();
        }
    }

    if (m_ram_file and(mode & std::ios_base::trunc)) {
        m_ram_file->clear();
    }
    if (m_ram_file) {
        if (mode & std::ios_base::ate) {
            // TODO: move put pointer to the end of the file
        } else {

        }
        setg(m_ram_file->data(), m_ram_file->data(), m_ram_file->data()+m_ram_file->size());
        setp(m_ram_file->data(), m_ram_file->data()+m_ram_file->size());
    }
// ATTENTION: if m_ram_file->size() == 0, then data might be nullptr !!!
    return m_ram_file ? this : nullptr;
}

bool
ram_filebuf::is_open()
{
    return m_ram_file!=nullptr;
}

ram_filebuf*
ram_filebuf::close()
{
    if (!this->is_open())
        return nullptr;
    m_ram_file = nullptr;
    setg(nullptr, nullptr, nullptr);
    setp(nullptr, nullptr);
    return this;
}

ram_filebuf::pos_type
ram_filebuf::seekpos(pos_type sp, std::ios_base::openmode mode)
{
    if (sp >= (pos_type)0 and sp <= (pos_type)m_ram_file->size()) {
        setg(m_ram_file->data(), m_ram_file->data()+sp, m_ram_file->data()+m_ram_file->size());
        setp(m_ram_file->data(), m_ram_file->data()+m_ram_file->size());
        pbump64(sp);
    } else {
        if (mode & std::ios_base::out) {
            // extend buffer
            m_ram_file->resize(sp, 0);
            setg(m_ram_file->data(), m_ram_file->data()+sp, m_ram_file->data()+m_ram_file->size());
            setp(m_ram_file->data(), m_ram_file->data()+m_ram_file->size());
            pbump64(sp);
        } else {
            return pos_type(off_type(-1));
        }
    }
    return sp;
}

ram_filebuf::pos_type
ram_filebuf::pubseekoff(off_type off, std::ios_base::seekdir way,
                        std::ios_base::openmode which)
{
    if (std::ios_base::beg == way) {
        if (seekpos(off, which) == pos_type(-1)) {
            return pos_type(-1);
        }
    } else if (std::ios_base::cur == way) {
        if (seekpos(gptr()-eback()+off, which) == pos_type(-1)) {
            return pos_type(-1);
        }
    } else if (std::ios_base::end == way) {
        if (seekpos(egptr()-eback()+off, which) == pos_type(-1)) {
            return pos_type(-1);
        }
    }
    return gptr()-eback();
}


ram_filebuf::pos_type
ram_filebuf::pubseekpos(pos_type sp, std::ios_base::openmode which)
{
    if (seekpos(sp, which) == pos_type(-1)) {
        return pos_type(-1);
    } else {
        return gptr()-eback();
    }
}

int
ram_filebuf::sync()
{
    return 0; // we are always in sync, since buffer is sink
}

ram_filebuf::int_type
ram_filebuf::overflow(int_type c)
{
    if (m_ram_file) {
        m_ram_file->push_back(c);
        setp(m_ram_file->data(), m_ram_file->data()+m_ram_file->size());
        std::ptrdiff_t add = epptr()-pbase();
        pbump64(add);
        setg(m_ram_file->data(), gptr(), m_ram_file->data()+m_ram_file->size());
    }
    return traits_type::to_int_type(c);
}

void ram_filebuf::pbump64(std::ptrdiff_t x)
{
    while (x > std::numeric_limits<int>::max()) {
        pbump(std::numeric_limits<int>::max());
        x -= std::numeric_limits<int>::max();
    }
    pbump(x);
}

}
