# Supplementary material for: Bitpacking techniques for indexing genomes: I. Hash tables
Source: Algorithms Mol Biol. 2016 Apr 18;11:5. doi: 10.1186/s13015-016-0069-5 (PMC4835851; doi:10.1186/s13015-016-0069-5)
Supplement: Supplementary file 1 — 10.1007/s13015-016-0069-5 Source code. Source code in an archive format, using tar and bzip2, for all bitpacking implementations of hash tables, based on a modification of the SDSL 2.0 package. Package also includes the benchmarking programs used for timing experiments. This is the same package as provided in our companion paper on bitpacking for enhanced suffix arrays. [file 13015_2016_69_MOESM1_ESM.bz2 › sdsl-lite-modified/lib/genome_integrated.cpp]

/* sdsl - succinct data structures library
    Copyright (C) 2015 Thomas Wu

    This program is free software: you can redistribute it and/or modify
    it under the terms of the GNU General Public License as published by
    the Free Software Foundation, either version 3 of the License, or
    (at your option) any later version.

    This program is distributed in the hope that it will be useful,
    but WITHOUT ANY WARRANTY; without even the implied warranty of
    MERCHANTABILITY or FITNESS FOR A PARTICULAR PURPOSE.  See the
    GNU General Public License for more details.

    You should have received a copy of the GNU General Public License
    along with this program.  If not, see http://www.gnu.org/licenses/ .
*/
#include "sdsl/genome_integrated.hpp"


#ifdef DEBUG
#include <stdio.h>
#define debug(x) x
#else
#define debug(x)
#endif


#define INTEGRATED_BLOCKSIZE 5
#define INTEGRATED_LCP 0
#define INTEGRATED_DISCRIM 2
#define INTEGRATED_CHILD 3


/*                                      0   1   2   3   4   5   6   7   8   9   A   B   C   D   E   F */
static char discrim_char_before[16] = {'?','$','$','$','$','$','A','A','A','A','C','C','C','G','G','T'};
static char discrim_char_after[16]  = {'?','A','C','G','T','X','C','G','T','X','G','T','X','T','X','X'};

namespace sdsl {
void
genome_integrated::char_before_and_after (char *c1, char *c2, uint32_t idx) {
  int nibble;
  uint64_t blocki;		// Needs to be 64 bits, because 5 * 2^32 will overflow 32 bits
  unsigned char *block;

  blocki = idx/2;
  block = &(this->data[blocki * INTEGRATED_BLOCKSIZE]);

  nibble = (block[INTEGRATED_DISCRIM] >> (4 * (idx & 0x1))) & 0x0F;
  *c1 = discrim_char_before[nibble];
  *c2 = discrim_char_after[nibble];
  return;
}
}


namespace sdsl {
char
genome_integrated::char_after (uint32_t idx) {
  int nibble;
  uint64_t blocki;		// Needs to be 64 bits, because 5 * 2^32 will overflow 32 bits
  unsigned char *block;

  blocki = idx/2;
  block = &(this->data[blocki * INTEGRATED_BLOCKSIZE]);

  nibble = (block[INTEGRATED_DISCRIM] >> (4 * (idx & 0x1))) & 0x0F;
  return discrim_char_after[nibble];
}
}


namespace sdsl {
uint32_t
genome_integrated::lcp (uint32_t idx) {
  uint64_t blocki;		// Needs to be 64 bits, because 5 * 2^32 will overflow 32 bits
  unsigned char *block, byte;
  uint32_t lowi, middlei, highi;
  uint32_t guidei;

  blocki = idx/2;
  block = &(this->data[blocki * INTEGRATED_BLOCKSIZE]);

  if ((byte = block[INTEGRATED_LCP + (idx % 2)]) < 255) {
    return (uint32_t) byte;

  } else {
    if (this->lcp_guide_interval == 0) {
      lowi = 0;
      highi = this->n_lcp_exceptions;
    } else {
      guidei = idx/this->lcp_guide_interval;
      lowi = this->lcp_guide[guidei];
      highi = this->lcp_guide[guidei+1];
    }

    debug(printf("entered binary search with lowi=%d, highi=%d, goal=%u\n",lowi,highi,idx));
    
    while (lowi < highi) {
      middlei = lowi + ((highi - lowi) / 2);
      debug(printf("  binary: %d:%u %d:%u %d:%u   vs. %u\n",
		   lowi,this->lcp_exceptions[2*lowi],middlei,this->lcp_exceptions[2*middlei],
		   highi,this->lcp_exceptions[2*highi],idx));
      if (idx < this->lcp_exceptions[2*middlei]) {
	highi = middlei;
      } else if (idx > this->lcp_exceptions[2*middlei]) {
	lowi = middlei + 1;
      } else {
	debug(printf("binary search returns %d => %u\n",middlei,this->lcp_exceptions[2*middlei+1]));
	return this->lcp_exceptions[2*middlei+1];
      }
    }

    fprintf(stderr,"Should have found index %u as an LCP exception, but failed\n",idx);
    abort();
  }
}}


namespace sdsl {
uint32_t
genome_integrated::lcp_next (uint32_t *child_next, uint32_t idx) {
  uint64_t blocki;		// Needs to be 64 bits, because 5 * 2^32 will overflow 32 bits
  unsigned char *block, byte;
  uint32_t lowi, middlei, highi;
  uint32_t guidei;

  blocki = idx/2;
  block = &(this->data[blocki * INTEGRATED_BLOCKSIZE]);

  if ((byte = block[INTEGRATED_CHILD + (idx % 2)]) < 255) {
    *child_next = (uint32_t) byte + idx + 1;
    return lcp(*child_next);

  } else {
    if (this->child_guide_interval == 0) {
      lowi = 0;
      highi = this->n_child_exceptions;
    } else {
      guidei = idx/this->child_guide_interval;
      lowi = this->child_guide[guidei];
      highi = this->child_guide[guidei+1];
    }

    debug(printf("entered binary search with lowi=%d, highi=%d, goal=%u\n",lowi,highi,idx));
    
    while (lowi < highi) {
      middlei = lowi + ((highi - lowi) / 2);
      debug(printf("  binary: %d:%u %d:%u %d:%u   vs. %u\n",
		   lowi,this->child_exceptions[2*lowi],middlei,this->child_exceptions[2*middlei],
		   highi,this->child_exceptions[2*highi],idx));
      if (idx < this->child_exceptions[2*middlei]) {
	highi = middlei;
      } else if (idx > this->child_exceptions[2*middlei]) {
	lowi = middlei + 1;
      } else {
	debug(printf("binary search returns %d => %u\n",middlei,this->child_exceptions[2*middlei+1]));
	*child_next = this->child_exceptions[2*middlei+1] + idx + 1;
	return lcp(*child_next);
      }
    }
  }

  fprintf(stderr,"Should have found index %u as an LCP exception, but failed\n",idx);
  abort();
}}


namespace sdsl {
uint32_t
genome_integrated::child_up (uint32_t idx) {
  uint64_t blocki;		// Needs to be 64 bits, because 5 * 2^32 will overflow 32 bits
  unsigned char *block, byte;
  uint32_t lowi, middlei, highi;
  uint32_t guidei;

  blocki = idx/2;
  block = &(this->data[blocki * INTEGRATED_BLOCKSIZE]);

  if ((byte = block[INTEGRATED_CHILD + (idx % 2)]) < 255) {
    return idx - (uint32_t) byte;

  } else {
    if (this->child_guide_interval == 0) {
      lowi = 0;
      highi = this->n_child_exceptions;
    } else {
      guidei = idx/this->child_guide_interval;
      lowi = this->child_guide[guidei];
      highi = this->child_guide[guidei+1];
    }

    debug(printf("entered binary search with lowi=%d, highi=%d, goal=%u\n",lowi,highi,idx));
    
    while (lowi < highi) {
      middlei = lowi + ((highi - lowi) / 2);
      debug(printf("  binary: %d:%u %d:%u %d:%u   vs. %u\n",
		   lowi,this->child_exceptions[2*lowi],middlei,this->child_exceptions[2*middlei],
		   highi,this->child_exceptions[2*highi],idx));
      if (idx < this->child_exceptions[2*middlei]) {
	highi = middlei;
      } else if (idx > this->child_exceptions[2*middlei]) {
	lowi = middlei + 1;
      } else {
	debug(printf("binary search returns %d => %u\n",middlei,this->child_exceptions[2*middlei+1]));
	return idx - this->child_exceptions[2*middlei+1];
      }
    }
  }

  fprintf(stderr,"Should have found index %u as a Child exception, but failed\n",idx);
  abort();
}}

namespace sdsl {
uint32_t
genome_integrated::child_next (uint32_t idx) {
  uint64_t blocki;		// Needs to be 64 bits, because 5 * 2^32 will overflow 32 bits
  unsigned char *block, byte;
  uint32_t lowi, middlei, highi;
  uint32_t guidei;

  blocki = idx/2;
  block = &(this->data[blocki * INTEGRATED_BLOCKSIZE]);

  if ((byte = block[INTEGRATED_CHILD + (idx % 2)]) < 255) {
    return (uint32_t) byte + idx + 1;

  } else {
    if (this->child_guide_interval == 0) {
      lowi = 0;
      highi = this->n_child_exceptions;
    } else {
      guidei = idx/this->child_guide_interval;
      lowi = this->child_guide[guidei];
      highi = this->child_guide[guidei+1];
    }

    debug(printf("entered binary search with lowi=%d, highi=%d, goal=%u\n",lowi,highi,idx));
    
    while (lowi < highi) {
      middlei = lowi + ((highi - lowi) / 2);
      debug(printf("  binary: %d:%u %d:%u %d:%u   vs. %u\n",
		   lowi,this->child_exceptions[2*lowi],middlei,this->child_exceptions[2*middlei],
		   highi,this->child_exceptions[2*highi],idx));
      if (idx < this->child_exceptions[2*middlei]) {
	highi = middlei;
      } else if (idx > this->child_exceptions[2*middlei]) {
	lowi = middlei + 1;
      } else {
	debug(printf("binary search returns %d => %u\n",middlei,this->child_exceptions[2*middlei+1]));
	return this->child_exceptions[2*middlei+1] + idx + 1;
      }
    }
  }

  fprintf(stderr,"Should have found index %u as a Child exception, but failed\n",idx);
  abort();
}}


namespace sdsl {
/* Destructor */
genome_integrated::~genome_integrated () {
  free(this->data);

  if (this->lcp_guide != NULL) {
    free(this->lcp_guide);
  }
  if (this->lcp_exceptions != NULL) {
    free(this->lcp_exceptions);
  }

  if (this->child_guide != NULL) {
    free(this->child_guide);
  }
  if (this->child_exceptions != NULL) {
    free(this->child_exceptions);
  }

  return;
}}


static unsigned char *
make_discrim_chars (const sdsl::csa_bitcompressed<> &csa, const sdsl::int_vector<> &lcp, const sdsl::int_vector<> &text) {
  unsigned char *discrim_chars;
  char char_before, char_at;
  uint32_t n, nbytes, i;
  uint32_t lcp_i;

  n = text.size() - 1;		// Ignore final zero symbol
  nbytes = ((n+1) + 1)/2;
  discrim_chars = (unsigned char *) calloc(nbytes,sizeof(unsigned char));


  for (i = 1; i <= n; i++) {
    lcp_i = lcp[i];
    char_before = text[csa[i-1] + lcp_i];
    char_at = text[csa[i] + lcp_i];
    debug(printf("i = %u, SA = %u and %u, and lcp_i = %u => %c %c\n",
		 i,csa[i-1],csa[i],lcp_i,char_before == 0 ? '$' : char_before,char_at));

    if (i % 2 == 0) {
      /* Even, put into low nibble of byte */
      switch (char_before) {
      case 0:
	switch(char_at) {
	case 'A': discrim_chars[i/2] |= 0x01; break;
	case 'C': discrim_chars[i/2] |= 0x02; break;
	case 'G': discrim_chars[i/2] |= 0x03; break;
	case 'T': discrim_chars[i/2] |= 0x04; break;
	case 'X': discrim_chars[i/2] |= 0x05; break;
	default: abort();
	}
	break;

      case 'A':
	switch(char_at) {
	case 'C': discrim_chars[i/2] |= 0x06; break;
	case 'G': discrim_chars[i/2] |= 0x07; break;
	case 'T': discrim_chars[i/2] |= 0x08; break;
	case 'X': discrim_chars[i/2] |= 0x09; break;
	default: abort();
	}
	break;

      case 'C':
	switch(char_at) {
	case 'G': discrim_chars[i/2] |= 0x0A; break;
	case 'T': discrim_chars[i/2] |= 0x0B; break;
	case 'X': discrim_chars[i/2] |= 0x0C; break;
	default: abort();
	}
	break;

      case 'G':
	switch(char_at) {
	case 'T': discrim_chars[i/2] |= 0x0D; break;
	case 'X': discrim_chars[i/2] |= 0x0E; break;
	default: abort();
	}
	break;

      case 'T':
	switch(char_at) {
	case 'X': discrim_chars[i/2] |= 0x0F; break;
	default: abort();
	}
	break;
      }

    } else {
      /* Odd, put into high nibble of byte */
      switch (char_before) {
      case 0:
	switch(char_at) {
	case 'A': discrim_chars[i/2] |= 0x10; break;
	case 'C': discrim_chars[i/2] |= 0x20; break;
	case 'G': discrim_chars[i/2] |= 0x30; break;
	case 'T': discrim_chars[i/2] |= 0x40; break;
	case 'X': discrim_chars[i/2] |= 0x50; break;
	default: abort();
	}
	break;

      case 'A':
	switch(char_at) {
	case 'C': discrim_chars[i/2] |= 0x60; break;
	case 'G': discrim_chars[i/2] |= 0x70; break;
	case 'T': discrim_chars[i/2] |= 0x80; break;
	case 'X': discrim_chars[i/2] |= 0x90; break;
	default: abort();
	}
	break;

      case 'C':
	switch(char_at) {
	case 'G': discrim_chars[i/2] |= 0xA0; break;
	case 'T': discrim_chars[i/2] |= 0xB0; break;
	case 'X': discrim_chars[i/2] |= 0xC0; break;
	default: abort();
	}
	break;

      case 'G':
	switch(char_at) {
	case 'T': discrim_chars[i/2] |= 0xD0; break;
	case 'X': discrim_chars[i/2] |= 0xE0; break;
	default: abort();
	}
	break;

      case 'T':
	switch(char_at) {
	case 'X': discrim_chars[i/2] |= 0xF0; break;
	default: abort();
	}
	break;
      }

    }
  }

  return discrim_chars;
}


namespace sdsl {

  /* Constructor */
  /* For adjoining chars, need to store 15 possibilities, or one nibble */
  /* Possibilities: $a, $c, $g, $t, $x, ac, ag, at, ax, cg, ct, cx, gt, gx, tx */
genome_integrated::genome_integrated (const csa_bitcompressed<> &csa, const int_vector<> &lcp,
                                      const int_vector<> &child, const int_vector<> &text,
				      const int lcp_guide_interval, const int child_guide_interval) {
  uint32_t n, i;
  uint64_t nblocks;		// Needs to be 64 bits to hold human genome
  unsigned char *bytes, *discrim_chars, *discrim_ptr;

  uint32_t lcp_guide_value = 0, child_guide_value = 0;

  std::vector<uint32_t> lcp_guide_vector, lcp_exceptions_vector;
  std::vector<uint32_t> child_guide_vector, child_exceptions_vector;


  n = text.size() - 1;		// Ignore final zero symbol
  nblocks = ((n+1) + 1)/2;
  discrim_ptr = discrim_chars = make_discrim_chars(csa,lcp,text);

  bytes = this->data = (unsigned char *) malloc(nblocks * INTEGRATED_BLOCKSIZE * sizeof(unsigned char));
  this->size_in_bytes = nblocks * INTEGRATED_BLOCKSIZE * sizeof(unsigned char);

  this->lcp_guide_interval = lcp_guide_interval;
  this->n_lcp_exceptions = 0;
  this->child_guide_interval = child_guide_interval;
  this->n_child_exceptions = 0;

  for (i = 0; i + 1 <= n; i += 2) {
    /* Handle 2 lcp bytes */
    if (lcp[i] < 255) {
      *bytes++ = (unsigned char) lcp[i];
    } else {
      *bytes++ = 255; // Exception
      if (lcp_guide_interval > 0) {
	while (lcp_guide_value <= i) {
	  lcp_guide_vector.push_back(this->n_lcp_exceptions);
	  lcp_guide_value += lcp_guide_interval;
	}
      }
      lcp_exceptions_vector.push_back(i);
      lcp_exceptions_vector.push_back(lcp[i]);
      this->n_lcp_exceptions++;
    }

    if (lcp[i+1] < 255) {
      *bytes++ = (unsigned char) lcp[i+1];
    } else {
      *bytes++ = 255; // Exception
      if (lcp_guide_interval > 0) {
	while (lcp_guide_value <= i+1) {
	  lcp_guide_vector.push_back(this->n_lcp_exceptions);
	  lcp_guide_value += lcp_guide_interval;
	}
      }
      lcp_exceptions_vector.push_back(i+1);
      lcp_exceptions_vector.push_back(lcp[i+1]);
      this->n_lcp_exceptions++;
    }

    /* Handle 2 discrim nibbles (in 1 byte) */
    *bytes++ = *discrim_ptr++;

    /* Handle 2 child bytes */
    if (child[i] < 255) {
      *bytes++ = (unsigned char) child[i];
    } else {
      *bytes++ = 255;		// Exception
      if (child_guide_interval > 0) {
	while (child_guide_value <= i) {
	  child_guide_vector.push_back(this->n_child_exceptions);
	  child_guide_value += child_guide_interval;
	}
      }
      child_exceptions_vector.push_back(i);
      child_exceptions_vector.push_back(child[i]);
      this->n_child_exceptions++;
    }

    if (child[i+1] < 255) {
      *bytes++ = (unsigned char) child[i+1];
    } else {
      *bytes++ = 255;		// Exception
      if (child_guide_interval > 0) {
	while (child_guide_value <= i+1) {
	  child_guide_vector.push_back(this->n_child_exceptions);
	  child_guide_value += child_guide_interval;
	}
      }
      child_exceptions_vector.push_back(i+1);
      child_exceptions_vector.push_back(child[i+1]);
      this->n_child_exceptions++;
    }
  }

  if (i <= n) {
    /* Handle last lcp byte */
    if (lcp[i] < 255) {
      *bytes++ = (unsigned char) lcp[i];
    } else {
      *bytes++ = 255; // Exception
      if (lcp_guide_interval > 0) {
	while (lcp_guide_value <= i) {
	  lcp_guide_vector.push_back(this->n_lcp_exceptions);
	  lcp_guide_value += lcp_guide_interval;
	}
      }
      lcp_exceptions_vector.push_back(i);
      lcp_exceptions_vector.push_back(lcp[i]);
      this->n_lcp_exceptions++;
    }
    *bytes++ = 0x00;		// Empty

    /* Handle last discrim nibble */
    *bytes++ = *discrim_ptr++;

    /* Handle last child byte */
    if (child[i] < 255) {
      *bytes++ = (unsigned char) child[i];
    } else {
      *bytes++ = 255;		// Exception
      if (child_guide_interval > 0) {
	while (child_guide_value <= i) {
	  child_guide_vector.push_back(this->n_child_exceptions);
	  child_guide_value += child_guide_interval;
	}
      }
      child_exceptions_vector.push_back(i);
      child_exceptions_vector.push_back(child[i]);
      this->n_child_exceptions++;
    }
    *bytes++ = 0x00;		// Empty
  }

  free(discrim_chars);


  if (lcp_guide_interval == 0) {
    this->lcp_guide = (uint32_t *) NULL;
  } else {
    lcp_guide_vector.push_back(this->n_lcp_exceptions);

    /* Convert guide vector to array */
    this->lcp_guide = (uint32_t *) malloc(lcp_guide_vector.size() * sizeof(uint32_t));
    this->size_in_bytes += lcp_guide_vector.size() * sizeof(uint32_t);
    for (uint64_t j = 0; j < lcp_guide_vector.size(); j++) {
      this->lcp_guide[j] = lcp_guide_vector[j];
    }
  }

  if (child_guide_interval == 0) {
    this->child_guide = (uint32_t *) NULL;
  } else {
    child_guide_vector.push_back(this->n_child_exceptions);

    /* Convert guide vector to array */
    this->child_guide = (uint32_t *) malloc(child_guide_vector.size() * sizeof(uint32_t));
    this->size_in_bytes += child_guide_vector.size() * sizeof(uint32_t);
    for (uint64_t j = 0; j < child_guide_vector.size(); j++) {
      this->child_guide[j] = child_guide_vector[j];
    }
  }

  /* Convert exceptions vector to array */
  this->lcp_exceptions = (uint32_t *) malloc(lcp_exceptions_vector.size() * sizeof(uint32_t));
  this->size_in_bytes += lcp_exceptions_vector.size() * sizeof(uint32_t);
  for (uint64_t j = 0; j < lcp_exceptions_vector.size(); j++) {
    this->lcp_exceptions[j] = lcp_exceptions_vector[j];
  }

  this->child_exceptions = (uint32_t *) malloc(child_exceptions_vector.size() * sizeof(uint32_t));
  this->size_in_bytes += child_exceptions_vector.size() * sizeof(uint32_t);
  for (uint64_t j = 0; j < child_exceptions_vector.size(); j++) {
    this->child_exceptions[j] = child_exceptions_vector[j];
  }

  fprintf(stderr,"lcp_byte_guide: %u values < 255, %u exceptions >= 255 (%.1f%%)\n",
	  n - this->n_lcp_exceptions,this->n_lcp_exceptions,100*(double) this->n_lcp_exceptions/(double) n);
  fprintf(stderr,"child_byte_guide: %u values < 255, %u exceptions >= 255 (%.1f%%)\n",
	  n - this->n_child_exceptions,this->n_child_exceptions,100*(double) this->n_child_exceptions/(double) n);

  return;
}

}
