# Supplementary material for: Bitpacking techniques for indexing genomes: I. Hash tables
Source: Algorithms Mol Biol. 2016 Apr 18;11:5. doi: 10.1186/s13015-016-0069-5 (PMC4835851; doi:10.1186/s13015-016-0069-5)
Supplement: Supplementary file 1 — 10.1007/s13015-016-0069-5 Source code. Source code in an archive format, using tar and bzip2, for all bitpacking implementations of hash tables, based on a modification of the SDSL 2.0 package. Package also includes the benchmarking programs used for timing experiments. This is the same package as provided in our companion paper on bitpacking for enhanced suffix arrays. [file 13015_2016_69_MOESM1_ESM.bz2 › sdsl-lite-modified/lib/sfstream.cpp]

#include "sdsl/sfstream.hpp"
#include "sdsl/util.hpp"
#include <iostream>

namespace sdsl
{

//  IMPLEMENTATION OF OSFSTREAM

osfstream::osfstream() : std::ostream(nullptr)
{
    this->init(m_streambuf);
}

osfstream::osfstream(const std::string& file, std::ios_base::openmode mode) : std::ostream(nullptr)
{
    this->init(m_streambuf);
    open(file, mode);
}

osfstream::buf_ptr_type
osfstream::open(const std::string& file, std::ios_base::openmode mode)
{
    delete m_streambuf;
    m_streambuf = nullptr;
    m_file = file;
    std::streambuf* success = nullptr;
    if (is_ram_file(file)) {
        m_streambuf = new ram_filebuf();
        success = ((ram_filebuf*)m_streambuf)->open(m_file, mode);
    } else {
        m_streambuf = new std::filebuf();
        success = ((std::filebuf*)m_streambuf)->open(m_file, mode);
    }
    if (success) {
        this->clear();
    } else {
        this->setstate(std::ios_base::failbit);
        delete m_streambuf;
        m_streambuf = nullptr;
    }
    this->rdbuf(m_streambuf);
    return m_streambuf;
}

bool
osfstream::is_open()
{
    if (nullptr == m_streambuf)
        return false;
    if (is_ram_file(m_file)) {
        return ((ram_filebuf*)m_streambuf)->is_open();
    } else {
        return ((std::filebuf*)m_streambuf)->is_open();
    }
}

void
osfstream::close()
{
    bool fail = false;
    if (nullptr == m_streambuf) {
        fail = true;
    } else {
        if (is_ram_file(m_file)) {
            fail = !((ram_filebuf*)m_streambuf)->close();
        } else {
            fail = !((std::filebuf*)m_streambuf)->close();
        }
    }
    if (fail) this->setstate(std::ios::failbit);
}

osfstream::~osfstream()
{
    delete m_streambuf; // streambuf closes the file on destruction
}

osfstream::operator voidptr()const
{
    return m_streambuf;
}

osfstream&
osfstream::seekp(pos_type pos)
{
    ios_base::iostate err = std::ios_base::iostate(std::ios_base::goodbit);
    try {
        if (!this->fail()) {
            pos_type p = 0;
            if (is_ram_file(m_file)) {
                p = ((ram_filebuf*)m_streambuf)->pubseekpos(pos, std::ios_base::out);
            } else {
                p = ((std::filebuf*)m_streambuf)->pubseekpos(pos, std::ios_base::out);
            }
            if (p == pos_type(off_type(-1))) {
                err |= ios_base::failbit;
                this->setstate(err);
            }
        }
    } catch (...) {
        if (err) {
            this->setstate(err);
        }
    }
    return *this;
}


osfstream&
osfstream::seekp(off_type off, std::ios_base::seekdir way)
{
    ios_base::iostate err = std::ios_base::iostate(ios_base::goodbit);
    try {
        if (!this->fail()) {
            pos_type p = 0;
            if (is_ram_file(m_file)) {
                p = ((ram_filebuf*)m_streambuf)->pubseekoff(off, way, std::ios_base::out);

            } else {
                p = ((std::filebuf*)m_streambuf)->pubseekoff(off, way, std::ios_base::out);
            }
            if (p == pos_type(off_type(-1))) {
                err |= ios_base::failbit;
                this->setstate(err);
            }
        }
    } catch (...) {
        if (err) {
            this->setstate(err);
        }
    }
    return *this;
}


//  IMPLEMENTATION OF ISFSTREAM

isfstream::isfstream() : std::istream(nullptr)
{
    this->init(m_streambuf);
}

isfstream::isfstream(const std::string& file, std::ios_base::openmode mode) : std::istream(nullptr)
{
    this->init(m_streambuf);
    open(file, mode);
}

isfstream::buf_ptr_type
isfstream::open(const std::string& file, std::ios_base::openmode mode)
{
    delete m_streambuf;
    m_streambuf = nullptr;
    m_file = file;
    std::streambuf* success = nullptr;
    if (is_ram_file(file)) {
        m_streambuf = new ram_filebuf();
        success = ((ram_filebuf*)m_streambuf)->open(m_file, mode);
    } else {
        m_streambuf = new std::filebuf();
        success = ((std::filebuf*)m_streambuf)->open(m_file, mode);
    }
    if (success) {
        this->clear();
    } else {
        this->setstate(std::ios_base::failbit);
        delete m_streambuf;
        m_streambuf = nullptr;
    }
    this->rdbuf(m_streambuf);
    return m_streambuf;
}

bool
isfstream::is_open()
{
    if (nullptr == m_streambuf)
        return false;
    if (is_ram_file(m_file)) {
        return ((ram_filebuf*)m_streambuf)->is_open();
    } else {
        return ((std::filebuf*)m_streambuf)->is_open();
    }
}

void
isfstream::close()
{
    bool fail = false;
    if (nullptr == m_streambuf) {
        fail = true;
    } else {
        if (is_ram_file(m_file)) {
            fail = !((ram_filebuf*)m_streambuf)->close();
        } else {
            fail = !((std::filebuf*)m_streambuf)->close();
        }
    }
    if (fail) this->setstate(std::ios::failbit);
}

isfstream&
isfstream::seekg(pos_type pos)
{
    ios_base::iostate err = std::ios_base::iostate(std::ios_base::goodbit);
    try {
        if (!this->fail()) {
            pos_type p = 0;
            if (is_ram_file(m_file)) {
                p = ((ram_filebuf*)m_streambuf)->pubseekpos(pos, std::ios_base::in);

            } else {
                p = ((std::filebuf*)m_streambuf)->pubseekpos(pos, std::ios_base::in);
            }
            if (p == pos_type(off_type(-1))) {
                err |= ios_base::failbit;
            }
        }
    } catch (...) {
        if (err) {
            this->setstate(err);
        }
    }
    return *this;
}


isfstream&
isfstream::seekg(off_type off, std::ios_base::seekdir way)
{
    ios_base::iostate err = std::ios_base::iostate(ios_base::goodbit);
    try {
        if (!this->fail()) {
            pos_type p = 0;
            if (is_ram_file(m_file)) {
                p = ((ram_filebuf*)m_streambuf)->pubseekoff(off, way, std::ios_base::in);

            } else {
                p = ((std::filebuf*)m_streambuf)->pubseekoff(off, way, std::ios_base::in);
            }
            if (p == pos_type(off_type(-1))) {
                err |= ios_base::failbit;
            }
        }
    } catch (...) {
        if (err) {
            this->setstate(err);
        }
    }
    return *this;
}

std::streampos
isfstream::tellg()
{
    ios_base::iostate err = std::ios_base::iostate(ios_base::goodbit);
    pos_type p = pos_type(off_type(-1));
    try {
        if (!this->fail()) {
            if (is_ram_file(m_file)) {
                p = ((ram_filebuf*)m_streambuf)->pubseekoff(0, std::ios_base::cur);

            } else {
                p = ((std::filebuf*)m_streambuf)->pubseekoff(0, std::ios_base::cur);
            }
            if (p == pos_type(off_type(-1))) {
                err |= ios_base::failbit;
            }
        }
    } catch (...) {
        if (err) {
            this->setstate(err);
        }
    }
    return p;
}

isfstream::~isfstream()
{
    delete m_streambuf;
}

isfstream::operator voidptr()const
{
    return m_streambuf; // streambuf closes the file on destruction
}

}// end namespace sdsl
