# Supplementary material for: Bitpacking techniques for indexing genomes: I. Hash tables
Source: Algorithms Mol Biol. 2016 Apr 18;11:5. doi: 10.1186/s13015-016-0069-5 (PMC4835851; doi:10.1186/s13015-016-0069-5)
Supplement: Supplementary file 1 — 10.1007/s13015-016-0069-5 Source code. Source code in an archive format, using tar and bzip2, for all bitpacking implementations of hash tables, based on a modification of the SDSL 2.0 package. Package also includes the benchmarking programs used for timing experiments. This is the same package as provided in our companion paper on bitpacking for enhanced suffix arrays. [file 13015_2016_69_MOESM1_ESM.bz2 › sdsl-lite-modified/lib/coder_elias_gamma.cpp]

#include "sdsl/coder_elias_gamma.hpp"

namespace sdsl
{

namespace coder
{

elias_gamma::impl elias_gamma::data;

uint64_t elias_gamma::decode_prefix_sum(const uint64_t* data, const size_type start_idx, const size_type end_idx, size_type n)
{
    if (n==0)
        return 0;
    const uint64_t* lastdata = data + ((end_idx+63) >> 6);
    data += (start_idx >> 6);
    uint64_t w = 0, value = 0;
    int16_t buffered = 0, read = start_idx & 0x3F;
    size_type i = 0;
    if (n + read <= 64) {
        if (((*data >> read)&bits::lo_set[n]) == bits::lo_set[n])
            return n;
    } else { // n+read > 64
        if ((*data >> read) == bits::lo_set[64-read]) {// all bits are set to 1
            value = 64-read;
            ++data;
            n -= (64-read);
            read = 0;
            while (n >= 64) {
                if (*data == 0xFFFFFFFFFFFFFFFFULL) {
                    value += 64;
                    ++data;
                    n -= 64;
                } else
                    goto start_decoding;
            }
            // 0 <= n <= 64
            if ((*data&bits::lo_set[n]) == bits::lo_set[n])
                return value + n;
        }
    }

start_decoding:
    while (i<n) {
        while (buffered < 64 and data < lastdata) {
fill_buffer:
            w |= (((*data)>>read)<<buffered);
            if (read >= buffered) {
                ++data;
                buffered += 64-read;
                read = 0;
            } else { // read buffered
                read += 64-buffered;
                buffered = 64;
            }
        }
        uint32_t rbp = bits::lo(~w);
        if (rbp > 0) {
            i += rbp;
            value += rbp;
            if (i >= n) { // decoded too much
                return value - (i-n); // return corrected value
            }
            assert(buffered >= rbp);
            buffered -= rbp;
            w >>= rbp;
            if (buffered<16)
                goto fill_buffer;
        }
        {
            // i < n
begin_decode:
            uint32_t psum = elias_gamma::data.prefixsum[w&0x0000FFFF];
            if (!psum or i+((psum>>16)&0x00FF) > n) {
                if (w==0) {// buffer is not full
                    w |= (((*data)>>read)<<buffered);
                    if (read >= buffered) {
                        ++data;
                        buffered += 64-read;
                        read = 0;
                    } else {
                        read += 64-buffered;
                        buffered = 64;
                    };
                    if (!w) {
                        w |= (((*data)>>read)<<buffered);
                        if (read >= buffered) {
                            ++data;
                            buffered += 64-read;
                            read = 0;
                        } else {
                            read += 64-buffered;
                            buffered = 64;
                        };
                    }
                }
//				assert(w>0);
                uint16_t len_1 = bits::lo(w); // read length of length
                buffered -= (len_1+1);
                w >>= (len_1+1);
                if (len_1 > buffered) {// buffer is not full
                    w |= (((*data)>>read)<<buffered);
                    if (read >= buffered) {
                        ++data;
                        buffered += 64-read;
                        read = 0;
                    } else {
                        read += 64-buffered;
                        buffered = 64;
                    };
                    if (len_1 > buffered) {
                        w |= (((*data)>>read)<<buffered);
                        if (read >= buffered) {
                            ++data;
                            buffered += 64-read;
                            read = 0;
                        } else {
                            read += 64-buffered;
                            buffered = 64;
                        };
                    }
                }
                value	+= (w&bits::lo_set[len_1]) + (len_1<64) * (1ULL << len_1);
                buffered -= len_1;
                if (len_1 < 64) {
                    w >>= len_1;
                } else {
                    w = 0;
                }
                ++i;
                if (i==n)
                    return value;
                if (buffered>=16)
                    goto begin_decode;
            } else {
                value += (psum&0x0000FFFF);
                i += ((psum>>16)&0x00FF);
                if (i==n)
                    return value;
                buffered -= (psum>>24);
                w >>= (psum>>24);
                if (buffered>=16)
                    goto begin_decode;
            }
        }
    };
    return value;
}


uint64_t elias_gamma::decode_prefix_sum(const uint64_t* data, const size_type start_idx, size_type n)
{
    if (n==0)
        return 0;
    data += (start_idx >> 6);
    uint64_t value = 0;
    size_type i = 0;
    uint8_t offset = start_idx & 0x3F;

    if (n < 24) {
        if (n + offset <= 64) {
            if (((*data >> offset)&bits::lo_set[n]) == bits::lo_set[n])
                return n;
        } else { // n+offset > 64
            if ((*data >> offset) == bits::lo_set[64-offset]) {// all bits are set to 1
                value = 64-offset;
                ++data;
                n -= (64-offset);
                offset = 0;
                while (n >= 64) {
                    if (*data == 0xFFFFFFFFFFFFFFFFULL) {
                        value += 64;
                        ++data;
                        n -= 64;
                    } else {
                        uint8_t temp = bits::lo(~(*data));
                        value += temp;
                        n -= temp;
                        offset = temp;
                        goto start_decoding;
                    }
                }
                // 0 <= n <= 64
                if ((*data&bits::lo_set[n]) == bits::lo_set[n])
                    return value + n;
            }
        }
    }

start_decoding:
    while (i < n) {// while not all values are decoded
        // n-i values to decode

        if (((*data>>offset)&0xF)==0xF) {
            uint8_t maxdecode = n-i > 63 ? 63 : n-i;
            uint8_t rbp = bits::lo(~bits::read_int(data, offset,maxdecode));
            i += rbp;
            value += rbp;
            if (rbp+offset>=64) {
                ++data;
                offset = (rbp+offset)&0x3F;
            } else {
                offset += rbp;
            }
            if (rbp == maxdecode)
                continue;
        }

        while (i < n) {
            uint32_t psum = elias_gamma::data.prefixsum[bits::read_int(data, offset, 16)];
            if (psum == 0) { // value does not fit in 16 bits
                goto decode_single;
            } else if (i+((psum>>16)&0x00FF) > n) { // decoded too much
                if (n-i <= 8) {
                    psum = elias_gamma::data.prefixsum_8bit[bits::read_int(data, offset, 8) | ((n-i-1)<<8)];
                    if (psum > 0) {
                        value += (psum&0xFF);
                        i += ((psum>>8)&0xF);
                        offset += (psum>>12);
                        if (offset>=64) {
                            offset&=0x3F;
                            ++data;
                        }
                    }
                }
                break;
            } else {
                value += (psum&0x0000FFFF);
                i += ((psum>>16)&0x00FF);
                offset += (psum>>24);
                if (offset>=64) {
                    offset&=0x3F;
                    ++data;
                }
            }
        }
        if (i<n) {
decode_single:
            i++;
            uint16_t len_1 = bits::read_unary_and_move(data, offset); // read length of length of x
            value	+= bits::read_int_and_move(data, offset, len_1) + (len_1<64) * (1ULL << len_1);
        }
    }
    return value;
}


} // end namespace sdsl
} // end namespace coder
