# Supplementary material for: Bitpacking techniques for indexing genomes: I. Hash tables
Source: Algorithms Mol Biol. 2016 Apr 18;11:5. doi: 10.1186/s13015-016-0069-5 (PMC4835851; doi:10.1186/s13015-016-0069-5)
Supplement: Supplementary file 1 — 10.1007/s13015-016-0069-5 Source code. Source code in an archive format, using tar and bzip2, for all bitpacking implementations of hash tables, based on a modification of the SDSL 2.0 package. Package also includes the benchmarking programs used for timing experiments. This is the same package as provided in our companion paper on bitpacking for enhanced suffix arrays. [file 13015_2016_69_MOESM1_ESM.bz2 › sdsl-lite-modified/lib/csa_alphabet_strategy.cpp]

/* sdsl - succinct data structures library
    Copyright (C) 2012 Simon Gog

    This program is free software: you can redistribute it and/or modify
    it under the terms of the GNU General Public License as published by
    the Free Software Foundation, either version 3 of the License, or
    (at your option) any later version.

    This program is distributed in the hope that it will be useful,
    but WITHOUT ANY WARRANTY; without even the implied warranty of
    MERCHANTABILITY or FITNESS FOR A PARTICULAR PURPOSE.  See the
    GNU General Public License for more details.

    You should have received a copy of the GNU General Public License
    along with this program.  If not, see http://www.gnu.org/licenses/ .
*/
#include "sdsl/csa_alphabet_strategy.hpp"

namespace sdsl
{

const char* key_trait<8>::KEY_BWT = conf::KEY_BWT;
const char* key_trait<8>::KEY_TEXT = conf::KEY_TEXT;

byte_alphabet::byte_alphabet(int_vector_buffer<8>& text_buf, int_vector_size_type len):
    char2comp(m_char2comp), comp2char(m_comp2char), C(m_C), sigma(m_sigma)
{
    m_sigma = 0;
    if (0 == len or 0 == text_buf.size())
        return;
    assert(len <= text_buf.size());
    // initialize vectors
    util::assign(m_C	    , int_vector<64>(257, 0));
    util::assign(m_char2comp, int_vector<8>(256,0));
    util::assign(m_comp2char, int_vector<8>(256,0));
    // count occurrences of each symbol
    for (size_type i=0; i < len; ++i) {
        ++m_C[text_buf[i]];
    }
    assert(1 == m_C[0]); // null-byte should occur exactly once
    m_sigma = 0;
    for (int i=0; i<256; ++i)
        if (m_C[i]) {
            m_char2comp[i] 	 	= m_sigma;
            m_comp2char[sigma]  = i;
            m_C[m_sigma]		= m_C[i];
            ++m_sigma;
        }
    m_comp2char.resize(m_sigma);
    m_C.resize(m_sigma+1);
    for (int i=(int)m_sigma; i > 0; --i) m_C[i] = m_C[i-1];
    m_C[0] = 0;
    for (int i=1; i <= (int)m_sigma; ++i) m_C[i] += m_C[i-1];
    assert(C[sigma]==len);
}


byte_alphabet::byte_alphabet(): char2comp(m_char2comp), comp2char(m_comp2char), C(m_C), sigma(m_sigma)
{
    m_sigma = 0;
}

void byte_alphabet::copy(const byte_alphabet& bas)
{
    m_char2comp = bas.m_char2comp;
    m_comp2char = bas.m_comp2char;
    m_C			= bas.m_C;
    m_sigma		= bas.m_sigma;
}

byte_alphabet::byte_alphabet(const byte_alphabet& bas): char2comp(m_char2comp), comp2char(m_comp2char), C(m_C), sigma(m_sigma)
{
    copy(bas);
}

byte_alphabet& byte_alphabet::operator=(const byte_alphabet& bas)
{
    if (this != &bas) {
        copy(bas);
    }
    return *this;
}

byte_alphabet& byte_alphabet::operator=(byte_alphabet&& bas)
{
    if (this != &bas) {
        m_char2comp = std::move(bas.m_char2comp);
        m_comp2char = std::move(bas.m_comp2char);
        m_C         = std::move(bas.m_C);
        m_sigma     = std::move(bas.m_sigma);
    }
    return *this;
}

void byte_alphabet::swap(byte_alphabet& bas)
{
    m_char2comp.swap(bas.m_char2comp);
    m_comp2char.swap(bas.m_comp2char);
    m_C.swap(bas.m_C);
    std::swap(m_sigma, bas.m_sigma);
}

byte_alphabet::size_type byte_alphabet::serialize(std::ostream& out, structure_tree_node* v, std::string name)const
{
    structure_tree_node* child = structure_tree::add_child(v, name, util::class_name(*this));
    size_type written_bytes = 0;
    written_bytes += m_char2comp.serialize(out, child, "m_char2comp");
    written_bytes += m_comp2char.serialize(out, child, "m_comp2char");
    written_bytes += m_C.serialize(out, child, "m_C");
    written_bytes += write_member(m_sigma, out, child, "m_sigma");
    structure_tree::add_size(child, written_bytes);
    return written_bytes;
}

void byte_alphabet::load(std::istream& in)
{
    m_char2comp.load(in);
    m_comp2char.load(in);
    m_C.load(in);
    read_member(m_sigma, in);
}
}
