# Supplementary material for: Bitpacking techniques for indexing genomes: I. Hash tables
Source: Algorithms Mol Biol. 2016 Apr 18;11:5. doi: 10.1186/s13015-016-0069-5 (PMC4835851; doi:10.1186/s13015-016-0069-5)
Supplement: Supplementary file 1 — 10.1007/s13015-016-0069-5 Source code. Source code in an archive format, using tar and bzip2, for all bitpacking implementations of hash tables, based on a modification of the SDSL 2.0 package. Package also includes the benchmarking programs used for timing experiments. This is the same package as provided in our companion paper on bitpacking for enhanced suffix arrays. [file 13015_2016_69_MOESM1_ESM.bz2 › sdsl-lite-modified/Make.helper.cmake]

LIB_DIR = @CMAKE_INSTALL_PREFIX@/lib
INC_DIR = @CMAKE_INSTALL_PREFIX@/include
MY_CXX_FLAGS=@CMAKE_CXX_FLAGS@ $(CODE_COVER)
MY_CXX_OPT_FLAGS=@CMAKE_CXX_OPT_FLAGS@
MY_CXX=@CMAKE_CXX_COMPILER@
MY_CC=@CMAKE_C_COMPILER@

# Returns $1-th .-separated part of string $2.
dim = $(word $1, $(subst ., ,$2))

# Returns value stored in column $3 for item with ID $2 in 
# config file $1
config_select=$(shell cat $1 | grep -v "^\#" | grep "$2;" | cut -f $3 -d';' )

# Returns value stored in column $3 for a line matching $2
# in config file $1
config_filter=$(shell cat $1 | grep -v "^\#" | fgrep "$2" | cut -f $3 -d';' )

# Get all IDs from a config file $1
config_ids=$(shell cat $1 | grep -v "^\#" | cut -f 1 -d';')

# Get column $2 from a config file $1
config_column=$(shell cat $1 | grep -v "^\#" | cut -f $2 -d';')

# Get size of file $1 in bytes
file_size=$(shell wc -c < $1 | tr -d ' ')
