# Supplementary material for: Bitpacking techniques for indexing genomes: I. Hash tables
Source: Algorithms Mol Biol. 2016 Apr 18;11:5. doi: 10.1186/s13015-016-0069-5 (PMC4835851; doi:10.1186/s13015-016-0069-5)
Supplement: Supplementary file 1 — 10.1007/s13015-016-0069-5 Source code. Source code in an archive format, using tar and bzip2, for all bitpacking implementations of hash tables, based on a modification of the SDSL 2.0 package. Package also includes the benchmarking programs used for timing experiments. This is the same package as provided in our companion paper on bitpacking for enhanced suffix arrays. [file 13015_2016_69_MOESM1_ESM.bz2 › sdsl-lite-modified/biicode/README.md]

Biicode C/C++ dependency manager
=================================

New with biicode? Check the [Getting Started Guide](http://docs.biicode.com/c++/gettingstarted.html).

How to build it?
------------------
Building it is too easy:

    $ git clone git@github.com:simongog/sdsl-lite.git
    $ cd sdsl-lite
    $ bii init -l && bii work

It creates all the necessary structure to build sdsl-lite with biicode build system. Then, you can build its default samples:

    $ bii build
    $ ./bin/any_executable

By default, the first use applies all the changes to the repository, if you want to revert these ones, set the `BII_SDSL_LITE_REVERT_CHANGES` environment variable to `True` and run `bii work` to keep your original code and undo the biicode changes.

    $ export BII_SDSL_LITE_REVERT_CHANGES=True
    $ bii work


How to use it in other external projects?
-------------------------------------------

Take a look at any example from [the examples/sdsl-lite block](https://www.biicode.com/examples/sdsl-lite) and try your own using *sdsl-lite library* with biicode.
