# Supplementary material for: Bitpacking techniques for indexing genomes: I. Hash tables
Source: Algorithms Mol Biol. 2016 Apr 18;11:5. doi: 10.1186/s13015-016-0069-5 (PMC4835851; doi:10.1186/s13015-016-0069-5)
Supplement: Supplementary file 1 — 10.1007/s13015-016-0069-5 Source code. Source code in an archive format, using tar and bzip2, for all bitpacking implementations of hash tables, based on a modification of the SDSL 2.0 package. Package also includes the benchmarking programs used for timing experiments. This is the same package as provided in our companion paper on bitpacking for enhanced suffix arrays. [file 13015_2016_69_MOESM1_ESM.bz2 › sdsl-lite-modified/test/IntVectorMapperTest.cpp]

#include "sdsl/int_vector_mapper.hpp"
#include "sdsl/util.hpp"
#include "gtest/gtest.h"
#include <vector>
#include <string>
#include <random>
#include <algorithm>

namespace
{

typedef sdsl::int_vector<>::size_type size_type;
typedef sdsl::int_vector<>::value_type value_type;

// The fixture for testing class int_vector.
class IntVectorMapperTest : public ::testing::Test
{
    protected:

        IntVectorMapperTest() {}

        virtual ~IntVectorMapperTest() {}

        virtual void SetUp() {
            std::mt19937_64 rng;
            {
                std::uniform_int_distribution<uint64_t> distribution(1, 100000);
                auto dice = bind(distribution, rng);
                for (size_type i=0; i<10; ++i) {
                    vec_sizes.push_back(dice());
                }
            }
        }

        virtual void TearDown() {}

        std::vector<size_type> vec_sizes = {1,64,65,127,128}; // different sizes for the vectors
};

TEST_F(IntVectorMapperTest, iterator)
{
    static_assert(std::is_move_constructible<sdsl::int_vector_mapper<>>::value, "Type is not move constructible");
    static_assert(std::is_move_assignable<sdsl::int_vector_mapper<>>::value, "Type is not move assignable");

    // test plain
    for (const auto& size : vec_sizes) {
        std::vector<uint64_t> vec(size);
        sdsl::util::set_to_id(vec);
        {
            std::ofstream ofs("tmp/int_vector_mapper_itrtest");
            sdsl::serialize_vector(vec,ofs);
        }
        {
            const sdsl::int_vector_mapper<64,std::ios_base::in> ivm("tmp/int_vector_mapper_itrtest",true);
            ASSERT_EQ(size,ivm.size());
            ASSERT_TRUE(std::equal(ivm.begin(),ivm.end(),vec.begin()));
            ASSERT_EQ(size,(size_t)std::distance(ivm.begin(),ivm.end()));
        }
        {
            const sdsl::int_vector_mapper<64,std::ios_base::in> ivm("tmp/int_vector_mapper_itrtest",true);
            auto itr = ivm.end()-1;
            for (size_t i=0; i<size; i++) {
                ASSERT_EQ(*itr,vec[size-i-1]);
                --itr;
            }
        }
        sdsl::remove("tmp/int_vector_mapper_itrtest");
    }

    // test fixed width
    for (const auto& size : vec_sizes) {
        sdsl::int_vector<25> vec(size);
        sdsl::util::set_to_id(vec);
        store_to_file(vec,"tmp/int_vector_mapper_itrtest");
        {
            const sdsl::int_vector_mapper<25,std::ios_base::in> ivm("tmp/int_vector_mapper_itrtest");
            ASSERT_EQ(size,ivm.size());
            ASSERT_TRUE(std::equal(ivm.begin(),ivm.end(),vec.begin()));
            ASSERT_EQ(size,(size_t)std::distance(ivm.begin(),ivm.end()));
        }
        {
            const sdsl::int_vector_mapper<25,std::ios_base::in> ivm("tmp/int_vector_mapper_itrtest");
            auto itr = ivm.end()-1;
            for (size_t i=0; i<size; i++) {
                ASSERT_EQ(*itr,vec[size-i-1]);
                --itr;
            }
        }
        sdsl::remove("tmp/int_vector_mapper_itrtest");
    }

    // test variable width
    for (const auto& size : vec_sizes) {
        sdsl::int_vector<> vec(size);
        sdsl::util::set_to_id(vec);
        sdsl::util::bit_compress(vec);
        store_to_file(vec,"tmp/int_vector_mapper_itrtest");
        {
            const sdsl::int_vector_mapper<0,std::ios_base::in> ivm("tmp/int_vector_mapper_itrtest");
            ASSERT_EQ(size,ivm.size());
            ASSERT_EQ(vec.width(),ivm.width());
            ASSERT_TRUE(std::equal(ivm.begin(),ivm.end(),vec.begin()));
            ASSERT_EQ(size,(size_t)std::distance(ivm.begin(),ivm.end()));
        }
        {
            sdsl::int_vector_mapper<> ivm("tmp/int_vector_mapper_itrtest");
            auto itr = ivm.end()-1;
            for (size_t i=0; i<size; i++) {
                ASSERT_EQ(*itr,vec[size-i-1]);
                --itr;
            }
        }
        sdsl::remove("tmp/int_vector_mapper_itrtest");
    }
}

TEST_F(IntVectorMapperTest, push_back)
{
    // test plain
    for (const auto& size : vec_sizes) {
        std::vector<uint64_t> vec(size);
        sdsl::util::set_to_id(vec);
        {
            std::ofstream ofs("tmp/int_vector_mapper_push_backtest");
            sdsl::serialize_vector(vec,ofs);
        }
        {
            sdsl::int_vector_mapper<64> ivm("tmp/int_vector_mapper_push_backtest",true);
            ASSERT_EQ(size,ivm.size());
            for (size_t i=0; i<size; i++) {
                vec.push_back(vec.size());
                ivm.push_back(ivm.size());
            }
        }
        {
            sdsl::int_vector_mapper<64> ivm("tmp/int_vector_mapper_push_backtest",true);
            ASSERT_EQ(vec.size(),ivm.size());
            ASSERT_TRUE(std::equal(ivm.begin(),ivm.end(),vec.begin()));
            ASSERT_EQ(vec.size(),(size_t)std::distance(ivm.begin(),ivm.end()));
        }
        sdsl::remove("tmp/int_vector_mapper_itrtest");
    }

    // test fixed width
    for (const auto& size : vec_sizes) {
        sdsl::int_vector<31> vec(size);
        std::vector<uint64_t> stdvec(size);
        sdsl::util::set_to_id(vec);
        sdsl::util::set_to_id(stdvec);
        store_to_file(vec,"tmp/int_vector_mapper_push_backtest");
        {
            sdsl::int_vector_mapper<31> ivm("tmp/int_vector_mapper_push_backtest");
            ASSERT_EQ(size,ivm.size());
            for (size_t i=0; i<size; i++) {
                stdvec.push_back(stdvec.size());
                ivm.push_back(ivm.size());
            }
        }
        {
            sdsl::int_vector_mapper<31> ivm("tmp/int_vector_mapper_push_backtest");
            ASSERT_EQ(stdvec.size(),ivm.size());
            ASSERT_TRUE(std::equal(ivm.begin(),ivm.end(),stdvec.begin()));
            ASSERT_EQ(stdvec.size(),(size_t)std::distance(ivm.begin(),ivm.end()));
        }
        sdsl::remove("tmp/int_vector_mapper_push_backtest");
    }

    // test variable width
    for (const auto& size : vec_sizes) {
        sdsl::int_vector<> vec(size);
        std::vector<uint64_t> stdvec(size);
        sdsl::util::set_to_id(vec);
        sdsl::util::set_to_id(stdvec);
        sdsl::util::bit_compress(vec);
        store_to_file(vec,"tmp/int_vector_mapper_push_backtest");
        {
            sdsl::int_vector_mapper<> ivm("tmp/int_vector_mapper_push_backtest");
            ASSERT_EQ(size,ivm.size());
            for (size_t i=0; i<size; i++) {
                stdvec.push_back(i);
                ivm.push_back(i);
            }
        }
        {
            sdsl::int_vector_mapper<> ivm("tmp/int_vector_mapper_push_backtest");
            ASSERT_EQ(stdvec.size(),ivm.size());
            ASSERT_TRUE(std::equal(ivm.begin(),ivm.end(),stdvec.begin()));
            ASSERT_EQ(stdvec.size(),(size_t)std::distance(ivm.begin(),ivm.end()));
        }
        sdsl::remove("tmp/int_vector_mapper_push_backtest");
    }
}

TEST_F(IntVectorMapperTest, bit_compress)
{
    for (const auto& size : vec_sizes) {
        sdsl::int_vector<> vec(size);
        sdsl::util::set_to_id(vec);
        store_to_file(vec,"tmp/int_vector_mapper_bit_compress_test_uncompressed");
        sdsl::util::bit_compress(vec);
        store_to_file(vec,"tmp/int_vector_mapper_bit_compress_test");
        {
            sdsl::int_vector_mapper<> ivmc("tmp/int_vector_mapper_bit_compress_test");
            sdsl::int_vector_mapper<> ivmu("tmp/int_vector_mapper_bit_compress_test_uncompressed");
            ASSERT_TRUE(std::equal(ivmc.begin(),ivmc.end(),ivmu.begin()));
            ASSERT_TRUE(std::equal(ivmc.begin(),ivmc.end(),vec.begin()));
        }
        {
            sdsl::int_vector_mapper<> ivmu("tmp/int_vector_mapper_bit_compress_test_uncompressed");
            ASSERT_TRUE(std::equal(ivmu.begin(),ivmu.end(),vec.begin()));
            sdsl::util::bit_compress(ivmu);
            ASSERT_TRUE(std::equal(ivmu.begin(),ivmu.end(),vec.begin()));
        }
        {
            sdsl::int_vector_mapper<> ivmc("tmp/int_vector_mapper_bit_compress_test");
            sdsl::int_vector_mapper<> ivmu("tmp/int_vector_mapper_bit_compress_test_uncompressed");
            ASSERT_EQ(ivmc.size(),ivmu.size());
            ASSERT_EQ(ivmc.width(),ivmu.width());
            ASSERT_TRUE(std::equal(ivmc.begin(),ivmc.end(),ivmu.begin()));
        }
        sdsl::remove("tmp/int_vector_mapper_bit_compress_test_uncompressed");
        sdsl::remove("tmp/int_vector_mapper_bit_compress_test");
    }
}

TEST_F(IntVectorMapperTest, bitvector_mapping)
{
    for (const auto& size : vec_sizes) {
        sdsl::bit_vector bv(size);
        sdsl::util::set_random_bits(bv,4711);
        store_to_file(bv,"tmp/bit_vector_mapper_test");
        {
            // load/store test
            const sdsl::bit_vector_mapper<std::ios_base::in> bvm("tmp/bit_vector_mapper_test");
            ASSERT_EQ(bvm.size(),bv.size());
            ASSERT_EQ(bvm.width(),bv.width());
            ASSERT_TRUE(std::equal(bvm.begin(),bvm.end(),bv.begin()));
            ASSERT_EQ(sdsl::util::cnt_one_bits(bv),sdsl::util::cnt_one_bits(bvm));
        }
        {
            // flip test
            sdsl::bit_vector_mapper<> bvm("tmp/bit_vector_mapper_test");
            bvm.flip();
            bv.flip();
            ASSERT_TRUE(std::equal(bvm.begin(),bvm.end(),bv.begin()));
            ASSERT_EQ(sdsl::util::cnt_one_bits(bv),sdsl::util::cnt_one_bits(bvm));
        }
        {
            // load/store after flip
            const sdsl::bit_vector_mapper<std::ios_base::in> bvm("tmp/bit_vector_mapper_test");
            ASSERT_TRUE(std::equal(bvm.begin(),bvm.end(),bv.begin()));
            ASSERT_EQ(sdsl::util::cnt_one_bits(bv),sdsl::util::cnt_one_bits(bvm));
        }
        sdsl::remove("tmp/bit_vector_mapper_test");
    }
}

TEST_F(IntVectorMapperTest, temp_buffer_test)
{
    for (const auto& size : vec_sizes) {
        sdsl::int_vector<> vec(size);
        sdsl::util::set_to_id(vec);
        std::string tmp_file_name;
        {
            auto tmp_buf = sdsl::temp_file_buffer<31>::create();
            tmp_file_name = tmp_buf.file_name();
            ASSERT_EQ(tmp_buf.width(),(uint8_t)31);
            ASSERT_EQ(tmp_buf.size(),(size_t)0);
            ASSERT_TRUE(tmp_buf.empty());
            for (const auto& val : vec) {
                tmp_buf.push_back(val);
            }
            ASSERT_EQ(tmp_buf.size(),vec.size());
            ASSERT_TRUE(std::equal(tmp_buf.begin(),tmp_buf.end(),vec.begin()));
        }
        // check that the file is gone
        std::ifstream cfs(tmp_file_name);
        ASSERT_FALSE(cfs.is_open());
    }
}

}  // namespace

int main(int argc, char** argv)
{
    ::testing::InitGoogleTest(&argc, argv);
    return RUN_ALL_TESTS();
}
