# Supplementary material for: Bitpacking techniques for indexing genomes: I. Hash tables
Source: Algorithms Mol Biol. 2016 Apr 18;11:5. doi: 10.1186/s13015-016-0069-5 (PMC4835851; doi:10.1186/s13015-016-0069-5)
Supplement: Supplementary file 1 — 10.1007/s13015-016-0069-5 Source code. Source code in an archive format, using tar and bzip2, for all bitpacking implementations of hash tables, based on a modification of the SDSL 2.0 package. Package also includes the benchmarking programs used for timing experiments. This is the same package as provided in our companion paper on bitpacking for enhanced suffix arrays. [file 13015_2016_69_MOESM1_ESM.bz2 › sdsl-lite-modified/test/IntVectorGenerator.cpp]

#include "sdsl/int_vector.hpp"
#include <cstdlib>
#include <iostream>
#include <algorithm>
#include <string>

using namespace std;
using namespace sdsl;

ptrdiff_t myrandom(ptrdiff_t i)
{
    return rand()%i;
}
ptrdiff_t (*p_myrandom)(ptrdiff_t) = myrandom;

int main(int argc, char* argv[])
{
    if (argc < 5) {
        cout << "Usage: " << argv[0] << " FILE SIZE WIDTH DEFAULT_VALUE [PERM_SEED]" << endl;
        cout << " (1) Generates an int_vector<>(SIZE, DEFAULT_VALUE, WIDTH)" << endl;
        cout << "     Vector will be initialized with random bits, if " << endl;
        cout << "     DEFAULT_VALUE=r. If DEFAULT_VALUE=i, v will be set to" << endl;
        cout << "     the identity." << endl;
        cout << " (2) If PERM_SEED is specified, a random_shuffle seeded with" << endl;
        cout << "     PERM_SEED will be performed." << endl;
        cout << " (3) Stores the vector to FILE." << endl;
        return 1;
    }
    uint64_t size  = stoull(argv[2]);
    uint64_t width = stoull(argv[3]);
    int_vector<> v(size, 0, width);
    if ('r' == argv[4][0]) {
        util::set_random_bits(v);
    } else if ('i' == argv[4][0]) {
        util::set_to_id(v);
    } else {
        uint64_t default_value = stoull(argv[4]);
        util::set_to_value(v, default_value);
    }
    if (argc > 5) {
        unsigned long seed = stoul(argv[5]);
        srand(seed);
        random_shuffle(v.begin(), v.end(), p_myrandom);
    }
    store_to_file(v, argv[1]);
}
