# Supplementary material for: Bitpacking techniques for indexing genomes: I. Hash tables
Source: Algorithms Mol Biol. 2016 Apr 18;11:5. doi: 10.1186/s13015-016-0069-5 (PMC4835851; doi:10.1186/s13015-016-0069-5)
Supplement: Supplementary file 1 — 10.1007/s13015-016-0069-5 Source code. Source code in an archive format, using tar and bzip2, for all bitpacking implementations of hash tables, based on a modification of the SDSL 2.0 package. Package also includes the benchmarking programs used for timing experiments. This is the same package as provided in our companion paper on bitpacking for enhanced suffix arrays. [file 13015_2016_69_MOESM1_ESM.bz2 › sdsl-lite-modified/test/README.md]

# Library test suite

This directory contains test code for various data structures.
We used the [googletest][GTEST] framework for testing. 

A call of `make test` will execute all tests. If you only want to
run a test of a specific component `X` then run 
`make X`,  where X should be in the following list:

  * `bits-test` (tests basic bit operations)
  * `int-vector-test` (tests  [int_vector](../include/sdsl/int_vector.hpp))
  * `int-vector-buffer-test` (tests  [int_vector_buffer](../include/sdsl/int_vector_buffer.hpp))
  * `bit-vector-test` (tests  [bit_vector](../include/sdsl/bit_vectors.hpp) strucutres)
  * `rank-support-test` (tests  [rank_support](../include/sdsl/rank_support.hpp) structures)
  * `select-support-test` and `select-support-0-test` 
     (tests  [select_support](../include/sdsl/select_support.hpp) structures)
  * `wt-byte-test` (tests [wavelet trees](../include/sdsl/wavelet_trees.hpp) on byte alphabets)
  * `wt-int-test` (tests [wavelet trees](../include/sdsl/wavelet_trees.hpp) on integer alphabets)
  * `csa-byte-test` (tests [CSAs](../include/sdsl/suffix_arrays.hpp) on byte alphabets)
  * `csa-int-test` (tests [CSAs](../include/sdsl/suffix_arrays.hpp) on integer alphabets)
  * `cst-byte-test` (tests [CSTs](../include/sdsl/suffix_trees.hpp) on byte alphabets)
  * `cst-int-test` (tests [CSTs](../include/sdsl/suffix_trees.hpp) on integer alphabets)
  * `rmq-test` (tests [RMQ structures](../include/sdsl/rmq_support.hpp))

Test inputs are downloaded as needed before the first execution of the test.
See the [download.config](./download.config) files for details on the sources.
Two tools have to be installed for the downloading and extracting process:

 * [cURL][CURL] is required by the test input download script.
 * [gzip][GZIP] is required to extract compressed files.

Executing `make test` should take about 30 minutes on a recent machine. 

You can run also run the test with the [valgrind][VG] tool by
calling `make PREFIX=valgrind test`.

Please report, if a test fails. Thanks. 

## Customization

  * Tests can be customized by editing the `.config` files.
    Test files should be located in [test_cases](./test_cases).


## Acknowledgements
  We thank 
  * Project Gutenberg for providing text files `faust.txt` and
    `zarathustra.txt`.
  * Shane Culpepper for providing the test inputs 
    `keeper.int` and `moby.int` for the integer-alphabet CSAs and CSTs.


[VG]: http://valgrind.org/ "Valgrind"
[PG]: http://www.gutenberg.org/ "Project Gutenberg"
[CURL]: http://curl.haxx.se/ "cURL"
[GZIP]: http://www.gnu.org/software/gzip/ "Gzip Compressor"
[GTEST]: https://code.google.com/p/googletest/ "Google C++ Testing Framework"
