# Supplementary material for: Bitpacking techniques for indexing genomes: I. Hash tables
Source: Algorithms Mol Biol. 2016 Apr 18;11:5. doi: 10.1186/s13015-016-0069-5 (PMC4835851; doi:10.1186/s13015-016-0069-5)
Supplement: Supplementary file 1 — 10.1007/s13015-016-0069-5 Source code. Source code in an archive format, using tar and bzip2, for all bitpacking implementations of hash tables, based on a modification of the SDSL 2.0 package. Package also includes the benchmarking programs used for timing experiments. This is the same package as provided in our companion paper on bitpacking for enhanced suffix arrays. [file 13015_2016_69_MOESM1_ESM.bz2 › sdsl-lite-modified/test/SaConstructTest.cpp]

#include <sdsl/suffix_arrays.hpp>
#include <sdsl/construct_sa.hpp>
#include <sdsl/construct_sa_se.hpp>
#include "gtest/gtest.h"
#include <vector>
#include <string>
#include <map>

using namespace sdsl;
using namespace std;

namespace
{
cache_config config;
uint64_t n;

class SaConstructTest : public ::testing::Test
{
    protected:
        SaConstructTest() { }

        virtual ~SaConstructTest() { }

        // If the constructor and destructor are not enough for setting up
        // and cleaning up each test, you can define the following methods:
        virtual void SetUp() {}

        virtual void TearDown() {}
};

TEST_F(SaConstructTest, divsufsort)
{
    // Construct SA with divsufsort
    memory_monitor::start();
    construct_config::byte_algo_sa = LIBDIVSUFSORT;
    construct_sa<8>(config);
    memory_monitor::stop();
    // Rename sa-file
    sdsl::rename(cache_file_name(conf::KEY_SA, config), cache_file_name("check_sa", config));
    config.file_map.erase(conf::KEY_SA);
    register_cache_file("check_sa", config);
    cout << "# constructs_space = " << (1.0*memory_monitor::peak())/n << " byte per byte, =>" << memory_monitor::peak() << " bytes in total" << endl;
}

TEST_F(SaConstructTest, sesais)
{
    // Construct SA with seSAIS
    memory_monitor::start();
    construct_config::byte_algo_sa = SE_SAIS;
    construct_sa<8>(config);
    memory_monitor::stop();
    cout << "# constructs_space = " << (1.0*memory_monitor::peak())/n << " byte per byte, =>" << memory_monitor::peak() << " bytes in total" << endl;
}

TEST_F(SaConstructTest, compare)
{
    // Load both SAs
    int_vector_buffer<> sa_check(cache_file_name("check_sa", config));
    int_vector_buffer<> sa(cache_file_name(conf::KEY_SA, config));

    // Verify
    ASSERT_EQ(sa_check.size(), sa.size()) << " suffix array size differ";
    for (uint64_t i=0; i<sa_check.size(); ++i) {
        ASSERT_EQ(sa_check[i], sa[i]) << " sa differs at position " << i;
    }

    // Remove all files
    util::delete_all_files(config.file_map);
}

}  // namespace

int main(int argc, char** argv)
{
    ::testing::InitGoogleTest(&argc, argv);
    if (argc < 4) {
        // LCOV_EXCL_START
        cout << "Usage: " << argv[0] << " test_file tmp_dir ID" << endl;
        cout << " (1) Generates the SA and stores it in tmp_dir." << endl;
        cout << "     All generated files contains ID as substring." << endl;
        cout << " (2) Checks the suffix array." << endl;
        cout << " (3) Deletes all generated files." << endl;
        return 1;
        // LCOV_EXCL_STOP
    }
    string test_file = argv[1];
    string temp_dir  = argv[2];
    string test_id   = argv[3];
    config = cache_config(false, temp_dir, test_id);
    if (!cache_file_exists(conf::KEY_TEXT, config)) {
        int_vector<8> text;
        load_vector_from_file(text, test_file, 1);
        if (contains_no_zero_symbol(text, test_file)) {
            append_zero_symbol(text);
            store_to_cache(text, conf::KEY_TEXT, config);
        }
        n = text.size();
    }
    register_cache_file(conf::KEY_TEXT, config);

    return RUN_ALL_TESTS();
}
