# Supplementary material for: Bitpacking techniques for indexing genomes: I. Hash tables
Source: Algorithms Mol Biol. 2016 Apr 18;11:5. doi: 10.1186/s13015-016-0069-5 (PMC4835851; doi:10.1186/s13015-016-0069-5)
Supplement: Supplementary file 1 — 10.1007/s13015-016-0069-5 Source code. Source code in an archive format, using tar and bzip2, for all bitpacking implementations of hash tables, based on a modification of the SDSL 2.0 package. Package also includes the benchmarking programs used for timing experiments. This is the same package as provided in our companion paper on bitpacking for enhanced suffix arrays. [file 13015_2016_69_MOESM1_ESM.bz2 › sdsl-lite-modified/test/SortedIntStackTest.cpp]

#include "sdsl/sorted_int_stack.hpp"
#include "sdsl/util.hpp"
#include "gtest/gtest.h"
#include <string>
#include <random>

namespace
{

// The fixture for testing class sorted_int_stack.
class SortedStackTest : public ::testing::Test
{
    protected:

        SortedStackTest() {}

        virtual ~SortedStackTest() {}

        virtual void SetUp() {}

        virtual void TearDown() {}
};

void compare_stacks(std::stack<uint64_t>& exp, sdsl::sorted_int_stack& sis)
{
    ASSERT_EQ(exp.size(), sis.size());
    std::stack<uint64_t> tmp;
    while (!exp.empty()) {
        ASSERT_EQ(exp.top(), sis.top());
        tmp.push(exp.top());
        exp.pop();
        sis.pop();
    }
    ASSERT_EQ(exp.size(), sis.size());
    // Restore stacks
    while (!tmp.empty()) {
        exp.push(tmp.top());
        sis.push(tmp.top());
        tmp.pop();
    }
}

//! Test Constructors
TEST_F(SortedStackTest, Constructors)
{
    static_assert(std::is_copy_constructible<sdsl::sorted_int_stack>::value, "Type is not copy constructible");
    static_assert(std::is_move_constructible<sdsl::sorted_int_stack>::value, "Type is not move constructible");
    static_assert(std::is_copy_assignable<sdsl::sorted_int_stack>::value, "Type is not copy assignable");
    static_assert(std::is_move_assignable<sdsl::sorted_int_stack>::value, "Type is not move assignable");
    std::stack<uint64_t> exp;
    sdsl::sorted_int_stack sis1(100000+10);
    {
        std::mt19937_64 rng;
        std::uniform_int_distribution<uint64_t> distribution(0, 10);
        auto dice = bind(distribution, rng);
        for (uint64_t k=0; k<100000; ++k) {
            uint64_t value = k+dice();
            if (exp.empty() or exp.top() < value) {
                exp.push(value);
                sis1.push(value);
            }
        }
    }

    // Copy-constructor
    sdsl::sorted_int_stack sis2(sis1);
    compare_stacks(exp, sis2);

    // Move-constructor
    sdsl::sorted_int_stack sis3(std::move(sis2));
    compare_stacks(exp, sis3);
    // ASSERT_EQ((uint64_t)0, sis2.size());

    // Copy-Assign
    sdsl::sorted_int_stack sis4(0);
    sis4 = sis3;
    compare_stacks(exp, sis4);

    // Move-Assign
    sdsl::sorted_int_stack sis5(0);
    sis5 = std::move(sis4);
    compare_stacks(exp, sis5);
    // ASSERT_EQ((uint64_t)0, sis4.size());
}

//! Test Operations push, top and pop
TEST_F(SortedStackTest, PushTopAndPop)
{
    for (uint64_t i=0; i<20; ++i) {
        std::mt19937_64 rng(i);
        std::uniform_int_distribution<uint64_t> distribution(0, i*i);
        auto dice = bind(distribution, rng);
        std::stack<uint64_t> exp;
        sdsl::sorted_int_stack sis(1000000+i*i);
        ASSERT_TRUE(sis.empty());
        for (uint64_t k=0; k<1000000; ++k) {
            ASSERT_EQ(exp.size(), sis.size());
            uint64_t value = k+dice();
            if (exp.empty()) {
                exp.push(value);
                sis.push(value);
            } else {
                ASSERT_EQ(exp.top(), sis.top());
                if (exp.top() >= value) {
                    exp.pop();
                    sis.pop();
                } else {
                    exp.push(value);
                    sis.push(value);
                }
            }
        }
    }
}

//! Test Serialize and Load
TEST_F(SortedStackTest, SerializeAndLoad)
{
    std::string file_name = "tmp/sorted_int_stack";
    std::stack<uint64_t> exp;
    {
        std::mt19937_64 rng;
        std::uniform_int_distribution<uint64_t> distribution(0, 10);
        auto dice = bind(distribution, rng);
        sdsl::sorted_int_stack sis(1000000+10);
        for (uint64_t k=0; k<1000000; ++k) {
            uint64_t value = k+dice();
            if (exp.empty() or exp.top() < value) {
                exp.push(value);
                sis.push(value);
            }
        }
        sdsl::store_to_file(sis, file_name);
    }
    {
        sdsl::sorted_int_stack sis(0);
        sdsl::load_from_file(sis, file_name);
        compare_stacks(exp, sis);
    }
    sdsl::remove(file_name);
}


}  // namespace

int main(int argc, char** argv)
{
    ::testing::InitGoogleTest(&argc, argv);
    return RUN_ALL_TESTS();
}
