# Supplementary material for: Bitpacking techniques for indexing genomes: I. Hash tables
Source: Algorithms Mol Biol. 2016 Apr 18;11:5. doi: 10.1186/s13015-016-0069-5 (PMC4835851; doi:10.1186/s13015-016-0069-5)
Supplement: Supplementary file 1 — 10.1007/s13015-016-0069-5 Source code. Source code in an archive format, using tar and bzip2, for all bitpacking implementations of hash tables, based on a modification of the SDSL 2.0 package. Package also includes the benchmarking programs used for timing experiments. This is the same package as provided in our companion paper on bitpacking for enhanced suffix arrays. [file 13015_2016_69_MOESM1_ESM.bz2 › sdsl-lite-modified/test/SearchBidirectionalTest.cpp]

#include <sdsl/suffix_arrays.hpp>
#include "gtest/gtest.h"
#include <iostream>
#include <vector>
#include <string>

namespace
{

using namespace sdsl;
using namespace std;

typedef sdsl::int_vector<>::size_type size_type;

string test_file;
string test_file_rev;

template<class T>
class SearchBidirectionalTest : public ::testing::Test { };

using testing::Types;

typedef Types<
csa_wt<wt_blcd<>, 32, 32, sa_order_sa_sampling<>, isa_sampling<>, byte_alphabet>,
       csa_wt<wt_blcd<>, 32, 32, sa_order_sa_sampling<>, isa_sampling<>, succinct_byte_alphabet<> >,
       csa_wt<wt_hutu<>, 32, 32, sa_order_sa_sampling<>, isa_sampling<>, byte_alphabet>,
       csa_wt<wt_hutu<>, 32, 32, sa_order_sa_sampling<>, isa_sampling<>, succinct_byte_alphabet<> >,
       csa_wt<wt_hutu<bit_vector_il<> >, 32, 32, sa_order_sa_sampling<>, isa_sampling<>, byte_alphabet>
       > Implementations;

TYPED_TEST_CASE(SearchBidirectionalTest, Implementations);

//! Compare bidirectional search and backward search
TYPED_TEST(SearchBidirectionalTest, BidirectionalSearch)
{
    bool debug = false;

    TypeParam csa1;
    TypeParam csa1_rev;
    construct(csa1, test_file, 1);
    construct(csa1_rev, test_file_rev, 1);

    std::mt19937_64 rng(13);
    std::uniform_int_distribution<uint64_t> distribution(0, csa1.size()-1);

    for (size_type h = 0; h<1000; ++h) {
        //search for an existing pattern forward and backward using bidirectional_search:
        size_type x = 4; // number of characters that are added to the pattern in each step
        size_type steps = 10; // maximal number of patternparts that are searched for
        size_type start = distribution(rng); //inclusive
        size_type end = start;  //exclusive
        bool forward = false;

        size_type l_rev = 0;
        size_type r_rev = csa1_rev.size()-1;
        size_type l = 0;
        size_type r = csa1.size()-1;
        size_type occ = csa1.size(); // size of the interval equals the number of occurrences of the pattern in the text (init empty pattern)
        size_type i,pos;

        // alternating forward and backward search using bidirectional_search: alternating every x characters
        for (size_type rep = 0; rep<steps and start>=x and end<=csa1.size()-x ; ++rep) {
            string newpat = "";
            if (forward) {
                //forward
                i = 0;
                pos = end;
                for (size_type j=0; j<x; ++j) {
                    newpat.push_back(csa1.text[pos+j]);
                }
                occ = bidirectional_search_forward(csa1, csa1_rev, l, r, l_rev, r_rev, newpat.begin(), newpat.end(), l, r, l_rev, r_rev);
                i = newpat.size();
                end += i;
            } else {
                //backward
                i = 0;
                pos = start-1;
                for (size_type j=0; j<x; ++j) {
                    newpat.push_back(csa1.text[pos-x+1+j]);
                }
                occ = bidirectional_search_backward(csa1, csa1_rev, l, r, l_rev, r_rev, newpat.begin(), newpat.end(), l, r, l_rev, r_rev);
                i = newpat.size();
                start -= i;
            }

            //output
            if (debug) {
                cout << "pattern (at text[" << start << ".." << end-1 << "]):" << endl;
                for (size_type j=start; j<end; ++j) {
                    cout << csa1.text[j];
                }
                cout << endl;
                if (occ) {
                    cout << "interval of pattern in csa1 is [" << l   << ".." << r   << "]" << endl;
                    cout << "interval of reverse pattern in csa1_rev is [" << l_rev << ".." << r_rev << "]" << endl;
                }
                cout << endl;
            }
            ASSERT_LT((size_type)0, occ) << "Pattern not found in input."; // make sure pattern was found in input (it has to be because we took part of the input as pattern)

            {
                //check using backward_search
                string pat = "";
                for (size_type j=0; j<end-start; ++j) {
                    pat.push_back(csa1.text[start+j]);
                }
                size_type b_l,b_r;
                size_type b_occ = backward_search(csa1, 0, csa1.size()-1, pat.begin(), pat.end(), b_l, b_r);
                ASSERT_EQ(b_occ, occ) << "Bidirectional_search and backward_search found different number of occurrences of the pattern.";
                ASSERT_EQ(b_l, l) << "Bidirectional_search and backward_search found different left border";
                ASSERT_EQ(b_r, r) << "Bidirectional_search and backward_search found different right border";
            }

            //change direction
            forward = !forward;
        }
    }
}

}  // namespace

int main(int argc, char** argv)
{
    ::testing::InitGoogleTest(&argc, argv);

    if (argc!=2) {
        cout << "Usage: " << argv[0] << " test_file" << endl;
        cout << " (1) Reverses test_file; stores it in test_file_rev." << endl;
        cout << " (2) Performs tests." << endl;
        cout << " (3) Deletes test_file_reverse." << endl;
        return 1;
    }
    test_file = argv[1];
    test_file_rev = test_file + "_rev";

    {
        //reverse input
        int_vector<8> text;
        load_vector_from_file(text, test_file, 1);
        size_type n = text.size();
        int_vector<8> text_rev(n);
        for (size_type i=0; i<n; i++) {
            text_rev[n-1-i] = text[i];
        }
        char* text2 = (char*)text_rev.data();
        ofstream of(test_file_rev, ofstream::binary);
        of.write(text2, n);
        of.close();
    }
    int result = RUN_ALL_TESTS();
    sdsl::remove(test_file_rev);
    return result;
}
