# Supplementary material for: Bitpacking techniques for indexing genomes: I. Hash tables
Source: Algorithms Mol Biol. 2016 Apr 18;11:5. doi: 10.1186/s13015-016-0069-5 (PMC4835851; doi:10.1186/s13015-016-0069-5)
Supplement: Supplementary file 1 — 10.1007/s13015-016-0069-5 Source code. Source code in an archive format, using tar and bzip2, for all bitpacking implementations of hash tables, based on a modification of the SDSL 2.0 package. Package also includes the benchmarking programs used for timing experiments. This is the same package as provided in our companion paper on bitpacking for enhanced suffix arrays. [file 13015_2016_69_MOESM1_ESM.bz2 › sdsl-lite-modified/test/WtIntTest.cpp]

#include "sdsl/wavelet_trees.hpp"
#include "gtest/gtest.h"
#include <vector>
#include <string>
#include <map>
#include <queue>
#include <algorithm>

namespace
{

using namespace sdsl;
using namespace std;

typedef int_vector<>::size_type size_type;
typedef map<int_vector<>::value_type,size_type> tMII;

string test_file;
string temp_file;
bool in_memory;

template<class T>
class WtIntTest : public ::testing::Test { };

using testing::Types;

typedef Types<
wt_blcd<bit_vector, rank_support_v<>, select_support_mcl<1>, select_support_mcl<0>, int_tree<>>
        ,wt_huff<bit_vector, rank_support_v<>, select_support_mcl<1>, select_support_mcl<0>, int_tree<>>
        ,wt_huff<rrr_vector<63>, rrr_vector<63>::rank_1_type, rrr_vector<63>::select_1_type, rrr_vector<63>::select_0_type, int_tree<>>
        ,wt_hutu<bit_vector, rank_support_v<>, select_support_mcl<1>, select_support_mcl<0>, int_tree<>>
        ,wt_gmr<>
        ,wt_ap<>
        ,wm_int<>
        ,wt_int<>
        ,wt_int<rrr_vector<15>>
        ,wt_int<rrr_vector<63>>
        ,wt_rlmn<bit_vector, rank_support_v5<>, select_support_mcl<1>, wt_int<>>
        > Implementations;

TYPED_TEST_CASE(WtIntTest, Implementations);

//! Test the parametrized constructor
TYPED_TEST(WtIntTest, Constructor)
{
    static_assert(sdsl::util::is_regular<TypeParam>::value, "Type is not regular");
    int_vector<> iv;
    load_from_file(iv, test_file);
    double iv_size = size_in_mega_bytes(iv);
    cout << "tc = " << test_file << endl;
    {
        TypeParam wt;
        sdsl::construct(wt, test_file);
        cout << "compression = " << size_in_mega_bytes(wt)/iv_size << endl;
        ASSERT_EQ(iv.size(), wt.size());
        set<uint64_t> sigma_set;
        for (size_type j=0; j < iv.size(); ++j) {
            ASSERT_EQ(iv[j], wt[j])<<j;
            sigma_set.insert(iv[j]);
        }
        ASSERT_EQ(sigma_set.size(), wt.sigma);
        ASSERT_TRUE(store_to_file(wt, temp_file));
    }
    {
        int_vector_buffer<> iv_buf(test_file);
        TypeParam wt(iv_buf, 0);
        ASSERT_EQ((size_type)0,  wt.size());
    }
    {
        int_vector_buffer<> iv_buf(test_file);
        size_type len = (iv.size() >= 6) ? 6 : iv.size();
        TypeParam wt(iv_buf, len);
        ASSERT_EQ(len, wt.size());
        for (size_type j=0; j < len; ++j) {
            ASSERT_EQ(iv[j], wt[j])<<j;
        }
    }
}

//! Test loading and accessing the wavelet tree
TYPED_TEST(WtIntTest, LoadAndAccess)
{
    int_vector<> iv;
    load_from_file(iv, test_file);
    TypeParam wt;
    ASSERT_TRUE(load_from_file(wt, temp_file));
    ASSERT_EQ(iv.size(), wt.size());
    for (size_type j=0; j < iv.size(); ++j) {
        ASSERT_EQ(iv[j], wt[j])<<j;
    }
}

//! Test the load method and rank method
TYPED_TEST(WtIntTest, LoadAndRank)
{
    int_vector<> iv;
    load_from_file(iv, test_file);
    TypeParam wt;
    ASSERT_TRUE(load_from_file(wt, temp_file));
    ASSERT_EQ(iv.size(), wt.size());
    tMII check_rank;
    for (size_type j=0; j < iv.size(); ++j) {
        ASSERT_EQ(wt.rank(j, iv[j]), check_rank[iv[j]]);
        check_rank[iv[j]]++;
    }
    for (auto it=check_rank.begin(); it!=check_rank.end(); ++it) {
        ASSERT_EQ(wt.rank(wt.size(), it->first), it->second);
    }
}

//! Test the load method and rank method
TYPED_TEST(WtIntTest, LoadAndMoveAndRank)
{
    int_vector<> iv;
    load_from_file(iv, test_file);
    TypeParam wt_load;
    ASSERT_TRUE(load_from_file(wt_load, temp_file));
    TypeParam wt = move(wt_load);
    ASSERT_EQ(iv.size(), wt.size());
    tMII check_rank;
    for (size_type j=0; j < iv.size(); ++j) {
        ASSERT_EQ(wt.rank(j, iv[j]), check_rank[iv[j]]);
        check_rank[iv[j]]++;
    }
    for (auto it=check_rank.begin(); it!=check_rank.end(); ++it) {
        ASSERT_EQ(wt.rank(wt.size(), it->first), it->second);
    }
}

//! Test the load method and select method
TYPED_TEST(WtIntTest, LoadAndSelect)
{
    int_vector<> iv;
    load_from_file(iv, test_file);
    TypeParam wt;
    ASSERT_TRUE(load_from_file(wt, temp_file));
    ASSERT_EQ(iv.size(), wt.size());
    tMII count;
    for (size_type j=0; j < iv.size(); ++j) {
        count[iv[j]]++;
        ASSERT_EQ(j, wt.select(count[iv[j]], iv[j]))
                << "iv[j]=" << iv[j] << " j="<<j;
    }
}

//! Test the load method and select method
TYPED_TEST(WtIntTest, LoadAndMoveAndSelect)
{
    int_vector<> iv;
    load_from_file(iv, test_file);
    TypeParam wt_load;
    ASSERT_TRUE(load_from_file(wt_load, temp_file));
    TypeParam wt = move(wt_load);
    ASSERT_EQ(iv.size(), wt.size());
    tMII count;
    for (size_type j=0; j < iv.size(); ++j) {
        count[iv[j]]++;
        ASSERT_EQ(j, wt.select(count[iv[j]], iv[j]))
                << "iv[j]=" << iv[j] << " j="<<j;
    }
}

//! Test the load method and inverse_select method
TYPED_TEST(WtIntTest, LoadAndInverseSelect)
{
    int_vector<> iv;
    load_from_file(iv, test_file);
    TypeParam wt;
    ASSERT_TRUE(load_from_file(wt, temp_file));
    ASSERT_EQ(iv.size(), wt.size());
    tMII check_rank;
    for (size_type j=0; j < iv.size(); ++j) {
        auto rc = wt.inverse_select(j);
        ASSERT_EQ(check_rank[iv[j]], rc.first);
        ASSERT_EQ(iv[j], rc.second);
        check_rank[iv[j]]++;
    }
}

template<class t_wt>
void
test_interval_symbols(typename enable_if<!(has_node_type<t_wt>::value),
                      t_wt>::type&)
{
    // interval_symbols not implemented
}

template<class t_wt>
void
test_interval_symbols(typename enable_if<has_node_type<t_wt>::value,
                      t_wt>::type& wt)
{
    ASSERT_TRUE(load_from_file(wt, temp_file));

    size_type k = 0;
    vector<size_type> rank_c_i(wt.sigma);
    vector<size_type> rank_c_j(wt.sigma);
    vector<int_vector<>::value_type> cs(wt.sigma);

    mt19937_64 rng;
    for (size_type n=1; n<4; ++n) {
        uniform_int_distribution<uint64_t> distribution(0, n*n*n*10);
        auto dice = bind(distribution, rng);
        for (size_type i=0, j=0; i < wt.size(); i=j) {
            j = min(wt.size(),i+dice());

            interval_symbols(wt, i, j, k, cs, rank_c_i, rank_c_j);

            size_type symbols = (j-i);
            for (size_type m = 0; m<k; ++m) {
                ASSERT_EQ(wt.rank(i, cs[m]), rank_c_i[m]);
                ASSERT_EQ(wt.rank(j, cs[m]), rank_c_j[m]);
                ASSERT_LT((size_type)0, rank_c_j[m]-rank_c_i[m]);
                symbols -= (rank_c_j[m]-rank_c_i[m]);
                if (m>0 and t_wt::lex_ordered) {
                    ASSERT_LT(cs[m-1],cs[m]);
                }
            }

            ASSERT_EQ((size_type)0, symbols);
            if (!t_wt::lex_ordered) {
                sort(cs.begin(), cs.begin()+k);
                for (size_type m=1; m<k; m++) {
                    ASSERT_LT(cs[m-1], cs[m]);
                }
            }
        }
    }
}

//! Test the load method and interval_symbols method
TYPED_TEST(WtIntTest, LoadAndIntervalSymbols)
{
    TypeParam wt;
    test_interval_symbols<TypeParam>(wt);
}

template<class t_wt>
void
test_lex_count(typename enable_if<!(t_wt::lex_ordered), t_wt>::type&)
{
    // lex_count not implemented
}

template<class t_wt>
void
test_lex_count(typename enable_if<t_wt::lex_ordered, t_wt>::type& wt)
{
    int_vector<> iv;
    load_from_file(iv, test_file);
    ASSERT_TRUE(load_from_file(wt, temp_file));
    ASSERT_EQ(iv.size(), wt.size());
    mt19937_64 rng;
    uint64_t min = numeric_limits<uint64_t>::max(), max = 0;
    for (size_type j=0; j < iv.size(); ++j) {
        if (min>iv[j]) min = iv[j];
        if (max<iv[j]) max = iv[j];
    }
    uniform_int_distribution<uint64_t> symbol_distribution(min, max);
    auto dice_symbol = bind(symbol_distribution, rng);
    for (size_type k=1; k<4; ++k) {
        uniform_int_distribution<uint64_t> distribution(0, k*k*k*10);
        auto dice = bind(distribution, rng);
        for (size_type idx=0; idx < iv.size();) {
            size_type i = idx, j = std::min(wt.size(),i+dice());
            size_type smaller_c1=0, greater_c1=0, smaller_c2=0, greater_c2=0;
            int_vector<>::value_type c1=iv[i], c2=dice_symbol();
            for (; idx<j; ++idx) {
                if (iv[idx]<c1) ++smaller_c1;
                if (iv[idx]>c1) ++greater_c1;
                if (iv[idx]<c2) ++smaller_c2;
                if (iv[idx]>c2) ++greater_c2;

            }
            auto res1 = wt.lex_count(i, j, c1);
            ASSERT_EQ(wt.rank(i, c1), get<0>(res1));
            ASSERT_EQ(smaller_c1, get<1>(res1));
            ASSERT_EQ(greater_c1, get<2>(res1));

            auto res2 = wt.lex_count(i, j, c2);
            ASSERT_EQ(wt.rank(i, c2), get<0>(res2));
            ASSERT_EQ(smaller_c2, get<1>(res2));
            ASSERT_EQ(greater_c2, get<2>(res2));

            auto res3 = wt.lex_count(i, j, max+1+dice_symbol());
            ASSERT_EQ((size_type)0, get<0>(res3));
            ASSERT_EQ(j-i, get<1>(res3));
            ASSERT_EQ((size_type)0, get<2>(res3));
        }
    }
}

//! Test the load method and lex_count method
TYPED_TEST(WtIntTest, LoadAndLexCount)
{
    TypeParam wt;
    test_lex_count<TypeParam>(wt);
}

template<class t_wt>
void
test_lex_smaller_count(typename enable_if<!(t_wt::lex_ordered), t_wt>::type&)
{
    // lex_smaller_count not implemented
}

template<class t_wt>
void
test_lex_smaller_count(typename enable_if<t_wt::lex_ordered, t_wt>::type& wt)
{
    int_vector<> iv;
    load_from_file(iv, test_file);
    ASSERT_TRUE(load_from_file(wt, temp_file));
    ASSERT_EQ(iv.size(), wt.size());
    mt19937_64 rng;
    uint64_t min = numeric_limits<uint64_t>::max(), max = 0;
    for (size_type j=0; j < iv.size(); ++j) {
        if (min>iv[j]) min = iv[j];
        if (max<iv[j]) max = iv[j];
    }
    uniform_int_distribution<uint64_t> symbol_distribution(min, max);
    auto dice_symbol = bind(symbol_distribution, rng);
    int_vector<> chars(3);
    for (size_type idx=0; idx < iv.size(); ++idx) {
        chars[0] = iv[idx];
        chars[1] = dice_symbol();
        chars[2] = max+1+dice_symbol();

        for (uint64_t i = 0; i<chars.size(); ++i) {
            auto exp = wt.lex_count(0, idx, chars[i]);
            auto res = wt.lex_smaller_count(idx, chars[i]);
            ASSERT_EQ(idx-get<2>(exp)-get<1>(exp), get<0>(res));
            ASSERT_EQ(get<1>(exp), get<1>(res));
        }
    }
}

//! Test the load method and lex_smaller_count method
TYPED_TEST(WtIntTest, LoadAndLexSmallerCount)
{
    TypeParam wt;
    test_lex_smaller_count<TypeParam>(wt);
}


template<class t_wt>
void
test_range_search_2d(typename enable_if<!(has_range_search_2d<t_wt>::value),
                     t_wt>::type&) {}

template<class t_wt>
void
test_range_search_2d(typename enable_if<has_range_search_2d<t_wt>::value,
                     t_wt>::type& wt)
{
    int_vector<> iv;
    load_from_file(iv, test_file);

    ASSERT_TRUE(load_from_file(wt, temp_file));

    if (wt.size() == 0)
        return;

    vector<uint64_t> buf(100);
    vector<uint64_t> unique_buf(buf.size());

    mt19937_64 rng;
    uniform_int_distribution<uint64_t> range_distr(0, wt.size()-1);
    auto dice_range = bind(range_distr, rng);

    uniform_int_distribution<uint64_t> rank_distr(0, buf.size());
    auto dice_rank = bind(rank_distr, rng);

    for (size_type n=0; n<1000; ++n) {
        size_type lb = dice_range();
        size_type rb = lb+buf.size()-1;
        rb = (rb >= wt.size()) ? wt.size()-1 : rb;

        auto buf_end = copy(iv.begin()+lb, iv.begin()+rb+1, buf.begin());
        sort(buf.begin(), buf_end);
        auto unique_end = unique_copy(buf.begin(), buf_end,
                                      unique_buf.begin());
        size_type r1 = dice_rank() % (unique_end - unique_buf.begin());
        size_type r2 = dice_rank() % (unique_end - unique_buf.begin());
        if (r1 > r2)
            swap(r1, r2);
        auto vlb = unique_buf[r1];
        auto vrb = unique_buf[r2];

        size_t cnt = upper_bound(buf.begin(), buf_end, vrb) -
                     lower_bound(buf.begin(), buf_end, vlb);

        auto res = wt.range_search_2d(lb, rb, vlb, vrb);
        ASSERT_EQ(cnt, res.first);

        for (auto point : res.second) {
            // check that position is in range
            ASSERT_TRUE(point.first >= lb);
            ASSERT_TRUE(point.first <= rb);
            // check that value is in range
            ASSERT_TRUE(point.second >= vlb);
            ASSERT_TRUE(point.second <= vrb);
            // check that in the original data
            ASSERT_EQ(iv[point.first], point.second);
        }
    }
}

//! Test the load method and range_search_2d
TYPED_TEST(WtIntTest, RangeSearch2d)
{
    TypeParam wt;
    test_range_search_2d<TypeParam>(wt);
}

template<class t_wt>
void
test_quantile_freq(typename enable_if<!t_wt::lex_ordered, t_wt>::type&) {}

template<class t_wt>
void
test_quantile_freq(typename enable_if<t_wt::lex_ordered, t_wt>::type& wt)
{
    int_vector<> iv;
    load_from_file(iv, test_file);

    ASSERT_TRUE(load_from_file(wt, temp_file));

    if (wt.size() == 0)
        return;

    vector<uint64_t> buf(100);

    mt19937_64 rng;
    uniform_int_distribution<uint64_t> range_distr(0, wt.size()-1);
    auto dice_lb = bind(range_distr, rng);

    uniform_int_distribution<uint64_t> rank_distr(1, buf.size());
    auto dice_range = bind(rank_distr, rng);

    for (size_type n=0; n<1000; ++n) {
        size_type lb = dice_lb();
        size_type rb = lb+dice_range()-1;
        rb = (rb >= wt.size()) ? wt.size()-1 : rb;

        auto buf_end = copy(iv.begin()+lb, iv.begin()+rb+1, buf.begin());
        sort(buf.begin(), buf_end);

        for (auto it = buf.begin(); it!=buf_end; ++it) {
            auto val = *it;
            size_type freq = upper_bound(buf.begin(), buf_end, val) -
                             lower_bound(buf.begin(), buf_end, val);
            size_type q    = it - buf.begin();
            auto res = quantile_freq(wt, lb, rb, q);
            ASSERT_EQ(val, res.first);
            ASSERT_EQ(freq, res.second);
        }
    }
}

//! Test the load method and quantile_freq
TYPED_TEST(WtIntTest, QuantileFreq)
{
    TypeParam wt;
    test_quantile_freq<TypeParam>(wt);
}


template<class t_wt>
void
test_intersect(typename enable_if<!(has_node_type<t_wt>::value),t_wt>::type&)
{
    // intersect not implemented
}

template<class t_wt>
void
test_intersect(typename enable_if<has_node_type<t_wt>::value,t_wt>::type& wt)
{
    using t_pvs = pair<typename t_wt::value_type,
          typename t_wt::size_type>;
    int_vector<> iv;
    load_from_file(iv, test_file);

    ASSERT_TRUE(load_from_file(wt, temp_file));

    if (wt.size() == 0)
        return;

    vector<vector<uint64_t>> buf(2, vector<uint64_t>(300));
    vector<uint64_t> res_buf(buf[0].size()*2);
    vector<vector<uint64_t>::iterator> buf_end(2);

    mt19937_64 rng;
    uniform_int_distribution<uint64_t> range_distr(0, wt.size()-1);
    auto dice_lb = bind(range_distr, rng);

    uniform_int_distribution<uint64_t> rank_distr(1, buf[0].size()-1);
    auto dice_range = bind(rank_distr, rng);

    for (size_type n=0; n<1000; ++n) {
        range_vec_type ranges;

        for (size_t i=0; i<2; ++i) {
            size_type lb = dice_lb();
            size_type rb = lb+dice_range()-1;
            rb = (rb >= wt.size()) ? wt.size()-1 : rb;
            ranges.emplace_back(lb,rb);
            buf_end[i] = copy(iv.begin()+lb,
                              iv.begin()+rb+1, buf[i].begin());
            sort(buf[i].begin(), buf_end[i]);
        }

        auto res_end =
            set_intersection(buf[0].begin(), buf_end[0],
                             buf[1].begin(), buf_end[1],
                             res_buf.begin());
        res_end = unique(res_buf.begin(), res_end);

        auto itsct = intersect(wt, ranges);
        size_type res_size = res_end-res_buf.begin();
        ASSERT_EQ(res_size, itsct.size());
        if (!t_wt::lex_ordered) {
            sort(itsct.begin(), itsct.end(), [](const t_pvs& x, const t_pvs& y) {
                return x.first < y.first;
            });
        }
        for (size_t i=0; i< itsct.size(); ++i) {
            ASSERT_EQ(res_buf[i], itsct[i].first);
        }
    }
}

//! Test the load method and intersect
TYPED_TEST(WtIntTest, intersect)
{
    TypeParam wt;
    test_intersect<TypeParam>(wt);
}

template<class t_wt>
void
test_nodes(typename enable_if<!(has_node_type<t_wt>::value),t_wt>::type&)
{
    // not implemented
}

template<class t_wt>
void
test_nodes(typename enable_if<has_node_type<t_wt>::value,t_wt>::type& wt)
{
    using node_type = typename t_wt::node_type;
    int_vector<> iv;
    load_from_file(iv, test_file);
    ASSERT_TRUE(load_from_file(wt, temp_file));
    ASSERT_EQ(iv.size(), wt.size());
    if (wt.size() < 1)
        return;
    std::vector<node_type> v;
    {
        std::queue<node_type> q;
        q.push(wt.root());
        while (!q.empty() and v.size() < 100000) {
            node_type x = q.front();
            q.pop();
            if (!wt.is_leaf(x)) {
                auto children = wt.expand(x);
                if (!wt.empty(std::get<0>(children)))
                    q.emplace(std::get<0>(children));
                if (!wt.empty(std::get<1>(children)))
                    q.emplace(std::get<1>(children));
            }
            v.push_back(x);
        }
    }
    std::sort(v.begin(), v.end());
    for (size_t i=1; i<v.size(); ++i) {
        ASSERT_TRUE(v[i-1] < v[i]);
    }
}

//! Test the load method and nodes
TYPED_TEST(WtIntTest, nodes)
{
    TypeParam wt;
    test_nodes<TypeParam>(wt);
}

template<class t_wt>
void
test_symbol_gte(typename enable_if<!(t_wt::lex_ordered), t_wt>::type&)
{
    // symbol_gte not implemented
}

template<class t_wt>
void
test_symbol_gte(typename enable_if<t_wt::lex_ordered, t_wt>::type& wt)
{
    int_vector<> iv;
    load_from_file(iv, test_file);
    ASSERT_TRUE(load_from_file(wt, temp_file));
    ASSERT_EQ(iv.size(), wt.size());
    mt19937_64 rng;
    uint64_t min = numeric_limits<uint64_t>::max(), max = 0;
    std::set<uint64_t> syms;
    for (size_type j=0; j < iv.size(); ++j) {
        if (min>iv[j]) min = iv[j];
        if (max<iv[j]) max = iv[j];
        syms.insert(iv[j]);
    }

    if (iv.size() == 0) {
        return;
    }

    // check symbols that are in there also are reported as "equal"
    auto itr = syms.begin();
    auto end = syms.end();
    while (itr != end) {
        auto value = *itr;
        auto ret = symbol_gte(wt,value);
        ASSERT_TRUE(ret.first);
        ASSERT_EQ(value,ret.second);
        ++itr;
    }

    // check symbols symbols that are smaller than than min
    for (size_t i=0; i<min; i++) {
        auto ret = symbol_gte(wt,i);
        ASSERT_TRUE(ret.first);
        ASSERT_EQ(ret.second,min);
    }

    // check symbols that are largest than max
    for (size_t i=max+100; i>max; i--) {
        auto ret = symbol_gte(wt,i);
        ASSERT_FALSE(ret.first);
    }

    // check values in between that do not exist
    for (size_t i=min; i<max; i++) {
        auto itr = syms.find(i);
        if (itr == syms.end()) {
            size_t j=i+1;
            auto next = syms.find(j);
            while (next == syms.end()) {
                next = syms.find(j+1);
                j++;
            }
            if (next != syms.end()) {
                auto next_val = *next;
                auto ret = symbol_gte(wt,i);
                ASSERT_TRUE(ret.first);
                ASSERT_EQ(ret.second,next_val);
            }
        }
    }
}

//! Test the load method and symbol_gte
TYPED_TEST(WtIntTest, symbol_gte)
{
    TypeParam wt;
    test_symbol_gte<TypeParam>(wt);
}

template<class t_wt>
void
test_symbol_lte(typename enable_if<!(t_wt::lex_ordered), t_wt>::type&)
{
    // symbol_lte not implemented
}


template<class t_wt>
void
test_symbol_lte(typename enable_if<t_wt::lex_ordered, t_wt>::type& wt)
{
    int_vector<> iv;
    load_from_file(iv, test_file);
    ASSERT_TRUE(load_from_file(wt, temp_file));
    ASSERT_EQ(iv.size(), wt.size());
    mt19937_64 rng;
    uint64_t min = numeric_limits<uint64_t>::max(), max = 0;
    std::set<uint64_t> syms;
    for (size_type j=0; j < iv.size(); ++j) {
        if (min>iv[j]) min = iv[j];
        if (max<iv[j]) max = iv[j];
        syms.insert(iv[j]);
    }

    if (iv.size() == 0) {
        return;
    }

    // check symbols that are in there also are reported as "equal"
    auto itr = syms.begin();
    auto end = syms.end();
    while (itr != end) {
        auto value = *itr;
        auto ret = symbol_lte(wt,value);
        ASSERT_TRUE(ret.first);
        ASSERT_EQ(value,ret.second);
        ++itr;
    }

    // check symbols symbols that are smaller than than min
    for (size_t i=0; i<min; i++) {
        auto ret = symbol_lte(wt,i);
        ASSERT_FALSE(ret.first);
        //ASSERT_EQ(ret.second,min);
    }

    // check symbols that are larget than max
    for (size_t i=max+100; i>max; i--) {
        auto ret = symbol_lte(wt,i);
        ASSERT_TRUE(ret.first);
        ASSERT_EQ(ret.second,max);
    }

    // check values in between that do not exist
    for (size_t i=min+1; i<max; i++) {
        auto itr = syms.find(i);
        if (itr == syms.end()) {
            size_t j=i-1;
            auto prev = syms.find(j);
            while (prev == syms.end()) {
                prev = syms.find(j-1);
                j--;
            }
            if (prev != syms.end()) {
                auto prev_val = *prev;
                auto ret = symbol_lte(wt,i);
                ASSERT_TRUE(ret.first);
                ASSERT_EQ(ret.second,prev_val);
            }
        }
    }
}


//! Test the load method and symbol_lte
TYPED_TEST(WtIntTest, symbol_lte)
{
    TypeParam wt;
    test_symbol_lte<TypeParam>(wt);
}


template<class t_wt>
void
test_range_unique_values(typename enable_if<!(t_wt::lex_ordered), t_wt>::type&)
{
    // test_range_unique_values not implemented
}

template<class t_wt>
void
test_range_unique_values(typename enable_if<t_wt::lex_ordered, t_wt>::type& wt)
{
    using value_type = typename t_wt::value_type;
    int_vector<> iv;
    load_from_file(iv, test_file);
    ASSERT_TRUE(load_from_file(wt, temp_file));
    ASSERT_EQ(iv.size(), wt.size());
    value_type min = numeric_limits<value_type>::max(), max = 0;
    std::set<value_type> syms;
    for (size_type j=0; j < iv.size(); ++j) {
        if (min>iv[j]) min = iv[j];
        if (max<iv[j]) max = iv[j];
        syms.insert(iv[j]);
    }

    if (iv.size() == 0) {
        return;
    }

    // try 128 random queries
    std::mt19937_64 rng;
    std::uniform_int_distribution<uint64_t> x_dist(0, wt.size()-1);
    std::uniform_int_distribution<uint64_t> y_dist(0, max);
    auto xdice = bind(x_dist, rng);
    auto ydice = bind(y_dist, rng);
    for (size_t i=0; i<128; i++) {
        size_t x_i = xdice();
        size_t x_j = xdice();
        if (x_i>x_j) std::swap(x_i,x_j);
        size_t y_i = ydice();
        size_t y_j = ydice();
        if (y_i>y_j) std::swap(y_i,y_j);
        auto uniq_values = restricted_unique_range_values(wt,x_i,x_j,y_i,y_j);

        /* verify */
        std::set<value_type> syms;
        for (size_t j=x_i; j<=x_j; j++) {
            if (iv[j] >= y_i && iv[j] <= y_j) syms.insert(iv[j]);
        }
        auto itr = syms.begin();
        auto end = syms.end();
        size_t r = 0;
        while (itr != end) {
            auto value = *itr;
            ASSERT_EQ(value,uniq_values[r]);
            r++;
            itr++;
        }
    }

    // check invalid queries don't do the wrong thing
    //                0 1 2 3 4 5  6  7  8  9  10
    int_vector<> S = {5,6,7,8,9,5,6,7,13,14,15};
    t_wt wt_test;
    construct_im(wt_test,S);
    auto empty_uniq_values = restricted_unique_range_values(wt,8,3,7,9);
    ASSERT_TRUE(empty_uniq_values.size() == 0);
    empty_uniq_values = restricted_unique_range_values(wt,3,8,9,7);
    ASSERT_TRUE(empty_uniq_values.size() == 0);
    empty_uniq_values = restricted_unique_range_values(wt,3,8,3,4);
    ASSERT_TRUE(empty_uniq_values.size() == 0);
    empty_uniq_values = restricted_unique_range_values(wt,3,8,10,11);
    ASSERT_TRUE(empty_uniq_values.size() == 0);
}

//! Test the load method and restricted_unique_range_values
TYPED_TEST(WtIntTest, restricted_unique_range_values)
{
    TypeParam wt;
    test_range_unique_values<TypeParam>(wt);
}


TYPED_TEST(WtIntTest, DeleteTest)
{
    sdsl::remove(temp_file);
}

}  // namespace

int main(int argc, char** argv)
{
    ::testing::InitGoogleTest(&argc, argv);
    if (argc < 3) {
        // LCOV_EXCL_START
        cout << "Usage: " << argv[0] << " test_file temp_file [in-memory]" << endl;
        cout << " (1) Generates a WT out of test_file; stores it in temp_file." << endl;
        cout << "     If `in-memory` is specified, the in-memory construction is tested." << endl;
        cout << " (2) Performs tests." << endl;
        cout << " (3) Deletes temp_file." << endl;
        return 1;
        // LCOV_EXCL_STOP
    }
    test_file = argv[1];
    temp_file = argv[2];
    in_memory = argc > 3;
    if (in_memory) {
        int_vector<> data;
        load_from_file(data, test_file);
        test_file = ram_file_name(test_file);
        store_to_file(data, test_file);
        temp_file = ram_file_name(temp_file);
    }
    return RUN_ALL_TESTS();
}
