# Supplementary material for: Bitpacking techniques for indexing genomes: I. Hash tables
Source: Algorithms Mol Biol. 2016 Apr 18;11:5. doi: 10.1186/s13015-016-0069-5 (PMC4835851; doi:10.1186/s13015-016-0069-5)
Supplement: Supplementary file 1 — 10.1007/s13015-016-0069-5 Source code. Source code in an archive format, using tar and bzip2, for all bitpacking implementations of hash tables, based on a modification of the SDSL 2.0 package. Package also includes the benchmarking programs used for timing experiments. This is the same package as provided in our companion paper on bitpacking for enhanced suffix arrays. [file 13015_2016_69_MOESM1_ESM.bz2 › sdsl-lite-modified/test/BitsTest.cpp]

#include "sdsl/int_vector.hpp"
#include "sdsl/bits.hpp"
#include "sdsl/util.hpp"
#include "gtest/gtest.h"
#include <vector>
#include <string>

namespace
{

SDSL_UNUSED uint32_t cnt_naive(uint64_t x)
{
    uint32_t res = 0;
    for (int i=0; i<64; ++i) {
        res += x&1;
        x>>=1;
    }
    return res;
}

SDSL_UNUSED inline uint32_t cnt10_naive(uint64_t x, uint64_t& c)
{
    uint32_t sum = 0, lastbit = c;
    for (uint32_t i=0; i<64; ++i) {
        if ((x&1) == 0 and lastbit == 1) {
            ++sum;
        }
        lastbit = (x&1);
        x >>= 1;
    }
    c = lastbit;
    return sum;
}

SDSL_UNUSED uint32_t cnt11_naive(uint64_t x)
{
    uint32_t res = 0;
    for (int i=0; i<64; ++i) {
        if ((x&3) == 3) {
            ++res;
            ++i;
            x>>=1;
        }
        x>>=1;
    }
    return res;
}

SDSL_UNUSED inline uint32_t hi_naive(uint64_t x)
{
    uint32_t res=63;
    while (x) {
        if (x&0x8000000000000000ULL) {
            return res;
        }
        --res;
        x<<=1;
    }
    return 0;
}

inline uint32_t lo_naive(uint64_t x)
{
    if (x&1)
        return 0;
    x>>=1;
    for (int i=1; i<64; ++i)
        if (x&1)
            return i;
        else
            x>>=1;
    return 63;
}

SDSL_UNUSED inline uint32_t sel_naive(uint64_t x, uint32_t i)
{
    uint32_t pos = 0;
    while (x) {
        i -= x&1;
        x>>=1;
        if (!i) break;
        ++pos;
    }
    return pos;
}

SDSL_UNUSED uint32_t sel11_naive(uint64_t x, uint32_t i)
{
    for (uint32_t j=0; j<63; ++j) {
        if ((x&3)==3) {
            i--;
            if (!i) return j+1;
            x>>=1;
            ++j;
        }
        x>>=1;
    }
    return 63;
}

SDSL_UNUSED inline uint64_t rev_naive(uint64_t x)
{
    uint64_t y = 0;
    for (size_t i=0; i<64; i++) {
        if (x&(1ULL << i)) {
            y |= (1ULL << (63-i));
        }
    }
    return y;
}


// The fixture for testing class int_vector.
class BitsTest : public ::testing::Test
{
    protected:

        BitsTest() {
            m_data = sdsl::int_vector<64>(1000000);
            sdsl::util::set_random_bits(m_data);
        }

        virtual ~BitsTest() { }

        virtual void SetUp() { }

        virtual void TearDown() { }
        sdsl::int_vector<64> m_data;
};

//! Test the default constructor
TEST_F(BitsTest, cnt)
{
    for (uint64_t i=0; i<64; ++i) {
        ASSERT_EQ((uint64_t)1, sdsl::bits::cnt(1ULL<<i));
    }
}

//! Test the parametrized constructor
TEST_F(BitsTest, sel)
{
    for (uint64_t i=0; i<64; ++i) {
        ASSERT_EQ(i, sdsl::bits::sel(1ULL<<i, 1));
    }
    for (uint64_t i=0; i < this->m_data.size(); ++i) {
        uint64_t x = this->m_data[i];
        for (uint64_t j=0, ones=0; j<64; ++j) {
            if ((x >> j)&1) {
                ++ones;
                ASSERT_EQ(j, sdsl::bits::sel(x, ones));
            }
        }
    }
}

TEST_F(BitsTest, hi)
{
    for (uint64_t i=0; i<64; ++i) {
        uint64_t x = 1ULL<<i;
        ASSERT_EQ(hi_naive(x), sdsl::bits::hi(x));
    }
}


TEST_F(BitsTest, lo)
{
    for (uint64_t i=0; i<64; ++i) {
        uint64_t x = 1ULL<<i;
        ASSERT_EQ(lo_naive(x), sdsl::bits::lo(x));
    }
}

TEST_F(BitsTest, rev)
{
    for (uint64_t i=0; i < this->m_data.size(); ++i) {
        uint64_t x = this->m_data[i];
        uint64_t rx = sdsl::bits::rev(x);
        ASSERT_EQ(rev_naive(x),rx);
        ASSERT_EQ(x,sdsl::bits::rev(rx));
    }
}


}  // namespace

int main(int argc, char** argv)
{
    ::testing::InitGoogleTest(&argc, argv);
    return RUN_ALL_TESTS();
}
