# Supplementary material for: Bitpacking techniques for indexing genomes: I. Hash tables
Source: Algorithms Mol Biol. 2016 Apr 18;11:5. doi: 10.1186/s13015-016-0069-5 (PMC4835851; doi:10.1186/s13015-016-0069-5)
Supplement: Supplementary file 1 — 10.1007/s13015-016-0069-5 Source code. Source code in an archive format, using tar and bzip2, for all bitpacking implementations of hash tables, based on a modification of the SDSL 2.0 package. Package also includes the benchmarking programs used for timing experiments. This is the same package as provided in our companion paper on bitpacking for enhanced suffix arrays. [file 13015_2016_69_MOESM1_ESM.bz2 › sdsl-lite-modified/test/Makefile]

include ../Make.helper
CXX_FLAGS=$(MY_CXX_FLAGS) -Wall -Werror -Wunused-parameter -g -O3 \
		  -I$(INC_DIR) \
		  -I../external/googletest/include \
		  -L$(LIB_DIR) \
		  -L../build/googletest/
LIB_SDSL=$(LIB_DIR)/libsdsl.a
CCLIB=-lsdsl -ldivsufsort -ldivsufsort64 -lgtest -lpthread
TMP_DIR=tmp
SOURCES=$(wildcard *Test.cpp)
EXECS=$(SOURCES:.cpp=.x)
EXEC_LIST=$(patsubst %,./%;,$(EXECS))                # list of executables

GCDAs=$(SOURCES:.cpp=.gcda)
GCNOs=$(SOURCES:.cpp=.gcno)

BIT_VECTOR_TC_PATH:=$(call config_column,BitVectorTest.config,2)
BIT_VECTOR_TESTS:=$(patsubst %,bit-vector-test/%,$(BIT_VECTOR_TC_PATH))

RANK_SUPPORT_TESTS:=$(patsubst %,rank-support-test/%,$(BIT_VECTOR_TC_PATH))

SELECT_SUPPORT_TESTS:=$(patsubst %,select-support-test/%,$(BIT_VECTOR_TC_PATH))

WT_BYTE_TC_PATHS:=$(call config_column,WtByteTest.config,2)
WT_BYTE_TESTS:=$(patsubst %,wt-byte-test/%,$(WT_BYTE_TC_PATHS))

WT_INT_TC_PATHS:=$(call config_column,WtIntTest.config,2)
WT_INT_TESTS:=$(patsubst %,wt-int-test/%,$(WT_INT_TC_PATHS))

CSA_BYTE_TC_PATHS:=$(call config_column,CsaByteTest.config,2)
CSA_BYTE_TESTS:=$(patsubst %,csa-byte-test/%,$(CSA_BYTE_TC_PATHS))

CSA_INT_TC_PATHS:=$(call config_column,CsaIntTest.config,2)
CSA_INT_TESTS:=$(patsubst %,csa-int-test/%,$(CSA_INT_TC_PATHS))

CST_BYTE_TC_PATHS:=$(call config_column,CstByteTest.config,2)
CST_BYTE_TESTS:=$(patsubst %,cst-byte-test/%,$(CST_BYTE_TC_PATHS))

CST_INT_TC_PATHS:=$(call config_column,CstIntTest.config,2)
CST_INT_TESTS:=$(patsubst %,cst-int-test/%,$(CST_INT_TC_PATHS))

RMQ_TC_PATHS:=$(call config_column,RMQTest.config,2)
RMQ_TESTS:=$(patsubst %,rmq-test/%,$(RMQ_TC_PATHS))

LCP_CONSTRUCT_PATHS:=$(call config_column,LcpConstructTest.config,2)
LCP_CONSTRUCT_TESTS:=$(patsubst %,lcp-construct-test/%,$(LCP_CONSTRUCT_PATHS))

SA_CONSTRUCT_PATHS:=$(call config_column,SaConstructTest.config,2)
SA_CONSTRUCT_TESTS:=$(patsubst %,sa-construct-test/%,$(SA_CONSTRUCT_PATHS))

SEARCH_BIDIRECTIONAL_PATHS:=$(call config_column,SearchBidirectionalTest.config,2)
SEARCH_BIDIRECTIONAL_TESTS:=$(patsubst %,search-bidirectional-test/%,$(SEARCH_BIDIRECTIONAL_PATHS))

K2TREAP_TC_PATH:=$(call config_column,K2TreapTest.config,1)
K2TREAP_TESTS:=$(patsubst %,k2treap-test/%,$(K2TREAP_TC_PATH))

TC_PATHS:= $(WT_BYTE_TC_PATHS) $(WT_INT_TC_PATHS) \
		   $(CSA_BYTE_TC_PATHS) $(CSA_INT_TC_PATHS) \
		   $(CST_BYTE_TC_PATHS) $(CST_INT_TC_PATHS)


# do not delete the generated/downloaded test_cases
.SECONDARY: $(TC_PATHS)

test:	bits-test \
	coder-test \
	int-vector-test \
	inv-perm-support-test \
	int-vector-mapper-test \
	int-vector-buffer-test \
	bit-vector-test \
	rank-support-test\
	select-support-test\
	wt-byte-test \
	wt-int-test \
	csa-byte-test \
	csa-int-test \
	cst-byte-test \
	cst-int-test \
	rmq-test \
	sa-construct-test \
	search-bidirectional-test \
	sorted-int-stack-test \
	nn-dict-dynamic-test \
	k2treap-test

../build/googletest/libgtest.a : ../external/googletest/CMakeLists.txt
	mkdir -p ../build/googletest/
	cd ../build/googletest; cmake ../../external/googletest/; make

../external/googletest/CMakeLists.txt:
	cd ../; git submodule update --init

build-test: $(EXECS)
	cd ../tutorial; make build-test
	cd ../examples; make build-test
	cd ../benchmark/indexing_count; make
	cd ../benchmark/indexing_locate; make
	cd ../benchmark/indexing_extract; make
	cd ../benchmark/rrr_vector; make
	cd ../benchmark/document_retrieval; make
	cd ../benchmark/wavelet_trees; make

build-test-clean: clean
	cd ../tutorial; make clean
	cd ../examples; make clean
	cd ../benchmark/indexing_count; make clean-build
	cd ../benchmark/indexing_locate; make clean-build
	cd ../benchmark/indexing_extract; make clean-build
	cd ../benchmark/rrr_vector; make clean-build
	cd ../benchmark/document_retrieval; make clean-build
	cd ../benchmark/wavelet_trees; make clean-build

generators: BitVectorGenerator.x IntVectorGenerator.x ReplaceIntVectorValue.x

bits-test: ./BitsTest.x 
	@$(PREFIX) ./BitsTest.x

coder-test: ./CoderTest.x 
	@$(PREFIX) ./CoderTest.x

int-vector-test: ./IntVectorTest.x
	@$(PREFIX) ./IntVectorTest.x

inv-perm-support-test: ./InvPermSupportTest.x
	@$(PREFIX) ./InvPermSupportTest.x

int-vector-buffer-test: ./IntVectorBufferTest.x
	@$(PREFIX) ./IntVectorBufferTest.x

int-vector-mapper-test: ./IntVectorMapperTest.x
	@$(PREFIX) ./IntVectorMapperTest.x

sorted-int-stack-test: ./SortedIntStackTest.x
	@$(PREFIX) ./SortedIntStackTest.x

nn-dict-dynamic-test: ./NNDictDynamicTest.x
	@$(PREFIX) ./NNDictDynamicTest.x


bit-vector-test: generators $(BIT_VECTOR_TESTS)

rank-support-test: generators $(RANK_SUPPORT_TESTS)

select-support-test: generators $(SELECT_SUPPORT_TESTS)

wt-byte-test: generators $(WT_BYTE_TESTS)

wt-int-test: generators $(WT_INT_TESTS)

csa-byte-test: generators $(CSA_BYTE_TESTS)

csa-int-test: generators $(CSA_INT_TESTS)

cst-byte-test: generators $(CST_BYTE_TESTS)

cst-int-test: generators $(CST_INT_TESTS)

rmq-test: generators $(RMQ_TESTS)

lcp-construct-test: generators $(LCP_CONSTRUCT_TESTS)

sa-construct-test: generators $(SA_CONSTRUCT_TESTS)

search-bidirectional-test: generators $(SEARCH_BIDIRECTIONAL_TESTS)

k2treap-test: ./K2TreapTest.x generators $(K2TREAP_TESTS)

bit-vector-test/test_cases/%: ./BitVectorTest.x test_cases/%
	@echo "TEST_CASE: test_cases/$*"
	@$(PREFIX) ./BitVectorTest.x test_cases/$*

rank-support-test/test_cases/%: ./RankSupportTest.x test_cases/%
	@echo "TEST_CASE: test_cases/$*"
	@$(PREFIX) ./RankSupportTest.x test_cases/$*

select-support-test/test_cases/%: ./SelectSupportTest.x test_cases/%
	@echo "TEST_CASE: test_cases/$*"
	@$(PREFIX) ./SelectSupportTest.x test_cases/$*

wt-byte-test/test_cases/%: ./WtByteTest.x test_cases/%
	@echo "TEST_CASE: test_cases/$* semi-external"
	@$(PREFIX) ./WtByteTest.x test_cases/$* $(TMP_DIR)/wt-byte.tmp
	@echo "TEST_CASE: test_cases/$* in-memory"
	@$(PREFIX) ./WtByteTest.x test_cases/$* $(TMP_DIR)/wt-byte.tmp in-memory

wt-int-test/test_cases/%: ./WtIntTest.x test_cases/%
	@echo "TEST_CASE: test_cases/$* semi-external"
	@$(PREFIX) ./WtIntTest.x test_cases/$* $(TMP_DIR)/wt-int.tmp
	@echo "TEST_CASE: test_cases/$* in-memory"
	@$(PREFIX) ./WtIntTest.x test_cases/$* $(TMP_DIR)/wt-int.tmp in-memory

csa-byte-test/test_cases/%: ./CsaByteTest.x test_cases/%
	@echo "TEST_CASE: test_cases/$* semi-external"
	@$(PREFIX) ./CsaByteTest.x test_cases/$* $(TMP_DIR)/csa-byte.tmp $(TMP_DIR)
	@echo "TEST_CASE: test_cases/$* in-memory"
	@$(PREFIX) ./CsaByteTest.x test_cases/$* $(TMP_DIR)/csa-byte.tmp $(TMP_DIR) in-memory

csa-int-test/test_cases/%: ./CsaIntTest.x test_cases/%
	$(eval NUM_BYTES:=$(call config_filter,CsaIntTest.config,test_cases/$*,4))
	@echo "TEST_CASE: test_cases/$* NUM_BYTES=$(NUM_BYTES) semi-external"
	@$(PREFIX) ./CsaIntTest.x test_cases/$* $(NUM_BYTES) $(TMP_DIR)/csa-int.tmp $(TMP_DIR)
	@echo "TEST_CASE: test_cases/$* NUM_BYTES=$(NUM_BYTES) in-memory"
	@$(PREFIX) ./CsaIntTest.x test_cases/$* $(NUM_BYTES) $(TMP_DIR)/csa-int.tmp $(TMP_DIR) in-memory

cst-byte-test/test_cases/%: ./CstByteTest.x test_cases/%
	@echo "TEST_CASE: test_cases/$* semi-external"
	$(PREFIX) ./CstByteTest.x test_cases/$* $(TMP_DIR)/cst-byte.tmp $(TMP_DIR)
	@echo "TEST_CASE: test_cases/$* in-memory"
	$(PREFIX) ./CstByteTest.x test_cases/$* $(TMP_DIR)/cst-byte.tmp $(TMP_DIR) in-memory

cst-int-test/test_cases/%: ./CstIntTest.x test_cases/%
	$(eval NUM_BYTES:=$(call config_filter,CstIntTest.config,test_cases/$*,4))
	@echo "TEST_CASE: test_cases/$* NUM_BYTES=$(NUM_BYTES) semi-external"
	@$(PREFIX) ./CstIntTest.x test_cases/$* $(NUM_BYTES) $(TMP_DIR)/cst-int.tmp $(TMP_DIR)
	@echo "TEST_CASE: test_cases/$* NUM_BYTES=$(NUM_BYTES) in-memory"
	@$(PREFIX) ./CstIntTest.x test_cases/$* $(NUM_BYTES) $(TMP_DIR)/cst-int.tmp $(TMP_DIR) in-memory

rmq-test/test_cases/%: ./RMQTest.x test_cases/%
	@echo "TEST_CASE: test_cases/$*"
	@$(PREFIX) ./RMQTest.x test_cases/$* $(TMP_DIR)/rmq.tmp

lcp-construct-test/test_cases/%: ./LcpConstructTest.x test_cases/%
	$(eval TC_ID:=$(call config_filter,LcpConstructTest.config,test_cases/$*,1))
	@echo "TEST_CASE: test_cases/$*; TC_ID=$(TC_ID)"
	@$(PREFIX) ./LcpConstructTest.x test_cases/$* $(TMP_DIR) $(TC_ID)

sa-construct-test/test_cases/%: ./SaConstructTest.x test_cases/%
	$(eval TC_ID:=$(call config_filter,SaConstructTest.config,test_cases/$*,1))
	@echo "TEST_CASE: test_cases/$*; TC_ID=$(TC_ID)"
	@$(PREFIX) ./SaConstructTest.x test_cases/$* $(TMP_DIR) $(TC_ID)

search-bidirectional-test/test_cases/%: ./SearchBidirectionalTest.x test_cases/%
	@echo "TEST_CASE: test_cases/$*"
	@$(PREFIX) ./SearchBidirectionalTest.x test_cases/$*

k2treap-test/%: ./K2TreapTest.x  
	$(eval X:=$(call config_select,K2TreapTest.config,$*,2))
	$(eval Y:=$(call config_select,K2TreapTest.config,$*,3))
	$(eval W:=$(call config_select,K2TreapTest.config,$*,4))
	make $(X) $(Y) $(W)
	@echo "X=$X, Y=$Y, W=$W"
	mv $(X) test_cases/K2T.$*.x	
	mv $(Y) test_cases/K2T.$*.y
	mv $(W) test_cases/K2T.$*.w
	@echo "TEST_CASE: $* semi-external"
	$(PREFIX) ./K2TreapTest.x test_cases/K2T.$* $(TMP_DIR)/K2T.$*
	@echo "TEST_CASE: test_cases/$* in-memory"
	$(PREFIX) ./K2TreapTest.x test_cases/K2T.$* $(TMP_DIR)/K2T.$* in-memory

# Format: test_cases/int-vec.[LEN].[WIDTH].[DEFAULT].[SEED]
test_cases/int-vec.%: IntVectorGenerator.x
	@echo "Generate input test_cases/int-vec.$*"
	$(eval LEN:=$(call dim,1,$*))
	$(eval WIDTH:=$(call dim,2,$*))
	$(eval DEFAULT:=$(call dim,3,$*))
	$(eval SEED:=$(call dim,4,$*))
	@./IntVectorGenerator.x $@ $(LEN) $(WIDTH) $(DEFAULT) $(SEED)

# Format: test_cases/int-vec-sa.[LEN].[WIDTH].[DEFAULT].[SEED]
test_cases/int-vec-sa.%: IntVectorGenerator.x
	@echo "Generate input test_cases/int-vec-sa.$*"
	$(eval LEN:=$(call dim,1,$*))
	$(eval WIDTH:=$(call dim,2,$*))
	$(eval DEFAULT:=$(call dim,3,$*))
	$(eval SEED:=$(call dim,4,$*))
	@./IntVectorGenerator.x $@ $(LEN) $(WIDTH) $(DEFAULT) $(SEED)
	@./ReplaceIntVectorValue.x $@ 0 1

# Format: test_cases/int-vec-k2t.[LEN].[WIDTH].[DEFAULT].[SEED].[x|y|w]
test_cases/int-vec-k2t.%: IntVectorGenerator.x
	@echo "Generate input test_cases/int-vec-k2t.$*"
	$(eval LEN:=$(call dim,1,$*))
	$(eval WIDTH:=$(call dim,2,$*))
	$(eval DEFAULT:=$(call dim,3,$*))
	$(eval SEED:=$(call dim,4,$*))
	@./IntVectorGenerator.x $@ $(LEN) $(WIDTH) $(DEFAULT) $(SEED)

test_cases/bit-vec.%: BitVectorGenerator.x
	@echo "Generate input test_cases/bit-vec.$*"
	@./BitVectorGenerator.x $@ $*

%.x:%.cpp $(LIB_SDSL) ../build/googletest/libgtest.a
	$(MY_CXX) $(CXX_FLAGS) -o $@ $< $(CCLIB)

test_cases/%:
	$(eval URL:=$(call config_filter,download.config,$@,2))
	@$(if $(URL),,\
		$(error "No download link specified for test case $@") )
	@echo "Download input from $(URL) using curl"
	$(eval DEST_DIR:=$(shell dirname $@))
	cd $(DEST_DIR); curl -O $(URL)
	$(eval FILE:=$(DEST_DIR)/$(notdir $(URL)))
	@$(if $(filter-out ".gz",$(FILE)),\
		echo "Extract file $(FILE) using gunzip";\
		gunzip $(FILE))


clean:
	rm -f $(EXECS) $(GCDAs) $(GCNOs)
	rm -f tmp/*
	rm -rf *.dSYM

cleanall: clean
	rm -f $(TC_PATHS)
