# Supplementary material for: Bitpacking techniques for indexing genomes: I. Hash tables
Source: Algorithms Mol Biol. 2016 Apr 18;11:5. doi: 10.1186/s13015-016-0069-5 (PMC4835851; doi:10.1186/s13015-016-0069-5)
Supplement: Supplementary file 1 — 10.1007/s13015-016-0069-5 Source code. Source code in an archive format, using tar and bzip2, for all bitpacking implementations of hash tables, based on a modification of the SDSL 2.0 package. Package also includes the benchmarking programs used for timing experiments. This is the same package as provided in our companion paper on bitpacking for enhanced suffix arrays. [file 13015_2016_69_MOESM1_ESM.bz2 › sdsl-lite-modified/test/CoderTest.cpp]

#include "sdsl/int_vector.hpp"
#include "sdsl/coder.hpp"
#include "sdsl/util.hpp"
#include "gtest/gtest.h"
#include <random>

namespace
{

using namespace sdsl;

// The fixture for testing class int_vector.
template<class T>
class CoderTest : public ::testing::Test
{
    protected:

        CoderTest() {
            m_data = sdsl::int_vector<>(10000000);
            util::set_random_bits(m_data);
            for (size_t i=0; i<m_data.size()/3; ++i)
                m_data[i] = i;

            std::mt19937_64 rng;
            std::uniform_int_distribution<uint64_t> distribution(0, 6);
            auto dice = bind(distribution, rng);
            for (size_t i=m_data.size()/3; i<2*m_data.size()/3; ++i)
                m_data[i] = dice();
        }

        virtual ~CoderTest() { }

        virtual void SetUp() { }

        virtual void TearDown() { }
        sdsl::int_vector<> m_data;
};

using testing::Types;
typedef Types<
      coder::elias_delta,
      coder::elias_gamma,
      coder::fibonacci,
      coder::comma<>,
      coder::comma<4>,
      coder::comma<8>,
      coder::comma<16>
      >
      Implementations;

TYPED_TEST_CASE(CoderTest, Implementations);

TYPED_TEST(CoderTest, SinlgeEncodeDecode)
{
    static_assert(sdsl::util::is_regular<TypeParam>::value, "Type is not regular");
    uint8_t offset = 0;
    uint64_t buf[8] = {0};
    uint64_t* pb = buf;
    for (size_t i=0; i<this->m_data.size(); ++i) {
        TypeParam::encode(this->m_data[i], pb, offset);
        pb = buf;
        offset = 0;
        uint64_t x = TypeParam::template decode<false,false,uint64_t*>(buf, 0, 1);
        ASSERT_EQ(this->m_data[i], x);
    }
}

TYPED_TEST(CoderTest, AllEncodeDecode)
{
    int_vector<> tmp,data;
    TypeParam::encode(this->m_data, tmp);
    TypeParam::decode(tmp, data);
    ASSERT_EQ(this->m_data.size(), data.size());
    for (size_t i=0; i<this->m_data.size(); ++i) {
        ASSERT_EQ(this->m_data[i], data[i]);
    }
}

TYPED_TEST(CoderTest, DecodePrefixSum)
{
    int_vector<> tmp;
    TypeParam::encode(this->m_data, tmp);
    uint64_t start = 0;
    const uint64_t sample = 32;
    for (size_t i=0; i<this->m_data.size(); ++i) {
        uint64_t sum = 0;
        uint64_t lstart = start;
        if (i%sample==0) {
            for (size_t j=1; j<=sample and i+j-1<this->m_data.size(); ++j) {
                sum += this->m_data[i+j-1];
                ASSERT_EQ(sum, TypeParam::decode_prefix_sum(tmp.data(), lstart, j));
                uint64_t x = TypeParam::template decode<true,false,uint64_t*>(tmp.data(), lstart, j);
                ASSERT_EQ(sum, x);
            }
        }
        start += TypeParam::encoding_length(this->m_data[i]);
    }
}

}  // namespace

int main(int argc, char** argv)
{
    ::testing::InitGoogleTest(&argc, argv);
    return RUN_ALL_TESTS();
}
