# Supplementary material for: Bitpacking techniques for indexing genomes: I. Hash tables
Source: Algorithms Mol Biol. 2016 Apr 18;11:5. doi: 10.1186/s13015-016-0069-5 (PMC4835851; doi:10.1186/s13015-016-0069-5)
Supplement: Supplementary file 1 — 10.1007/s13015-016-0069-5 Source code. Source code in an archive format, using tar and bzip2, for all bitpacking implementations of hash tables, based on a modification of the SDSL 2.0 package. Package also includes the benchmarking programs used for timing experiments. This is the same package as provided in our companion paper on bitpacking for enhanced suffix arrays. [file 13015_2016_69_MOESM1_ESM.bz2 › sdsl-lite-modified/test/BitVectorTest.cpp]

#include "sdsl/bit_vectors.hpp" // for rrr_vector
#include "gtest/gtest.h"
#include <string>

using namespace sdsl;
using namespace std;

string test_file;

namespace
{

template<class T>
class BitVectorTest : public ::testing::Test { };

using testing::Types;

typedef Types<
bit_vector,
bit_vector_il<64>,
bit_vector_il<128>,
bit_vector_il<256>,
bit_vector_il<512>,
bit_vector_il<1024>,
rrr_vector<64>,
rrr_vector<256>,
rrr_vector<129>,
rrr_vector<192>,
rrr_vector<255>,
rrr_vector<15>,
rrr_vector<31>,
rrr_vector<63>,
rrr_vector<83>,
rrr_vector<127>,
rrr_vector<128>,
sd_vector<>,
sd_vector<rrr_vector<63> >,
hyb_vector<>
> Implementations;


TYPED_TEST_CASE(BitVectorTest, Implementations);


//! Test operator[]
TYPED_TEST(BitVectorTest, Access)
{
    static_assert(sdsl::util::is_regular<TypeParam>::value, "Type is not regular");
    bit_vector bv;
    ASSERT_TRUE(load_from_file(bv, test_file));
    TypeParam c_bv(bv);
    ASSERT_EQ(bv.size(), c_bv.size());
    for (uint64_t j=0; j < bv.size(); ++j) {
        ASSERT_EQ((bool)(bv[j]), (bool)(c_bv[j]));
    }
    TypeParam mo_bv = TypeParam(bv);
    ASSERT_EQ(bv.size(), mo_bv.size());
    for (uint64_t j=0; j < bv.size(); ++j) {
        ASSERT_EQ((bool)(bv[j]), (bool)(c_bv[j]));
    }
}

TYPED_TEST(BitVectorTest, GetInt)
{
    bit_vector bv;
    ASSERT_TRUE(load_from_file(bv, test_file));
    TypeParam c_bv(bv);
    ASSERT_EQ(bv.size(), c_bv.size());
    uint8_t len = 63;
    for (uint64_t j=0; j+len < bv.size(); j+=len) {
        ASSERT_EQ(bv.get_int(j, len), c_bv.get_int(j, len));
    }
}

TYPED_TEST(BitVectorTest, GetIntAllBlockSizes)
{
    bit_vector bv(10000, 0);
    std::mt19937_64 rng;
    std::uniform_int_distribution<uint64_t> distribution(0, 9);
    auto dice = bind(distribution, rng);
    for (size_t i=1001; i < bv.size(); ++i) {
        if (0 == dice())
            bv[i] = 1;
    }

    TypeParam c_bv(bv);
    for (uint8_t len=1; len<=64; ++len) {
        for (size_t i=0; i+len <= bv.size(); ++i) {
            ASSERT_EQ(bv.get_int(i,len), c_bv.get_int(i,len))
                    << "i="<<i<<" len="<<(int)len<<endl;
        }
    }
}

TYPED_TEST(BitVectorTest, Swap)
{
    bit_vector bv;
    ASSERT_TRUE(load_from_file(bv, test_file));
    TypeParam c_bv(bv);
    ASSERT_EQ(bv.size(), c_bv.size());
    TypeParam bv_empty;
    ASSERT_EQ((uint64_t)0, bv_empty.size());
    bv_empty.swap(c_bv);
    ASSERT_EQ((uint64_t)0, c_bv.size());
    ASSERT_EQ(bv.size(), bv_empty.size());
    for (uint64_t j=0; j < bv.size(); ++j) {
        ASSERT_EQ((bool)(bv[j]), (bool)(bv_empty[j]));
    }
}

TEST(SD_VECTOR, IteratorConstructor)
{
    std::vector<uint64_t> pos;
    bit_vector bv(100000);
    std::mt19937_64 rng;
    std::uniform_int_distribution<uint64_t> distribution(0, 9);
    auto dice = bind(distribution, rng);
    for (size_t i=0; i < bv.size(); ++i) {
        if (0 == dice()) {
            pos.emplace_back(i);
            bv[i] = 1;
        }
    }
    sd_vector<> sdv(pos.begin(),pos.end());
    for (size_t i=0; i < bv.size(); ++i) {
        ASSERT_EQ((bool)sdv[i],(bool)bv[i]);
    }
}

}// end namespace

int main(int argc, char* argv[])
{
    ::testing::InitGoogleTest(&argc, argv);
    if (argc < 2) {
        // LCOV_EXCL_START
        cout << "Usage: " << argv[0] << " FILE " << endl;
        cout << "  Reads a bitvector from FILE and executes tests." << endl;
        return 1;
        // LCOV_EXCL_STOP
    }
    test_file = argv[1];
    return RUN_ALL_TESTS();
}
