# Supplementary material for: Bitpacking techniques for indexing genomes: I. Hash tables
Source: Algorithms Mol Biol. 2016 Apr 18;11:5. doi: 10.1186/s13015-016-0069-5 (PMC4835851; doi:10.1186/s13015-016-0069-5)
Supplement: Supplementary file 1 — 10.1007/s13015-016-0069-5 Source code. Source code in an archive format, using tar and bzip2, for all bitpacking implementations of hash tables, based on a modification of the SDSL 2.0 package. Package also includes the benchmarking programs used for timing experiments. This is the same package as provided in our companion paper on bitpacking for enhanced suffix arrays. [file 13015_2016_69_MOESM1_ESM.bz2 › sdsl-lite-modified/test/RankSupportTest.cpp]

#include "sdsl/bit_vectors.hpp"
#include "sdsl/rank_support.hpp"
#include "gtest/gtest.h"
#include <string>

using namespace sdsl;
using namespace std;

string test_file;

namespace
{

template<class T>
class RankSupportTest : public ::testing::Test { };

using testing::Types;

typedef Types<rank_support_il<1, 256>,
        rank_support_il<1, 512>,
        rank_support_il<1, 1024>,
        rank_support_rrr<>,
        rank_support_v<>,
        rank_support_v5<>,
        rank_support_rrr<1, 64>,
        rank_support_rrr<1, 192>,
        rank_support_rrr<1, 256>,
        rank_support_rrr<1, 255>,
        rank_support_rrr<1, 15>,
        rank_support_rrr<1, 31>,
        rank_support_rrr<1, 63>,
        rank_support_rrr<1, 83>,
        rank_support_rrr<1, 127>,
        rank_support_rrr<1, 128>,
        rank_support_rrr<1, 129>,
        rank_support_sd<1>,
        rank_support_il<0, 256>,
        rank_support_il<0, 512>,
        rank_support_il<0, 1024>,
        rank_support_rrr<0>,
        rank_support_v<0>,
        rank_support_v5<0>,
        rank_support_rrr<0, 64>,
        rank_support_rrr<0, 192>,
        rank_support_rrr<0, 256>,
        rank_support_rrr<0, 255>,
        rank_support_rrr<0, 15>,
        rank_support_rrr<0, 30>,
        rank_support_rrr<0, 63>,
        rank_support_rrr<0, 83>,
        rank_support_rrr<0, 127>,
        rank_support_rrr<0, 128>,
        rank_support_rrr<0, 129>,
        rank_support_sd<0>,
        rank_support_hyb<1>,
        rank_support_hyb<0>,
        rank_support_v<10,2>,
        rank_support_v<01,2>,
        rank_support_v<00,2>,
        rank_support_v<11,2>,
        rank_support_v5<10,2>,
        rank_support_v5<01,2>,
        rank_support_v5<00,2>,
        rank_support_v5<11,2>
        > Implementations;

TYPED_TEST_CASE(RankSupportTest, Implementations);

//! Test the rank method
TYPED_TEST(RankSupportTest, RankMethod)
{
    static_assert(sdsl::util::is_regular<TypeParam>::value, "Type is not regular");
    bit_vector bvec;
    ASSERT_TRUE(load_from_file(bvec, test_file));
    typename TypeParam::bit_vector_type bv(bvec);
    TypeParam rs(&bv);
    uint64_t rank=0;
    for (uint64_t j=0; j < bvec.size(); ++j) {
        ASSERT_EQ(rank, rs.rank(j));
        bool found = (j >= TypeParam::bit_pat_len-1);
        for (uint8_t k=0; found and k < TypeParam::bit_pat_len; ++k) {
            found &= bvec[j-k] == ((TypeParam::bit_pat>>k)&1);
        }
        rank += found;
    }
    EXPECT_EQ(rank, rs.rank(bvec.size()));
}

}// end namespace

int main(int argc, char** argv)
{
    ::testing::InitGoogleTest(&argc, argv);
    if (argc < 2) {
        // LCOV_EXCL_START
        cout << "Usage: " << argv[0] << " FILE " << endl;
        cout << "  Reads a bitvector from FILE and executes tests." << endl;
        return 1;
        // LCOV_EXCL_STOP
    }
    test_file = argv[1];
    return RUN_ALL_TESTS();
}
