# Supplementary material for: Bitpacking techniques for indexing genomes: I. Hash tables
Source: Algorithms Mol Biol. 2016 Apr 18;11:5. doi: 10.1186/s13015-016-0069-5 (PMC4835851; doi:10.1186/s13015-016-0069-5)
Supplement: Supplementary file 1 — 10.1007/s13015-016-0069-5 Source code. Source code in an archive format, using tar and bzip2, for all bitpacking implementations of hash tables, based on a modification of the SDSL 2.0 package. Package also includes the benchmarking programs used for timing experiments. This is the same package as provided in our companion paper on bitpacking for enhanced suffix arrays. [file 13015_2016_69_MOESM1_ESM.bz2 › sdsl-lite-modified/test/CstByteTest.cpp]

#include "CstHelper.hpp"
#include "sdsl/suffix_trees.hpp"
#include "gtest/gtest.h"
#include <vector>
#include <string>
#include <set>
#include <sstream>
#include <random>

using namespace sdsl;
using namespace std;

namespace
{

typedef int_vector<>::size_type size_type;
typedef bit_vector bit_vector;

tMSS  test_case_file_map;
string test_file;
string temp_file;
string temp_dir;
bool in_memory;

template<class T>
class CstByteTest : public ::testing::Test { };

using testing::Types;

typedef Types<
cst_sct3<>,
         cst_sada<>,
         cst_fully<>,
         cst_sct3<cst_sct3<>::csa_type, lcp_bitcompressed<>>,
         cst_sct3<cst_sct3<>::csa_type, lcp_support_tree2<>>,
         cst_sada<cst_sada<>::csa_type, lcp_dac<>>,
         cst_sada<cst_sada<>::csa_type, lcp_vlc<>>,
         cst_sada<cst_sada<>::csa_type, lcp_byte<>>,
         cst_sada<cst_sada<>::csa_type, lcp_support_tree2<>, bp_support_gg<>>,
         cst_sct3<cst_sct3<>::csa_type, lcp_support_tree<>, bp_support_gg<>>,
         cst_sada<cst_sada<>::csa_type, lcp_support_tree<> >,
         cst_sct3<cst_sct3<>::csa_type, lcp_support_sada<> >,
         cst_sct3<cst_sct3<>::csa_type, lcp_wt<> >,
         cst_sct3<cst_sct3<>::csa_type, lcp_support_tree<>, bp_support_g<> >,
         cst_sct3<csa_bitcompressed<>, lcp_bitcompressed<> >
         > Implementations;

TYPED_TEST_CASE(CstByteTest, Implementations);


TYPED_TEST(CstByteTest, CreateAndStoreTest)
{
    static_assert(sdsl::util::is_regular<TypeParam>::value, "Type is not regular");
    TypeParam cst;
    ASSERT_TRUE(cst.empty());
    cache_config config(false, temp_dir, util::basename(test_file));
    construct(cst, test_file, config, 1);
    test_case_file_map = config.file_map;
    ASSERT_TRUE(store_to_file(cst, temp_file));
    TypeParam cst2;
    cst2 = cst;
    ASSERT_EQ(cst.size(), cst2.size());
    ASSERT_TRUE(cst.size() <= TypeParam::max_size());
}

//! Test the swap method
TYPED_TEST(CstByteTest, SwapMethod)
{
    TypeParam cst1;
    ASSERT_TRUE(load_from_file(cst1, temp_file));
    size_type n = cst1.size();
    TypeParam cst2;
    ASSERT_EQ((size_type)0, cst2.size());
    cst1.swap(cst2);
    ASSERT_EQ((size_type)0, cst1.size());
    ASSERT_EQ(n, cst2.size());
    ASSERT_EQ(n, cst2.csa.size());
    bit_vector mark((size_type)0, cst2.size());
    check_node_method(cst2);
}

//! Test the move method
TYPED_TEST(CstByteTest, MoveMethod)
{
    TypeParam cst1;
    ASSERT_TRUE(load_from_file(cst1, temp_file));
    size_type n = cst1.size();
    TypeParam cst2 = std::move(cst1);
    ASSERT_EQ(n, cst2.size());
    ASSERT_EQ(n, cst2.csa.size());
    bit_vector mark((size_type)0, cst2.size());
    check_node_method(cst2);
}


//! Test the node method
TYPED_TEST(CstByteTest, NodeMethod)
{
    TypeParam cst;
    ASSERT_TRUE(load_from_file(cst, temp_file));
    // doing a depth first traversal through the tree to count the nodes
    check_node_method(cst);
}

//! Test basic methods
TYPED_TEST(CstByteTest, BasicMethods)
{
    TypeParam cst;
    ASSERT_TRUE(load_from_file(cst, temp_file));
    auto r = cst.root(); // get root node
    // Size of the subtree rooted at r should the size of the suffix array
    ASSERT_EQ(cst.csa.size(), cst.size(r));
    // Check leaf methods
    for (size_type i=0; i < cst.csa.size(); ++i) {
        ASSERT_TRUE(cst.is_leaf(cst.select_leaf(i+1)));
    }
}

//! Test suffix array access
TYPED_TEST(CstByteTest, SaAccess)
{
    TypeParam cst;
    ASSERT_TRUE(load_from_file(cst, temp_file));
    sdsl::int_vector<> sa;
    sdsl::load_from_file(sa, test_case_file_map[sdsl::conf::KEY_SA]);
    size_type n = sa.size();
    ASSERT_EQ(n, cst.csa.size());
    for (size_type j=0; j<n; ++j) {
        ASSERT_EQ(sa[j], cst.csa[j])<<" j="<<j;
    }
}

//! Test suffix array access after move
TYPED_TEST(CstByteTest, MoveSaAccess)
{
    TypeParam cst_load;
    ASSERT_TRUE(load_from_file(cst_load, temp_file));
    TypeParam cst = std::move(cst_load);
    sdsl::int_vector<> sa;
    sdsl::load_from_file(sa, test_case_file_map[sdsl::conf::KEY_SA]);
    size_type n = sa.size();
    ASSERT_EQ(n, cst.csa.size());
    for (size_type j=0; j<n; ++j) {
        ASSERT_EQ(sa[j], cst.csa[j])<<" j="<<j;
    }
}

//! Test BWT access
TYPED_TEST(CstByteTest, BwtAccess)
{
    TypeParam cst;
    ASSERT_TRUE(load_from_file(cst, temp_file));
    sdsl::int_vector<8> bwt;
    sdsl::load_from_file(bwt, test_case_file_map[sdsl::conf::KEY_BWT]);
    size_type n = bwt.size();
    ASSERT_EQ(n, cst.csa.bwt.size());
    for (size_type j=0; j<n; ++j) {
        ASSERT_EQ(bwt[j], cst.csa.bwt[j])<<" j="<<j;
    }
}

//! Test LCP access
TYPED_TEST(CstByteTest, LcpAccess)
{
    TypeParam cst;
    ASSERT_TRUE(load_from_file(cst, temp_file));
    sdsl::int_vector<> lcp;
    sdsl::load_from_file(lcp, test_case_file_map[sdsl::conf::KEY_LCP]);
    size_type n = lcp.size();
    ASSERT_EQ(n, cst.lcp.size());
    for (size_type j=0; j<n; ++j) {
        ASSERT_EQ(lcp[j], cst.lcp[j])<<" j="<<j;
    }
}

//! Test LCP access after move
TYPED_TEST(CstByteTest, MoveLcpAccess)
{
    TypeParam cst_load;
    ASSERT_TRUE(load_from_file(cst_load, temp_file));
    TypeParam cst = std::move(cst_load);
    sdsl::int_vector<> lcp;
    sdsl::load_from_file(lcp, test_case_file_map[sdsl::conf::KEY_LCP]);
    size_type n = lcp.size();
    ASSERT_EQ(n, cst.lcp.size());
    for (size_type j=0; j<n; ++j) {
        ASSERT_EQ(lcp[j], cst.lcp[j])<<" j="<<j;
    }
}

template<typename t_cst>
void test_id(typename std::enable_if<!(has_id<t_cst>::value), t_cst>::type&)
{
    // id operation not implemented
}


template<typename t_cst>
void test_id(typename std::enable_if<has_id<t_cst>::value, t_cst>::type& cst)
{
    // test empty iterator
    ASSERT_EQ(cst.begin(), cst.end());

    ASSERT_TRUE(load_from_file(cst, temp_file));
    // doing a depth first traversal through the tree to count the nodes
    size_type node_count=0;
    for (auto it = cst.begin(), end = cst.end(); it != end; ++it) {
        if (it.visit() == 1) {
            ++node_count;
        }
    }
    // counted nodes should be equal to nodes
    ASSERT_EQ(node_count, cst.nodes());
    // check if the id method is working
    bit_vector marked(cst.nodes(), 0);
    for (auto it = cst.begin(), end = cst.end(); it != end; ++it) {
        if (it.visit() == 1) {
            ++node_count;
            auto v = *it;
            size_type id = cst.id(v);
            ASSERT_EQ(0, marked[id]);
            marked[id] = 1;
            ASSERT_EQ(v, cst.inv_id(cst.id(v)));
        }
    }
}

//! Test the id and inverse id method
TYPED_TEST(CstByteTest, IdMethod)
{
    TypeParam cst;
    test_id<TypeParam>(cst);
}

TYPED_TEST(CstByteTest, SelectChild)
{
    TypeParam cst;
    ASSERT_TRUE(load_from_file(cst, temp_file));
    if (cst.size() > 1) {
        ASSERT_EQ(cst.csa.sigma, cst.degree(cst.root()));
        size_type lb = 0;
        for (size_type i=1; i <= cst.csa.sigma; ++i) {
            auto v = cst.select_child(cst.root(), i);
            ASSERT_EQ(lb, cst.lb(v));
            lb = cst.rb(v)+1;
        }
        ASSERT_EQ(cst.rb(cst.root()), lb-1);

        size_type i=1;
        for (auto v  : cst.children(cst.root())) {
            ASSERT_TRUE(i <= cst.degree(cst.root()));
            ASSERT_EQ(cst.select_child(cst.root(),i), v) << i << "!";
            ++i;
        }
    } else if (cst.size() == 1) {
        ASSERT_EQ(1U, cst.csa.sigma);
        ASSERT_EQ(0U, cst.degree(cst.root()));
    }
}

TYPED_TEST(CstByteTest, MoveSelectChild)
{
    TypeParam cst_load;
    ASSERT_TRUE(load_from_file(cst_load, temp_file));
    TypeParam cst = std::move(cst_load);
    if (cst.size() > 1) {
        ASSERT_EQ(cst.csa.sigma, cst.degree(cst.root()));
        size_type lb = 0;
        for (size_type i=1; i <= cst.csa.sigma; ++i) {
            auto v = cst.select_child(cst.root(), i);
            ASSERT_EQ(lb, cst.lb(v));
            lb = cst.rb(v)+1;
        }
        ASSERT_EQ(cst.rb(cst.root()), lb-1);

        size_type i=1;
        for (auto v  : cst.children(cst.root())) {
            ASSERT_TRUE(i <= cst.degree(cst.root()));
            ASSERT_EQ(cst.select_child(cst.root(),i), v) << i << "!";
            ++i;
        }
    } else if (cst.size() == 1) {
        ASSERT_EQ(1U, cst.csa.sigma);
        ASSERT_EQ(0U, cst.degree(cst.root()));
    }
}


TYPED_TEST(CstByteTest, SelectLeafAndSn)
{
    TypeParam cst;
    ASSERT_TRUE(load_from_file(cst, temp_file));
    for (size_type i=0; i < std::min(cst.csa.size(), (size_type)100); ++i) {
        ASSERT_EQ(cst.csa[i], cst.sn(cst.select_leaf(i+1)));
    }
}


TYPED_TEST(CstByteTest, NodeDepth)
{
    TypeParam cst;
    ASSERT_TRUE(load_from_file(cst, temp_file));
    auto v = cst.root();
    ASSERT_EQ((size_type)0, cst.node_depth(v));
    for (size_type i=1; i<=10 and !cst.is_leaf(v); ++i) {
        v = cst.select_child(v, 2);
        ASSERT_EQ(i, cst.node_depth(v));
    }
}


TYPED_TEST(CstByteTest, Child)
{
    TypeParam cst;
    typedef typename TypeParam::char_type char_type;
    ASSERT_TRUE(load_from_file(cst, temp_file));
    if (cst.size() > 1) {
        std::set<char_type> char_set;
        ASSERT_EQ(cst.csa.sigma, cst.degree(cst.root()));
        for (size_type i=0; i < cst.csa.sigma; ++i) {
            auto c = cst.csa.comp2char[i];
            char_set.insert(c);
            auto v = cst.select_child(cst.root(), i+1);
            auto w = cst.child(cst.root(), c);
            ASSERT_EQ(v, w);
            if (cst.is_leaf(v)) {
                ASSERT_EQ(cst.root(), cst.select_child(v, c));
            }
        }
        for (size_type i=0; i < 256; ++i) {
            char_type c = (char_type)i;
            if (char_set.find(c) == char_set.end()) {
                ASSERT_EQ(cst.root(), cst.child(cst.root(), c));
            }
        }
    }
}

TYPED_TEST(CstByteTest, Edge)
{
    TypeParam cst;
    ASSERT_TRUE(load_from_file(cst, temp_file));

    int_vector<8> data;
    ASSERT_TRUE(load_vector_from_file(data, test_file, 1));

    if (cst.csa.size() > 0) {
        auto v = cst.select_leaf(cst.csa.isa[0]+1);
        size_type max_depth = std::min(cst.depth(v), (size_type)20);
        for (size_type i=0; i<max_depth; ++i) {
            ASSERT_EQ(data[i], cst.edge(v, i+1))<<" i="<<i<<" v="<<v;
        }
        v = cst.parent(v);
        max_depth = std::min(max_depth, cst.depth(v));
        for (size_type i=0; i<max_depth; ++i) {
            ASSERT_EQ(data[i], cst.edge(v, i+1))<<" i="<<i<<" v="<<v;
        }
    }
}

TYPED_TEST(CstByteTest, LeftmostRightmostLeaf)
{
    TypeParam cst;
    ASSERT_TRUE(load_from_file(cst, temp_file));
    if (cst.size() > 0) {
        auto v = cst.select_leaf(cst.size()/2+1);
        while (true) {
            auto v_l = cst.leftmost_leaf(v);
            auto v_r = cst.rightmost_leaf(v);
            ASSERT_TRUE(cst.is_leaf(v_l));
            ASSERT_TRUE(cst.is_leaf(v_r));
            ASSERT_EQ(cst.lb(v), cst.lb(v_l));
            ASSERT_EQ(cst.rb(v), cst.rb(v_r));
            if (v == cst.root())
                break;
            v = cst.parent(v);
        }
    }
}

TYPED_TEST(CstByteTest, SuffixAndWeinerLink)
{
    TypeParam cst;
    ASSERT_TRUE(load_from_file(cst, temp_file));
    ASSERT_EQ(cst.root(),cst.sl(cst.root()));

    if (cst.size() > 0) {
        std::mt19937_64 rng;
        std::uniform_int_distribution<uint64_t> distribution(0, cst.size()-1);
        auto dice = bind(distribution, rng);

        for (size_type i=0; i<100; ++i) {
            auto v = cst.select_leaf(dice()+1);
            auto c = cst.edge(v, 1);
            ASSERT_EQ(v, cst.wl(cst.sl(v), c));
            for (size_type j=0; j<5; ++j) {
                v = cst.parent(v);
                if (cst.root() == v)
                    break;
                c = cst.edge(v, 1);
                ASSERT_EQ(v, cst.wl(cst.sl(v), c));
            }
        }
    }
}

TYPED_TEST(CstByteTest, LcaMethod)
{
    TypeParam cst;
    ASSERT_TRUE(load_from_file(cst, temp_file));
    uint64_t mask;
    uint8_t log_m = 6;
    // create m/2 pairs of positions in [0..cst.csa.size()-1]
    int_vector<64> rnd_pos = util::rnd_positions<int_vector<64>>(log_m, mask, cst.csa.size());
    // test for random sampled nodes
    for (size_type i=0; i < rnd_pos.size()/2; ++i) {
        // get two children
        auto v = cst.select_leaf(rnd_pos[2*i]+1);
        auto w = cst.select_leaf(rnd_pos[2*i+1]+1);
        // calculate lca
        auto z = naive_lca(cst, v, w);
        ASSERT_EQ(z, cst.lca(v, w));
    }
    // test for regular sampled nodes
    size_type g = std::max(cst.csa.size()/30, (size_type)5);
    for (size_type i=cst.csa.size()/2; i+g < cst.csa.size(); ++i) {
        // get two children
        auto v = cst.select_leaf(i+1);
        auto w = cst.select_leaf(i+g+1);
        // calculate lca
        auto z = naive_lca(cst, v, w);
        auto u = cst.lca(v, w);
        ASSERT_EQ(z, u) << " naive_lca is "
                        << naive_lca(cst, v, w, true) << endl;
    }
}

//! Test the bottom-up iterator
TYPED_TEST(CstByteTest, BottomUpIterator)
{
//    TypeParam cst;
//    ASSERT_TRUE(load_from_file(cst, temp_file));
//    doing a bottom-up traversal of the tree
//    TODO: implement
}

TYPED_TEST(CstByteTest, DeleteTest)
{
    sdsl::remove(temp_file);
    util::delete_all_files(test_case_file_map);
}

}// end namespace

int main(int argc, char** argv)
{
    ::testing::InitGoogleTest(&argc, argv);
    if (argc < 4) {
        // LCOV_EXCL_START
        cout << "Usage: " << argv[0] << " test_file temp_file tmp_dir [in-memory]" << endl;
        cout << " (1) Generates a CST out of test_file; stores it in temp_file." << endl;
        cout << "     Temporary files (SA/BWT/LCP/TEXT) are stored in tmp_dir." << endl;
        cout << "     If `in-memory` is specified, the in-memory construction is tested." << endl;
        cout << " (2) Performs tests." << endl;
        cout << " (3) Deletes temp_file." << endl;
        return 1;
        // LCOV_EXCL_STOP
    }
    test_file = argv[1];
    temp_file = argv[2];
    temp_dir  = argv[3];
    in_memory    = argc > 4;
    if (in_memory) {
        temp_dir = "@";
        int_vector<8> data;
        load_vector_from_file(data, test_file, 1);
        test_file = ram_file_name(test_file);
        store_to_plain_array<uint8_t>(data, test_file);
        temp_file = ram_file_name(temp_file);
    }
    return RUN_ALL_TESTS();
}
