# Supplementary material for: Bitpacking techniques for indexing genomes: I. Hash tables
Source: Algorithms Mol Biol. 2016 Apr 18;11:5. doi: 10.1186/s13015-016-0069-5 (PMC4835851; doi:10.1186/s13015-016-0069-5)
Supplement: Supplementary file 1 — 10.1007/s13015-016-0069-5 Source code. Source code in an archive format, using tar and bzip2, for all bitpacking implementations of hash tables, based on a modification of the SDSL 2.0 package. Package also includes the benchmarking programs used for timing experiments. This is the same package as provided in our companion paper on bitpacking for enhanced suffix arrays. [file 13015_2016_69_MOESM1_ESM.bz2 › sdsl-lite-modified/test/RMQTest.cpp]

#include "sdsl/rmq_support.hpp"
#include "gtest/gtest.h"
#include <vector>
#include <string>
#include <stack>

using namespace std;
using namespace sdsl;

namespace
{

typedef vector<uint64_t> tVUI;

string  test_file;
string  temp_file;

template<class T>
class RMQTest : public ::testing::Test { };


using testing::Types;

typedef Types<sdsl::rmq_succinct_sct<>,
        sdsl::rmq_succinct_sada<>
        > Implementations;

TYPED_TEST_CASE(RMQTest, Implementations);


TYPED_TEST(RMQTest, ConstructAndStore)
{
    static_assert(sdsl::util::is_regular<TypeParam>::value, "Type is not regular");
    int_vector<> v;
    load_from_file(v, test_file);
    TypeParam rmq(&v);
    ASSERT_TRUE(sdsl::store_to_file(rmq, temp_file));
}

// helper class for next test
class state
{
    public:
        uint64_t l, r; // left and right border of interval
        uint64_t idx;  // index of the min value
        uint64_t min;  // min value in the interval
        state(uint64_t fl=0, uint64_t fr=0, uint64_t fidx = 0, uint64_t fmin=0) :
            l(fl), r(fr), idx(fidx), min(fmin) {}
};

//! Test range minimum queries
TYPED_TEST(RMQTest, RmqLoadAndQuery)
{
    int_vector<> v;
    ASSERT_TRUE(load_from_file(v, test_file));
    TypeParam rmq;
    ASSERT_TRUE(load_from_file(rmq, temp_file));
    ASSERT_EQ(v.size(), rmq.size());
    if (rmq.size() > 0) {
        stack<state> s;
        uint64_t idx = rmq(0, rmq.size()-1);
        ASSERT_TRUE(idx < rmq.size());
        s.push(state(0, rmq.size()-1, idx,  v[idx]));
        while (!s.empty()) {
            state st = s.top(); s.pop();
            if (st.l < st.idx) {
                idx = rmq(st.l, st.idx-1);
                ASSERT_TRUE(idx >= st.l); ASSERT_TRUE(idx <= st.idx-1);
                ASSERT_TRUE(v[idx] >= v[st.idx])
                        << "v["<<idx<<"]="<< v[idx]
                        << " < " << "v["<<st.idx<<"]="
                        << v[st.idx] << endl
                        << "[" << st.l << "," << st.r << "]" << endl;
                s.push(state(st.l, st.idx-1, idx, v[idx]));
            }
            if (st.idx < st.r) {
                idx = rmq(st.idx+1, st.r);
                ASSERT_TRUE(idx >= st.idx+1); ASSERT_TRUE(idx <= st.r);
                ASSERT_TRUE(v[idx] >= v[st.idx])
                        << "v["<<idx<<"]="<< v[idx]
                        << " < " << "v["<<st.idx<<"]="
                        << v[st.idx] << endl
                        << "[" << st.l << "," << st.r << "]" << endl;
                s.push(state(st.idx+1, st.r, idx, v[idx]));
            }
        }
    }
}

//! Test range minimum queries
TYPED_TEST(RMQTest, RmqLoadAndMoveAndQuery)
{
    int_vector<> v;
    ASSERT_TRUE(load_from_file(v, test_file));
    TypeParam rmq_load;
    ASSERT_TRUE(load_from_file(rmq_load, temp_file));
    TypeParam rmq = std::move(rmq_load);
    ASSERT_EQ(v.size(), rmq.size());
    if (rmq.size() > 0) {
        stack<state> s;
        uint64_t idx = rmq(0, rmq.size()-1);
        ASSERT_TRUE(idx < rmq.size());
        s.push(state(0, rmq.size()-1, idx,  v[idx]));
        while (!s.empty()) {
            state st = s.top(); s.pop();
            if (st.l < st.idx) {
                idx = rmq(st.l, st.idx-1);
                ASSERT_TRUE(idx >= st.l); ASSERT_TRUE(idx <= st.idx-1);
                ASSERT_TRUE(v[idx] >= v[st.idx])
                        << "v["<<idx<<"]="<< v[idx]
                        << " < " << "v["<<st.idx<<"]="
                        << v[st.idx] << endl
                        << "[" << st.l << "," << st.r << "]" << endl;
                s.push(state(st.l, st.idx-1, idx, v[idx]));
            }
            if (st.idx < st.r) {
                idx = rmq(st.idx+1, st.r);
                ASSERT_TRUE(idx >= st.idx+1); ASSERT_TRUE(idx <= st.r);
                ASSERT_TRUE(v[idx] >= v[st.idx])
                        << "v["<<idx<<"]="<< v[idx]
                        << " < " << "v["<<st.idx<<"]="
                        << v[st.idx] << endl
                        << "[" << st.l << "," << st.r << "]" << endl;
                s.push(state(st.idx+1, st.r, idx, v[idx]));
            }
        }
    }
}


TYPED_TEST(RMQTest, DeleteTest)
{
    sdsl::remove(temp_file);
}

}  // namespace

int main(int argc, char** argv)
{
    ::testing::InitGoogleTest(&argc, argv);
    if (argc < 3) {
        // LCOV_EXCL_START
        cout << "Usage: " << argv[0] << " test_file temp_file" << endl;
        cout << " (1) Generates a RMQ out of the serialized int_vector in test_file." << endl;
        cout << "     in test_file. Stores RMQ in temp_file." << endl;
        cout << " (2) Performs tests." << endl;
        cout << " (3) Deletes temp_file." << endl;
        return 1;
        // LCOV_EXCL_STOP
    }
    test_file = argv[1];
    temp_file = argv[2];

    return RUN_ALL_TESTS();
}
