# Supplementary material for: Bitpacking techniques for indexing genomes: I. Hash tables
Source: Algorithms Mol Biol. 2016 Apr 18;11:5. doi: 10.1186/s13015-016-0069-5 (PMC4835851; doi:10.1186/s13015-016-0069-5)
Supplement: Supplementary file 1 — 10.1007/s13015-016-0069-5 Source code. Source code in an archive format, using tar and bzip2, for all bitpacking implementations of hash tables, based on a modification of the SDSL 2.0 package. Package also includes the benchmarking programs used for timing experiments. This is the same package as provided in our companion paper on bitpacking for enhanced suffix arrays. [file 13015_2016_69_MOESM1_ESM.bz2 › sdsl-lite-modified/test/IntVectorBufferTest.cpp]

#include "sdsl/int_vector.hpp"
#include "sdsl/util.hpp"
#include "gtest/gtest.h"
#include <vector>
#include <string>
#include <fstream>
#include <iostream>

namespace
{

typedef sdsl::int_vector<>::size_type size_type;
typedef sdsl::int_vector<>::value_type value_type;

// The fixture for testing class int_vector.
class IntVectorBufferTest : public ::testing::Test
{
    protected:

        IntVectorBufferTest() {}

        virtual ~IntVectorBufferTest() {}

        virtual void SetUp() {
            std::mt19937_64 rng;
            {
                std::uniform_int_distribution<uint64_t> distribution(0, 100000);
                auto dice = bind(distribution, rng);
                for (size_type i=0; i<128; ++i) {
                    vec_sizes.push_back(dice());
                }
            }
            {
                std::uniform_int_distribution<uint64_t> distribution(0, 10000000);
                auto dice = bind(distribution, rng);
                for (size_type i=0; i < 10; ++i) {
                    vec_sizes.push_back(dice());
                }
            }
        }

        virtual void TearDown() {}

        std::vector<size_type> vec_sizes = {0, 64, 65, 127, 128}; // different sizes for the vectors
};


template<class t_T>
void test_constructors(size_type template_width, size_type constructor_width, size_type exp_width)
{
    static_assert(std::is_default_constructible<t_T>::value, "Type is not default constructible");
    static_assert(std::is_move_constructible<t_T>::value, "Type is not move constructible");
    static_assert(std::is_move_assignable<t_T>::value, "Type is not move assignable");
    std::string file_name = "tmp/int_vector_buffer";
    {
        // Default constructor
        t_T ivb;
        ASSERT_FALSE(ivb.is_open());                      // int_vector_buffer is not ready for IO since no filename was given
        ASSERT_EQ("", ivb.filename());                    // filename should be empty
        ASSERT_EQ((size_type)0, ivb.size());              // size should be 0
        ASSERT_EQ((uint8_t)template_width, ivb.width());  // default width of each element should be template_width bits
    }
    {
        // Constructor with 2 Parameters
        t_T ivb(file_name, std::ios::out);
        ASSERT_TRUE(ivb.is_open());                             // int_vector_buffer should be open
        ASSERT_EQ(file_name, ivb.filename());                   // filename should be file_name
        ASSERT_EQ((size_type)0, ivb.size());                    // size should be 0
        ASSERT_EQ((uint8_t)template_width, ivb.width());        // default width of each element should be template_width bits
        ivb.close(true);
    }
    {
        // Constructor with 4 Parameters
        size_type buffersize = 1024*1024;
        t_T ivb(file_name, std::ios::out, buffersize, constructor_width);
        ASSERT_TRUE(ivb.is_open());                             // int_vector_buffer should be open
        ASSERT_EQ(file_name, ivb.filename());                   // filename should be file_name
        ASSERT_EQ((size_type)0, ivb.size());                    // size should be 0
        ASSERT_EQ((uint8_t)exp_width, ivb.width());             // default width of each element should be i bits
        ivb.close(true);
    }
}

//! Test constructors
TEST_F(IntVectorBufferTest, Constructors)
{
    for (size_type width=1; width<=64; ++width) {
        test_constructors< sdsl::int_vector_buffer<> >(64, width, width);
        test_constructors< sdsl::int_vector_buffer<1> >(1, width, 1);
        test_constructors< sdsl::int_vector_buffer<8> >(8, width, 8);
        test_constructors< sdsl::int_vector_buffer<13> >(13, width, 13);
        test_constructors< sdsl::int_vector_buffer<16> >(16, width, 16);
        test_constructors< sdsl::int_vector_buffer<32> >(32, width, 32);
        test_constructors< sdsl::int_vector_buffer<64> >(64, width, 64);
    }
}


template<class t_T>
void test_assign_and_modify(size_type width=1)
{
    std::mt19937_64 rng(13), rng2;
    std::string file_name = "tmp/int_vector_buffer";
    size_type buffersize = 1024;
    t_T ivb(file_name, std::ios::out, buffersize, width);
    for (size_type i=0; i < 100000; ++i) {
        value_type exp_v = rng();
        ivb[i] = exp_v;
        ASSERT_EQ(exp_v & sdsl::bits::lo_set[ivb.width()], (size_type)ivb[i]) << "Assign Operator failed";
    }
    rng.seed(13); // To get the same values
    for (size_type i=0; i < 100000; ++i) {
        value_type exp_v = rng(), tmp = rng2();
        ASSERT_EQ(exp_v & sdsl::bits::lo_set[ivb.width()], (size_type)ivb[i]) << "Assign Operator failed";
        ivb[i] += tmp;
        exp_v += tmp;
        ASSERT_EQ(exp_v & sdsl::bits::lo_set[ivb.width()], (size_type)ivb[i]) << "Add Assign Operator failed";
        ivb[i] -= tmp;
        exp_v -= tmp;
        ASSERT_EQ(exp_v & sdsl::bits::lo_set[ivb.width()], (size_type)ivb[i]) << "Subtract Assign Operator failed";
        ASSERT_EQ(exp_v & sdsl::bits::lo_set[ivb.width()], (size_type)ivb[i]++) << "Postfix Increment Operator failed";
        exp_v++;
        ASSERT_EQ(exp_v & sdsl::bits::lo_set[ivb.width()], (size_type)ivb[i]) << "Postfix Increment Operator failed";
        ASSERT_EQ(exp_v & sdsl::bits::lo_set[ivb.width()], (size_type)ivb[i]--) << "Postfix Decrement Operator failed";
        exp_v--;
        ASSERT_EQ(exp_v & sdsl::bits::lo_set[ivb.width()], (size_type)ivb[i]) << "Postfix Decrement Operator failed";
        ++exp_v;
        ASSERT_EQ(exp_v & sdsl::bits::lo_set[ivb.width()], (size_type)++ivb[i]) << "Prefix Increment Operator failed";
        ASSERT_EQ(exp_v & sdsl::bits::lo_set[ivb.width()], (size_type)ivb[i]) << "Prefix Increment Operator failed";
        --exp_v;
        ASSERT_EQ(exp_v & sdsl::bits::lo_set[ivb.width()], (size_type)--ivb[i]) << "Prefix Decrement Operator failed";
        ASSERT_EQ(exp_v & sdsl::bits::lo_set[ivb.width()], (size_type)ivb[i]) << "Prefix Decrement Operator failed";
    }
    ivb.close(true);
}

template<>
void test_assign_and_modify<sdsl::int_vector_buffer<1>>(size_type width)
{
    std::mt19937_64 rng(13);
    std::uniform_int_distribution<uint64_t> distribution(0, 9);

    std::string file_name = "tmp/int_vector_buffer";
    size_type buffersize = 1024;
    sdsl::int_vector_buffer<1> ivb(file_name, std::ios::out, buffersize, width);
    for (size_type i=0; i < 100000; ++i) {
        value_type exp_v = distribution(rng);
        ivb[i] = exp_v;
        ASSERT_EQ((bool)exp_v, (size_type)ivb[i]);
    }
    rng.seed(13); // To get the same values
    for (size_type i=0; i < 100000; ++i) {
        value_type exp_v = distribution(rng);
        ASSERT_EQ((bool)exp_v, (size_type)ivb[i]);
    }
    ivb.close(true);
}

TEST_F(IntVectorBufferTest, AssignAndModifyElement)
{
    for (size_type width=1; width<=64; ++width) { // for each possible width
        test_assign_and_modify< sdsl::int_vector_buffer<> >(width);
    }
    test_assign_and_modify< sdsl::int_vector_buffer<1> >();
    test_assign_and_modify< sdsl::int_vector_buffer<8> >();
    test_assign_and_modify< sdsl::int_vector_buffer<13> >();
    test_assign_and_modify< sdsl::int_vector_buffer<16> >();
    test_assign_and_modify< sdsl::int_vector_buffer<32> >();
    test_assign_and_modify< sdsl::int_vector_buffer<64> >();
}


template<class t_T>
void compare(size_type width=1)
{
    std::mt19937_64 rng(13);
    std::string file_name_1 = "tmp/int_vector_buffer_1";
    std::string file_name_2 = "tmp/int_vector_buffer_2";
    size_type buffersize = 1024;
    t_T ivb1(file_name_1, std::ios::out, buffersize, width);
    t_T ivb2(file_name_2, std::ios::out, buffersize, width);
    for (size_type i=0; i < 1000; ++i) {
        ivb1[i] = rng() & sdsl::bits::lo_set[ivb1.width()];
        ivb2[i] = ivb1[i];
        ASSERT_TRUE(ivb1[i]==ivb2[i]);
        ASSERT_FALSE(ivb1[i]!=ivb2[i]);
        ASSERT_EQ((size_type)ivb1[i], (size_type)ivb2[i]);
    }
    for (size_type i=0; i < 1000; ++i) {
        ivb1[i] = rng() & sdsl::bits::lo_set[ivb1.width()];
        ivb2[i] = rng() & sdsl::bits::lo_set[ivb1.width()];
        size_type v1 = ivb1[i];
        size_type v2 = ivb2[i];
        ASSERT_EQ((v1!=v2), (ivb1[i]!=ivb2[i]));
        ASSERT_EQ((v1==v2), (ivb1[i]==ivb2[i]));
        ASSERT_EQ((v1<=v2), (ivb1[i]<=ivb2[i]));
        ASSERT_EQ((v1<v2), (ivb1[i]<ivb2[i]));
        ASSERT_EQ((v1>=v2), (ivb1[i]>=ivb2[i]));
        ASSERT_EQ((v1>v2), (ivb1[i]>ivb2[i]));
    }
    ivb1.close(true);
    ivb2.close(true);
}

//! Test assign from int_vector_buffer to int_vector_buffer and compare operators
TEST_F(IntVectorBufferTest, Compare)
{
    for (size_type width=1; width<=64; ++width) { // for each possible width
        compare< sdsl::int_vector_buffer<> >(width);
    }
    compare< sdsl::int_vector_buffer<1> >();
    compare< sdsl::int_vector_buffer<8> >();
    compare< sdsl::int_vector_buffer<13> >();
    compare< sdsl::int_vector_buffer<16> >();
    compare< sdsl::int_vector_buffer<32> >();
    compare< sdsl::int_vector_buffer<64> >();
}


template<class t_T>
void test_sequential_access(size_type width=1)
{
    std::mt19937_64 rng;
    std::string file_name = "tmp/int_vector_buffer";
    size_type buffersize = 1024;
    size_type size = 100000;
    // fill ivb with push_back()
    {
        rng.seed(13); // To get the same values
        t_T ivb(file_name, std::ios::out, buffersize, width);
        for (size_type i=0; i < size; ++i) {
            value_type x = rng() & sdsl::bits::lo_set[ivb.width()];
            ivb.push_back(x);
            ASSERT_EQ(x, (size_type)ivb[i]);
        }
    }
    // verify values
    {
        rng.seed(13); // To get the same values
        t_T ivb(file_name, std::ios::in, buffersize, width);
        ASSERT_EQ(size, ivb.size());
        for (size_type i=0; i < ivb.size(); ++i) {
            value_type x = rng() & sdsl::bits::lo_set[ivb.width()];
            ASSERT_EQ(x, (size_type)ivb[i]);
        }
    }
    // iterate over ivb, verify and change values
    {
        rng.seed(13); // To get the same values
        t_T ivb(file_name, std::ios::in, buffersize, width);
        for (typename t_T::iterator it = ivb.begin(); it != ivb.end(); ++it) {
            value_type x = rng() & sdsl::bits::lo_set[ivb.width()];
            ASSERT_EQ(x, (size_type)*it);
            *it = (x+1) & sdsl::bits::lo_set[ivb.width()];
        }
    }
    // iterator test
    {
        t_T ivb(file_name, std::ios::in, buffersize, width);
        typename t_T::iterator it = ivb.begin();
        ASSERT_EQ(ivb[0], *it++);
        ASSERT_EQ(ivb[1], *it);
        it += 1;
        ASSERT_EQ(ivb[2], *it);
        it -= 1;
        ASSERT_EQ(ivb[1], *it);
        it -= -1;
        ASSERT_EQ(ivb[2], *it);
        it += -1;
        ASSERT_EQ(ivb[1], *it);
        ASSERT_EQ(ivb[2], *(++it));
        typename t_T::iterator it2 = ivb.end();
        --it2;
        ASSERT_EQ(ivb[ivb.size()-1], *it2--);
        ASSERT_EQ(ivb[ivb.size()-2], *it2);
        ASSERT_EQ(ivb[ivb.size()-3], *(--it2));
    }

    // verify changed values
    {
        rng.seed(13); // To get the same values
        t_T ivb(file_name, std::ios::in, buffersize, width);
        ASSERT_EQ(size, ivb.size());
        for (size_type i=0; i < ivb.size(); ++i) {
            value_type x = (rng()+1) & sdsl::bits::lo_set[ivb.width()];
            ASSERT_EQ(x, (size_type)ivb[i]) << "???";
        }
        ivb.close(true);
    }
}

//! Test SequentialAccess: push_back and iterators
TEST_F(IntVectorBufferTest, SequentialAccess)
{
    for (size_type width=1; width <= 64; ++width) { // for each possible width
        test_sequential_access< sdsl::int_vector_buffer<> >(width);
    }
    test_sequential_access< sdsl::int_vector_buffer<1> >();
    test_sequential_access< sdsl::int_vector_buffer<8> >();
    test_sequential_access< sdsl::int_vector_buffer<13> >();
    test_sequential_access< sdsl::int_vector_buffer<16> >();
    test_sequential_access< sdsl::int_vector_buffer<32> >();
    test_sequential_access< sdsl::int_vector_buffer<64> >();
}


template<class t_T>
void test_random_access(size_type width=1)
{
    std::mt19937_64 rng;
    std::uniform_int_distribution<uint64_t> distribution(0, 999);
    auto dice = bind(distribution, rng);
    std::string file_name = "tmp/int_vector_buffer";
    size_type buffersize = 100;
    t_T ivb(file_name, std::ios::out, buffersize, width);
    ASSERT_EQ((size_type)0, ivb.size());
    ivb[999] = 999 & sdsl::bits::lo_set[ivb.width()];
    ASSERT_EQ(999 & sdsl::bits::lo_set[ivb.width()], (size_type)ivb[999]);
    ASSERT_EQ((size_type)1000, ivb.size());
    for (size_type i=0; i < 999; ++i) {
        ASSERT_EQ((size_type)0, (size_type)ivb[i]);
    }
    // Test random access write
    for (size_type i=0; i < 1000; ++i) {
        value_type x = dice();
        ivb[x] = x & sdsl::bits::lo_set[ivb.width()];
    }
    ASSERT_EQ((size_type)1000, ivb.size());
    for (size_type i=0; i < ivb.size(); ++i) {
        if (ivb[i]) {
            ASSERT_EQ(i & sdsl::bits::lo_set[ivb.width()], (size_type)ivb[i]);
        }
    }
    // Test random access with different buffersize
    buffersize = 50;
    ivb.buffersize(buffersize);
    ASSERT_EQ((size_type)1000, ivb.size());
    for (size_type i=0; i < 1000; ++i) {
        value_type x = dice();
        ivb[x] = x & sdsl::bits::lo_set[ivb.width()];
    }
    for (size_type i=0; i < ivb.size(); ++i) {
        if (ivb[i]) {
            ASSERT_EQ(i & sdsl::bits::lo_set[ivb.width()], (size_type)ivb[i]);
        }
    }
    // Test random access read
    for (size_type i=0; i < ivb.size(); ++i) {
        value_type idx = dice();
        if (ivb[idx]) {
            ASSERT_EQ(idx & sdsl::bits::lo_set[ivb.width()], (size_type)ivb[idx]);
        }
    }
    ivb.close(true);
}

//! Test RandomAcces, which should not be done in practice because it is expected to be very slow
TEST_F(IntVectorBufferTest, RandomAccess)
{
    for (size_type width=1; width <= 64; ++width) {
        test_random_access< sdsl::int_vector_buffer<> >(width);
    }
    test_random_access< sdsl::int_vector_buffer<1> >();
    test_random_access< sdsl::int_vector_buffer<8> >();
    test_random_access< sdsl::int_vector_buffer<16> >();
    test_random_access< sdsl::int_vector_buffer<32> >();
    test_random_access< sdsl::int_vector_buffer<64> >();
}


template<class t_T, class t_V>
void test_file_handling(size_type exp_w)
{
    std::mt19937_64 rng(13);
    std::string file_name = "tmp/int_vector_buffer";
    size_type buffersize = 1024;

    // write an int_vector-file using int_vector_buffer
    t_T ivb(file_name, std::ios::out, buffersize, exp_w);
    for (size_type i=0; i<100000; ++i) {
        ivb[i] = rng() & sdsl::bits::lo_set[exp_w];
    }
    ivb.close();

    // load int_vector from file and compare it with int_vector_buffer
    t_V iv;
    sdsl::load_from_file(iv, file_name);
    ASSERT_EQ((size_type)100000, iv.size());
    t_T ivb2(file_name, std::ios::in, buffersize, 5);
    ASSERT_EQ((size_type)100000, ivb2.size());
    ASSERT_EQ(exp_w, ivb2.width());
    rng.seed(13);
    for (size_type i=0; i<iv.size(); ++i) {
        size_type exp_val = rng() & sdsl::bits::lo_set[exp_w];
        ASSERT_EQ(exp_val, (size_type)ivb2[i]);
        ASSERT_EQ(exp_val, (size_type)iv[i]);
    }
    ivb2.close(true);
}

template<class t_T>
void test_plain_file_handling(uint8_t exp_w)
{
    std::mt19937_64 rng(13);
    std::string file_name = "tmp/int_array";
    size_type buffersize = 1024;

    // write plain array using int_vector_buffer
    t_T ivb(file_name, std::ios::out, buffersize, exp_w, true);
    for (size_type i=0; i<100000; ++i) {
        ivb[i] = rng();
    }
    ivb.close();

    // load plain_array and compare it with int_vector_buffer
    sdsl::int_vector<> iv;
    sdsl::load_vector_from_file(iv, file_name, exp_w/8);
    ASSERT_EQ((size_type)100000, iv.size()) << "written plain int-array has wrong size";
    ASSERT_EQ(exp_w, iv.width()) << "written plain int-array has wrong width";
    t_T ivb2(file_name, std::ios::in, buffersize, exp_w, true); // Load plain data with int_vector_buffer
    ASSERT_EQ((size_type)100000, ivb2.size());                  // Check size
    ASSERT_EQ(exp_w, ivb2.width());                             // Check width
    rng.seed(13);
    for (size_type i=0; i<iv.size(); ++i) {                     // Check content
        size_type exp_val = rng() & sdsl::bits::lo_set[exp_w];
        ASSERT_EQ(exp_val, (size_type)ivb2[i]);
        ASSERT_EQ(exp_val, iv[i]);
    }
    ivb2.close(true);
}

//! Test opening of existing file, int_vector-format and close()
TEST_F(IntVectorBufferTest, FileHandling)
{
    for (size_type width=1; width <= 64; ++width) { // for each possible width
        test_file_handling< sdsl::int_vector_buffer<>, sdsl::int_vector<> >(width);
    }
    test_file_handling< sdsl::int_vector_buffer<>, sdsl::int_vector<> >(42);
    test_file_handling< sdsl::int_vector_buffer<1>, sdsl::int_vector<1> >(1);
    test_file_handling< sdsl::int_vector_buffer<8>, sdsl::int_vector<8> >(8);
    test_file_handling< sdsl::int_vector_buffer<13>, sdsl::int_vector<13> >(13);
    test_file_handling< sdsl::int_vector_buffer<16>, sdsl::int_vector<16> >(16);
    test_file_handling< sdsl::int_vector_buffer<32>, sdsl::int_vector<32> >(32);
    test_file_handling< sdsl::int_vector_buffer<64>, sdsl::int_vector<64> >(64);
    test_plain_file_handling< sdsl::int_vector_buffer<> >(8);
    test_plain_file_handling< sdsl::int_vector_buffer<> >(16);
    test_plain_file_handling< sdsl::int_vector_buffer<> >(32);
    test_plain_file_handling< sdsl::int_vector_buffer<> >(64);
    test_plain_file_handling< sdsl::int_vector_buffer<8> >(8);
    test_plain_file_handling< sdsl::int_vector_buffer<16> >(16);
    test_plain_file_handling< sdsl::int_vector_buffer<32> >(32);
    test_plain_file_handling< sdsl::int_vector_buffer<64> >(64);
}


template<class t_T>
void test_swap(size_type exp_w_ivb1, size_type exp_w_ivb2, std::vector<size_type>& vec_sizes)
{
    std::string file_name_1 = "tmp/int_vector_buffer_1";
    std::string file_name_2 = "tmp/int_vector_buffer_2";
    for (auto size : vec_sizes) {
        if (size < 1000) {
            // Create, fill and verify ivb1
            t_T ivb1(file_name_1, std::ios::out, 100, exp_w_ivb1);
            for (size_type j=0; j < size; ++j) {
                ivb1[j] = j & sdsl::bits::lo_set[exp_w_ivb1];
            }
            ASSERT_TRUE(ivb1.is_open());
            ASSERT_EQ(file_name_1, ivb1.filename());
            ASSERT_EQ(size, ivb1.size());
            ASSERT_EQ(exp_w_ivb1, ivb1.width());
            for (size_type j=0; j < size; ++j) {
                ASSERT_EQ(j & sdsl::bits::lo_set[exp_w_ivb1], (size_type)ivb1[j]);
            }
            size_type buffersize_ivb1 = ivb1.buffersize();

            // Create and verify ivb2
            t_T ivb2(file_name_2, std::ios::out, 80, 2);
            ASSERT_TRUE(ivb2.is_open());
            ASSERT_EQ(file_name_2, ivb2.filename());
            ASSERT_EQ((size_type)0, ivb2.size());
            ASSERT_EQ(exp_w_ivb2, ivb2.width());
            size_type buffersize_ivb2 = ivb2.buffersize();

            // Swap ivb1 and ivb2
            ivb1.swap(ivb2);

            // Check ivb1
            ASSERT_TRUE(ivb1.is_open());
            ASSERT_EQ(file_name_2, ivb1.filename());
            ASSERT_EQ((size_type)0, ivb1.size());
            ASSERT_EQ(buffersize_ivb2, ivb1.buffersize());
            ASSERT_EQ(exp_w_ivb2, ivb1.width());
            ivb1.close(true);

            // Check ivb2
            ASSERT_TRUE(ivb2.is_open());
            ASSERT_EQ(file_name_1, ivb2.filename());
            ASSERT_EQ(size, ivb2.size());
            ASSERT_EQ(buffersize_ivb1, ivb2.buffersize());
            ASSERT_EQ(exp_w_ivb1, ivb2.width());
            for (size_type j=0; j < ivb2.size(); ++j) {
                ASSERT_EQ(j & sdsl::bits::lo_set[exp_w_ivb1], (size_type)ivb2[j]);
            }
            ivb2.close(true);
        }
    }
}

//! Test swap
TEST_F(IntVectorBufferTest, Swap)
{
    for (size_type width=1; width <= 64; ++width) { // for each possible width
        test_swap< sdsl::int_vector_buffer<> >(width, 2, vec_sizes);
    }
    test_swap< sdsl::int_vector_buffer<1> >(1, 1, vec_sizes);
    test_swap< sdsl::int_vector_buffer<8> >(8, 8, vec_sizes);
    test_swap< sdsl::int_vector_buffer<13> >(13, 13, vec_sizes);
    test_swap< sdsl::int_vector_buffer<16> >(16, 16, vec_sizes);
    test_swap< sdsl::int_vector_buffer<32> >(32, 32, vec_sizes);
    test_swap< sdsl::int_vector_buffer<64> >(64, 64, vec_sizes);
}


template<class t_T>
void test_move(size_type constructor_width)
{
    std::string file_name = "tmp/int_vector_buffer";
    std::mt19937_64 rng;
    size_type numbers = 10000;
    // Test MoveConstructor in vector
    {
        std::vector<t_T> v;
        for (uint64_t i=0; i<4; i++) {
            v.push_back(t_T(file_name+sdsl::util::to_string(i), std::ios::out, 1000, i+1));
            ASSERT_TRUE(v[i].is_open());
            // fill
            rng.seed(13);
            for (uint64_t j=0; j<numbers; ++j) {
                size_type value = rng() & sdsl::bits::lo_set[v[i].width()];
                v[i][j] = value;
                ASSERT_EQ(value, (size_type)v[i][j]);
            }
        }
        // Check if all values are correct
        for (uint64_t i=0; i<v.size(); i++) {
            rng.seed(13);
            for (uint64_t j=0; j<numbers; ++j) {
                size_type value = rng() & sdsl::bits::lo_set[v[i].width()];
                ASSERT_EQ(value, (size_type)v[i][j]);
            }
            v[i].close(true);
        }
    }
    // Test MoveConstructor
    {
        t_T tmp(file_name, std::ios::out, 1000, 13);
        rng.seed(13);
        for (uint64_t j=0; j<numbers; ++j) {
            size_type value = rng() & sdsl::bits::lo_set[tmp.width()];
            tmp[j] = value;
        }
        // MoveConstructor
        t_T ivb(std::move(tmp));

        // Check ivb
        ASSERT_TRUE(ivb.is_open());
        rng.seed(13);
        for (uint64_t j=0; j<numbers; ++j) {
            size_type value = rng() & sdsl::bits::lo_set[ivb.width()];
            ASSERT_EQ(value, (size_type)ivb[j]);
        }
        ASSERT_EQ(file_name, ivb.filename());
        ASSERT_EQ((size_type)numbers, ivb.size());
        ivb.close(true);

        // Check tmp
        ASSERT_FALSE(tmp.is_open());
        ASSERT_EQ("", tmp.filename());
        ASSERT_EQ((size_type)0, tmp.size());
        ASSERT_EQ(constructor_width, tmp.width());
    }

    // Test MoveAssignment
    {
        std::vector<t_T> v(4);
        for (uint64_t i=0; i<v.size(); i++) {
            v[i] = t_T(file_name+sdsl::util::to_string(i), std::ios::out, 1000, i+1);
            ASSERT_TRUE(v[i].is_open());
            rng.seed(13);
            for (uint64_t j=0; j<numbers; ++j) {
                size_type value = rng() & sdsl::bits::lo_set[v[i].width()];
                v[i][j] = value;
            }
            rng.seed(13);
            for (uint64_t j=0; j<numbers; ++j) {
                size_type value = rng() & sdsl::bits::lo_set[v[i].width()];
                ASSERT_EQ(value, (size_type)v[i][j]);
            }
            v[i].close(true);
        }
        for (uint64_t i=0; i<v.size(); i++) {
            t_T tmp(file_name+sdsl::util::to_string(i), std::ios::out, 1000, i+1);
            size_type buffersize = tmp.buffersize();
            rng.seed(13);
            for (uint64_t j=0; j<numbers; ++j) {
                size_type value = rng() & sdsl::bits::lo_set[v[i].width()];
                tmp[j] = value;
            }
            v[i] = std::move(tmp);

            // Check v[i]
            ASSERT_TRUE(v[i].is_open());
            rng.seed(13);
            for (uint64_t j=0; j<numbers; ++j) {
                size_type value = rng() & sdsl::bits::lo_set[v[i].width()];
                ASSERT_EQ(value, (size_type)v[i][j]);
            }
            ASSERT_EQ(file_name+sdsl::util::to_string(i), v[i].filename());
            ASSERT_EQ((size_type)numbers, v[i].size());
            ASSERT_EQ(buffersize, v[i].buffersize());
            v[i].close(true);

            // Check tmp
            ASSERT_FALSE(tmp.is_open());
            ASSERT_EQ("", tmp.filename());
            ASSERT_EQ((size_type)0, tmp.size());
            ASSERT_EQ(constructor_width, tmp.width());
        }
    }
}

//! Test MoveConstructor and MoveAssignment
TEST_F(IntVectorBufferTest, Move)
{
    test_move< sdsl::int_vector_buffer<> >(64);
    test_move< sdsl::int_vector_buffer<1> >(1);
    test_move< sdsl::int_vector_buffer<8> >(8);
    test_move< sdsl::int_vector_buffer<16> >(16);
    test_move< sdsl::int_vector_buffer<32> >(32);
    test_move< sdsl::int_vector_buffer<64> >(64);
}


template<class t_T>
void test_reset(std::vector<size_type>& vec_sizes, size_type width=1)
{
    std::mt19937_64 rng(13);
    std::string file_name = "tmp/int_vector_buffer";
    size_type buffersize = 1024;
    for (auto size : vec_sizes) {
        if (size < 1000) {
            t_T ivb(file_name, std::ios::out, buffersize, width);
            for (size_type j=0; j < size; ++j) {
                ivb[j] = rng();
            }
            ASSERT_EQ(file_name, ivb.filename());
            ASSERT_EQ(size, ivb.size());
            size_type bsize = ivb.buffersize();
            ivb.reset();                           // reset should delete all content
            ASSERT_EQ(file_name, ivb.filename());  // same filename as before
            ASSERT_EQ((size_type)0, ivb.size());   // all content removed
            ASSERT_EQ(bsize, ivb.buffersize());    // same buffersize as before
            {
                std::ifstream ifile(file_name, std::ios::in|std::ios::binary|std::ios::ate);
                size_type file_end = ifile.tellg();
                ifile.close();
                ASSERT_EQ((size_type)0, file_end);  // size of file after reset is 0
            }
            ivb.close(true);
        }
    }
}

//! Test reset
TEST_F(IntVectorBufferTest, Reset)
{
    for (size_type width=1; width <= 64; ++width) {
        test_reset< sdsl::int_vector_buffer<> >(vec_sizes, width);
    }
    test_reset< sdsl::int_vector_buffer<1> >(vec_sizes);
    test_reset< sdsl::int_vector_buffer<8> >(vec_sizes);
    test_reset< sdsl::int_vector_buffer<16> >(vec_sizes);
    test_reset< sdsl::int_vector_buffer<32> >(vec_sizes);
    test_reset< sdsl::int_vector_buffer<64> >(vec_sizes);
}

}  // namespace

int main(int argc, char** argv)
{
    ::testing::InitGoogleTest(&argc, argv);
    return RUN_ALL_TESTS();
}
