# Supplementary material for: Bitpacking techniques for indexing genomes: I. Hash tables
Source: Algorithms Mol Biol. 2016 Apr 18;11:5. doi: 10.1186/s13015-016-0069-5 (PMC4835851; doi:10.1186/s13015-016-0069-5)
Supplement: Supplementary file 1 — 10.1007/s13015-016-0069-5 Source code. Source code in an archive format, using tar and bzip2, for all bitpacking implementations of hash tables, based on a modification of the SDSL 2.0 package. Package also includes the benchmarking programs used for timing experiments. This is the same package as provided in our companion paper on bitpacking for enhanced suffix arrays. [file 13015_2016_69_MOESM1_ESM.bz2 › sdsl-lite-modified/test/IntVectorTest.cpp]

#include "sdsl/int_vector.hpp"
#include "sdsl/util.hpp"
#include "gtest/gtest.h"
#include <vector>
#include <string>
#include <random>
#include <algorithm>

namespace
{

typedef sdsl::int_vector<>::size_type size_type;
typedef sdsl::int_vector<>::value_type value_type;

// The fixture for testing class int_vector.
class IntVectorTest : public ::testing::Test
{
    protected:

        IntVectorTest() {}

        virtual ~IntVectorTest() {}

        virtual void SetUp() {
            std::mt19937_64 rng;
            {
                std::uniform_int_distribution<uint64_t> distribution(0, 100000);
                auto dice = bind(distribution, rng);
                for (size_type i=0; i<128; ++i) {
                    vec_sizes.push_back(dice());
                }
            }
            {
                std::uniform_int_distribution<uint64_t> distribution(0, 10000000);
                auto dice = bind(distribution, rng);
                for (size_type i=0; i < 10; ++i) {
                    vec_sizes.push_back(dice());
                }
            }
        }

        virtual void TearDown() {}

        std::vector<size_type> vec_sizes = {0,64,65,127,128}; // different sizes for the vectors
};

template<class t_iv>
void test_Constructors(uint8_t template_width, size_type constructor_size, uint8_t constructor_width)
{
    static_assert(sdsl::util::is_regular<t_iv>::value, "Type is not regular");
    std::mt19937_64 rng;
    {
        // Constructor without argument
        t_iv iv;
        ASSERT_EQ((size_type)0, iv.size()); // default size should be 0
        ASSERT_EQ((uint8_t)template_width, iv.width()); // verify default width of each element
    }
    {
        // Constructor with one argument
        t_iv iv(constructor_size);
        ASSERT_EQ(constructor_size, iv.size());
        ASSERT_EQ(template_width, iv.width());
        for (size_type j=0; j < iv.size(); ++j) { // should be initialized with 0s
            ASSERT_EQ((typename t_iv::value_type)0, (typename t_iv::value_type)iv[j]);
        }
    }
    {
        // Constructor with two arguments
        size_type expected_val = rng();
        t_iv iv(constructor_size, expected_val);
        ASSERT_EQ(constructor_size, iv.size());
        ASSERT_EQ(template_width, iv.width());
        expected_val &= sdsl::bits::lo_set[iv.width()];
        for (size_type j=0; j < iv.size(); ++j) { // should be initialized with expected_val
            ASSERT_EQ(expected_val, (size_type)iv[j]);
        }
    }
    {
        // Constructor with three arguments
        size_type expected_val = rng();
        t_iv iv(constructor_size, expected_val, constructor_width);
        ASSERT_EQ(constructor_size, iv.size());
        if (iv.fixed_int_width == 0) {
            ASSERT_EQ(constructor_width, iv.width());
        } else {
            ASSERT_EQ(template_width, iv.width());
        }
        expected_val &= sdsl::bits::lo_set[iv.width()];
        for (size_type j=0; j < iv.size(); ++j) { // should be initialized with expected_val
            ASSERT_EQ(expected_val, (size_type)iv[j]);
        }
    }
}


//! Test Constructors
TEST_F(IntVectorTest, Constructors)
{
    for (auto size : vec_sizes) {
        if (size<1000) {                                // Test only for short sizes,
            for (uint8_t width=1; width<=64; ++width) { // but for all possible widths
                // unspecialized
                test_Constructors<sdsl::int_vector<>   >(64, size, width);
                test_Constructors<sdsl::int_vector<3>  >(3, size, width);
                test_Constructors<sdsl::int_vector<31> >(31, size, width);
                // specialized
                test_Constructors<sdsl::bit_vector     >(1, size, width);
                test_Constructors<sdsl::int_vector<8>  >(8, size, width);
                test_Constructors<sdsl::int_vector<16> >(16, size, width);
                test_Constructors<sdsl::int_vector<32> >(32, size, width);
                test_Constructors<sdsl::int_vector<64> >(64, size, width);
            }
        }
    }
}

TEST_F(IntVectorTest, Width)
{
    size_type len = 1000;
    sdsl::int_vector<> v(len, 0xF0, 8);
    ASSERT_EQ(len, v.size());
    ASSERT_EQ((uint8_t)8, v.width());
    v.width(4);
    ASSERT_EQ((uint8_t)4, v.width());
    ASSERT_EQ(2*len, v.size());
    for (size_type i=0; i<v.size()/2; i+=2) {
        ASSERT_EQ(0x0U, v[i*2]);
        ASSERT_EQ(0xFU, v[i*2+1]);
    }
}

TEST_F(IntVectorTest, Swap)
{
    std::mt19937_64 rng;
    for (size_type i=0; i < vec_sizes.size(); ++i) {
        const size_type val = rng();
        sdsl::int_vector<> iv(vec_sizes[i], val);
        {
            sdsl::int_vector<> tmp;
            ASSERT_EQ((size_type)0, tmp.size());
            tmp.swap(iv);
            ASSERT_EQ((size_type)0, iv.size());
            ASSERT_EQ(vec_sizes[i], tmp.size());
            for (size_type j=0; j < tmp.size(); ++j) {
                ASSERT_EQ(val, tmp[j]);
            }
        }
    }
}

template<class t_iv>
void test_AssignAndModifyElement(uint64_t size, uint8_t width)
{
    std::mt19937_64 rng;
    t_iv iv(size, 0, width);
    for (size_type i=1; i<iv.size(); ++i) {
        value_type exp_v = rng(), tmp = rng();

        // Assign Test
        iv[i] = exp_v;
        ASSERT_EQ(exp_v & sdsl::bits::lo_set[width], iv[i]);

        // Modify Test
        iv[i] += tmp;
        exp_v += tmp;
        ASSERT_EQ(exp_v & sdsl::bits::lo_set[width], iv[i]);
        iv[i] += -1;
        exp_v += -1;
        ASSERT_EQ(exp_v & sdsl::bits::lo_set[width], iv[i]);
        iv[i] -= tmp;
        exp_v -= tmp;
        ASSERT_EQ(exp_v & sdsl::bits::lo_set[width], iv[i]);
        iv[i] -= -1;
        exp_v -= -1;
        ASSERT_EQ(exp_v & sdsl::bits::lo_set[width], iv[i]);
        ASSERT_EQ(exp_v & sdsl::bits::lo_set[width], iv[i]++);
        exp_v++;
        ASSERT_EQ(exp_v & sdsl::bits::lo_set[width], iv[i]);
        ASSERT_EQ(exp_v & sdsl::bits::lo_set[width], iv[i]--);
        exp_v--;
        ASSERT_EQ(exp_v & sdsl::bits::lo_set[width], iv[i]);
        ++exp_v;
        ASSERT_EQ(exp_v & sdsl::bits::lo_set[width], ++iv[i]);
        ASSERT_EQ(exp_v & sdsl::bits::lo_set[width], iv[i]);
        --exp_v;
        ASSERT_EQ(exp_v & sdsl::bits::lo_set[width], --iv[i]);
        ASSERT_EQ(exp_v & sdsl::bits::lo_set[width], iv[i]);

        // Compare Test
        iv[i] = exp_v;
        iv[i-1] = tmp;
        exp_v &= sdsl::bits::lo_set[width];
        tmp &= sdsl::bits::lo_set[width];
        ASSERT_EQ((exp_v!=tmp), (iv[i]!=iv[i-1]));
        ASSERT_EQ((exp_v==tmp), (iv[i]==iv[i-1]));
        ASSERT_EQ((exp_v<=tmp), (iv[i]<=iv[i-1]));
        ASSERT_EQ((exp_v< tmp), (iv[i]<iv[i-1]));
        ASSERT_EQ((exp_v>=tmp), (iv[i]>=iv[i-1]));
        ASSERT_EQ((exp_v> tmp), (iv[i]>iv[i-1]));
        iv[i-1] = exp_v;
        ASSERT_FALSE(iv[i]!=iv[i-1]);
        ASSERT_TRUE(iv[i]==iv[i-1]);
    }
}

template<>
void test_AssignAndModifyElement<sdsl::bit_vector>(uint64_t size, uint8_t width)
{
    std::mt19937_64 rng(13);
    std::uniform_int_distribution<uint64_t> distribution(0, 9);

    sdsl::bit_vector bv(size, 0, width);
    for (size_type i=0; i<bv.size(); ++i) {
        value_type exp_v = distribution(rng);
        bv[i] = exp_v;
        ASSERT_EQ((bool)exp_v, bv[i]);
    }
    bv.flip();

    rng.seed(13); // To get the same values
    for (size_type i=0; i<bv.size(); ++i) {
        value_type exp_v = !distribution(rng);
        ASSERT_EQ((bool)exp_v, bv[i]);
    }
}

TEST_F(IntVectorTest, AssignAndModifyElement)
{
    // unspecialized vector for each possible width
    for (uint8_t width=1; width <= 64; ++width) {
        test_AssignAndModifyElement< sdsl::int_vector<> >(100000, width);
    }
    // specialized vectors
    test_AssignAndModifyElement<sdsl::bit_vector     >(100000,  1);
    test_AssignAndModifyElement<sdsl::int_vector< 8> >(100000,  8);
    test_AssignAndModifyElement<sdsl::int_vector<16> >(100000, 16);
    test_AssignAndModifyElement<sdsl::int_vector<32> >(100000, 32);
    test_AssignAndModifyElement<sdsl::int_vector<64> >(100000, 64);
}

TEST_F(IntVectorTest, STL)
{
    for (size_type i=0; i < vec_sizes.size(); ++i) {
        sdsl::int_vector<> iv(vec_sizes[i]);
        ASSERT_EQ(vec_sizes[i], iv.size());
        auto cnt = iv.size();
        for (auto x : iv) {
            x = --cnt;
        }
        std::sort(iv.begin(), iv.end());
        sdsl::int_vector<>::value_type last = 0;
        for (const auto& x : iv) {
            ASSERT_TRUE(x >= last);
            last = x;
        }
    }
}

template<class t_iv>
void test_SerializeAndLoad(uint8_t width=1)
{
    std::mt19937_64 rng;
    t_iv iv(sdsl::conf::SDSL_BLOCK_SIZE+1000000, 0, width);
    for (size_type i=0; i<iv.size(); ++i)
        iv[i] = rng();
    std::string file_name = "tmp/int_vector";
    sdsl::store_to_file(iv, file_name);
    t_iv iv2;
    sdsl::load_from_file(iv2, file_name);
    ASSERT_EQ(iv.size(), iv2.size());
    ASSERT_EQ(iv.width(), iv2.width());
    for (size_type i=0; i<iv.size(); ++i)
        ASSERT_EQ(iv[i], iv2[i]);
    sdsl::remove(file_name);
}

TEST_F(IntVectorTest, SerializeAndLoad)
{
    // unspecialized vector for each possible width
    for (uint8_t width=1; width <= 64; ++width) {
        test_SerializeAndLoad< sdsl::int_vector<> >(width);
    }
    // specialized vectors
    test_SerializeAndLoad<sdsl::bit_vector     >();
    test_SerializeAndLoad<sdsl::int_vector< 8> >();
    test_SerializeAndLoad<sdsl::int_vector<16> >();
    test_SerializeAndLoad<sdsl::int_vector<32> >();
    test_SerializeAndLoad<sdsl::int_vector<64> >();
}

TEST_F(IntVectorTest, SerializeFixedToVariable)
{
    sdsl::int_vector<32> iv(123456,0x733D);
    std::string file_name = "tmp/int_vector_fixed_to_var";
    {
        std::ofstream out(file_name);
        iv.serialize(out, nullptr, "", true);
    }
    sdsl::int_vector<> iv2;
    sdsl::load_from_file(iv2, file_name);
    ASSERT_EQ(iv.size(), iv2.size());
    for (size_type i=0; i < iv.size(); ++i) {
        ASSERT_EQ(iv[i], iv2[i]);
    }
    sdsl::remove(file_name);
}

TEST_F(IntVectorTest, IteratorTest)
{
    for (auto i : vec_sizes) {
        sdsl::int_vector<> iv(i+3);
        sdsl::util::set_to_id(iv);
        sdsl::int_vector<>::iterator it = iv.begin();
        ASSERT_EQ(iv[0], *it++);
        ASSERT_EQ(iv[1], *it);
        it += 1;
        ASSERT_EQ(iv[2], *it);
        it -= 1;
        ASSERT_EQ(iv[1], *it);
        it -= -1;
        ASSERT_EQ(iv[2], *it);
        it += -1;
        ASSERT_EQ(iv[1], *it);
        ASSERT_EQ(iv[2], *(++it));
        it = iv.end()-1;
        ASSERT_EQ(iv[iv.size()-1], *it--);
        ASSERT_EQ(iv[iv.size()-2], *it);
        ASSERT_EQ(iv[iv.size()-3], *(--it));
    }
    for (auto i : vec_sizes) {
        sdsl::int_vector<> iv(i+3);
        sdsl::util::set_to_id(iv);
        sdsl::int_vector<>::const_iterator it(iv.begin());
        ASSERT_EQ(iv[0], *it++);
        ASSERT_EQ(iv[1], *it);
        it += 1;
        ASSERT_EQ(iv[2], *it);
        it -= 1;
        ASSERT_EQ(iv[1], *it);
        it -= -1;
        ASSERT_EQ(iv[2], *it);
        it += -1;
        ASSERT_EQ(iv[1], *it);
        ASSERT_EQ(iv[2], *(++it));
        it = iv.end()-1;
        ASSERT_EQ(iv[iv.size()-1], *it--);
        ASSERT_EQ(iv[iv.size()-2], *it);
        ASSERT_EQ(iv[iv.size()-3], *(--it));
    }
}


}  // namespace

int main(int argc, char** argv)
{
    ::testing::InitGoogleTest(&argc, argv);
    return RUN_ALL_TESTS();
}
