# Supplementary material for: Bitpacking techniques for indexing genomes: I. Hash tables
Source: Algorithms Mol Biol. 2016 Apr 18;11:5. doi: 10.1186/s13015-016-0069-5 (PMC4835851; doi:10.1186/s13015-016-0069-5)
Supplement: Supplementary file 1 — 10.1007/s13015-016-0069-5 Source code. Source code in an archive format, using tar and bzip2, for all bitpacking implementations of hash tables, based on a modification of the SDSL 2.0 package. Package also includes the benchmarking programs used for timing experiments. This is the same package as provided in our companion paper on bitpacking for enhanced suffix arrays. [file 13015_2016_69_MOESM1_ESM.bz2 › sdsl-lite-modified/test/InvPermSupportTest.cpp]

#include "sdsl/inv_perm_support.hpp"
#include "sdsl/util.hpp"
#include "gtest/gtest.h"
#include <vector>
#include <string>
#include <random>
#include <algorithm>

namespace
{

typedef sdsl::int_vector<>::size_type size_type;
typedef sdsl::int_vector<>::value_type value_type;

// The fixture for testing class int_vector.
class InvPermSupportTest : public ::testing::Test
{
    protected:

        InvPermSupportTest() {}

        virtual ~InvPermSupportTest() {}

        virtual void SetUp() {
            for (size_t z=0; z < (1ULL<<20); z=(z+1)*2) {
                sdsl::int_vector<> iv(z);
                sdsl::util::set_to_id(iv);
                random_shuffle(iv.begin(), iv.end());
                perms.emplace_back(iv);
            }
            for (size_t i=0; i<perms.size(); ++i) {
                auto iiv = perms[i];
                for (size_t j=0; j<perms[i].size(); ++j) {
                    iiv[perms[i][j]] = j;
                }
                inv_perms.emplace_back(iiv);
            }
        }

        virtual void TearDown() {}

        std::vector<sdsl::int_vector<>> perms;
        std::vector<sdsl::int_vector<>> inv_perms;
};

void compare(const sdsl::int_vector<>& inv_perm, const sdsl::inv_perm_support<>& ips)
{
    ASSERT_EQ(inv_perm.size(), ips.size());
    for (size_t j=0; j<ips.size(); ++j) {
        ASSERT_EQ(inv_perm[j], ips[j]);
    }
}

//! Test Constructors
TEST_F(InvPermSupportTest, Constructors)
{
    static_assert(sdsl::util::is_regular<sdsl::inv_perm_support<>>::value, "Type is not regular");
    for (size_t i=0; i<perms.size(); ++i) {
        // Constructor
        sdsl::inv_perm_support<> ips(&perms[i]);
        compare(inv_perms[i], ips);

        // Copy-constructor
        sdsl::inv_perm_support<> ips2(ips);
        compare(inv_perms[i], ips2);

        // Move-constructor
        sdsl::inv_perm_support<> ips3(std::move(ips2));
        compare(inv_perms[i], ips3);

        // Copy-assign
        sdsl::inv_perm_support<> ips4;
        ips4 = ips;
        compare(inv_perms[i], ips4);

        // Move-assign
        sdsl::inv_perm_support<> ips5;
        ips5 = std::move(ips);
        compare(inv_perms[i], ips5);
    }
}

TEST_F(InvPermSupportTest, Swap)
{
    for (size_type i=0; i < perms.size(); ++i) {
        sdsl::inv_perm_support<> ips(&perms[i]);
        {
            sdsl::inv_perm_support<> tmp;
            ASSERT_EQ((size_type)0, tmp.size());
            sdsl::util::swap_support(tmp, ips,
                                     &perms[i], (const sdsl::int_vector<>*)nullptr);
            ASSERT_EQ((size_type)0, ips.size());
            compare(inv_perms[i], tmp);
        }
    }
}

TEST_F(InvPermSupportTest, SerializeAndLoad)
{
    for (size_type i=0; i < perms.size(); ++i) {
        std::string file_name = "tmp/inv_perm_support";
        {
            sdsl::inv_perm_support<> ips(&perms[i]);
            sdsl::store_to_file(ips, file_name);
        }
        sdsl::inv_perm_support<> ips2;
        sdsl::load_from_file(ips2, file_name);
        ips2.set_vector(&perms[i]);
        compare(inv_perms[i], ips2);
        sdsl::remove(file_name);
    }
}

TEST_F(InvPermSupportTest, IteratorTest)
{
    for (size_type i=0; i < perms.size(); ++i) {
        sdsl::inv_perm_support<> ips(&perms[i]);
        auto iv_it  = inv_perms[i].begin();
        auto ips_it = ips.begin();
        while (ips_it != ips.end()) {
            ASSERT_TRUE(iv_it != inv_perms[i].end());
            ASSERT_EQ(*iv_it, *ips_it);
            ++iv_it;
            ++ips_it;
        }
    }
}

}  // namespace

int main(int argc, char** argv)
{
    ::testing::InitGoogleTest(&argc, argv);
    return RUN_ALL_TESTS();
}
