# Supplementary material for: Bitpacking techniques for indexing genomes: I. Hash tables
Source: Algorithms Mol Biol. 2016 Apr 18;11:5. doi: 10.1186/s13015-016-0069-5 (PMC4835851; doi:10.1186/s13015-016-0069-5)
Supplement: Supplementary file 1 — 10.1007/s13015-016-0069-5 Source code. Source code in an archive format, using tar and bzip2, for all bitpacking implementations of hash tables, based on a modification of the SDSL 2.0 package. Package also includes the benchmarking programs used for timing experiments. This is the same package as provided in our companion paper on bitpacking for enhanced suffix arrays. [file 13015_2016_69_MOESM1_ESM.bz2 › sdsl-lite-modified/test/BitVectorGenerator.cpp]

#include "sdsl/int_vector.hpp"
#include <string>
#include <cstdlib>
#include <random>

using namespace std;
using namespace sdsl;

int main(int argc, char* argv[])
{
    if (argc < 3) {
        cout << "Usage: " << argv[0] << " FILE BIT_VECTOR_ID" << endl;
        cout << " Generator program for bit_vectors." << endl;
        cout << " (1) The corresponding bit_vector for BIT_VECTOR_ID is generated." << endl;
        cout << " (2) The bit_vector is stored to FILE." << endl;
        return 1;
    }
    string ID = argv[2];
    bit_vector bv;
    if ("CRAFTED-32" == ID) {
        bv = bit_vector(32, 0);
        bv[1] = bv[4] = bv[7] = bv[18] = bv[24] = bv[26] = bv[30] = bv[31] = 1;
    } else if ("CRAFTED-SPARSE-0" == ID or "CRAFTED-SPARSE-1" == ID) {
        bool default_value = ID[ID.length()-1]-'0';
        bv = bit_vector(1000000, default_value);
        std::mt19937_64 rng;
        std::uniform_int_distribution<uint64_t> distribution(0, bv.size()-1);
        auto dice = bind(distribution, rng);
        // populate vectors with some other bits
        for (uint64_t i=0; i < bv.size()/1000; ++i) {
            uint64_t x = dice();
            bv[x] = !default_value;
        }
    } else if ("CRAFTED-BLOCK-0" == ID or "CRAFTED-BLOCK-1" == ID) {
        bool default_value = ID[ID.length()-1]-'0';
        std::mt19937_64 rng;
        std::uniform_int_distribution<uint64_t> distribution1(0, bv.size()-1);
        std::uniform_int_distribution<uint64_t> distribution2(0, 999);
        auto dice1 = bind(distribution1, rng);
        auto dice2 = bind(distribution2, rng);
        bv = bit_vector(1000000, default_value);
        // populate vectors with some blocks of other bits
        for (uint64_t i=0; i< bv.size()/1000; ++i) {
            uint64_t x = dice1();
            uint64_t len = dice2();
            for (uint64_t j=x; j<x+len and j<bv.size(); ++j) {
                bv[j] = 1-default_value;
            }
        }
    } else if ("CRAFTED-MAT-SELECT") {
        // Matthias Petri's test
        srand(4711);
        uint64_t ones = 4030+(rand()%80);
        bv = bit_vector(1000000);
        for (uint64_t i=0; i<ones; i++) {
            uint64_t rnd = rand();
            while (bv[rnd%bv.size()]==1) {
                rnd = rand();
            }
            bv[rnd%bv.size()] = 1;
        }
    } else {
        cerr << "ID not found. No bitvector generated." << endl;
        return 1;
    }
    store_to_file(bv, argv[1]);
}
