# Supplementary material for: Bitpacking techniques for indexing genomes: I. Hash tables
Source: Algorithms Mol Biol. 2016 Apr 18;11:5. doi: 10.1186/s13015-016-0069-5 (PMC4835851; doi:10.1186/s13015-016-0069-5)
Supplement: Supplementary file 1 — 10.1007/s13015-016-0069-5 Source code. Source code in an archive format, using tar and bzip2, for all bitpacking implementations of hash tables, based on a modification of the SDSL 2.0 package. Package also includes the benchmarking programs used for timing experiments. This is the same package as provided in our companion paper on bitpacking for enhanced suffix arrays. [file 13015_2016_69_MOESM1_ESM.bz2 › sdsl-lite-modified/test/coverage/README.md]

# Code coverage of tests

This directory contains a script which generates statistics
about the code coverage of the tests.

A call of `./run.sh` will compile all tests with code coverage
parameters and execute all tests to gather the information.


## Prerequisites 
    
  * The GCC utility [gcov][GCOV] has to be installed and
    `g++` has to be used as compiler.
  * The HTML output is generated by the [lcov][LCOV] tool.


[GCOV]: http://gcc.gnu.org/onlinedocs/gcc/Gcov.html "gcov"
[LCOV]: http://ltp.sourceforge.net/coverage/lcov.php "lcov"
