# Supplementary material for: Bitpacking techniques for indexing genomes: I. Hash tables
Source: Algorithms Mol Biol. 2016 Apr 18;11:5. doi: 10.1186/s13015-016-0069-5 (PMC4835851; doi:10.1186/s13015-016-0069-5)
Supplement: Supplementary file 1 — 10.1007/s13015-016-0069-5 Source code. Source code in an archive format, using tar and bzip2, for all bitpacking implementations of hash tables, based on a modification of the SDSL 2.0 package. Package also includes the benchmarking programs used for timing experiments. This is the same package as provided in our companion paper on bitpacking for enhanced suffix arrays. [file 13015_2016_69_MOESM1_ESM.bz2 › sdsl-lite-modified/test/CstHelper.hpp]

#ifndef SDSL_TEST_CST_HELPER
#define SDSL_TEST_CST_HELPER

#include <sstream>
#include <iostream>
#include "gtest/gtest.h"

template<class Cst>
std::string format_node(const Cst& cst, const typename Cst::node_type& v)
{
    std::stringstream ss;
    ss << cst.depth(v) << "-["<<cst.lb(v)<<","<<cst.rb(v)<<"]";
    return ss.str();
}

template<class tCst>
void check_node_method(const tCst& cst)
{
    typedef typename tCst::const_iterator const_iterator;
    typedef typename tCst::node_type node_type;
    typedef typename tCst::size_type size_type;
    for (const_iterator it = cst.begin(), end = cst.end(); it != end; ++it) {
        if (it.visit() == 1) {
            node_type v = *it;
            size_type lb = cst.lb(v), rb = cst.rb(v);
            ASSERT_EQ(v, cst.node(lb, rb));
        }
    }
}

template<class Cst>
typename Cst::node_type naive_lca(const Cst& cst, typename Cst::node_type v, typename Cst::node_type w, bool output=false)
{
    typedef typename Cst::size_type size_type;
    size_type steps = 0;
    while (v != w  and steps < cst.csa.size()) {
        if (cst.depth(v) > cst.depth(w)) {
            v = cst.parent(v);
            if (output) {
                std::cout << "v="<<format_node(cst, v) << std::endl;
            }
        } else {
            w = cst.parent(w);
            if (output) {
                std::cout << "w="<<format_node(cst, v) << std::endl;
            }
        }
        steps++;
    }
    return v;
}


#endif
