# Supplementary material for: Bitpacking techniques for indexing genomes: I. Hash tables
Source: Algorithms Mol Biol. 2016 Apr 18;11:5. doi: 10.1186/s13015-016-0069-5 (PMC4835851; doi:10.1186/s13015-016-0069-5)
Supplement: Supplementary file 1 — 10.1007/s13015-016-0069-5 Source code. Source code in an archive format, using tar and bzip2, for all bitpacking implementations of hash tables, based on a modification of the SDSL 2.0 package. Package also includes the benchmarking programs used for timing experiments. This is the same package as provided in our companion paper on bitpacking for enhanced suffix arrays. [file 13015_2016_69_MOESM1_ESM.bz2 › sdsl-lite-modified/test/LcpConstructTest.cpp]

#include <sdsl/suffix_arrays.hpp>
#include <sdsl/construct_lcp.hpp>
#include <sdsl/construct_bwt.hpp>
#include "gtest/gtest.h"
#include <vector>
#include <string>
#include <map>

using namespace sdsl;
using namespace std;

namespace
{

string test_file, temp_dir, test_id;
typedef map<string, void (*)(cache_config&)> tMSFP;// map <name, lcp method>

// The fixture for testing class int_vector.
class LcpConstructTest : public ::testing::Test
{
    protected:
        LcpConstructTest():CHECK_KEY("CHECK_"+string(conf::KEY_LCP)) { }

        virtual ~LcpConstructTest() { }

        // If the constructor and destructor are not enough for setting up
        // and cleaning up each test, you can define the following methods:
        virtual void SetUp() {
            test_config = cache_config(false, temp_dir, test_id);
            lcp_function["bwt_based"] = &construct_lcp_bwt_based;
            lcp_function["bwt_based2"] = &construct_lcp_bwt_based2;
            lcp_function["PHI"] = &construct_lcp_PHI<8>;
            lcp_function["semi_extern_PHI"] = &construct_lcp_semi_extern_PHI;
            lcp_function["go"] = &construct_lcp_go;
            lcp_function["goPHI"] = &construct_lcp_goPHI;

            uint8_t num_bytes = 1;
            {
                // Prepare Input
                int_vector<8> text;
                ASSERT_TRUE(load_vector_from_file(text, test_file, num_bytes));
                ASSERT_TRUE(contains_no_zero_symbol(text, test_file));
                append_zero_symbol(text);
                ASSERT_TRUE(store_to_cache(text, conf::KEY_TEXT, test_config));
                // Construct SA
                int_vector<> sa(text.size(), 0, bits::hi(text.size())+1);
                algorithm::calculate_sa((const unsigned char*)text.data(), text.size(), sa);
                ASSERT_TRUE(store_to_cache(sa, conf::KEY_SA, test_config));
            }
            {
                // Construct BWT
                construct_bwt<8>(test_config);
            }
            {
                // Construct LCP
                construct_lcp_kasai<8>(test_config);
                std::rename(cache_file_name(conf::KEY_LCP, test_config).c_str(),
                            cache_file_name(CHECK_KEY, test_config).c_str());
                test_config.file_map.erase(conf::KEY_LCP);
            }
        }

        virtual void TearDown() {
            sdsl::remove(cache_file_name(CHECK_KEY, test_config));
        }

        cache_config test_config;
        tMSFP lcp_function;
        string CHECK_KEY;
};

TEST_F(LcpConstructTest, construct_lcp)
{
    for (tMSFP::const_iterator it = this->lcp_function.begin(), end = this->lcp_function.end(); it != end; ++it) {
        string info = "construct_lcp_" + (it->first) + " on test file " + test_file;
        // Construct LCP array
        (it->second)(this->test_config);
        // Check LCP array
        int_vector<> lcp_check, lcp;
        string lcp_check_file = cache_file_name(CHECK_KEY, this->test_config);
        string lcp_file = cache_file_name(conf::KEY_LCP, this->test_config);
        ASSERT_TRUE(load_from_file(lcp_check, lcp_check_file))
                << info << " could not load reference lcp array";
        ASSERT_TRUE(load_from_file(lcp, lcp_file))
                << info << " could not load created lcp array";
        ASSERT_EQ(lcp_check.size(), lcp.size())
                << info << " lcp array size differ";
        for (uint64_t j=0; j<lcp.size(); ++j) {
            ASSERT_EQ(lcp_check[j], lcp[j])
                    << info << " value differ:" << " lcp_check[" << j << "]="
                    << lcp_check[j] << "!=" << lcp[j] << "=lcp["<< j << "]";
        }
        // Clean up LCP array
        sdsl::remove(cache_file_name(conf::KEY_LCP, this->test_config));
    }
}

}  // namespace

int main(int argc, char** argv)
{
    ::testing::InitGoogleTest(&argc, argv);
    if (argc < 4) {
        // LCOV_EXCL_START
        cout << "Usage: " << argv[0] << " test_file tmp_dir ID" << endl;
        cout << " (1) Generates the SA, BWT and LCP; arrays are stored in tmp_dir." << endl;
        cout << "     File contain ID as substring." << endl;
        cout << " (2) Generates LCP with other algorithm and checks the result." << endl;
        cout << " (3) Deletes all generated files." << endl;
        return 1;
        // LCOV_EXCL_STOP
    }
    test_file = argv[1];
    temp_dir  = argv[2];
    test_id   = argv[3];
    return RUN_ALL_TESTS();
}
