# Supplementary material for: Bitpacking techniques for indexing genomes: I. Hash tables
Source: Algorithms Mol Biol. 2016 Apr 18;11:5. doi: 10.1186/s13015-016-0069-5 (PMC4835851; doi:10.1186/s13015-016-0069-5)
Supplement: Supplementary file 1 — 10.1007/s13015-016-0069-5 Source code. Source code in an archive format, using tar and bzip2, for all bitpacking implementations of hash tables, based on a modification of the SDSL 2.0 package. Package also includes the benchmarking programs used for timing experiments. This is the same package as provided in our companion paper on bitpacking for enhanced suffix arrays. [file 13015_2016_69_MOESM1_ESM.bz2 › sdsl-lite-modified/test/NNDictDynamicTest.cpp]

#include "sdsl/nn_dict_dynamic.hpp"
#include "sdsl/nearest_neighbour_dictionary.hpp"
#include "sdsl/util.hpp"
#include "gtest/gtest.h"
#include <string>
#include <random>

namespace
{

// The fixture for testing class nn_dict_dynamic.
class NNDictDynamicTest : public ::testing::Test
{
    protected:

        NNDictDynamicTest() {}

        virtual ~NNDictDynamicTest() {}

        virtual void SetUp() {}

        virtual void TearDown() {}
};

void compare_bv_and_nndd(const sdsl::bit_vector& bv, const sdsl::nn_dict_dynamic& nndd)
{
    sdsl::nearest_neighbour_dictionary<32> exp(bv);
    uint64_t first_one = exp.select(1);
    uint64_t last_one = exp.select(exp.rank(exp.size()));
    for (uint64_t i=0; i<first_one; ++i) {
        ASSERT_EQ(exp.size(), nndd.prev(i));
        ASSERT_EQ(exp.next(i), nndd.next(i));
    }
    for (uint64_t i=first_one; i<=last_one; ++i) {
        ASSERT_EQ(exp.prev(i), nndd.prev(i));
        ASSERT_EQ(exp.next(i), nndd.next(i));
    }
    for (uint64_t i=last_one+1; i<exp.size(); ++i) {
        ASSERT_EQ(exp.prev(i), nndd.prev(i));
        ASSERT_EQ(exp.size(), nndd.next(i));
    }
}

//! Test Constructors
TEST_F(NNDictDynamicTest, Constructors)
{
    static_assert(sdsl::util::is_regular<sdsl::nn_dict_dynamic>::value, "Type is not regular");
    uint64_t testsize = 100000;
    sdsl::bit_vector bv(testsize, 0);
    sdsl::nn_dict_dynamic nndd(testsize);

    // Fill nndd
    std::mt19937_64 rng;
    std::uniform_int_distribution<uint64_t> distribution(0, testsize-1);
    auto dice = bind(distribution, rng);
    for (uint64_t i=0; i<testsize/4; ++i) {
        uint64_t value = dice();
        if (bv[value]) {
            bv[value] = 0;
            nndd[value] = 0;
        } else {
            bv[value] = 1;
            nndd[value] = 1;
        }
    }

    // Copy-constructor
    sdsl::nn_dict_dynamic nndd2(nndd);
    compare_bv_and_nndd(bv, nndd2);

    // Move-constructor
    sdsl::nn_dict_dynamic nndd3(std::move(nndd2));
    compare_bv_and_nndd(bv, nndd3);
    ASSERT_EQ((uint64_t)0, nndd2.size());

    // Copy-Assign
    sdsl::nn_dict_dynamic nndd4;
    nndd4 = nndd3;
    compare_bv_and_nndd(bv, nndd4);

    // Move-Assign
    sdsl::nn_dict_dynamic nndd5;
    nndd5 = std::move(nndd4);
    compare_bv_and_nndd(bv, nndd5);
    ASSERT_EQ((uint64_t)0, nndd4.size());
}

//! Test Operations next and prev
TEST_F(NNDictDynamicTest, NextAndPrev)
{
    uint64_t testsize = 100000;
    sdsl::bit_vector bv(testsize, 0);
    sdsl::nn_dict_dynamic nndd(testsize);
    for (uint64_t ones=1; ones<testsize; ones *= 2) {
        std::mt19937_64 rng(ones);
        std::uniform_int_distribution<uint64_t> distribution(0, testsize-1);
        auto dice = bind(distribution, rng);
        for (uint64_t i=0; i<ones; ++i) {
            uint64_t value = dice();
            if (bv[value]) {
                bv[value] = 0;
                nndd[value] = 0;
            } else {
                bv[value] = 1;
                nndd[value] = 1;
            }
        }
        bv[testsize/4] = 1;
        nndd[testsize/4] = 1;
        bv[3*testsize/4] = 1;
        nndd[3*testsize/4] = 1;
        compare_bv_and_nndd(bv, nndd);
    }
}

//! Test Serialize and Load
TEST_F(NNDictDynamicTest, SerializeAndLoad)
{
    std::string file_name = "tmp/nn_dict_dynamic";
    uint64_t testsize = 100000;
    sdsl::bit_vector bv(testsize, 0);
    {
        std::mt19937_64 rng;
        std::uniform_int_distribution<uint64_t> distribution(0, testsize-1);
        auto dice = bind(distribution, rng);
        sdsl::nn_dict_dynamic nndd(testsize);
        for (uint64_t i=0; i<testsize/4; ++i) {
            uint64_t value = dice();
            if (bv[value]) {
                bv[value] = 0;
                nndd[value] = 0;
            } else {
                bv[value] = 1;
                nndd[value] = 1;
            }
        }
        sdsl::store_to_file(nndd, file_name);
    }
    {
        sdsl::nn_dict_dynamic nndd(0);
        sdsl::load_from_file(nndd, file_name);
        compare_bv_and_nndd(bv, nndd);
    }
    sdsl::remove(file_name);
}


}  // namespace

int main(int argc, char** argv)
{
    ::testing::InitGoogleTest(&argc, argv);
    return RUN_ALL_TESTS();
}
