# Supplementary material for: Bitpacking techniques for indexing genomes: I. Hash tables
Source: Algorithms Mol Biol. 2016 Apr 18;11:5. doi: 10.1186/s13015-016-0069-5 (PMC4835851; doi:10.1186/s13015-016-0069-5)
Supplement: Supplementary file 1 — 10.1007/s13015-016-0069-5 Source code. Source code in an archive format, using tar and bzip2, for all bitpacking implementations of hash tables, based on a modification of the SDSL 2.0 package. Package also includes the benchmarking programs used for timing experiments. This is the same package as provided in our companion paper on bitpacking for enhanced suffix arrays. [file 13015_2016_69_MOESM1_ESM.bz2 › sdsl-lite-modified/test/WtByteTest.cpp]

#include "sdsl/wavelet_trees.hpp"
#include "gtest/gtest.h"
#include <vector>
#include <string>
#include <algorithm> // for std::min
#include <random>

namespace
{

using namespace sdsl;
using namespace std;

typedef int_vector<>::size_type size_type;

string test_file;
string temp_file;
bool in_memory;

template<class T>
class WtByteTest : public ::testing::Test { };

using testing::Types;

typedef Types<
wt_pc<balanced_shape>
,wt_blcd<rrr_vector<63>>
                      ,wt_blcd<bit_vector_il<>>
                      ,wt_blcd<bit_vector>
                      ,wt_huff<bit_vector_il<>>
                      ,wt_huff<bit_vector, rank_support_v<>>
                      ,wt_huff<bit_vector, rank_support_v5<>>
                      ,wt_huff<rrr_vector<63>>
                      ,wt_rlmn<>
                      ,wt_rlmn<bit_vector>
                      ,wt_gmr_rs<>
                      ,wt_hutu<bit_vector_il<>>
                      ,wt_hutu<bit_vector, rank_support_v<>>
                      ,wt_hutu<bit_vector, rank_support_v5<>>
                      ,wt_hutu<rrr_vector<63>>
                      > Implementations;

TYPED_TEST_CASE(WtByteTest, Implementations);

TYPED_TEST(WtByteTest, CreateAndStoreTest)
{
    static_assert(sdsl::util::is_regular<TypeParam>::value, "Type is not regular");
    TypeParam wt;
    construct(wt, test_file, 1);
    ASSERT_TRUE(store_to_file(wt, temp_file));
}

//! Test sigma
TYPED_TEST(WtByteTest, Sigma)
{
    TypeParam wt;
    ASSERT_TRUE(load_from_file(wt, temp_file));
    int_vector<8> text;
    ASSERT_TRUE(load_vector_from_file(text, test_file, 1));
    ASSERT_EQ(text.size(), wt.size());
    bit_vector occur(256, 0);
    uint16_t sigma = 0;
    for (size_type j=0; j<text.size(); ++j) {
        if (!occur[(unsigned char)text[j]]) {
            occur[(unsigned char)text[j]] = 1;
            ++sigma;
        }
    }
    ASSERT_EQ(sigma, wt.sigma);
}

template<class t_wt>
void compare_wt(const int_vector<8>& text, const t_wt& wt)
{
    ASSERT_EQ(text.size(), wt.size());
    for (size_type j=0; j<text.size(); ++j) {
        ASSERT_EQ((typename t_wt::value_type)text[j], wt[j])<<" j="<<j;
    }
}

//! Test Access method, Copy-construtor, Move-constructor, Copy-assign and Move-assign
TYPED_TEST(WtByteTest, AccessCopyMoveAndSwap)
{
    TypeParam wt;
    ASSERT_TRUE(load_from_file(wt, temp_file));
    int_vector<8> text;
    ASSERT_TRUE(load_vector_from_file(text, test_file, 1));
    compare_wt(text, wt);

    // Copy-constructor
    TypeParam wt2(wt);
    compare_wt(text, wt2);

    // Move-constructor
    TypeParam wt3(std::move(wt2));
    compare_wt(text, wt3);

    // Copy-Assign
    TypeParam wt4;
    wt4 = wt3;
    compare_wt(text, wt4);

    // Move-Assign
    TypeParam wt5;
    wt5 = std::move(wt4);
    compare_wt(text, wt5);

    // Swap
    TypeParam wt6;
    wt6.swap(wt5);
    compare_wt(text, wt6);
}

//! Test rank methods
TYPED_TEST(WtByteTest, Rank)
{
    TypeParam wt;
    ASSERT_TRUE(load_from_file(wt, temp_file));
    int_vector<8> text;
    ASSERT_TRUE(load_vector_from_file(text, test_file, 1));

    vector<size_type> cnt(256, 0);
    ASSERT_EQ(text.size(), wt.size());
    for (size_type j=0; j < wt.size(); ++j) {
        cnt[text[j]]++;
        ASSERT_EQ(cnt[text[j]], wt.rank(j+1, text[j]))<< " j = "<<j<<" text[j]"<<text[j];
    }
    std::mt19937_64 rng;
    std::uniform_int_distribution<uint64_t> distribution(0, wt.size());
    auto dice = bind(distribution, rng);
    // Do random queries for all characters that do not occur in the string
    for (size_type j=0; j<cnt.size(); ++j) {
        if (cnt[j] == 0) {
            for (size_type k=0; k<1000; ++k) {
                size_type pos = dice();
                ASSERT_EQ((size_type)0, wt.rank(pos, (unsigned char)j))<<" pos="<<pos;
            }
        }
    }
    // Test rank(size(), c) for each character c
    for (size_type c=0; c < 256; ++c) {
        ASSERT_EQ(cnt[c], wt.rank(wt.size(), (unsigned char)c))<<" c="<<c;
    }
}

//! Test select methods
TYPED_TEST(WtByteTest, Select)
{
    TypeParam wt;
    ASSERT_TRUE(load_from_file(wt, temp_file));
    int_vector<8> text;
    ASSERT_TRUE(load_vector_from_file(text, test_file, 1));
    vector<size_type> cnt(256, 0);
    ASSERT_EQ(text.size(), wt.size());
    for (size_type j=0; j<text.size(); ++j) {
        cnt[text[j]]++;
        ASSERT_EQ(j, wt.select(cnt[text[j]], text[j]))<< " j = "<<j<<" text[j] = "<<text[j];
    }
}

//! Test inverse select method
TYPED_TEST(WtByteTest, InverseSelect)
{
    TypeParam wt;
    ASSERT_TRUE(load_from_file(wt, temp_file));
    int_vector<8> text;
    ASSERT_TRUE(load_vector_from_file(text, test_file, 1));
    std::vector<size_type> cnt(256, 0);
    ASSERT_EQ(text.size(), wt.size());
    for (size_type j=0; j<text.size(); ++j) {
        auto rc = wt.inverse_select(j);
        ASSERT_EQ(cnt[text[j]], rc.first);
        ASSERT_EQ(text[j], rc.second);
        cnt[text[j]]++;
    }
}

template<class t_wt>
void
test_interval_symbols(typename std::enable_if<!(has_node_type<t_wt>::value),
                      t_wt>::type&)
{
    // interval_symbols not implemented
}

template<class t_wt>
void
test_interval_symbols(typename std::enable_if<has_node_type<t_wt>::value,
                      t_wt>::type& wt)
{

    typedef typename t_wt::value_type value_type;
    ASSERT_TRUE(load_from_file(wt, temp_file));
    int_vector<8> text;
    ASSERT_TRUE(load_vector_from_file(text, test_file, 1));
    std::mt19937_64 rng;
    std::uniform_int_distribution<uint64_t> distribution(0, wt.size());
    auto dice = bind(distribution, rng);
    size_type k;
    std::vector<value_type> cs(wt.sigma);
    std::vector<size_type> rank_c_i(wt.sigma);
    std::vector<size_type> rank_c_j(wt.sigma);
    for (size_type t=0; t<(wt.size()/100+100); ++t) {
        size_type i = dice(), j = dice();
        if (i>j) {
            std::swap(j,i);
        }
        interval_symbols(wt, i, j, k, cs, rank_c_i, rank_c_j);

        size_type symbols = (j-i);
        for (size_type m = 0; m<k; ++m) {
            ASSERT_EQ(wt.rank(i, cs[m]), rank_c_i[m]);
            ASSERT_EQ(wt.rank(j, cs[m]), rank_c_j[m]);
            ASSERT_LT((size_type)0, rank_c_j[m]-rank_c_i[m]);
            symbols -= (rank_c_j[m]-rank_c_i[m]);
            if (m>0 and t_wt::lex_ordered) {
                ASSERT_LT(cs[m-1],cs[m]);
            }
        }

        ASSERT_EQ((size_type)0, symbols);
        if (!t_wt::lex_ordered) {
            sort(cs.begin(), cs.begin()+k);
            for (size_type m=1; m<k; m++) {
                ASSERT_LT(cs[m-1], cs[m]);
            }
        }
    }
}

//! Test interval symbols method
TYPED_TEST(WtByteTest, IntervalSymbols)
{
    TypeParam wt;
    test_interval_symbols<TypeParam>(wt);
}


template<class t_wt>
void
test_symbol_gte(typename enable_if<!(t_wt::lex_ordered), t_wt>::type&)
{
    // symbol_gte not implemented
}

template<class t_wt>
void
test_symbol_gte(typename enable_if<t_wt::lex_ordered, t_wt>::type& wt)
{
    using value_type = typename t_wt::value_type;
    ASSERT_TRUE(load_from_file(wt, temp_file));
    int_vector<8> iv;
    ASSERT_TRUE(load_vector_from_file(iv, test_file, 1));
    ASSERT_EQ(iv.size(), wt.size());
    mt19937_64 rng;
    value_type min = numeric_limits<value_type>::max(), max = 0;
    std::set<value_type> syms;
    for (size_type j=0; j < iv.size(); ++j) {
        if (min>iv[j]) min = iv[j];
        if (max<iv[j]) max = iv[j];
        syms.insert(iv[j]);
    }

    if (iv.size() == 0) {
        return;
    }

    // check symbols that are in there also are reported as "equal"
    auto itr = syms.begin();
    auto end = syms.end();
    while (itr != end) {
        auto value = *itr;
        auto ret = symbol_gte(wt,value);
        ASSERT_TRUE(ret.first);
        ASSERT_EQ(value,ret.second);
        ++itr;
    }

    // check symbols symbols that are smaller than than min
    for (size_t i=0; i<min; i++) {
        auto ret = symbol_gte(wt,i);
        ASSERT_TRUE(ret.first);
        ASSERT_EQ(ret.second,min);
    }

    // check symbols that are larget than max
    value_type test_max = numeric_limits<value_type>::max();
    for (value_type i=test_max; i>max; i--) {
        auto ret = symbol_gte(wt,i);
        ASSERT_FALSE(ret.first);
    }

    // check values in between that do not exist
    for (size_t i=min; i<max; i++) {
        auto itr = syms.find(i);
        if (itr == syms.end()) {
            size_t j=i+1;
            auto next = syms.find(j);
            while (next == syms.end()) {
                next = syms.find(j+1);
                j++;
            }
            if (next != syms.end()) {
                auto next_val = *next;
                auto ret = symbol_gte(wt,i);
                ASSERT_TRUE(ret.first);
                ASSERT_EQ(ret.second,next_val);
            }
        }
    }
}

//! Test the load method and intersect
TYPED_TEST(WtByteTest, symbol_gte)
{
    TypeParam wt;
    test_symbol_gte<TypeParam>(wt);
}

template<class t_wt>
void
test_symbol_lte(typename enable_if<!(t_wt::lex_ordered), t_wt>::type&)
{
    // symbol_lte not implemented
}


template<class t_wt>
void
test_symbol_lte(typename enable_if<t_wt::lex_ordered, t_wt>::type& wt)
{
    using value_type = typename t_wt::value_type;
    ASSERT_TRUE(load_from_file(wt, temp_file));
    int_vector<8> iv;
    ASSERT_TRUE(load_vector_from_file(iv, test_file, 1));
    ASSERT_EQ(iv.size(), wt.size());
    mt19937_64 rng;
    value_type min = numeric_limits<value_type>::max(), max = 0;
    std::set<value_type> syms;
    for (size_type j=0; j < iv.size(); ++j) {
        if (min>iv[j]) min = iv[j];
        if (max<iv[j]) max = iv[j];
        syms.insert(iv[j]);
    }

    if (iv.size() == 0) {
        return;
    }

    // check symbols that are in there also are reported as "equal"
    auto itr = syms.begin();
    auto end = syms.end();
    while (itr != end) {
        auto value = *itr;
        auto ret = symbol_lte(wt,value);
        ASSERT_TRUE(ret.first);
        ASSERT_EQ(value,ret.second);
        ++itr;
    }

    // check symbols symbols that are smaller than than min
    for (size_t i=0; i<min; i++) {
        auto ret = symbol_lte(wt,i);
        ASSERT_FALSE(ret.first);
        //ASSERT_EQ(ret.second,min);
    }

    // check symbols that are larget than max
    value_type test_max = numeric_limits<value_type>::max();
    for (size_t i=test_max; i>max; i--) {
        auto ret = symbol_lte(wt,i);
        ASSERT_TRUE(ret.first);
        ASSERT_EQ(ret.second,max);
    }

    // check values in between that do not exist
    for (size_t i=min+1; i<max; i++) {
        auto itr = syms.find(i);
        if (itr == syms.end()) {
            size_t j=i-1;
            auto prev = syms.find(j);
            while (prev == syms.end()) {
                prev = syms.find(j-1);
                j--;
            }
            if (prev != syms.end()) {
                auto prev_val = *prev;
                auto ret = symbol_lte(wt,i);
                ASSERT_TRUE(ret.first);
                ASSERT_EQ(ret.second,prev_val);
            }
        }
    }
}


//! Test the load method and intersect
TYPED_TEST(WtByteTest, symbol_lte)
{
    TypeParam wt;
    test_symbol_lte<TypeParam>(wt);
}


template<class t_wt>
void
test_range_unique_values(typename enable_if<!(t_wt::lex_ordered), t_wt>::type&)
{
    // test_range_unique_values not implemented
}

template<class t_wt>
void
test_range_unique_values(typename enable_if<t_wt::lex_ordered, t_wt>::type& wt)
{
    using value_type = typename t_wt::value_type;
    ASSERT_TRUE(load_from_file(wt, temp_file));
    int_vector<8> iv;
    ASSERT_TRUE(load_vector_from_file(iv, test_file, 1));
    ASSERT_EQ(iv.size(), wt.size());
    value_type min = numeric_limits<value_type>::max(), max = 0;
    std::set<value_type> syms;
    for (size_type j=0; j < iv.size(); ++j) {
        if (min>iv[j]) min = iv[j];
        if (max<iv[j]) max = iv[j];
        syms.insert(iv[j]);
    }

    if (iv.size() == 0) {
        return;
    }

    // try 128 random queries
    std::mt19937_64 rng;
    std::uniform_int_distribution<uint64_t> x_dist(0, wt.size()-1);
    std::uniform_int_distribution<uint64_t> y_dist(0, max);
    auto xdice = bind(x_dist, rng);
    auto ydice = bind(y_dist, rng);
    for (size_t i=0; i<128; i++) {
        size_t x_i = xdice();
        size_t x_j = xdice();
        if (x_i>x_j) std::swap(x_i,x_j);
        size_t y_i = ydice();
        size_t y_j = ydice();
        if (y_i>y_j) std::swap(y_i,y_j);
        auto uniq_values = restricted_unique_range_values(wt,x_i,x_j,y_i,y_j);

        /* verify */
        std::set<value_type> syms;
        for (size_t j=x_i; j<=x_j; j++) {
            if (iv[j] >= y_i && iv[j] <= y_j) syms.insert(iv[j]);
        }
        auto itr = syms.begin();
        auto end = syms.end();
        size_t r = 0;
        while (itr != end) {
            auto value = *itr;
            ASSERT_EQ(value,uniq_values[r]);
            r++;
            itr++;
        }
    }
}

//! Test the load method and intersect
TYPED_TEST(WtByteTest, restricted_unique_range_values)
{
    TypeParam wt;
    test_range_unique_values<TypeParam>(wt);
}


template<class t_wt>
void
test_lex_count(typename std::enable_if<!(t_wt::lex_ordered), t_wt>::type&)
{
    // lex_count not implemented
}

template<class t_wt>
void
test_lex_count(typename std::enable_if<t_wt::lex_ordered, t_wt>::type& wt)
{
    typedef typename t_wt::value_type value_type;
    ASSERT_TRUE(load_from_file(wt, temp_file));
    int_vector<8> text;
    ASSERT_TRUE(load_vector_from_file(text, test_file, 1));
    if (wt.size()) {
        std::mt19937_64 rng;
        std::uniform_int_distribution<uint64_t> distribution(0, wt.size());
        auto dice = bind(distribution, rng);
        for (size_type t=0; t<1000; ++t) {
            size_type i = dice();
            size_type j = dice();
            if (j<i) {
                std::swap(j,i);
            }
            std::vector<size_type> rank_c_i_n(256,0);
            std::vector<size_type> rank_c_j_n(256,0);
            for (size_type c=0; c<256; ++c) {
                rank_c_i_n[c] = wt.rank(i,(value_type)c);
                rank_c_j_n[c] = wt.rank(j,(value_type)c);
            }
            size_type num_i_s = 0;
            size_type num_j_s = 0;
            size_type num_c = 0;
            size_type num_s = 0;
            size_type num_g = j-i;
            for (size_type c=0; c<256; ++c) {
                // Test lex_count
                num_s += num_c;
                num_c = rank_c_j_n[c]-rank_c_i_n[c];
                num_g -= num_c;
                auto res = wt.lex_count(i, j, (value_type)c);
                ASSERT_EQ(rank_c_i_n[c], std::get<0>(res));
                ASSERT_EQ(num_s, std::get<1>(res));
                ASSERT_EQ(num_g, std::get<2>(res));
                // Test lex_smaller_count
                auto res2 = wt.lex_smaller_count(i, (value_type)c);
                ASSERT_EQ(rank_c_i_n[c], std::get<0>(res2)) << "lex_smaller_count(" << i << "," << c << ")";
                ASSERT_EQ(num_i_s, std::get<1>(res2)) << "lex_smaller_count(" << i << "," << c << ")";
                num_i_s += rank_c_i_n[c];
                auto res3 = wt.lex_smaller_count(j, (value_type)c);
                ASSERT_EQ(rank_c_j_n[c], std::get<0>(res3)) << "lex_smaller_count(" << i << "," << c << ")";
                ASSERT_EQ(num_j_s, std::get<1>(res3)) << "lex_smaller_count(" << i << "," << c << ")";
                num_j_s += rank_c_j_n[c];
            }
        }
    }
}

//! Test lex_count method
TYPED_TEST(WtByteTest, LexCount)
{
    TypeParam wt;
    test_lex_count<TypeParam>(wt);
}

TYPED_TEST(WtByteTest, CreatePartiallyTest)
{
    int_vector_buffer<8> text_buf(test_file, std::ios::in, 1024*1024, 8, true);
    int_vector<8> text;
    ASSERT_TRUE(load_vector_from_file(text, test_file, 1));
    size_type n = min(text.size(), (size_type)50);
    text.resize(n);
    TypeParam wt(text_buf, n);
    compare_wt(text, wt);
}

TYPED_TEST(WtByteTest, DeleteTest)
{
    sdsl::remove(temp_file);
}

}  // namespace

int main(int argc, char** argv)
{
    ::testing::InitGoogleTest(&argc, argv);
    if (argc < 3) {
        // LCOV_EXCL_START
        cout << "Usage: " << argv[0] << " test_file temp_file [in-memory]" << endl;
        cout << " (1) Generates a WT out of test_file; stores it in temp_file." << endl;
        cout << "     If `in-memory` is specified, the in-memory construction is tested." << endl;
        cout << " (2) Performs tests." << endl;
        cout << " (3) Deletes temp_file." << endl;
        return 1;
        // LCOV_EXCL_STOP
    }
    test_file    = argv[1];
    temp_file    = argv[2];
    in_memory    = argc > 3;
    if (in_memory) {
        int_vector<8> data;
        load_vector_from_file(data, test_file, 1);
        test_file = ram_file_name(test_file);
        store_to_plain_array<uint8_t>(data, test_file);
        temp_file = ram_file_name(temp_file);
    }
    return RUN_ALL_TESTS();
}
