# Supplementary material for: Bitpacking techniques for indexing genomes: I. Hash tables
Source: Algorithms Mol Biol. 2016 Apr 18;11:5. doi: 10.1186/s13015-016-0069-5 (PMC4835851; doi:10.1186/s13015-016-0069-5)
Supplement: Supplementary file 1 — 10.1007/s13015-016-0069-5 Source code. Source code in an archive format, using tar and bzip2, for all bitpacking implementations of hash tables, based on a modification of the SDSL 2.0 package. Package also includes the benchmarking programs used for timing experiments. This is the same package as provided in our companion paper on bitpacking for enhanced suffix arrays. [file 13015_2016_69_MOESM1_ESM.bz2 › sdsl-lite-modified/test/CsaIntTest.cpp]

#include "sdsl/suffix_arrays.hpp"
#include "gtest/gtest.h"
#include <cstdlib>
#include <vector>
#include <string>
#include <algorithm>

namespace
{

using namespace sdsl;
using namespace std;

typedef int_vector<>::size_type size_type;
tMSS    test_case_file_map;
string  test_file;
uint8_t num_bytes;
string  temp_file;
string  temp_dir;
bool in_memory;


template<class T>
class CsaIntTest : public ::testing::Test { };


using testing::Types;

typedef Types<  csa_wt<wt_int<>, 32, 32, sa_order_sa_sampling<>, isa_sampling<>, int_alphabet<> >,
        csa_sada<enc_vector<>, 32, 32, sa_order_sa_sampling<>, isa_sampling<>, int_alphabet<> >,
        csa_bitcompressed<int_alphabet<> >,
        csa_wt<wt_int<rrr_vector<63> >, 8, 8, sa_order_sa_sampling<>, isa_sampling<>, int_alphabet<> >,
        csa_wt<wt_int<>, 16, 16, text_order_sa_sampling<>, text_order_isa_sampling_support<>, int_alphabet<> >,
        csa_sada<enc_vector<>, 32, 32, text_order_sa_sampling<>, isa_sampling<>, int_alphabet<> >
        > Implementations;

TYPED_TEST_CASE(CsaIntTest, Implementations);

TYPED_TEST(CsaIntTest, CreateAndStoreTest)
{
    static_assert(sdsl::util::is_regular<TypeParam>::value, "Type is not regular");
    TypeParam csa;
    cache_config config(false, temp_dir, util::basename(test_file));
    construct(csa, test_file, config, num_bytes);
    test_case_file_map = config.file_map;
    ASSERT_TRUE(store_to_file(csa, temp_file));
}

//! Test access methods
TYPED_TEST(CsaIntTest, Sigma)
{
    TypeParam csa;
    ASSERT_TRUE(load_from_file(csa, temp_file));
    int_vector<> text;
    load_vector_from_file(text, test_file, num_bytes);
    text.resize(text.size()+1);
    text[text.size()-1] = 0;    // add 0-character at the end
    size_type n = text.size();
    ASSERT_EQ(n, csa.size());
    std::set<uint64_t> occur;
    size_type sigma = 0;
    for (size_type j=0; j<n; ++j) {
        if (occur.end() == occur.find(text[j])) {
            occur.insert(text[j]);
            ++sigma;
        }
    }
    ASSERT_EQ(sigma, csa.sigma);
}

//! Test suffix array access methods
TYPED_TEST(CsaIntTest, SaAccess)
{
    TypeParam csa;
    ASSERT_TRUE(load_from_file(csa, temp_file));
    int_vector<> sa;
    load_from_file(sa, test_case_file_map[conf::KEY_SA]);
    size_type n = sa.size();
    ASSERT_EQ(n, csa.size());
    for (size_type j=0; j<n; ++j) {
        ASSERT_EQ(sa[j], csa[j])<<" j="<<j;
    }
}


//! Test inverse suffix access methods
TYPED_TEST(CsaIntTest, IsaAccess)
{
    TypeParam csa;
    ASSERT_TRUE(load_from_file(csa, temp_file));
    int_vector<> isa;
    size_type n = 0;
    {
        int_vector<> sa;
        load_from_file(sa, test_case_file_map[conf::KEY_SA]);
        n = sa.size();
        ASSERT_EQ(n, csa.size());
        isa = sa;
        for (size_type j=0; j<n; ++j) {
            isa[sa[j]] = j;    // calculate inverse suffix array
        }
    }
    for (size_type j=0; j<n; ++j) {
        ASSERT_EQ(isa[j], csa.isa[j])<<" j="<<j;
    }
}

//! Test Burrows-Wheeler access methods
TYPED_TEST(CsaIntTest, BwtAccess)
{
    if (test_case_file_map.end() != test_case_file_map.find(conf::KEY_BWT_INT)) {
        TypeParam csa;
        ASSERT_TRUE(load_from_file(csa, temp_file));
        int_vector<> bwt;
        load_from_file(bwt, test_case_file_map[conf::KEY_BWT_INT]);
        size_type n = bwt.size();
        ASSERT_EQ(n, csa.size());
        for (size_type j=0; j<n; ++j) {
            ASSERT_EQ(bwt[j], csa.bwt[j])<<" j="<<j;
        }
    }
}

TYPED_TEST(CsaIntTest, FAccess)
{
    if (test_case_file_map.end() != test_case_file_map.find(conf::KEY_TEXT_INT)) {
        TypeParam csa;
        ASSERT_TRUE(load_from_file(csa, temp_file));
        int_vector<> text;
        load_from_file(text, test_case_file_map[conf::KEY_TEXT_INT]);
        std::sort(begin(text),end(text));
        size_type n = text.size();
        ASSERT_EQ(n, csa.size());
        for (size_type j=0; j<n; j+=200) {
            ASSERT_EQ(text[j], csa.F[j])<<" j="<<j;
        }
    }
}

//! Test text access methods
TYPED_TEST(CsaIntTest, TextAccess)
{
    if (test_case_file_map.end() != test_case_file_map.find(conf::KEY_TEXT_INT)) {
        TypeParam csa;
        ASSERT_TRUE(load_from_file(csa, temp_file));
        int_vector<> text;
        load_from_file(text, test_case_file_map[conf::KEY_TEXT_INT]);
        size_type n = text.size();
        ASSERT_EQ(n, csa.size());
        for (size_type j=0; j<n; ++j) {
            ASSERT_EQ(text[j], csa.text[j])<<" j="<<j;
        }
        auto len = std::min(csa.size(),
                            std::max(csa.size()/10, (decltype(csa.size()))20));
        auto ex_text = extract(csa, 0, len-1);
        for (size_type j=0; j<len; ++j) {
            ASSERT_EQ(text[j], ex_text[j])<<" j="<<j;
        }
        if ( n > 0 ){
            auto c_out_of_range = (*std::max_element(text.begin(), text.end()))+1;
            auto cnt = count(csa, {c_out_of_range});
            ASSERT_EQ(0ULL, cnt) << " c_out_of_range="<<c_out_of_range<<" text="<<csa.text; 
        }
    }
}

//! Test Psi access methods
TYPED_TEST(CsaIntTest, PsiAccess)
{
    if (test_case_file_map.end() != test_case_file_map.find(conf::KEY_PSI)) {
        TypeParam csa;
        ASSERT_TRUE(load_from_file(csa, temp_file));
        int_vector<> psi;
        load_from_file(psi, test_case_file_map[conf::KEY_PSI]);
        size_type n = psi.size();
        ASSERT_EQ(n, csa.size());
        for (size_type j=0; j<n; ++j) {
            ASSERT_EQ(psi[j], csa.psi[j])<<" j="<<j;
        }
    }
}

//! Test if Psi[LF[i]]=i
TYPED_TEST(CsaIntTest, PsiLFAccess)
{
    TypeParam csa;
    ASSERT_TRUE(load_from_file(csa, temp_file));
    for (size_type j=0; j<csa.size(); ++j) {
        size_type lf = csa.lf[j];
        ASSERT_TRUE(lf < csa.size());
        ASSERT_EQ(j, csa.psi[lf])<<" j="<<j;
    }
}


//! Test access after swap
TYPED_TEST(CsaIntTest, SwapTest)
{
    TypeParam csa1;
    ASSERT_TRUE(load_from_file(csa1, temp_file));
    TypeParam csa2;
    csa1.swap(csa2);
    int_vector<> sa;
    load_from_file(sa, test_case_file_map[conf::KEY_SA]);
    size_type n = sa.size();
    ASSERT_EQ(n, csa2.size());
    for (size_type j=0; j<n; ++j) {
        ASSERT_EQ((typename TypeParam::value_type)sa[j], csa2[j]);
    }
}

TYPED_TEST(CsaIntTest, DeleteTest)
{
    sdsl::remove(temp_file);
    util::delete_all_files(test_case_file_map);
}

}  // namespace

int main(int argc, char** argv)
{
    ::testing::InitGoogleTest(&argc, argv);
    if (argc < 4) {
        // LCOV_EXCL_START
        cout << "Usage: " << argv[0] << " test_file num_bytes temp_file tmp_dir" << endl;
        cout << " (1) Generates a CSA out of test_file; stores it in temp_file." << endl;
        cout << "     Temporary files (SA/BWT/TEXT) are stored in tmp_dir." << endl;
        cout << "     num_bytes specifies who many bytes make a symbol in the"<< endl;
        cout << "     input sequence" << endl;
        cout << "     If `in-memory` is specified, the in-memory construction is tested." << endl;
        cout << " (2) Performs tests." << endl;
        cout << " (3) Deletes temp_file." << endl;
        return 1;
        // LCOV_EXCL_STOP
    }
    test_file = argv[1];
    num_bytes = atoi(argv[2]);
    temp_file = argv[3];
    temp_dir  = argv[4];
    in_memory    = argc > 5;
    if (in_memory) {
        temp_dir = "@";
        int_vector<> data;
        load_vector_from_file(data, test_file, num_bytes);
        test_file = ram_file_name(test_file);
        switch (num_bytes) {
            case 0: store_to_file(data, test_file); break;
            case 1: store_to_plain_array<uint8_t>(data, test_file); break;
            case 2: store_to_plain_array<uint16_t>(data, test_file); break;
            case 3: store_to_plain_array<uint32_t>(data, test_file); break;
            case 4: store_to_plain_array<uint64_t>(data, test_file); break;
        }
        temp_file = ram_file_name(temp_file);
    }
    return RUN_ALL_TESTS();
}
