# Supplementary material for: Bitpacking techniques for indexing genomes: I. Hash tables
Source: Algorithms Mol Biol. 2016 Apr 18;11:5. doi: 10.1186/s13015-016-0069-5 (PMC4835851; doi:10.1186/s13015-016-0069-5)
Supplement: Supplementary file 1 — 10.1007/s13015-016-0069-5 Source code. Source code in an archive format, using tar and bzip2, for all bitpacking implementations of hash tables, based on a modification of the SDSL 2.0 package. Package also includes the benchmarking programs used for timing experiments. This is the same package as provided in our companion paper on bitpacking for enhanced suffix arrays. [file 13015_2016_69_MOESM1_ESM.bz2 › sdsl-lite-modified/test/K2TreapTest.cpp]

#include "sdsl/k2_treap.hpp"
#include "sdsl/bit_vectors.hpp"
#include "gtest/gtest.h"
#include <vector>
#include <tuple>
#include <string>
#include <algorithm> // for std::min. std::sort
#include <random>

namespace
{

using namespace sdsl;
using namespace std;

typedef int_vector<>::size_type size_type;

string test_file;
string temp_file;
bool in_memory;

template<class T>
class K2TreapTest : public ::testing::Test { };

using testing::Types;

typedef Types<
k2_treap<2, bit_vector>,
         k2_treap<2, rrr_vector<63>>,
         k2_treap<3, bit_vector>,
         k2_treap<4, rrr_vector<63>>,
         k2_treap<5, rrr_vector<63>>,
         k2_treap<6, rrr_vector<63>>,
         k2_treap<16, rrr_vector<63>>
         > Implementations;

TYPED_TEST_CASE(K2TreapTest, Implementations);

TYPED_TEST(K2TreapTest, CreateAndStoreTest)
{
    TypeParam k2treap;
    construct(k2treap, test_file);
    ASSERT_TRUE(store_to_file(k2treap, temp_file));
}

template<class t_k2treap>
void topk_test(
    const t_k2treap& k2treap,
    complex<uint64_t> min_xy,
    complex<uint64_t> max_xy,
    const int_vector<>& x,
    const int_vector<>& y,
    const int_vector<>& w)
{
    auto res_it = top_k(k2treap, {real(min_xy),imag(min_xy)}, {real(max_xy),imag(max_xy)});
    typedef tuple<uint64_t, uint64_t, uint64_t> t_xyw;
    vector<t_xyw> vec;
    for (uint64_t i = 0; i < x.size(); ++i) {
        if (x[i] >= real(min_xy) and x[i] <= real(max_xy)
            and y[i] >= imag(min_xy) and y[i] <= imag(max_xy)) {
            vec.emplace_back(x[i], y[i], w[i]);
        }
    }
    sort(vec.begin(), vec.end(), [](const t_xyw& a, const t_xyw& b) {
        if (get<2>(a) != get<2>(b))
            return get<2>(a) > get<2>(b);
        else if (get<0>(a) != get<0>(b))
            return get<0>(a) < get<0>(b);
        return get<1>(a) < get<1>(b);
    });
    uint64_t cnt = 0;
    while (res_it) {
        ASSERT_TRUE(cnt < vec.size());
        auto p = *res_it;
        ASSERT_EQ(get<2>(vec[cnt]), p.second);
        ASSERT_EQ(get<0>(vec[cnt]), real(p.first));
        ASSERT_EQ(get<1>(vec[cnt]), imag(p.first));
        ++res_it;
        ++cnt;
    }
    ASSERT_FALSE(res_it);
}

TYPED_TEST(K2TreapTest, SizeAndTopk)
{
    TypeParam k2treap;
    ASSERT_TRUE(load_from_file(k2treap, temp_file));
    int_vector<> x,y,w;
    ASSERT_TRUE(load_from_file(x, test_file+".x"));
    ASSERT_TRUE(load_from_file(y, test_file+".y"));
    ASSERT_EQ(x.size(), y.size());
    ASSERT_TRUE(load_from_file(w, test_file+".w"));
    ASSERT_EQ(x.size(), w.size());
    ASSERT_EQ(x.size(), k2treap.size());
    uint64_t maxx=0, maxy=0;
    if (x.size() > 0) {
        maxx =  *max_element(x.begin(), x.end());
        maxy =  *max_element(y.begin(), y.end());
    }
    uint64_t minx=0, miny=0;
    topk_test(k2treap, {minx,maxx}, {miny,maxy}, x, y, w);

    if (x.size() > 0) {
        std::mt19937_64 rng;
        std::uniform_int_distribution<uint64_t> distribution(0, x.size()-1);
        auto dice = bind(distribution, rng);
        for (size_t i=0; i<20; ++i) {
            auto idx = dice();
            uint64_t xx = x[idx];
            uint64_t yy = y[idx];
            uint64_t dd = 20;
            uint64_t minx=0, miny=0, maxx=xx+dd, maxy=yy+dd;
            if (xx >= dd)
                minx = xx - dd;
            if (y >= dd)
                miny = yy - dd;
            topk_test(k2treap, {minx, miny}, {maxx,maxy}, x, y, w);
        }
    }
}

template<class t_k2treap>
void range3d_test(
    const t_k2treap& k2treap,
    complex<uint64_t> min_xy,
    complex<uint64_t> max_xy,
    complex<uint64_t> z,
    const int_vector<>& x,
    const int_vector<>& y,
    const int_vector<>& w)
{
    auto res_it = range_3d(k2treap, {real(min_xy),imag(min_xy)},
    {real(max_xy),imag(max_xy)},
    {real(z), imag(z)});
    typedef tuple<uint64_t, uint64_t, uint64_t> t_xyw;
    vector<t_xyw> vec;
    for (uint64_t i = 0; i < x.size(); ++i) {
        if (x[i] >= real(min_xy) and x[i] <= real(max_xy)
            and y[i] >= imag(min_xy) and y[i] <= imag(max_xy)) {
            vec.emplace_back(x[i], y[i], w[i]);
        }
    }
    sort(vec.begin(), vec.end(), [](const t_xyw& a, const t_xyw& b) {
        if (get<2>(a) != get<2>(b))
            return get<2>(a) > get<2>(b);
        else if (get<0>(a) != get<0>(b))
            return get<0>(a) < get<0>(b);
        return get<1>(a) < get<1>(b);
    });
    uint64_t cnt = 0;
    while (res_it) {
        ASSERT_TRUE(cnt < vec.size());
        auto p = *res_it;
        ASSERT_EQ(get<2>(vec[cnt]), p.second);
        ASSERT_EQ(get<0>(vec[cnt]), real(p.first));
        ASSERT_EQ(get<1>(vec[cnt]), imag(p.first));
        ++res_it;
        ++cnt;
    }
    ASSERT_FALSE(res_it);
}

TYPED_TEST(K2TreapTest, Range3d)
{
    TypeParam k2treap;
    ASSERT_TRUE(load_from_file(k2treap, temp_file));
    int_vector<> x,y,w;
    ASSERT_TRUE(load_from_file(x, test_file+".x"));
    ASSERT_TRUE(load_from_file(y, test_file+".y"));
    ASSERT_EQ(x.size(), y.size());
    ASSERT_TRUE(load_from_file(w, test_file+".w"));
    ASSERT_EQ(x.size(), w.size());
    ASSERT_EQ(x.size(), k2treap.size());
    if (x.size() > 0) {
        std::mt19937_64 rng;
        std::uniform_int_distribution<uint64_t> distribution(0, x.size()-1);
        auto dice = bind(distribution, rng);
        for (size_t i=0; i<20; ++i) {
            auto idx = dice();
            uint64_t xx = x[idx];
            uint64_t yy = y[idx];
            uint64_t ww = w[idx];
            uint64_t dd = 20;
            uint64_t dw = 100;
            uint64_t minx=0, miny=0, maxx=xx+dd, maxy=yy+dd, minw=0, maxw=ww+dw;
            if (xx >= dd)
                minx = xx - dd;
            if (yy >= dd)
                miny = yy - dd;
            if (ww >= dw)
                minw = ww - dw;
            range3d_test(k2treap, {minx, miny}, {maxx,maxy}, {minw,maxw}, x, y, w);
        }
    }
}

template<class t_k2treap>
void count_test(
    const t_k2treap& k2treap,
    complex<uint64_t> min_xy,
    complex<uint64_t> max_xy,
    const int_vector<>& x,
    const int_vector<>& y)
{
    uint64_t cnt = 0;
    for (uint64_t i = 0; i < x.size(); ++i) {
        if (x[i] >= real(min_xy) and x[i] <= real(max_xy)
            and y[i] >= imag(min_xy) and y[i] <= imag(max_xy)) {
            ++cnt;
        }
    }
    ASSERT_EQ(cnt, count(k2treap, {real(min_xy),imag(min_xy)}, {real(max_xy),imag(max_xy)}));
}

TYPED_TEST(K2TreapTest, Count)
{
    TypeParam k2treap;
    ASSERT_TRUE(load_from_file(k2treap, temp_file));
    int_vector<> x,y;
    ASSERT_TRUE(load_from_file(x, test_file+".x"));
    ASSERT_TRUE(load_from_file(y, test_file+".y"));
    ASSERT_EQ(x.size(), y.size());
    ASSERT_EQ(x.size(), k2treap.size());
    if (x.size() > 0) {
        std::mt19937_64 rng;
        std::uniform_int_distribution<uint64_t> distribution(0, x.size()-1);
        auto dice = bind(distribution, rng);
        for (size_t i=0; i<3; ++i) {
            auto idx1 = dice();
            auto idx2 = dice();
            uint64_t x1 = x[idx1];
            uint64_t y1 = y[idx1];
            uint64_t x2 = x[idx2];
            uint64_t y2 = y[idx2];
            count_test(k2treap, {std::min(x1,x2), std::min(y1,y2)}, {std::max(x1,x2),std::max(y1,y2)}, x, y);
        }
    }
}


}  // namespace

int main(int argc, char** argv)
{
    ::testing::InitGoogleTest(&argc, argv);
    if (argc < 3) {
        // LCOV_EXCL_START
        cout << "Usage: " << argv[0] << " file temp_file [in-memory]" << endl;
        cout << " (1) Generates a k2-treap out of file.x, file.y, and file.w." << endl;
        cout << "     Result is stored in temp_file." << endl;
        cout << "     If `in-memory` is specified, the in-memory construction is tested." << endl;
        cout << " (2) Performs tests." << endl;
        cout << " (3) Deletes temp_file." << endl;
        return 1;
        // LCOV_EXCL_STOP
    }
    test_file    = argv[1];
    temp_file    = argv[2];
    in_memory    = argc > 3;
    if (in_memory) {
        auto load_and_store_in_mem = [&](string suf) {
            int_vector<> data;
            string file = temp_file + suf;
            load_vector_from_file(data,file);
            string ram_file = ram_file_name(file);
            store_to_file(data, ram_file);
        };
        load_and_store_in_mem("x");
        load_and_store_in_mem("y");
        load_and_store_in_mem("w");
        temp_file = ram_file_name(temp_file);
    }
    return RUN_ALL_TESTS();
}
