# Supplementary material for: Bitpacking techniques for indexing genomes: I. Hash tables
Source: Algorithms Mol Biol. 2016 Apr 18;11:5. doi: 10.1186/s13015-016-0069-5 (PMC4835851; doi:10.1186/s13015-016-0069-5)
Supplement: Supplementary file 1 — 10.1007/s13015-016-0069-5 Source code. Source code in an archive format, using tar and bzip2, for all bitpacking implementations of hash tables, based on a modification of the SDSL 2.0 package. Package also includes the benchmarking programs used for timing experiments. This is the same package as provided in our companion paper on bitpacking for enhanced suffix arrays. [file 13015_2016_69_MOESM1_ESM.bz2 › sdsl-lite-modified/benchmark/README.md]

# Benchmarks for sdsl data structures

This directory contains a set of benchmarks for [sdsl][sdsl]
data structures. Each benchmark is in its own subdirectory and
so far we have:

* [indexing_count](./indexing_count): Evaluates the performance
  of count queries on different FM-Indexes/CSAs. Count query
  means _How many times occurs my pattern P in the text T?_
* [indexing_extract](./indexing_extract): Evaluates the performance
  of extracting continues sequences of text out of FM-Indexes/CSAs.
* [indexing_locate](./indexing_locate): Evaluates the performance
  of _locate queries_ on different FM-Indexes/CSAs. Locate query
  means _At which positions does pattern P occure in T?_
* [rrr_vector](./rrr_vector): Evaluates the performance of
  the ![H_0](http://latex.codecogs.com/gif.latex?H_0)-compressed
  bitvector [rrr_vector](../include/sdsl/rrr_vector.hpp).
  Operations `access`, `rank`, and `select` are benchmarked on
  different inputs.
* [wavelet_trees](./wavelet_trees): Evaluates the performance of wavelet trees. 

You can executed the benchmarks by calling `make timing`
in the specific subdirectory. 
Test inputs will be automatically generated or downloaded
from internet sources, such as the excellent [Pizza&Chili][pz] 
website, and stored in the [data](./data) directory.

Directory [tmp](./tmp) is used to store temporary files (like
plain suffix arrays) which are used to generate compressed
structures. 

## Prerequisites

The following tools, which are available as packages for Mac OS X and
most Linux distributions, are required:

 * [cURL][CURL] is required by the test input download script.
 * [gzip][GZIP] is required to extract compressed files.

## Literature

The benchmark code originates from the following article and can be used
to easily reproduce the results presented in the paper.


Simon Gog, Matthias Petri: _Optimized Succinct Data Structures for Massive Data_. 2013.
Accepted for publication in Software, Practice and Experience. 
[Preprint][PP]


## Author

Simon Gog (simon.gog@gmail.com)

[sdsl]: https://github.com/simongog/sdsl "sdsl"
[pz]: http://pizzachili.di.unipi.it "Pizza&Chili"
[PP]: http://people.eng.unimelb.edu.au/sgog/optimized.pdf "Preprint"
[CURL]: http://curl.haxx.se/ "cURL"
[GZIP]: http://www.gnu.org/software/gzip/ "Gzip Compressor"
