# Supplementary material for: Bitpacking techniques for indexing genomes: I. Hash tables
Source: Algorithms Mol Biol. 2016 Apr 18;11:5. doi: 10.1186/s13015-016-0069-5 (PMC4835851; doi:10.1186/s13015-016-0069-5)
Supplement: Supplementary file 1 — 10.1007/s13015-016-0069-5 Source code. Source code in an archive format, using tar and bzip2, for all bitpacking implementations of hash tables, based on a modification of the SDSL 2.0 package. Package also includes the benchmarking programs used for timing experiments. This is the same package as provided in our companion paper on bitpacking for enhanced suffix arrays. [file 13015_2016_69_MOESM1_ESM.bz2 › sdsl-lite-modified/benchmark/wavelet_trees/visualize/wt.R]

require(tikzDevice)
source("../../basic_functions.R")

tex_file = "wt.tex"

tc_config <- readConfig("../test_case.config",c("TC_ID","PATH","LATEX_NAME","URL","TC_TYPE"))

open_tikz <- function( file_name ){
    tikz(file_name, width = 5.5, height = 7.5 , standAlone = F) 
}

x_for_bar<-function(value){
	c(0,0,value,value)
}

y_for_bar<-function(offset){
	c(offset,offset+0.4,offset+0.4,offset)	
}

#Method which plots the size figure
plot_size_figure <-function(data,heading,ylab=F){

	#set margin
	par(mar=c(3,2,3,0))
	if(ylab){
		par(mar=c(3,10,3,0))
	}

	plot(c(),c(),ylim=c(0,(length(data)*0.5)+0.2),xlim=c(0,max(101,(max(data)+1))),xlab="",ylab="",xaxt="n",yaxt="n")

	#label y-axis
	if(ylab){
		axis( 2, at =seq(0.3,(length(data)*0.5)+0.2,0.5), label=colnames(data),las=1)
	}
	#label x-axis
	axis(1)
	mtext("Size relative to original file size", side=1, line=2)

	#draw bars
	offset=0.1
	for(time in data){
		polygon( x_for_bar(time),y_for_bar(offset), border=NA, col="grey")
		offset=offset+0.5
	}

    #abline(v=c(axis(1)/2,max(axis(1)/2)+axis(1)/2), col="gray")
    abline(v=c(axis(1),axis(1)+(axis(1)[2]-axis(1)[1])/2),col="gray")
	abline(v=100, col="red")
	draw_figure_heading(heading)
}

#Method which plots the a time figure
plot_time_figure <-function(data,heading,ylab=T,xlab=T,constructor=F,xmax=max(data)){
	#set margin
	par(mar=c(3,2,2,0))
	if(ylab){
		par(mar=c(3,10,2,0))
	}

	plot(c(),c(),ylim=c(0,(length(data)*0.5)+0.2),xlim=c(0,(xmax*1.02)),xlab="",ylab="",xaxt="n",yaxt="n")

	#label y-axis
	if(ylab){
		axis( 2, at =seq(0.3,(length(data)*0.5)+0.2,0.5), label=colnames(data),las=1)		
	}	
	#label x-axis
	axis(1)
    abline(v=c(axis(1),axis(1)+(axis(1)[2]-axis(1)[1])/2),col="gray")
	if(xlab){
		mtext("Time in microseconds", side=1, line=2)
	}
	if(constructor){
		mtext("Time in seconds", side=1, line=2)
	}

	#draw bars
	offset=0.1
	for(time in data){
		polygon( x_for_bar(time),y_for_bar(offset), border=NA, col="grey")
		offset=offset+0.5
	}

	draw_figure_heading(heading)
}


#read header
tex_doc <- paste(readLines("wt-header.tex"),collapse="\n")

tex_doc<-paste(tex_doc,"\\section{Result of the Wavelet Tree benchmark}")


maindata <- data_frame_from_key_value_pairs( "../results/all.txt" )

#create two pages for each test case
#for(tc in tc_config[['TC_ID']]){
for(tc in unique(maindata$TC_ID)){

	data<-maindata[maindata$TC_ID==tc,]
	id <-data[['WT_TEX_NAME']]
	xmax<-max(data[c('access_time','rank_time','select_time','inverse_select_time','lex_count_time','lex_smaller_count_time')])

	#first page start 
	fig_name <- paste("fig-page1-",tc,".tex",sep="")
	tex_doc<-paste(tex_doc,"\\subsection{Test case: {\\sc ",data[['TC_TEX_NAME']],"}}")

	open_tikz( fig_name )

	layout(matrix(c(1,2,3,4,5,6), 3, 2, byrow = TRUE),
	   widths=c(1.35,1), heights=c(1,1,1))

	#access-plot
	a <-data['access_time']
	rownames(a)<-id
	plot_time_figure(t(a),"\\tt{access}",xlab=F,xmax=xmax)

	#rank-plot
	rank <-data['rank_time']
	rownames(rank)<-id
	plot_time_figure(t(rank),"\\tt{rank}",ylab=F,xlab=F,xmax=xmax)

	#select-plot
	s <-data['select_time']
	rownames(s)<-id
	plot_time_figure(t(s),"\\tt{select}",xlab=F,xmax=xmax)

	#inverse-select-plot
	is <-data['inverse_select_time']
	rownames(is)<-id
	plot_time_figure(t(is),"\\tt{inverse\\_select}",xlab=F,ylab=F,xmax=xmax)

	#lex-count-plot
	lc <-data['lex_count_time']
	rownames(lc)<-id
	plot_time_figure(t(lc),"\\tt{lex\\_count}",xmax=xmax)

	#lex-smaller-count-plot
	lsc <-data['lex_smaller_count_time']
	rownames(lsc)<-id
	plot_time_figure(t(lsc),"\\tt{lex\\_smaller\\_count}",ylab=F,xmax=xmax)
	
	old<-par()
	dev.off()
	tex_doc <- paste(tex_doc,"\\begin{figure}[H]
					 \\input{",fig_name,"}
					 \\end{figure}")
	#first page end

	#second page start
	fig_name <- paste("fig-page2-",tc,".tex",sep="")
	open_tikz( fig_name )

	layout(matrix(c(1,2,3,4,5,6), 3, 2, byrow = TRUE),
	   widths=c(1.35,1), heights=c(1,1,1))

	#interval-symbols-plot
	ivs <-data['interval_symbols_time']
	rownames(ivs)<-id
	plot_time_figure(t(ivs),"\\tt{interval\\_symbols}",xmax=max(xmax,max(ivs)))

	#constructor-plot
	con <-data['constructs_time']
	rownames(con)<-id
	plot_time_figure(t(con),"\\tt{construct}",ylab=F,xlab=F,constructor=T)

	#construction-size-plot
	tsize<-data[[1,'TC_SIZE']]
	consize <-(data['constructs_space']/tsize)*100	
	rownames(consize)<-id

	plot_size_figure(t(consize),"\\tt{construction space}",ylab=T)

	#size-plot
	tsize<-data[[1,'TC_SIZE']]
	size <-(data['wt_size']/tsize)*100
	rownames(size)<-id

	plot_size_figure(t(size),"\\tt{space}")

	dev.off()
	tex_doc <- paste(tex_doc,"\\begin{figure}[H]	
					 \\input{",fig_name,"}
					 \\end{figure}")
	#second page end
}

#type identification table
tex_doc<-paste(tex_doc,"\\begin{table}[b]
						\\centering",
						typeInfoTable("../wt.config",data[['WT_ID']], 1, 3, 2),
						"\\caption{Wavelet tree identifier and corresponding sdsl-type.}
						\\end{table}")

#read footer+end
tex_doc <- paste(tex_doc, readLines("wt-footer.tex"),collapse="\n")
sink(tex_file)
cat(tex_doc)
sink(NULL)
