# Supplementary material for: Bitpacking techniques for indexing genomes: I. Hash tables
Source: Algorithms Mol Biol. 2016 Apr 18;11:5. doi: 10.1186/s13015-016-0069-5 (PMC4835851; doi:10.1186/s13015-016-0069-5)
Supplement: Supplementary file 1 — 10.1007/s13015-016-0069-5 Source code. Source code in an archive format, using tar and bzip2, for all bitpacking implementations of hash tables, based on a modification of the SDSL 2.0 package. Package also includes the benchmarking programs used for timing experiments. This is the same package as provided in our companion paper on bitpacking for enhanced suffix arrays. [file 13015_2016_69_MOESM1_ESM.bz2 › sdsl-lite-modified/benchmark/wavelet_trees/README.md]

# Benchmarking wavelet trees 

## Methodology

Explored dimensions:
  
  * wavelet tree implementations
  * test cases
  * methods (`access`, `rank`, `select`, `inverse_select`, `interval_symbols`, `lex_count`, `lex_smaller_count`,`construct`) 

## Directory structure

  * [bin](./bin): Contains the executables of the project.
  * [results](./results): Contains the results of the experiments.
  * [src](./src):  Contains the source code of the benchmark.
  * [visualize](./visualize): Contains a `R`-script which generates
							  a report in LaTeX format.

## Prerequisites

  * For the visualization you need the following software:
    - [R][RPJ] with package `tikzDevice`. You can install the
      package by calling 
      `install.packages("filehash", repos="http://cran.r-project.org")`
	  and 
	  `install.packages("tikzDevice", repos="http://R-Forge.R-project.org")`
	  in `R`.
    - [pdflatex][LT] to generate the pdf reports.
		
## Usage

 * `make timing` compiles the programs, downloads or generates
    the test instances, builds the wavelet trees, 
    runs the performance tests and generated a report located at
   `visualize/wt.pdf`. The raw numbers of the timings 
   can be found in the `results/all.txt`. The default benchmark
   took 28 minutes on my machine (MacBookPro Retina 2.6Ghz Intel
   Code i7 16GB 1600 Mhz DDR3, SSD). Have a look at the
   [generated report][RES].
 * All created binaries and test results can be deleted
   by calling `make cleanall`.

## Customization of the benchmark

The project contains several configuration files:
 
  * [wt.config][WTCONFIG]: Specify different wavelet tree implementations.
  * [test_case.config][TCCONF]: Specify test instances by ID, path, LaTeX-name 
                                for the report, and download URL.
  * [compile_options.config][CCONF]: Specify compile options by option string.

Note that the benchmark will execute every combination of wavelet trees and test cases.

[RPJ]: http://www.r-project.org/ "R"
[LT]: http://www.tug.org/applications/pdftex/ "pdflatex"
[WTCONFIG]: ./wt.config "wt.config"
[TCCONF]: ./test_case.config "test_case.config"
[CCONF]: ./compile_options.config "compile_options.config"
[RES]: https://github.com/simongog/simongog.github.com/raw/master/assets/images/wt.pdf "wt.pdf"
