# Supplementary material for: Bitpacking techniques for indexing genomes: I. Hash tables
Source: Algorithms Mol Biol. 2016 Apr 18;11:5. doi: 10.1186/s13015-016-0069-5 (PMC4835851; doi:10.1186/s13015-016-0069-5)
Supplement: Supplementary file 1 — 10.1007/s13015-016-0069-5 Source code. Source code in an archive format, using tar and bzip2, for all bitpacking implementations of hash tables, based on a modification of the SDSL 2.0 package. Package also includes the benchmarking programs used for timing experiments. This is the same package as provided in our companion paper on bitpacking for enhanced suffix arrays. [file 13015_2016_69_MOESM1_ESM.bz2 › sdsl-lite-modified/benchmark/wavelet_trees/Makefile]

include ../../Make.helper
CFLAGS = $(MY_CXX_FLAGS) 
SRC_DIR = src
BIN_DIR = bin
LIBS = -lsdsl 

C_OPTIONS:=$(call config_ids,compile_options.config)
TC_IDS:=$(call config_ids,test_case.config)
WT_IDS:=$(call config_ids,wt.config)

DL = $(foreach TC_ID,$(TC_IDS),\
		$(call config_select,test_case.config,$(TC_ID),2))
DL_BWT = $(foreach TC_ID,$(TC_IDS),../tmp/BWT.$(TC_ID))

WT_EXECS = $(foreach WT_ID,$(WT_IDS),$(BIN_DIR)/build_$(WT_ID))

RES_FILES = $(foreach WT_ID,$(WT_IDS),\
				$(foreach TC_ID,$(TC_IDS),\
					results/$(WT_ID).$(TC_ID)))

BWT_RES_FILES = $(foreach WT_ID,$(WT_IDS),\
					$(foreach TC_ID,$(TC_IDS),\
						results-bwt/$(WT_ID).$(TC_ID)))

RESULT_FILE=results/all.txt

all: execs 

execs: $(WT_EXECS)

timing: execs $(RES_FILES) 
	@cat $(RES_FILES) > $(RESULT_FILE)
	@cd visualize;make

../tmp/BWT.%: $(DL) $(BIN_DIR)/gen_bwt 
	$(eval TC_ID:=$*)
	$(eval TC_PATH:=$(call config_select,test_case.config,$(TC_ID),2))
	$(eval BWT:=$(strip $(call config_select,test_case.config,$(TC_ID),6)))
	$(eval NUM_BYTE:=$(call config_select,test_case.config,$(TC_ID),5))
	@$(BIN_DIR)/gen_bwt $(TC_PATH) ../tmp/BWT.$(TC_ID) ../tmp $(BWT) $(NUM_BYTE)

# Execute $(BIN_DIR)/build_[WT_ID] and write result
results/%: test_case.config $(DL) $(DL_BWT) execs 
	$(eval WT_ID:=$(call dim,1,$*))
	$(eval TC_ID:=$(call dim,2,$*))
	$(eval WT_TEX_NAME:=$(call config_select,wt.config,$(WT_ID),3))
	$(eval TC_TEX_NAME:=$(call config_select,test_case.config,$(TC_ID),3))
	$(eval BWT:=$(strip $(call config_select,test_case.config,$(TC_ID),6)))
	$(eval TC_PATH:=$(if $(findstring BWT,$(BWT)),"../tmp/BWT.$(TC_ID)",$(call config_select,test_case.config,$(TC_ID),2)))
	$(eval TC_TYPE:=$(call config_select,test_case.config,$(TC_ID),5))
	$(eval TC_SIZE:=$(shell wc -c <$(TC_PATH)))
	$(eval ARGS:=$(TC_PATH) $(TC_TYPE) $(TC_ID) $(WT_ID))
	@echo "Running bin/build_$(WT_ID) on $(TC_ID)"
	@echo "# WT_ID = $(WT_ID)" > $@
	@echo "# TC_ID = $(TC_ID)" >> $@
	@echo "# WT_TEX_NAME = $(WT_TEX_NAME)">>$@
	@echo "# TC_TEX_NAME = $(TC_TEX_NAME)">>$@
	@echo "# TC_SIZE = $(TC_SIZE)">>$@
	@$(BIN_DIR)/build_$(WT_ID) $(ARGS) >> $@	

# $(BIN_DIR)/build_[WT_ID]
$(BIN_DIR)/build_%: $(SRC_DIR)/wt_time_and_space.cpp wt.config 
	$(eval WT_ID:=$(call dim,1,$*))
	$(eval WT_TYPE:=$(call config_select,wt.config,$(WT_ID),2))
	@echo "Compiling build_$*"
	@$(MY_CXX) $(CFLAGS) $(C_OPTIONS) -DWT_TYPE="$(WT_TYPE)" -L$(LIB_DIR)\
		$(SRC_DIR)/wt_time_and_space.cpp -I$(INC_DIR) -o $@ $(LIBS)

$(BIN_DIR)/gen_bwt: $(SRC_DIR)/gen_bwt.cpp
	@$(MY_CXX) $(CFLAGS) $(C_OPTIONS) -L$(LIB_DIR)\
		$(SRC_DIR)/gen_bwt.cpp -I$(INC_DIR) -o $@ $(LIBS) -ldivsufsort -ldivsufsort64

include ../Make.download

clean-build:
	@echo "Remove executables"
	rm -f $(BIN_DIR)/build*

clean-result:
	@echo "Remove results"
	rm -f results/*

cleanall: clean-build clean-result 
