# Supplementary material for: Bitpacking techniques for indexing genomes: I. Hash tables
Source: Algorithms Mol Biol. 2016 Apr 18;11:5. doi: 10.1186/s13015-016-0069-5 (PMC4835851; doi:10.1186/s13015-016-0069-5)
Supplement: Supplementary file 1 — 10.1007/s13015-016-0069-5 Source code. Source code in an archive format, using tar and bzip2, for all bitpacking implementations of hash tables, based on a modification of the SDSL 2.0 package. Package also includes the benchmarking programs used for timing experiments. This is the same package as provided in our companion paper on bitpacking for enhanced suffix arrays. [file 13015_2016_69_MOESM1_ESM.bz2 › sdsl-lite-modified/benchmark/wavelet_trees/src/wt_time_and_space.cpp]

#include<iostream>
#include<fstream>
#include<string>
#include<sdsl/wavelet_trees.hpp>
#include<sdsl/wt_helper.hpp>

using namespace std;
using namespace sdsl;
using namespace std::chrono;
using timer = std::chrono::high_resolution_clock;

typedef int_vector<>::size_type size_type;
typedef WT_TYPE::value_type value_type;


// test access
template<class t_wt>
uint64_t test_access(const t_wt& wt, const vector<size_type>& is, uint64_t mask, uint64_t times=100000000)
{
    uint64_t cnt=0;
    for (uint64_t i=0; i<times; ++i) {
        cnt += wt[is[i&mask]];
    }
    return cnt;
}

// test rank
template<class t_wt>
uint64_t test_rank(const t_wt& wt, const vector<size_type>& is, const vector<value_type>& cs, uint64_t mask, uint64_t times=100000000)
{
    uint64_t cnt=0;
    for (uint64_t i=0; i<times; ++i) {
        cnt += wt.rank(is[i&mask], cs[i&mask]);
    }
    return cnt;
}

// test inverse_select
template<class t_wt>
uint64_t test_inverse_select(const t_wt& wt, const vector<size_type>& is, uint64_t mask, uint64_t times=100000000)
{
    uint64_t cnt=0;
    for (uint64_t i=0; i<times; ++i) {
        cnt += wt.inverse_select(is[i&mask]).first;
    }
    return cnt;
}

// test interval_symbols
template<class t_wt>
uint64_t
test_interval_symbols(typename enable_if<!(has_node_type<t_wt>::value),
                      t_wt>::type&, const vector<size_type>&, const vector<size_type>&, size_type&, uint64_t, uint64_t)
{
    return 0; // interval_symbols not implemented
}

template<class t_wt>
uint64_t
test_interval_symbols(typename enable_if<has_node_type<t_wt>::value,
                      t_wt>::type& wt, const vector<size_type>& is, const vector<size_type>& js, size_type& k, uint64_t mask, uint64_t times=100000000)
{
    vector<value_type> tmp(wt.sigma);
    vector<size_type> tmp2(wt.sigma);
    uint64_t cnt=0;
    for (uint64_t i=0; i<times; ++i) {
        interval_symbols(wt, is[i&mask], js[i&mask], k, tmp, tmp2, tmp2);
        cnt += k;
    }
    return cnt;
}

// test lex_count
template<class t_wt>
uint64_t
test_lex_count(typename enable_if<!(t_wt::lex_ordered), t_wt>::type&, const vector<size_type>&, const vector<size_type>&, const vector<value_type>&, uint64_t, uint64_t)
{
    return 0; // lex_count not implemented
}

template<class t_wt>
uint64_t
test_lex_count(typename enable_if<t_wt::lex_ordered, t_wt>::type& wt, const vector<size_type>& is, const vector<size_type>& js, const vector<value_type>& cs, uint64_t mask, uint64_t times=100000000)
{
    uint64_t cnt=0;
    for (uint64_t i=0; i<times; ++i) {
        cnt += get<0>(wt.lex_count(is[i&mask], js[i&mask], cs[i&mask]));
    }
    return cnt;
}

// test lex_smaller_count
template<class t_wt>
uint64_t
test_lex_smaller_count(typename enable_if<!(t_wt::lex_ordered), t_wt>::type&, const vector<size_type>&, const vector<value_type>&, uint64_t, uint64_t)
{
    return 0; // lex_smaller_count not implemented
}

template<class t_wt>
uint64_t
test_lex_smaller_count(typename enable_if<t_wt::lex_ordered, t_wt>::type& wt, const vector<size_type>& is, const vector<value_type>& cs, uint64_t mask, uint64_t times=100000000)
{
    uint64_t cnt=0;
    for (uint64_t i=0; i<times; ++i) {
        cnt += get<0>(wt.lex_smaller_count(is[i&mask], cs[i&mask]));
    }
    return cnt;
}

// test select
template<class t_wt>
uint64_t test_select(const t_wt& wt, const vector<size_type>& is, const vector<value_type>& cs, uint64_t mask, uint64_t times=100000000)
{
    uint64_t cnt=0;
    for (uint64_t i=0; i<times; ++i) {
        cnt += wt.select(is[i&mask], cs[i&mask]);
    }
    return cnt;
}

// generate benchmark input
template<class t_iv>
void random_cs(const t_iv& iv, vector<value_type>& cs)
{
    std::mt19937_64 rng;
    std::uniform_int_distribution<uint64_t> distribution(0, iv.size()-1);
    auto dice = bind(distribution, rng);
    for (uint64_t l = 0; l<cs.size(); ++l) {
        cs[l]=iv[dice()];
    }
}

template<class t_iv>
void random_is_js(const t_iv& iv, vector<size_type>& is, vector<size_type>& js)
{

    std::mt19937_64 rng;
    std::uniform_int_distribution<uint64_t> distribution(0, iv.size()-1);
    auto dice = bind(distribution, rng);
    for (uint64_t l = 0; l<is.size(); ++l) {
        is[l]=dice();
        js[l]=min(is[l]+dice(), iv.size());
    }
}

template<class t_iv>
void prepare_for_select(const t_iv& iv, vector<value_type>& cs, vector<size_type>& is)
{

    uint64_t sigma = 0;
    for (uint64_t i=0; i<iv.size(); ++i) {
        if (sigma < iv[i]) sigma = iv[i];
    }
    ++sigma;

    vector<size_type> symbols(sigma, 0);

    for (uint64_t i=0; i<iv.size(); ++i) {
        ++symbols[iv[i]];
    }

    std::mt19937_64 rng;
    std::uniform_int_distribution<uint64_t> distribution(0, iv.size()-1);
    auto dice = bind(distribution, rng);
    for (uint64_t l = 0; l<cs.size(); ++l) {
        is[l] = dice();
        is[l] = is[l]%symbols[cs[l]]+1;
    }
}

template<class t_wt>
struct wt_trait {
    static uint64_t test_access(const t_wt& wt, const vector<size_type>& is, uint64_t mask, uint64_t times=100000000)
    {
        return ::test_access(wt, is, mask, times);
    }
    static uint64_t test_inverse_select(const t_wt& wt, const vector<size_type>& is, uint64_t mask, uint64_t times=100000000)
    {
        return ::test_inverse_select(wt, is, mask, times);
    }
};

template<class t_rac, class t_bitvector, class t_select, class t_select_zero>
struct wt_trait<wt_gmr_rs<t_rac, t_bitvector, t_select, t_select_zero>> {
    static uint64_t test_access(const wt_gmr_rs<t_rac, t_bitvector, t_select, t_select_zero>&, const vector<size_type>&, uint64_t, uint64_t)
    {
        return 0;
    }
    static uint64_t test_inverse_select(const wt_gmr_rs<t_rac, t_bitvector, t_select, t_select_zero>&, const vector<size_type>&, uint64_t, uint64_t)
    {
        return 0;
    }
};

// argv[1] = test case path  argv[2] = test case type  argv[3] test case name argv[4] wavelet tree id
int main(int argc, char* argv[])
{
    if (argc < 4) {
        cout << "Usage: file num_bytes testcase_name wt_id" << endl;
        return 1;
    }
    uint8_t type = argv[2][0]=='d' ? 'd' : argv[2][0]-'0';
    const uint64_t reps = 100000;
    uint64_t log_s = 20;
    uint64_t mask = (1<<log_s)-1;
    uint64_t check = 0;
    uint64_t size = 1<<log_s;

    // create values
    size_type k = 0;
    vector<value_type> cs(size);
    vector<size_type> is(size);
    vector<size_type> is2(size);
    vector<size_type> js(size);

    {
        int_vector<> iv;
        load_vector_from_file(iv, argv[1], type);
        random_cs(iv, cs);
        random_is_js(iv, is, js);
        prepare_for_select(iv, cs, is2);
    }
    // construct
    memory_monitor::start();
    auto start = timer::now();
    WT_TYPE wt;
    construct(wt, argv[1], type);
    auto stop = timer::now();
    memory_monitor::stop();
    cout << "# constructs_time = " << duration_cast<milliseconds>(stop-start).count()/(double)1000 << endl;
    cout << "# constructs_space = " << memory_monitor::peak() << endl;
    // size
    cout << "# wt_size = " << size_in_bytes(wt) << endl;

    // print structure
    // ofstream out("wt_"+string(argv[4])+"_"+string(argv[3])+".html");
    // write_structure<HTML_FORMAT>(wt, out);

    // access
    start = timer::now();
    check = wt_trait<WT_TYPE>::test_access(wt, is, mask, reps);
    stop = timer::now();
    cout << "# access_time = " << duration_cast<microseconds>(stop-start).count()/(double)reps << endl;
    cout << "# access_check = " << check << endl;

    // rank
    start = timer::now();
    check = test_rank(wt, is, cs, mask, reps);
    stop = timer::now();
    cout << "# rank_time = " << duration_cast<microseconds>(stop-start).count()/(double)reps << endl;
    cout << "# rank_check = " << check << endl;

    // inverse_select
    start = timer::now();
    check = wt_trait<WT_TYPE>::test_inverse_select(wt, is, mask, reps);
    stop = timer::now();
    cout << "# inverse_select_time = " << duration_cast<microseconds>(stop-start).count()/(double)reps << endl;
    cout << "# inverse_select_check = " << check << endl;

    // interval_symbols
    const uint64_t reps_interval_symbols = wt.sigma < 10000 ? reps : reps/100;
    start = timer::now();
    check = test_interval_symbols<WT_TYPE>(wt, is, js, k, mask, reps_interval_symbols);
    stop = timer::now();
    cout << "# interval_symbols_time = " << duration_cast<microseconds>(stop-start).count()/(double)reps_interval_symbols << endl;
    cout << "# interval_symbols_check = " << check << endl;

    // lex_count
    start = timer::now();
    check = test_lex_count<WT_TYPE>(wt, is, js, cs, mask, reps);
    stop = timer::now();
    cout << "# lex_count_time = " << duration_cast<microseconds>(stop-start).count()/(double)reps << endl;
    cout << "# lex_count_check = " << check << endl;

    // lex_smaller_count
    start = timer::now();
    check = test_lex_smaller_count<WT_TYPE>(wt, is, cs, mask, reps);
    stop = timer::now();
    cout << "# lex_smaller_count_time = " << duration_cast<microseconds>(stop-start).count()/(double)reps << endl;
    cout << "# lex_smaller_count_check = " << check << endl;

    // select
    start = timer::now();
    check = test_select(wt, is2, cs, mask, reps);
    stop = timer::now();
    cout << "# select_time = " << duration_cast<microseconds>(stop-start).count()/(double)reps << endl;
    cout << "# select_check = " << check << endl;

    return 0;
}
