# Supplementary material for: Bitpacking techniques for indexing genomes: I. Hash tables
Source: Algorithms Mol Biol. 2016 Apr 18;11:5. doi: 10.1186/s13015-016-0069-5 (PMC4835851; doi:10.1186/s13015-016-0069-5)
Supplement: Supplementary file 1 — 10.1007/s13015-016-0069-5 Source code. Source code in an archive format, using tar and bzip2, for all bitpacking implementations of hash tables, based on a modification of the SDSL 2.0 package. Package also includes the benchmarking programs used for timing experiments. This is the same package as provided in our companion paper on bitpacking for enhanced suffix arrays. [file 13015_2016_69_MOESM1_ESM.bz2 › sdsl-lite-modified/benchmark/wavelet_trees/test_case.config]

# Configuration for test files
# (1) Identifier for test file (consisting of letters, no `.`)
# (2) Path to the test file
# (3) LaTeX name
# (4) Download link (if the test is available online)
# (5) Test file type(0: serialized int_vector<>, 1: byte sequence, 2: 16-bit word sequence, 4: 32-bit word sequence, 8: 64-bit word sequence, d: Parse decimal numbers)
# (6) Input type for wavelet tree construction (PLAIN: (2) is used as input, BWT: The BWT for (2) will be constructed and used as input)
#ENGLISH;../data/english.200MB;english.200MB;http://pizzachili.di.unipi.it/texts/nlang/english.200MB.gz;1;PLAIN
#DBLPXML;../data/dblp.xml.200MB;dblp.xml.200MB;http://pizzachili.di.unipi.it/texts/xml/dblp.xml.200MB.gz;1;PLAIN
#DNA;../data/dna.200MB;dna.200MB;http://pizzachili.di.unipi.it/texts/dna/dna.200MB.gz;1;PLAIN
#PROTEINS;../data/proteins.200MB;proteins.200MB;http://pizzachili.di.unipi.it/texts/protein/proteins.200MB.gz;1;PLAIN
#SOURCES;../data/sources.200MB;sources.200MB;http://pizzachili.di.unipi.it/texts/code/sources.200MB.gz;1;PLAIN
#INFLUENZA;../data/influenza;influenza;http://pizzachili.dcc.uchile.cl/repcorpus/real/influenza.gz;1;PLAIN
#EINSTEIN-de;../data/einstein.de.txt;einstein-de;http://pizzachili.dcc.uchile.cl/repcorpus/real/einstein.de.txt.gz;1;PLAIN
#EINSTEIN-en;../data/einstein.en.txt;einstein-en;http://pizzachili.dcc.uchile.cl/repcorpus/real/einstein.en.txt.gz;1;PLAIN
#PARA;../data/para;para;http://pizzachili.dcc.uchile.cl/repcorpus/real/para.gz;1;PLAIN
#WORLDLEADER;../data/world_leaders;world-leaders;http://pizzachili.dcc.uchile.cl/repcorpus/real/world_leaders.gz;1;PLAIN
#E_COLI;../data/Escherichia_Coli;E.coli;http://pizzachili.dcc.uchile.cl/repcorpus/real/Escherichia_Coli.gz;1;PLAIN
ENWIKISMLINT;../data/enwiki-20130805-pages-articles1.int.sdsl;enwiki-sml-int;http://people.eng.unimelb.edu.au/sgog/data/enwiki-20130805-pages-articles1.int.sdsl.gz;0;PLAIN

#ENGLISH_BWT;../data/english.200MB;english.200MB-bwt;http://pizzachili.di.unipi.it/texts/nlang/english.200MB.gz;1;BWT
#DBLPXML_BWT;../data/dblp.xml.200MB;dblp.xml.200MB-bwt;http://pizzachili.di.unipi.it/texts/xml/dblp.xml.200MB.gz;1;BWT
#DNA_BWT;../data/dna.200MB;dna.200MB-bwt;http://pizzachili.di.unipi.it/texts/dna/dna.200MB.gz;1;BWT
#PROTEINS_BWT;../data/proteins.200MB;proteins.200MB-bwt;http://pizzachili.di.unipi.it/texts/protein/proteins.200MB.gz;1;BWT
#SOURCES_BWT;../data/sources.200MB;sources.200MB-bwt;http://pizzachili.di.unipi.it/texts/code/sources.200MB.gz;1;BWT
#INFLUENZA_BWT;../data/influenza;influenza-bwt;http://pizzachili.dcc.uchile.cl/repcorpus/real/influenza.gz;1;BWT
#EINSTEIN-de_BWT;../data/einstein.de.txt;einstein-de-bwt;http://pizzachili.dcc.uchile.cl/repcorpus/real/einstein.de.txt.gz;1;BWT
#EINSTEIN-en_BWT;../data/einstein.en.txt;einstein-en-bwt;http://pizzachili.dcc.uchile.cl/repcorpus/real/einstein.en.txt.gz;1;BWT
#PARA_BWT;../data/para;para-bwt;http://pizzachili.dcc.uchile.cl/repcorpus/real/para.gz;1;BWT
#WORLDLEADER_BWT;../data/world_leaders;world-leaders-bwt;http://pizzachili.dcc.uchile.cl/repcorpus/real/world_leaders.gz;1;BWT
#E_COLI_BWT;../data/Escherichia_Coli;E.coli-bwt;http://pizzachili.dcc.uchile.cl/repcorpus/real/Escherichia_Coli.gz;1;BWT
