# Supplementary material for: Bitpacking techniques for indexing genomes: I. Hash tables
Source: Algorithms Mol Biol. 2016 Apr 18;11:5. doi: 10.1186/s13015-016-0069-5 (PMC4835851; doi:10.1186/s13015-016-0069-5)
Supplement: Supplementary file 1 — 10.1007/s13015-016-0069-5 Source code. Source code in an archive format, using tar and bzip2, for all bitpacking implementations of hash tables, based on a modification of the SDSL 2.0 package. Package also includes the benchmarking programs used for timing experiments. This is the same package as provided in our companion paper on bitpacking for enhanced suffix arrays. [file 13015_2016_69_MOESM1_ESM.bz2 › sdsl-lite-modified/benchmark/self_delimiting_codes/visualize/self_delimiting_codes.tex]

\documentclass{article}

\usepackage{pgfplots}
\usepackage{pgfplotstable}
\usepackage{booktabs}
\usepackage[section]{placeins}
\pgfplotsset{compat=1.10}

%load necessary data from result and configuration files
\pgfplotstableread[col sep=semicolon,trim cells]{../results/tc.csv}\testcasetable
\pgfplotstableread[col sep=semicolon,trim cells]{../results/vat.csv}\vectortable

%some pgf macros and setups
\pgfplotsset{
    discard if not/.style 2 args={
        x filter/.code={
            \edef\tempa{\thisrow{#1}}
            \edef\tempb{#2}
            \ifx\tempa\tempb
            \else
                \def\pgfmathresult{inf}
            \fi
        }
    },
    small
}
\pgfkeys{/pgf/number format/.cd,fixed,precision=2}

%background
\usetikzlibrary{backgrounds}
\definecolor{graphicbackground}{rgb}{0.96,0.96,0.8}
\pgfkeys{/tikz/.cd,
  background color/.initial=graphicbackground,
  background color/.get=\backcol,
  background color/.store in=\backcol,
}
\tikzset{background rectangle/.style={
    fill=\backcol,
  },
  use background/.style={    
    show background rectangle
  }
}

\begin{document}
\title{Self -- Delimiting Codes Benchmark}

\maketitle

This file contains the results of a benchmark on self delimiting codes 
using \texttt{SDSL} Library. Benchmark tested a list of integer vectors 
for encoding and decoding rates (both measured in Megabytes per second),
and the achieved compression rate (measured in percentage, compared to 
the uncompressed integer vector) on different self -- delimiting codes 
and compression vectors.

\input{testcase.tex}
% iterate over each test case and output its result
\pgfplotstabletypeset[
	begin table=,
	end table=,
	typeset cell/.style={/pgfplots/table/@cell content={\showTestcaseResult{#1}}},
	before row=,
	after row=,
	skip coltypes,
	TeX comment=,
	every head row/.style={output empty row},
	string type,
	]{\testcasetable}

%write some appendix with additional information
\appendix

\section{Vector Assignment Table}
\pgfplotstabletypeset[columns={vector,sdsltype},
		columns/vector/.style={column name=Vector,string type},
		columns/sdsltype/.style={column name=SDSL Type,
			string replace*={_}{\_},
			assign cell content/.code={
			\pgfkeyssetvalue{/pgfplots/table/@cell content}{\texttt{##1}}
			}},
		column type={ll},
		every head row/.style={before row=\toprule,after row=\midrule},
		every last row/.style={after row=\bottomrule},
		row sep=\\,col sep=&
		]{\vectortable}

\section{System Information}
\input{sysinfo.tex}

\end{document}
