# Supplementary material for: Bitpacking techniques for indexing genomes: I. Hash tables
Source: Algorithms Mol Biol. 2016 Apr 18;11:5. doi: 10.1186/s13015-016-0069-5 (PMC4835851; doi:10.1186/s13015-016-0069-5)
Supplement: Supplementary file 1 — 10.1007/s13015-016-0069-5 Source code. Source code in an archive format, using tar and bzip2, for all bitpacking implementations of hash tables, based on a modification of the SDSL 2.0 package. Package also includes the benchmarking programs used for timing experiments. This is the same package as provided in our companion paper on bitpacking for enhanced suffix arrays. [file 13015_2016_69_MOESM1_ESM.bz2 › sdsl-lite-modified/benchmark/self_delimiting_codes/visualize/testcase.tex]

% This file declares a macro for showing the results of one test case.
% macro expects testcase name as parameter.
\newcommand{\showTestcaseResult}[1]{
\section{#1 Result}

%draw first picture containing coding rates
\begin{figure}[htb]
\begin{tikzpicture}[use background]
\begin{axis}[
	width=.75\textwidth,
	xbar, 
	xmin=0,
	xlabel= {Rate (MB/s)},
	xmajorgrids=true,
	enlarge x limits={value=0.2, upper},
	y=1cm,
	enlarge y limits={true, abs value=0.75},
	ytick=data,
	yticklabels from table={\vectortable}{vector},
	y tick label style={major tick length=0pt},
	y dir=reverse,
	legend style={cells={anchor=east},legend pos=outer north east},
	legend reversed=true,
	nodes near coords,
	nodes near coords align={horizontal}]
\addplot[draw=black,fill=red,discard if not={testcase}{#1}] table
	[x=decodingrate,y expr=\coordindex,col sep=semicolon,trim cells] 
	{../results/result.csv};
\addplot[draw=black,fill=blue,discard if not={testcase}{#1}] table
	[x=encodingrate,y expr=\coordindex,col sep=semicolon,trim cells] 
	{../results/result.csv};
\legend{Decoding,Encoding};
\end{axis}
\end{tikzpicture}
\caption{Coding Rates on Testcase #1}
\end{figure}

%and second picture containing compression rate
\begin{figure}[htb]
\begin{tikzpicture}[use background]
\begin{axis}[
	width=.75\textwidth,
	xbar, 
	xmin=0,
	xlabel= {Compression (in percentage)},
	xmajorgrids=true,
	enlarge x limits={value=0.2, upper},
	y=0.6cm,
	enlarge y limits={true, abs value=0.75},
	ytick=data,
	yticklabels from table={\vectortable}{vector},
	y tick label style={major tick length=0pt},
	y dir=reverse,
	nodes near coords,
	nodes near coords align={horizontal}]
\addplot[draw=black,fill=green,discard if not={testcase}{#1}] table
	[x=compressionrate,y expr=\coordindex,col sep=semicolon,trim cells] 
	{../results/result.csv};
\end{axis}
\end{tikzpicture}
\caption{Compression Rate on Testcase #1}
\end{figure}
}
