# Supplementary material for: Bitpacking techniques for indexing genomes: I. Hash tables
Source: Algorithms Mol Biol. 2016 Apr 18;11:5. doi: 10.1186/s13015-016-0069-5 (PMC4835851; doi:10.1186/s13015-016-0069-5)
Supplement: Supplementary file 1 — 10.1007/s13015-016-0069-5 Source code. Source code in an archive format, using tar and bzip2, for all bitpacking implementations of hash tables, based on a modification of the SDSL 2.0 package. Package also includes the benchmarking programs used for timing experiments. This is the same package as provided in our companion paper on bitpacking for enhanced suffix arrays. [file 13015_2016_69_MOESM1_ESM.bz2 › sdsl-lite-modified/benchmark/self_delimiting_codes/README.md]

# Benchmarking wavelet trees 

## Methodology

Explored dimensions:
  
  * self - delimiting code implementations
  * test cases
  * methods (`encoding`, `decoding`) 

## Directory structure

  * [bin](./bin): Contains the executables of the project.
  * [results](./results): Contains the results of the experiments.
  * [src](./src):  Contains the source code of the benchmark.
  * [visualize](./visualize): Contains LaTex files and a makefile for generating a report

## Prerequisites

  * To run the test on larger test cases (>= 200 MB), you should have at least 2 GB 
    of free memory (some vectors have very poor compression).
  * For the visualization you need the following software:
    - [pdflatex][LT] to generate the pdf reports.
    - [pgfplots][PGFP] installed in [LT] to generate plots in pdf reports.
		
## Usage

 * `make timing` compiles the programs, downloads or generates
    the test instances, builds the compression vectors, 
    runs the performance tests and generated a report located at
   `visualize/self_delimiting_codes.pdf`. The raw numbers of the encoding / decoding
   rates and compression can be found in the file `results/result.csv`.
   The used test cases can be found in file `results/tc.csv`.
   The tested vectors can be found in file `results/vat.csv`.
   The default benchmark took 14 minutes on my machine (Asus P50IJ
   Pentium(R) Dual-Core CPU T4500 @ 2.30GHz 2GB).
 * All created binaries and test results can be deleted
   by calling `make cleanall`.

## Customization of the benchmark

The project contains several configuration files:
 
  * [vectors.config][VCONFIG]: Specify different compression vectors and their used coders.
  * [test_case.config][TCCONFIG]: Specify test instances by ID, path, LaTeX-name 
                                for the report, and download URL.
  * [compile_options.config][CCONFIG]: Specify compile options by option string.

Note that the benchmark will execute every combination of vectors and test cases.

[LT]: http://www.tug.org/applications/pdftex/ "pdflatex"
[PGFP]: http://www.ctan.org/pkg/pgfplots "pgfplots"
[VCONFIG]: ./vectors.config "vectors.config"
[TCCONFIG]: ./test_case.config "test_case.config"
[CCONFIG]: ./compile_options.config "compile_options.config"
