# Supplementary material for: Bitpacking techniques for indexing genomes: I. Hash tables
Source: Algorithms Mol Biol. 2016 Apr 18;11:5. doi: 10.1186/s13015-016-0069-5 (PMC4835851; doi:10.1186/s13015-016-0069-5)
Supplement: Supplementary file 1 — 10.1007/s13015-016-0069-5 Source code. Source code in an archive format, using tar and bzip2, for all bitpacking implementations of hash tables, based on a modification of the SDSL 2.0 package. Package also includes the benchmarking programs used for timing experiments. This is the same package as provided in our companion paper on bitpacking for enhanced suffix arrays. [file 13015_2016_69_MOESM1_ESM.bz2 › sdsl-lite-modified/benchmark/self_delimiting_codes/Makefile]

include ../../Make.helper
SRC_DIR = src
BIN_DIR = bin
LIBS = -lsdsl
RES_FILE = results/result.csv	#result file of benchmark
VAT_FILE = results/vat.csv	#vector assignment table (vector name -> sdsl type)
TC_FILE = results/tc.csv	#test case table (contains only test case names)

#utility
empty:=
space:= $(empty) $(empty)
comma:= ,

#load test cases
TC_IDS   := $(call config_ids,test_case.config)
TC_FILES := $(foreach TC_ID,$(TC_IDS),\
		$(call config_select,test_case.config,$(TC_ID),2))

all:	$(RES_FILE)

timing: $(RES_FILE)
	@cd visualize;make


#compilation and creation of vector assignment table
$(BIN_DIR)/sdcbenchmark: $(SRC_DIR)/sdc_benchmark.cpp vectors.config compile_options.config
	$(eval VTYPES := $(subst $(space),$(comma),$(strip $(call config_column,vectors.config,2))))
	$(eval VNAMES := $(subst $(space),\"$(comma)\",$(strip $(call config_column,vectors.config,3))))
	$(eval VNAMES := $(addprefix {\",$(VNAMES)))
	$(eval VNAMES := $(addsuffix \"},$(VNAMES)))
	$(eval C_OPTIONS:=$(call config_ids,compile_options.config))
	@echo "Compiling build for vectors $(VNAMES)"
	@$(MY_CXX) $(MY_CXX_FLAGS) $(C_OPTIONS) -DVTYPES="$(VTYPES)" -DVNAMES="$(VNAMES)" -L$(LIB_DIR)\
		"$(SRC_DIR)/sdc_benchmark.cpp" -I$(INC_DIR) -o "$(BIN_DIR)/sdcbenchmark" $(LIBS)
	$(eval V_IDS := $(call config_ids,vectors.config))
	$(eval V_ASSIGNMENTTABLE := $(subst $(space),\n,$(strip $(foreach V_ID,$(V_IDS),\
			$(call config_select,vectors.config,$(V_ID),3);$(call config_select,vectors.config,$(V_ID),2)))))
	@echo "Writing Vector Assignment Table"
	@echo "vector;sdsltype" > $(VAT_FILE)
	@echo "$(V_ASSIGNMENTTABLE)" >> $(VAT_FILE)
	

#execution and creation of test case table
$(RES_FILE):	test_case.config $(TC_FILES) $(BIN_DIR)/sdcbenchmark
	$(eval ARGS := $(foreach TC_ID,$(TC_IDS),\
		$(call config_select,test_case.config,$(TC_ID),3) $(space) \
		$(call config_select,test_case.config,$(TC_ID),2) $(space) \
		$(call config_select,test_case.config,$(TC_ID),5) ) )
	@echo "Executing Benchmark"
	@$(BIN_DIR)/sdcbenchmark $(ARGS) | tee $(RES_FILE)
	$(eval TC_TABLE := $(subst $(space),\n,$(strip $(call config_column,test_case.config,3))))
	@echo "Writing Test Case file"
	@echo "testcase\\nOverall" > $(TC_FILE)	
	@echo "$(TC_TABLE)" >> $(TC_FILE)		

include ../Make.download

clean-build:
	@echo "Remove executables"
	rm -f $(BIN_DIR)/sdcbenchmark

clean-result:
	@echo "Remove results"
	rm -f results/*

cleanall: clean-build clean-result
	@cd visualize;make cleanall
