# Supplementary material for: Bitpacking techniques for indexing genomes: I. Hash tables
Source: Algorithms Mol Biol. 2016 Apr 18;11:5. doi: 10.1186/s13015-016-0069-5 (PMC4835851; doi:10.1186/s13015-016-0069-5)
Supplement: Supplementary file 1 — 10.1007/s13015-016-0069-5 Source code. Source code in an archive format, using tar and bzip2, for all bitpacking implementations of hash tables, based on a modification of the SDSL 2.0 package. Package also includes the benchmarking programs used for timing experiments. This is the same package as provided in our companion paper on bitpacking for enhanced suffix arrays. [file 13015_2016_69_MOESM1_ESM.bz2 › sdsl-lite-modified/benchmark/self_delimiting_codes/src/sdc_benchmark.cpp]

#include <iostream>
#include <limits>
#include <sdsl/vectors.hpp>
#include <sdsl/coder.hpp>
 
/**** Benchmark for self - delimiting codes ***********************************
For information about usage of this benchmark, see displayUsage - function.

To compile this benchmark, the following macros have to be defined 
(e.g. by passing them to compiler):
- VTYPES: a comma - separated list of sdsl vector types to be testet,
	e.g. vlc_vector<coder::elias_gamma>,vlc_vector<coder::elias_delta>
- VNAMES: symbolic names of the corresponding vector types, in same order 
	as in macro VTYPES, defined as a character array.
	According to the upper sample on macro VTYPES, VNAMES could be defined as
	{"VLC Vector with Elias Gamma Coder","VLC Vector with Elias Delta Coder"}
*/


//assert that needed macros are defined
#ifndef VTYPES
#error "Macro VTYPES with comma - separated list of vector types has to be \
	defined for compiling benchmark"
#endif

#ifndef VNAMES
#error "Macro VNAMES with an array of characters has to be \
	defined for compiling benchmark"
#endif

using namespace std;
using namespace sdsl;
using namespace std::chrono;
using timer = std::chrono::high_resolution_clock;

const char *(vectornames[]) = VNAMES;
const size_t vectorcount = sizeof(vectornames) / sizeof(vectornames[0]);

struct iv_testresult { //testcase for one defined int vector
	double enc_MBperSec; //encoding rate: megabytes per second
	double dec_MBperSec; //decoding rate: megabytes per second
	double comp_percent; //compression rate: needed space in percentage compared
			//to original integer vector
};

//benchmark method declaration
template<class... Vectors> //used vectors for benchmark
bool runTestcase( const int_vector<> &iv, iv_testresult *result );

//stuff for nice printing
void displayUsage(const char *pname);
void displayHeading();
void displayResult( const char *testcase, const iv_testresult *result );

int main(const int argc, const char **argv)
{
	//check args
	if ((argc - 1) % 3 != 0) {
		displayUsage(argv[0]);
		return 1;
	}

	//set up needed structures
	const size_t testcasecount = (argc - 1) / 3;
	iv_testresult overallresult[vectorcount];
	
	//prepare overall result
	for (size_t i = 0; i < vectorcount; i++) {
		overallresult[i].enc_MBperSec = 0.0;
		overallresult[i].dec_MBperSec = 0.0;
		overallresult[i].comp_percent = 0.0;
	}

	//start fetching test cases and run benchmark
	displayHeading();
	for (size_t i = 0; i < testcasecount; i++) {
		const char *testcase = argv[3*i + 1];
		const char *file =     argv[3*i + 2]; //file of saved vector
		const char *type =     argv[3*i + 3]; //type of saved vector
		uint8_t v_type = type[0]=='d' ? 'd' : type[0] - '0';

		//load vector
		int_vector<> iv;
		if (!load_vector_from_file(iv, file, v_type)) {
			cerr << "ERROR: vector from file " << file 
			     << " with type " << type << " could not be loaded" 
			     << endl;
			displayUsage(argv[0]);
			return 1;
		}

		//run test
		iv_testresult result[vectorcount];
		if (!runTestcase<VTYPES>( iv, result )) {
			cerr << "Testcase " << testcase << "failed" << endl;
			return 1;
		}

		//print result
		displayResult( testcase, result );

		//and sum up results for overall result
		for (size_t j = 0; j < vectorcount; j++) {
			overallresult[j].enc_MBperSec += result[j].enc_MBperSec;
			overallresult[j].dec_MBperSec += result[j].dec_MBperSec;
			overallresult[j].comp_percent += result[j].comp_percent;
		}
	}

	//build average for overall result
	for (size_t i = 0; i < vectorcount; i++) {
		overallresult[i].enc_MBperSec /= testcasecount;
		overallresult[i].dec_MBperSec /= testcasecount;
		overallresult[i].comp_percent /= testcasecount;
	}

	//and display overall results
	displayResult( "Overall", overallresult );
	return 0;
}

//// BENCHMARK METHODS ////////////////////////////////////////////////////////
template<class Vector> //used compression vector type
bool runSingleTest( const int_vector<> &testcase, iv_testresult &result ) {
	//test encoding rate by constructing Vector
	auto start = timer::now();
	Vector test( testcase );
	auto stop = timer::now();
	result.enc_MBperSec = size_in_mega_bytes( testcase )
		 / duration_cast<seconds>(stop-start).count();

	//care for compression rate
	result.comp_percent = size_in_mega_bytes(test) 
		/ size_in_mega_bytes(testcase) * 100.0;

	//and finally for decoding rate
	//use a trick to decode all values: since (currently) all vectors are
	//using sample tables, access the element right before the next sampling
	//entry, so everything between 2 samples has to be decoded.
	size_t sample_dens = test.get_sample_dens();
	start = timer::now();
	//repeat test 5 times to avoid infinite decoding rates
	for (size_t j = 0; j < 5; j++) {
		size_t i = sample_dens - 1;
		for (; i < test.size(); i += sample_dens) {
			test[i]; //acess element right before next sample entry
		}
		//and finally access last element if not done yet
		if (i != test.size() + sample_dens - 1)
			test[test.size() - 1];
	}
	stop = timer::now();
	result.dec_MBperSec = size_in_mega_bytes( testcase )
		 / duration_cast<seconds>(stop-start).count() 
		* 5.0; //multiply with 5 since vector was decoded 5 times

	return true; //may use this return type for error detection in future
}

template<class... Vectors> //used vectors for benchmark
bool runTestcase( const int_vector<> &testcase, iv_testresult *result ) {
	size_t i = 0;
	//do variadic template pack expansion
	bool testfine[] = { runSingleTest<Vectors>( testcase, result[i++] )... };
	bool testsfine = true;
	for (i = 0; i < vectorcount; i++) {
		if (!testfine[i]) {
			cerr << "Test on Vector " << vectornames[i]
			     << "failed" << endl;
			testsfine = false;
		}
	}
	return testsfine;	
}

//// DISPLAYING OF RESULTS ////////////////////////////////////////////////////

void displayUsage(const char *pname) {
	cerr << "USAGE: " << pname << " [testcase file vectortype]*"
	     << endl;
	cerr << "DESCRIPTION:" << endl;
	cerr << "\tThis Program runs a benchmark on self-delimiting "
                    << "Codes." << endl;
	cerr << "\tProgram needs triples of parameters "
	     << "for each test case, see Parameter section." << endl;
	cerr << "\tProgram will test a couple of compression vectors " 
	     << endl
	     << "\ton measured encoding and decoding rates," << endl
	     << "\tplus the compression rate in percent " 
	     << "(compared to the original integer vector)" << endl
	     << "\tfor each testcase." 
	     << endl
	     << "\tAdditionally, an overall result on different " 
	     << endl << "\tcompression vectors is printed." << endl;
	cerr << "\tThe generated output uses a CSV format, so " 
	     << "you may save it to a csv file for better visability"
	     << endl << "\tand other utilites." << endl;
	cerr << "PARAMETERS: The parameters have to be passed as "
	     << " triples for each test case." << endl
	     << "\tA Triple consist of " << endl
	     << "\t\t- testcase: A name for the test case" << endl
	     << "\t\t- file: a path to the file where the test case" << endl
	     << "\t\t\t(an integer vector) is contained" << endl
	     << "\t\t- vectortype: type of saved integer vector" << endl
	     << "\t\t\t0: serialized int_vector<>" << endl
	     << "\t\t\t1: byte sequence" << endl
	     << "\t\t\t2: 16-bit word sequence" << endl
	     << "\t\t\t4: 32-bit word sequence" << endl
	     << "\t\t\t8: 64-bit word sequence" << endl
	     << "\t\t\td: Parse decimal numbers" << endl;
	cerr << "TESTET COMPRESSION VECTORS:" << endl;
	for (size_t i = 0; i < vectorcount; i++) {
		cerr << "\t- " << vectornames[i] << endl;
	}
}
void displayHeading() {
	cout << left; //left justify
	//add a comment how to read values
	cout << "# encoding / decoding rate unit: MB/s" << endl;
	cout << "# compression : percentage of needed space "
	     << " compared to original vector" << endl;
	//and print a header for csv output
	cout << setw(20) << "testcase" 
	     << setw(1) << ";" << setw(20) << "vector"
	     << setw(1) << ";" << setw(20) << "encodingrate"
	     << setw(1) << ";" << setw(20) << "decodingrate"
	     << setw(1) << ";" << "compressionrate" << endl;
}

void displayResult( const char *testcase, const iv_testresult *result ) {
	cout << left << fixed; //prepare cout
	for (size_t i = 0; i < vectorcount; i++) {
		cout << setw(20) << testcase 
		     << setw(1) << ";" << setw(20) << vectornames[i]
		     << setw(1) << ";" << setw(20) << result[i].enc_MBperSec
		     << setw(1) << ";" << setw(20) << result[i].dec_MBperSec
		     << setw(1) << ";" << result[i].comp_percent << endl;
	}
}
