# Supplementary material for: Bitpacking techniques for indexing genomes: I. Hash tables
Source: Algorithms Mol Biol. 2016 Apr 18;11:5. doi: 10.1186/s13015-016-0069-5 (PMC4835851; doi:10.1186/s13015-016-0069-5)
Supplement: Supplementary file 1 — 10.1007/s13015-016-0069-5 Source code. Source code in an archive format, using tar and bzip2, for all bitpacking implementations of hash tables, based on a modification of the SDSL 2.0 package. Package also includes the benchmarking programs used for timing experiments. This is the same package as provided in our companion paper on bitpacking for enhanced suffix arrays. [file 13015_2016_69_MOESM1_ESM.bz2 › sdsl-lite-modified/benchmark/self_delimiting_codes/vectors.config]

# This file specifies integer vectors that are used in the benchmark.
# (1) Identifier for test file (consisting of letters, no `.`)
# (2) Integer Vector sdsl-type (no whitespaces)
# (3) LaTeX name of testet Vector (no whitespaces)
# VLC Vectors
VLC_EG;vlc_vector<coder::elias_gamma>;VLC-Elias-Gamma
VLC_ED;vlc_vector<coder::elias_delta>;VLC-Elias-Delta
VLC_FIB;vlc_vector<coder::fibonacci>;VLC-Fibonacci
VLC_C2;vlc_vector<coder::comma<2>>;VLC-Comma-Base3
#VLC_C3;vlc_vector<coder::comma<3>>;VLC-Comma-Base7
#VLC_C8;vlc_vector<coder::comma<8>>;VLC-Comma-Base254
# ENC Vectors
ENC_EG;enc_vector<coder::elias_gamma>;ENC-Elias-Gamma
ENC_ED;enc_vector<coder::elias_delta>;ENC-Elias-Delta
ENC_FIB;enc_vector<coder::fibonacci>;ENC-Fibonacci
ENC_C2;enc_vector<coder::comma<2>>;ENC-Comma-Base3
#ENC_C3;enc_vector<coder::comma<3>>;ENC-Comma-Base7
#ENC_C8;enc_vector<coder::comma<8>>;ENC-Comma-Base254
