# Supplementary material for: Bitpacking techniques for indexing genomes: I. Hash tables
Source: Algorithms Mol Biol. 2016 Apr 18;11:5. doi: 10.1186/s13015-016-0069-5 (PMC4835851; doi:10.1186/s13015-016-0069-5)
Supplement: Supplementary file 1 — 10.1007/s13015-016-0069-5 Source code. Source code in an archive format, using tar and bzip2, for all bitpacking implementations of hash tables, based on a modification of the SDSL 2.0 package. Package also includes the benchmarking programs used for timing experiments. This is the same package as provided in our companion paper on bitpacking for enhanced suffix arrays. [file 13015_2016_69_MOESM1_ESM.bz2 › sdsl-lite-modified/benchmark/suffix_trees/README.md]

# Benchmarking suffix trees

## Methodology

Explored dimensions:
  
  * suffix tree implementations
  * test cases
  * methods (`LCA`, `Letter`, `SLink`, `Child`, `SDepth`, `Parent`)

## Directory structure

  * [bin](./bin): Contains the executables of the project.
  * [indexes](./indexes): Contains the serialized suffix trees.
  * [results](./results): Contains the results of the experiments.
  * [src](./src): Contains the source code of the benchmark.
  * [stats](./stats): Contains statistics about the construction and
					  the structure of the indexes.
  * [visualize](./visualize): Contains a `R`-script which generates
							  a report in LaTeX format.

## Prerequisites

  * For the visualization you need the following software:
    - [R][RPJ] to generate the tex files.
    - [pdflatex][LT] to generate the pdf reports.

## Usage

 * `make timing` compiles the programs, downloads the test instances,
   builds the suffix trees, runs the performance tests and generates a
   report located at `visualize/suffix_trees.pdf`. The raw numbers of
   the timings can be found in the `results/all.txt` file.
 * All created binaries and test results can be deleted
   by calling `make cleanall`.

## Customization of the benchmark

The project contains several configuration files:
 
  * [index.config][STCONFIG]: Specify different suffix tree implementations.
  * [test_case.config][TCCONF]: Specify test instances by ID, path, LaTeX-name 
								for the report, and download URL.
  * [compile_options.config][CCONF]: Specify compile options by option string.

Note that the benchmark will execute every combination of suffix trees and test cases.

[RPJ]: http://www.r-project.org/ "R"
[LT]: http://www.tug.org/applications/pdftex/ "pdflatex"
[STCONFIG]: ./index.config "index.config"
[TCCONF]: ./test_case.config "test_case.config"
[CCONF]: ./compile_options.config "compile_options.config"
