# Supplementary material for: Bitpacking techniques for indexing genomes: I. Hash tables
Source: Algorithms Mol Biol. 2016 Apr 18;11:5. doi: 10.1186/s13015-016-0069-5 (PMC4835851; doi:10.1186/s13015-016-0069-5)
Supplement: Supplementary file 1 — 10.1007/s13015-016-0069-5 Source code. Source code in an archive format, using tar and bzip2, for all bitpacking implementations of hash tables, based on a modification of the SDSL 2.0 package. Package also includes the benchmarking programs used for timing experiments. This is the same package as provided in our companion paper on bitpacking for enhanced suffix arrays. [file 13015_2016_69_MOESM1_ESM.bz2 › sdsl-lite-modified/benchmark/suffix_trees/Makefile]

include ../Make.helper
LIBS=-lsdsl -ldivsufsort -ldivsufsort64
SRC_DIR=src
TMP_DIR=../tmp

TC_IDS:=$(call config_ids,test_case.config)
TC_IDS_INT:=$(call config_ids,test_case_int.config)
TC_PATHS:=$(call config_column,test_case.config,2)
TC_PATHS_INT:=$(call config_column,test_case_int.config,2)
IDX_IDS:=$(call config_ids,index.config)
IDX_IDS_INT:=$(call config_ids,index_int.config)
COMPILE_IDS:=$(call config_ids,compile_options.config)
DEFAULT_COMPILE_ID:=$(word 1, $(COMPILE_IDS))

BUILD_EXECS           = $(foreach IDX_ID,$(IDX_IDS),bin/build_cst_$(IDX_ID))
BUILD_EXECS_INT       = $(foreach IDX_ID,$(IDX_IDS_INT),bin/build_int_cst_$(IDX_ID))
CST_EXECS            = $(foreach IDX_ID,$(IDX_IDS),\
						  $(foreach COMPILE_ID,$(COMPILE_IDS),bin/time_and_space_cst_$(IDX_ID).$(COMPILE_ID)))
CST_EXECS_INT        = $(foreach IDX_ID,$(IDX_IDS_INT),\
						  $(foreach COMPILE_ID,$(COMPILE_IDS),bin/time_and_space_int_cst_$(IDX_ID).$(COMPILE_ID)))
NODE_DEPTH_EXECS      = bin/depth_stats bin/depth_stats_int
INDEXES               = $(foreach TC_ID,$(TC_IDS),\
						  $(foreach IDX_ID,$(IDX_IDS),indexes/$(TC_ID).$(IDX_ID).byte))
INDEXES_INT           = $(foreach TC_ID,$(TC_IDS_INT),\
						  $(foreach IDX_ID,$(IDX_IDS_INT),indexes/$(TC_ID).$(IDX_ID).int))
INDEX_FILES           = $(foreach IDX,$(INDEXES),$(IDX))
INDEX_FILES_INT       = $(foreach IDX,$(INDEXES_INT),$(IDX))
RES_FILES             = $(foreach TC_ID,$(TC_IDS),\
						  $(foreach IDX_ID,$(IDX_IDS),\
							$(foreach COMPILE_ID,$(COMPILE_IDS),results/$(TC_ID).$(IDX_ID).$(COMPILE_ID).byte)))
RES_FILES_INT         = $(foreach TC_ID,$(TC_IDS_INT),\
						  $(foreach IDX_ID,$(IDX_IDS_INT),\
							$(foreach COMPILE_ID,$(COMPILE_IDS),results/$(TC_ID).$(IDX_ID).$(COMPILE_ID).int)))
NODE_STATS            = $(foreach TC_ID,$(TC_IDS),stats/$(TC_ID).byte.depth.txt)
NODE_STATS_INT        = $(foreach TC_ID,$(TC_IDS_INT),stats/$(TC_ID).int.depth.txt)

RES_FILE = results/all.txt

all: execs

timing: input\
		$(BUILD_EXECS) $(BUILD_EXECS_INT)\
		$(CST_EXECS) $(CST_EXECS_INT)\
		indexes\
		$(RES_FILES) $(RES_FILES_INT)
	cat $(RES_FILES) $(RES_FILES_INT) > $(RES_FILE)
	@cd visualize; make

depth: input $(NODE_DEPTH_EXECS) $(NODE_STATS) $(NODE_STATS_INT)

input: $(TC_PATHS) $(TC_PATHS_INT)

execs: $(BUILD_EXECS) $(BUILD_EXECS_INT) $(CST_EXECS) $(CST_EXECS_INT) $(NODE_DEPTH_EXECS)

indexes: $(INDEXES) $(INDEXES_INT)

# bin/build_cst_[IDX_ID]
bin/build_cst_%: $(SRC_DIR)/build_cst.cpp
	$(eval IDX_ID:=$(call dim,1,$*))
	$(eval IDX_TYPE:=$(call config_select,index.config,$(IDX_ID),2))
	$(eval COMPILE_ID:=$(DEFAULT_COMPILE_ID))
	$(eval COMPILE_OPTIONS:=$(call config_select,compile_options.config,$(COMPILE_ID),2))
	$(MY_CXX) $(MY_CXX_FLAGS) $(COMPILE_OPTIONS) -DCST_TYPE="$(IDX_TYPE)" -L$(LIB_DIR) -I$(INC_DIR) -o $@ $< $(LIBS)

# bin/build_int_cst_[IDX_ID]
bin/build_int_cst_%: $(SRC_DIR)/build_cst.cpp
	$(eval IDX_ID:=$(call dim,1,$*))
	$(eval IDX_TYPE:=$(call config_select,index_int.config,$(IDX_ID),2))
	$(eval COMPILE_ID:=$(DEFAULT_COMPILE_ID))
	$(eval COMPILE_OPTIONS:=$(call config_select,compile_options.config,$(COMPILE_ID),2))
	$(MY_CXX) $(MY_CXX_FLAGS) $(COMPILE_OPTIONS) -DCST_TYPE="$(IDX_TYPE)" -L$(LIB_DIR) -I$(INC_DIR) -o $@ $< $(LIBS)

# bin/time_and_space_cst_[INDEX_ID].[COMPILE_ID]
bin/time_and_space_cst_%: $(SRC_DIR)/time_and_space_cst.cpp
	$(eval IDX_ID:=$(call dim,1,$*))
	$(eval IDX_TYPE:=$(call config_select,index.config,$(IDX_ID),2))
	$(eval IDX_REF_TYPE:=$(REF_CST_TYPE))
	$(eval COMPILE_ID:=$(call dim,2,$*))
	$(eval COMPILE_OPTIONS:=$(call config_select,compile_options.config,$(COMPILE_ID),2))
	$(MY_CXX) $(MY_CXX_FLAGS) $(COMPILE_OPTIONS) -DCST_TYPE="$(IDX_TYPE)" -L$(LIB_DIR) -I$(INC_DIR) -o $@ $< $(LIBS)

# bin/time_and_space_int_cst_[INDEX_ID].[COMPILE_ID]
bin/time_and_space_int_cst_%: $(SRC_DIR)/time_and_space_cst.cpp
	$(eval IDX_ID:=$(call dim,1,$*))
	$(eval IDX_TYPE:=$(call config_select,index_int.config,$(IDX_ID),2))
	$(eval IDX_REF_TYPE:=$(REF_CST_TYPE_INT))
	$(eval COMPILE_ID:=$(call dim,2,$*))
	$(eval COMPILE_OPTIONS:=$(call config_select,compile_options.config,$(COMPILE_ID),2))
	$(MY_CXX) $(MY_CXX_FLAGS) $(COMPILE_OPTIONS) -DCST_TYPE="$(IDX_TYPE)" -L$(LIB_DIR) -I$(INC_DIR) -o $@ $< $(LIBS)

bin/depth_stats: $(SRC_DIR)/depth_stats.cpp
	$(eval IDX_TYPE:=$(REF_CST_TYPE))
	$(eval COMPILE_ID:=$(DEFAULT_COMPILE_ID))
	$(eval COMPILE_OPTIONS:=$(call config_select,compile_options.config,$(COMPILE_ID),2))
	$(MY_CXX) $(MY_CXX_FLAGS) $(COMPILE_OPTIONS) -DCST_TYPE="$(IDX_TYPE)" -L$(LIB_DIR) -I$(INC_DIR) -o $@ $< $(LIBS)

bin/depth_stats_int: $(SRC_DIR)/depth_stats.cpp
	$(eval IDX_TYPE:=$(REF_CST_TYPE_INT))
	$(eval COMPILE_ID:=$(DEFAULT_COMPILE_ID))
	$(eval COMPILE_OPTIONS:=$(call config_select,compile_options.config,$(COMPILE_ID),2))
	$(MY_CXX) $(MY_CXX_FLAGS) $(COMPILE_OPTIONS) -DCST_TYPE="$(IDX_TYPE)" -L$(LIB_DIR) -I$(INC_DIR) -o $@ $< $(LIBS)

# indexes/[TC_ID].[IDX_ID].byte
indexes/%.byte:
	$(eval TC_ID:=$(call dim,1,$*))
	$(eval IDX_ID:=$(call dim,2,$*))
	$(eval TC_PATH:=$(call config_select,test_case.config,$(TC_ID),2))
	$(eval TIME_FILE:=stats/$(TC_ID).$(IDX_ID).construction.html)
	$(eval STATS_FILE:=stats/$(TC_ID).$(IDX_ID).structure.html)
	@echo "Building index $(IDX_ID) on $(TC_ID) (byte alphabet)"
	@bin/build_cst_$(IDX_ID) $(TC_PATH) $(TMP_DIR) $@ $(TIME_FILE) $(STATS_FILE)

# indexes/[TC_ID].[IDX_ID].int
indexes/%.int:
	$(eval TC_ID:=$(call dim,1,$*))
	$(eval IDX_ID:=$(call dim,2,$*))
	$(eval TC_PATH:=$(call config_select,test_case_int.config,$(TC_ID),2))
	$(eval TIME_FILE:=stats/$(TC_ID).$(IDX_ID).construction.html)
	$(eval STATS_FILE:=stats/$(TC_ID).$(IDX_ID).structure.html)
	@echo "Building index $(IDX_ID) on $(TC_ID) (int alphabet)"
	@bin/build_int_cst_$(IDX_ID) $(TC_PATH) $(TMP_DIR) $@ $(TIME_FILE) $(STATS_FILE)

# Format: results/[TC_ID].[INDEX_ID].[COMPILE_ID].byte
results/%.byte:
	$(eval TC_ID:=$(call dim,1,$*))
	$(eval IDX_ID:=$(call dim,2,$*))
	$(eval COMPILE_ID:=$(call dim,3,$*))
	@echo "Running bin/time_and_space_cst_$(IDX_ID).$(COMPILE_ID) on $(TC_ID)"
	@echo "# TC_ID = $(TC_ID)" >> $@
	@echo "# IDX_ID = $(IDX_ID)" >> $@
	@echo "# COMPILE_ID = $(COMPILE_ID)" >> $@
	@bin/time_and_space_cst_$(IDX_ID).$(COMPILE_ID) indexes/$(TC_ID).$(IDX_ID).byte >> $@

# Format: results/[TC_ID].[INDEX_ID].[COMPILE_ID].int
results/%.int:
	$(eval TC_ID:=$(call dim,1,$*))
	$(eval IDX_ID:=$(call dim,2,$*))
	$(eval COMPILE_ID:=$(call dim,3,$*))
	@echo "Running bin/time_and_space_cst_$(IDX_ID).$(COMPILE_ID) on $(TC_ID)"
	@echo "# TC_ID = $(TC_ID)" >> $@
	@echo "# IDX_ID = $(IDX_ID)" >> $@
	@echo "# COMPILE_ID = $(COMPILE_ID)" >> $@
	@bin/time_and_space_int_cst_$(IDX_ID).$(COMPILE_ID) indexes/$(TC_ID).$(IDX_ID).int >> $@

# stats/[TC_ID].byte.depth.txt
stats/%.byte.depth.txt:
	$(eval TC_ID:=$*)
	$(eval TC_PATH:=$(call config_select,test_case.config,$(TC_ID),2))
	@echo "Generating node depth statistics for $(TC_ID) (byte alphabet)"
	@bin/depth_stats $(TC_PATH) $(TMP_DIR) >> $@

# stats/[TC_ID].int.depth.txt
stats/%.int.depth.txt:
	$(eval TC_ID:=$*)
	$(eval TC_PATH:=$(call config_select,test_case_int.config,$(TC_ID),2))
	@echo "Generating node depth statistics for $(TC_ID) (int alphabet)"
	@bin/depth_stats_int $(TC_PATH) $(TMP_DIR) >> $@

../data/%:
	$(eval URL:=$(call config_filter,test_case.config,$@,4))
	@$(if $(URL),,\
		$(eval URL:=$(call config_filter,test_case_int.config,$@,4))\
		@$(if $(URL),,\
			$(error "No download link nor generation program specified for test case $@") ) )
	@echo "Download input from $(URL) using curl"
	$(eval DEST_DIR:=$(shell dirname $@))
	cd $(DEST_DIR); curl -O $(URL)
	$(eval FILE:=$(DEST_DIR)/$(notdir $(URL)))
	@$(if $(filter-out ".gz",$(FILE)),\
		echo "Extract file $(FILE) using gunzip";\
		gunzip $(FILE))

clean:
	rm -f $(BUILD_EXECS) $(BUILD_EXECS_INT) $(FCST_EXECS) $(FCST_EXECS_INT) $(FCST_VERIFY_EXECS) $(FCST_VERIFY_EXECS_INT) $(TMP_DIR)/*

clean_indexes:
	rm -f $(INDEX_FILES) $(INDEX_FILES_INT)

clean_results:
	rm -f $(RES_FILES) $(RES_FILES_INT)

cleanall: clean clean_indexes clean_results
