# Supplementary material for: Bitpacking techniques for indexing genomes: I. Hash tables
Source: Algorithms Mol Biol. 2016 Apr 18;11:5. doi: 10.1186/s13015-016-0069-5 (PMC4835851; doi:10.1186/s13015-016-0069-5)
Supplement: Supplementary file 1 — 10.1007/s13015-016-0069-5 Source code. Source code in an archive format, using tar and bzip2, for all bitpacking implementations of hash tables, based on a modification of the SDSL 2.0 package. Package also includes the benchmarking programs used for timing experiments. This is the same package as provided in our companion paper on bitpacking for enhanced suffix arrays. [file 13015_2016_69_MOESM1_ESM.bz2 › sdsl-lite-modified/benchmark/suffix_trees/src/build_cst.cpp]

#include <sdsl/suffix_trees.hpp>
#include <iostream>

using namespace sdsl;

typedef CST_TYPE cst_type;

int main(int argc, char **argv) {
    if(argc < 6) {
        std::cout << "Usage: " << argv[0] << " input_file tmp_dir cst_file time_file struct_file" << std::endl;
        std::cout << " Generates a CST and stores it in cst_file. The time and space required for the" << std::endl;
        std::cout << " construction of the CST is stored in time_file. A visualization of the" << std::endl;
        std::cout << " data structure is stored in struct_file. Temporary files are stored in tmp_dir." << std::endl;
        return 1;
    }

    const char* input_file = argv[1];
    const char* tmp_dir = argv[2];
    const char* cst_file = argv[3];
    const char* time_file = argv[4];
    const char* struct_file = argv[5];

    memory_monitor::start();

    cst_type cst;
    cache_config config(true, tmp_dir);
    construct(cst, input_file, config, cst_type::alphabet_category::WIDTH == 8 ? 1 : 0);

    memory_monitor::stop();

    store_to_file(cst, cst_file);

    std::ofstream out_time(time_file);
    memory_monitor::write_memory_log<HTML_FORMAT>(out_time);
    out_time.close();

    std::ofstream out_struct(struct_file);
    write_structure<HTML_FORMAT>(cst, out_struct);
    out_struct.close();

    return 0;
}
