# Supplementary material for: Bitpacking techniques for indexing genomes: I. Hash tables
Source: Algorithms Mol Biol. 2016 Apr 18;11:5. doi: 10.1186/s13015-016-0069-5 (PMC4835851; doi:10.1186/s13015-016-0069-5)
Supplement: Supplementary file 1 — 10.1007/s13015-016-0069-5 Source code. Source code in an archive format, using tar and bzip2, for all bitpacking implementations of hash tables, based on a modification of the SDSL 2.0 package. Package also includes the benchmarking programs used for timing experiments. This is the same package as provided in our companion paper on bitpacking for enhanced suffix arrays. [file 13015_2016_69_MOESM1_ESM.bz2 › sdsl-lite-modified/benchmark/suffix_trees/src/time_and_space_cst.cpp]

#include <sdsl/suffix_trees.hpp>
#include <fstream>
#include <chrono>

using namespace sdsl;
using namespace std::chrono;
using timer = std::chrono::high_resolution_clock;

typedef CST_TYPE cst_type;

const size_t NUM_REPETITIONS = 10000;
const size_t BURST_SIZE = 10000;

std::default_random_engine &get_generator() {
    static std::default_random_engine generator(std::chrono::system_clock::now().time_since_epoch().count());
    return generator;
}

template<class t_cst>
class node_sampler_uniform {
private:
    const t_cst &m_cst;
    std::uniform_int_distribution<typename t_cst::size_type> m_distribution;

public:
    node_sampler_uniform(const t_cst &cst)
    : m_cst(cst),
      m_distribution(0, m_cst.size() - 2)
    {}

    std::vector<typename t_cst::node_type> get_data(size_t sample_count, size_t) {
        std::vector<typename t_cst::node_type> res;
        res.reserve(sample_count);

        for(size_t i = 0; i < sample_count; i++) {
            auto leaf = m_distribution(get_generator());
            res.push_back(m_cst.lca(m_cst.select_leaf(leaf + 1), m_cst.select_leaf(leaf + 2)));
        }

        return res;
    }
};

template<class t_cst>
class node_sampler_iterate_sl {
private:
    const t_cst &m_cst;
    std::uniform_int_distribution<typename t_cst::size_type> m_distribution;
    typename t_cst::node_type m_last_node;

public:
    node_sampler_iterate_sl(const t_cst &cst)
    : m_cst(cst),
      m_distribution(0, m_cst.size() - 2),
      m_last_node(cst.root())
    {}

    std::vector<typename t_cst::node_type> get_data(size_t sample_count, size_t burst_size) {
        std::vector<typename t_cst::node_type> res;
        res.reserve(sample_count);

        for(size_t i = 0; i < sample_count; i++) {
            if(i % burst_size == 0) {
                m_last_node = m_cst.root();
            }

            if(m_last_node == m_cst.root()) {
                auto leaf = m_distribution(get_generator());
                m_last_node = m_cst.lca(m_cst.select_leaf(leaf + 1), m_cst.select_leaf(leaf + 2));
            } else {
                m_last_node = m_cst.sl(m_last_node);
            }

            res.push_back(m_last_node);
        }

        return res;
    }
};

template<class t_cst>
class node_sampler_iterate_parent {
private:
    const t_cst &m_cst;
    std::uniform_int_distribution<typename t_cst::size_type> m_distribution;
    typename t_cst::node_type m_last_node;

public:
    node_sampler_iterate_parent(const t_cst &cst)
    : m_cst(cst),
      m_distribution(0, m_cst.size() - 2),
      m_last_node(cst.root())
    {}

    std::vector<typename t_cst::node_type> get_data(size_t sample_count, size_t burst_size) {
        std::vector<typename t_cst::node_type> res;
        res.reserve(sample_count);

        for(size_t i = 0; i < sample_count; i++) {
            if(i % burst_size == 0) {
                m_last_node = m_cst.root();
            }

            if(m_last_node == m_cst.root()) {
                auto leaf = m_distribution(get_generator());
                m_last_node = m_cst.lca(m_cst.select_leaf(leaf + 1), m_cst.select_leaf(leaf + 2));
            } else {
                m_last_node = m_cst.parent(m_last_node);
            }

            res.push_back(m_last_node);
        }

        return res;
    }
};

template<class t_cst>
std::pair<typename t_cst::node_type, typename t_cst::node_type>
lca_argument(const t_cst& cst, const typename t_cst::node_type v) {
    // Two nodes close to each other
    std::uniform_int_distribution<typename t_cst::size_type> distribution(cst.lb(v), cst.rb(v));

    return std::make_pair(cst.select_leaf(distribution(get_generator()) + 1),
                          cst.select_leaf(distribution(get_generator()) + 1));
}

template<class t_cst>
void test_lca(const t_cst &cst, const std::pair<typename t_cst::node_type, typename t_cst::node_type> &arg) {
    cst.lca(arg.first, arg.second);
}

template<class t_cst>
std::pair<typename t_cst::node_type, typename t_cst::size_type>
letter_argument(const t_cst& cst, const typename t_cst::node_type v) {
    auto d = cst.depth(v);

    if(d == 0) {
        std::uniform_int_distribution<typename t_cst::size_type> distribution(0, cst.size() - 1);

        auto c = cst.csa.F[distribution(get_generator())];

        return std::make_pair(cst.child(v, c), 1);
    }

    return std::make_pair(v, d);
}

template<class t_cst>
void test_letter(const t_cst &cst, const std::pair<typename t_cst::node_type, typename t_cst::size_type> &arg) {
    cst.edge(arg.first, arg.second);
}

template<class t_cst>
typename t_cst::node_type slink_argument(const t_cst&, const typename t_cst::node_type v) {
    return v;
}

template<class t_cst>
void test_slink(const t_cst &cst, const typename t_cst::node_type &v) {
    cst.sl(v);
}

template<class t_cst>
std::pair<typename t_cst::node_type, typename t_cst::char_type>
child_argument(const t_cst &cst, const typename t_cst::node_type v) {
    std::uniform_int_distribution<typename t_cst::size_type> distribution(cst.lb(v), cst.rb(v));

    auto d = cst.depth(v);
    auto c = cst.csa.text[cst.csa[distribution(get_generator())] + d];

    return std::make_pair(v, c);
}

template<class t_cst>
void test_child(const t_cst &cst, const std::pair<typename t_cst::node_type, typename t_cst::char_type> &arg) {
    cst.child(arg.first, arg.second);
}

template<class t_cst>
typename t_cst::node_type depth_argument(const t_cst&, const typename t_cst::node_type v) {
    return v;
}

template<class t_cst>
void test_depth(const t_cst &cst, const typename t_cst::node_type &v) {
    cst.depth(v);
}

template<class t_cst>
typename t_cst::node_type parent_argument(const t_cst& cst, const typename t_cst::node_type v) {
    std::uniform_int_distribution<typename t_cst::size_type> distribution(cst.lb(v), cst.rb(v));

    auto d = cst.depth(v);
    auto c = cst.csa.text[cst.csa[distribution(get_generator())] + d];

    return cst.child(v, c);
}

template<class t_cst>
void test_parent(const t_cst &cst, const typename t_cst::node_type &v) {
    cst.parent(v);
}

template<class t_cst,
         class t_test_func,
         class t_prepare_func>
void run_benchmark(const std::string &cst_name, const t_cst &cst,
                   const std::string &op_name, t_test_func test_func, t_prepare_func prepare_func) {
    run_benchmark(cst_name, cst, op_name, test_func, prepare_func, "U", node_sampler_uniform<t_cst>(cst));
}

template<class t_cst,
         class t_test_func,
         class t_prepare_func,
         class t_sampler>
void run_benchmark(const std::string cst_name, const t_cst &cst,
                   const std::string op_name, t_test_func test_func, t_prepare_func prepare_func,
                   const std::string sampler_name, t_sampler sampler) {
    auto nodes = sampler.get_data(NUM_REPETITIONS, BURST_SIZE);

    std::vector<decltype(prepare_func(cst, cst.root()))> args;
    args.reserve(nodes.size());

    for(auto v: nodes) {
        args.push_back(prepare_func(cst, v));
    }

    auto start = timer::now();
    for(auto arg: args) {
        test_func(cst, arg);
    }
    auto stop = timer::now();

    unsigned long long nanos = duration_cast<nanoseconds>(stop-start).count();

    std::cout << "# " << cst_name << "_" << op_name << "_" << sampler_name
              << "_TIME = " << nanos / NUM_REPETITIONS << std::endl;
}

template<class t_cst>
void run_benchmark(std::string cst_name, const t_cst &cst) {
    run_benchmark(cst_name, cst, "LCA", test_lca<t_cst>, lca_argument<t_cst>);
    run_benchmark(cst_name, cst, "LETTER", test_letter<t_cst>, letter_argument<t_cst>);
    run_benchmark(cst_name, cst, "SLINK", test_slink<t_cst>, slink_argument<t_cst>);
    run_benchmark(cst_name, cst, "CHILD", test_child<t_cst>, child_argument<t_cst>);
    run_benchmark(cst_name, cst, "DEPTH", test_depth<t_cst>, depth_argument<t_cst>);
    run_benchmark(cst_name, cst, "PARENT", test_parent<t_cst>, parent_argument<t_cst>);
}

int main(int argc, char** argv) {
    if(argc < 2) {
        std::cout << "Usage: " << argv[0] << " cst_file" << std::endl;
        return 1;
    }

    const char* cst_file = argv[1];

    cst_type cst;
    load_from_file(cst, cst_file);

    std::cout << "# ALPHABET_SIZE = " << cst.csa.sigma << std::endl;
    std::cout << "# DATA_SIZE = " << cst.csa.text.size() << std::endl;
    std::cout << "# TREE_SIZE = " << cst.nodes() << std::endl;

    std::cout << "# CST_SIZE = " << size_in_bytes(cst) << std::endl;
    std::cout << "# CSA_SIZE = " << size_in_bytes(cst.csa) << std::endl;

    run_benchmark("CST", cst);

    return 0;
}
