# Supplementary material for: Bitpacking techniques for indexing genomes: I. Hash tables
Source: Algorithms Mol Biol. 2016 Apr 18;11:5. doi: 10.1186/s13015-016-0069-5 (PMC4835851; doi:10.1186/s13015-016-0069-5)
Supplement: Supplementary file 1 — 10.1007/s13015-016-0069-5 Source code. Source code in an archive format, using tar and bzip2, for all bitpacking implementations of hash tables, based on a modification of the SDSL 2.0 package. Package also includes the benchmarking programs used for timing experiments. This is the same package as provided in our companion paper on bitpacking for enhanced suffix arrays. [file 13015_2016_69_MOESM1_ESM.bz2 › sdsl-lite-modified/benchmark/suffix_trees/src/depth_stats.cpp]

#include <sdsl/suffix_trees.hpp>
#include <iostream>

using namespace sdsl;

typedef CST_TYPE cst_type;
typedef cst_sada<cst_type::csa_type, lcp_dac<> > fast_cst_type;

int main(int argc, char **argv) {
    if(argc < 3) {
        std::cout << "Usage: " << argv[0] << " input_file tmp_dir" << std::endl;
        std::cout << " Generates a CST and outputs statistics about the distribution of depth." << std::endl;
        std::cout << " Temporary files are stored in tmp_dir." << std::endl;
        return 1;
    }

    const char* input_file = argv[1];
    const char* tmp_dir = argv[2];

    fast_cst_type cst;
    cache_config config(true, tmp_dir);
    construct(cst, input_file, config, fast_cst_type::alphabet_category::WIDTH == 8 ? 1 : 0);

    std::vector<size_t> depth_cnt(100 * 1024 * 1024 + 1, 0);

    for(auto it = cst.begin(); it != cst.end(); ++it) {
        if(it.visit() == 1 && !cst.is_leaf(*it)) {
            const size_t depth = cst.depth(*it);
            depth_cnt[depth]++;
        }
    }

    int last_i = -1;
    size_t sum = 0;
    for(int i = 0; i < 1000000; i++) {
        sum += depth_cnt[i];
        if((i - last_i) > i / 100) {
            std::cout << i << " " << sum << std::endl;
            last_i = i;
        }
    }

    return 0;
}
