# Supplementary material for: Bitpacking techniques for indexing genomes: I. Hash tables
Source: Algorithms Mol Biol. 2016 Apr 18;11:5. doi: 10.1186/s13015-016-0069-5 (PMC4835851; doi:10.1186/s13015-016-0069-5)
Supplement: Supplementary file 1 — 10.1007/s13015-016-0069-5 Source code. Source code in an archive format, using tar and bzip2, for all bitpacking implementations of hash tables, based on a modification of the SDSL 2.0 package. Package also includes the benchmarking programs used for timing experiments. This is the same package as provided in our companion paper on bitpacking for enhanced suffix arrays. [file 13015_2016_69_MOESM1_ESM.bz2 › sdsl-lite-modified/benchmark/indexing_extract/README.md]

# Benchmarking operation `extract` on FM-indexes

## Methodology

Explored dimensions:
  
  * text type
  * instance size (just adjust the test_case.config file for this)
  * suffix array sampling density
  * index implementations

Interval selection:

We use the methodology of [Ferragina et al.][FGNV08] (Section 5.4),
i.e. 10,000 substrings of length 512 starting at random texts positions
are extracted.

## Directory structure

  * [bin](./bin): Contains the executables of the project.
    * `build_idx_*` generates indexes
    * `query_idx_*` executes the extract experiments 
    * `info_*` outputs the space breakdown of an index.
    * `genintervals` intervals generator
  * [indexes](./indexes): Contains the generated indexes.
  * [intervals](./intervals): Contains the generated intervals.
  * [results](./results): Contains the results of the experiments.
  * [src](./src):  Contains the source code of the benchmark.
  * [visualize](./visualize): Contains a `R`-script which
			   generates a report in LaTeX format. 

	Files included in this archive from the [Pizza&Chili][pz] website:
      * [src/run_quries_sdsl.cpp](src/run_queries_sdsl.cpp) is a adapted version of the
	    Pizza&Chili file run_queries.c .
	  * [src/genintervals.c](src/genintervals.c) is their interval generation
	    program.

## Prerequisites
  * For the visualization you need the following software:
    - [R][RPJ] with package `tikzDevice`. You can install the
      package by calling 
      `install.packages("filehash", repos="http://cran.r-project.org")`
	  and 
	  `install.packages("tikzDevice", repos="http://R-Forge.R-project.org")`
	  in `R`.
    - Compressors [xz][XZ] and [gzip][GZIP] are used to get
	  compression baselines.
    - [pdflatex][LT] to generate the pdf reports.
  * The construction of the 200MB indexes requires about 1GB
    of RAM.
		
## Usage

 * `make timing` compiles the programs, downloads the 200MB
    [Pizza&Chili][pz] test cases, builds the indexes,
   runs the performance tests, and generated a report located at
   `visualize/extract.pdf`. The raw numbers of the timings
   can be found in the `results/all.txt`. 
   Indexes and temporary files are stored in the
   directory `indexes` and `tmp`. For the 5 x 200 MB of
   [Pizza&Chili][pz] data the project will produce about
   36 GB of additional data. On my machine (MacBookPro Retina
   2.6GHz Intel Core i7, 16GB 1600 Mhz DDR3, SSD) the
   benchmark, triggerd by `make timing`, took about 2 hours
   (excluding the time to download the test instances).
   Have a look at the [generated report][RES].
 * All created indexes and test results can be deleted
   by calling `make cleanall`.

## Customization of the benchmark
  The project contains several configuration files:
 
  * [index.config][IDXCONFIG]: Specify data structures' 
       ID, sdsl-class and LaTeX-name for the report.
  * [test_case.config][TCCONF]: Specify test cases's
       ID, path, LaTeX-name for the report, and download URL.
  * [sample.config][SCONF]: Specify samplings' ID,
       rate for SA, and rate for ISA. 

  Note that the benchmark will execute every combination of your
  choices. 

  Finally, the visualization can also be configured:

  * [visualize/index-filter.config][VCONF]: Specify which 
   indexes should be listed in the report and which style should be used.

[sdsl]: https://github.com/simongog/sdsl "sdsl"
[pz]: http://pizzachili.di.unipi.it "Pizza&Chili"
[RPJ]: http://www.r-project.org/ "R"
[LT]: http://www.tug.org/applications/pdftex/ "pdflatex"
[RES]: https://github.com/simongog/simongog.github.com/raw/master/assets/images/extract.pdf "extract.pdf"
[FGNV08]: http://dl.acm.org/citation.cfm?doid=1412228.1455268 "FGNV08"
[IDXCONFIG]: ./index.config "index.config"
[TCCONF]: ./test_case.config "test_case.config"
[SCONF]: ./sample.config "sample.config"
[VCONF]: ./visualize/index-filter.config "index-filter.config"
[XZ]: http://tukaani.org/xz/ "XZ Compressor"
[GZIP]: http://www.gnu.org/software/gzip/ "Gzip Compressor"
