# Supplementary material for: Bitpacking techniques for indexing genomes: I. Hash tables
Source: Algorithms Mol Biol. 2016 Apr 18;11:5. doi: 10.1186/s13015-016-0069-5 (PMC4835851; doi:10.1186/s13015-016-0069-5)
Supplement: Supplementary file 1 — 10.1007/s13015-016-0069-5 Source code. Source code in an archive format, using tar and bzip2, for all bitpacking implementations of hash tables, based on a modification of the SDSL 2.0 package. Package also includes the benchmarking programs used for timing experiments. This is the same package as provided in our companion paper on bitpacking for enhanced suffix arrays. [file 13015_2016_69_MOESM1_ESM.bz2 › sdsl-lite-modified/benchmark/indexing_extract/Makefile]

include ../Make.helper
CFLAGS = $(MY_CXX_FLAGS) $(MY_CXX_OPT_FLAGS) 
LIBS = -lsdsl -ldivsufsort -ldivsufsort64
SRC_DIR = src
TMP_DIR = ../tmp
IVL_DIR = intervals
BIN_DIR = bin

TC_PATHS:=$(call config_column,test_case.config,2)
TC_IDS:=$(call config_ids,test_case.config)
IDX_IDS:=$(call config_ids,index.config)
SAMPLE_IDS:=$(call config_ids,sample.config)

RESULT_FILE=results/all.txt

QUERY_EXECS = $(foreach IDX_ID,$(IDX_IDS),\
		        $(foreach SAMPLE_ID,$(SAMPLE_IDS),$(BIN_DIR)/query_idx_$(IDX_ID).$(SAMPLE_ID)))
BUILD_EXECS = $(foreach IDX_ID,$(IDX_IDS),\
				$(foreach SAMPLE_ID,$(SAMPLE_IDS),$(BIN_DIR)/build_idx_$(IDX_ID).$(SAMPLE_ID)))
INFO_EXECS  = $(foreach IDX_ID,$(IDX_IDS),\
				$(foreach SAMPLE_ID,$(SAMPLE_IDS),$(BIN_DIR)/info_$(IDX_ID).$(SAMPLE_ID)))
INTERVALS   = $(foreach TC_ID,$(TC_IDS),$(IVL_DIR)/$(TC_ID).interval)
INDEXES     = $(foreach IDX_ID,$(IDX_IDS),\
		        $(foreach TC_ID,$(TC_IDS),\
				  $(foreach SAMPLE_ID,$(SAMPLE_IDS),indexes/$(TC_ID).$(IDX_ID).$(SAMPLE_ID))))
INFO_FILES  = $(foreach IDX_ID,$(IDX_IDS),\
		      	$(foreach TC_ID,$(TC_IDS),\
				  $(foreach SAMPLE_ID,$(SAMPLE_IDS),info/$(TC_ID).$(IDX_ID).$(SAMPLE_ID).json)))
TIME_FILES  = $(foreach IDX_ID,$(IDX_IDS),\
		        $(foreach TC_ID,$(TC_IDS),\
				  $(foreach SAMPLE_ID,$(SAMPLE_IDS),results/$(TC_ID).$(IDX_ID).$(SAMPLE_ID))))
COMP_FILES  = $(addsuffix .z.info,$(TC_PATHS))

all: $(BUILD_EXECS) $(QUERY_EXECS) $(INFO_EXECS)

info: $(INFO_EXECS) $(INFO_FILES) 

indexes: $(INDEXES)

intervals: input $(INTERVALS) $(BIN_DIR)/genintervals

input: $(TC_PATHS)

compression: input $(COMP_FILES)

timing: input $(INDEXES) intervals $(TIME_FILES) compression info
	@cat $(TIME_FILES) > $(RESULT_FILE)
	@cd visualize; make

# results/[TC_ID].[IDX_ID].[SAMPLE_ID]
results/%: $(BUILD_EXECS) $(QUERY_EXECS) $(PATTERNS) $(INDEXES)
	$(eval TC_ID:=$(call dim,1,$*)) 
	$(eval IDX_ID:=$(call dim,2,$*)) 
	$(eval SAMPLE_ID:=$(call dim,3,$*)) 
	$(eval TC_NAME:=$(call config_select,test_case.config,$(TC_ID),3))
	$(eval S_SA:=$(call config_select,sample.config,$(SAMPLE_ID),2))
	$(eval S_ISA:=$(call config_select,sample.config,$(SAMPLE_ID),3))
	@echo "# TC_ID = $(TC_ID)" >> $@
	@echo "# IDX_ID = $(IDX_ID)" >> $@
	@echo "# test_case = $(TC_NAME)" >>  $@
	@echo "# SAMPLE_ID = $(SAMPLE_ID)" >> $@
	@echo "# S_SA = $(S_SA)" >> $@
	@echo "# S_ISA = $(S_ISA)" >> $@
	@echo "Run timing for $(IDX_ID).$(SAMPLE_ID) on $(TC_ID)"
	@$(BIN_DIR)/query_idx_$(IDX_ID).$(SAMPLE_ID) \
		indexes/$(TC_ID) E < $(IVL_DIR)/$(TC_ID).interval 2>> $@ 
 

# indexes/[TC_ID].[IDX_ID].[SAMPLE_ID]
indexes/%: $(BUILD_EXECS)
	$(eval TC_ID:=$(call dim,1,$*)) 
	$(eval IDX_ID:=$(call dim,2,$*)) 
	$(eval SAMPLE_ID:=$(call dim,3,$*))
	$(eval TC:=$(call config_select,test_case.config,$(TC_ID),2))
	@echo "Building index $(IDX_ID).$(SAMPLE_ID) on $(TC)"
	@$(BIN_DIR)/build_idx_$(IDX_ID).$(SAMPLE_ID) $(TC) $(TMP_DIR) $@

# info/[TC_ID].[IDX_ID].[SAMPLE_ID]
info/%.json: $(INDEXES)
	$(eval TC_ID:=$(call dim,1,$*)) 
	$(eval IDX_ID:=$(call dim,2,$*)) 
	$(eval SAMPLE_ID:=$(call dim,3,$*)) 
	@echo "Generating info for $(IDX_ID) on $(TC_ID)"
	$(BIN_DIR)/info_$(IDX_ID).$(SAMPLE_ID) indexes/$(TC_ID).$(IDX_ID).$(SAMPLE_ID) > $@ 

# $(IVL_DIR)/[TC_ID].interval
$(IVL_DIR)/%.interval: $(BIN_DIR)/genintervals
	@echo "Generating intervals for $*"
	$(eval TC:=$(call config_select,test_case.config,$*,2))
	@$(BIN_DIR)/genintervals $(TC) 512 10000 $@ 2> /dev/null

$(BIN_DIR)/genintervals: $(SRC_DIR)/genintervals.c
	@echo "Build interval generation program"
	@$(MY_CC) -O3 -o $@ $(SRC_DIR)/genintervals.c 


# $(BIN_DIR)/build_idx_[IDX_ID].[SAMPLE_ID]
$(BIN_DIR)/build_idx_%: $(SRC_DIR)/build_index_sdsl.cpp index.config sample.config
	$(eval IDX_ID:=$(call dim,1,$*)) 
	$(eval SAMPLE_ID:=$(call dim,2,$*)) 
	$(eval IDX_TYPE:=$(call config_select,index.config,$(IDX_ID),2))
	$(eval S_SA:=$(call config_select,sample.config,$(SAMPLE_ID),2))
	$(eval S_ISA:=$(call config_select,sample.config,$(SAMPLE_ID),3))
	$(eval IDX_TYPE:=$(subst S_SA,$(S_SA),$(IDX_TYPE)))
	$(eval IDX_TYPE:=$(subst S_ISA,$(S_ISA),$(IDX_TYPE)))
	@echo "Compiling build_idx_$*"
	@$(MY_CXX) $(CFLAGS) -DSUF=\"$*\" -DCSA_TYPE="$(IDX_TYPE)" \
					-DS_SA=$(S_SA) -DS_ISA=$(S_ISA) \
					-L$(LIB_DIR) $(SRC_DIR)/build_index_sdsl.cpp \
					-I$(INC_DIR) -o $@ $(LIBS)

# Targets for the count experiment. $(BIN_DIR)/count_queries_[IDX_ID].[SAMPLE_ID]
$(BIN_DIR)/query_idx_%: $(SRC_DIR)/run_queries_sdsl.cpp index.config sample.config
	$(eval IDX_ID:=$(call dim,1,$*)) 
	$(eval SAMPLE_ID:=$(call dim,2,$*)) 
	$(eval IDX_TYPE:=$(call config_select,index.config,$(IDX_ID),2))
	$(eval S_SA:=$(call config_select,sample.config,$(SAMPLE_ID),2))
	$(eval S_ISA:=$(call config_select,sample.config,$(SAMPLE_ID),3))
	$(eval IDX_TYPE:=$(subst S_SA,$(S_SA),$(IDX_TYPE)))
	$(eval IDX_TYPE:=$(subst S_ISA,$(S_ISA),$(IDX_TYPE)))
	@echo "Compiling query_idx_$*"
	@$(MY_CXX) $(CFLAGS) -DSUF="$(IDX_ID).$(SAMPLE_ID)" -DCSA_TYPE="$(IDX_TYPE)" \
			         -L$(LIB_DIR) $(SRC_DIR)/run_queries_sdsl.cpp \
			         -I$(INC_DIR) -o $@ $(LIBS)

# Targets for the info executable. $(BIN_DIR)/info_[IDX_ID].[SAMPLE_ID]
$(BIN_DIR)/info_%: $(SRC_DIR)/info.cpp index.config 
	$(eval IDX_ID:=$(call dim,1,$*)) 
	$(eval SAMPLE_ID:=$(call dim,2,$*)) 
	$(eval IDX_TYPE:=$(call config_select,index.config,$(IDX_ID),2))
	$(eval S_SA:=$(call config_select,sample.config,$(SAMPLE_ID),2))
	$(eval S_ISA:=$(call config_select,sample.config,$(SAMPLE_ID),3))
	$(eval IDX_TYPE:=$(subst S_SA,$(S_SA),$(IDX_TYPE)))
	$(eval IDX_TYPE:=$(subst S_ISA,$(S_ISA),$(IDX_TYPE)))
	@echo "Compiling info_$*"
	@$(MY_CXX) $(CFLAGS) -DSUF=\"$*\" -DCSA_TYPE="$(IDX_TYPE)" \
					-L$(LIB_DIR) $(SRC_DIR)/info.cpp \
					-I$(INC_DIR) -o $@ $(LIBS)

include ../Make.download

clean-build:
	@echo "Remove executables"
	@rm -f $(QUERY_EXECS) $(BUILD_EXECS) $(INFO_EXECS)

clean:
	@echo "Remove executables"
	@rm -f $(QUERY_EXECS) $(BUILD_EXECS) $(INFO_EXECS) \
		   $(BIN_DIR)/genintervals

cleanresults: 
	@echo "Remove result files"
	@rm -f $(TIME_FILES) $(RESULT_FILE)

cleanall: clean cleanresults
	@echo "Remove all generated files."
	@rm -f $(INDEXES) $(INFO_FILES) $(PATTERNS)
	@rm -f $(TMP_DIR)/* 
	@rm -f $(INTERVALS)
