# Supplementary material for: Bitpacking techniques for indexing genomes: I. Hash tables
Source: Algorithms Mol Biol. 2016 Apr 18;11:5. doi: 10.1186/s13015-016-0069-5 (PMC4835851; doi:10.1186/s13015-016-0069-5)
Supplement: Supplementary file 1 — 10.1007/s13015-016-0069-5 Source code. Source code in an archive format, using tar and bzip2, for all bitpacking implementations of hash tables, based on a modification of the SDSL 2.0 package. Package also includes the benchmarking programs used for timing experiments. This is the same package as provided in our companion paper on bitpacking for enhanced suffix arrays. [file 13015_2016_69_MOESM1_ESM.bz2 › sdsl-lite-modified/benchmark/indexing_extract/sample.config]

# Specify the sample rate for suffix array (SA) and inverse suffix array (ISA).
# You can use the constants SA_MAX and ISA_MAX for the maximal sparse sampling
# for SA and ISA.
# Each sampling pair is specified by a triple: SAMPLING_ID;SA_SAMPLE_RATE;ISA_SAMPLE_RATE
# SAMPLING_ID should consist only of symbols in A-Z,a-z,0-9
4x4;4;4
8x8;8;8
16x16;16;16
32x32;32;32
64x64;64;64
128x128;128;128
256x256;256;256
