# Supplementary material for: Bitpacking techniques for indexing genomes: I. Hash tables
Source: Algorithms Mol Biol. 2016 Apr 18;11:5. doi: 10.1186/s13015-016-0069-5 (PMC4835851; doi:10.1186/s13015-016-0069-5)
Supplement: Supplementary file 1 — 10.1007/s13015-016-0069-5 Source code. Source code in an archive format, using tar and bzip2, for all bitpacking implementations of hash tables, based on a modification of the SDSL 2.0 package. Package also includes the benchmarking programs used for timing experiments. This is the same package as provided in our companion paper on bitpacking for enhanced suffix arrays. [file 13015_2016_69_MOESM1_ESM.bz2 › sdsl-lite-modified/benchmark/indexing_extract/src/interface.h]

/* General interface for using the compressed index libraries */

#ifndef uchar
#define uchar unsigned char
#endif
#ifndef uint
#define uint  unsigned int
#endif
#ifndef ulong
#define ulong unsigned long
#endif

/* Error management */

/* Returns a string describing the error associated with error number
  e. The string must not be freed, and it will be overwritten with
  subsequent calls. */

char* error_index(int e);

/* Building the index */

/* Creates index from text[0..length-1]. Note that the index is an
  opaque data type. Any build option must be passed in string
  build_options, whose syntax depends on the index. The index must
  always work with some default parameters if build_options is NULL.
  The returned index is ready to be queried. */

int build_index(uchar* text, ulong length, char* build_options, void** index);

/*  Saves index on disk by using single or multiple files, having
  proper extensions. */

int save_index(void* index, char* filename);

/*  Loads index from one or more file(s) named filename, possibly
  adding the proper extensions. */

int load_index(char* filename, void** index);

/* Frees the memory occupied by index. */

int free_index(void* index);

/* Gives the memory occupied by index in bytes. */

int index_size(void* index, ulong* size);

/* Querying the index */

/* Writes in numocc the number of occurrences of the substring
  pattern[0..length-1] found in the text indexed by index. */

int count(void* index, uchar* pattern, ulong length, ulong* numocc);

/* Writes in numocc the number of occurrences of the substring
  pattern[0..length-1] in the text indexed by index. It also allocates
  occ (which must be freed by the caller) and writes the locations of
  the numocc occurrences in occ, in arbitrary order.  */

int locate(void* index, uchar* pattern, ulong length, ulong** occ,
           ulong* numocc);

/* Gives the length of the text indexed */

int get_length(void* index, ulong* length);

/* Accessing the indexed text  */

/*  Allocates snippet (which must be freed by the caller) and writes
  the substring text[from..to] into it. Returns in snippet_length the
  length of the text snippet actually extracted (that could be less
  than to-from+1 if to is larger than the text size). */

int extract(void* index, ulong from, ulong to, uchar** snippet,
            ulong* snippet_length);

/* Displays the text (snippet) surrounding any occurrence of the
  substring pattern[0..length-1] within the text indexed by index.
  The snippet must include numc characters before and after the
  pattern occurrence, totalizing length+2*numc characters, or less if
  the text boundaries are reached. Writes in numocc the number of
  occurrences, and allocates the arrays snippet_text and
  snippet_lengths (which must be freed by the caller). The first is a
  character array of numocc*(length+2*numc) characters, with a new
  snippet starting at every multiple of length+2*numc. The second
  gives the real length of each of the numocc snippets. */

int display(void* index, uchar* pattern, ulong length, ulong numc,
            ulong* numocc, uchar** snippet_text, ulong** snippet_lengths);

/*  Obtains the length of the text indexed by index. */

int length(void* index, ulong* length);
