# Supplementary material for: Bitpacking techniques for indexing genomes: I. Hash tables
Source: Algorithms Mol Biol. 2016 Apr 18;11:5. doi: 10.1186/s13015-016-0069-5 (PMC4835851; doi:10.1186/s13015-016-0069-5)
Supplement: Supplementary file 1 — 10.1007/s13015-016-0069-5 Source code. Source code in an archive format, using tar and bzip2, for all bitpacking implementations of hash tables, based on a modification of the SDSL 2.0 package. Package also includes the benchmarking programs used for timing experiments. This is the same package as provided in our companion paper on bitpacking for enhanced suffix arrays. [file 13015_2016_69_MOESM1_ESM.bz2 › sdsl-lite-modified/benchmark/indexing_extract/src/run_queries_sdsl.cpp]

/*
 * Run Queries
 */
#include <sdsl/suffix_arrays.hpp>
#include <string>

#include <stdlib.h>
#include "interface.h"
#include <stdio.h>
#include <string.h>
#include <unistd.h>

/* only for getTime() */
#include <sys/time.h>
#include <sys/resource.h>

#define COUNT 		('C')
#define LOCATE 		('L')
#define EXTRACT 	('E')
#define DISPLAY 	('D')
#define VERBOSE 	('V')

using namespace sdsl;
using namespace std;

/* local headers */
void do_count(const CSA_TYPE&);
void do_locate(const CSA_TYPE&);
void do_extract(const CSA_TYPE&);
//void do_display(ulong length);
void pfile_info(ulong* length, ulong* numpatt);
//void output_char(uchar c, FILE * where);
double getTime(void);
void usage(char* progname);

static int Verbose = 0;
static ulong Index_size, Text_length;
static double Load_time;

/*
 * Temporary usage: run_queries <index file> <type> [length] [V]
 */
int main(int argc, char* argv[])
{
    char* filename;
    char querytype;

    if (argc < 2)	{
        usage(argv[0]);
        exit(1);
    }

    filename = argv[1];
    querytype = *argv[2];

    CSA_TYPE csa;
    fprintf(stderr, "Load from file %s\n",(string(filename) + "." + string(SDSL_XSTR(SUF))).c_str());
    Load_time = getTime();
    load_from_file(csa, (string(argv[1]) + "." + string(SDSL_XSTR(SUF))).c_str());
    Load_time = getTime() - Load_time;
    fprintf(stderr, "# Load_index_time_in_sec = %.2f\n", Load_time);
    std::cerr << "# text_size = " << csa.size()-1 << std::endl;

    Index_size = size_in_bytes(csa);
    Text_length = csa.size()-1; // -1 since we added a sentinel character
    fprintf(stderr, "# Index_size_in_bytes = %lu\n", Index_size);
#ifdef USE_HP
    bool mapped = mm::map_hp();
    fprintf(stderr, "# hugepages = %i\n", (int)mapped);
#endif

    switch (querytype) {
        case COUNT:
            if (argc > 3)
                if (*argv[3] == VERBOSE) {
                    Verbose = 1;
                    fprintf(stdout,"%c", COUNT);
                }
            do_count(csa);
            break;
        case LOCATE:
            if (argc > 3)
                if (*argv[3] == VERBOSE) {
                    Verbose = 1;
                    fprintf(stdout,"%c", LOCATE);
                }
            do_locate(csa);
            break;
        case EXTRACT:
            if (argc > 3)
                if (*argv[3] == VERBOSE) {
                    Verbose = 1;
                    fprintf(stdout,"%c", EXTRACT);
                }

            do_extract(csa);
            break;
        default:
            fprintf(stderr, "Unknow option: main ru\n");
            exit(1);
    }
#ifdef USE_HP
    if (mapped) {
        mm::unmap_hp();
    }
#endif
    return 0;
}


void
do_count(const CSA_TYPE& csa)
{
    ulong numocc, length, tot_numocc = 0, numpatt, res_patt;
    double time, tot_time = 0;
    uchar* pattern;

    pfile_info(&length, &numpatt);
    res_patt = numpatt;

    pattern = (uchar*) malloc(sizeof(uchar) * (length));
    if (pattern == NULL) {
        fprintf(stderr, "Error: cannot allocate\n");
        exit(1);
    }

    while (res_patt) {

        if (fread(pattern, sizeof(*pattern), length, stdin) != length) {
            fprintf(stderr, "Error: cannot read patterns file\n");
            perror("run_queries");
            exit(1);
        }

        /* Count */
        time = getTime();
        numocc = count(csa, pattern, pattern+length);

        if (Verbose) {
            fwrite(&length, sizeof(length), 1, stdout);
            fwrite(pattern, sizeof(*pattern), length, stdout);
            fwrite(&numocc, sizeof(numocc), 1, stdout);
        }
        tot_time += (getTime() - time);
        tot_numocc += numocc;
        res_patt--;
    }

    fprintf(stderr, "# Total_Num_occs_found = %lu\n", tot_numocc);
    fprintf(stderr, "# Count_time_in_milli_sec = %.4f\n", tot_time*1000);
    fprintf(stderr, "# Count_time/Pattern_chars = %.4f\n",
            (tot_time * 1000) / (length * numpatt));
    fprintf(stderr, "# Count_time/Num_patterns = %.4f\n\n",
            (tot_time * 1000) / numpatt);
    fprintf(stderr, "# (Load_time+Count_time)/Pattern_chars = %.4f\n",
            ((Load_time+tot_time) * 1000) / (length * numpatt));
    fprintf(stderr, "# (Load_time+Count_time)/Num_patterns = %.4f\n\n",
            ((Load_time+tot_time) * 1000) / numpatt);

    free(pattern);
}


void
do_locate(const CSA_TYPE& csa)
{
    ulong numocc, length;
    ulong tot_numocc = 0, numpatt = 0, processed_pat = 0;
    double time, tot_time = 0;
    uchar* pattern;

    pfile_info(&length, &numpatt);

    pattern = (uchar*) malloc(sizeof(uchar) * (length));
    if (pattern == NULL) {
        fprintf(stderr, "Error: cannot allocate\n");
        exit(1);
    }
    /*SG: added timeout of 60 seconds */
    while (numpatt and tot_time < 60.0) {

        if (fread(pattern, sizeof(*pattern), length, stdin) != length) {
            fprintf(stderr, "Error: cannot read patterns file\n");
            perror("run_queries");
            exit(1);
        }
        // Locate
        time = getTime();
        auto occ = locate(csa, (char*)pattern, (char*)pattern+length);
        numocc = occ.size();
        tot_time += (getTime() - time);
        ++processed_pat;

        tot_numocc += numocc;
        numpatt--;

        if (Verbose) {
            fwrite(&length, sizeof(length), 1, stdout);
            fwrite(pattern, sizeof(*pattern), length, stdout);
            fwrite(&numocc, sizeof(numocc), 1, stdout);
        }
    }

    fprintf(stderr, "# processed_pattern = %lu\n", processed_pat);
    fprintf(stderr, "# Total_Num_occs_found = %lu\n", tot_numocc);
    fprintf(stderr, "# Locate_time_in_secs = %.2f\n", tot_time);
    fprintf(stderr, "# Locate_time/Num_occs = %.4f\n\n", (tot_time * 1000) / tot_numocc);
    fprintf(stderr, "# (Load_time+Locate_time)/Num_occs = %.4f\n\n", ((tot_time+Load_time) * 1000) / tot_numocc);

    free(pattern);
}

/* Open patterns file and read header */
void
pfile_info(ulong* length, ulong* numpatt)
{
    int error;
    uchar c;
    uchar origfilename[257];

    error = fscanf(stdin, "# number=%lu length=%lu file=%s forbidden=", numpatt,
                   length, origfilename);
    if (error != 3) {
        fprintf(stderr, "Error: Patterns file header not correct\n");
        perror("run_queries");
        exit(1);
    }

    fprintf(stderr, "# pat_cnt = %lu\n", *numpatt);
    fprintf(stderr, "# pat_length = %lu\n", *length);
    fprintf(stderr, "# forbidden_chars = ");

    while ((c = fgetc(stdin)) != 0) {
        if (c == '\n') break;
        fprintf(stderr, "%d",c);
    }

    fprintf(stderr, "\n");

}

void
do_extract(const CSA_TYPE& csa)
{
    int error = 0;
    uchar* text, orig_file[257];
    ulong num_pos, from, to, numchars, tot_ext = 0;
    CSA_TYPE::size_type readlen = 0;
    double time, tot_time = 0;

    error = fscanf(stdin, "# number=%lu length=%lu file=%s\n", &num_pos, &numchars, orig_file);
    if (error != 3) {
        fprintf(stderr, "Error: Intervals file header is not correct\n");
        perror("run_queries");
        exit(1);
    }
    fprintf(stderr, "# number=%lu length=%lu file=%s\n", num_pos, numchars, orig_file);

    while (num_pos) {

        if (fscanf(stdin,"%lu,%lu\n", &from, &to) != 2) {
            fprintf(stderr, "Cannot read correctly intervals file\n");
            exit(1);
        }

        time = getTime();
        text = (uchar*)malloc(to-from+2);
        readlen = sdsl::extract(csa, from, to, text);
        tot_time += (getTime() - time);

        tot_ext += readlen;

        if (Verbose) {
            fwrite(&from,sizeof(ulong),1,stdout);
            fwrite(&readlen,sizeof(ulong),1,stdout);
            fwrite(text,sizeof(uchar),readlen, stdout);
        }

        num_pos--;
        free(text);
    }

    fprintf(stderr, "# Total_num_chars_extracted = %lu\n", tot_ext);
    fprintf(stderr, "# Extract_time_in_sec = %.2f\n", tot_time);
    fprintf(stderr, "# Extract_time/Num_chars_extracted = %.4f\n\n",
            (tot_time * 1000) / tot_ext);
    fprintf(stderr, "(Load_time+Extract_time)/Num_chars_extracted = %.4f\n\n",
            ((Load_time+tot_time) * 1000) / tot_ext);
}

double
getTime(void)
{

    double usertime, systime;
    struct rusage usage;

    getrusage(RUSAGE_SELF, &usage);

    usertime = (double) usage.ru_utime.tv_sec +
               (double) usage.ru_utime.tv_usec / 1000000.0;

    systime = (double) usage.ru_stime.tv_sec +
              (double) usage.ru_stime.tv_usec / 1000000.0;

    return (usertime + systime);

}

void usage(char* progname)
{
    fprintf(stderr, "\nThe program loads <index> and then executes over it the\n");
    fprintf(stderr, "queries it receives from the standard input. The standard\n");
    fprintf(stderr, "input comes in the format of the files written by \n");
    fprintf(stderr, "genpatterns or genintervals.\n");
    fprintf(stderr, "%s reports on the standard error time statistics\n", progname);
    fprintf(stderr, "regarding to running the queries.\n\n");
    fprintf(stderr, "Usage:  %s <index> <type> [length] [V]\n", progname);
    fprintf(stderr, "\n\t<type>   denotes the type of queries:\n");
    fprintf(stderr, "\t         %c counting queries;\n", COUNT);
    fprintf(stderr, "\t         %c locating queries;\n", LOCATE);
    fprintf(stderr, "\t         %c displaying queries;\n", DISPLAY);
    fprintf(stderr, "\t         %c extracting queries.\n\n", EXTRACT);
    fprintf(stderr, "\n\t[length] must be provided in case of displaying queries (D)\n");
    fprintf(stderr, "\t         and denotes the number of characters to display\n");
    fprintf(stderr, "\t         before and after each pattern occurrence.\n");
    fprintf(stderr, "\n\t[V]      with this options it reports on the standard output\n");
    fprintf(stderr, "\t         the results of the queries. The results file should be\n");
    fprintf(stderr, "\t         compared with trusted one by compare program.\n\n");
}
