# Supplementary material for: Bitpacking techniques for indexing genomes: I. Hash tables
Source: Algorithms Mol Biol. 2016 Apr 18;11:5. doi: 10.1186/s13015-016-0069-5 (PMC4835851; doi:10.1186/s13015-016-0069-5)
Supplement: Supplementary file 1 — 10.1007/s13015-016-0069-5 Source code. Source code in an archive format, using tar and bzip2, for all bitpacking implementations of hash tables, based on a modification of the SDSL 2.0 package. Package also includes the benchmarking programs used for timing experiments. This is the same package as provided in our companion paper on bitpacking for enhanced suffix arrays. [file 13015_2016_69_MOESM1_ESM.bz2 › sdsl-lite-modified/benchmark/indexing_extract/src/genintervals.c]

// Chooses random intervals from a file

#include <time.h>
#include <sys/time.h>
#include <sys/stat.h>
#include <stdio.h>
#include <string.h>
#include <errno.h>
#include <stdlib.h>

static int Seed;
#define ACMa 16807
#define ACMm 2147483647
#define ACMq 127773
#define ACMr 2836
#define hi (Seed / ACMq)
#define lo (Seed % ACMq)

static int fst=1;

/* returns a random integer in 0..top-1 */

int aleat(top)

{
    long test;
    struct timeval t;
    if (fst) {
        gettimeofday(&t,NULL);
        Seed = t.tv_sec*t.tv_usec;
        fst=0;
    }
    {
        Seed = ((test = ACMa * lo - ACMr * hi) > 0) ? test : test + ACMm;
        return ((double)Seed) * top/ACMm;
    }
}

main(int argc, char** argv)

{
    int n,m,J,t;
    struct stat sdata;
    FILE* ifile,*ofile;
    unsigned char* buff;

    if (argc < 5) {
        fprintf(stderr,
                "Usage: %s <file> <length> <number> <intervals file>\n"
                "  randomly extracts <number> intervals of length <length> from <file>.\n"
                "  The output file, <intervals file> has a first line of the form:\n"
                "    # number=<number> length=<length> file=<file>\n"
                "  and then <number> lines of the form <from>,<to>.\n",argv[0]
               );
        exit(1);
    }

    if (stat(argv[1],&sdata) != 0) {
        fprintf(stderr,"Error: cannot stat file %s\n",argv[1]);
        fprintf(stderr," errno = %i\n",errno);
        exit(1);
    }
    n = sdata.st_size;

    m = atoi(argv[2]);
    if ((m <= 0) || (m > n)) {
        fprintf(stderr,"Error: length must be >= 1 and <= file length"
                " (%i)\n",n);
        exit(1);
    }

    J = atoi(argv[3]);
    if (J < 1) {
        fprintf(stderr,"Error: number of intervals must be >= 1\n");
        exit(1);
    }

    ifile = fopen(argv[1],"r");
    if (ifile == NULL) {
        fprintf(stderr,"Error: cannot open file %s for reading\n",argv[1]);
        fprintf(stderr," errno = %i\n",errno);
        exit(1);
    }

    buff = (unsigned char*) malloc(n);
    if (buff == NULL) {
        fprintf(stderr,"Error: cannot allocate %i bytes\n",n);
        fprintf(stderr," errno = %i\n",errno);
        exit(1);
    }

    if (fread(buff,n,1,ifile) != 1) {
        fprintf(stderr,"Error: cannot read file %s\n",argv[1]);
        fprintf(stderr," errno = %i\n",errno);
        exit(1);
    }
    fclose(ifile);

    ofile = fopen(argv[4],"w");
    if (ofile == NULL) {
        fprintf(stderr,"Error: cannot open file %s for writing\n",argv[4]);
        fprintf(stderr," errno = %i\n",errno);
        exit(1);
    }

    if (fprintf(ofile,"# number=%i length=%i file=%s\n", J,m,argv[1]) <= 0) {
        fprintf(stderr,"Error: cannot write file %s\n",argv[4]);
        fprintf(stderr," errno = %i\n",errno);
        exit(1);
    }

    for (t=0; t<J; t++) {
        int j,l;
        j = aleat(n-m+1);
        if (fprintf(ofile,"%i,%i\n",j,j+m-1) <= 0) {
            fprintf(stderr,"Error: cannot write file %s\n",argv[4]);
            fprintf(stderr," errno = %i\n",errno);
            exit(1);
        }
    }

    if (fclose(ofile) != 0) {
        fprintf(stderr,"Error: cannot write file %s\n",argv[4]);
        fprintf(stderr," errno = %i\n",errno);
        exit(1);
    }

    fprintf(stderr,"File %s successfully generated\n",argv[4]);
    exit(0);// SG: Replaced 1 by 0.
}
