# Supplementary material for: Bitpacking techniques for indexing genomes: I. Hash tables
Source: Algorithms Mol Biol. 2016 Apr 18;11:5. doi: 10.1186/s13015-016-0069-5 (PMC4835851; doi:10.1186/s13015-016-0069-5)
Supplement: Supplementary file 1 — 10.1007/s13015-016-0069-5 Source code. Source code in an archive format, using tar and bzip2, for all bitpacking implementations of hash tables, based on a modification of the SDSL 2.0 package. Package also includes the benchmarking programs used for timing experiments. This is the same package as provided in our companion paper on bitpacking for enhanced suffix arrays. [file 13015_2016_69_MOESM1_ESM.bz2 › sdsl-lite-modified/benchmark/indexing_extract/index.config]

# Specify the extract indexes here. Use S_SA and S_ISA as generic sample parameters.
# S_SA and S_ISA will be replaced by the values in sample.config
#
# Each index is specified by a triple: INDEX_ID;SDSL_TYPE;INDEX_LATE_NAME
#   * INDEX_ID  : An identifier for the index. Only letters and underscores
#                 are allowed in the name.
#   * SDSL_TYPE : Corresponding sdsl type.
#   * LATEX_NAME: LaTeX name for output in the benchmark report.
FM_HUFF;csa_wt<wt_huff<bit_vector,rank_support_v5<>,select_support_scan<>,select_support_scan<> >,S_SA,S_ISA,text_order_sa_sampling<sd_vector<> > >;FM-HF-V5
FM_HUFF_RRR15;csa_wt<wt_huff<rrr_vector<15> >,S_SA,S_ISA,text_order_sa_sampling<sd_vector<> > >;FM-HF-R$^3$15
CSA_SADA;csa_sada<enc_vector<coder::elias_delta,128>,S_SA,S_ISA,text_order_sa_sampling<sd_vector<> > >;CSA-SADA
FM_HUFF_RRR63;csa_wt<wt_huff<rrr_vector<63> >,S_SA,S_ISA,text_order_sa_sampling<sd_vector<> > >;FM-HF-R$^3$63
