# Supplementary material for: Bitpacking techniques for indexing genomes: I. Hash tables
Source: Algorithms Mol Biol. 2016 Apr 18;11:5. doi: 10.1186/s13015-016-0069-5 (PMC4835851; doi:10.1186/s13015-016-0069-5)
Supplement: Supplementary file 1 — 10.1007/s13015-016-0069-5 Source code. Source code in an archive format, using tar and bzip2, for all bitpacking implementations of hash tables, based on a modification of the SDSL 2.0 package. Package also includes the benchmarking programs used for timing experiments. This is the same package as provided in our companion paper on bitpacking for enhanced suffix arrays. [file 13015_2016_69_MOESM1_ESM.bz2 › sdsl-lite-modified/benchmark/rrr_vector/visualize/rrr.R]

require(tikzDevice)
source("../../basic_functions.R")

tex_file = "rrr.tex"

# Load experiment information
tc_config <- readConfig("../test_case.config",c("TC_ID","PATH","LATEX-NAME","URL"))
compile_config <- readConfig("../compile_options.config",c("COMPILE_ID","OPTIONS"))

open_tikz <- function( file_name  ){
    tikz(file_name, width = 5.5, height = 6, standAlone = F)
}

# Method which plots the space figure
plot_rrr_space <- function(data, max_y, title="", yaxis=T, xaxis=T, color){
  data <- data[order(data[['K']]), ]
  plot(c(), c(), ylim = c(0, max_y), xlim = c(min(data[['K']])-1, max(data[['K']])+1),
       yaxt = "n", ylab = "", xlab="", xaxt="n")

  if ( yaxis ){
      axis( 2, at = axTicks(2) , cex.axis=0.8)
      mtext("Space in (\\%) of original bitvector", side=2, line=2, las=0)
  }
  xticks <- c(8, 16, 32, 64, 126, 256)
  xlabel <- NA
  if ( xaxis ){
    xlabel <- c("8","","32","64","128","256")
    mtext("Block size K", side=1, line=2, las=0)
  }
  axis( 1, at = xticks, label=xlabel, cex.axis=0.8)
  hty =1 
  hcol = "lightgray"
  abline( v=c(8, 16, 32, 64, 128, 256), col=hcol )
  abline( h=axTicks(2), col=hcol )
  total_space <- 100*data[['rrr_size']]/data[['plain_size']][1]
  space_without_C <- 100*(data[['rrr_size']]-data[['bt_size']])/data[['plain_size']][1]
  space_only_samples <- 100*(data[['rrr_size']]-data[['bt_size']]-data[['btnr_size']])/data[['plain_size']][1]

  polygon( x_for_polygon( data[['K']] ), y_for_polygon( total_space ), border=NA, col=color[1])    
  polygon( x_for_polygon( data[['K']] ), y_for_polygon( space_without_C), border=NA, col=color[2])
  polygon( x_for_polygon( data[['K']] ), y_for_polygon( space_only_samples ), border=NA, col=color[3])
  lines( data[['K']], total_space )
  lines( data[['K']], space_without_C )
  lines( data[['K']], space_only_samples )
  draw_figure_heading(sprintf("bitvector = %s",title))
}

# Method which plots the query time figure
plot_rrr_query_times <- function( data, max_y=NA, title="", yaxis=T, xaxis=T){
  cat(title,"\n")
  data <- aggregate(data[c('access_time','rank_time','select_time')], by=c(data['K']), FUN=min)
  data[c('access_time','rank_time','select_time')] <- data[c('access_time','rank_time','select_time')]/1000.0
  data <- data[order(data[['K']]), ]

  max_runtime <- max( data[['access_time']], data[['rank_time']], data[['select_time']])
  if ( !is.na(max_y) ){
    max_runtime = max_y
  }

  plot(data[['K']], data[['access_time']], type="l", ylim=c(0, max_runtime ),
       xlab = "", ylab="", yaxt="n", cex.axis = 0.8, xaxt="n",
       col = terrain.colors(6)[1], lwd=1.5
       )
  box("plot", col="grey")    
  axis( 1, at = axTicks(1), labels=xaxis, mgp=c(2,0.5,0), tcl=-0.2, cex.axis=1, las=1 )
  if ( xaxis ){
    xlable <- "Block size K"
    mtext(xlable, side=1, line=2, las=0)
  }
  if ( yaxis ){
    axis( 2, at = axTicks(2),  mgp=c(1,0.3,0), tcl=-0.2, cex.axis=0.8 )
    mtext("Time per operation in ($\\mu s$)", side=2, line=2, las=0)
  }
  grid(lty=1)
  lines( data[['K']], data[['rank_time']], lty=1, col=terrain.colors(6)[3], lwd=1.5)    
  lines( data[['K']], data[['select_time']], lty=1, col=terrain.colors(6)[5], lwd=1.5)    

  draw_figure_heading(sprintf("bitvector = %s",title))
}

data <- data_frame_from_key_value_pairs( "../results/all.txt" )

tex_doc <- paste(readLines("rrr-header.tex"),collapse="\n")

for ( compile_id in compile_config[["COMPILE_ID"]] ){
# Handle query time
  fig_name <- paste("fig-rrr-time-",compile_id,".tex",sep="")
  open_tikz( fig_name )
  n <- nrow(tc_config)
  d <- subset(data, data[["COMPILE_ID"]]==compile_id)
  par(mfrow=c(n/2+1,2))
  multi_figure_style( n/2+1, 2 )  
  nr <- 0
  xlabnr <- 2*(n/2)-2+1
  for ( tc_id in tc_config[["TC_ID"]] ){
    dd <- subset(d, d[["TC_ID"]]==tc_id)
    plot_rrr_query_times(dd, 2.1, 
                         title=tc_config[tc_id,"LATEX-NAME"],
                            yaxis=(nr%%2==0), xaxis=(nr>=xlabnr) )
    if ( nr == 0 ){
        plot(NA, NA, xlim=c(0,1),ylim=c(0,1),ylab="", xlab="", bty="n", type="n", yaxt="n", xaxt="n")
        legend("topleft", legend=rev(c("access","rank","select")), box.lwd=0, lty=rev(c(1,1,1)), 
              title="Operation", col=rev(terrain.colors(6)[seq(1,5,2)]), bg="white", cex=1.5)
        nr <- nr+1
    }
    nr <-nr+1 
  }
  dev.off()
  tex_doc <- paste(tex_doc,"\\begin{figure}
               \\input{",fig_name,"}
               \\caption{Runtime of \\texttt{rrr\\_vector} dependent on block size K.
               Compile options:
               \\texttt{",gsub("_","\\\\_",compile_config[compile_id, "OPTIONS"]),"}.
               }
              \\end{figure}")
}

# Handle space
fig_name <- "fig-rrr-space.tex"
open_tikz( fig_name )
n <- nrow(tc_config)
d <- subset(data, data[["COMPILE_ID"]]==compile_config[1,1])
max_size <- 100*max(d[["rrr_size"]]/d[["plain_size"]])

multi_figure_style( n/2+1, 2 )  

nr <- 0
xlabnr <- 2*(n/2)-2+1
colors = c('gray80','gray50','gray30')
for ( tc_id in tc_config[["TC_ID"]] ){
  dd <- subset(d, d[["TC_ID"]]==tc_id)
  plot_rrr_space(dd, max_size, title=tc_config[tc_id,"LATEX-NAME"],
                      yaxis=(nr%%2==0), xaxis=(nr>=xlabnr), color=colors)
  if ( nr == 0 ){
    plot(NA, NA, xlim=c(0,1),ylim=c(0,1),ylab="", xlab="", bty="n", type="n", yaxt="n", xaxt="n")
    legend_text <- rev(c('pointers/samples','encoded block','block type'))
    legend( "top", legend=legend_text, fill=colors, bg="white", box.col="white", title="Space of",cex=1.5 )
    nr <- nr+1
  }
  nr <-nr+1 
}
dev.off()
tex_doc <- paste(tex_doc,"\\begin{figure}
                 \\input{",fig_name,"}
                 \\caption{Space of \\texttt{rrr\\_vector} dependent on block size K.}.
                 \\end{figure}")


tex_doc <- paste(tex_doc, readLines("rrr-footer.tex"),collapse="\n")
sink(tex_file)
cat(tex_doc)
sink(NULL)

## Method which plots the construction time figure
#plot_rrr_construction_times <- function( file_name, max_y=NA, draw_legend=T, title=""){
#  data <- data_frame_from_key_value_pairs( file_name )
#
#  data <- aggregate(data['construct_time'], by=c(data['K']), FUN=min)
#  data <- data[order(data[['K']]), ]
#
#  max_runtime <- max(data[['construct_time']])/1000
#  if ( !is.na(max_y) ){
#    max_runtime = max_y
#  }
#  plot(data[['K']], data[['construct_time']]/1000,
#       type="l", ylab="construction time in seconds",
#       xlab="Block size R", ylim=c(0, max_runtime ))
#  title( main=title, line=0 )
#}
#
