# Supplementary material for: Bitpacking techniques for indexing genomes: I. Hash tables
Source: Algorithms Mol Biol. 2016 Apr 18;11:5. doi: 10.1186/s13015-016-0069-5 (PMC4835851; doi:10.1186/s13015-016-0069-5)
Supplement: Supplementary file 1 — 10.1007/s13015-016-0069-5 Source code. Source code in an archive format, using tar and bzip2, for all bitpacking implementations of hash tables, based on a modification of the SDSL 2.0 package. Package also includes the benchmarking programs used for timing experiments. This is the same package as provided in our companion paper on bitpacking for enhanced suffix arrays. [file 13015_2016_69_MOESM1_ESM.bz2 › sdsl-lite-modified/benchmark/rrr_vector/README.md]

# Benchmarking bitvector [rrr_vector](../../include/sdsl/rrr_vector.hpp)

## Methodology

Explored dimensions:
  
  * block size K (K in [5..255])
  * instance type (artificial, WT based)
  * instance size (MB and GB range)
  * methods (`access`, `rank`, `select`) 
  * compile options

## Directory structure

  * [bin](./bin): Contains the executables of the project.
    * `rrr_time_and_space_*` generates `rrr_vector`s, answers
               queries and outputs space information.
    * `generate_rnd_bitvector` generates evenly distributed bitvectors.
  * [results](./results): Contains the results of the experiments.
  * [src](./src):  Contains the source code of the benchmark.
  * [visualize](./visualize): Contains a `R`-script which generates
							  a report in LaTeX format.

## Prerequisites
  * For the visualization you need the following software:
    - [R][RPJ] with package `tikzDevice`. You can install the
      package by calling 
      `install.packages("filehash", repos="http://cran.r-project.org")`
	  and 
	  `install.packages("tikzDevice", repos="http://R-Forge.R-project.org")`
	  in `R`.
    - [pdflatex][LT] to generate the pdf reports.
  * The processing of the 1GB bitvectors requires about
    1.5GB of RAM.
		
## Usage

 * `make timing` compiles the programs, downloads or generates
    the test instances, builds the compressed bitvectors, 
    runs the performance tests and generated a report located at
   `visualize/rrr.pdf`. The raw numbers of the timings 
   can be found in the `results/all.txt`.
   On my machine (MacBookPro Retina 2.6GHz Intel Core i7,
   16GB 1600 Mhz DDR3, SSD) the benchmark took about 58 minutes
   (excluding the time to download the test instances).
   Have a look at the [generated report][RES].
 * All created indexes and test results can be deleted
   by calling `make cleanall`.

## Customization of the benchmark
  The project contains several configuration files:
 
  * [block_size.config][KCONFIG]: Specify different block sizes.
  * [test_case.config][TCCONF]: Specify test instances by
       ID, path, LaTeX-name for the report, and download URL.
  * [compile_options.config][CCONF]: Specify compile
    options by ID and option string.

  Note that the benchmark will execute every combination of your
  choices. 

[RPJ]: http://www.r-project.org/ "R"
[LT]: http://www.tug.org/applications/pdftex/ "pdflatex"
[RES]: https://github.com/simongog/simongog.github.com/raw/master/assets/images/rrr.pdf "rrr.pdf"
[KCONFIG]: ./block_size.config "block_size.config"
[TCCONF]: ./test_case.config "test_case.config"
[CCONF]: ./compile_options.config "compile_options.config"
[VCONF]: ./visualize/index-filter.config "index-filter.config"
