# Supplementary material for: Bitpacking techniques for indexing genomes: I. Hash tables
Source: Algorithms Mol Biol. 2016 Apr 18;11:5. doi: 10.1186/s13015-016-0069-5 (PMC4835851; doi:10.1186/s13015-016-0069-5)
Supplement: Supplementary file 1 — 10.1007/s13015-016-0069-5 Source code. Source code in an archive format, using tar and bzip2, for all bitpacking implementations of hash tables, based on a modification of the SDSL 2.0 package. Package also includes the benchmarking programs used for timing experiments. This is the same package as provided in our companion paper on bitpacking for enhanced suffix arrays. [file 13015_2016_69_MOESM1_ESM.bz2 › sdsl-lite-modified/benchmark/rrr_vector/Makefile]

include ../Make.helper
CXX_FLAGS = $(MY_CXX_FLAGS) # in compile_options.config
LIBS = -lsdsl 
SRC_DIR = src
TMP_DIR = ../tmp
# Sampling rate for rrr_vector
t=32
# Block sizes
TC_PATHS:=$(call config_column,test_case.config,2)
TC_IDS:=$(call config_ids,test_case.config)
COMPILE_IDS:=$(call config_ids,compile_options.config)
KS:=$(call config_ids,block_size.config)

all: execs 

input: bin/generate_rnd_bitvector $(TC_PATHS)

RRR_EXECS = $(foreach K,$(KS),\
			  $(foreach COMPILE_ID,$(COMPILE_IDS),bin/rrr_time_and_space_$(K).$(COMPILE_ID)))

RES_FILES = $(foreach TC_ID,$(TC_IDS),\
              $(foreach K,$(KS),\
				$(foreach COMPILE_ID,$(COMPILE_IDS),\
					results/$(TC_ID).$(K).$(COMPILE_ID))))
						
RES_FILE=results/all.txt

# Target for the generator programs for the random bitvectors of different densities
bin/generate_rnd_bitvector: ${SRC_DIR}/generate_rnd_bitvector.cpp
	$(MY_CXX) -O3 $(CXX_FLAGS) $(SRC_DIR)/generate_rnd_bitvector.cpp -L$(LIB_DIR) -I$(INC_DIR) -o $@ $(LIBS)

# Targets for the access/rank/select rrr_vector experiment
# Format: bin/rrr_time_and_space_[R].[COMPILE_ID]
bin/rrr_time_and_space_%: $(SRC_DIR)/rrr_time_and_space.cpp 
	$(eval K:=$(call dim,1,$*)) 
	$(eval COMPILE_ID:=$(call dim,2,$*)) 
	$(eval COMPILE_OPTIONS:=$(call config_select,compile_options.config,$(COMPILE_ID),2))
	$(MY_CXX) $(CXX_FLAGS) $(COMPILE_OPTIONS) -DBLOCK_SIZE=$(K) -L$(LIB_DIR) \
		  $(SRC_DIR)/rrr_time_and_space.cpp -I$(INC_DIR) -o $@ $(LIBS)

execs: $(RRR_EXECS) 


timing: input execs $(RES_FILES) 
	cat $(RES_FILES) > $(RES_FILE)
	@cd visualize; make	

# Format: results/[TC_ID].[K].[COMPILE_ID]
results/%: 
	$(eval TC_ID:=$(call dim,1,$*)) 
	$(eval K:=$(call dim,2,$*)) 
	$(eval COMPILE_ID:=$(call dim,3,$*)) 
	$(eval TC_PATH:=$(call config_select,test_case.config,$(TC_ID),2))
	@echo "Running bin/rrr_time_and_space_$(K).$(COMPILE_ID) on $(TC_ID)"
	@echo "# TC_ID = $(TC_ID)" >> $@
	@echo "# K = $(K)" >> $@
	@echo "# COMPILE_ID = $(COMPILE_ID)" >> $@
	@bin/rrr_time_and_space_$(K).$(COMPILE_ID) $(TC_PATH) $(t) >> $@

# Target for generating a random bitvector of size SIZE and density DENSITY
# Format: data/rnd_[DENSITY].[SIZE]
../data/rnd_%: bin/generate_rnd_bitvector
	$(eval DENSITY:=$(call dim,1,$*)) 
	$(eval SIZE:=$(call dim,2,$*)) 
	@echo "Generating bitvector of density $(DENSITY) and size $(SIZE)"
	@bin/generate_rnd_bitvector $(SIZE) $(DENSITY) $@

include ../Make.download

clean-build:
	@echo "Remove executables"
	rm -f $(RRR_EXECS)

clean:
	rm -f $(RRR_EXECS) bin/generate_rnd_bitvector   

clean_results: 
	rm -f $(RES_FILES) 
		

cleanall: clean clean_results
