# Supplementary material for: Bitpacking techniques for indexing genomes: I. Hash tables
Source: Algorithms Mol Biol. 2016 Apr 18;11:5. doi: 10.1186/s13015-016-0069-5 (PMC4835851; doi:10.1186/s13015-016-0069-5)
Supplement: Supplementary file 1 — 10.1007/s13015-016-0069-5 Source code. Source code in an archive format, using tar and bzip2, for all bitpacking implementations of hash tables, based on a modification of the SDSL 2.0 package. Package also includes the benchmarking programs used for timing experiments. This is the same package as provided in our companion paper on bitpacking for enhanced suffix arrays. [file 13015_2016_69_MOESM1_ESM.bz2 › sdsl-lite-modified/benchmark/rrr_vector/src/rrr_time_and_space.cpp]

#include <iostream>
#include <fstream>
#include <string>
#include <sdsl/rrr_vector.hpp>

using namespace std;
using namespace sdsl;

#ifndef BLOCK_SIZE
#define BLOCK_SIZE 31
#endif

#ifndef RANK_SAMPLE_DENS
#define RANK_SAMPLE_DENS 32
#endif

using namespace std::chrono;
using timer = std::chrono::high_resolution_clock;

//! Performs random accesses on a vector and returns the sum of the accessed elements
/*! \param v     The container.
 *  \param rands Vector of locations which should be accessed. Length is a power of 2.
 *               Can be generated by method: util::rnd_positions<int_vector<64>>(log s, mask, v.size())
 *  \param mask  Mask which is used to perform the modulo s operation. See `rands`.
 *  \param times Number of iterations. If times > rands.size() array rands will be
 *               run through several times.
 */
template<class t_vec>
uint64_t test_random_access(const t_vec& v, const int_vector<64>& rands, uint64_t mask, uint64_t times=100000000)
{
    uint64_t cnt=0;
    for (uint64_t i=0; i<times; ++i) {
        cnt += v[rands[ i&mask ]];
    }
    return cnt;
}

template<class t_vec>
uint64_t test_inv_random_access(const t_vec& v, const int_vector<64>& rands, uint64_t mask, uint64_t times=100000000)
{
    uint64_t cnt=0;
    for (uint64_t i=0; i<times; ++i) {
        cnt += v(rands[ i&mask ]);
    }
    return cnt;
}

int main(int argc, char* argv[])
{
    if (argc < 3) {
        cout << "Usage: " << argv[0] << " bit_vector_file" << endl;
        cout << " generates a rrr_vector<" << BLOCK_SIZE << "> with sample rate " << RANK_SAMPLE_DENS << endl;
        cout << " for the bitvector stored in bit_vector_file and run a benchmark" << endl;
        return 1;
    }

    typedef rrr_vector<BLOCK_SIZE, int_vector<>, RANK_SAMPLE_DENS> rrr_vec_type;
    typedef rrr_vec_type::select_1_type rrr_select_type;
    typedef rrr_vec_type::rank_1_type rrr_rank_type;
    bit_vector bv;
    if (load_from_file(bv, argv[1])) {
        cout << "# plain_size = " << size_in_bytes(bv) << endl;
        uint16_t k = atoi(argv[2]);
        auto start = timer::now();
        rrr_vec_type rrr_vector(bv);
        util::clear(bv);
        rrr_select_type rrr_sel(&rrr_vector);
        rrr_rank_type   rrr_rank(&rrr_vector);
        auto stop = timer::now();
        cout << "# construct_time = " << duration_cast<milliseconds>(stop-start).count() << endl;
        rrr_vec_type::size_type args = rrr_rank(rrr_vector.size());
        cout << "# rrr_vector.size() = " << rrr_vector.size() << endl;
        cout << "# args = " << args << endl;
        cout << "# file_name = "  << argv[1] << endl;
        cout << "# block_size = " << BLOCK_SIZE << endl;
        cout << "# sample_rate = "<< k << endl;
        cout << "# rrr_size = "   << size_in_bytes(rrr_vector) << endl;
        cout << "# bt_size = "    << size_in_bytes(rrr_vector.bt) << endl;
        cout << "# btnr_size = "  << size_in_bytes(rrr_vector.btnr) << endl;
        const uint64_t reps = 10000000;
        uint64_t mask = 0;
        uint64_t check = 0;
        int_vector<64> rands = util::rnd_positions<int_vector<64>>(20, mask, rrr_vector.size(), 17);
        start = timer::now();
        check = test_random_access(rrr_vector, rands, mask, reps);
        stop = timer::now();
        cout << "# access_time = " << duration_cast<nanoseconds>(stop-start).count()/(double)reps << endl;
        cout << "# access_check = " << check << endl;
        rands = util::rnd_positions<int_vector<64>>(20, mask, rrr_vector.size()+1, 17);
        start = timer::now();
        check = test_inv_random_access(rrr_rank, rands, mask, reps);
        stop = timer::now();
        cout << "# rank_time = " << duration_cast<nanoseconds>(stop-start).count()/(double)reps << endl;
        cout << "# rank_check = " << check << endl;
        rands = util::rnd_positions<int_vector<64>>(20, mask, args, 17);
        for (uint64_t i=0; i<rands.size(); ++i) rands[i] = rands[i]+1;
        stop = timer::now();
        check = test_inv_random_access(rrr_sel, rands, mask, reps);
        stop = timer::now();
        cout << "# select_time = " << duration_cast<nanoseconds>(stop-start).count()/(double)reps << endl;
        cout << "# select_check = " << check << endl;
    }
}
