# Supplementary material for: Bitpacking techniques for indexing genomes: I. Hash tables
Source: Algorithms Mol Biol. 2016 Apr 18;11:5. doi: 10.1186/s13015-016-0069-5 (PMC4835851; doi:10.1186/s13015-016-0069-5)
Supplement: Supplementary file 1 — 10.1007/s13015-016-0069-5 Source code. Source code in an archive format, using tar and bzip2, for all bitpacking implementations of hash tables, based on a modification of the SDSL 2.0 package. Package also includes the benchmarking programs used for timing experiments. This is the same package as provided in our companion paper on bitpacking for enhanced suffix arrays. [file 13015_2016_69_MOESM1_ESM.bz2 › sdsl-lite-modified/benchmark/rrr_vector/src/generate_rnd_bitvector.cpp]

#include <iostream>
#include <fstream>
#include <sdsl/int_vector.hpp>
#include <sdsl/util.hpp>
#include <string>

using namespace std;
using namespace sdsl;

int main(int argc, char* argv[])
{
    if (argc < 4) {
        cout << "Usage: " << argv[0] << " length density file" << endl;
        cout << " generates a bit_vector of`length` bits, populates it with " << endl;
        cout << " `density`\% set bits and saves it to `file`.\n" << endl;
        cout << "`length` format:\n";
        cout << "  X, where X is the length in number of bytes\n";
        cout << "  XkB, where X is the length in number of kilobytes\n";
        cout << "  XMB, where X is the length in number of megabytes\n";
        cout << "  XGB, where X is the length in number of gigabytes\n";
        return 1;
    }
    uint64_t length = 0;
    length = atoll(argv[1])*8; // length in bits
    string length_str(argv[1]);
    size_t Bpos = length_str.find_first_of("B");
    if (Bpos != string::npos and Bpos > 1) {
        char order = length_str.substr(Bpos-1,1)[0];
        if (order == 'k' or order == 'K')
            length <<= 10;
        else if (order == 'm' or order == 'M')
            length <<= 20;
        else if (order == 'g' or order == 'G')
            length <<= 30;
    }
    const uint64_t density = atoi(argv[2]);
    cout << length << endl;
    bit_vector v(length);
    srand(17);
    for (uint64_t i=0; i<v.size(); ++i) {
        if ((uint64_t)(rand()%100) < density) {
            v[i] = 1;
        }
    }
    if (!store_to_file(v, argv[3]))
        return 1;
}
