# Supplementary material for: Bitpacking techniques for indexing genomes: I. Hash tables
Source: Algorithms Mol Biol. 2016 Apr 18;11:5. doi: 10.1186/s13015-016-0069-5 (PMC4835851; doi:10.1186/s13015-016-0069-5)
Supplement: Supplementary file 1 — 10.1007/s13015-016-0069-5 Source code. Source code in an archive format, using tar and bzip2, for all bitpacking implementations of hash tables, based on a modification of the SDSL 2.0 package. Package also includes the benchmarking programs used for timing experiments. This is the same package as provided in our companion paper on bitpacking for enhanced suffix arrays. [file 13015_2016_69_MOESM1_ESM.bz2 › sdsl-lite-modified/benchmark/document_retrieval/visualize/doc_re_time.tex]

\documentclass[9pt,a4paper]{scrartcl}
\usepackage{array}
\usepackage{booktabs}
\usepackage{ragged2e}
\usepackage{tikz}

\begin{document}
\pagestyle{empty}

\begin{table}
\centering
\input{tbl-collections.tex}
\caption{Statistics of the character based collections.}
\end{table}

\begin{figure}
\input{fig-runtime.tex}
\caption{Average query time to find the top-$10$ documents (frequency measure)
for different pattern length using character based indexes. For each query length, $200$ pattern were
queried.}
\end{figure}

\begin{table}
\centering
\input{tbl-indexes.tex}
\caption{Class definition of character indexes used in the experiment.}
\end{table}

\begin{table}
\centering
\input{tbl-sizes.tex}
\caption{Size of character indexes.}
\end{table}

\begin{table}
\centering
\input{tbl-collections_int.tex}
\caption{Statistics of the word based collections.}
\end{table}

\begin{figure}
\input{fig-runtime_int.tex}
\caption{Average query time to find the top-$10$ documents (frequency measure)
for different pattern length using word bases indexes. For each query length, $200$ pattern were
queried.}
\end{figure}


\begin{table}
\centering
\input{tbl-indexes_int.tex}
\caption{Class definition of word indexes used in the experiment.}
\end{table}

\begin{table}
\centering
\input{tbl-sizes_int.tex}
\caption{Size of word indexes.}
\end{table}

\end{document}
