# Supplementary material for: Bitpacking techniques for indexing genomes: I. Hash tables
Source: Algorithms Mol Biol. 2016 Apr 18;11:5. doi: 10.1186/s13015-016-0069-5 (PMC4835851; doi:10.1186/s13015-016-0069-5)
Supplement: Supplementary file 1 — 10.1007/s13015-016-0069-5 Source code. Source code in an archive format, using tar and bzip2, for all bitpacking implementations of hash tables, based on a modification of the SDSL 2.0 package. Package also includes the benchmarking programs used for timing experiments. This is the same package as provided in our companion paper on bitpacking for enhanced suffix arrays. [file 13015_2016_69_MOESM1_ESM.bz2 › sdsl-lite-modified/benchmark/document_retrieval/visualize/index-filter_int.config]

# Use this file to specify which indexes are listed in the report doc_re_time.pdf
# and how they look like in the report.
#
# List all the index ids which should be included in the report. Note that
# the listed index ids must also be present in the file `../index_int.config`.
# Eeach INDEX_ID should be listed on a separate line followed by the style:
# [pch];[lty];[col] (point type, line type, and color).
GREEDYINT;1;solid;black
QPROBINGINT;2;solid;blue
#GREEDYINTX;2;solid;blue
#GREEDYINTY;2;solid;green
SADAINT;3;solid;red
