# Supplementary material for: Bitpacking techniques for indexing genomes: I. Hash tables
Source: Algorithms Mol Biol. 2016 Apr 18;11:5. doi: 10.1186/s13015-016-0069-5 (PMC4835851; doi:10.1186/s13015-016-0069-5)
Supplement: Supplementary file 1 — 10.1007/s13015-016-0069-5 Source code. Source code in an archive format, using tar and bzip2, for all bitpacking implementations of hash tables, based on a modification of the SDSL 2.0 package. Package also includes the benchmarking programs used for timing experiments. This is the same package as provided in our companion paper on bitpacking for enhanced suffix arrays. [file 13015_2016_69_MOESM1_ESM.bz2 › sdsl-lite-modified/benchmark/document_retrieval/visualize/runtime.R]

require(tikzDevice) 
source("../../basic_functions.R")


mypaste <- function(...){
    paste(...,sep="")
}

my_format2 <- function(...){
   format(..., nsmall=2,digits=2, big.mark=",")
}

process_data <- function(suf){

# Files
f_idxfilterconfig = mypaste("index-filter",suf,".config")
f_idxconfig       = mypaste("../index",suf,".config")
f_tcconfig        = mypaste("../test_case",suf,".config")
f_results         = mypaste("../results/all",suf,".txt")
f_sizes           = mypaste("../info/sizes",suf,".txt")
f_fig_runtime     = mypaste("fig-runtime",suf,".tex")
f_tbl_indexes     = mypaste("tbl-indexes",suf,".tex")
f_tbl_sizes       = mypaste("tbl-sizes",suf,".tex")
f_tbl_collections = mypaste("tbl-collections",suf,".tex")

# Load filter information
config <- readConfig(f_idxfilterconfig,c("IDX_ID","PCH","LTY","COL"))
# Load index and test case data
idx_config <- readConfig(f_idxconfig,c("IDX_ID","SDSL_TYPE","LATEX-NAME"))
tc_config <- readConfig(f_tcconfig,c("TC_ID","PATH","LATEX-NAME","URL"))

# Load data
raw <- data_frame_from_key_value_pairs(f_results)
raw <- raw[c("TC_ID","IDX_ID","time_per_query","query_len","TLE","doc_cnt","word_cnt")]
raw["time_per_query"] <- raw["time_per_query"]/1000.0

# Filter indexes
raw               <- raw[raw[["IDX_ID"]]%in%config[["IDX_ID"]],] 
raw[["IDX_ID"]]   <- factor(raw[["IDX_ID"]])

# Split by TC_ID
d <- split(raw,raw["TC_ID"])

tikz(f_fig_runtime, width = 5.5, height = 6, standAlone = F)

multi_figure_style( length(d)/2+1, 2 )  
count <- 0
nr <- 0
xlabnr <- (2*(length(d)/2)-1) 

for( tc_id in names(d) ){        

    plot( c(1e-9), c(1e-9), xlim=c(min(raw["query_len"]),max(raw["query_len"])),
                    ylim=c(0.01,1000),
                    ylab="", xlab="", xaxt="n", log="y" )
    box(col="gray")
    abline(h=c(seq(1,10)*0.1,seq(2,10)*1,seq(2,10)*10, seq(2,10)*100), col="lightgray")
    grid(lty="solid")
    if ( nr %% 2 == 0 ){
      ylable <- "Time per query (milliseconds)" 
      axis( 2, at = axTicks(2) )
      mtext(ylable, side=2, line=2, las=0)
    }
    axis( 1, at = axTicks(1), labels=(nr>=xlabnr)  )
    if ( nr >= xlabnr ){
      xlable <- "Pattern length"
      mtext(xlable, side=1, line=2, las=0)
    }
#   Split by IDX_ID
    dd <- split(d[[tc_id]],d[[tc_id]]["IDX_ID"])
    for( idx_id in names(dd) ){
        ddd <- dd[[idx_id]]
        ddd <- subset(ddd, ddd[["TLE"]]==0)
        lines(ddd[["query_len"]], ddd[["time_per_query"]],
              lwd=1, type="b", pch=config[idx_id, "PCH"], 
			  lty=config[idx_id, "LTY"],
			  col=config[idx_id, "COL"])
    }

    draw_figure_heading( sprintf("instance = \\textsc{%s}",tc_config[tc_id,"LATEX-NAME"]) )

    nr <- nr+1

   if ( nr == 1 ){ # plot legend
    plot(NA, NA, xlim=c(0,1),ylim=c(0,1),ylab="", xlab="", bty="n", type="n", yaxt="n", xaxt="n")
	idx_ids <- as.character(unique(raw[["IDX_ID"]]))
    legend( "top", legend=idx_config[idx_ids,"LATEX-NAME"], pch=config[idx_ids,"PCH"], col=config[idx_ids,"COL"],
		    lty=config[idx_ids,"LTY"], bty="n", y.intersp=1.5, ncol=2, title="Index", cex=1.2)
    nr <- nr+1
  }

}

dev.off()

sink(f_tbl_indexes)
cat(typeInfoTable(f_idxconfig, config[["IDX_ID"]], 1, 3, 2))
sink(NULL)

sink(f_tbl_sizes)
raw <- data_frame_from_key_value_pairs(f_sizes)
# Filter indexes
raw               <- raw[raw[["IDX_ID"]]%in%config[["IDX_ID"]],] 
raw[["IDX_ID"]]   <- factor(raw[["IDX_ID"]])

d <- split(raw,raw[["IDX_ID"]])

cat(paste("\\begin{tabular}{@{}l*{",length(names(d)) ,"}{rr@{\ }l}@{}}",sep=""))
cat("\\toprule\n")
cat(paste("Collection& & \\multicolumn{",length(names(d))*3-1,"}{c}{Index size in MiB (fraction of original collection)}\\\\\n",sep=""))
cat(paste("\\cmidrule{1-1}\\cmidrule{3-",length(names(d))*3+1,"}\n",sep=""))
for( idx_id in names(d) ){        
    cat(paste("&\\ &\\multicolumn{2}{c}{",idx_config[idx_id,"LATEX-NAME"],"}",sep=""))
}
cat("\\\\[2ex]\n")

dd <- split(raw,raw[["TC_ID"]])

for ( tc_id in names(dd) ){
    cat("{\\sc ",tc_config[tc_id,"LATEX-NAME"],"}")
    ddd <- split(dd[[tc_id]],dd[[tc_id]][["IDX_ID"]])
    for ( idx_id in names(d) ){
        row <- ddd[[idx_id]]
        cat(paste("&&",my_format2(row["size"]/1024**2),"&",sprintf("(%.2f)",row["size"]/row["text_size"])))
    }
    cat("\\\\\n")
}
cat("\\bottomrule\n")
cat("\\end{tabular}")

sink(NULL)

sink(f_tbl_collections)
raw <- data_frame_from_key_value_pairs(f_results)

cat(paste("\\begin{tabular}{@{}l*{5}{r}@{}}\n",sep=""))
cat("\\toprule\n")
elem = "Characters"
if ( suf=="_int" ) {
    elem = "Words"
}
cat(paste("Collection & ",elem," & Documents & ","Avg. doc. len.& gzip-compr.& xz-compr.\\\\[1ex]\n",sep=""))

d <- split(raw,raw["TC_ID"])
for ( tc_id in names(d) ){
    zfile = paste("../",tc_config[tc_id,"PATH"],".z.info",sep="")
    gzipcomp = NA
    xzcomp   = NA
    if ( file.exists(zfile) ){
        comp_info <- readConfig(zfile,c("NAME","RATIO","COMMAND"))
        gzipcomp = my_format2(comp_info["gzip","RATIO"])
        xzcomp   = my_format2(comp_info["xz","RATIO"])
    }
    doc_cnt_i  <- unique(d[[tc_id]][["doc_cnt"]])
    word_cnt_i <- unique(d[[tc_id]][["word_cnt"]])
    doc_cnt    <- format(doc_cnt_i, big.mark=",")
    word_cnt   <- format(word_cnt_i, big.mark=",")
    avg_doc_len <- my_format2(word_cnt_i/doc_cnt_i)
    cat("{\\sc ",tc_config[tc_id,"LATEX-NAME"],"}")
    cat("&",word_cnt,"&",doc_cnt,"&",avg_doc_len,"&",
        gzipcomp, "&", xzcomp,"\\\\\n")
}
cat("\\bottomrule\n")
cat("\\end{tabular}")
sink(NULL)

}


process_data("")
process_data("_int")
