# Supplementary material for: Bitpacking techniques for indexing genomes: I. Hash tables
Source: Algorithms Mol Biol. 2016 Apr 18;11:5. doi: 10.1186/s13015-016-0069-5 (PMC4835851; doi:10.1186/s13015-016-0069-5)
Supplement: Supplementary file 1 — 10.1007/s13015-016-0069-5 Source code. Source code in an archive format, using tar and bzip2, for all bitpacking implementations of hash tables, based on a modification of the SDSL 2.0 package. Package also includes the benchmarking programs used for timing experiments. This is the same package as provided in our companion paper on bitpacking for enhanced suffix arrays. [file 13015_2016_69_MOESM1_ESM.bz2 › sdsl-lite-modified/benchmark/document_retrieval/README.md]

# Benchmarking top-k search on simple document search implementations

## Methodology

The benchmark setup is close to the one used in the ESA 2010 article
of Culpepper, Navarro, Puglisi and Turpin.

Explored dimensions:

  * text type
  * instance size (just adjust the `test_case.config` file for this)
  * index implementations
    - [Sadakane's method](src/doc_list_index_sada.hpp)
    - [Wavelet tree greedy traversal](src/doc_list_index_greedy.hpp)
    - [Wavelet tree quantile probing](src/doc_list_index_qprobing.hpp)
 
## Directory structure
  * [bin](./bin): Contains the executables of the project.
    - `build_*` index build executables 
    - `gen_pattern*` executable to generate pattern sets
    - `query_*` index query executables
    - `size_of_*` generate size and space breakdowns
  * [dic](./dic): Contains dictionaries for integer inputs.
  * [indexes](./indexes): Contains the generated indexes.
  * [info](./info): Contains space breakdowns.
  * [pattern](./pattern): Contains generated pattern.
  * [results](./results): Contains the results of the experiments.
  * [src](./src): Contains the source code of the benchmark.
  * [visualize](./visualize): Contains a `R`-script which generates
                              a report.

## Test data
  * ENWIKISML was generated by 
    - downloading a dump of a prefix of the English wikipedia (at the 5th of August 2013)
    - applying the `WikiExtractor.py` program Version 2.5 
      from Giuesppe Attardi and Antonio Fuschetto (Univserity of Pisa). 
    - Removing the `<doc id="*">`-tag and replacing the `</doc>`
      take by `\1`
  * ENWIKIBIG was generated the same way but for the complete
    English wikipedia (retrieved at the 8th of July 2013).
  * The integer version, ENWIKISMLINT and ENWIKIBIGINT, were
    generated from ENWIKISML and ENWIKIBIG by
    - applying the [stanford-parser.jar][SP] from the NL group
      at Stanford to tokenize the input (options 
      `untokenizable=allKeep,normalizeParentheses=false,normalizeOtherBrackets=false`)
    - assign the document seperator the ID `1`, and the ID of the other
      tokens is their rank in the reverse sorting of frequency (starting at `2`).
    - The resulting sequence of integers is stored in a bit-compressed
      `int_vector`.
    - The generated dictionaries containing on each line
      a `(word, ID, occurrences)`-tuple.
  * PROTEINS is the concatenation of 143,244 Human and Mouse
    proteins sequences from the swissport database. 
  * Availability: ENWIKIBIG (character and integer version)
    are available on request. The other files are downloaded
    automatically during the execution of the benchmark.

## Prerequisites
  * For the visualization you need the following software:
    - [R][RPJ] with package `tikzDevice`. You can install the
      package by calling 
      `install.packages("filehash", repos="http://cran.r-project.org")`
	  and 
	  `install.packages("tikzDevice", repos="http://R-Forge.R-project.org")`
	  in `R`.
    - Compressors [xz][XZ] and [gzip][GZIP] are used to get
	  compression baselines.

    - [pdflatex][LT] to generate the pdf reports.

## Usage

  Command `make timing` will download the small test cases, compile executables,
  build the indexes, run the queries, and generate a report. The
  benchmark run 5 minutes and 40 seconds (without downloading the files)
  and generated [this report on my machine][RES].
	
## Customization of the benchmark
  The project contains several configuration files:
 
  * [index.config](./index.config): Specify character
       based indexes' ID, sdsl-class and LaTeX-name for the report.
  * [index_int.config](./index_int.config): Specify word
       based indexes' ID, sdsl-class and LaTeX-name for the report. 
  * [test_case.config](./test_case.config): Specify character based collections' 
       ID, path, LaTeX-name for the report, and download URL.
  * [test_case_int.config](./test_case_int.config): Specify word based collections'
       ID, path, LaTeX-name for the report, and download URL.
  * [pattern_length.config](./pattern_length.config): Specify the
       lengths of queried pattern for character based indexes.
  * [pattern_length_int.config](./pattern_length_int.config): Specify
       lengths of queried pattern for word based indexes.

[RPJ]: http://www.r-project.org/ "R"
[LT]: http://www.tug.org/applications/pdftex/ "pdflatex"
[RPJ]: http://www.r-project.org/ "R"
[XZ]: http://tukaani.org/xz/ "XZ Compressor"
[GZIP]: http://www.gnu.org/software/gzip/ "Gzip Compressor"
[SP]: http://nlp.stanford.edu/software/tokenizer.shtml
[RES]: https://github.com/simongog/simongog.github.com/raw/master/assets/images/doc_re_time.pdf "doc_re_time.pdf"
