# Supplementary material for: Bitpacking techniques for indexing genomes: I. Hash tables
Source: Algorithms Mol Biol. 2016 Apr 18;11:5. doi: 10.1186/s13015-016-0069-5 (PMC4835851; doi:10.1186/s13015-016-0069-5)
Supplement: Supplementary file 1 — 10.1007/s13015-016-0069-5 Source code. Source code in an archive format, using tar and bzip2, for all bitpacking implementations of hash tables, based on a modification of the SDSL 2.0 package. Package also includes the benchmarking programs used for timing experiments. This is the same package as provided in our companion paper on bitpacking for enhanced suffix arrays. [file 13015_2016_69_MOESM1_ESM.bz2 › sdsl-lite-modified/benchmark/document_retrieval/Makefile]

include ../Make.helper
CXX_FLAGS = $(MY_CXX_FLAGS) $(MY_CXX_OPT_FLAGS) -I$(INC_DIR) -L$(LIB_DIR)  
LIBS = -lsdsl -ldivsufsort -ldivsufsort64
SRC_DIR = src
TMP_DIR = ../tmp
PAT_DIR = pattern
BIN_DIR = bin

TC_PATHS:=$(call config_column,test_case.config,2)
TC_PATHS_INT:=$(call config_column,test_case_int.config,2)
TC_DICT_PATHS:=$(call config_column,dic.config,2)
TC_IDS:=$(call config_ids,test_case.config)
TC_IDS_INT:=$(call config_ids,test_case_int.config)
IDX_IDS:=$(call config_ids,index.config)
IDX_IDS_INT:=$(call config_ids,index_int.config)
PAT_LENS:=$(call config_column,pattern_length.config,1)
PAT_LENS_INT:=$(call config_column,pattern_length_int.config,1)

RESULT_FILE=results/all.txt
RESULT_FILE_INT=results/all_int.txt

QUERY_EXECS     = $(foreach IDX_ID,$(IDX_IDS),$(BIN_DIR)/query_idx_$(IDX_ID))
QUERY_EXECS_INT = $(foreach IDX_ID,$(IDX_IDS_INT),$(BIN_DIR)/query_int_idx_$(IDX_ID))
BUILD_EXECS     = $(foreach IDX_ID,$(IDX_IDS),$(BIN_DIR)/build_idx_$(IDX_ID))
BUILD_EXECS_INT = $(foreach IDX_ID,$(IDX_IDS_INT),$(BIN_DIR)/build_int_idx_$(IDX_ID))
SIZES_EXECS     = $(foreach IDX_ID,$(IDX_IDS),$(BIN_DIR)/size_of_idx_$(IDX_ID))
SIZES_EXECS_INT = $(foreach IDX_ID,$(IDX_IDS_INT),$(BIN_DIR)/size_of_int_idx_$(IDX_ID))
PATTERNS        = $(foreach TC_ID,$(TC_IDS),\
				    $(foreach PAT_LEN,$(PAT_LENS),$(PAT_DIR)/$(TC_ID).$(PAT_LEN).pattern))
PATTERNS_INT    = $(foreach TC_ID,$(TC_IDS_INT),\
				    $(foreach PAT_LEN,$(PAT_LENS_INT),$(PAT_DIR)/$(TC_ID).$(PAT_LEN).pattern.int))
INDEXES         = $(foreach IDX_ID,$(IDX_IDS),\
		            $(foreach TC_ID,$(TC_IDS),indexes/$(TC_ID).$(IDX_ID).byte))
INDEXES_INT     = $(foreach IDX_ID,$(IDX_IDS_INT),\
		            $(foreach TC_ID,$(TC_IDS_INT),indexes/$(TC_ID).$(IDX_ID).int))
SIZES           = $(foreach IDX_ID,$(IDX_IDS),\
		            $(foreach TC_ID,$(TC_IDS),info/$(TC_ID).$(IDX_ID).size))
SIZES_INT       = $(foreach IDX_ID,$(IDX_IDS_INT),\
		            $(foreach TC_ID,$(TC_IDS_INT),info/$(TC_ID).$(IDX_ID).size.int))
HTML            = $(foreach IDX_ID,$(IDX_IDS),\
		            $(foreach TC_ID,$(TC_IDS),info/$(TC_ID).$(IDX_ID).byte.html))
HTML_INT        = $(foreach IDX_ID,$(IDX_IDS_INT),\
		            $(foreach TC_ID,$(TC_IDS_INT),info/$(TC_ID).$(IDX_ID).int.html))
TIME_FILES      = $(foreach IDX_ID,$(IDX_IDS),\
		            $(foreach TC_ID,$(TC_IDS),\
					  $(foreach PAT_LEN,$(PAT_LENS),results/$(TC_ID).$(IDX_ID).$(PAT_LEN).byte)))
TIME_FILES_INT  = $(foreach IDX_ID,$(IDX_IDS_INT),\
		            $(foreach TC_ID,$(TC_IDS_INT),\
					  $(foreach PAT_LEN,$(PAT_LENS_INT),results/$(TC_ID).$(IDX_ID).$(PAT_LEN).int)))
COMP_FILES      = $(addsuffix .z.info,$(TC_PATHS) $(TC_PATHS_INT))

HELPER_BINS     = $(BIN_DIR)/gen_pattern $(BIN_DIR)/gen_pattern_int \
		          $(BIN_DIR)/word_pat2char_pat

all: $(BUILD_EXECS) $(BUILD_EXECS_INT) \
	 $(QUERY_EXECS) $(QUERY_EXECS_INT) \
	 $(SIZES_EXECS) $(SIZES_EXECS_INT) \
	 $(HELPER_BINS)

info: $(SIZES_EXECS) $(SIZES_EXECS_INT) $(SIZES) \
	  $(SIZES_INT) $(HTML_INT) $(HTML) \
	  info/sizes.txt \
	  info/sizes_int.txt

info/sizes.txt: $(SIZES)
	@cat $(SIZES) > $@

info/sizes_int.txt: $(SIZES)
	@cat $(SIZES_INT) > $@

indexes: $(INDEXES) $(INDEXES_INT)

input: $(TC_PATHS) $(TC_PATHS_INT) $(TC_DICT_PATHS)

pattern: input $(PATTERNS) $(BIN_DIR)/gen_pattern $(PATTERNS_INT) $(BIN_DIR)/gen_pattern_int

compression: input $(COMP_FILES)

timing: input indexes pattern $(TIME_FILES) $(TIME_FILES_INT) compression info
	@cat $(TIME_FILES) > $(RESULT_FILE)
	@cat $(TIME_FILES_INT) > $(RESULT_FILE_INT)
	@cd visualize; make

# results/[TC_ID].[IDX_ID].[PAT_LEN].byte
results/%.byte: $(BUILD_EXECS) $(QUERY_EXECS) $(INDEXES) $(PATTERNS)
	$(eval TC_ID:=$(call dim,1,$*)) 
	$(eval IDX_ID:=$(call dim,2,$*)) 
	$(eval PAT_LEN:=$(call dim,3,$*)) 
	$(eval TC_NAME:=$(call config_select,test_case.config,$(TC_ID),3))
	@echo "# TC_ID = $(TC_ID)" > $@
	@echo "# IDX_ID = $(IDX_ID)" >> $@
	@echo "# test_case = $(TC_NAME)" >>  $@
	@echo "Run timing for $(IDX_ID) on $(TC_ID) with patterns of length $(PAT_LEN)"
	@$(BIN_DIR)/query_idx_$(IDX_ID) indexes/$(TC_ID).$(IDX_ID).byte \
		     $(PAT_DIR)/$(TC_ID).$(PAT_LEN).pattern >> $@ 

# results/[TC_ID].[IDX_ID].[PAT_LEN].byte
results/%.int: $(BUILD_EXECS) $(QUERY_EXECS_INT) $(INDEXES_INT) $(PATTERNS_INT)
	$(eval TC_ID:=$(call dim,1,$*)) 
	$(eval IDX_ID:=$(call dim,2,$*)) 
	$(eval PAT_LEN:=$(call dim,3,$*)) 
	$(eval TC_NAME:=$(call config_select,test_case_int.config,$(TC_ID),3))
	@echo "# TC_ID = $(TC_ID)" > $@
	@echo "# IDX_ID = $(IDX_ID)" >> $@
	@echo "# test_case = $(TC_NAME)" >>  $@
	@echo "Run timing for $(IDX_ID) on $(TC_ID) with patterns of length $(PAT_LEN)"
	@$(BIN_DIR)/query_int_idx_$(IDX_ID) indexes/$(TC_ID).$(IDX_ID).int \
		     $(PAT_DIR)/$(TC_ID).$(PAT_LEN).pattern.int >> $@ 
 
 

# indexes/[TC_ID].[IDX_ID].byte
indexes/%.byte: $(BUILD_EXECS)
	$(eval TC_ID:=$(call dim,1,$*)) 
	$(eval IDX_ID:=$(call dim,2,$*)) 
	$(eval TC:=$(call config_select,test_case.config,$(TC_ID),2))
	@echo "Building index $(IDX_ID) on $(TC)"
	@$(BIN_DIR)/build_idx_$(IDX_ID) $(TC) $(TMP_DIR) $@

# indexes/[TC_ID].[IDX_ID].int
indexes/%.int: $(BUILD_EXECS_INT)
	$(eval TC_ID:=$(call dim,1,$*)) 
	$(eval IDX_ID:=$(call dim,2,$*)) 
	$(eval TC:=$(call config_select,test_case_int.config,$(TC_ID),2))
	@echo "Building index $(IDX_ID) on $(TC)"
	@$(BIN_DIR)/build_int_idx_$(IDX_ID) $(TC) $(TMP_DIR) $@

# info/[TC_ID].[IDX_ID]
info/%.size: $(INDEXES)
	$(eval TC_ID:=$(call dim,1,$*)) 
	$(eval IDX_ID:=$(call dim,2,$*)) 
	$(eval TC:=$(call config_select,test_case.config,$(TC_ID),2))
	$(eval SIZE:=$(call file_size,$(TC)))
	@echo "# TC_ID = $(TC_ID)" > $@
	@echo "# IDX_ID = $(IDX_ID)" >> $@
	@echo "# text_size = $(SIZE)" >> $@
	@echo "Get size of index for $(IDX_ID) on $(TC_ID)"
	@$(BIN_DIR)/size_of_idx_$(IDX_ID) indexes/$(TC_ID).$(IDX_ID).byte >> $@

# info/[TC_ID].[IDX_ID]
info/%.size.int: $(INDEXES_INT)
	$(eval TC_ID:=$(call dim,1,$*)) 
	$(eval IDX_ID:=$(call dim,2,$*)) 
	$(eval TC:=$(call config_select,test_case_int.config,$(TC_ID),2))
	$(eval SIZE:=$(call file_size,$(TC)))
	@echo "# TC_ID = $(TC_ID)" > $@
	@echo "# IDX_ID = $(IDX_ID)" >> $@
	@echo "# text_size = $(SIZE)" >> $@
	@echo "Get size of index for $(IDX_ID) on $(TC_ID)"
	@$(BIN_DIR)/size_of_int_idx_$(IDX_ID) indexes/$(TC_ID).$(IDX_ID).int >> $@

# info/[TC_ID].[IDX_ID]
info/%.byte.html: $(INDEXES)
	$(eval TC_ID:=$(call dim,1,$*)) 
	$(eval IDX_ID:=$(call dim,2,$*)) 
	$(eval TC:=$(call config_select,test_case.config,$(TC_ID),2))
	$(eval SIZE:=$(call file_size,$(TC)))
	@echo "# TC_ID = $(TC_ID)" > $@
	@echo "# IDX_ID = $(IDX_ID)" >> $@
	@echo "# text_size = $(SIZE)" >> $@
	@echo "Get html of index for $(IDX_ID) on $(TC_ID)"
	@$(BIN_DIR)/size_of_idx_$(IDX_ID) indexes/$(TC_ID).$(IDX_ID).byte $@

# info/[TC_ID].[IDX_ID]
info/%.int.html: $(INDEXES)
	$(eval TC_ID:=$(call dim,1,$*)) 
	$(eval IDX_ID:=$(call dim,2,$*)) 
	$(eval TC:=$(call config_select,test_case_int.config,$(TC_ID),2))
	$(eval SIZE:=$(call file_size,$(TC)))
	@echo "# TC_ID = $(TC_ID)" > $@
	@echo "# IDX_ID = $(IDX_ID)" >> $@
	@echo "# text_size = $(SIZE)" >> $@
	@echo "Get html of index for $(IDX_ID) on $(TC_ID)"
	@$(BIN_DIR)/size_of_int_idx_$(IDX_ID) indexes/$(TC_ID).$(IDX_ID).int $@


# $(PAT_DIR)/[TC_ID].[PAT_LEN].pattern.int
$(PAT_DIR)/%.pattern.int: $(BIN_DIR)/gen_pattern_int $(BIN_DIR)/word_pat2char_pat
	@echo $*
	$(eval TC_ID:=$(call dim,1,$*)) 
	$(eval PAT_LEN:=$(call dim,2,$*)) 
	$(eval TC:=$(call config_select,test_case_int.config,$(TC_ID),2))
	$(BIN_DIR)/gen_pattern_int $(TC) $(TMP_DIR)/$(TC_ID).pat.csa $(TMP_DIR) $(PAT_LEN) 200 $@
	$(eval DIC_PATH:=$(call config_select,dic.config,$(TC_ID),2))
	$(BIN_DIR)/word_pat2char_pat $@ $(DIC_PATH) > $@.txt

# $(PAT_DIR)/[TC_ID].[PAT_LEN].pattern	
$(PAT_DIR)/%.pattern: $(BIN_DIR)/gen_pattern
	@echo $*
	$(eval TC_ID:=$(call dim,1,$*)) 
	$(eval PAT_LEN:=$(call dim,2,$*)) 
	$(eval TC:=$(call config_select,test_case.config,$(TC_ID),2))
	$(BIN_DIR)/gen_pattern $(TC) $(TMP_DIR)/$(TC_ID).pat.csa $(TMP_DIR) $(PAT_LEN) 200 $@

$(BIN_DIR)/gen_pattern: $(SRC_DIR)/gen_pattern.cpp
	@echo "Build pattern generation program"
	$(MY_CXX) $(CXX_FLAGS) $(SRC_DIR)/gen_pattern.cpp \
				-L$(LIB_DIR) -I$(INC_DIR) -o $@ $(LIBS)

$(BIN_DIR)/gen_pattern_int: $(SRC_DIR)/gen_pattern.cpp 
	@echo "Build pattern generation program"
	$(MY_CXX) $(CXX_FLAGS) $(SRC_DIR)/gen_pattern.cpp \
	          -DINT_ALPHABET \
			  -L$(LIB_DIR) -I$(INC_DIR) -o $@ $(LIBS)

$(BIN_DIR)/size_of_idx_%: $(SRC_DIR)/size_of_idx.cpp
	$(eval IDX_TYPE:=$(call config_select,index.config,$*,2))
	@echo "Build size info program"
	$(MY_CXX) $(CXX_FLAGS) $(SRC_DIR)/size_of_idx.cpp \
				-DIDX_TYPE="$(IDX_TYPE)" \
				-L$(LIB_DIR) -I$(INC_DIR) -o $@ $(LIBS)

$(BIN_DIR)/size_of_int_idx_%: $(SRC_DIR)/size_of_idx.cpp
	$(eval IDX_TYPE:=$(call config_select,index_int.config,$*,2))
	@echo "Build size info program"
	$(MY_CXX) $(CXX_FLAGS) $(SRC_DIR)/size_of_idx.cpp \
				-DIDX_TYPE="$(IDX_TYPE)" \
				-L$(LIB_DIR) -I$(INC_DIR) -o $@ $(LIBS)

# $(BIN_DIR)/build_idx_[IDX_ID]
$(BIN_DIR)/build_idx_%: $(SRC_DIR)/build_idx.cpp index.config
	$(eval IDX_TYPE:=$(call config_select,index.config,$*,2))
	@echo "Compiling build_idx_$*"
	$(MY_CXX) $(CXX_FLAGS) \
					-DIDX_TYPE="$(IDX_TYPE)" \
					-L$(LIB_DIR) $(SRC_DIR)/build_idx.cpp \
					-I$(INC_DIR) -o $@ $(LIBS)

# $(BIN_DIR)/build_idx_[IDX_ID]
$(BIN_DIR)/build_int_idx_%: $(SRC_DIR)/build_idx.cpp index_int.config
	$(eval IDX_TYPE:=$(call config_select,index_int.config,$*,2))
	@echo "Compiling build_int_idx_$*"
	$(MY_CXX) $(CXX_FLAGS) \
					-DIDX_TYPE="$(IDX_TYPE)" \
					-L$(LIB_DIR) $(SRC_DIR)/build_idx.cpp \
					-I$(INC_DIR) -o $@ $(LIBS)

# Targets for the count experiment. $(BIN_DIR)/query_idx_[IDX_ID]
$(BIN_DIR)/query_idx_%: $(SRC_DIR)/query_idx.cpp index.config 
	$(eval IDX_TYPE:=$(call config_select,index.config,$*,2))
	@echo "Compiling query_idx_$*"
	$(MY_CXX) $(CXX_FLAGS) \
					-DIDX_ID=\"$*\" -DIDX_TYPE="$(IDX_TYPE)" \
					-L$(LIB_DIR) $(SRC_DIR)/query_idx.cpp \
					-I$(INC_DIR) -o $@ $(LIBS)

# Targets for the count experiment. $(BIN_DIR)/query_idx_[IDX_ID]
$(BIN_DIR)/query_int_idx_%: $(SRC_DIR)/query_idx.cpp index_int.config 
	$(eval IDX_TYPE:=$(call config_select,index_int.config,$*,2))
	@echo "Compiling query_int_idx_$*"
	$(MY_CXX) $(CXX_FLAGS) \
					-DIDX_ID=\"$*\" -DIDX_TYPE="$(IDX_TYPE)" \
					-L$(LIB_DIR) $(SRC_DIR)/query_idx.cpp \
					-I$(INC_DIR) -o $@ $(LIBS)

$(BIN_DIR)/word_pat2char_pat: $(SRC_DIR)/word_pat2char_pat.cpp
	@echo "Compiling word_pat2char_pat.cpp"
	$(MY_CXX) $(CXX_FLAGS) \
			  $(SRC_DIR)/word_pat2char_pat.cpp \
			  -o $@ 


dic/%: 
	$(eval URL:=$(call config_filter,dic.config,$@,4))
	@$(if $(URL),,\
		$(error "No download link for dictionary $@") )
	@echo "Download dictionary from $(URL) using curl"
	$(eval DEST_DIR:=$(shell dirname $@))
	cd $(DEST_DIR); curl -O $(URL)
	$(eval FILE:=$(DEST_DIR)/$(notdir $(URL)))
	@$(if $(filter-out ".gz",$(FILE)),\
		echo "Extract file $(FILE) using gunzip";\
		gunzip $(FILE))

../data/%.int.sdsl: 
	$(eval URL:=$(call config_filter,test_case_int.config,$@,4))
	@$(if $(URL),,\
		$(error "No download link nor generation program specified for test case $@") )
	@echo "Download input from $(URL) using curl"
	$(eval DEST_DIR:=$(shell dirname $@))
	cd $(DEST_DIR); curl -O $(URL)
	$(eval FILE:=$(DEST_DIR)/$(notdir $(URL)))
	@$(if $(filter-out ".gz",$(FILE)),\
		echo "Extract file $(FILE) using gunzip";\
		gunzip $(FILE))


include ../Make.download

clean-build:
	@echo "Remove executables"
	rm -f $(QUERY_EXECS) $(SIZES_EXECS) $(BUILD_EXECS) \
		  $(QUERY_EXECS_INT) $(SIZES_EXECS_INT) $(BUILD_EXECS_INT) \
		  $(HELPER_BINS)

clean: clean-build
	@echo "Remove info files and indexes"
	rm -f $(INDEXES) $(INDEXES_INT)

cleanresults: 
	@echo "Remove result files and pattern"
	rm -f $(TIME_FILES) \
		  $(RESULT_FILE) \
		  $(TIME_FILES_INT) \
		  $(RESULT_FILE_INT) \
	      $(SIZES) $(SIZES_INT) \
		  $(HTML) $(HTML_INT)
	rm -f $(PATTERNS) $(PATTERNS_INT)

cleanall: clean cleanresults
	@echo "Remove all generated files."
	rm -f $(TMP_DIR)/* 
	rm -f $(PAT_DIR)/*
	cd visualize; make clean
