# Supplementary material for: Bitpacking techniques for indexing genomes: I. Hash tables
Source: Algorithms Mol Biol. 2016 Apr 18;11:5. doi: 10.1186/s13015-016-0069-5 (PMC4835851; doi:10.1186/s13015-016-0069-5)
Supplement: Supplementary file 1 — 10.1007/s13015-016-0069-5 Source code. Source code in an archive format, using tar and bzip2, for all bitpacking implementations of hash tables, based on a modification of the SDSL 2.0 package. Package also includes the benchmarking programs used for timing experiments. This is the same package as provided in our companion paper on bitpacking for enhanced suffix arrays. [file 13015_2016_69_MOESM1_ESM.bz2 › sdsl-lite-modified/benchmark/document_retrieval/src/doc_list_index_qprobing.hpp]

/*!
 * This file contains a document listing class, which implements
 * strategy QUANTILE in the article:
 * J. S. Culpepper, G. Navarro, S. J. Puglisi and A. Turpin:
 * ,,Top-k Ranked Document Search in General Text Databases''
 * Proceedings Part II of the 18th Annual European Symposium on
 * Algorithms (ESA 2010)
 */
#ifndef DOCUMENT_LISING_QPROBING_INCLUDED
#define DOCUMENT_LISING_QPROBING_INCLUDED

#include "doc_list_index_greedy.hpp"
#include <string>
#include <vector>
#include <fstream>
#include <list>
#include <utility>

using std::vector;

namespace sdsl
{

template<
class t_csa          = csa_wt<wt_huff<rrr_vector<63>>, 1000000, 1000000>,
      class t_wtd    = wt_int<bit_vector,rank_support_v5<1>,select_support_scan<1>,select_support_scan<0>>,
      typename t_csa::char_type t_doc_delim = 1
      >
      class doc_list_index_qprobing : public doc_list_index_greedy<t_csa, t_wtd, t_doc_delim>
      {
          private:
          using base_type = doc_list_index_greedy<t_csa, t_wtd, t_doc_delim>;
          using base_type::m_csa_full;
          using base_type::m_wtd;

          public:
          using size_type = typename base_type::size_type;
          using value_type = typename t_wtd::value_type;
          using result = typename base_type::result;

doc_list_index_qprobing() : base_type() {}
doc_list_index_qprobing(std::string file_name, sdsl::cache_config& cconfig, uint8_t num_bytes) : base_type(file_name, cconfig, num_bytes) {}

//! Search for the k documents which contains the search term most frequent
template<class t_pat_iter>
size_type search(t_pat_iter begin, t_pat_iter end, result& res, size_t k) const {
    size_type sp=1, ep=0;
    if (0 == backward_search(m_csa_full, 0, m_csa_full.size()-1, begin, end, sp, ep)) {
        res = result();
        return 0;
    } else {
        auto tmp_res = topk_qprobing(sp, ep ,k);
        res = result(sp, ep, std::move(tmp_res));
        return ep-sp+1;
    }
}

//! Returns the top-k most frequent documents in m_wtd[lb..rb]
/*!
 *  \param lb left array bound in T
 *  \param rb right array bound in T
 *  \param k the number of documents to return
 *  \returns the top-k items in ascending order.
 */
std::vector< std::pair<value_type,size_type> >
topk_qprobing(size_type lb, size_type rb,size_type k) const {
    using p_t = std::pair<value_type,size_type>;
    std::vector<p_t> results;
    auto comp = [](p_t& a,p_t& b) { return a.second > b.second; };
    std::priority_queue<p_t,std::vector<p_t>,decltype(comp)> heap(comp);
    bit_vector seen(1ULL << m_wtd.max_level); // TODO: better idea?

    /* we start probing using the largest power smaller than len */
    size_type len = rb-lb+1;
    size_type power2greaterlen = 1 << (bits::hi(len)+1);
    size_type probe_interval = power2greaterlen >> 1;

    /* we probe the smallest elem (pos 0 in sorted array) only once */
    auto qf = quantile_freq(m_wtd,lb,rb,0);
    heap.push(qf);
    seen[qf.first] = 1;

    qf = quantile_freq(m_wtd,lb,rb,probe_interval);
    if (!seen[qf.first]) heap.push(qf);
    seen[qf.first] = 1;

    while (probe_interval > 1) {
        size_type probe_pos = probe_interval >> 1;
        while (probe_pos < len) {
            qf = quantile_freq(m_wtd,lb,rb,probe_pos);
            if (!seen[qf.first]) { /* not in heap */
                if (heap.size()<k) {
                    heap.push(qf);
                    seen[qf.first] = 1;
                } else {
                    /* throw out the smallest and add the new one */
                    if (heap.top().second < qf.second) {
                        heap.pop();
                        heap.push(qf);
                        seen[qf.first] = 1;
                    }
                }
            }
            probe_pos += probe_interval;
        }
        probe_interval >>= 1;
        /* we have enough or can't find anything better */
        if (heap.size() == k && probe_interval-1 <= heap.top().second) break;
    }
    /* populate results */
    while (!heap.empty())  {
        results.emplace(results.begin() , heap.top());
        heap.pop();
    }
    return results;
};


      };

} // end namespace

#endif
