# Supplementary material for: Bitpacking techniques for indexing genomes: I. Hash tables
Source: Algorithms Mol Biol. 2016 Apr 18;11:5. doi: 10.1186/s13015-016-0069-5 (PMC4835851; doi:10.1186/s13015-016-0069-5)
Supplement: Supplementary file 1 — 10.1007/s13015-016-0069-5 Source code. Source code in an archive format, using tar and bzip2, for all bitpacking implementations of hash tables, based on a modification of the SDSL 2.0 package. Package also includes the benchmarking programs used for timing experiments. This is the same package as provided in our companion paper on bitpacking for enhanced suffix arrays. [file 13015_2016_69_MOESM1_ESM.bz2 › sdsl-lite-modified/benchmark/document_retrieval/src/doc_list_index_sada.hpp]

/*! How to code a parametrizable document listing data structure
 *
 * This file contains a document listing class implemented as
 * suggested in Kunihiko Sadakane's article:
 * ,,Succinct Data Structures for Flexible Text Retrieval Systems''
 * Journal of Discrete Algorithms, 2007.
 *
 */
#ifndef DOCUMENT_LISING_SADA_INCLUDED
#define DOCUMENT_LISING_SADA_INCLUDED

#include <sdsl/suffix_arrays.hpp>
#include <sdsl/rmq_support.hpp>
#include <string>
#include <vector>
#include <fstream>
#include <list>
#include <utility>
#include "doc_list_index.hpp"

using std::vector;

namespace sdsl
{

template<uint8_t t_width>
struct sa_trait {
    typedef uint64_t value_type;
    typedef std::vector<value_type> vec_type;
    enum { num_bytes = 0 };
    template <class t_sa>
    static void calc_sa(t_sa& sa, vec_type& text) {
        qsufsort::construct_sa(sa, text);
    }
};

template<>
struct sa_trait<8> {
    typedef uint8_t value_type;
    typedef std::vector<value_type> vec_type;
    enum { num_bytes = 1 };
    template <class t_sa>
    static void calc_sa(t_sa& sa, vec_type& text) {
        algorithm::calculate_sa(text.data(), text.size(), sa);
    }
};


template<
class t_csa_full                = csa_wt<wt_huff<rrr_vector<63>>, 30, 1000000, text_order_sa_sampling<> >,
      class t_range_min         = rmq_succinct_sct<true>,
      class t_range_max         = rmq_succinct_sct<false>,
      class t_doc_border        = sd_vector<>,
      class t_doc_border_rank   = typename t_doc_border::rank_1_type,
      class t_doc_border_select = typename t_doc_border::select_1_type,
      typename t_csa_full::char_type t_doc_delim = 1
      >
      class doc_list_index_sada
      {
          public:
          typedef t_csa_full                                  csa_full_type;
          typedef t_range_min                                 range_min_type;
          typedef t_range_max                                 range_max_type;
          typedef t_doc_border                                doc_border_type;
          typedef t_doc_border_rank                           doc_border_rank_type;
          typedef t_doc_border_select                         doc_border_select_type;
          typedef int_vector<>::size_type                     size_type;
          typedef std::vector<std::pair<size_type,size_type>> list_type;
          typedef doc_list_tag                                index_category;

          enum { WIDTH = t_csa_full::alphabet_category::WIDTH };

          typedef sa_trait<WIDTH>                             sa_tt;

          class result : public list_type
          {
              private:
              size_type m_sp, m_ep;
              public:
              // Number of occurrences
size_type count() {
    return m_ep-m_sp+1;
}

// Constructors for an empty result and for a result in the interval [sp, ep]:
result() : m_sp(1), m_ep(0) {}
result(size_type sp, size_type ep) : m_sp(sp), m_ep(ep) {}
result& operator=(const result& res) {
    if (this != &res) {
        list_type::operator=(res);
        m_sp = res.m_sp;
        m_ep = res.m_ep;
    }
    return *this;
}

          };


private:
size_type              m_doc_cnt;           // number of documents in the collection
csa_full_type          m_csa_full;          // CSA build from the collection text
vector<int_vector<>>   m_doc_isa;           // array of inverse SAs. m_doc_isa[i] contains the ISA of document i
range_min_type         m_rminq;             // range minimum data structure build over an array Cprev
range_max_type         m_rmaxq;             // range maximum data structure build over an array Cnext
doc_border_type        m_doc_border;        // bitvector indicating the positions of the separators in the collection text
doc_border_rank_type   m_doc_border_rank;   // rank data structure on m_doc_border
doc_border_select_type m_doc_border_select; // select data structure on m_doc_border
size_type              m_doc_max_len;       // maximal length of a document in the collection
mutable bit_vector     m_doc_rmin_marked;   // helper bitvector for search process
mutable bit_vector     m_doc_rmax_marked;   // helper bitvector for search process

public:

//! Default constructor
doc_list_index_sada() { }

doc_list_index_sada(std::string file_name, sdsl::cache_config& cconfig, uint8_t num_bytes) {
    construct(m_csa_full, file_name, cconfig, num_bytes);

    const char* KEY_TEXT = key_text_trait<WIDTH>::KEY_TEXT;
    std::string text_file = cache_file_name(KEY_TEXT, cconfig);

    construct_doc_border(text_file, m_doc_border, m_doc_max_len);
    m_doc_border_rank   = doc_border_rank_type(&m_doc_border);
    m_doc_border_select = doc_border_select_type(&m_doc_border);
    m_doc_cnt = m_doc_border_rank(m_doc_border.size());

    construct_doc_isa(text_file, m_doc_cnt, m_doc_max_len, m_doc_isa);

    int_vector_buffer<0> sa_buf(cache_file_name(conf::KEY_SA, cconfig));
    {
        int_vector<> D;
        construct_D_array(sa_buf, m_doc_border_rank, m_doc_cnt, D);
        {
            int_vector<> Cprev;
            construct_Cprev_array(D, m_doc_cnt, Cprev);
            range_min_type rminq(&Cprev);
            m_rminq = rminq;
        }
        {
            int_vector<> Cnext;
            construct_Cnext_array(D, m_doc_cnt, Cnext);
            range_max_type rmaxq(&Cnext);
            m_rmaxq = rmaxq;
        }
    }
    m_doc_rmin_marked = bit_vector(m_doc_cnt, 0);
    m_doc_rmax_marked = bit_vector(m_doc_cnt, 0);
}

size_type doc_cnt()const {
    return m_doc_cnt;
}

size_type word_cnt()const {
    return m_csa_full.size()-doc_cnt();
}

size_type serialize(std::ostream& out, structure_tree_node* v=NULL, std::string name="")const {
    structure_tree_node* child = structure_tree::add_child(v, name, util::class_name(*this));
    size_type written_bytes = 0;
    written_bytes += write_member(m_doc_cnt, out, child, "doc_cnt");
    written_bytes += m_csa_full.serialize(out, child, "csa_full");
    written_bytes += serialize_vector(m_doc_isa, out, child, "doc_isa");
    written_bytes += m_rminq.serialize(out, child, "rminq");
    written_bytes += m_rmaxq.serialize(out, child, "rmaxq");
    written_bytes += m_doc_border.serialize(out, child, "doc_border");
    written_bytes += m_doc_border_rank.serialize(out, child, "doc_border_rank");
    written_bytes += m_doc_border_select.serialize(out, child, "doc_border_select");
    written_bytes += write_member(m_doc_max_len, out, child, "doc_max_len");
    // helper bitvector m_doc_rmin_marked and m_doc_rmax_marked are not serialize
    structure_tree::add_size(child, written_bytes);
    return written_bytes;
}

void load(std::istream& in) {
    read_member(m_doc_cnt, in);
    m_csa_full.load(in);
    m_doc_isa.resize(m_doc_cnt);
    load_vector(m_doc_isa, in);
    m_rminq.load(in);
    m_rmaxq.load(in);
    m_doc_border.load(in);
    m_doc_border_rank.load(in);
    m_doc_border_rank.set_vector(&m_doc_border);
    m_doc_border_select.load(in);
    m_doc_border_select.set_vector(&m_doc_border);
    read_member(m_doc_max_len, in);
    // also initialize the helper bitvectors
    m_doc_rmin_marked = bit_vector(m_doc_cnt);
    m_doc_rmax_marked = bit_vector(m_doc_cnt);
}

void swap(doc_list_index_sada& dr) {
    if (this != &dr) {
        std::swap(m_doc_cnt, dr.m_doc_cnt);
        m_csa_full.swap(dr.m_csa_full);
        m_doc_isa.swap(dr.m_doc_isa);
        m_rminq.swap(dr.m_rminq);
        m_rmaxq.swap(dr.m_rmaxq);
        m_doc_border.swap(dr.m_doc_border);
        util::swap_support(m_doc_border_rank, dr.m_doc_border_rank,
                           &m_doc_border, &(dr.m_doc_border));
        util::swap_support(m_doc_border_select, dr.m_doc_border_select,
                           &m_doc_border, &(dr.m_doc_border));
        std::swap(m_doc_max_len, dr.m_doc_max_len);
        m_doc_rmin_marked.swap(dr.m_doc_rmin_marked);
        m_doc_rmax_marked.swap(dr.m_doc_rmax_marked);
    }
}

//! Search for the k documents which contains the search term most frequent
template<class t_pat_iter>
size_t
search(t_pat_iter begin,
       t_pat_iter end,
       result& res,
size_t k) const {
    size_type sp=1, ep=0;
    if (0 == backward_search(m_csa_full, 0, m_csa_full.size()-1, begin, end, sp, ep)) {
        res = result();
        return 0;
    } else {
        res = result(sp, ep);
        compute_tf_idf(sp, ep, res);
        size_t kprime = std::min(res.size(), k);
        auto comp = [](std::pair<size_type,size_type>& a,std::pair<size_type,size_type>& b) {
            return (a.second != b.second) ? a.second > b.second  : a.first < b.first;
        };
        partial_sort(res.begin(),res.begin()+kprime, res.end(), comp);
        res.resize(kprime);
        return ep-sp+1;
    }
}

private:
void compute_tf_idf(const size_type& sp, const size_type& ep, result& res)const {
    vector<size_type> suffixes;
    get_lex_smallest_suffixes(sp, ep, suffixes);
    get_lex_largest_suffixes(sp, ep, suffixes);
    sort(suffixes.begin(), suffixes.end());

    for (size_type i=0; i < suffixes.size(); i+=2) {
        size_type suffix_1 = suffixes[i];
        size_type suffix_2 = suffixes[i+1];
        size_type doc                 = m_doc_border_rank(suffix_1+1);
        m_doc_rmin_marked[doc]        = 0;  // reset marking, which was set in get_lex_smallest_suffixes
        m_doc_rmax_marked[doc]        = 0;  //                                 get_lex_largest_suffixes

        if (suffix_1 == suffix_2) {  // if pattern occurs exactly once
            res.push_back( {doc,1}); // add the #occurrence
        } else {
            size_type doc_begin = doc ? m_doc_border_select(doc) + 1 : 0;
            size_type doc_sp    = m_doc_isa[doc][ suffix_1 - doc_begin ];
            size_type doc_ep    = m_doc_isa[doc][ suffix_2 - doc_begin ];
            if (doc_sp > doc_ep) {
                std::swap(doc_sp, doc_ep);
            }
            res.push_back( {doc, doc_ep - doc_sp + 1});
        }
    }
}

void get_lex_smallest_suffixes(size_type sp, size_type ep, vector<size_type>& suffixes) const {
    using lex_range_t = std::pair<size_type,size_type>;
    std::stack<lex_range_t> stack;
    stack.emplace(sp,ep);
    while (!stack.empty()) {
        auto range = stack.top();
        stack.pop();
        size_type rsp = std::get<0>(range);
        size_type rep = std::get<1>(range);
        if (rsp <= rep) {
            size_type min_idx = m_rminq(rsp,rep);
            size_type suffix  = m_csa_full[min_idx];
            size_type doc     = m_doc_border_rank(suffix+1);

            if (!m_doc_rmin_marked[doc]) {
                suffixes.push_back(suffix);
                m_doc_rmin_marked[doc] = 1;
                stack.emplace(min_idx+1,rep);
                stack.emplace(rsp,min_idx-1); // min_idx != 0, since `\0` is appended to string
            }
        }
    }
}

void get_lex_largest_suffixes(size_type sp, size_type ep, vector<size_type>& suffixes) const {
    using lex_range_t = std::pair<size_type,size_type>;
    std::stack<lex_range_t> stack;
    stack.emplace(sp,ep);
    while (!stack.empty()) {
        auto range = stack.top();
        stack.pop();
        size_type rsp = std::get<0>(range);
        size_type rep = std::get<1>(range);
        if (rsp <= rep) {
            size_type max_idx = m_rmaxq(rsp,rep);
            size_type suffix  = m_csa_full[max_idx];
            size_type doc     = m_doc_border_rank(suffix+1);

            if (!m_doc_rmax_marked[doc]) {
                suffixes.push_back(suffix);
                m_doc_rmax_marked[doc] = 1;
                stack.emplace(rsp,max_idx - 1); // max_idx != 0, since `\0` is appended to string
                stack.emplace(max_idx+1,rep);
            }
        }
    }
}

//! Construct the doc_border bitvector by streaming the text file
void
construct_doc_border(const std::string& text_file,
                     doc_border_type& doc_border,
size_type& doc_max_len) {
    int_vector_buffer<WIDTH> text_buf(text_file);
    bit_vector tmp_doc_border(text_buf.size(), 0); // create temporary uncompressed vector
    doc_max_len = 0;
    size_type len = 0;
    for (size_type i = 0; i < text_buf.size(); ++i) {
        if (t_doc_delim == text_buf[i]) {
            tmp_doc_border[i] = 1;
            doc_max_len = std::max(doc_max_len, len);
            len = 0;
        } else {
            ++len;
        }
    }
    doc_border = doc_border_type(tmp_doc_border);
}

void
construct_doc_isa(const std::string& text_file,
                  const size_type doc_cnt,
                  SDSL_UNUSED const size_type doc_max_len,
vector<int_vector<> >& doc_isa) {
    doc_isa.resize(doc_cnt);
    typename sa_tt::vec_type doc_buffer;
    int_vector_buffer<WIDTH> text_buf(text_file);
    size_type doc_id = 0;
    for (size_type i = 0; i < text_buf.size(); ++i) {
        if (t_doc_delim == text_buf[i]) {
            if (doc_buffer.size() > 0) {
                doc_buffer.push_back(0);
                construct_doc_isa(doc_buffer, doc_isa[doc_id]);
                ++doc_id;
            }
            doc_buffer.clear();
        } else {
            doc_buffer.push_back(text_buf[i]);
        }
    }
}

void
construct_doc_isa(typename sa_tt::vec_type& doc_buffer,
int_vector<>& doc_isa) {
    int_vector<> sa(doc_buffer.size(), 0, bits::hi(doc_buffer.size())+1);
    sa_tt::calc_sa(sa, doc_buffer);
    util::bit_compress(sa);
    doc_isa = sa;
    for (size_type i = 0; i < doc_buffer.size(); ++i) {
        doc_isa[sa[i]] = i;
    }
}

void
construct_D_array(int_vector_buffer<0>& sa_buf,
                  const doc_border_rank_type& doc_border_rank,
                  const size_type doc_cnt,
int_vector<>& D) {
    D = int_vector<>(sa_buf.size(), 0, bits::hi(doc_cnt+1)+1);
    for (size_type i = 0; i < sa_buf.size(); ++i) {
        D[i] = doc_border_rank(sa_buf[i]+1);
    }
}


void
construct_Cprev_array(const int_vector<>& D,
                      size_type doc_cnt,
int_vector<>& Cprev) {
    Cprev = int_vector<>(D.size(), 0, bits::hi(D.size())+1);
    int_vector<> last_occ(doc_cnt+1, 0, bits::hi(D.size())+1);
    for (size_type i = 0; i < D.size(); ++i) {
        size_type doc = D[i];
        Cprev[i]      = last_occ[doc];
        last_occ[doc] = i;
    }
}

void
construct_Cnext_array(const int_vector<>& D,
                      size_type doc_cnt,
int_vector<>& Cnext) {
    Cnext = int_vector<>(D.size(), 0, bits::hi(D.size())+1);
    int_vector<> last_occ(doc_cnt+1, D.size(), bits::hi(D.size())+1);
    for (size_type i = 0, j = D.size()-1; i < D.size(); ++i, --j) {
        size_type doc = D[j];
        Cnext[j]      = last_occ[doc];
        last_occ[doc] = j;
    }
}
      };

} // end namespace

#endif
