# Supplementary material for: Bitpacking techniques for indexing genomes: I. Hash tables
Source: Algorithms Mol Biol. 2016 Apr 18;11:5. doi: 10.1186/s13015-016-0069-5 (PMC4835851; doi:10.1186/s13015-016-0069-5)
Supplement: Supplementary file 1 — 10.1007/s13015-016-0069-5 Source code. Source code in an archive format, using tar and bzip2, for all bitpacking implementations of hash tables, based on a modification of the SDSL 2.0 package. Package also includes the benchmarking programs used for timing experiments. This is the same package as provided in our companion paper on bitpacking for enhanced suffix arrays. [file 13015_2016_69_MOESM1_ESM.bz2 › sdsl-lite-modified/benchmark/document_retrieval/src/gen_pattern.cpp]

#include <sdsl/suffix_arrays.hpp>
#include <iostream>
#include <chrono>
#include <algorithm>
#include <random>

using namespace std;
using namespace sdsl;

#ifndef INT_ALPHABET
using csa_t = csa_wt<wt_huff<rrr_vector<63>>>;
uint8_t num_bytes = 1;
#else
using csa_t = csa_wt<wt_int<rrr_vector<63>>>;
uint8_t num_bytes = 0;
#endif

int main(int argc, char* argv[])
{
    if (argc < 7) {
        cout << "Usage: " << argv[0] << " collection_file collection_csa tmp_dir pattern_length pattern_number pattern_file" << endl;
        cout << " Generates an index and stores result in index_file" << endl;
        cout << " Temporary files are stored in tmp_dir." << endl;
        return 1;
    }
    string collection_file = argv[1];
    string id              = util::basename(collection_file);
    string collection_csa  = argv[2];
    string tmp_dir         = argv[3];
    uint64_t pat_len       = stoull(argv[4]);
    uint64_t pat_num       = stoull(argv[5]);
    string pattern_file    = argv[6];

    csa_t csa;
    cache_config cconfig(false, tmp_dir, id);
    if (!load_from_file(csa, collection_csa)) {
        if (num_bytes == 0) {
            int_vector<> v;
            load_from_file(v, collection_file);
            std::cout<<"v.size()="<<v.size()<<std::endl;
        }
        construct(csa, collection_file, cconfig, num_bytes);
        std::cout<<util::demangle2(typeid(csa_t).name())<<std::endl;
        store_to_file(csa, collection_csa);
    }

    // if pat_len < size of CSA - separators - sentinel
    if (pat_len+1 > csa.size() - csa.bwt.rank(csa.size(), 1)) {
        std::cerr<<"pat_len > " << " length of the documents" << std::endl;
        return 1;
    }

    std::mt19937_64 rng;
    std::uniform_int_distribution<uint64_t> distribution(0, csa.size()-pat_len);
    auto dice = bind(distribution, rng);

    ofstream out(pattern_file);
    if (!out) {
        std::cerr<<"Could not open file "<<pattern_file<<" for output"<<std::endl;
        return 1;
    }

    uint64_t pat_cnt=0;
    while (pat_cnt < pat_num) {
        uint64_t pos = dice();
        auto pat = extract(csa, pos, pos+pat_len-1);
        bool valid = true;
        for (uint64_t i=0; valid and i < pat.size(); ++i) {
            // if pattern includes separator or newline in byte sequence
            if (pat[i] == 1 or (num_bytes == 1 and pat[i]=='\n')) {
                valid = false;
            }
        }
        if (valid) {
            if (csa_t::alphabet_category::WIDTH == 0 or
                count(csa, pat.begin(), pat.end()) >= 5) {
                out << pat << "\n";
                ++pat_cnt;
            }
        }
    }
}
