# Supplementary material for: Bitpacking techniques for indexing genomes: I. Hash tables
Source: Algorithms Mol Biol. 2016 Apr 18;11:5. doi: 10.1186/s13015-016-0069-5 (PMC4835851; doi:10.1186/s13015-016-0069-5)
Supplement: Supplementary file 1 — 10.1007/s13015-016-0069-5 Source code. Source code in an archive format, using tar and bzip2, for all bitpacking implementations of hash tables, based on a modification of the SDSL 2.0 package. Package also includes the benchmarking programs used for timing experiments. This is the same package as provided in our companion paper on bitpacking for enhanced suffix arrays. [file 13015_2016_69_MOESM1_ESM.bz2 › sdsl-lite-modified/benchmark/document_retrieval/src/doc_list_index_greedy.hpp]

/*!
 * This file contains a document listing class, which implements
 * strategy GREEDY in the article:
 * J. S. Culpepper, G. Navarro, S. J. Puglisi and A. Turpin:
 * ,,Top-k Ranked Document Search in General Text Databases''
 * Proceedings Part II of the 18th Annual European Symposium on
 * Algorithms (ESA 2010)
 */
#ifndef DOCUMENT_LISING_GREEDY_INCLUDED
#define DOCUMENT_LISING_GREEDY_INCLUDED

#include <sdsl/suffix_arrays.hpp>
#include <sdsl/rmq_support.hpp>
#include <string>
#include <vector>
#include <fstream>
#include <list>
#include <utility>
#include "doc_list_index.hpp"

using std::vector;

namespace sdsl
{

template<
class t_csa       = csa_wt<wt_huff<rrr_vector<63>>, 1000000, 1000000>,
      class t_wtd = wt_int<bit_vector,rank_support_v5<1>,select_support_scan<1>,select_support_scan<0>>,
      typename t_csa::char_type t_doc_delim = 1
      >
      class doc_list_index_greedy
      {
          public:
          using size_type = typename t_wtd::size_type;
          using value_type = typename t_wtd::value_type;

          typedef t_csa                                       csa_type;
          typedef t_wtd                                       wtd_type;
          typedef std::vector<std::pair<size_type,size_type>> list_type;
          typedef doc_list_tag                                index_category;

          enum { WIDTH = t_csa::alphabet_category::WIDTH };

          class result : public list_type
          {
              private:
              size_type m_sp, m_ep;
              public:
              // Number of occurrences
size_type count() {
    return m_ep-m_sp+1;
}

// Constructors for an empty result and for a result in the interval [sp, ep]:
result(size_type sp, size_type ep,list_type&& l) : list_type(l), m_sp(sp), m_ep(ep) {}
result() : m_sp(1), m_ep(0) {}
result(size_type sp, size_type ep) : m_sp(sp), m_ep(ep) {}
result& operator=(const result& res) {
    if (this != &res) {
        list_type::operator=(res);
        m_sp = res.m_sp;
        m_ep = res.m_ep;
    }
    return *this;
}

          };


struct wt_range_t {
    using node_type = typename wtd_type::node_type;

    node_type v;
    range_type r;

size_t size() const {
    return r.second - r.first + 1;
}

bool operator<(const wt_range_t& x) const {
    if (x.size() != size())
        return size() < x.size();
    return v.sym > x.v.sym;
}

wt_range_t() {}
wt_range_t(const node_type& _v, const range_type& _r):
    v(_v), r(_r) {}
};


protected:
size_type m_doc_cnt; // number of documents in the collection
csa_type  m_csa_full;     // CSA built from the collection text
wtd_type  m_wtd;     // wtd build from the collection text
public:

//! Default constructor
doc_list_index_greedy() { }

doc_list_index_greedy(std::string file_name, sdsl::cache_config& cconfig, uint8_t num_bytes) {
    construct(m_csa_full, file_name, cconfig, num_bytes);

    const char* KEY_TEXT = key_text_trait<WIDTH>::KEY_TEXT;
    std::string text_file = cache_file_name(KEY_TEXT, cconfig);

    bit_vector doc_border;
    construct_doc_border(text_file,doc_border);
    bit_vector::rank_1_type doc_border_rank(&doc_border);
    m_doc_cnt = doc_border_rank(doc_border.size());

    int_vector_buffer<0> sa_buf(cache_file_name(conf::KEY_SA, cconfig));
    {
        int_vector<> D;
        construct_D_array(sa_buf, doc_border_rank, m_doc_cnt, D);
        std::string d_file = cache_file_name("DARRAY", cconfig);
        store_to_file(D, d_file);
        util::clear(D);
        construct(m_wtd, d_file);
        sdsl::remove(d_file);
    }
}

size_type doc_cnt()const {
    return m_wtd.sigma-1; // subtract one, since zero does not count
}

size_type word_cnt()const {
    return m_wtd.size()-doc_cnt();
}

size_type serialize(std::ostream& out, structure_tree_node* v=NULL, std::string name="")const {
    structure_tree_node* child = structure_tree::add_child(v, name, util::class_name(*this));
    size_type written_bytes = 0;
    written_bytes += write_member(m_doc_cnt, out, child, "doc_cnt");
    written_bytes += m_csa_full.serialize(out, child, "csa_full");
    written_bytes += m_wtd.serialize(out, child, "wtd");
    structure_tree::add_size(child, written_bytes);
    return written_bytes;
}

void load(std::istream& in) {
    read_member(m_doc_cnt, in);
    m_csa_full.load(in);
    m_wtd.load(in);
}

void swap(doc_list_index_greedy& dr) {
    if (this != &dr) {
        std::swap(m_doc_cnt, dr.m_doc_cnt);
        m_csa_full.swap(dr.m_csa_full);
        m_wtd.swap(dr.m_wtd);
    }
}

//! Search for the k documents which contain the search term most frequent
template<class t_pat_iter>
size_type search(t_pat_iter begin, t_pat_iter end, result& res, size_t k) const {
    size_type sp=1, ep=0;
    if (0 == backward_search(m_csa_full, 0, m_csa_full.size()-1, begin, end, sp, ep)) {
        res = result();
        return 0;
    } else {
        auto tmp_res = topk_greedy(sp, ep, k);
        res = result(sp, ep, std::move(tmp_res));
        return ep-sp+1;
    }
}

private:
//! Construct the doc_border bitvector by streaming the text file
void
construct_doc_border(const std::string& text_file, bit_vector& doc_border) {
    int_vector_buffer<WIDTH> text_buf(text_file);
    doc_border = bit_vector(text_buf.size(), 0);
    for (size_type i = 0; i < text_buf.size(); ++i) {
        if (t_doc_delim == text_buf[i]) {
            doc_border[i] = 1;
        }
    }
}

void
construct_D_array(int_vector_buffer<0>& sa_buf,
                  bit_vector::rank_1_type& doc_border_rank,
                  const size_type doc_cnt,
int_vector<>& D) {
    D = int_vector<>(sa_buf.size(), 0, bits::hi(doc_cnt+1)+1);
    for (size_type i = 0; i < sa_buf.size(); ++i) {
        uint64_t d = doc_border_rank(sa_buf[i]+1);
        D[i] = d;
    }
}

//! Returns the top k most frequent documents in D[lb..rb]
/*!
 *  \param lb  Left array border in D.
 *  \param rb  Right array border in D.
 *  \param k   The number of documents to return.
 *  \returns the top-k items in ascending order.
 */
std::vector< std::pair<value_type,size_type> >
topk_greedy(size_type lb, size_type rb, size_type k) const {
    std::vector< std::pair<value_type,size_type> > results;
    std::priority_queue<wt_range_t> heap;

    heap.emplace(wt_range_t(m_wtd.root(), {lb, rb}));

    while (! heap.empty()) {
        wt_range_t e = heap.top(); heap.pop();
        if (m_wtd.is_leaf(e.v)) {
            results.emplace_back(e.v.sym, e.size());
            if (results.size()==k) {
                break;
            }
            continue;
        }

        auto child = m_wtd.expand(e.v);
        auto child_ranges = m_wtd.expand(e.v, e.r);
        auto left_range = std::get<0>(child_ranges);
        auto right_range = std::get<1>(child_ranges);

        if (!empty(left_range)) {
            heap.emplace(wt_range_t(std::get<0>(child), left_range));
        }
        if (!empty(right_range)) {
            heap.emplace(wt_range_t(std::get<1>(child), right_range));
        }
    }
    return results;
};

      };

} // end namespace

#endif
