# Supplementary material for: Bitpacking techniques for indexing genomes: I. Hash tables
Source: Algorithms Mol Biol. 2016 Apr 18;11:5. doi: 10.1186/s13015-016-0069-5 (PMC4835851; doi:10.1186/s13015-016-0069-5)
Supplement: Supplementary file 1 — 10.1007/s13015-016-0069-5 Source code. Source code in an archive format, using tar and bzip2, for all bitpacking implementations of hash tables, based on a modification of the SDSL 2.0 package. Package also includes the benchmarking programs used for timing experiments. This is the same package as provided in our companion paper on bitpacking for enhanced suffix arrays. [file 13015_2016_69_MOESM1_ESM.bz2 › sdsl-lite-modified/benchmark/document_retrieval/src/query_idx.cpp]

#include "doc_list_index.hpp"
#include <iostream>
#include <chrono>
#include <algorithm>
#include <sstream>

using namespace std;
using namespace sdsl;

using idx_type = IDX_TYPE;

const size_t buf_size=1024*128;
char   buffer[buf_size];

template<uint8_t t_width>
struct myline {
    static string parse(char* str) {
        return string(str);
    }
};

template<>
struct myline<0> {
    static vector<uint64_t> parse(char* str) {
        vector<uint64_t> res;
        stringstream ss(str);
        uint64_t x;
        while (ss >> x) {
            res.push_back(x);
        }
        return res;
    }
};

int main(int argc, char* argv[])
{
    if (argc < 3) {
        cout << "Usage: " << argv[0] << " index_file pattern_file" << endl;
        cout << " Process all queries with the index." << endl;
        return 1;
    }
    string index_file = string(argv[1]);
    string pattern_file = string(argv[2]);
    idx_type idx;

    using timer = std::chrono::high_resolution_clock;

    std::cout<<"# index_file = "<<index_file<<endl;
    if (!load_from_file(idx, index_file)) {
        std::cerr << "Could not load index file" << std::endl;
        return 1;
    }
    std::cout<<"# pattern_file = "<<pattern_file<<endl;
    std::cout<<"# doc_cnt = "<<idx.doc_cnt()<<endl;
    std::cout<<"# word_cnt = "<<idx.word_cnt()<<endl;
    ifstream in(pattern_file);
    if (!in) {
        std::cerr << "Could not load pattern file" << std::endl;
        return 1;
    }

    using timer = std::chrono::high_resolution_clock;
    size_t q_len = 0;
    size_t q_cnt = 0;
    size_t sum = 0;
    size_t sum_fdt = 0;
    bool tle = false; // flag: time limit exceeded
    auto start = timer::now();
    while (!tle and in.getline(buffer, buf_size)) {
        auto q_start = timer::now();
        typename idx_type::result res;
        auto query = myline<idx_type::WIDTH>::parse(buffer);
        q_len += query.size();
        ++q_cnt;
        size_t x = idx.search(query.begin(), query.end(), res, 10);
        sum += x;
for (auto& r : res) {
            sum_fdt += r.second;
        }
        auto q_time = timer::now()-q_start;
        // single query should not take more then 5 seconds
        if (std::chrono::duration_cast<std::chrono::seconds>(q_time).count() > 5) {
            tle = true;
        }
    }
    auto stop = timer::now();
    auto elapsed = stop-start;
    std::cout<<"# TLE = " << tle << endl;
    std::cout<<"# query_len = "<<q_len/q_cnt<<endl;
    std::cout<<"# queries = " <<q_cnt <<endl;
    std::cout<<"# time_per_query = "<<std::chrono::duration_cast<std::chrono::microseconds>(elapsed).count()/q_cnt <<endl;
    std::cout<<"# check_sum = "<<sum<<endl;
    std::cout<<"# check_sum_fdt = "<<sum_fdt<<endl;
}
