# Supplementary material for: Bitpacking techniques for indexing genomes: I. Hash tables
Source: Algorithms Mol Biol. 2016 Apr 18;11:5. doi: 10.1186/s13015-016-0069-5 (PMC4835851; doi:10.1186/s13015-016-0069-5)
Supplement: Supplementary file 1 — 10.1007/s13015-016-0069-5 Source code. Source code in an archive format, using tar and bzip2, for all bitpacking implementations of hash tables, based on a modification of the SDSL 2.0 package. Package also includes the benchmarking programs used for timing experiments. This is the same package as provided in our companion paper on bitpacking for enhanced suffix arrays. [file 13015_2016_69_MOESM1_ESM.bz2 › sdsl-lite-modified/benchmark/document_retrieval/src/doc_list_index_sort.hpp]

/*!
 * this file contains a simple SORT baseline
 */
#ifndef DOCUMENT_LISING_SORT
#define DOCUMENT_LISING_SORT

#include <sdsl/suffix_arrays.hpp>
#include <sdsl/rmq_support.hpp>
#include <string>
#include <vector>
#include <fstream>
#include <list>
#include <utility>
#include "doc_list_index.hpp"

using std::vector;

namespace sdsl
{

template<
class t_csa       = csa_wt<wt_huff<rrr_vector<63>>, 1000000, 1000000>,
      typename t_csa::char_type t_doc_delim = 1
      >
class doc_list_index_sort
{
    public:
        typedef t_csa                                       csa_type;
        typedef int_vector<>                                d_type;
        typedef int_vector<>::size_type                     size_type;
        typedef std::vector<std::pair<size_type,size_type>> list_type;
        typedef doc_list_tag                                index_category;

        enum { WIDTH = t_csa::alphabet_category::WIDTH };

        class result : public list_type
        {
            private:
                size_type m_sp, m_ep;
            public:
                // Number of occurrences
                size_type count() {
                    return m_ep-m_sp+1;
                }

                result(size_type sp, size_type ep,list_type&& l) : list_type(l), m_sp(1), m_ep(0) {}
                result() : m_sp(1), m_ep(0) {}
                result(size_type sp, size_type ep) : m_sp(sp), m_ep(ep) {}
                result& operator=(const result& res) {
                    if (this != &res) {
                        list_type::operator=(res);
                        m_sp = res.m_sp;
                        m_ep = res.m_ep;
                    }
                    return *this;
                }
        };

    protected:
        size_type m_doc_cnt; // number of documents in the collection
        csa_type  m_csa_full;     // CSA built from the collection text
        d_type    m_d;     // wtd build from the collection text
    public:

        //! Default constructor
        doc_list_index_sort() { }

        doc_list_index_sort(std::string file_name, sdsl::cache_config& cconfig, uint8_t num_bytes) {
            construct(m_csa_full, file_name, cconfig, num_bytes);

            const char* KEY_TEXT = key_text_trait<WIDTH>::KEY_TEXT;
            std::string text_file = cache_file_name(KEY_TEXT, cconfig);

            bit_vector doc_border;
            construct_doc_border(text_file,doc_border);
            bit_vector::rank_1_type doc_border_rank(&doc_border);
            m_doc_cnt = doc_border_rank(doc_border.size());

            int_vector_buffer<0> sa_buf(cache_file_name(conf::KEY_SA, cconfig));
            construct_D_array(sa_buf, doc_border_rank, m_doc_cnt, m_d);
        }

        size_type doc_cnt()const {
            return m_doc_cnt; // subtract one, since zero does not count
        }

        size_type word_cnt()const {
            return m_d.size()-doc_cnt();
        }

        size_type sigma()const {
            return m_csa_full.sigma;
        }


        size_type serialize(std::ostream& out, structure_tree_node* v=NULL, std::string name="")const {
            structure_tree_node* child = structure_tree::add_child(v, name, util::class_name(*this));
            size_type written_bytes = 0;
            written_bytes += write_member(m_doc_cnt, out, child, "doc_cnt");
            written_bytes += m_csa_full.serialize(out, child, "csa_full");
            written_bytes += m_d.serialize(out, child, "D");
            structure_tree::add_size(child, written_bytes);
            return written_bytes;
        }

        void load(std::istream& in) {
            read_member(m_doc_cnt, in);
            m_csa_full.load(in);
            m_d.load(in);
        }

        void swap(doc_list_index_sort& dr) {
            if (this != &dr) {
                std::swap(m_doc_cnt, dr.m_doc_cnt);
                m_csa_full.swap(dr.m_csa_full);
                m_d.swap(dr.m_d);
            }
        }

        //! Search for the k documents which contain the search term most frequent
        template<class t_pat_iter>
        size_type search(t_pat_iter begin, t_pat_iter end, result& res, size_t k) const {
            size_type sp=1, ep=0;
            if (0 == backward_search(m_csa_full, 0, m_csa_full.size()-1, begin, end, sp, ep)) {
                res = result();
                return 0;
            } else {
                res = result(sp, ep);
                size_t n = ep-sp+1;
                std::vector<uint64_t> tmp(n);
                std::copy(m_d.begin()+sp,m_d.begin()+ep+1,tmp.begin());
                std::sort(tmp.begin(),tmp.end());
                size_t last = tmp[0];
                size_t f_dt = 1;
                for (size_t i=1; i<n; i++) {
                    if (tmp[i] != last) {
                        res.emplace_back(last,f_dt);
                        last = tmp[i];
                        f_dt = 1;
                    } else {
                        f_dt++;
                    }
                }
                res.emplace_back(last,f_dt);
                if (res.size() < k) k = res.size();
                static auto freq_cmp = [](const std::pair<size_type,size_type>& a,
                const std::pair<size_type,size_type>& b) {
                    return a.second > b.second;
                };
                std::partial_sort(res.begin(),res.begin()+k,res.end(),freq_cmp);
                res.resize(k);

                return ep-sp+1;
            }
        }

    private:
        //! Construct the doc_border bitvector by streaming the text file
        void
        construct_doc_border(const std::string& text_file, bit_vector& doc_border) {
            int_vector_buffer<WIDTH> text_buf(text_file);
            doc_border = bit_vector(text_buf.size(), 0);
            for (size_type i = 0; i < text_buf.size(); ++i) {
                if (t_doc_delim == text_buf[i]) {
                    doc_border[i] = 1;
                }
            }
        }

        void
        construct_D_array(int_vector_buffer<0>& sa_buf,
                          bit_vector::rank_1_type& doc_border_rank,
                          const size_type doc_cnt,
                          int_vector<>& D) {
            D = int_vector<>(sa_buf.size(), 0, bits::hi(doc_cnt+1)+1);
            for (size_type i = 0; i < sa_buf.size(); ++i) {
                uint64_t d = doc_border_rank(sa_buf[i]+1);
                D[i] = d;
            }
        }
};

} // end namespace

#endif
