# Supplementary material for: Bitpacking techniques for indexing genomes: I. Hash tables
Source: Algorithms Mol Biol. 2016 Apr 18;11:5. doi: 10.1186/s13015-016-0069-5 (PMC4835851; doi:10.1186/s13015-016-0069-5)
Supplement: Supplementary file 1 — 10.1007/s13015-016-0069-5 Source code. Source code in an archive format, using tar and bzip2, for all bitpacking implementations of hash tables, based on a modification of the SDSL 2.0 package. Package also includes the benchmarking programs used for timing experiments. This is the same package as provided in our companion paper on bitpacking for enhanced suffix arrays. [file 13015_2016_69_MOESM1_ESM.bz2 › sdsl-lite-modified/benchmark/basic_functions.R]

# Read a file called file_name and create a data frame the following way
# (1) Parse all the lines of the form
# '# key = value'
# (2) Each unique key gets a column
data_frame_from_key_value_pairs <- function(file_name){
    lines <- readLines(file_name)
    lines <- lines[grep("^#.*=.*",lines)]
    d <- gsub("^#","",gsub("[[:space:]]","",unlist(strsplit(lines,split="="))))
    keys <- unique(d[seq(1,length(d),2)])
    keynr <- length(keys)
    dd <- d[seq(2,length(d),2)]
    dim(dd) <- c( keynr, length(dd)/keynr )
    data <- data.frame(t(dd))    
    names(data) <- keys    

    for (col in keys){
        t <- as.character(data[[col]])
        suppressWarnings( tt <- as.numeric(t) )
        if ( length( tt[is.na(tt)] ) == 0 ){ # if there are not NA in tt
            data[[col]] <- tt 
        }
    }     
    data
}

# Takes a vector v=(v1,v2,v3,....)
# and returns a vector which repeats
# each element x times. So for two we get
# (v1,v1,v2,v2,v3,v3....)    
expand_vec <- function( v, x ){
    v <- rep(v,x)
    dim(v) <- c(length(v)/x,x)
    v <- t(v)
    dim(v) <- c(1,nrow(v)*ncol(v))
    v
}

# Takes a vector v=(v1,v2,v3,....)
# and returns a vector which appends x-1
# NA after each value. So for x=2 we get
# (v1,NA,v2,NA,v3,NA....)    
expand_vec_by_NA <- function( v, x ){
    v <- c(v, rep(NA,length(v)*(x-1)))
    dim(v) <- c(length(v)/x,x)
    v <- t(v)
    dim(v) <- c(1,nrow(v)*ncol(v))
    v
}

format_str_fixed_width <- function(x, width=4){
    sx <- as.character(x)
    if ( nchar(sx) < width ){
        for (i in 1:(width-nchar(sx))){
            sx <- paste("\\D",sx, sep="")
        }
    }
    sx
}

# Check if package is installed
# found at: http://r.789695.n4.nabble.com/test-if-a-package-is-installed-td1750671.html#a1750674
is.installed <- function(mypkg) is.element(mypkg, installed.packages()[,1]) 


sanitize_column <- function(column){
    column <- gsub("_","\\\\_",column)
    column <- gsub(" >",">",column)
    column <- gsub("<","{\\\\textless}",column)
    column <- gsub(">","{\\\\textgreater}",column)
    column <- gsub(",",", ",column)
}

# tranforms a vector of index ids to a vector which contains the
# corresponding latex names.
# Note: each id should only appear once in the input vector
mapids <- function(ids, mapit){
    as.character(unlist(mapit[ids]))
}

id2latex <- function(config_file, latexcol, idcol=1){
  index_info <- read.csv(config_file, sep=";",header=F, comment.char="#")
  res <- data.frame( t(as.character(index_info[[latexcol]])), stringsAsFactors=F )
  names(res) <- as.character(index_info[[idcol]]) 
  res 
}

idAndValue <- function(config_file, valuecol, idcol=1){
  res <- read.csv(config_file, sep=";",header=F, comment.char="#")
  res[c(idcol, valuecol)]
}

readConfig <- function(config_file, mycolnames){
  config <- read.csv(config_file, sep=";",header=F, comment.char="#",stringsAsFactors=F)
  rownames(config) <- config[[1]]
  colnames(config) <- mycolnames
  config
}

# Creates a LaTeX table containing index names and sdsl type
# config_file   The index.config storing the type information
# index_ids     Filter the index.config entires with this index ids
# id_col        Column `id_col` contains the IDs
# name_col      Column `name_col` contains the latex names
# type_col      Column `type_col` contains the type
typeInfoTable <- function(config_file, index_ids, id_col=1, name_col=3, type_col=2){
    x <- read.csv(config_file, sep=";", header=F, comment.char="#",stringsAsFactors=F)
    rownames(x) <- x[[id_col]]
    x <- x[index_ids,] # filter
    sdsl_type <- sanitize_column(x[[type_col]])
    sdsl_name <- x[[name_col]]
    res <- "
        \\renewcommand{\\arraystretch}{1.3}
        \\begin{tabular}{@{}llp{10cm}@{}}
          \\toprule
          Identifier&&sdsl type\\\\ \\cmidrule{1-1}\\cmidrule{3-3}"
    res <- paste(res, paste(sdsl_name,"&&\\footnotesize\\RaggedRight\\texttt{",sdsl_type,"}\\\\",sep="",collapse=" "))
    res <- paste(res,"
        \\bottomrule
        \\end{tabular}")
}

# returns x concatenated with x reversed 
x_for_polygon <- function(x){
  c( x, rev(x) )
}

# return y concatenated with rep(0, length(y))
y_for_polygon <- function(y){
  c( y, rep(0, length(y)) )
}

# ncols Number of columns in the figure
# nrows Number of rows in the figure
multi_figure_style <- function(nrows, ncols){
  par(mfrow=c(nrows, ncols))

  par(las=1) # axis labels always horizontal
  par(yaxs="i") # don't add +- 4% to the yaxis
  par(xaxs="i") # don't add +- 4% to the xaxis


  # distance (x1,x2,x3) of axis parts from the axis. x1=axis labels or titles
  # x2=tick marks, x3=tick marks symbol
  par(mgp=c(2,0.5,0)) 

  # length of tick mark as a fraction of the height of a line of text, default=-0.5
  par(tcl=-0.2) 

  par(oma=c(2.5,2.7,0,0.2)) # outer margin (bottom,left,top,right)
  par(mar=c(1,1,1.5,0.5)) # inner margin (bottom,left,top,right)

}

# Draw the heading of diagrams
# text  Text which should be displayed in the heading
draw_figure_heading <- function(text){
    # scale Y
    SY <- function(val){ if( par("ylog") ){ 10^val } else { val } }
    SX <- function(val){ if( par("xlog") ){ 10^val } else { val } }

    rect(xleft=SX(par("usr")[1]), xright=SX(par("usr")[2]), 
         ybottom=SY(par("usr")[4]), ytop=SY(par("usr")[4]*1.1) ,xpd=NA,
         col="grey80", border="grey80" )
    text(labels=text,y=SY(par("usr")[4]*1.02), adj=c(0.5, 0),x=SX((par("usr")[1]+par("usr")[2])/2),xpd=NA,cex=1.4)
}

print_info <- function(){
	Sys.info("release")
	Sys.info("sysname")
	Sys.info("version")
	Sys.info("nodename")
	Sys.info("machine")
	Sys.info("login")
	Sys.info("user")
	Sys.info("effective_user")
}
