# Supplementary material for: Bitpacking techniques for indexing genomes: I. Hash tables
Source: Algorithms Mol Biol. 2016 Apr 18;11:5. doi: 10.1186/s13015-016-0069-5 (PMC4835851; doi:10.1186/s13015-016-0069-5)
Supplement: Supplementary file 1 — 10.1007/s13015-016-0069-5 Source code. Source code in an archive format, using tar and bzip2, for all bitpacking implementations of hash tables, based on a modification of the SDSL 2.0 package. Package also includes the benchmarking programs used for timing experiments. This is the same package as provided in our companion paper on bitpacking for enhanced suffix arrays. [file 13015_2016_69_MOESM1_ESM.bz2 › sdsl-lite-modified/benchmark/genome/Makefile]

include ../Make.helper
MY_CXX_FLAGS=-std=c++11 -Wall -Wextra  -DNDEBUG
MY_CXX_OPT_FLAGS=-O3 -ffast-math -funroll-loops -msse4.2
CFLAGS = $(MY_CXX_FLAGS) $(MY_CXX_OPT_FLAGS)
LIBS = -lsdsl -ldivsufsort -ldivsufsort64
SRC_DIR = src
BIN_DIR = bin
RESULTS_DIR = results


all: execs timing

execs: $(BIN_DIR)/sdsl-construct $(BIN_DIR)/esa-construct \
       $(BIN_DIR)/bitpack-speed-test $(BIN_DIR)/bitpack2-speed-test \
       $(BIN_DIR)/lcp-speed-test $(BIN_DIR)/child-speed-test $(BIN_DIR)/search-speed-test \
       $(BIN_DIR)/search-speed-dist

dists:
	$(BIN_DIR)/search-speed-dist DMEL 3 12 > DMEL.12.dist
	$(BIN_DIR)/search-speed-dist DMEL 3 24 > DMEL.24.dist
	$(BIN_DIR)/search-speed-dist DMEL 3 36 > DMEL.36.dist
#
	$(BIN_DIR)/search-speed-dist CHICK 3 12 > CHICK.12.dist
	$(BIN_DIR)/search-speed-dist CHICK 3 24 > CHICK.24.dist
	$(BIN_DIR)/search-speed-dist CHICK 3 36 > CHICK.36.dist
#
	$(BIN_DIR)/search-speed-dist HG19 3 12 > HG19.12.dist
	$(BIN_DIR)/search-speed-dist HG19 3 24 > HG19.24.dist
	$(BIN_DIR)/search-speed-dist HG19 3 36 > HG19.36.dist


timing: timing.DMEL timing.CHICK timing.HG19

timing.DMEL: input.DMEL tests.DMEL
timing.CHICK: input.CHICK tests.CHICK
timing.HG19: input.HG19 tests.HG19

tests.DMEL:
	$(BIN_DIR)/bitpack-speed-test data/DMEL.offsets 9 > $(RESULTS_DIR)/DMEL.bitpack.results
	$(BIN_DIR)/bitpack2-speed-test data/DMEL.offsets 9 > $(RESULTS_DIR)/DMEL.bitpack2.results
	$(BIN_DIR)/lcp-speed-test DMEL 9 > $(RESULTS_DIR)/DMEL.lcp.results
	$(BIN_DIR)/child-speed-test DMEL 9 > $(RESULTS_DIR)/DMEL.child.results
	$(BIN_DIR)/search-speed-test DMEL 9 12 locate > $(RESULTS_DIR)/DMEL.search-12.locate.results
	$(BIN_DIR)/search-speed-test DMEL 9 24 locate > $(RESULTS_DIR)/DMEL.search-24.locate.results
	$(BIN_DIR)/search-speed-test DMEL 9 36 locate > $(RESULTS_DIR)/DMEL.search-36.locate.results
	$(BIN_DIR)/search-speed-test DMEL 9 12 count > $(RESULTS_DIR)/DMEL.search-12.count.results
	$(BIN_DIR)/search-speed-test DMEL 9 24 count > $(RESULTS_DIR)/DMEL.search-24.count.results
	$(BIN_DIR)/search-speed-test DMEL 9 36 count > $(RESULTS_DIR)/DMEL.search-36.count.results

tests.CHICK:
	$(BIN_DIR)/bitpack-speed-test data/CHICK.offsets 9 > $(RESULTS_DIR)/CHICK.bitpack.results
	$(BIN_DIR)/bitpack2-speed-test data/CHICK.offsets 9 > $(RESULTS_DIR)/CHICK.bitpack2.results
	$(BIN_DIR)/lcp-speed-test CHICK 9 > $(RESULTS_DIR)/CHICK.lcp.results
	$(BIN_DIR)/child-speed-test CHICK 9 > $(RESULTS_DIR)/CHICK.child.results
	$(BIN_DIR)/search-speed-test CHICK 9 12 locate > $(RESULTS_DIR)/CHICK.search-12.locate.results
	$(BIN_DIR)/search-speed-test CHICK 9 24 locate > $(RESULTS_DIR)/CHICK.search-24.locate.results
	$(BIN_DIR)/search-speed-test CHICK 9 36 locate > $(RESULTS_DIR)/CHICK.search-36.locate.results
	$(BIN_DIR)/search-speed-test CHICK 9 12 count > $(RESULTS_DIR)/CHICK.search-12.count.results
	$(BIN_DIR)/search-speed-test CHICK 9 24 count > $(RESULTS_DIR)/CHICK.search-24.count.results
	$(BIN_DIR)/search-speed-test CHICK 9 36 count > $(RESULTS_DIR)/CHICK.search-36.count.results

tests.HG19:
	$(BIN_DIR)/bitpack-speed-test data/HG19.offsets 9 > $(RESULTS_DIR)/HG19.bitpack.results
	$(BIN_DIR)/bitpack2-speed-test data/HG19.offsets 9 > $(RESULTS_DIR)/HG19.bitpack2.results
	$(BIN_DIR)/lcp-speed-test HG19 9 > $(RESULTS_DIR)/HG19.lcp.results
	$(BIN_DIR)/child-speed-test HG19 9 > $(RESULTS_DIR)/HG19.child.results
	$(BIN_DIR)/search-speed-test HG19 9 12 locate > $(RESULTS_DIR)/HG19.search-12.locate.results
	$(BIN_DIR)/search-speed-test HG19 9 24 locate > $(RESULTS_DIR)/HG19.search-24.locate.results
	$(BIN_DIR)/search-speed-test HG19 9 36 locate > $(RESULTS_DIR)/HG19.search-36.locate.results
	$(BIN_DIR)/search-speed-test HG19 9 12 count > $(RESULTS_DIR)/HG19.search-12.count.results
	$(BIN_DIR)/search-speed-test HG19 9 24 count > $(RESULTS_DIR)/HG19.search-24.count.results
	$(BIN_DIR)/search-speed-test HG19 9 36 count > $(RESULTS_DIR)/HG19.search-36.count.results


input.DMEL: data/DMEL.offsets \
      data/DMEL.child \
      data/DMEL.text \
      data/DMEL.lcpindex12 \
      data/DMEL.plcp \
      sdsl/csa_bitcompressed_DMEL.sdsl \
      sdsl/csa_sada_fast_DMEL.sdsl \
      sdsl/csa_wt_fast_DMEL.sdsl \
      sdsl/sa_wt_fast_DMEL.sdsl \
      sdsl/lcp_DMEL.sdsl \
      sdsl/cst_bitcompressed_DMEL.sdsl

input.CHICK: data/CHICK.offsets \
       data/CHICK.child \
       data/CHICK.text \
       data/CHICK.lcpindex12 \
       data/CHICK.plcp \
       sdsl/csa_bitcompressed_CHICK.sdsl \
       sdsl/csa_sada_fast_CHICK.sdsl \
       sdsl/csa_wt_fast_CHICK.sdsl \
       sdsl/sa_wt_fast_CHICK.sdsl \
       sdsl/lcp_CHICK.sdsl \
       sdsl/cst_bitcompressed_CHICK.sdsl

input.HG19: data/HG19.offsets \
      data/HG19.child \
      data/HG19.text \
      data/HG19.lcpindex12 \
      data/HG19.plcp \
      sdsl/csa_bitcompressed_HG19.sdsl \
      sdsl/csa_sada_fast_HG19.sdsl \
      sdsl/csa_wt_fast_HG19.sdsl \
      sdsl/sa_wt_fast_HG19.sdsl \
      sdsl/lcp_HG19.sdsl \
      sdsl/cst_bitcompressed_HG19.sdsl

data/%:
	@echo "Getting file $*"
	@curl -o data/$* http://research-pub.gene.com/gmap/genomic-bitpacking/data/$*

sdsl/sa_DMEL.sdsl: $(BIN_DIR)/sdsl-construct data/DMEL.text
	$(BIN_DIR)/sdsl-construct data/DMEL.text sdsl DMEL

sdsl/csa_bitcompressed_DMEL.sdsl: $(BIN_DIR)/sdsl-construct data/DMEL.text
	$(BIN_DIR)/sdsl-construct data/DMEL.text sdsl DMEL
#sdsl/csa_sada_DMEL.sdsl: $(BIN_DIR)/sdsl-construct data/DMEL.text
#	$(BIN_DIR)/sdsl-construct data/DMEL.text sdsl DMEL
#sdsl/csa_wt_DMEL.sdsl: $(BIN_DIR)/sdsl-construct data/DMEL.text
#	$(BIN_DIR)/sdsl-construct data/DMEL.text sdsl DMEL
sdsl/csa_sada_fast_DMEL.sdsl: $(BIN_DIR)/sdsl-construct data/DMEL.text
	$(BIN_DIR)/sdsl-construct data/DMEL.text sdsl DMEL
sdsl/csa_wt_fast_DMEL.sdsl: $(BIN_DIR)/sdsl-construct data/DMEL.text
	$(BIN_DIR)/sdsl-construct data/DMEL.text sdsl DMEL
sdsl/sa_wt_fast_DMEL.sdsl: $(BIN_DIR)/sdsl-construct data/DMEL.text
	$(BIN_DIR)/sdsl-construct data/DMEL.text sdsl DMEL

sdsl/lcp_DMEL.sdsl: $(BIN_DIR)/sdsl-construct data/DMEL.text
	$(BIN_DIR)/sdsl-construct data/DMEL.text sdsl DMEL

sdsl/cst_bitcompressed_DMEL.sdsl: $(BIN_DIR)/sdsl-construct data/DMEL.text
	$(BIN_DIR)/sdsl-construct data/DMEL.text sdsl DMEL
#sdsl/cst_sada_DMEL.sdsl: $(BIN_DIR)/sdsl-construct data/DMEL.text
#	$(BIN_DIR)/sdsl-construct data/DMEL.text sdsl DMEL
#sdsl/cst_sct3_DMEL.sdsl: $(BIN_DIR)/sdsl-construct data/DMEL.text
#	$(BIN_DIR)/sdsl-construct data/DMEL.text sdsl DMEL

sdsl/csa_bitcompressed_CHICK.sdsl: $(BIN_DIR)/sdsl-construct data/CHICK.text
	$(BIN_DIR)/sdsl-construct data/CHICK.text sdsl CHICK
#sdsl/csa_sada_CHICK.sdsl: $(BIN_DIR)/sdsl-construct data/CHICK.text
#	$(BIN_DIR)/sdsl-construct data/CHICK.text sdsl CHICK
#sdsl/csa_wt_CHICK.sdsl: $(BIN_DIR)/sdsl-construct data/CHICK.text
#	$(BIN_DIR)/sdsl-construct data/CHICK.text sdsl CHICK
sdsl/csa_sada_fast_CHICK.sdsl: $(BIN_DIR)/sdsl-construct data/CHICK.text
	$(BIN_DIR)/sdsl-construct data/CHICK.text sdsl CHICK
sdsl/csa_wt_fast_CHICK.sdsl: $(BIN_DIR)/sdsl-construct data/CHICK.text
	$(BIN_DIR)/sdsl-construct data/CHICK.text sdsl CHICK
sdsl/sa_wt_fast_CHICK.sdsl: $(BIN_DIR)/sdsl-construct data/CHICK.text
	$(BIN_DIR)/sdsl-construct data/CHICK.text sdsl CHICK

sdsl/lcp_CHICK.sdsl: $(BIN_DIR)/sdsl-construct data/CHICK.text
	$(BIN_DIR)/sdsl-construct data/CHICK.text sdsl CHICK

sdsl/cst_bitcompressed_CHICK.sdsl: $(BIN_DIR)/sdsl-construct data/CHICK.text
	$(BIN_DIR)/sdsl-construct data/CHICK.text sdsl CHICK
#sdsl/cst_sada_CHICK.sdsl: $(BIN_DIR)/sdsl-construct data/CHICK.text
#	$(BIN_DIR)/sdsl-construct data/CHICK.text sdsl CHICK
#sdsl/cst_sct3_CHICK.sdsl: $(BIN_DIR)/sdsl-construct data/CHICK.text
#	$(BIN_DIR)/sdsl-construct data/CHICK.text sdsl CHICK

sdsl/csa_bitcompressed_HG19.sdsl: $(BIN_DIR)/sdsl-construct data/HG19.text
	$(BIN_DIR)/sdsl-construct data/HG19.text sdsl HG19
#sdsl/csa_sada_HG19.sdsl: $(BIN_DIR)/sdsl-construct data/HG19.text
#	$(BIN_DIR)/sdsl-construct data/HG19.text sdsl HG19
#sdsl/csa_wt_HG19.sdsl: $(BIN_DIR)/sdsl-construct data/HG19.text
#	$(BIN_DIR)/sdsl-construct data/HG19.text sdsl HG19
sdsl/csa_sada_fast_HG19.sdsl: $(BIN_DIR)/sdsl-construct data/HG19.text
	$(BIN_DIR)/sdsl-construct data/HG19.text sdsl HG19
sdsl/csa_wt_fast_HG19.sdsl: $(BIN_DIR)/sdsl-construct data/HG19.text
	$(BIN_DIR)/sdsl-construct data/HG19.text sdsl HG19
sdsl/sa_wt_fast_HG19.sdsl: $(BIN_DIR)/sdsl-construct data/HG19.text
	$(BIN_DIR)/sdsl-construct data/HG19.text sdsl HG19

sdsl/lcp_HG19.sdsl: $(BIN_DIR)/sdsl-construct data/HG19.text
	$(BIN_DIR)/sdsl-construct data/HG19.text sdsl HG19

sdsl/cst_bitcompressed_HG19.sdsl: $(BIN_DIR)/sdsl-construct data/HG19.text
	$(BIN_DIR)/sdsl-construct data/HG19.text sdsl HG19
#sdsl/cst_sada_HG19.sdsl: $(BIN_DIR)/sdsl-construct data/HG19.text
#	$(BIN_DIR)/sdsl-construct data/HG19.text sdsl HG19
#sdsl/cst_sct3_HG19.sdsl: $(BIN_DIR)/sdsl-construct data/HG19.text
#	$(BIN_DIR)/sdsl-construct data/HG19.text sdsl HG19

$(BIN_DIR)/sdsl-construct: $(SRC_DIR)/sdsl-construct.cpp
	@echo "Compiling sdsl-construct"
	@$(MY_CXX) $(CFLAGS) -L$(LIB_DIR) $(SRC_DIR)/sdsl-construct.cpp -I$(INC_DIR) -o $@ $(LIBS)

$(BIN_DIR)/esa-construct: $(SRC_DIR)/esa-construct.cpp
	@echo "Compiling esa-construct"
	@$(MY_CXX) $(CFLAGS) -L$(LIB_DIR) $(SRC_DIR)/esa-construct.cpp -I$(INC_DIR) -o $@ $(LIBS)

$(BIN_DIR)/bitpack-speed-test: $(SRC_DIR)/bitpack-speed-test.cpp
	@echo "Compiling bitpack-speed-test"
	@$(MY_CXX) $(CFLAGS) -L$(LIB_DIR) $(SRC_DIR)/bitpack-speed-test.cpp -I$(INC_DIR) -o $@ $(LIBS)

$(BIN_DIR)/bitpack2-speed-test: $(SRC_DIR)/bitpack2-speed-test.cpp
	@echo "Compiling bitpack2-speed-test"
	@$(MY_CXX) $(CFLAGS) -L$(LIB_DIR) $(SRC_DIR)/bitpack2-speed-test.cpp -I$(INC_DIR) -o $@ $(LIBS)

$(BIN_DIR)/lcp-speed-test: $(SRC_DIR)/lcp-speed-test.cpp
	@echo "Compiling lcp-speed-test"
	@$(MY_CXX) $(CFLAGS) -L$(LIB_DIR) $(SRC_DIR)/lcp-speed-test.cpp -I$(INC_DIR) -o $@ $(LIBS)

$(BIN_DIR)/child-speed-test: $(SRC_DIR)/child-speed-test.cpp
	@echo "Compiling child-speed-test"
	@$(MY_CXX) $(CFLAGS) -L$(LIB_DIR) $(SRC_DIR)/child-speed-test.cpp -I$(INC_DIR) -o $@ $(LIBS)

$(BIN_DIR)/search-speed-test: $(SRC_DIR)/search-speed-test.cpp
	@echo "Compiling search-speed-test"
	@$(MY_CXX) $(CFLAGS) -L$(LIB_DIR) $(SRC_DIR)/search-speed-test.cpp -I$(INC_DIR) -o $@ $(LIBS)

$(BIN_DIR)/search-speed-dist: $(SRC_DIR)/search-speed-dist.cpp
	@echo "Compiling search-speed-dist"
	@$(MY_CXX) $(CFLAGS) -L$(LIB_DIR) $(SRC_DIR)/search-speed-dist.cpp -I$(INC_DIR) -o $@ $(LIBS)
