# Supplementary material for: Bitpacking techniques for indexing genomes: I. Hash tables
Source: Algorithms Mol Biol. 2016 Apr 18;11:5. doi: 10.1186/s13015-016-0069-5 (PMC4835851; doi:10.1186/s13015-016-0069-5)
Supplement: Supplementary file 1 — 10.1007/s13015-016-0069-5 Source code. Source code in an archive format, using tar and bzip2, for all bitpacking implementations of hash tables, based on a modification of the SDSL 2.0 package. Package also includes the benchmarking programs used for timing experiments. This is the same package as provided in our companion paper on bitpacking for enhanced suffix arrays. [file 13015_2016_69_MOESM1_ESM.bz2 › sdsl-lite-modified/benchmark/genome/README]

1.  Install the SDSL library as per their standard instructions.  This
generally requires running the command ./install.sh at the top level
of the SDSL source tree.

2.  In the benchmark/genome directory, run "make execs" to create the
binary files into the bin/ subdirectory.

3.  To obtain the necessary input files, run "make input".  This puts
data files for three genomes (DMEL, CHICK, and HG19) into the data/
subdirectory.  From these raw files, additional SDSL data files are
generated and put into the sdsl/ subdirectory.

4.  To perform the timing experiments, you can run all three genomes
by doing "make timing".  Or you can run each genome separately, by
doing "make timing.DMEL", "make timing.CHICK", or "make timing.HG19".
The resulting files will be written into the results/ subdirectory.
