# Supplementary material for: Bitpacking techniques for indexing genomes: I. Hash tables
Source: Algorithms Mol Biol. 2016 Apr 18;11:5. doi: 10.1186/s13015-016-0069-5 (PMC4835851; doi:10.1186/s13015-016-0069-5)
Supplement: Supplementary file 1 — 10.1007/s13015-016-0069-5 Source code. Source code in an archive format, using tar and bzip2, for all bitpacking implementations of hash tables, based on a modification of the SDSL 2.0 package. Package also includes the benchmarking programs used for timing experiments. This is the same package as provided in our companion paper on bitpacking for enhanced suffix arrays. [file 13015_2016_69_MOESM1_ESM.bz2 › sdsl-lite-modified/benchmark/genome/src/search-speed-test.cpp]

#define _FILE_OFFSET_BITS 64

#include <sdsl/sdsl_concepts.hpp>
#include <sdsl/int_vector.hpp>
#include <sdsl/construct.hpp>

#include <sdsl/io.hpp>
#include <sdsl/vectors.hpp>

#include <sdsl/util.hpp>
#include <sdsl/suffix_trees.hpp>
#include <sdsl/suffix_array_algorithm.hpp>

#include <sdsl/byte_guide.hpp>
#include <sdsl/genome_discrim.hpp>
#include <sdsl/genome_esa.hpp>
#include <sdsl/genome_integrated.hpp>

#include <string>
#include <chrono>

#include <stdlib.h>		// For rand()
#include <sys/stat.h>
#include <stdio.h>

using namespace sdsl;
using namespace std;
using namespace std::chrono;

#define S(x) #x
#define SX(x) S(x)


#ifdef DEBUG
#define debug(x) x
#else
#define debug(x)
#endif


#define NMETHODS 12

/*               12345 */ 
#define NTRIALS_ALL 100000

/*               1234567 */ 
#define NTRIALS_GENOME 10000000

#define BUFSIZE 100

/* Adapted from public domain code by Bob Stout and Mark Kamradt */
static char *
commafmt (uint64_t N) {
  char *string, *buffer;
  int len, posn = 1;
  char *ptr, *start;

  buffer = (char *) calloc(BUFSIZE+1,sizeof(char));
  start = ptr = &(buffer[BUFSIZE]);
  buffer[BUFSIZE] = '\0';

  if (N == 0UL) {
    *--ptr = '0';
  } else {
    while (N > 0UL) {
      *--ptr = (char)((N % 10UL) + '0');
      N /= 10UL;
      if (N > 0UL) {
	if ((posn % 3) == 0) {
	  *--ptr = ',';
	}
      }
      posn++;
    }
  }

  len = start - ptr;		/* Not including terminal '\0'. */
  string = (char *) calloc(len+1,sizeof(char));
  memcpy(string,ptr,len+1);
  free(buffer);
  return string;
}


/* Accounts for accessing each trial and computing the checksum */
static void
base_time_measurement (char **patterns, int patternlength, int ntrials) {
  uint32_t checksum = 0;

  auto start = high_resolution_clock::now();
  for (int i = 0; i < ntrials; i++) {
    for (int k = 0; k < patternlength; k++) {
      checksum += patterns[i][k];
    }
  }

  auto stop = high_resolution_clock::now();
  cout << "# " SX(SEARCH_BASE) "_TIME = " << duration_cast<milliseconds>(stop-start).count()/(double)1000 << endl;
  cout << "# " SX(SEARCH_BASE) "_MS_PER_TRIAL = " << duration_cast<nanoseconds>(stop-start).count()/(double)1000/(double) ntrials << endl;
  cout << "# " SX(SEARCH_BASE) "_CHECKSUM = " << checksum << endl;
  cout << endl;

  return;
}


#define decode_up(index,child) index - child[index];
#define decode_down(index,child) child[index] + index + 1
#define decode_next(index,child) child[index] + index + 1


/* Entering lcp-interval is i..j.  New lcp-interval is l..r. */
static bool
genome_get_child_uncompressed (uint32_t *l, uint32_t *r, uint32_t lcp_whole, uint32_t i, uint32_t nextl, uint32_t j,
			       char desired_char, int_vector<> &child, const int_vector<> &lcp, const csa_bitcompressed<> &csa,
			       int_vector<> &text) {
  uint32_t child_next;
  uint32_t pos;
  char c;

  pos = csa[i] + lcp_whole;
  c = text[pos];
  if (desired_char < c) {
    debug(printf("get_child case 1: desired_char %c < c %c\n",desired_char,c));
    return false;
  } else if (desired_char == c) {
    debug(printf("get_child case 2: desired_char %c == c %c\n",desired_char,c));
    *l = i;
    *r = nextl - 1;
    return true;
  } else {
    /* Skip */
  }

  while (nextl < j && lcp[child_next = decode_next(nextl,child)] == lcp_whole) {
    pos = csa[nextl] + lcp_whole;
    c = text[pos];
    if (desired_char < c) {
      debug(printf("get_child case 3: desired_char %c < c %c\n",desired_char,c));
      return false;
    } else if (desired_char == c) {
      debug(printf("get_child case 4: desired_char %c == c %c\n",desired_char,c));
      *l = nextl;
      *r = child_next - 1;
      return true;
    } else {
      nextl = child_next;
    }
  }

  /* Test last child */
  pos = csa[nextl] + lcp_whole;
  c = text[pos];
  if (desired_char == c) {
    debug(printf("get_child case 6: desired_char %c == c %c\n",desired_char,c));
    *l = nextl;
    *r = j;
    return true;
  } else {
    debug(printf("get_child case 7\n"));
    return false;
  }
}


/* Entering lcp-interval is i..j.  New lcp-interval is l..r. */
static bool
genome_get_child_byte (uint32_t *l, uint32_t *r, uint32_t lcp_whole, uint32_t i, uint32_t nextl, uint32_t j,
		       char desired_char, byte_guide &child, byte_guide &lcp, const csa_bitcompressed<> &csa,
		       int_vector<> &text) {
  uint32_t child_next;
  uint32_t pos;
  char c;

  pos = csa[i] + lcp_whole;
  c = text[pos];
  if (desired_char < c) {
    return false;
  } else if (desired_char == c) {
    *l = i;
    *r = nextl - 1;
    return true;
  } else {
    /* Skip */
  }

  while (nextl < j && lcp[child_next = decode_next(nextl,child)] == lcp_whole) {
    pos = csa[nextl] + lcp_whole;
    c = text[pos];
    if (desired_char < c) {
      return false;
    } else if (desired_char == c) {
      *l = nextl;
      *r = child_next - 1;
      return true;
    } else {
      nextl = child_next;
    }
  }

  /* Test last child */
  pos = csa[nextl] + lcp_whole;
  c = text[pos];
  if (desired_char == c) {
    *l = nextl;
    *r = j;
    return true;
  } else {
    return false;
  }
}


/* Does not use forward_search as implemented in SDSL, since that does
   not take advantage of the child() function */
static int
find_longest_match_cst (uint32_t *initptr, uint32_t *finalptr,
			char *query, uint32_t querylength,
			cst_sada<csa_bitcompressed<>, lcp_bitcompressed<>> &cst,
			int_vector<> &text) {
  uint32_t k, nmatches = 0;
  uint32_t i, j;
  uint32_t lcp_whole, minlength;
  uint32_t SA_i;
  cst_sada<>::node_type node;

  node = cst.root();
  i = 1;
  j = cst.csa.size() - 1;

  while (nmatches < querylength) {
    debug(printf("\nStarting uncompressed loop with (%u,%u) and %d matches\n",i,j,nmatches));
    if (i == j) {
      /* Singleton interval */
      SA_i = cst.csa[i];
      k = nmatches;
      while (k < querylength && text[SA_i+k] == (uint32_t) query[k]) {
	nmatches += 1;
	k++;
      }

      *initptr = i;
      *finalptr = j;
      debug(printf("1 Returning [%d,%d] and %d matches\n",*initptr,*finalptr,nmatches));
      return nmatches;

    } else {
      lcp_whole = cst.depth(node);

      debug(printf("Comparing lcp_whole %d with nmatches %d\n",lcp_whole,nmatches));
      if (lcp_whole > nmatches) {
	minlength = (lcp_whole < querylength) ? lcp_whole : querylength;
	SA_i = cst.csa[i];
	k = nmatches;
	while (k < minlength && text[SA_i+k] == (uint32_t) query[k]) {
	  nmatches += 1;
	  k++;
	}
	if (nmatches < minlength) {
	  *initptr = i;
	  *finalptr = j;
	  debug(printf("2 Returning [%d,%d] and %d matches\n",*initptr,*finalptr,nmatches));
	  return nmatches;
	} else if (nmatches >= querylength) {
	  *initptr = i;
	  *finalptr = j;
	  debug(printf("3 Returning [%d,%d] and %d matches\n",*initptr,*finalptr,nmatches));
	  return nmatches;
	}
      }

      debug(printf("Entering get_child_uncompressed with %c%d\n",query[lcp_whole],lcp_whole));
      if ((node = cst.child(node,/*desired_char*/query[lcp_whole])) == cst.root()) {
	*initptr = i;
	*finalptr = j;
	debug(printf("4 Returning [%d,%d] and %d matches\n",*initptr,*finalptr,nmatches));
	return nmatches;

      } else {
	nmatches += 1;
	debug(printf("Got child with (%u,%u).  nmatches is now  %d\n",l,r,nmatches));
	i = cst.lb(node);
	j = cst.rb(node);
      }
    }
  }

  *initptr = i;
  *finalptr = j;
  debug(printf("5 Returning [%d,%d] and %d matches\n",*initptr,*finalptr,nmatches));
  return nmatches;
}


static int
find_longest_match_uncompressed (uint32_t *initptr, uint32_t *finalptr,
				 char *query, uint32_t querylength, int_vector<> &child, const int_vector<> &lcp,
				 const csa_bitcompressed<> &csa, int_vector<> &text) {
  uint32_t k, nmatches = 0;
  uint32_t i, j, l, r;
  uint32_t lcp_whole, minlength;
  uint32_t nextl, up;
  uint32_t SA_i;

  i = 1;
  j = csa.size() - 1;

  while (nmatches < querylength) {
    debug(printf("\nStarting uncompressed loop with (%u,%u) and %d matches\n",i,j,nmatches));
    if (i == j) {
      /* Singleton interval */
      SA_i = csa[i];
      k = nmatches;
      while (k < querylength && text[SA_i+k] == (uint32_t) query[k]) {
	nmatches += 1;
	k++;
      }

      *initptr = i;
      *finalptr = j;
      debug(printf("1 Returning [%d,%d] and %d matches\n",*initptr,*finalptr,nmatches));
      return nmatches;

    } else {
      /* First child */
      up = decode_up(j,child);
      if (i < up && up <= j) {
	nextl = up;
      } else {
	nextl = decode_next(i,child); // really child_down
      }
      lcp_whole = lcp[nextl];

      debug(printf("Comparing lcp_whole %d with nmatches %d\n",lcp_whole,nmatches));
      if (lcp_whole > nmatches) {
	minlength = (lcp_whole < querylength) ? lcp_whole : querylength;
	SA_i = csa[i];
	k = nmatches;
	while (k < minlength && text[SA_i+k] == (uint32_t) query[k]) {
	  nmatches += 1;
	  k++;
	}
	if (nmatches < minlength) {
	  *initptr = i;
	  *finalptr = j;
	  debug(printf("2 Returning [%d,%d] and %d matches\n",*initptr,*finalptr,nmatches));
	  return nmatches;
	} else if (nmatches >= querylength) {
	  *initptr = i;
	  *finalptr = j;
	  debug(printf("3 Returning [%d,%d] and %d matches\n",*initptr,*finalptr,nmatches));
	  return nmatches;
	}
      }

      debug(printf("Entering get_child_uncompressed with %c%d\n",query[lcp_whole],lcp_whole));
      if (genome_get_child_uncompressed(&l,&r,lcp_whole,i,nextl,j,/*desired_char*/query[lcp_whole],child,lcp,csa,text) == false) {
	*initptr = i;
	*finalptr = j;
	debug(printf("4 Returning [%d,%d] and %d matches\n",*initptr,*finalptr,nmatches));
	return nmatches;

      } else {
	nmatches += 1;
	debug(printf("Got child with (%u,%u).  nmatches is now  %d\n",l,r,nmatches));
	i = l;
	j = r;
      }
    }
  }

  *initptr = i;
  *finalptr = j;
  debug(printf("5 Returning [%d,%d] and %d matches\n",*initptr,*finalptr,nmatches));
  return nmatches;
}


static int
find_longest_match_byte (uint32_t *initptr, uint32_t *finalptr,
			 char *query, uint32_t querylength, byte_guide &child, byte_guide &lcp,
			 const csa_bitcompressed<> &csa, int_vector<> &text) {
  uint32_t k, nmatches = 0;
  uint32_t i, j, l, r;
  uint32_t lcp_whole, minlength;
  uint32_t nextl, up;
  uint32_t SA_i;

  i = 1;
  j = csa.size() - 1;

  while (nmatches < querylength) {
    debug(printf("\nStarting loop with (%u,%u) and %d matches\n",i,j,nmatches));
    if (i == j) {
      /* Singleton interval */
      SA_i = csa[i];
      k = nmatches;
      while (k < querylength && text[SA_i+k] == (uint32_t) query[k]) {
	nmatches += 1;
	k++;
      }

      *initptr = i;
      *finalptr = j;
      debug(printf("1 Returning [%d,%d] and %d matches\n",*initptr,*finalptr,nmatches));
      return nmatches;

    } else {
      /* First child */
      up = decode_up(j,child);
      if (i < up && up <= j) {
	nextl = up;
      } else {
	nextl = decode_next(i,child); // really child_down
      }
      lcp_whole = lcp[nextl];

      debug(printf("Comparing lcp_whole %d with nmatches %d\n",lcp_whole,nmatches));
      if (lcp_whole > nmatches) {
	minlength = (lcp_whole < querylength) ? lcp_whole : querylength;
	SA_i = csa[i];
	k = nmatches;
	while (k < minlength && text[SA_i+k] == (uint32_t) query[k]) {
	  nmatches += 1;
	  k++;
	}
	if (nmatches < minlength) {
	  *initptr = i;
	  *finalptr = j;
	  debug(printf("2 Returning [%d,%d] and %d matches\n",*initptr,*finalptr,nmatches));
	  return nmatches;
	} else if (nmatches >= querylength) {
	  *initptr = i;
	  *finalptr = j;
	  debug(printf("3 Returning [%d,%d] and %d matches\n",*initptr,*finalptr,nmatches));
	  return nmatches;
	}
      }

      debug(printf("Entering get_child with %c%d\n",query[lcp_whole],lcp_whole));
      if (genome_get_child_byte(&l,&r,lcp_whole,i,nextl,j,/*desired_char*/query[lcp_whole],child,lcp,csa,text) == false) {
	*initptr = i;
	*finalptr = j;
	debug(printf("4 Returning [%d,%d] and %d matches\n",*initptr,*finalptr,nmatches));
	return nmatches;

      } else {
	nmatches += 1;
	debug(printf("Got child with (%u,%u).  nmatches is now  %d\n",l,r,nmatches));
	i = l;
	j = r;
      }
    }
  }

  *initptr = i;
  *finalptr = j;
  debug(printf("5 Returning [%d,%d] and %d matches\n",*initptr,*finalptr,nmatches));
  return nmatches;
}


/* Entering lcp-interval is i..j.  New lcp-interval is l..r. */
static bool
genome_discrim_pairs_get_child_given_first (uint32_t *l, uint32_t *r, uint32_t lcp_whole, uint32_t i, uint32_t nextl, uint32_t j,
					    char desired_char, byte_guide &child, byte_guide &lcp, genome_discrim &discrim) {
  uint32_t child_next;
  char c1, c2;


  discrim.char_before_and_after(&c1,&c2,nextl);
  if (desired_char < c1) {
    debug(printf("get_child case 1: desired_char %c < c1 %c\n",desired_char,c1));
    return false;
  } else if (desired_char == c1) {
    debug(printf("get_child case 2: desired_char %c == c1 %c\n",desired_char,c1));
    *l = i;
    *r = nextl - 1;
    return true;
  } else if (desired_char < c2) {
    /* Because we advance by lcp, c2 is guaranteed to exist */
    debug(printf("get_child case 3: desired_char %c < c2 %c\n",desired_char,c2));
    return false;
  } else {
    /* Advance to middle children or final child */
    /* Note: Can't check desired_char == c2 yet, because we don't know whether to return decode_next(nextl,v) - 1 or j */
  }

  while (nextl < j && lcp[child_next = decode_next(nextl,child)] == lcp_whole) {
    if (desired_char == c2) {
      debug(printf("get_child case 4: desired_char %c == c2 %c\n",desired_char,c2));
      *l = nextl;
      *r = child_next - 1;
      return true;
    } else {
      nextl = child_next;
      c2 = discrim.char_after(nextl);
      if (desired_char < c2) {
	debug(printf("get_child case 5: desired_char %c < c2 %c\n",desired_char,c2));
	return false;
      } else {
	/* Advance */
      }
    }
  }

  /* Test last child */
  if (desired_char == c2) {
    debug(printf("get_child case 6: desired_char %c == c2 %c\n",desired_char,c2));
    *l = nextl;
    *r = j;
    return true;
  } else {
    debug(printf("get_child case 7\n"));
    return false;
  }
}


static int
find_longest_match_discrim_set (uint32_t *initptr, uint32_t *finalptr,
				char *query, uint32_t querylength, byte_guide &child, byte_guide &lcp, genome_esa &esa,
				const csa_bitcompressed<> &csa, int_vector<> &text) {
  uint32_t k, nmatches = 0;
  uint32_t i, j, l, r;
  uint32_t lcp_whole, minlength;
  uint32_t nextl, up;
  uint32_t SA_i;

  i = 1;
  j = csa.size() - 1;

  while (nmatches < querylength) {
    debug(printf("\nStarting discrim loop with (%u,%u) and %d matches\n",i,j,nmatches));
    if (i == j) {
      /* Singleton interval */
      SA_i = csa[i];
      k = nmatches;
      while (k < querylength && text[SA_i+k] == (uint32_t) query[k]) {
	nmatches += 1;
	k++;
      }

      *initptr = i;
      *finalptr = j;
      debug(printf("1 Returning [%d,%d] and %d matches\n",*initptr,*finalptr,nmatches));
      return nmatches;

    } else {
      /* First child */
      up = decode_up(j,child);
      if (i < up && up <= j) {
	nextl = up;
      } else {
	nextl = decode_next(i,child); // really child_down
      }
      lcp_whole = lcp[nextl];

      debug(printf("Comparing lcp_whole %d with nmatches %d\n",lcp_whole,nmatches));
      if (lcp_whole > nmatches) {
	minlength = (lcp_whole < querylength) ? lcp_whole : querylength;
	SA_i = csa[i];
	k = nmatches;
	while (k < minlength && text[SA_i+k] == (uint32_t) query[k]) {
	  nmatches += 1;
	  k++;
	}
	if (nmatches < minlength) {
	  *initptr = i;
	  *finalptr = j;
	  debug(printf("2 Returning [%d,%d] and %d matches\n",*initptr,*finalptr,nmatches));
	  return nmatches;
	} else if (nmatches >= querylength) {
	  *initptr = i;
	  *finalptr = j;
	  debug(printf("3 Returning [%d,%d] and %d matches\n",*initptr,*finalptr,nmatches));
	  return nmatches;
	}
      }

      if (esa.matchp(&l,&r,i,j,nextl,/*desired_char*/query[lcp_whole]) == false) {
	*initptr = i;
	*finalptr = j;
	debug(printf("4 Returning [%d,%d] and %d matches\n",*initptr,*finalptr,nmatches));
	return nmatches;

      } else {
	nmatches += 1;
	debug(printf("Got child with (%u,%u).  nmatches is now  %d\n",l,r,nmatches));
	i = l;
	j = r;
      }
    }
  }

  *initptr = i;
  *finalptr = j;
  debug(printf("5 Returning [%d,%d] and %d matches\n",*initptr,*finalptr,nmatches));
  return nmatches;
}


/* Entering lcp-interval is i..j.  New lcp-interval is l..r. */
static bool
genome_integrated_get_child_given_first (uint32_t *l, uint32_t *r, uint32_t lcp_whole, uint32_t i, uint32_t nextl, uint32_t j,
					 char desired_char, genome_integrated &integrated) {
  uint32_t child_next;
  char c1, c2;


  integrated.char_before_and_after(&c1,&c2,nextl);
  if (desired_char < c1) {
    debug(printf("get_child case 1: desired_char %c < c1 %c\n",desired_char,c1));
    return false;
  } else if (desired_char == c1) {
    debug(printf("get_child case 2: desired_char %c == c1 %c\n",desired_char,c1));
    *l = i;
    *r = nextl - 1;
    return true;
  } else if (desired_char < c2) {
    /* Because we advance by lcp, c2 is guaranteed to exist */
    debug(printf("get_child case 3: desired_char %c < c2 %c\n",desired_char,c2));
    return false;
  } else {
    /* Advance to middle children or final child */
    /* Note: Can't check desired_char == c2 yet, because we don't know whether to return decode_next(nextl,v) - 1 or j */
  }

  while (nextl < j && integrated.lcp_next(&child_next,nextl) == lcp_whole) {
    if (desired_char == c2) {
      debug(printf("get_child case 4: desired_char %c == c2 %c\n",desired_char,c2));
      *l = nextl;
      *r = child_next - 1;
      return true;
    } else {
      nextl = child_next;
      c2 = integrated.char_after(nextl);
      if (desired_char < c2) {
	debug(printf("get_child case 5: desired_char %c < c2 %c\n",desired_char,c2));
	return false;
      } else {
	/* Advance */
      }
    }
  }

  /* Test last child */
  if (desired_char == c2) {
    debug(printf("get_child case 6: desired_char %c == c2 %c\n",desired_char,c2));
    *l = nextl;
    *r = j;
    return true;
  } else {
    debug(printf("get_child case 7\n"));
    return false;
  }
}


static int
find_longest_match_discrim_pairs (uint32_t *initptr, uint32_t *finalptr,
				  char *query, uint32_t querylength, byte_guide &child, byte_guide &lcp, genome_discrim &discrim,
				  const csa_bitcompressed<> &csa, int_vector<> &text) {
  uint32_t k, nmatches = 0;
  uint32_t i, j, l, r;
  uint32_t lcp_whole, minlength;
  uint32_t nextl, up;
  uint32_t SA_i;

  i = 1;
  j = csa.size() - 1;

  while (nmatches < querylength) {
    debug(printf("\nStarting discrim loop with (%u,%u) and %d matches\n",i,j,nmatches));
    if (i == j) {
      /* Singleton interval */
      SA_i = csa[i];
      k = nmatches;
      while (k < querylength && text[SA_i+k] == (uint32_t) query[k]) {
	nmatches += 1;
	k++;
      }

      *initptr = i;
      *finalptr = j;
      debug(printf("1 Returning [%d,%d] and %d matches\n",*initptr,*finalptr,nmatches));
      return nmatches;

    } else {
      /* First child */
      up = decode_up(j,child);
      if (i < up && up <= j) {
	nextl = up;
      } else {
	nextl = decode_next(i,child); // really child_down
      }
      lcp_whole = lcp[nextl];

      debug(printf("Comparing lcp_whole %d with nmatches %d\n",lcp_whole,nmatches));
      if (lcp_whole > nmatches) {
	minlength = (lcp_whole < querylength) ? lcp_whole : querylength;
	SA_i = csa[i];
	k = nmatches;
	while (k < minlength && text[SA_i+k] == (uint32_t) query[k]) {
	  nmatches += 1;
	  k++;
	}
	if (nmatches < minlength) {
	  *initptr = i;
	  *finalptr = j;
	  debug(printf("2 Returning [%d,%d] and %d matches\n",*initptr,*finalptr,nmatches));
	  return nmatches;
	} else if (nmatches >= querylength) {
	  *initptr = i;
	  *finalptr = j;
	  debug(printf("3 Returning [%d,%d] and %d matches\n",*initptr,*finalptr,nmatches));
	  return nmatches;
	}
      }

      debug(printf("Entering get_child_discrim_pairs with %c%d and nextl %u\n",query[lcp_whole],lcp_whole,nextl));
      if (genome_discrim_pairs_get_child_given_first(&l,&r,lcp_whole,i,nextl,j,/*desired_char*/query[lcp_whole],child,lcp,discrim) == false) {
	*initptr = i;
	*finalptr = j;
	debug(printf("4 Returning [%d,%d] and %d matches\n",*initptr,*finalptr,nmatches));
	return nmatches;

      } else {
	nmatches += 1;
	debug(printf("Got child with (%u,%u).  nmatches is now  %d\n",l,r,nmatches));
	i = l;
	j = r;
      }
    }
  }

  *initptr = i;
  *finalptr = j;
  debug(printf("5 Returning [%d,%d] and %d matches\n",*initptr,*finalptr,nmatches));
  return nmatches;
}


static int
find_longest_match_integrated (uint32_t *initptr, uint32_t *finalptr,
			       char *query, uint32_t querylength, genome_integrated &integrated, const csa_bitcompressed<> &csa, int_vector<> &text) {
  uint32_t k, nmatches = 0;
  uint32_t i, j, l, r;
  uint32_t lcp_whole, minlength;
  uint32_t nextl, up;
  uint32_t SA_i;

  i = 1;
  j = csa.size() - 1;

  while (nmatches < querylength) {
    debug(printf("\nStarting integrated loop with (%u,%u) and %d matches\n",i,j,nmatches));
    if (i == j) {
      /* Singleton interval */
      SA_i = csa[i];
      k = nmatches;
      while (k < querylength && text[SA_i+k] == (uint32_t) query[k]) {
	nmatches += 1;
	k++;
      }

      *initptr = i;
      *finalptr = j;
      debug(printf("1 Returning [%d,%d] and %d matches\n",*initptr,*finalptr,nmatches));
      return nmatches;

    } else {
      /* First child */
      up = integrated.child_up(j);
      if (i < up && up <= j) {
	nextl = up;
      } else {
	nextl = integrated.child_next(i); // really child_down
      }
      lcp_whole = integrated.lcp(nextl);

      debug(printf("Comparing lcp_whole %d with nmatches %d\n",lcp_whole,nmatches));
      if (lcp_whole > nmatches) {
	minlength = (lcp_whole < querylength) ? lcp_whole : querylength;
	SA_i = csa[i];
	k = nmatches;
	while (k < minlength && text[SA_i+k] == (uint32_t) query[k]) {
	  nmatches += 1;
	  k++;
	}
	if (nmatches < minlength) {
	  *initptr = i;
	  *finalptr = j;
	  debug(printf("2 Returning [%d,%d] and %d matches\n",*initptr,*finalptr,nmatches));
	  return nmatches;
	} else if (nmatches >= querylength) {
	  *initptr = i;
	  *finalptr = j;
	  debug(printf("3 Returning [%d,%d] and %d matches\n",*initptr,*finalptr,nmatches));
	  return nmatches;
	}
      }

      debug(printf("Entering get_child with %c%d\n",query[lcp_whole],lcp_whole));
      if (genome_integrated_get_child_given_first(&l,&r,lcp_whole,i,nextl,j,/*desired_char*/query[lcp_whole],integrated) == false) {
	*initptr = i;
	*finalptr = j;
	debug(printf("4 Returning [%d,%d] and %d matches\n",*initptr,*finalptr,nmatches));
	return nmatches;

      } else {
	nmatches += 1;
	debug(printf("Got child with (%u,%u).  nmatches is now  %d\n",l,r,nmatches));
	i = l;
	j = r;
      }
    }
  }

  *initptr = i;
  *finalptr = j;
  debug(printf("5 Returning [%d,%d] and %d matches\n",*initptr,*finalptr,nmatches));
  return nmatches;
}


static void
sdsl_csa_bitcompressed_locate_test (csa_bitcompressed<> &csa, char **patterns, int patternlength, int ntrials, bool forwardp) {
  int checksum = 0;
  int nfails = 0;
  int noccs;

  auto start = high_resolution_clock::now();
  if (forwardp == true) {
    for (int i = 0; i < ntrials; i++) {
      auto occs = locate_fwd(csa,patterns[i],&(patterns[i][patternlength]));
      checksum += (noccs = occs.size());
      if (noccs == 0) {
	nfails += 1;
      }
    }
  } else {
    for (int i = 0; i < ntrials; i++) {
      auto occs = locate(csa,patterns[i],&(patterns[i][patternlength]));
      checksum += (noccs = occs.size());
      if (noccs == 0) {
	nfails += 1;
      }
    }
  }

  auto stop = high_resolution_clock::now();
  if (forwardp == true) {
    cout << "# " SX(SEARCH_SDSL_CSA_BITCOMPRESSED_FWD) "_TIME = " << duration_cast<milliseconds>(stop-start).count()/(double)1000 << endl;
    cout << "# " SX(SEARCH_SDSL_CSA_BITCOMPRESSED_FWD) "_MS_PER_TRIAL = " << duration_cast<nanoseconds>(stop-start).count()/(double)1000/(double) ntrials << endl;
    /* size_in_bytes(csa) includes sa, isa, and alphabet */
    cout << "# " SX(SEARCH_SDSL_CSA_BITCOMPRESSED_FWD) "_BYTES = " << commafmt(size_in_bytes(csa) - size_in_bytes(csa.isa)) << endl;
    cout << "# " SX(SEARCH_SDSL_CSA_BITCOMPRESSED_FWD) "_CHECKSUM = " << checksum << endl;
    cout << "# " SX(SEARCH_SDSL_CSA_BITCOMPRESSED_FWD) "_NFAILS = " << nfails << endl;
    cout << endl;
  } else {
    cout << "# " SX(SEARCH_SDSL_CSA_BITCOMPRESSED_REV) "_TIME = " << duration_cast<milliseconds>(stop-start).count()/(double)1000 << endl;
    cout << "# " SX(SEARCH_SDSL_CSA_BITCOMPRESSED_REV) "_MS_PER_TRIAL = " << duration_cast<nanoseconds>(stop-start).count()/(double)1000/(double) ntrials << endl;
    /* size_in_bytes(csa) includes sa, isa, and alphabet */
    cout << "# " SX(SEARCH_SDSL_CSA_BITCOMPRESSED_REV) "_BYTES = " << commafmt(size_in_bytes(csa) - size_in_bytes(csa.isa)) << endl;
    cout << "# " SX(SEARCH_SDSL_CSA_BITCOMPRESSED_REV) "_CHECKSUM = " << checksum << endl;
    cout << "# " SX(SEARCH_SDSL_CSA_BITCOMPRESSED_REV) "_NFAILS = " << nfails << endl;
    cout << endl;
  }

  return;
}

static void
sdsl_csa_bitcompressed_count_test (csa_bitcompressed<> &csa, char **patterns, int patternlength, int ntrials, bool forwardp) {
  int checksum = 0;
  int nfails = 0;
  int noccs;

  // fprintf(stderr,"Starting sdsl_csa_test\n");
  auto start = high_resolution_clock::now();
  if (forwardp == true) {
    for (int i = 0; i < ntrials; i++) {
      if ((noccs = count_fwd(csa,patterns[i],&(patterns[i][patternlength]))) == 0) { 
	nfails += 1;
      } else {
	checksum += noccs;
      }
    }
  } else {
    for (int i = 0; i < ntrials; i++) {
      if ((noccs = count(csa,patterns[i],&(patterns[i][patternlength]))) == 0) { 
	nfails += 1;
      } else {
	checksum += noccs;
      }
    }
  }

  auto stop = high_resolution_clock::now();
  if (forwardp == true) {
    cout << "# " SX(SEARCH_SDSL_CSA_BITCOMPRESSED_FWD) "_TIME = " << duration_cast<milliseconds>(stop-start).count()/(double)1000 << endl;
    cout << "# " SX(SEARCH_SDSL_CSA_BITCOMPRESSED_FWD) "_MS_PER_TRIAL = " << duration_cast<nanoseconds>(stop-start).count()/(double)1000/(double) ntrials << endl;
    /* size_in_bytes(csa) includes sa, isa, and alphabet */
    cout << "# " SX(SEARCH_SDSL_CSA_BITCOMPRESSED_FWD) "_BYTES = " << commafmt(size_in_bytes(csa) - size_in_bytes(csa.isa)) << endl;
    cout << "# " SX(SEARCH_SDSL_CSA_BITCOMPRESSED_FWD) "_CHECKSUM = " << checksum << endl;
    cout << "# " SX(SEARCH_SDSL_CSA_BITCOMPRESSED_FWD) "_NFAILS = " << nfails << endl;
    cout << endl;
  } else {
    cout << "# " SX(SEARCH_SDSL_CSA_BITCOMPRESSED_REV) "_TIME = " << duration_cast<milliseconds>(stop-start).count()/(double)1000 << endl;
    cout << "# " SX(SEARCH_SDSL_CSA_BITCOMPRESSED_REV) "_MS_PER_TRIAL = " << duration_cast<nanoseconds>(stop-start).count()/(double)1000/(double) ntrials << endl;
    /* size_in_bytes(csa) includes sa, isa, and alphabet */
    cout << "# " SX(SEARCH_SDSL_CSA_BITCOMPRESSED_REV) "_BYTES = " << commafmt(size_in_bytes(csa) - size_in_bytes(csa.isa)) << endl;
    cout << "# " SX(SEARCH_SDSL_CSA_BITCOMPRESSED_REV) "_CHECKSUM = " << checksum << endl;
    cout << "# " SX(SEARCH_SDSL_CSA_BITCOMPRESSED_REV) "_NFAILS = " << nfails << endl;
    cout << endl;
  }

  return;
}


static void
sdsl_csa_sada_locate_test (csa_sada<> &csa, char **patterns, int patternlength, int ntrials, bool forwardp) {
  int checksum = 0;
  int nfails = 0;
  int noccs;

  // fprintf(stderr,"Starting sdsl_csa_test\n");
  auto start = high_resolution_clock::now();
  if (forwardp == true) {
    for (int i = 0; i < ntrials; i++) {
      auto occs = locate_fwd(csa,patterns[i],&(patterns[i][patternlength]));
      checksum += (noccs = occs.size());
      if (noccs == 0) {
	nfails += 1;
      }
    }
  } else {
    for (int i = 0; i < ntrials; i++) {
      auto occs = locate(csa,patterns[i],&(patterns[i][patternlength]));
      checksum += (noccs = occs.size());
      if (noccs == 0) {
	nfails += 1;
      }
    }
  }

  auto stop = high_resolution_clock::now();
  if (forwardp == true) {
    cout << "# " SX(SEARCH_SDSL_CSA_SADA_FWD) "_TIME = " << duration_cast<milliseconds>(stop-start).count()/(double)1000 << endl;
    cout << "# " SX(SEARCH_SDSL_CSA_SADA_FWD) "_MS_PER_TRIAL = " << duration_cast<nanoseconds>(stop-start).count()/(double)1000/(double) ntrials << endl;
    cout << "# " SX(SEARCH_SDSL_CSA_SADA_FWD) "_BYTES = " << commafmt(size_in_bytes(csa)) << endl;
    cout << "# " SX(SEARCH_SDSL_CSA_SADA_FWD) "_CHECKSUM = " << checksum << endl;
    cout << "# " SX(SEARCH_SDSL_CSA_SADA_FWD) "_NFAILS = " << nfails << endl;
    cout << endl;
  } else {
    cout << "# " SX(SEARCH_SDSL_CSA_SADA_REV) "_TIME = " << duration_cast<milliseconds>(stop-start).count()/(double)1000 << endl;
    cout << "# " SX(SEARCH_SDSL_CSA_SADA_REV) "_MS_PER_TRIAL = " << duration_cast<nanoseconds>(stop-start).count()/(double)1000/(double) ntrials << endl;
    cout << "# " SX(SEARCH_SDSL_CSA_SADA_REV) "_BYTES = " << commafmt(size_in_bytes(csa)) << endl;
    cout << "# " SX(SEARCH_SDSL_CSA_SADA_REV) "_CHECKSUM = " << checksum << endl;
    cout << "# " SX(SEARCH_SDSL_CSA_SADA_REV) "_NFAILS = " << nfails << endl;
    cout << endl;
  }

  return;
}


static void
sdsl_csa_sada_count_test (csa_sada<> &csa, char **patterns, int patternlength, int ntrials, bool forwardp) {
  int checksum = 0;
  int nfails = 0;
  int noccs;

  // fprintf(stderr,"Starting sdsl_csa_test\n");
  auto start = high_resolution_clock::now();
  if (forwardp == true) {
    for (int i = 0; i < ntrials; i++) {
      if ((noccs = count_fwd(csa,patterns[i],&(patterns[i][patternlength]))) == 0) { 
	nfails += 1;
      } else {
	checksum += noccs;
      }
    }
  } else {
    for (int i = 0; i < ntrials; i++) {
      if ((noccs = count(csa,patterns[i],&(patterns[i][patternlength]))) == 0) { 
	nfails += 1;
      } else {
	checksum += noccs;
      }
    }
  }

  auto stop = high_resolution_clock::now();
  if (forwardp == true) {
    cout << "# " SX(SEARCH_SDSL_CSA_SADA_FWD) "_TIME = " << duration_cast<milliseconds>(stop-start).count()/(double)1000 << endl;
    cout << "# " SX(SEARCH_SDSL_CSA_SADA_FWD) "_MS_PER_TRIAL = " << duration_cast<nanoseconds>(stop-start).count()/(double)1000/(double) ntrials << endl;
    cout << "# " SX(SEARCH_SDSL_CSA_SADA_FWD) "_BYTES = " << commafmt(size_in_bytes(csa)) << endl;
    cout << "# " SX(SEARCH_SDSL_CSA_SADA_FWD) "_CHECKSUM = " << checksum << endl;
    cout << "# " SX(SEARCH_SDSL_CSA_SADA_FWD) "_NFAILS = " << nfails << endl;
    cout << endl;
  } else {
    cout << "# " SX(SEARCH_SDSL_CSA_SADA_REV) "_TIME = " << duration_cast<milliseconds>(stop-start).count()/(double)1000 << endl;
    cout << "# " SX(SEARCH_SDSL_CSA_SADA_REV) "_MS_PER_TRIAL = " << duration_cast<nanoseconds>(stop-start).count()/(double)1000/(double) ntrials << endl;
    cout << "# " SX(SEARCH_SDSL_CSA_SADA_REV) "_BYTES = " << commafmt(size_in_bytes(csa)) << endl;
    cout << "# " SX(SEARCH_SDSL_CSA_SADA_REV) "_CHECKSUM = " << checksum << endl;
    cout << "# " SX(SEARCH_SDSL_CSA_SADA_REV) "_NFAILS = " << nfails << endl;
    cout << endl;
  }

  return;
}


static void
sdsl_csa_sada_fast_locate_test (csa_sada<enc_vector<>,10,10,text_order_sa_sampling<>,text_order_isa_sampling_support<>> &csa,
				char **patterns, int patternlength, int ntrials, bool forwardp) {
  int checksum = 0;
  int nfails = 0;
  int noccs;

  // fprintf(stderr,"Starting sdsl_csa_test\n");
  auto start = high_resolution_clock::now();
  if (forwardp == true) {
    for (int i = 0; i < ntrials; i++) {
      auto occs = locate_fwd(csa,patterns[i],&(patterns[i][patternlength]));
      checksum += (noccs = occs.size());
      if (noccs == 0) {
	nfails += 1;
      }
    }
  } else {
    for (int i = 0; i < ntrials; i++) {
      auto occs = locate(csa,patterns[i],&(patterns[i][patternlength]));
      checksum += (noccs = occs.size());
      if (noccs == 0) {
	nfails += 1;
      }
    }
  }

  auto stop = high_resolution_clock::now();
  if (forwardp == true) {
    cout << "# " SX(SEARCH_SDSL_CSA_SADA_FAST_FWD) "_TIME = " << duration_cast<milliseconds>(stop-start).count()/(double)1000 << endl;
    cout << "# " SX(SEARCH_SDSL_CSA_SADA_FAST_FWD) "_MS_PER_TRIAL = " << duration_cast<nanoseconds>(stop-start).count()/(double)1000/(double) ntrials << endl;
    cout << "# " SX(SEARCH_SDSL_CSA_SADA_FAST_FWD) "_BYTES = " << commafmt(size_in_bytes(csa)) << endl;
    cout << "# " SX(SEARCH_SDSL_CSA_SADA_FAST_FWD) "_CHECKSUM = " << checksum << endl;
    cout << "# " SX(SEARCH_SDSL_CSA_SADA_FAST_FWD) "_NFAILS = " << nfails << endl;
    cout << endl;
  } else {
    cout << "# " SX(SEARCH_SDSL_CSA_SADA_FAST_REV) "_TIME = " << duration_cast<milliseconds>(stop-start).count()/(double)1000 << endl;
    cout << "# " SX(SEARCH_SDSL_CSA_SADA_FAST_REV) "_MS_PER_TRIAL = " << duration_cast<nanoseconds>(stop-start).count()/(double)1000/(double) ntrials << endl;
    cout << "# " SX(SEARCH_SDSL_CSA_SADA_FAST_REV) "_BYTES = " << commafmt(size_in_bytes(csa)) << endl;
    cout << "# " SX(SEARCH_SDSL_CSA_SADA_FAST_REV) "_CHECKSUM = " << checksum << endl;
    cout << "# " SX(SEARCH_SDSL_CSA_SADA_FAST_REV) "_NFAILS = " << nfails << endl;
    cout << endl;
  }

  return;
}

static void
sdsl_csa_sada_fast_count_test (csa_sada<enc_vector<>,10,10,text_order_sa_sampling<>,text_order_isa_sampling_support<>> &csa,
			       char **patterns, int patternlength, int ntrials, bool forwardp) {
  int checksum = 0;
  int nfails = 0;
  int noccs;

  // fprintf(stderr,"Starting sdsl_csa_test\n");
  auto start = high_resolution_clock::now();
  if (forwardp == true) {
    for (int i = 0; i < ntrials; i++) {
      if ((noccs = count_fwd(csa,patterns[i],&(patterns[i][patternlength]))) == 0) { 
	nfails += 1;
      } else {
	checksum += noccs;
      }
    }
  } else {
    for (int i = 0; i < ntrials; i++) {
      if ((noccs = count(csa,patterns[i],&(patterns[i][patternlength]))) == 0) { 
	nfails += 1;
      } else {
	checksum += noccs;
      }
    }
  }

  auto stop = high_resolution_clock::now();
  if (forwardp == true) {
    cout << "# " SX(SEARCH_SDSL_CSA_SADA_FAST_FWD) "_TIME = " << duration_cast<milliseconds>(stop-start).count()/(double)1000 << endl;
    cout << "# " SX(SEARCH_SDSL_CSA_SADA_FAST_FWD) "_MS_PER_TRIAL = " << duration_cast<nanoseconds>(stop-start).count()/(double)1000/(double) ntrials << endl;
    cout << "# " SX(SEARCH_SDSL_CSA_SADA_FAST_FWD) "_BYTES = " << commafmt(size_in_bytes(csa)) << endl;
    cout << "# " SX(SEARCH_SDSL_CSA_SADA_FAST_FWD) "_CHECKSUM = " << checksum << endl;
    cout << "# " SX(SEARCH_SDSL_CSA_SADA_FAST_FWD) "_NFAILS = " << nfails << endl;
    cout << endl;
  } else {
    cout << "# " SX(SEARCH_SDSL_CSA_SADA_FAST_REV) "_TIME = " << duration_cast<milliseconds>(stop-start).count()/(double)1000 << endl;
    cout << "# " SX(SEARCH_SDSL_CSA_SADA_FAST_REV) "_MS_PER_TRIAL = " << duration_cast<nanoseconds>(stop-start).count()/(double)1000/(double) ntrials << endl;
    cout << "# " SX(SEARCH_SDSL_CSA_SADA_FAST_REV) "_BYTES = " << commafmt(size_in_bytes(csa)) << endl;
    cout << "# " SX(SEARCH_SDSL_CSA_SADA_FAST_REV) "_CHECKSUM = " << checksum << endl;
    cout << "# " SX(SEARCH_SDSL_CSA_SADA_FAST_REV) "_NFAILS = " << nfails << endl;
    cout << endl;
  }

  return;
}


static void
sdsl_csa_wt_locate_test (csa_wt<> &csa, char **patterns, int patternlength, int ntrials, bool forwardp) {
  int checksum = 0;
  int nfails = 0;
  int noccs;

  // fprintf(stderr,"Starting sdsl_csa_test\n");
  auto start = high_resolution_clock::now();
  if (forwardp == true) {
    for (int i = 0; i < ntrials; i++) {
      auto occs = locate_fwd(csa,patterns[i],&(patterns[i][patternlength]));
      checksum += (noccs = occs.size());
      if (noccs == 0) {
	nfails += 1;
      }
    }
  } else {
    for (int i = 0; i < ntrials; i++) {
      auto occs = locate(csa,patterns[i],&(patterns[i][patternlength]));
      checksum += (noccs = occs.size());
      if (noccs == 0) {
	nfails += 1;
      }
    }
  }

  auto stop = high_resolution_clock::now();
  if (forwardp == true) {
    cout << "# " SX(SEARCH_SDSL_CSA_WT_FWD) "_TIME = " << duration_cast<milliseconds>(stop-start).count()/(double)1000 << endl;
    cout << "# " SX(SEARCH_SDSL_CSA_WT_FWD) "_MS_PER_TRIAL = " << duration_cast<nanoseconds>(stop-start).count()/(double)1000/(double) ntrials << endl;
    cout << "# " SX(SEARCH_SDSL_CSA_WT_FWD) "_BYTES = " << commafmt(size_in_bytes(csa)) << endl;
    cout << "# " SX(SEARCH_SDSL_CSA_WT_FWD) "_CHECKSUM = " << checksum << endl;
    cout << "# " SX(SEARCH_SDSL_CSA_WT_FWD) "_NFAILS = " << nfails << endl;
    cout << endl;
  } else {
    cout << "# " SX(SEARCH_SDSL_CSA_WT_REV) "_TIME = " << duration_cast<milliseconds>(stop-start).count()/(double)1000 << endl;
    cout << "# " SX(SEARCH_SDSL_CSA_WT_REV) "_MS_PER_TRIAL = " << duration_cast<nanoseconds>(stop-start).count()/(double)1000/(double) ntrials << endl;
    cout << "# " SX(SEARCH_SDSL_CSA_WT_REV) "_BYTES = " << commafmt(size_in_bytes(csa)) << endl;
    cout << "# " SX(SEARCH_SDSL_CSA_WT_REV) "_CHECKSUM = " << checksum << endl;
    cout << "# " SX(SEARCH_SDSL_CSA_WT_REV) "_NFAILS = " << nfails << endl;
    cout << endl;
  }

  return;
}

static void
sdsl_csa_wt_count_test (csa_wt<> &csa, char **patterns, int patternlength, int ntrials, bool forwardp) {
  int checksum = 0;
  int nfails = 0;
  int noccs;

  // fprintf(stderr,"Starting sdsl_csa_test\n");
  auto start = high_resolution_clock::now();
  if (forwardp == true) {
    for (int i = 0; i < ntrials; i++) {
      if ((noccs = count_fwd(csa,patterns[i],&(patterns[i][patternlength]))) == 0) { 
	nfails += 1;
      } else {
	checksum += noccs;
      }
    }
  } else {
    for (int i = 0; i < ntrials; i++) {
      if ((noccs = count(csa,patterns[i],&(patterns[i][patternlength]))) == 0) { 
	nfails += 1;
      } else {
	checksum += noccs;
      }
    }
  }

  auto stop = high_resolution_clock::now();
  if (forwardp == true) {
    cout << "# " SX(SEARCH_SDSL_CSA_WT_FWD) "_TIME = " << duration_cast<milliseconds>(stop-start).count()/(double)1000 << endl;
    cout << "# " SX(SEARCH_SDSL_CSA_WT_FWD) "_MS_PER_TRIAL = " << duration_cast<nanoseconds>(stop-start).count()/(double)1000/(double) ntrials << endl;
    cout << "# " SX(SEARCH_SDSL_CSA_WT_FWD) "_BYTES = " << commafmt(size_in_bytes(csa)) << endl;
    cout << "# " SX(SEARCH_SDSL_CSA_WT_FWD) "_CHECKSUM = " << checksum << endl;
    cout << "# " SX(SEARCH_SDSL_CSA_WT_FWD) "_NFAILS = " << nfails << endl;
    cout << endl;
  } else {
    cout << "# " SX(SEARCH_SDSL_CSA_WT_REV) "_TIME = " << duration_cast<milliseconds>(stop-start).count()/(double)1000 << endl;
    cout << "# " SX(SEARCH_SDSL_CSA_WT_REV) "_MS_PER_TRIAL = " << duration_cast<nanoseconds>(stop-start).count()/(double)1000/(double) ntrials << endl;
    cout << "# " SX(SEARCH_SDSL_CSA_WT_REV) "_BYTES = " << commafmt(size_in_bytes(csa)) << endl;
    cout << "# " SX(SEARCH_SDSL_CSA_WT_REV) "_CHECKSUM = " << checksum << endl;
    cout << "# " SX(SEARCH_SDSL_CSA_WT_REV) "_NFAILS = " << nfails << endl;
    cout << endl;
  }

  return;
}


static void
sdsl_csa_wt_fast_locate_test (csa_wt<wt_huff<>,10,10,text_order_sa_sampling<>,text_order_isa_sampling_support<>> &csa,
			      char **patterns, int patternlength, int ntrials, bool forwardp) {
  int checksum = 0;
  int nfails = 0;
  int noccs;

  // fprintf(stderr,"Starting sdsl_csa_test\n");
  auto start = high_resolution_clock::now();
  if (forwardp == true) {
    for (int i = 0; i < ntrials; i++) {
      auto occs = locate_fwd(csa,patterns[i],&(patterns[i][patternlength]));
      checksum += (noccs = occs.size());
      if (noccs == 0) {
	nfails += 1;
      }
    }
  } else {
    for (int i = 0; i < ntrials; i++) {
      auto occs = locate(csa,patterns[i],&(patterns[i][patternlength]));
      checksum += (noccs = occs.size());
      if (noccs == 0) {
	nfails += 1;
      }
    }
  }

  auto stop = high_resolution_clock::now();
  if (forwardp == true) {
    cout << "# " SX(SEARCH_SDSL_CSA_WT_FAST_FWD) "_TIME = " << duration_cast<milliseconds>(stop-start).count()/(double)1000 << endl;
    cout << "# " SX(SEARCH_SDSL_CSA_WT_FAST_FWD) "_MS_PER_TRIAL = " << duration_cast<nanoseconds>(stop-start).count()/(double)1000/(double) ntrials << endl;
    cout << "# " SX(SEARCH_SDSL_CSA_WT_FAST_FWD) "_BYTES = " << commafmt(size_in_bytes(csa)) << endl;
    cout << "# " SX(SEARCH_SDSL_CSA_WT_FAST_FWD) "_CHECKSUM = " << checksum << endl;
    cout << "# " SX(SEARCH_SDSL_CSA_WT_FAST_FWD) "_NFAILS = " << nfails << endl;
    cout << endl;
  } else {
    cout << "# " SX(SEARCH_SDSL_CSA_WT_FAST_REV) "_TIME = " << duration_cast<milliseconds>(stop-start).count()/(double)1000 << endl;
    cout << "# " SX(SEARCH_SDSL_CSA_WT_FAST_REV) "_MS_PER_TRIAL = " << duration_cast<nanoseconds>(stop-start).count()/(double)1000/(double) ntrials << endl;
    cout << "# " SX(SEARCH_SDSL_CSA_WT_FAST_REV) "_BYTES = " << commafmt(size_in_bytes(csa)) << endl;
    cout << "# " SX(SEARCH_SDSL_CSA_WT_FAST_REV) "_CHECKSUM = " << checksum << endl;
    cout << "# " SX(SEARCH_SDSL_CSA_WT_FAST_REV) "_NFAILS = " << nfails << endl;
    cout << endl;
  }

  return;
}

static void
sdsl_csa_wt_fast_count_test (csa_wt<wt_huff<>,10,10,text_order_sa_sampling<>,text_order_isa_sampling_support<>> &csa,
			     char **patterns, int patternlength, int ntrials, bool forwardp) {
  int checksum = 0;
  int nfails = 0;
  int noccs;

  // fprintf(stderr,"Starting sdsl_csa_test\n");
  auto start = high_resolution_clock::now();
  if (forwardp == true) {
    for (int i = 0; i < ntrials; i++) {
      if ((noccs = count_fwd(csa,patterns[i],&(patterns[i][patternlength]))) == 0) { 
	nfails += 1;
      } else {
	checksum += noccs;
      }
    }
  } else {
    for (int i = 0; i < ntrials; i++) {
      if ((noccs = count(csa,patterns[i],&(patterns[i][patternlength]))) == 0) { 
	nfails += 1;
      } else {
	checksum += noccs;
      }
    }
  }

  auto stop = high_resolution_clock::now();
  if (forwardp == true) {
    cout << "# " SX(SEARCH_SDSL_CSA_WT_FAST_FWD) "_TIME = " << duration_cast<milliseconds>(stop-start).count()/(double)1000 << endl;
    cout << "# " SX(SEARCH_SDSL_CSA_WT_FAST_FWD) "_MS_PER_TRIAL = " << duration_cast<nanoseconds>(stop-start).count()/(double)1000/(double) ntrials << endl;
    cout << "# " SX(SEARCH_SDSL_CSA_WT_FAST_FWD) "_BYTES = " << commafmt(size_in_bytes(csa)) << endl;
    cout << "# " SX(SEARCH_SDSL_CSA_WT_FAST_FWD) "_CHECKSUM = " << checksum << endl;
    cout << "# " SX(SEARCH_SDSL_CSA_WT_FAST_FWD) "_NFAILS = " << nfails << endl;
    cout << endl;
  } else {
    cout << "# " SX(SEARCH_SDSL_CSA_WT_FAST_REV) "_TIME = " << duration_cast<milliseconds>(stop-start).count()/(double)1000 << endl;
    cout << "# " SX(SEARCH_SDSL_CSA_WT_FAST_REV) "_MS_PER_TRIAL = " << duration_cast<nanoseconds>(stop-start).count()/(double)1000/(double) ntrials << endl;
    cout << "# " SX(SEARCH_SDSL_CSA_WT_FAST_REV) "_BYTES = " << commafmt(size_in_bytes(csa)) << endl;
    cout << "# " SX(SEARCH_SDSL_CSA_WT_FAST_REV) "_CHECKSUM = " << checksum << endl;
    cout << "# " SX(SEARCH_SDSL_CSA_WT_FAST_REV) "_NFAILS = " << nfails << endl;
    cout << endl;
  }

  return;
}


static void
sdsl_sa_wt_fast_locate_test (csa_wt<wt_huff<>,1,1,text_order_sa_sampling<>,text_order_isa_sampling_support<>> &csa,
			      char **patterns, int patternlength, int ntrials, bool forwardp) {
  int checksum = 0;
  int nfails = 0;
  int noccs;

  // fprintf(stderr,"Starting sdsl_csa_test\n");
  auto start = high_resolution_clock::now();
  if (forwardp == true) {
    for (int i = 0; i < ntrials; i++) {
      auto occs = locate_fwd(csa,patterns[i],&(patterns[i][patternlength]));
      checksum += (noccs = occs.size());
      if (noccs == 0) {
	nfails += 1;
      }
    }
  } else {
    for (int i = 0; i < ntrials; i++) {
      auto occs = locate(csa,patterns[i],&(patterns[i][patternlength]));
      checksum += (noccs = occs.size());
      if (noccs == 0) {
	nfails += 1;
      }
    }
  }

  auto stop = high_resolution_clock::now();
  if (forwardp == true) {
    cout << "# " SX(SEARCH_SDSL_SA_WT_FAST_FWD) "_TIME = " << duration_cast<milliseconds>(stop-start).count()/(double)1000 << endl;
    cout << "# " SX(SEARCH_SDSL_SA_WT_FAST_FWD) "_MS_PER_TRIAL = " << duration_cast<nanoseconds>(stop-start).count()/(double)1000/(double) ntrials << endl;
    cout << "# " SX(SEARCH_SDSL_SA_WT_FAST_FWD) "_BYTES = " << commafmt(size_in_bytes(csa)) << endl;
    cout << "# " SX(SEARCH_SDSL_SA_WT_FAST_FWD) "_CHECKSUM = " << checksum << endl;
    cout << "# " SX(SEARCH_SDSL_SA_WT_FAST_FWD) "_NFAILS = " << nfails << endl;
    cout << endl;
  } else {
    cout << "# " SX(SEARCH_SDSL_SA_WT_FAST_REV) "_TIME = " << duration_cast<milliseconds>(stop-start).count()/(double)1000 << endl;
    cout << "# " SX(SEARCH_SDSL_SA_WT_FAST_REV) "_MS_PER_TRIAL = " << duration_cast<nanoseconds>(stop-start).count()/(double)1000/(double) ntrials << endl;
    cout << "# " SX(SEARCH_SDSL_SA_WT_FAST_REV) "_BYTES = " << commafmt(size_in_bytes(csa)) << endl;
    cout << "# " SX(SEARCH_SDSL_SA_WT_FAST_REV) "_CHECKSUM = " << checksum << endl;
    cout << "# " SX(SEARCH_SDSL_SA_WT_FAST_REV) "_NFAILS = " << nfails << endl;
    cout << endl;
  }

  return;
}

static void
sdsl_sa_wt_fast_count_test (csa_wt<wt_huff<>,1,1,text_order_sa_sampling<>,text_order_isa_sampling_support<>> &csa,
			     char **patterns, int patternlength, int ntrials, bool forwardp) {
  int checksum = 0;
  int nfails = 0;
  int noccs;

  // fprintf(stderr,"Starting sdsl_csa_test\n");
  auto start = high_resolution_clock::now();
  if (forwardp == true) {
    for (int i = 0; i < ntrials; i++) {
      if ((noccs = count_fwd(csa,patterns[i],&(patterns[i][patternlength]))) == 0) { 
	nfails += 1;
      } else {
	checksum += noccs;
      }
    }
  } else {
    for (int i = 0; i < ntrials; i++) {
      if ((noccs = count(csa,patterns[i],&(patterns[i][patternlength]))) == 0) { 
	nfails += 1;
      } else {
	checksum += noccs;
      }
    }
  }

  auto stop = high_resolution_clock::now();
  if (forwardp == true) {
    cout << "# " SX(SEARCH_SDSL_SA_WT_FAST_FWD) "_TIME = " << duration_cast<milliseconds>(stop-start).count()/(double)1000 << endl;
    cout << "# " SX(SEARCH_SDSL_SA_WT_FAST_FWD) "_MS_PER_TRIAL = " << duration_cast<nanoseconds>(stop-start).count()/(double)1000/(double) ntrials << endl;
    cout << "# " SX(SEARCH_SDSL_SA_WT_FAST_FWD) "_BYTES = " << commafmt(size_in_bytes(csa)) << endl;
    cout << "# " SX(SEARCH_SDSL_SA_WT_FAST_FWD) "_CHECKSUM = " << checksum << endl;
    cout << "# " SX(SEARCH_SDSL_SA_WT_FAST_FWD) "_NFAILS = " << nfails << endl;
    cout << endl;
  } else {
    cout << "# " SX(SEARCH_SDSL_SA_WT_FAST_REV) "_TIME = " << duration_cast<milliseconds>(stop-start).count()/(double)1000 << endl;
    cout << "# " SX(SEARCH_SDSL_SA_WT_FAST_REV) "_MS_PER_TRIAL = " << duration_cast<nanoseconds>(stop-start).count()/(double)1000/(double) ntrials << endl;
    cout << "# " SX(SEARCH_SDSL_SA_WT_FAST_REV) "_BYTES = " << commafmt(size_in_bytes(csa)) << endl;
    cout << "# " SX(SEARCH_SDSL_SA_WT_FAST_REV) "_CHECKSUM = " << checksum << endl;
    cout << "# " SX(SEARCH_SDSL_SA_WT_FAST_REV) "_NFAILS = " << nfails << endl;
    cout << endl;
  }

  return;
}


static void
sdsl_cst_bitcompressed_locate_test (cst_sada<csa_bitcompressed<>, lcp_bitcompressed<>> &cst,
				    char **patterns, int patternlength, int ntrials, bool forwardp) {
  int checksum = 0;
  int nfails = 0;
  int noccs;

  // fprintf(stderr,"Starting sdsl_esa_parens_test\n");
  auto start = high_resolution_clock::now();
  if (forwardp == true) {
    for (int i = 0; i < ntrials; i++) {
      auto occs = locate_fwd(cst,patterns[i],&(patterns[i][patternlength]));
      checksum += (noccs = occs.size());
      if (noccs == 0) {
	nfails += 1;
      }
    }
  } else {
    for (int i = 0; i < ntrials; i++) {
      auto occs = locate(cst,patterns[i],&(patterns[i][patternlength]));
      checksum += (noccs = occs.size());
      if (noccs == 0) {
	nfails += 1;
      }
    }
  }

  auto stop = high_resolution_clock::now();
  if (forwardp == true) {
    cout << "# " SX(SEARCH_SDSL_CST_BITCOMPRESSED_FWD) "_TIME = " << duration_cast<milliseconds>(stop-start).count()/(double)1000 << endl;
    cout << "# " SX(SEARCH_SDSL_CST_BITCOMPRESSED_FWD) "_MS_PER_TRIAL = " << duration_cast<nanoseconds>(stop-start).count()/(double)1000/(double) ntrials << endl;
    /* cst includes csa (which includes isa), lcp, and bp) */
    cout << "# " SX(SEARCH_SDSL_CST_BITCOMPRESSED_FWD) "_BYTES = " << commafmt(size_in_bytes(cst) - size_in_bytes(cst.csa.isa)) << endl;
    cout << "# " SX(SEARCH_SDSL_CST_BITCOMPRESSED_FWD) "_CHECKSUM = " << checksum << endl;
    cout << "# " SX(SEARCH_SDSL_CST_BITCOMPRESSED_FWD) "_NFAILS = " << nfails << endl;
    cout << endl;
  } else {
    cout << "# " SX(SEARCH_SDSL_CST_BITCOMPRESSED_REV) "_TIME = " << duration_cast<milliseconds>(stop-start).count()/(double)1000 << endl;
    cout << "# " SX(SEARCH_SDSL_CST_BITCOMPRESSED_REV) "_MS_PER_TRIAL = " << duration_cast<nanoseconds>(stop-start).count()/(double)1000/(double) ntrials << endl;
    /* cst includes csa (which includes isa), lcp, and bp) */
    cout << "# " SX(SEARCH_SDSL_CST_BITCOMPRESSED_REV) "_BYTES = " << commafmt(size_in_bytes(cst) - size_in_bytes(cst.csa.isa)) << endl;
    cout << "# " SX(SEARCH_SDSL_CST_BITCOMPRESSED_REV) "_CHECKSUM = " << checksum << endl;
    cout << "# " SX(SEARCH_SDSL_CST_BITCOMPRESSED_REV) "_NFAILS = " << nfails << endl;
    cout << endl;
  }

  return;
}

static void
sdsl_cst_bitcompressed_count_test (cst_sada<csa_bitcompressed<>, lcp_bitcompressed<>> &cst,
				   char **patterns, int patternlength, int ntrials, bool forwardp) {
  int checksum = 0;
  int nfails = 0;
  int noccs;

  // fprintf(stderr,"Starting sdsl_cst_test\n");
  auto start = high_resolution_clock::now();
  if (forwardp == true) {
    for (int i = 0; i < ntrials; i++) {
      if ((noccs = count_fwd(cst,patterns[i],&(patterns[i][patternlength]))) == 0) { 
	nfails += 1;
      } else {
	checksum += noccs;
      }
    }
  } else {
    for (int i = 0; i < ntrials; i++) {
      if ((noccs = count(cst,patterns[i],&(patterns[i][patternlength]))) == 0) { 
	nfails += 1;
      } else {
	checksum += noccs;
      }
    }
  }

  auto stop = high_resolution_clock::now();
  if (forwardp == true) {
    cout << "# " SX(SEARCH_SDSL_CST_BITCOMPRESSED_FWD) "_TIME = " << duration_cast<milliseconds>(stop-start).count()/(double)1000 << endl;
    cout << "# " SX(SEARCH_SDSL_CST_BITCOMPRESSED_FWD) "_MS_PER_TRIAL = " << duration_cast<nanoseconds>(stop-start).count()/(double)1000/(double) ntrials << endl;
    /* cst includes csa (which includes isa), lcp, and bp) */
    cout << "# " SX(SEARCH_SDSL_CST_BITCOMPRESSED_FWD) "_BYTES = " << commafmt(size_in_bytes(cst) - size_in_bytes(cst.csa.isa)) << endl;
    cout << "# " SX(SEARCH_SDSL_CST_BITCOMPRESSED_FWD) "_CHECKSUM = " << checksum << endl;
    cout << "# " SX(SEARCH_SDSL_CST_BITCOMPRESSED_FWD) "_NFAILS = " << nfails << endl;
    cout << endl;
  } else {
    cout << "# " SX(SEARCH_SDSL_CST_BITCOMPRESSED_REV) "_TIME = " << duration_cast<milliseconds>(stop-start).count()/(double)1000 << endl;
    cout << "# " SX(SEARCH_SDSL_CST_BITCOMPRESSED_REV) "_MS_PER_TRIAL = " << duration_cast<nanoseconds>(stop-start).count()/(double)1000/(double) ntrials << endl;
    /* cst includes csa (which includes isa), lcp, and bp) */
    cout << "# " SX(SEARCH_SDSL_CST_BITCOMPRESSED_REV) "_BYTES = " << commafmt(size_in_bytes(cst) - size_in_bytes(cst.csa.isa)) << endl;
    cout << "# " SX(SEARCH_SDSL_CST_BITCOMPRESSED_REV) "_CHECKSUM = " << checksum << endl;
    cout << "# " SX(SEARCH_SDSL_CST_BITCOMPRESSED_REV) "_NFAILS = " << nfails << endl;
    cout << endl;
  }

  return;
}


static void
sdsl_cst_sada_locate_test (cst_sada<> &cst, char **patterns, int patternlength, int ntrials, bool forwardp) {
  int checksum = 0;
  int nfails = 0;
  int noccs;

  // fprintf(stderr,"Starting sdsl_cst_test\n");
  auto start = high_resolution_clock::now();
  if (forwardp == true) {
    for (int i = 0; i < ntrials; i++) {
      auto occs = locate_fwd(cst,patterns[i],&(patterns[i][patternlength]));
      checksum += (noccs = occs.size());
      if (noccs == 0) {
	nfails += 1;
      }
    }
  } else {
    for (int i = 0; i < ntrials; i++) {
      auto occs = locate(cst,patterns[i],&(patterns[i][patternlength]));
      checksum += (noccs = occs.size());
      if (noccs == 0) {
	nfails += 1;
      }
    }
  }

  auto stop = high_resolution_clock::now();
  if (forwardp == true) {
    cout << "# " SX(SEARCH_SDSL_CST_SADA_FWD) "_TIME = " << duration_cast<milliseconds>(stop-start).count()/(double)1000 << endl;
    cout << "# " SX(SEARCH_SDSL_CST_SADA_FWD) "_MS_PER_TRIAL = " << duration_cast<nanoseconds>(stop-start).count()/(double)1000/(double) ntrials << endl;
    cout << "# " SX(SEARCH_SDSL_CST_SADA_FWD) "_BYTES = " << commafmt(size_in_bytes(cst)) << endl;
    cout << "# " SX(SEARCH_SDSL_CST_SADA_FWD) "_CHECKSUM = " << checksum << endl;
    cout << "# " SX(SEARCH_SDSL_CST_SADA_FWD) "_NFAILS = " << nfails << endl;
    cout << endl;
  } else {
    cout << "# " SX(SEARCH_SDSL_CST_SADA_REV) "_TIME = " << duration_cast<milliseconds>(stop-start).count()/(double)1000 << endl;
    cout << "# " SX(SEARCH_SDSL_CST_SADA_REV) "_MS_PER_TRIAL = " << duration_cast<nanoseconds>(stop-start).count()/(double)1000/(double) ntrials << endl;
    cout << "# " SX(SEARCH_SDSL_CST_SADA_REV) "_BYTES = " << commafmt(size_in_bytes(cst)) << endl;
    cout << "# " SX(SEARCH_SDSL_CST_SADA_REV) "_CHECKSUM = " << checksum << endl;
    cout << "# " SX(SEARCH_SDSL_CST_SADA_REV) "_NFAILS = " << nfails << endl;
    cout << endl;
  }

  return;
}

static void
sdsl_cst_sada_count_test (cst_sada<> &cst, char **patterns, int patternlength, int ntrials, bool forwardp) {
  int checksum = 0;
  int nfails = 0;
  int noccs;

  // fprintf(stderr,"Starting sdsl_cst_test\n");
  auto start = high_resolution_clock::now();
  if (forwardp == true) {
    for (int i = 0; i < ntrials; i++) {
      if ((noccs = count_fwd(cst,patterns[i],&(patterns[i][patternlength]))) == 0) { 
	nfails += 1;
      } else {
	checksum += noccs;
      }
    }
  } else {
    for (int i = 0; i < ntrials; i++) {
      if ((noccs = count(cst,patterns[i],&(patterns[i][patternlength]))) == 0) { 
	nfails += 1;
      } else {
	checksum += noccs;
      }
    }
  }

  auto stop = high_resolution_clock::now();
  if (forwardp == true) {
    cout << "# " SX(SEARCH_SDSL_CST_SADA_FWD) "_TIME = " << duration_cast<milliseconds>(stop-start).count()/(double)1000 << endl;
    cout << "# " SX(SEARCH_SDSL_CST_SADA_FWD) "_MS_PER_TRIAL = " << duration_cast<nanoseconds>(stop-start).count()/(double)1000/(double) ntrials << endl;
    cout << "# " SX(SEARCH_SDSL_CST_SADA_FWD) "_BYTES = " << commafmt(size_in_bytes(cst)) << endl;
    cout << "# " SX(SEARCH_SDSL_CST_SADA_FWD) "_CHECKSUM = " << checksum << endl;
    cout << "# " SX(SEARCH_SDSL_CST_SADA_FWD) "_NFAILS = " << nfails << endl;
    cout << endl;
  } else {
    cout << "# " SX(SEARCH_SDSL_CST_SADA_REV) "_TIME = " << duration_cast<milliseconds>(stop-start).count()/(double)1000 << endl;
    cout << "# " SX(SEARCH_SDSL_CST_SADA_REV) "_MS_PER_TRIAL = " << duration_cast<nanoseconds>(stop-start).count()/(double)1000/(double) ntrials << endl;
    cout << "# " SX(SEARCH_SDSL_CST_SADA_REV) "_BYTES = " << commafmt(size_in_bytes(cst)) << endl;
    cout << "# " SX(SEARCH_SDSL_CST_SADA_REV) "_CHECKSUM = " << checksum << endl;
    cout << "# " SX(SEARCH_SDSL_CST_SADA_REV) "_NFAILS = " << nfails << endl;
    cout << endl;
  }

  return;
}


static void
sdsl_cst_sct3_locate_test (cst_sct3<> &cst, char **patterns, int patternlength, int ntrials, bool forwardp) {
  int checksum = 0;
  int nfails = 0;
  int noccs;

  // fprintf(stderr,"Starting sdsl_cst_test\n");
  auto start = high_resolution_clock::now();
  if (forwardp == true) {
    for (int i = 0; i < ntrials; i++) {
      auto occs = locate_fwd(cst,patterns[i],&(patterns[i][patternlength]));
      checksum += (noccs = occs.size());
      if (noccs == 0) {
	nfails += 1;
      }
    }
  } else {
    for (int i = 0; i < ntrials; i++) {
      auto occs = locate(cst,patterns[i],&(patterns[i][patternlength]));
      checksum += (noccs = occs.size());
      if (noccs == 0) {
	nfails += 1;
      }
    }
  }

  auto stop = high_resolution_clock::now();
  if (forwardp == true) {
    cout << "# " SX(SEARCH_SDSL_CST_SCT3_FWD) "_TIME = " << duration_cast<milliseconds>(stop-start).count()/(double)1000 << endl;
    cout << "# " SX(SEARCH_SDSL_CST_SCT3_FWD) "_MS_PER_TRIAL = " << duration_cast<nanoseconds>(stop-start).count()/(double)1000/(double) ntrials << endl;
    cout << "# " SX(SEARCH_SDSL_CST_SCT3_FWD) "_BYTES = " << commafmt(size_in_bytes(cst)) << endl;
    cout << "# " SX(SEARCH_SDSL_CST_SCT3_FWD) "_CHECKSUM = " << checksum << endl;
    cout << "# " SX(SEARCH_SDSL_CST_SCT3_FWD) "_NFAILS = " << nfails << endl;
    cout << endl;
  } else {
    cout << "# " SX(SEARCH_SDSL_CST_SCT3_REV) "_TIME = " << duration_cast<milliseconds>(stop-start).count()/(double)1000 << endl;
    cout << "# " SX(SEARCH_SDSL_CST_SCT3_REV) "_MS_PER_TRIAL = " << duration_cast<nanoseconds>(stop-start).count()/(double)1000/(double) ntrials << endl;
    cout << "# " SX(SEARCH_SDSL_CST_SCT3_REV) "_BYTES = " << commafmt(size_in_bytes(cst)) << endl;
    cout << "# " SX(SEARCH_SDSL_CST_SCT3_REV) "_CHECKSUM = " << checksum << endl;
    cout << "# " SX(SEARCH_SDSL_CST_SCT3_REV) "_NFAILS = " << nfails << endl;
    cout << endl;
  }

  return;
}

static void
sdsl_cst_sct3_count_test (cst_sct3<> &cst, char **patterns, int patternlength, int ntrials, bool forwardp) {
  int checksum = 0;
  int nfails = 0;
  int noccs;

  // fprintf(stderr,"Starting sdsl_cst_test\n");
  auto start = high_resolution_clock::now();
  if (forwardp == true) {
    for (int i = 0; i < ntrials; i++) {
      if ((noccs = count_fwd(cst,patterns[i],&(patterns[i][patternlength]))) == 0) { 
	nfails += 1;
      } else {
	checksum += noccs;
      }
    }
  } else {
    for (int i = 0; i < ntrials; i++) {
      if ((noccs = count(cst,patterns[i],&(patterns[i][patternlength]))) == 0) { 
	nfails += 1;
      } else {
	checksum += noccs;
      }
    }
  }

  auto stop = high_resolution_clock::now();
  if (forwardp == true) {
    cout << "# " SX(SEARCH_SDSL_CST_SCT3_FWD) "_TIME = " << duration_cast<milliseconds>(stop-start).count()/(double)1000 << endl;
    cout << "# " SX(SEARCH_SDSL_CST_SCT3_FWD) "_MS_PER_TRIAL = " << duration_cast<nanoseconds>(stop-start).count()/(double)1000/(double) ntrials << endl;
    cout << "# " SX(SEARCH_SDSL_CST_SCT3_FWD) "_BYTES = " << commafmt(size_in_bytes(cst)) << endl;
    cout << "# " SX(SEARCH_SDSL_CST_SCT3_FWD) "_CHECKSUM = " << checksum << endl;
    cout << "# " SX(SEARCH_SDSL_CST_SCT3_FWD) "_NFAILS = " << nfails << endl;
    cout << endl;
  } else {
    cout << "# " SX(SEARCH_SDSL_CST_SCT3_REV) "_TIME = " << duration_cast<milliseconds>(stop-start).count()/(double)1000 << endl;
    cout << "# " SX(SEARCH_SDSL_CST_SCT3_REV) "_MS_PER_TRIAL = " << duration_cast<nanoseconds>(stop-start).count()/(double)1000/(double) ntrials << endl;
    cout << "# " SX(SEARCH_SDSL_CST_SCT3_REV) "_BYTES = " << commafmt(size_in_bytes(cst)) << endl;
    cout << "# " SX(SEARCH_SDSL_CST_SCT3_REV) "_CHECKSUM = " << checksum << endl;
    cout << "# " SX(SEARCH_SDSL_CST_SCT3_REV) "_NFAILS = " << nfails << endl;
    cout << endl;
  }

  return;
}


/* always forward */
static void
esa_parens_locate_test (cst_sada<csa_bitcompressed<>, lcp_bitcompressed<>> &cst,
			char **patterns, int patternlength,
			int_vector<> &text, int ntrials) {
  int checksum = 0, nmatches;
  int nfails = 0;
  uint32_t initptr, finalptr, *matches, checksum_loc = 0, k;
  int nhits, j;

  // fprintf(stderr,"Starting genome_test\n");
  auto start = high_resolution_clock::now();
  for (int i = 0; i < ntrials; i++) {
    nmatches = find_longest_match_cst(&initptr,&finalptr,patterns[i],patternlength,cst,text);
    if (nmatches < patternlength) {
      /* No full-length matches found */
      nfails += 1;
    } else {
      nhits = finalptr - initptr + 1;
      matches = (uint32_t *) malloc(nhits * sizeof(uint32_t));
      j = 0;
      for (k = initptr; k <= finalptr; k++) {
        matches[j] = cst.csa[k];
        checksum_loc += matches[j] + j;
	j++;
      }
      checksum += nhits;
      free(matches);
    }
  }

  auto stop = high_resolution_clock::now();
  cout << "# " SX(SEARCH_ESA_PARENS) "_TIME = " << duration_cast<milliseconds>(stop-start).count()/(double)1000 << endl;
  cout << "# " SX(SEARCH_ESA_PARENS) "_MS_PER_TRIAL = " << duration_cast<nanoseconds>(stop-start).count()/(double)1000/(double) ntrials << endl;
  cout << "# " SX(SEARCH_ESA_PARENS) "_BYTES_RAW = " << commafmt(size_in_bytes(cst) - size_in_bytes(cst.csa.isa) + size_in_bytes(text)) << endl;
  cout << "# " SX(SEARCH_ESA_PARENS) "_BYTES_TEXT = " << commafmt(size_in_bytes(text)) << endl;
  cout << "# " SX(SEARCH_ESA_PARENS) "_BYTES = " << commafmt(size_in_bytes(cst) - size_in_bytes(cst.csa.isa) + 3*size_in_bytes(text)/8) << endl;
  cout << "# " SX(SEARCH_ESA_PARENS) "_CHECKSUM = " << checksum << endl;
  cout << "# " SX(SEARCH_ESA_PARENS) "_CHECKSUM_LOC = " << checksum_loc << endl;
  cout << "# " SX(SEARCH_ESA_PARENS) "_NFAILS = " << nfails << endl;
  cout << endl;

  return;
}

/* always forward */
static void
esa_parens_count_test (cst_sada<csa_bitcompressed<>, lcp_bitcompressed<>> &cst,
		      char **patterns, int patternlength,
		      int_vector<> &text, int ntrials) {
  int checksum = 0, nmatches;
  int nfails = 0;
  uint32_t initptr, finalptr;

  // fprintf(stderr,"Starting genome_test\n");
  auto start = high_resolution_clock::now();
  for (int i = 0; i < ntrials; i++) {
    nmatches = find_longest_match_cst(&initptr,&finalptr,patterns[i],patternlength,cst,text);
    if (nmatches < patternlength) {
      /* No full-length matches found */
      nfails += 1;
    } else {
      checksum += (finalptr - initptr + 1);
    }
  }

  auto stop = high_resolution_clock::now();
  cout << "# " SX(SEARCH_ESA_PARENS) "_TIME = " << duration_cast<milliseconds>(stop-start).count()/(double)1000 << endl;
  cout << "# " SX(SEARCH_ESA_PARENS) "_MS_PER_TRIAL = " << duration_cast<nanoseconds>(stop-start).count()/(double)1000/(double) ntrials << endl;
  cout << "# " SX(SEARCH_ESA_PARENS) "_BYTES_RAW = " << commafmt(size_in_bytes(cst) - size_in_bytes(cst.csa.isa) + size_in_bytes(text)) << endl;
  cout << "# " SX(SEARCH_ESA_PARENS) "_BYTES_TEXT = " << commafmt(size_in_bytes(text)) << endl;
  cout << "# " SX(SEARCH_ESA_PARENS) "_BYTES = " << commafmt(size_in_bytes(cst) - size_in_bytes(cst.csa.isa) + 3*size_in_bytes(text)/8) << endl;
  cout << "# " SX(SEARCH_ESA_PARENS) "_CHECKSUM = " << checksum << endl;
  cout << "# " SX(SEARCH_ESA_PARENS) "_NFAILS = " << nfails << endl;
  cout << endl;

  return;
}


/* always forward */
static void
genome_uncompressed_locate_test (int_vector<> &child, const int_vector<> &lcp, char **patterns, int patternlength, const csa_bitcompressed<> &csa,
				 int_vector<> &text, int ntrials) {
  int checksum = 0, nmatches;
  int nfails = 0;
  uint32_t initptr, finalptr, *matches, checksum_loc = 0, k;
  int nhits, j;

  // fprintf(stderr,"Starting genome_test\n");
  auto start = high_resolution_clock::now();
  for (int i = 0; i < ntrials; i++) {
    nmatches = find_longest_match_uncompressed(&initptr,&finalptr,patterns[i],patternlength,child,lcp,csa,text);
    if (nmatches < patternlength) {
      /* No full-length matches found */
      nfails += 1;
    } else {
      nhits = finalptr - initptr + 1;
      matches = (uint32_t *) malloc(nhits * sizeof(uint32_t));
      j = 0;
      for (k = initptr; k <= finalptr; k++) {
        matches[j] = csa[k];
        checksum_loc += matches[j] + j;
	j++;
      }
      checksum += nhits;
      free(matches);
    }
  }

  auto stop = high_resolution_clock::now();
  cout << "# " SX(SEARCH_GENOME_UNCOMPRESSED) "_TIME = " << duration_cast<milliseconds>(stop-start).count()/(double)1000 << endl;
  cout << "# " SX(SEARCH_GENOME_UNCOMPRESSED) "_MS_PER_TRIAL = " << duration_cast<nanoseconds>(stop-start).count()/(double)1000/(double) ntrials << endl;
  cout << "# " SX(SEARCH_GENOME_UNCOMPRESSED) "_BYTES_RAW = " << commafmt(size_in_bytes(child) + size_in_bytes(csa) - size_in_bytes(csa.isa) + size_in_bytes(lcp) + size_in_bytes(text)) << endl;
  cout << "# " SX(SEARCH_GENOME_UNCOMPRESSED) "_BYTES_TEXT = " << commafmt(size_in_bytes(text)) << endl;
  cout << "# " SX(SEARCH_GENOME_UNCOMPRESSED) "_BYTES = " << commafmt(size_in_bytes(child) + size_in_bytes(csa) - size_in_bytes(csa.isa) + size_in_bytes(lcp) + 3*size_in_bytes(text)/8) << endl;
  cout << "# " SX(SEARCH_GENOME_UNCOMPRESSED) "_CHECKSUM = " << checksum << endl;
  cout << "# " SX(SEARCH_GENOME_UNCOMPRESSED) "_CHECKSUM_LOC = " << checksum_loc << endl;
  cout << "# " SX(SEARCH_GENOME_UNCOMPRESSED) "_NFAILS = " << nfails << endl;
  cout << endl;

  return;
}


/* always forward */
static void
genome_uncompressed_count_test (int_vector<> &child, const int_vector<> &lcp, char **patterns, int patternlength, const csa_bitcompressed<> &csa, int_vector<> &text, int ntrials) {
  int checksum = 0, nmatches;
  int nfails = 0;
  uint32_t initptr, finalptr;

  // fprintf(stderr,"Starting genome_test\n");
  auto start = high_resolution_clock::now();
  for (int i = 0; i < ntrials; i++) {
    nmatches = find_longest_match_uncompressed(&initptr,&finalptr,patterns[i],patternlength,child,lcp,csa,text);
    if (nmatches < patternlength) {
      /* No full-length matches found */
      nfails += 1;
    } else {
      checksum += (finalptr - initptr + 1);
    }
  }

  auto stop = high_resolution_clock::now();
  cout << "# " SX(SEARCH_GENOME_UNCOMPRESSED) "_TIME = " << duration_cast<milliseconds>(stop-start).count()/(double)1000 << endl;
  cout << "# " SX(SEARCH_GENOME_UNCOMPRESSED) "_MS_PER_TRIAL = " << duration_cast<nanoseconds>(stop-start).count()/(double)1000/(double) ntrials << endl;
  cout << "# " SX(SEARCH_GENOME_UNCOMPRESSED) "_BYTES_RAW = " << commafmt(size_in_bytes(child) + size_in_bytes(csa) - size_in_bytes(csa.isa) + size_in_bytes(lcp) + size_in_bytes(text)) << endl;
  cout << "# " SX(SEARCH_GENOME_UNCOMPRESSED) "_BYTES_TEXT = " << commafmt(size_in_bytes(text)) << endl;
  cout << "# " SX(SEARCH_GENOME_UNCOMPRESSED) "_BYTES = " << commafmt(size_in_bytes(child) + size_in_bytes(csa) - size_in_bytes(csa.isa) + size_in_bytes(lcp) + 3*size_in_bytes(text)/8) << endl;
  cout << "# " SX(SEARCH_GENOME_UNCOMPRESSED) "_CHECKSUM = " << checksum << endl;
  cout << "# " SX(SEARCH_GENOME_UNCOMPRESSED) "_NFAILS = " << nfails << endl;
  cout << endl;

  return;
}


/* always forward */
static void
genome_byte_locate_test (byte_guide &child, byte_guide &lcp, int guide_interval,
			 char **patterns, int patternlength, const csa_bitcompressed<> &csa, int_vector<> &text, int ntrials) {
  int checksum = 0, nmatches;
  int nfails = 0;
  uint32_t initptr, finalptr, *matches, checksum_loc = 0, k;
  int nhits, j;

  // fprintf(stderr,"Starting genome_test\n");
  auto start = high_resolution_clock::now();
  for (int i = 0; i < ntrials; i++) {
    nmatches = find_longest_match_byte(&initptr,&finalptr,patterns[i],patternlength,child,lcp,csa,text);
    if (nmatches < patternlength) {
      /* No full-length matches found */
      nfails += 1;
    } else {
      nhits = finalptr - initptr + 1;
      matches = (uint32_t *) malloc(nhits * sizeof(uint32_t));
      j = 0;
      for (k = initptr; k <= finalptr; k++) {
        matches[j] = csa[k];
        checksum_loc += matches[j] + j;
	j++;
      }
      checksum += nhits;
      free(matches);
    }
  }

  auto stop = high_resolution_clock::now();
  cout << "# " SX(SEARCH_GENOME_BYTES) << guide_interval << "_TIME = " << duration_cast<milliseconds>(stop-start).count()/(double)1000 << endl;
  cout << "# " SX(SEARCH_GENOME_BYTES) << guide_interval << "_MS_PER_TRIAL = " << duration_cast<nanoseconds>(stop-start).count()/(double)1000/(double) ntrials << endl;
  cout << "# " SX(SEARCH_GENOME_BYTES) << guide_interval << "_BYTES_RAW = " << commafmt(child.size_in_bytes + size_in_bytes(csa) - size_in_bytes(csa.isa) + lcp.size_in_bytes + size_in_bytes(text)) << endl;
  cout << "# " SX(SEARCH_GENOME_BYTES) << guide_interval << "_BYTES_TEXT = " << commafmt(size_in_bytes(text)) << endl;
  cout << "# " SX(SEARCH_GENOME_BYTES) << guide_interval << "_BYTES = " << commafmt(child.size_in_bytes + size_in_bytes(csa) - size_in_bytes(csa.isa) + lcp.size_in_bytes + 3*size_in_bytes(text)/8) << endl;
  cout << "# " SX(SEARCH_GENOME_BYTES) << guide_interval << "_CHECKSUM = " << checksum << endl;
  cout << "# " SX(SEARCH_GENOME_BYTES) << guide_interval << "_CHECKSUM_LOC = " << checksum_loc << endl;
  cout << "# " SX(SEARCH_GENOME_BYTES) << guide_interval << "_NFAILS = " << nfails << endl;
  cout << endl;

  return;
}

/* always forward */
static void
genome_byte_count_test (byte_guide &child, byte_guide &lcp, int guide_interval,
			char **patterns, int patternlength, const csa_bitcompressed<> &csa, int_vector<> &text, int ntrials) {
  int checksum = 0, nmatches;
  int nfails = 0;
  uint32_t initptr, finalptr;

  // fprintf(stderr,"Starting genome_test\n");
  auto start = high_resolution_clock::now();
  for (int i = 0; i < ntrials; i++) {
    nmatches = find_longest_match_byte(&initptr,&finalptr,patterns[i],patternlength,child,lcp,csa,text);
    if (nmatches < patternlength) {
      /* No full-length matches found */
      nfails += 1;
    } else {
      checksum += (finalptr - initptr + 1);
    }
  }

  auto stop = high_resolution_clock::now();
  cout << "# " SX(SEARCH_GENOME_BYTES) << guide_interval << "_TIME = " << duration_cast<milliseconds>(stop-start).count()/(double)1000 << endl;
  cout << "# " SX(SEARCH_GENOME_BYTES) << guide_interval << "_MS_PER_TRIAL = " << duration_cast<nanoseconds>(stop-start).count()/(double)1000/(double) ntrials << endl;
  cout << "# " SX(SEARCH_GENOME_BYTES) << guide_interval << "_BYTES_RAW = " << commafmt(child.size_in_bytes + size_in_bytes(csa) - size_in_bytes(csa.isa) + lcp.size_in_bytes + size_in_bytes(text)) << endl;
  cout << "# " SX(SEARCH_GENOME_BYTES) << guide_interval << "_BYTES_TEXT = " << commafmt(size_in_bytes(text)) << endl;
  cout << "# " SX(SEARCH_GENOME_BYTES) << guide_interval << "_BYTES = " << commafmt(child.size_in_bytes + size_in_bytes(csa) - size_in_bytes(csa.isa) + lcp.size_in_bytes + 3*size_in_bytes(text)/8) << endl;
  cout << "# " SX(SEARCH_GENOME_BYTES) << guide_interval << "_CHECKSUM = " << checksum << endl;
  cout << "# " SX(SEARCH_GENOME_BYTES) << guide_interval << "_NFAILS = " << nfails << endl;
  cout << endl;

  return;
}


/* always forward */
static void
genome_discrim_pairs_locate_test (byte_guide &child, byte_guide &lcp, genome_discrim &discrim,
				  char **patterns, int patternlength, const csa_bitcompressed<> &csa, int_vector<> &text, int ntrials) {
  int checksum = 0, nmatches;
  int nfails = 0;
  uint32_t initptr, finalptr, *matches, checksum_loc = 0, k;
  int nhits, j;

  // fprintf(stderr,"Starting genome_integrated_test\n");
  auto start = high_resolution_clock::now();
  for (int i = 0; i < ntrials; i++) {
    nmatches = find_longest_match_discrim_pairs(&initptr,&finalptr,patterns[i],patternlength,child,lcp,discrim,csa,text);
    if (nmatches < patternlength) {
      /* No full-length matches found */
      nfails += 1;
    } else {
      nhits = finalptr - initptr + 1;
      matches = (uint32_t *) malloc(nhits * sizeof(uint32_t));
      j = 0;
      for (k = initptr; k <= finalptr; k++) {
        matches[j] = csa[k];
        checksum_loc += matches[j] + j;
	j++;
      }
      checksum += nhits;
      free(matches);
    }
  }

  auto stop = high_resolution_clock::now();
  cout << "# " SX(SEARCH_GENOME_DISCRIM_PAIRS) "_TIME = " << duration_cast<milliseconds>(stop-start).count()/(double)1000 << endl;
  cout << "# " SX(SEARCH_GENOME_DISCRIM_PAIRS) "_MS_PER_TRIAL = " << duration_cast<nanoseconds>(stop-start).count()/(double)1000/(double) ntrials << endl;
  cout << "# " SX(SEARCH_GENOME_DISCRIM_PAIRS) "_BYTES_RAW = " << commafmt(child.size_in_bytes + lcp.size_in_bytes + discrim.size_in_bytes + size_in_bytes(csa) - size_in_bytes(csa.isa) + size_in_bytes(text)) << endl;
  cout << "# " SX(SEARCH_GENOME_DISCRIM_PAIRS) "_BYTES_TEXT = " << commafmt(size_in_bytes(text)) << endl;
  cout << "# " SX(SEARCH_GENOME_DISCRIM_PAIRS) "_BYTES = " << commafmt(child.size_in_bytes + lcp.size_in_bytes + discrim.size_in_bytes + size_in_bytes(csa) - size_in_bytes(csa.isa) + 3*size_in_bytes(text)/8) << endl;
  cout << "# " SX(SEARCH_GENOME_DISCRIM_PAIRS) "_CHECKSUM = " << checksum << endl;
  cout << "# " SX(SEARCH_GENOME_DISCRIM_PAIRS) "_CHECKSUM_LOC = " << checksum_loc << endl;
  cout << "# " SX(SEARCH_GENOME_DISCRIM_PAIRS) "_NFAILS = " << nfails << endl;
  cout << endl;

  return;
}


/* always forward */
static void
genome_discrim_pairs_count_test (byte_guide &child, byte_guide &lcp, genome_discrim &discrim,
				 char **patterns, int patternlength, const csa_bitcompressed<> &csa, int_vector<> &text, int ntrials) {
  int checksum = 0, nmatches;
  int nfails = 0;
  uint32_t initptr, finalptr;

  // fprintf(stderr,"Starting genome_integrated_test\n");
  auto start = high_resolution_clock::now();
  for (int i = 0; i < ntrials; i++) {
    nmatches = find_longest_match_discrim_pairs(&initptr,&finalptr,patterns[i],patternlength,child,lcp,discrim,csa,text);
    if (nmatches < patternlength) {
      /* No full-length matches found */
      nfails += 1;
    } else {
      checksum += (finalptr - initptr + 1);
    }
  }

  auto stop = high_resolution_clock::now();
  cout << "# " SX(SEARCH_GENOME_DISCRIM_PAIRS) "_TIME = " << duration_cast<milliseconds>(stop-start).count()/(double)1000 << endl;
  cout << "# " SX(SEARCH_GENOME_DISCRIM_PAIRS) "_MS_PER_TRIAL = " << duration_cast<nanoseconds>(stop-start).count()/(double)1000/(double) ntrials << endl;
  cout << "# " SX(SEARCH_GENOME_DISCRIM_PAIRS) "_BYTES_RAW = " << commafmt(child.size_in_bytes + lcp.size_in_bytes + discrim.size_in_bytes + size_in_bytes(csa) - size_in_bytes(csa.isa) + size_in_bytes(text)) << endl;
  cout << "# " SX(SEARCH_GENOME_DISCRIM_PAIRS) "_BYTES_TEXT = " << commafmt(size_in_bytes(text)) << endl;
  cout << "# " SX(SEARCH_GENOME_DISCRIM_PAIRS) "_BYTES = " << commafmt(child.size_in_bytes + lcp.size_in_bytes + discrim.size_in_bytes + size_in_bytes(csa) - size_in_bytes(csa.isa) + 3*size_in_bytes(text)/8) << endl;
  cout << "# " SX(SEARCH_GENOME_DISCRIM_PAIRS) "_CHECKSUM = " << checksum << endl;
  cout << "# " SX(SEARCH_GENOME_DISCRIM_PAIRS) "_NFAILS = " << nfails << endl;
  cout << endl;

  return;
}


/* always forward */
static void
genome_discrim_set_locate_test (byte_guide &child, byte_guide &lcp, genome_esa &esa,
				char **patterns, int patternlength, const csa_bitcompressed<> &csa, int_vector<> &text, int ntrials) {
  int checksum = 0, nmatches;
  int nfails = 0;
  uint32_t initptr, finalptr, *matches, checksum_loc = 0, k;
  int nhits, j;

  // fprintf(stderr,"Starting genome_integrated_test\n");
  auto start = high_resolution_clock::now();
  for (int i = 0; i < ntrials; i++) {
    nmatches = find_longest_match_discrim_set(&initptr,&finalptr,patterns[i],patternlength,child,lcp,esa,csa,text);
    if (nmatches < patternlength) {
      /* No full-length matches found */
      nfails += 1;
    } else {
      nhits = finalptr - initptr + 1;
      matches = (uint32_t *) malloc(nhits * sizeof(uint32_t));
      j = 0;
      for (k = initptr; k <= finalptr; k++) {
        matches[j] = csa[k];
        checksum_loc += matches[j] + j;
	j++;
      }
      checksum += (finalptr - initptr + 1);
      free(matches);
    }
  }

  auto stop = high_resolution_clock::now();
  cout << "# " SX(SEARCH_GENOME_DISCRIM_SET) "_TIME = " << duration_cast<milliseconds>(stop-start).count()/(double)1000 << endl;
  cout << "# " SX(SEARCH_GENOME_DISCRIM_SET) "_MS_PER_TRIAL = " << duration_cast<nanoseconds>(stop-start).count()/(double)1000/(double) ntrials << endl;
  cout << "# " SX(SEARCH_GENOME_DISCRIM_SET) "_BYTES_RAW = " << commafmt(child.size_in_bytes + lcp.size_in_bytes + esa.size_in_bytes + size_in_bytes(csa) - size_in_bytes(csa.isa) + size_in_bytes(text)) << endl;
  cout << "# " SX(SEARCH_GENOME_DISCRIM_SET) "_BYTES_TEXT = " << commafmt(size_in_bytes(text)) << endl;
  cout << "# " SX(SEARCH_GENOME_DISCRIM_SET) "_BYTES = " << commafmt(child.size_in_bytes + lcp.size_in_bytes + esa.size_in_bytes + size_in_bytes(csa) - size_in_bytes(csa.isa) + 3*size_in_bytes(text)/8) << endl;
  cout << "# " SX(SEARCH_GENOME_DISCRIM_SET) "_CHECKSUM = " << checksum << endl;
  cout << "# " SX(SEARCH_GENOME_DISCRIM_SET) "_CHECKSUM_LOC = " << checksum_loc << endl;
  cout << "# " SX(SEARCH_GENOME_DISCRIM_SET) "_NFAILS = " << nfails << endl;
  cout << endl;

  return;
}


/* always forward */
static void
genome_discrim_set_count_test (byte_guide &child, byte_guide &lcp, genome_esa &esa,
			       char **patterns, int patternlength, const csa_bitcompressed<> &csa, int_vector<> &text, int ntrials) {
  int checksum = 0, nmatches;
  int nfails = 0;
  uint32_t initptr, finalptr;

  // fprintf(stderr,"Starting genome_integrated_test\n");
  auto start = high_resolution_clock::now();
  for (int i = 0; i < ntrials; i++) {
    nmatches = find_longest_match_discrim_set(&initptr,&finalptr,patterns[i],patternlength,child,lcp,esa,csa,text);
    if (nmatches < patternlength) {
      /* No full-length matches found */
      nfails += 1;
    } else {
      checksum += (finalptr - initptr + 1);
    }
  }

  auto stop = high_resolution_clock::now();
  cout << "# " SX(SEARCH_GENOME_DISCRIM_SET) "_TIME = " << duration_cast<milliseconds>(stop-start).count()/(double)1000 << endl;
  cout << "# " SX(SEARCH_GENOME_DISCRIM_SET) "_MS_PER_TRIAL = " << duration_cast<nanoseconds>(stop-start).count()/(double)1000/(double) ntrials << endl;
  cout << "# " SX(SEARCH_GENOME_DISCRIM_SET) "_BYTES_RAW = " << commafmt(child.size_in_bytes + lcp.size_in_bytes + esa.size_in_bytes + size_in_bytes(csa) - size_in_bytes(csa.isa) + size_in_bytes(text)) << endl;
  cout << "# " SX(SEARCH_GENOME_DISCRIM_SET) "_BYTES_TEXT = " << commafmt(size_in_bytes(text)) << endl;
  cout << "# " SX(SEARCH_GENOME_DISCRIM_SET) "_BYTES = " << commafmt(child.size_in_bytes + lcp.size_in_bytes + esa.size_in_bytes + size_in_bytes(csa) - size_in_bytes(csa.isa) + 3*size_in_bytes(text)/8) << endl;
  cout << "# " SX(SEARCH_GENOME_DISCRIM_SET) "_CHECKSUM = " << checksum << endl;
  cout << "# " SX(SEARCH_GENOME_DISCRIM_SET) "_NFAILS = " << nfails << endl;
  cout << endl;

  return;
}


/* always forward */
static void
genome_integrated_locate_test (genome_integrated &integrated,
			       char **patterns, int patternlength, const csa_bitcompressed<> &csa, int_vector<> &text, int ntrials) {
  int checksum = 0, nmatches;
  int nfails = 0;
  uint32_t initptr, finalptr, *matches, checksum_loc = 0, k;
  int nhits, j;

  // fprintf(stderr,"Starting genome_integrated_test\n");
  auto start = high_resolution_clock::now();
  for (int i = 0; i < ntrials; i++) {
    nmatches = find_longest_match_integrated(&initptr,&finalptr,patterns[i],patternlength,integrated,csa,text);
    if (nmatches < patternlength) {
      /* No full-length matches found */
      nfails += 1;
    } else {
      nhits = finalptr - initptr + 1;
      matches = (uint32_t *) malloc(nhits * sizeof(uint32_t));
      j = 0;
      for (k = initptr; k <= finalptr; k++) {
        matches[j] = csa[k];
        checksum_loc += matches[j] + j;
	j++;
      }
      checksum += nhits;
      free(matches);
    }
  }

  auto stop = high_resolution_clock::now();
  cout << "# " SX(SEARCH_GENOME_INTEGRATED) "_TIME = " << duration_cast<milliseconds>(stop-start).count()/(double)1000 << endl;
  cout << "# " SX(SEARCH_GENOME_INTEGRATED) "_MS_PER_TRIAL = " << duration_cast<nanoseconds>(stop-start).count()/(double)1000/(double) ntrials << endl;
  cout << "# " SX(SEARCH_GENOME_INTEGRATED) "_BYTES_RAW = " << commafmt(integrated.size_in_bytes + size_in_bytes(csa) - size_in_bytes(csa.isa) + size_in_bytes(text)) << endl;
  cout << "# " SX(SEARCH_GENOME_INTEGRATED) "_BYTES_TEXT = " << commafmt(size_in_bytes(text)) << endl;
  cout << "# " SX(SEARCH_GENOME_INTEGRATED) "_BYTES = " << commafmt(integrated.size_in_bytes + size_in_bytes(csa) - size_in_bytes(csa.isa) + 3*size_in_bytes(text)/8) << endl;
  cout << "# " SX(SEARCH_GENOME_INTEGRATED) "_CHECKSUM = " << checksum << endl;
  cout << "# " SX(SEARCH_GENOME_INTEGRATED) "_CHECKSUM_LOC = " << checksum_loc << endl;
  cout << "# " SX(SEARCH_GENOME_INTEGRATED) "_NFAILS = " << nfails << endl;
  cout << endl;

  return;
}


/* always forward */
static void
genome_integrated_count_test (genome_integrated &integrated,
			      char **patterns, int patternlength, const csa_bitcompressed<> &csa, int_vector<> &text, int ntrials) {
  int checksum = 0, nmatches;
  int nfails = 0;
  uint32_t initptr, finalptr;

  // fprintf(stderr,"Starting genome_integrated_test\n");
  auto start = high_resolution_clock::now();
  for (int i = 0; i < ntrials; i++) {
    nmatches = find_longest_match_integrated(&initptr,&finalptr,patterns[i],patternlength,integrated,csa,text);
    if (nmatches < patternlength) {
      /* No full-length matches found */
      nfails += 1;
    } else {
      checksum += (finalptr - initptr + 1);
    }
  }

  auto stop = high_resolution_clock::now();
  cout << "# " SX(SEARCH_GENOME_INTEGRATED) "_TIME = " << duration_cast<milliseconds>(stop-start).count()/(double)1000 << endl;
  cout << "# " SX(SEARCH_GENOME_INTEGRATED) "_MS_PER_TRIAL = " << duration_cast<nanoseconds>(stop-start).count()/(double)1000/(double) ntrials << endl;
  cout << "# " SX(SEARCH_GENOME_INTEGRATED) "_BYTES_RAW = " << commafmt(integrated.size_in_bytes + size_in_bytes(csa) - size_in_bytes(csa.isa) + size_in_bytes(text)) << endl;
  cout << "# " SX(SEARCH_GENOME_INTEGRATED) "_BYTES_TEXT = " << commafmt(size_in_bytes(text)) << endl;
  cout << "# " SX(SEARCH_GENOME_INTEGRATED) "_BYTES = " << commafmt(integrated.size_in_bytes + size_in_bytes(csa) - size_in_bytes(csa.isa) + 3*size_in_bytes(text)/8) << endl;
  cout << "# " SX(SEARCH_GENOME_INTEGRATED) "_CHECKSUM = " << checksum << endl;
  cout << "# " SX(SEARCH_GENOME_INTEGRATED) "_NFAILS = " << nfails << endl;
  cout << endl;

  return;
}


static void
check (byte_guide &child, byte_guide &lcp, genome_discrim &discrim, genome_esa &esa,
       char **patterns, int patternlength, const csa_bitcompressed<> &csa, int_vector<> &text, int ntrials) {
  int nmatches1, nmatches2;
  uint32_t initptr, finalptr;

  fprintf(stderr,"Starting check\n");
  for (int i = 0; i < ntrials; i++) {
    nmatches1 = find_longest_match_discrim_set(&initptr,&finalptr,patterns[i],patternlength,child,lcp,esa,csa,text);
    nmatches2 = find_longest_match_discrim_pairs(&initptr,&finalptr,patterns[i],patternlength,child,lcp,discrim,csa,text);
    if (nmatches1 != nmatches2) {
      fprintf(stderr,"Failure at pattern %d: %.*s",i,patternlength,patterns[i]);
      fprintf(stderr," result1 %d, result2 %d\n",nmatches1,nmatches2);
      abort();
    } else {
      // fprintf(stderr,"Success at pattern %d: %.*s\n",i,patternlength,patterns[i]);
    }
  }

  return;
}


static void
permute (int *values, int n) {
  int i, j;
  int temp;

  for (i = 0; i < n; i++) {
    j = rand()/(((double) RAND_MAX + 1)/(double) n);
    temp = values[i];
    values[i] = values[j];
    values[j] = temp;
  }
  return;
}


int
main (int argc, char *argv[]) {

  if (argc < 5) {
    fprintf(stderr,"Usage: search-speed-test dbname niter patternlength locate/count [subst_prob]\n");
    fprintf(stderr,"    where dbname refers to the input files\n");
    exit(9);
  }
  int niter = atoi(argv[2]);

  int patternlength = atoi(argv[3]);

  bool genome_only_p = false, locatep = false;
  if (!strcmp(argv[4],"locate")) {
    locatep = true;
  } else if (!strcmp(argv[4],"count")) {
    locatep = false;
  } else if (!strcmp(argv[4],"genome")) {
    genome_only_p = true;
  } else {
    fprintf(stderr,"Argument 4 must be locate or count\n");
    exit(9);
  }

  double subst_prob = 0.0;
  if (argc == 6) {
    subst_prob = atof(argv[5]);
  }

  string dir = "sdsl";
  string id = argv[1];		// e.g., DMEL, CHICK, or HG19
  cache_config config(false, dir, id); // points to sdsl/lcp_<id>.sdsl
  char *filename;

  fprintf(stderr,"Loading csa_bitcompressed...");
  csa_bitcompressed<> csa_bitcompressed_std;
  filename = (char *) calloc(strlen("sdsl/csa_bitcompressed_") + strlen(id.c_str()) + strlen(".sdsl") + 1,sizeof(char));
  sprintf(filename,"sdsl/csa_bitcompressed_%s.sdsl",id.c_str());
  load_from_file(csa_bitcompressed_std,filename);
  free(filename);
  fprintf(stderr,"done\n");

#if 0
  fprintf(stderr,"Loading csa_sada...");
  csa_sada<> csa_sada_std;
  filename = (char *) calloc(strlen("sdsl/csa_sada_") + strlen(id.c_str()) + strlen(".sdsl") + 1,sizeof(char));
  sprintf(filename,"sdsl/csa_sada_%s.sdsl",id.c_str());
  load_from_file(csa_sada_std,filename);
  free(filename);
  fprintf(stderr,"done\n");
#endif

#if 0
  fprintf(stderr,"Loading csa_wt...");
  csa_wt<> csa_wt_std;
  filename = (char *) calloc(strlen("sdsl/csa_wt_") + strlen(id.c_str()) + strlen(".sdsl") + 1,sizeof(char));
  sprintf(filename,"sdsl/csa_wt_%s.sdsl",id.c_str());
  load_from_file(csa_wt_std,filename);
  free(filename);
  fprintf(stderr,"done\n");
#endif

  fprintf(stderr,"Loading csa_sada_fast...");
  csa_sada<enc_vector<>,10,10,text_order_sa_sampling<>,text_order_isa_sampling_support<>> csa_sada_fast;
  filename = (char *) calloc(strlen("sdsl/csa_sada_fast_") + strlen(id.c_str()) + strlen(".sdsl") + 1,sizeof(char));
  sprintf(filename,"sdsl/csa_sada_fast_%s.sdsl",id.c_str());
  load_from_file(csa_sada_fast,filename);
  free(filename);
  fprintf(stderr,"done\n");

  fprintf(stderr,"Loading csa_wt_fast...");
  csa_wt<wt_huff<>,10,10,text_order_sa_sampling<>,text_order_isa_sampling_support<>> csa_wt_fast;
  filename = (char *) calloc(strlen("sdsl/csa_wt_fast_") + strlen(id.c_str()) + strlen(".sdsl") + 1,sizeof(char));
  sprintf(filename,"sdsl/csa_wt_fast_%s.sdsl",id.c_str());
  load_from_file(csa_wt_fast,filename);
  free(filename);
  fprintf(stderr,"done\n");

  fprintf(stderr,"Loading sa_wt_fast...");
  csa_wt<wt_huff<>,1,1,text_order_sa_sampling<>,text_order_isa_sampling_support<>> sa_wt_fast;
  filename = (char *) calloc(strlen("sdsl/sa_wt_fast_") + strlen(id.c_str()) + strlen(".sdsl") + 1,sizeof(char));
  sprintf(filename,"sdsl/sa_wt_fast_%s.sdsl",id.c_str());
  load_from_file(sa_wt_fast,filename);
  free(filename);
  fprintf(stderr,"done\n");


  fprintf(stderr,"Loading cst_bitcompressed...");
  cst_sada<csa_bitcompressed<>, lcp_bitcompressed<>> cst_bitcompressed;
  filename = (char *) calloc(strlen("sdsl/cst_bitcompressed_") + strlen(id.c_str()) + strlen(".sdsl") + 1,sizeof(char));
  sprintf(filename,"sdsl/cst_bitcompressed_%s.sdsl",id.c_str());
  load_from_file(cst_bitcompressed,filename);
  free(filename);
  fprintf(stderr,"done\n");

#if 0
  fprintf(stderr,"Loading cst_sada...");
  cst_sada<> cst_sada;
  filename = (char *) calloc(strlen("sdsl/cst_sada_") + strlen(id.c_str()) + strlen(".sdsl") + 1,sizeof(char));
  sprintf(filename,"sdsl/cst_sada_%s.sdsl",id.c_str());
  load_from_file(cst_sada,filename);
  free(filename);
  fprintf(stderr,"done\n");
#endif

#if 0
  fprintf(stderr,"Loading cst_sct3...");
  cst_sct3<> cst_sct3;
  filename = (char *) calloc(strlen("sdsl/cst_sct3_") + strlen(id.c_str()) + strlen(".sdsl") + 1,sizeof(char));
  sprintf(filename,"sdsl/cst_sct3_%s.sdsl",id.c_str());
  load_from_file(cst_sct3,filename);
  free(filename);
  fprintf(stderr,"done\n");
#endif


  fprintf(stderr,"Loading sdsl lcp...");
  lcp_bitcompressed<> lcp;
  filename = (char *) calloc(strlen("sdsl/lcp_") + strlen(id.c_str()) + strlen(".sdsl") + 1,sizeof(char));
  sprintf(filename,"sdsl/lcp_%s.sdsl",id.c_str());
  load_from_file(lcp,filename);
  free(filename);
  fprintf(stderr,"done\n");

  fprintf(stderr,"Loading child...");
  int_vector<> child;
  filename = (char *) calloc(strlen("data/") + strlen(id.c_str()) + strlen(".child") + 1,sizeof(char));
  sprintf(filename,"data/%s.child",id.c_str());
  load_vector_from_file(child,filename,4);
  free(filename);
  fprintf(stderr,"done\n");

  fprintf(stderr,"Loading text...");
  int_vector<> text;
  filename = (char *) calloc(strlen("data/") + strlen(id.c_str()) + strlen(".text") + 1,sizeof(char));
  sprintf(filename,"data/%s.text",id.c_str());
  load_vector_from_file(text,filename,1);
  free(filename);
  append_zero_symbol(text);
  fprintf(stderr,"done\n");


  fprintf(stderr,"Creating bytecoding with no guide interval for child...");
  byte_guide child_byte_0(child,/*guide_interval*/0);
  fprintf(stderr,"done\n");

  fprintf(stderr,"Creating bytecoding with no guide interval for lcp...");
  byte_guide lcp_byte_0(lcp.data(),/*guide_interval*/0);
  fprintf(stderr,"done\n");


  int guide_interval = 1024;
  fprintf(stderr,"Creating byte_guide with guide interval %d for child...",guide_interval);
  byte_guide child_byte_1024(child,guide_interval);
  fprintf(stderr,"done\n");

  fprintf(stderr,"Creating byte_guide with guide interval %d for lcp...",guide_interval);
  byte_guide lcp_byte_1024(lcp.data(),guide_interval);
  fprintf(stderr,"done\n");

  fprintf(stderr,"Creating genome_discrim...");
  /* Cannot use cst_bitcompressed.lcp */
  genome_discrim discrim(csa_bitcompressed_std,lcp.data(),text);
  /* size_t discrim_size_in_bytes = child_byte.size_in_bytes + discrim.size_in_bytes; */
  fprintf(stderr,"done\n");

  fprintf(stderr,"Creating genome_esa...");
  genome_esa esa(csa_bitcompressed_std,lcp.data(),text);
  /* size_t discrim_size_in_bytes = child_byte.size_in_bytes + discrim.size_in_bytes; */
  fprintf(stderr,"done\n");

  fprintf(stderr,"Creating genome_integrated...");
  genome_integrated integrated(csa_bitcompressed_std,lcp.data(),child,text,
			       /*lcp_guide_interval*/1024,/*child_guide_interval*/1024);
  fprintf(stderr,"done\n");


  int methods[NMETHODS];
  for (int m = 0; m < NMETHODS; m++) {
    methods[m] = m;
  }

  uint32_t position;
  bool badcharp;
  int ntrials;
  if (genome_only_p == true) {
    ntrials = NTRIALS_GENOME;
  } else {
    ntrials = NTRIALS_ALL;
  }

  char **patterns = (char **) malloc(ntrials * sizeof(char *));
  for (int i = 0; i < ntrials; i++) {
    patterns[i] = (char *) malloc(patternlength * sizeof(char));
  }

  for (int iter = 0; iter < niter; iter++) {
    fprintf(stderr,"Making %s trials...",commafmt(ntrials));
    for (int i = 0; i < ntrials; i++) {
      badcharp = true;
      while (badcharp == true) {
	position = rand()/(((double) RAND_MAX + 1)/(double) (text.size() - 1 - patternlength));
	badcharp = false;
	if (subst_prob > 0) {
	  for (int k = 0; k < patternlength; k++) {
	    if ((patterns[i][k] = text[position+k]) == 'X') {
	      badcharp = true;
	    }
	    if (rand()/(double) RAND_MAX < subst_prob) {
	      switch (rand() % 4) {
	      case 0: patterns[i][k] = 'A'; break;
	      case 1: patterns[i][k] = 'C'; break;
	      case 2: patterns[i][k] = 'G'; break;
	      case 3: patterns[i][k] = 'T'; break;
	      }
	    }
	  }
	} else {
	  for (int k = 0; k < patternlength; k++) {
	    if ((patterns[i][k] = text[position+k]) == 'X') {
	      badcharp = true;
	    }
	  }
	}
      }
    }

    fprintf(stderr,"done\n");

    base_time_measurement(patterns,patternlength,ntrials);

    /* check(child_byte,lcp_byte,discrim,esa,patterns,patternlength,cst_bitcompressed.csa,text,ntrials); */

#if 0
  case 3: sdsl_csa_sada_fast_locate_test(csa_sada_fast,patterns,patternlength,ntrials); break;
  case 4: sdsl_csa_wt_fast_locate_test(csa_wt_fast,patterns,patternlength,ntrials); break;
    
  case 5: sdsl_cst_bitcompressed_locate_test(cst_bitcompressed,patterns,patternlength,ntrials); break;
  case 6: sdsl_cst_sada_locate_test(cst_sada,patterns,patternlength,ntrials); break;
  case 7: sdsl_cst_sct3_locate_test(cst_sct3,patterns,patternlength,ntrials); break;
#endif

    permute(methods,NMETHODS);
    if (genome_only_p == true) {
      for (int m = 0; m < NMETHODS; m++) {
	switch (methods[m]) {
	case 5: genome_uncompressed_locate_test(child,lcp.data(),patterns,patternlength,csa_bitcompressed_std,text,ntrials); break;
	case 6: genome_byte_locate_test(child_byte_0,lcp_byte_0,/*guide_interval*/0,
					patterns,patternlength,csa_bitcompressed_std,text,ntrials); break;
	case 7: genome_byte_locate_test(child_byte_1024,lcp_byte_1024,/*guide_interval*/1024,
					 patterns,patternlength,csa_bitcompressed_std,text,ntrials); break;
	case 8: genome_discrim_pairs_locate_test(child_byte_1024,lcp_byte_1024,discrim,patterns,patternlength,csa_bitcompressed_std,text,ntrials); break;
	case 9: genome_discrim_set_locate_test(child_byte_1024,lcp_byte_1024,esa,patterns,patternlength,csa_bitcompressed_std,text,ntrials); break;
	case 10: genome_integrated_locate_test(integrated,patterns,patternlength,csa_bitcompressed_std,text,ntrials); break;
	default: /* Skip SDSL */ break;
	}
      }

    } else if (locatep == true) {
      for (int m = 0; m < NMETHODS; m++) {
	switch (methods[m]) {
	case 0: sdsl_csa_bitcompressed_locate_test(csa_bitcompressed_std,patterns,patternlength,ntrials,/*forwardp*/false); break;
	case 1: sdsl_csa_sada_fast_locate_test(csa_sada_fast,patterns,patternlength,ntrials,/*forwardp*/false); break;
	case 2: sdsl_csa_wt_fast_locate_test(csa_wt_fast,patterns,patternlength,ntrials,/*forwardp*/false); break;
	case 3: sdsl_sa_wt_fast_locate_test(sa_wt_fast,patterns,patternlength,ntrials,/*forwardp*/false); break;
	case 4: sdsl_csa_bitcompressed_locate_test(csa_bitcompressed_std,patterns,patternlength,ntrials,/*forwardp*/true); break;
	case 5: esa_parens_locate_test(cst_bitcompressed,patterns,patternlength,text,ntrials); break;

	case 6: genome_uncompressed_locate_test(child,lcp.data(),patterns,patternlength,csa_bitcompressed_std,text,ntrials); break;
	case 7: genome_byte_locate_test(child_byte_0,lcp_byte_0,/*guide_interval*/0,
					patterns,patternlength,csa_bitcompressed_std,text,ntrials); break;
	case 8: genome_byte_locate_test(child_byte_1024,lcp_byte_1024,/*guide_interval*/1024,
					 patterns,patternlength,csa_bitcompressed_std,text,ntrials); break;
	case 9: genome_discrim_pairs_locate_test(child_byte_1024,lcp_byte_1024,discrim,patterns,patternlength,csa_bitcompressed_std,text,ntrials); break;
	case 10: genome_discrim_set_locate_test(child_byte_1024,lcp_byte_1024,esa,patterns,patternlength,csa_bitcompressed_std,text,ntrials); break;
	case 11: genome_integrated_locate_test(integrated,patterns,patternlength,csa_bitcompressed_std,text,ntrials); break;
	}
      }

    } else {
      for (int m = 0; m < NMETHODS; m++) {
	switch (methods[m]) {
	case 0: sdsl_csa_bitcompressed_count_test(csa_bitcompressed_std,patterns,patternlength,ntrials,/*forwardp*/false); break;
	case 1: sdsl_csa_sada_fast_count_test(csa_sada_fast,patterns,patternlength,ntrials,/*forwardp*/false); break;
	case 2: sdsl_csa_wt_fast_count_test(csa_wt_fast,patterns,patternlength,ntrials,/*forwardp*/false); break;
	case 3: sdsl_sa_wt_fast_count_test(sa_wt_fast,patterns,patternlength,ntrials,/*forwardp*/false); break;
	case 4: sdsl_csa_bitcompressed_count_test(csa_bitcompressed_std,patterns,patternlength,ntrials,/*forwardp*/true); break;
	case 5: esa_parens_count_test(cst_bitcompressed,patterns,patternlength,text,ntrials); break;

	case 6: genome_uncompressed_count_test(child,lcp.data(),patterns,patternlength,csa_bitcompressed_std,text,ntrials); break;
	case 7: genome_byte_count_test(child_byte_0,lcp_byte_0,/*guide_interval*/0,
					patterns,patternlength,csa_bitcompressed_std,text,ntrials); break;
	case 8: genome_byte_count_test(child_byte_1024,lcp_byte_1024,/*guide_interval*/1024,
					 patterns,patternlength,csa_bitcompressed_std,text,ntrials); break;
	case 9: genome_discrim_pairs_count_test(child_byte_1024,lcp_byte_1024,discrim,patterns,patternlength,csa_bitcompressed_std,text,ntrials); break;
	case 10: genome_discrim_set_count_test(child_byte_1024,lcp_byte_1024,esa,patterns,patternlength,csa_bitcompressed_std,text,ntrials); break;
	case 11: genome_integrated_count_test(integrated,patterns,patternlength,csa_bitcompressed_std,text,ntrials); break;
	}
      }
    }
  }

  return 0;
}
