# Supplementary material for: Bitpacking techniques for indexing genomes: I. Hash tables
Source: Algorithms Mol Biol. 2016 Apr 18;11:5. doi: 10.1186/s13015-016-0069-5 (PMC4835851; doi:10.1186/s13015-016-0069-5)
Supplement: Supplementary file 1 — 10.1007/s13015-016-0069-5 Source code. Source code in an archive format, using tar and bzip2, for all bitpacking implementations of hash tables, based on a modification of the SDSL 2.0 package. Package also includes the benchmarking programs used for timing experiments. This is the same package as provided in our companion paper on bitpacking for enhanced suffix arrays. [file 13015_2016_69_MOESM1_ESM.bz2 › sdsl-lite-modified/benchmark/genome/src/lcp-speed-test.cpp]

#define _FILE_OFFSET_BITS 64

#include <sdsl/sdsl_concepts.hpp>
#include <sdsl/int_vector.hpp>

#include <sdsl/io.hpp>
#include <sdsl/vectors.hpp>

#include <sdsl/suffix_trees.hpp>
#include <sdsl/csa_bitcompressed.hpp>
#include <sdsl/lcp_bitcompressed.hpp>
#include <sdsl/lcp_byte.hpp>
#include <sdsl/lcp_dac.hpp>
#include <sdsl/lcp_vlc.hpp>
#include <sdsl/lcp_wt.hpp>
#include <sdsl/lcp_support_sada.hpp>

#include <sdsl/bp64_encc_vector.hpp>
#include <sdsl/bp64_vlc_vector.hpp>
#include <sdsl/byte_guide.hpp>

#include <string>
#include <chrono>

#include <stdlib.h>		// For rand()
#include <sys/stat.h>
#include <stdio.h>

using namespace sdsl;
using namespace std;
using namespace std::chrono;

#define S(x) #x
#define SX(x) S(x)


#define NMETHODS 13

/*               123456 */ 
#define NTRIALS 1000000


#define BUFSIZE 100

/* Adapted from public domain code by Bob Stout and Mark Kamradt */
static char *
commafmt (uint64_t N) {
  char *string, *buffer;
  int len, posn = 1;
  char *ptr, *start;

  buffer = (char *) calloc(BUFSIZE+1,sizeof(char));
  start = ptr = &(buffer[BUFSIZE]);
  buffer[BUFSIZE] = '\0';

  if (N == 0UL) {
    *--ptr = '0';
  } else {
    while (N > 0UL) {
      *--ptr = (char)((N % 10UL) + '0');
      N /= 10UL;
      if (N > 0UL) {
	if ((posn % 3) == 0) {
	  *--ptr = ',';
	}
      }
      posn++;
    }
  }

  len = start - ptr;		/* Not including terminal '\0'. */
  string = (char *) calloc(len+1,sizeof(char));
  memcpy(string,ptr,len+1);
  free(buffer);
  return string;
}


/* Accounts for accessing each trial and computing the checksum */
static void
base_time_measurement (unsigned int *indices) {
  uint32_t checksum = 0;

  auto start = high_resolution_clock::now();
  for (int i = 0; i < NTRIALS; i++) {
    checksum += indices[i];
  }

  auto stop = high_resolution_clock::now();
  cout << "# " SX(LCP_BASE) "_TIME = " << duration_cast<milliseconds>(stop-start).count()/(double)1000 << endl;
  cout << "# " SX(LCP_BASE) "_NS_PER_TRIAL = " << duration_cast<nanoseconds>(stop-start).count()/(double)NTRIALS << endl;
  cout << "# " SX(LCP_BASE) "_CHECKSUM = " << checksum << endl;
  cout << endl;

  return;
}


/* Note that int_vector<32> works just as well here, even if SDSL uses fewer than 32 bits */
static void
#ifdef USE_INT_VECTOR_32
sdsl_lcp_uncompressed_test (const int_vector<32> &lcp, unsigned int *indices)
#else
sdsl_lcp_uncompressed_test (const int_vector<> &lcp, unsigned int *indices)
#endif
{
  uint32_t checksum = 0;

  fprintf(stderr,"Starting test for sdsl_lcp_uncompressed\n");

  auto start = high_resolution_clock::now();
  for (int i = 0; i < NTRIALS; i++) {
    checksum += lcp[indices[i]];
  }

  auto stop = high_resolution_clock::now();
  cout << "# " SX(LCP_UNCOMPRESSED) "_TIME = " << duration_cast<milliseconds>(stop-start).count()/(double)1000 << endl;
  cout << "# " SX(LCP_UNCOMPRESSED) "_NS_PER_TRIAL = " << duration_cast<nanoseconds>(stop-start).count()/(double)NTRIALS << endl;
  cout << "# " SX(LCP_UNCOMPRESSED) "_BYTES = " << commafmt(size_in_bytes(lcp)) << endl;
  cout << "# " SX(LCP_UNCOMPRESSED) "_CHECKSUM = " << checksum << endl;
  cout << endl;

  return;
}


static void
sdsl_lcp_bitcompressed_test (lcp_bitcompressed<> &v, unsigned int *indices) {
  uint32_t checksum = 0;

  fprintf(stderr,"Starting test for sdsl_lcp_bitcompressed\n");

  auto start = high_resolution_clock::now();
  for (int i = 0; i < NTRIALS; i++) {
    checksum += v[indices[i]];
  }

  auto stop = high_resolution_clock::now();
  cout << "# " SX(LCP_SDSL_LCP_BITCOMPRESSED) "_TIME = " << duration_cast<milliseconds>(stop-start).count()/(double)1000 << endl;
  cout << "# " SX(LCP_SDSL_LCP_BITCOMPRESSED) "_NS_PER_TRIAL = " << duration_cast<nanoseconds>(stop-start).count()/(double)NTRIALS << endl;
  cout << "# " SX(LCP_SDSL_LCP_BITCOMPRESSED) "_BYTES = " << commafmt(size_in_bytes(v)) << endl;
  cout << "# " SX(LCP_SDSL_LCP_BITCOMPRESSED) "_CHECKSUM = " << checksum << endl;
  cout << endl;

  return;
}

static void
sdsl_lcp_byte_test (lcp_byte<> &v, unsigned int *indices) {
  uint32_t checksum = 0;

  fprintf(stderr,"Starting test for sdsl_lcp_byte\n");

  auto start = high_resolution_clock::now();
  for (int i = 0; i < NTRIALS; i++) {
    checksum += v[indices[i]];
  }

  auto stop = high_resolution_clock::now();
  cout << "# " SX(LCP_SDSL_LCP_BYTE) "_TIME = " << duration_cast<milliseconds>(stop-start).count()/(double)1000 << endl;
  cout << "# " SX(LCP_SDSL_LCP_BYTE) "_NS_PER_TRIAL = " << duration_cast<nanoseconds>(stop-start).count()/(double)NTRIALS << endl;
  cout << "# " SX(LCP_SDSL_LCP_BYTE) "_BYTES = " << commafmt(size_in_bytes(v)) << endl;
  cout << "# " SX(LCP_SDSL_LCP_BYTE) "_CHECKSUM = " << checksum << endl;
  cout << endl;

  return;
}

static void
sdsl_lcp_dac_test (lcp_dac<> &v, unsigned int *indices) {
  uint32_t checksum = 0;

  fprintf(stderr,"Starting test for sdsl_lcp_dac\n");

  auto start = high_resolution_clock::now();
  for (int i = 0; i < NTRIALS; i++) {
    checksum += v[indices[i]];
  }

  auto stop = high_resolution_clock::now();
  cout << "# " SX(LCP_SDSL_LCP_DAC) "_TIME = " << duration_cast<milliseconds>(stop-start).count()/(double)1000 << endl;
  cout << "# " SX(LCP_SDSL_LCP_DAC) "_NS_PER_TRIAL = " << duration_cast<nanoseconds>(stop-start).count()/(double)NTRIALS << endl;
  cout << "# " SX(LCP_SDSL_LCP_DAC) "_BYTES = " << commafmt(size_in_bytes(v)) << endl;
  cout << "# " SX(LCP_SDSL_LCP_DAC) "_CHECKSUM = " << checksum << endl;
  cout << endl;

  return;
}


static void
sdsl_lcp_vlc_test (lcp_vlc<> &v, unsigned int *indices) {
  uint32_t checksum = 0;

  fprintf(stderr,"Starting test for sdsl_lcp_vlc\n");

  auto start = high_resolution_clock::now();
  for (int i = 0; i < NTRIALS; i++) {
    checksum += v[indices[i]];
  }

  auto stop = high_resolution_clock::now();
  cout << "# " SX(LCP_SDSL_LCP_VLC) "_TIME = " << duration_cast<milliseconds>(stop-start).count()/(double)1000 << endl;
  cout << "# " SX(LCP_SDSL_LCP_VLC) "_NS_PER_TRIAL = " << duration_cast<nanoseconds>(stop-start).count()/(double)NTRIALS << endl;
  cout << "# " SX(LCP_SDSL_LCP_VLC) "_BYTES = " << commafmt(size_in_bytes(v)) << endl;
  cout << "# " SX(LCP_SDSL_LCP_VLC) "_CHECKSUM = " << checksum << endl;
  cout << endl;

  return;
}

static void
sdsl_lcp_wt_test (lcp_wt<> &v, unsigned int *indices) {
  uint32_t checksum = 0;

  fprintf(stderr,"Starting test for sdsl_lcp_wt\n");

  auto start = high_resolution_clock::now();
  for (int i = 0; i < NTRIALS; i++) {
    checksum += v[indices[i]];
  }

  auto stop = high_resolution_clock::now();
  cout << "# " SX(LCP_SDSL_LCP_WT) "_TIME = " << duration_cast<milliseconds>(stop-start).count()/(double)1000 << endl;
  cout << "# " SX(LCP_SDSL_LCP_WT) "_NS_PER_TRIAL = " << duration_cast<nanoseconds>(stop-start).count()/(double)NTRIALS << endl;
  cout << "# " SX(LCP_SDSL_LCP_WT) "_BYTES = " << commafmt(size_in_bytes(v)) << endl;
  cout << "# " SX(LCP_SDSL_LCP_WT) "_CHECKSUM = " << checksum << endl;
  cout << endl;

  return;
}


static void
sdsl_lcp_permuted_test (_lcp_support_sada<> &v, unsigned int *indices) {
  uint32_t checksum = 0;

  fprintf(stderr,"Starting test for sdsl_lcp_permuted\n");

  auto start = high_resolution_clock::now();
  for (int i = 0; i < NTRIALS; i++) {
    checksum += v[indices[i]];
  }

  auto stop = high_resolution_clock::now();
  cout << "# " SX(LCP_SDSL_LCP_PERMUTED) "_TIME = " << duration_cast<milliseconds>(stop-start).count()/(double)1000 << endl;
  cout << "# " SX(LCP_SDSL_LCP_PERMUTED) "_NS_PER_TRIAL = " << duration_cast<nanoseconds>(stop-start).count()/(double)NTRIALS << endl;
  cout << "# " SX(LCP_SDSL_LCP_PERMUTED) "_BYTES = " << commafmt(size_in_bytes(v)) << endl;
  cout << "# " SX(LCP_SDSL_LCP_PERMUTED) "_CHECKSUM = " << checksum << endl;
  cout << endl;

  return;
}


static void
lcp_permuted_test (int_vector<> &plcp, const csa_bitcompressed<> &csa, unsigned int *indices) {
  uint32_t checksum = 0, sa_i;

  fprintf(stderr,"Creating bp64_encc vector for plcp...");
  bp64_encc_vector v(plcp);
  fprintf(stderr,"done\n");

  auto start = high_resolution_clock::now();
  for (int i = 0; i < NTRIALS; i++) {
    sa_i = csa[indices[i]];
    checksum += v[sa_i] - sa_i;
  }

  auto stop = high_resolution_clock::now();
  cout << "# " SX(LCP_PERMUTED) "_TIME = " << duration_cast<milliseconds>(stop-start).count()/(double)1000 << endl;
  cout << "# " SX(LCP_PERMUTED) "_NS_PER_TRIAL = " << duration_cast<nanoseconds>(stop-start).count()/(double)NTRIALS << endl;
  cout << "# " SX(LCP_PERMUTED) "_BYTES = " << commafmt(v.size_in_bytes) << endl;
  cout << "# " SX(LCP_PERMUTED) "_CHECKSUM = " << checksum << endl;
  cout << endl;

  return;
}


static void
bp64_vlc_test (const int_vector<> &lcp, unsigned int *indices) {
  uint32_t checksum = 0;

  fprintf(stderr,"Creating bp64_vlc vector for lcp...");
  bp64_vlc_vector v(lcp);
  fprintf(stderr,"done\n");

  auto start = high_resolution_clock::now();
  for (int i = 0; i < NTRIALS; i++) {
    checksum += v[indices[i]];
  }

  auto stop = high_resolution_clock::now();
  cout << "# " SX(LCP_BP64_VLC) "_TIME = " << duration_cast<milliseconds>(stop-start).count()/(double)1000 << endl;
  cout << "# " SX(LCP_BP64_VLC) "_NS_PER_TRIAL = " << duration_cast<nanoseconds>(stop-start).count()/(double)NTRIALS << endl;
  cout << "# " SX(LCP_BP64_VLC) "_BYTES = " << commafmt(v.size_in_bytes) << endl;
  cout << "# " SX(LCP_BP64_VLC) "_CHECKSUM = " << checksum << endl;
  cout << endl;

  return;
}


static void
byte_guide_test (const int_vector<> &lcp, int guide_interval, unsigned int *indices) {
  uint32_t checksum = 0;

  fprintf(stderr,"Creating byte_guide (with guide_interval of %d) vector for lcp...",guide_interval);
  byte_guide v(lcp,guide_interval);
  fprintf(stderr,"done\n");

  auto start = high_resolution_clock::now();
  for (int i = 0; i < NTRIALS; i++) {
    checksum += v[indices[i]];
  }

  auto stop = high_resolution_clock::now();
  cout << "# " SX(LCP_BYTE_GUIDE) << guide_interval << "_TIME = " << duration_cast<milliseconds>(stop-start).count()/(double)1000 << endl;
  cout << "# " SX(LCP_BYTE_GUIDE) << guide_interval << "_NS_PER_TRIAL = " << duration_cast<nanoseconds>(stop-start).count()/(double)NTRIALS << endl;
  cout << "# " SX(LCP_BYTE_GUIDE) << guide_interval << "_BYTES = " << commafmt(v.size_in_bytes) << endl;
  cout << "# " SX(LCP_BYTE_GUIDE) << guide_interval << "_CHECKSUM = " << checksum << endl;
  cout << endl;

  return;
}


#if 0
static void
check (int_vector<> &plcp, const csa_bitcompressed<> &csa, const int_vector<> &lcp, unsigned int *indices) {
  uint32_t result1, result2, sa_i;

  fprintf(stderr,"Creating bp64_encc vector for plcp...");
  bp64_encc_vector v(plcp);
  fprintf(stderr,"done\n");

  for (int i = 0; i < NTRIALS; i++) {
    result1 = lcp[indices[i]];

    sa_i = csa[indices[i]];
    result2 = v[sa_i] - sa_i;

    if (result1 != result2) {
      printf("result1 %u, result2 %u\n",result1,result2);
      printf("sa_i %u, v[sa_i] %u\n",sa_i,v[sa_i]);
      printf("Failure at result %d: index %u\n",i,indices[i]);
      abort();
    } else {
      // printf("success at result %d\n",i);
    }
  }

  return;
}
#endif


static void
permute (int *values, int n) {
  int i, j;
  int temp;

  for (i = 0; i < n; i++) {
    j = rand()/(((double) RAND_MAX + 1)/(double) n);
    temp = values[i];
    values[i] = values[j];
    values[j] = temp;
  }
  return;
}

int
main (int argc, char *argv[]) {
  string dir = "sdsl";
  string id = argv[1];		// e.g., DMEL, CHICK, or HG19
  cache_config config(false, dir, id); // points to sdsl/lcp_<id>.sdsl
  char *filename;

  if (argc < 3) {
    fprintf(stderr,"Usage: lcp-speed-test dbname niter\n");
    fprintf(stderr,"    where dbname refers to the input files\n");
    exit(9);
  }

  int niter = atoi(argv[2]);

  fprintf(stderr,"Loading sdsl csa_bitcompressed...");
  csa_bitcompressed<> csa_bitcompressed;
  filename = (char *) calloc(strlen("sdsl/csa_bitcompressed_") + strlen(id.c_str()) + strlen(".sdsl") + 1,sizeof(char));
  sprintf(filename,"sdsl/csa_bitcompressed_%s.sdsl",id.c_str());
  load_from_file(csa_bitcompressed,filename);
  free(filename);
  fprintf(stderr,"done\n");

#ifdef USE_INT_VECTOR_32
  fprintf(stderr,"Loading sdsl lcp32...");
  lcp_bitcompressed<32> lcp32;
  filename = (char *) calloc(strlen("sdsl/lcp_") + strlen(id.c_str()) + strlen(".sdsl") + 1,sizeof(char));
  sprintf(filename,"sdsl/lcp_%s.sdsl",id.c_str());
  load_from_file(lcp32,filename);
  free(filename);
  fprintf(stderr,"done\n");
#else
  fprintf(stderr,"Loading sdsl lcp...");
  lcp_bitcompressed<> lcp;
  filename = (char *) calloc(strlen("sdsl/lcp_") + strlen(id.c_str()) + strlen(".sdsl") + 1,sizeof(char));
  sprintf(filename,"sdsl/lcp_%s.sdsl",id.c_str());
  load_from_file(lcp,filename);
  free(filename);
  fprintf(stderr,"done\n");
#endif

#if 0
  unsigned int maxval = 0;
  unsigned int maxi = -1;
  for (unsigned int i = 0; i < lcp.size(); i++) {
    if (lcp[i] > maxval) {
      maxval = lcp[i];
      maxi = i;
    }
  }
  fprintf(stderr,"Maximum LCP value is %u at index %u out of %u\n",maxval,maxi,lcp.size());
#endif


  fprintf(stderr,"Loading sdsl csa_sada...");
  csa_sada<> csa_sada;
  filename = (char *) calloc(strlen("sdsl/csa_sada_") + strlen(id.c_str()) + strlen(".sdsl") + 1,sizeof(char));
  sprintf(filename,"sdsl/csa_sada_%s.sdsl",id.c_str());
  load_from_file(csa_sada,filename);
  free(filename);
  fprintf(stderr,"done\n");

  fprintf(stderr,"Loading data plcp...");
  int_vector<> plcp;
  filename = (char *) calloc(strlen("data/") + strlen(id.c_str()) + strlen(".plcp") + 1,sizeof(char));
  sprintf(filename,"data/%s.plcp",id.c_str());
  load_vector_from_file(plcp,filename,4);
  free(filename);
  fprintf(stderr,"done\n");

  fprintf(stderr,"Creating lcp_bitcompressed vector...");
  lcp_bitcompressed<> lcp_bitcompressed(config);
  fprintf(stderr,"done\n");

  fprintf(stderr,"Creating lcp_byte vector...");
  lcp_byte<> lcp_byte(config);
  fprintf(stderr,"done\n");

  fprintf(stderr,"Creating lcp_dac vector...");
  lcp_dac<> lcp_dac(config);
  fprintf(stderr,"done\n");

  fprintf(stderr,"Creating lcp_vlc vector...");
  lcp_vlc<> lcp_vlc(config);
  fprintf(stderr,"done\n");

  fprintf(stderr,"Creating lcp_wt vector...");
  lcp_wt<> lcp_wt(config);
  fprintf(stderr,"done\n");

  fprintf(stderr,"Creating lcp_support_sada vector...");
  _lcp_support_sada<> permuted_lcp(config,&csa_sada);
  fprintf(stderr,"done\n");

  int methods[NMETHODS];
  for (int m = 0; m < NMETHODS; m++) {
    methods[m] = m;
  }

  unsigned int *indices = (unsigned int *) malloc(NTRIALS * sizeof(int));
  for (int iter = 0; iter < niter; iter++) {

    fprintf(stderr,"Making %s trials...",commafmt(NTRIALS));
    for (int i = 0; i < NTRIALS; i++) {
      indices[i] = rand()/(((double) RAND_MAX + 1)/(double) lcp.size());
    }
    fprintf(stderr,"done\n");
    
    base_time_measurement(indices);

    // check(plcp,csa,lcp,indices);

    permute(methods,NMETHODS);
    for (int m = 0; m < NMETHODS; m++) {
      switch (methods[m]) {
#ifdef USE_INT_VECTOR_32
      case 0: sdsl_lcp_uncompressed_test(lcp32.data(),indices); break;
#else
      case 0: sdsl_lcp_uncompressed_test(lcp.data(),indices); break;
#endif
      case 1: sdsl_lcp_bitcompressed_test(lcp_bitcompressed,indices); break;
      case 2: sdsl_lcp_byte_test(lcp_byte,indices); break;
      case 3: sdsl_lcp_dac_test(lcp_dac,indices); break;
      case 4: sdsl_lcp_vlc_test(lcp_vlc,indices); break;
      case 5: sdsl_lcp_wt_test(lcp_wt,indices); break;
      case 6: sdsl_lcp_permuted_test(permuted_lcp,indices); break;

      case 7: byte_guide_test(lcp.data(),/*guide_interval*/0,indices); break;
      case 8: byte_guide_test(lcp.data(),/*guide_interval*/64,indices); break;
      case 9: byte_guide_test(lcp.data(),/*guide_interval*/256,indices); break;
      case 10: byte_guide_test(lcp.data(),/*guide_interval*/1024,indices); break;
      case 11: bp64_vlc_test(lcp.data(),indices); break;
      case 12: lcp_permuted_test(plcp,csa_bitcompressed,indices); break;
      }
    }
  }

  free(indices);

  return 0;
}
