# Supplementary material for: Bitpacking techniques for indexing genomes: I. Hash tables
Source: Algorithms Mol Biol. 2016 Apr 18;11:5. doi: 10.1186/s13015-016-0069-5 (PMC4835851; doi:10.1186/s13015-016-0069-5)
Supplement: Supplementary file 1 — 10.1007/s13015-016-0069-5 Source code. Source code in an archive format, using tar and bzip2, for all bitpacking implementations of hash tables, based on a modification of the SDSL 2.0 package. Package also includes the benchmarking programs used for timing experiments. This is the same package as provided in our companion paper on bitpacking for enhanced suffix arrays. [file 13015_2016_69_MOESM1_ESM.bz2 › sdsl-lite-modified/benchmark/genome/src/search-speed-dist.cpp]

#define _FILE_OFFSET_BITS 64

#include <sdsl/sdsl_concepts.hpp>
#include <sdsl/int_vector.hpp>
#include <sdsl/construct.hpp>

#include <sdsl/io.hpp>
#include <sdsl/vectors.hpp>

#include <sdsl/util.hpp>
#include <sdsl/suffix_trees.hpp>
#include <sdsl/suffix_array_algorithm.hpp>

#include <sdsl/byte_guide.hpp>
#include <sdsl/genome_discrim.hpp>
#include <sdsl/genome_esa.hpp>
#include <sdsl/genome_integrated.hpp>

#include <string>
#include <chrono>

#include <stdlib.h>		// For rand()
#include <sys/stat.h>
#include <stdio.h>

using namespace sdsl;
using namespace std;
using namespace std::chrono;

#define S(x) #x
#define SX(x) S(x)


#ifdef DEBUG
#define debug(x) x
#else
#define debug(x)
#endif


#define NMETHODS 12

/*               12345 */ 
#define NTRIALS_ALL 100000

/*               1234567 */ 
#define NTRIALS_GENOME 10000000

#define BUFSIZE 100

/* Adapted from public domain code by Bob Stout and Mark Kamradt */
static char *
commafmt (uint64_t N) {
  char *string, *buffer;
  int len, posn = 1;
  char *ptr, *start;

  buffer = (char *) calloc(BUFSIZE+1,sizeof(char));
  start = ptr = &(buffer[BUFSIZE]);
  buffer[BUFSIZE] = '\0';

  if (N == 0UL) {
    *--ptr = '0';
  } else {
    while (N > 0UL) {
      *--ptr = (char)((N % 10UL) + '0');
      N /= 10UL;
      if (N > 0UL) {
	if ((posn % 3) == 0) {
	  *--ptr = ',';
	}
      }
      posn++;
    }
  }

  len = start - ptr;		/* Not including terminal '\0'. */
  string = (char *) calloc(len+1,sizeof(char));
  memcpy(string,ptr,len+1);
  free(buffer);
  return string;
}


#define decode_up(index,child) index - child[index];
#define decode_down(index,child) child[index] + index + 1
#define decode_next(index,child) child[index] + index + 1


static void
sdsl_csa_bitcompressed_distribution (csa_bitcompressed<> &csa, char **patterns, int patternlength, int ntrials) {
  int checksum = 0;
  int nfails = 0;
  int noccs;

  for (int i = 0; i < ntrials; i++) {
    noccs = count_fwd(csa,patterns[i],&(patterns[i][patternlength]));
    printf("%d\n",noccs);
  }

  return;
}


static void
permute (int *values, int n) {
  int i, j;
  int temp;

  for (i = 0; i < n; i++) {
    j = rand()/(((double) RAND_MAX + 1)/(double) n);
    temp = values[i];
    values[i] = values[j];
    values[j] = temp;
  }
  return;
}


int
main (int argc, char *argv[]) {

  if (argc < 4) {
    fprintf(stderr,"Usage: search-speed-dist dbname niter patternlength [subst_prob]\n");
    fprintf(stderr,"    where dbname refers to the input files\n");
    exit(9);
  }
  int niter = atoi(argv[2]);

  int patternlength = atoi(argv[3]);

  double subst_prob = 0.0;
  if (argc == 5) {
    subst_prob = atof(argv[4]);
  }

  string dir = "sdsl";
  string id = argv[1];		// e.g., DMEL, CHICK, or HG19
  cache_config config(false, dir, id); // points to sdsl/lcp_<id>.sdsl
  char *filename;

  fprintf(stderr,"Loading csa_bitcompressed...");
  csa_bitcompressed<> csa_bitcompressed_std;
  filename = (char *) calloc(strlen("sdsl/csa_bitcompressed_") + strlen(id.c_str()) + strlen(".sdsl") + 1,sizeof(char));
  sprintf(filename,"sdsl/csa_bitcompressed_%s.sdsl",id.c_str());
  load_from_file(csa_bitcompressed_std,filename);
  free(filename);
  fprintf(stderr,"done\n");

  fprintf(stderr,"Loading text...");
  int_vector<> text;
  filename = (char *) calloc(strlen("data/") + strlen(id.c_str()) + strlen(".text") + 1,sizeof(char));
  sprintf(filename,"data/%s.text",id.c_str());
  load_vector_from_file(text,filename,1);
  free(filename);
  append_zero_symbol(text);
  fprintf(stderr,"done\n");


  uint32_t position;
  bool badcharp;
  int ntrials = NTRIALS_ALL;

  /* Kept so we get the same behavior as search-speed-test.cpp */
  int methods[NMETHODS];
  for (int m = 0; m < NMETHODS; m++) {
    methods[m] = m;
  }


  char **patterns = (char **) malloc(ntrials * sizeof(char *));
  for (int i = 0; i < ntrials; i++) {
    patterns[i] = (char *) malloc(patternlength * sizeof(char));
  }

  for (int iter = 0; iter < niter; iter++) {
    fprintf(stderr,"Making %s trials...",commafmt(ntrials));
    for (int i = 0; i < ntrials; i++) {
      badcharp = true;
      while (badcharp == true) {
	position = rand()/(((double) RAND_MAX + 1)/(double) (text.size() - 1 - patternlength));
	badcharp = false;
	if (subst_prob > 0) {
	  for (int k = 0; k < patternlength; k++) {
	    if ((patterns[i][k] = text[position+k]) == 'X') {
	      badcharp = true;
	    }
	    if (rand()/(double) RAND_MAX < subst_prob) {
	      switch (rand() % 4) {
	      case 0: patterns[i][k] = 'A'; break;
	      case 1: patterns[i][k] = 'C'; break;
	      case 2: patterns[i][k] = 'G'; break;
	      case 3: patterns[i][k] = 'T'; break;
	      }
	    }
	  }
	} else {
	  for (int k = 0; k < patternlength; k++) {
	    if ((patterns[i][k] = text[position+k]) == 'X') {
	      badcharp = true;
	    }
	  }
	}
      }
    }

    fprintf(stderr,"done\n");

    permute(methods,NMETHODS);	// Kept so we get the same behavior as search-speed-test.cpp
    sdsl_csa_bitcompressed_distribution(csa_bitcompressed_std,patterns,patternlength,ntrials);
  }

  return 0;
}
