# Supplementary material for: Bitpacking techniques for indexing genomes: I. Hash tables
Source: Algorithms Mol Biol. 2016 Apr 18;11:5. doi: 10.1186/s13015-016-0069-5 (PMC4835851; doi:10.1186/s13015-016-0069-5)
Supplement: Supplementary file 1 — 10.1007/s13015-016-0069-5 Source code. Source code in an archive format, using tar and bzip2, for all bitpacking implementations of hash tables, based on a modification of the SDSL 2.0 package. Package also includes the benchmarking programs used for timing experiments. This is the same package as provided in our companion paper on bitpacking for enhanced suffix arrays. [file 13015_2016_69_MOESM1_ESM.bz2 › sdsl-lite-modified/benchmark/genome/src/sdsl-construct.cpp]

#define _FILE_OFFSET_BITS 64

#include <sdsl/int_vector.hpp>
#include <sdsl/construct.hpp>
#include <sdsl/suffix_trees.hpp>
#include <sdsl/suffix_arrays.hpp>
#include <sdsl/construct_lcp.hpp>
#include <sdsl/construct_sa.hpp>
#include <sdsl/csa_bitcompressed.hpp>
#include <sdsl/coder_elias_delta.hpp>
#include <sdsl/csa_sada.hpp>
#include <sdsl/csa_wt.hpp>
#include <sdsl/cst_fully.hpp>
#include <sdsl/cst_sada.hpp>
#include <sdsl/cst_sct3.hpp>

#include <sdsl/enc_vector.hpp>
#include <sdsl/io.hpp>
#include <sdsl/util.hpp>

#include <vector>
#include <string>


using namespace sdsl;
using namespace std;


int
main (int argc, char *argv[]) {
    if (argc < 4) {
        cout << "Usage: " << argv[0] << " test_file tmp_dir ID" << endl;
        cout << " (1) Generates the LCP; arrays are stored in tmp_dir." << endl;
        cout << "     File contain ID as substring." << endl;
        return 1;
    }
    string text_file = argv[1];
    string dir  = argv[2];
    string id   = argv[3];
    cache_config config = cache_config(false, dir, id);

    fprintf(stderr,"Creating text file for %s...",id.c_str());
    int_vector<8> text;
    load_vector_from_file(text,text_file,1);
    append_zero_symbol(text);
    store_to_cache(text, conf::KEY_TEXT, config);
    fprintf(stderr,"done\n");

    fprintf(stderr,"Creating sa file for %s...",id.c_str());
    int_vector<> sa(text.size(), 0, bits::hi(text.size())+1);
    algorithm::calculate_sa((const unsigned char*)text.data(), text.size(), sa);
    store_to_cache(sa, conf::KEY_SA, config);
    fprintf(stderr,"done\n");

    fprintf(stderr,"Creating csa_bitcompressed file for %s...",id.c_str());
    csa_bitcompressed<> csa_bitcompressed_std;
    construct(csa_bitcompressed_std, text_file, 1);
    store_to_cache(csa_bitcompressed_std, "csa_bitcompressed", config);
    fprintf(stderr,"done\n");

#if 0
    /* Too slow */
    fprintf(stderr,"Creating csa_sada file for %s...",id.c_str());
    csa_sada<> csa_sada_std;
    construct(csa_sada_std, text_file, 1);
    store_to_cache(csa_sada_std, "csa_sada", config);
    fprintf(stderr,"done\n");
#endif

#if 0
    /* Too slow */
    fprintf(stderr,"Creating csa_wt file for %s...",id.c_str());
    csa_wt<> csa_wt_std;
    construct(csa_wt_std, text_file, 1);
    store_to_cache(csa_wt_std, "csa_wt", config);
    fprintf(stderr,"done\n");
#endif

    /* Fast versions for count and locate */
    fprintf(stderr,"Creating csa_sada_fast file for %s...",id.c_str());
    csa_sada<enc_vector<>,10,10,text_order_sa_sampling<>,text_order_isa_sampling_support<>> csa_sada_fast;
    construct(csa_sada_fast, text_file, 1);
    store_to_cache(csa_sada_fast, "csa_sada_fast", config);
    fprintf(stderr,"done\n");

    fprintf(stderr,"Creating csa_wt_fast file for %s...",id.c_str());
    csa_wt<wt_huff<>,10,10,text_order_sa_sampling<>,text_order_isa_sampling_support<>> csa_wt_fast;
    construct(csa_wt_fast, text_file, 1);
    store_to_cache(csa_wt_fast, "csa_wt_fast", config);
    fprintf(stderr,"done\n");

    fprintf(stderr,"Creating sa_wt_fast file for %s...",id.c_str());
    csa_wt<wt_huff<>,1,1,text_order_sa_sampling<>,text_order_isa_sampling_support<>> sa_wt_fast;
    construct(sa_wt_fast, text_file, 1);
    store_to_cache(sa_wt_fast, "sa_wt_fast", config);
    fprintf(stderr,"done\n");


    fprintf(stderr,"Creating lcp file for %s...",id.c_str());
    construct_lcp_kasai<8>(config); // 8 for byte alphabet
    fprintf(stderr,"done\n");

    fprintf(stderr,"Creating cst_bitcompressed file for %s...",id.c_str());
    cst_sada<csa_bitcompressed<>, lcp_bitcompressed<>> cst_bitcompressed;
    construct(cst_bitcompressed, text_file, config, 1);
    store_to_cache(cst_bitcompressed, "cst_bitcompressed", config);
    fprintf(stderr,"done\n");

#if 0
    /* Not used */
    fprintf(stderr,"Creating cst_sada file for %s...",id.c_str());
    cst_sada<> cst_sada;
    construct(cst_sada, text_file, config, 1);
    store_to_cache(cst_sada, "cst_sada", config);
    fprintf(stderr,"done\n");
#endif

#if 0
    /* Not used */
    fprintf(stderr,"Creating cst_sct3 file for %s...",id.c_str());
    cst_sct3<> cst_sct3;
    construct(cst_sct3, text_file, config, 1);
    store_to_cache(cst_sct3, "cst_sct3", config);
    fprintf(stderr,"done\n");
#endif

    sdsl::remove(cache_file_name(conf::KEY_BWT, config));
    sdsl::remove(cache_file_name(conf::KEY_PSI, config));
    // sdsl::remove(cache_file_name(conf::KEY_ISA, config));
    // sdsl::remove(cache_file_name(conf::KEY_TEXT, config));

    return 0;
}
