# Supplementary material for: Bitpacking techniques for indexing genomes: I. Hash tables
Source: Algorithms Mol Biol. 2016 Apr 18;11:5. doi: 10.1186/s13015-016-0069-5 (PMC4835851; doi:10.1186/s13015-016-0069-5)
Supplement: Supplementary file 1 — 10.1007/s13015-016-0069-5 Source code. Source code in an archive format, using tar and bzip2, for all bitpacking implementations of hash tables, based on a modification of the SDSL 2.0 package. Package also includes the benchmarking programs used for timing experiments. This is the same package as provided in our companion paper on bitpacking for enhanced suffix arrays. [file 13015_2016_69_MOESM1_ESM.bz2 › sdsl-lite-modified/benchmark/genome/src/bitpack-speed-test.cpp]

#define _FILE_OFFSET_BITS 64

#include <sdsl/sdsl_concepts.hpp>
#include <sdsl/int_vector.hpp>

#include <sdsl/io.hpp>
#include <sdsl/vectors.hpp>
#include <sdsl/enc_vector_delta0.hpp>
#include <sdsl/coder_elias_gamma.hpp>
#include <sdsl/coder_elias_delta.hpp>
#include <sdsl/coder_fibonacci.hpp>

#include <sdsl/bp64_encv_vector.hpp>
#include <sdsl/bp64_encc_vector.hpp>
#include <sdsl/bp32_encc_vector.hpp>

#include <string>
#include <chrono>

#include <stdlib.h>		// For rand()
#include <sys/stat.h>

using namespace sdsl;
using namespace std;
using namespace std::chrono;

#define S(x) #x
#define SX(x) S(x)


#define NMETHODS 7

/*               1234567 */ 
#define NTRIALS 10000000

#define BUFSIZE 100

/* Adapted from public domain code by Bob Stout and Mark Kamradt */
static char *
commafmt (uint64_t N) {
  char *string, *buffer;
  int len, posn = 1;
  char *ptr, *start;

  buffer = (char *) calloc(BUFSIZE+1,sizeof(char));
  start = ptr = &(buffer[BUFSIZE]);
  buffer[BUFSIZE] = '\0';

  if (N == 0UL) {
    *--ptr = '0';
  } else {
    while (N > 0UL) {
      *--ptr = (char)((N % 10UL) + '0');
      N /= 10UL;
      if (N > 0UL) {
	if ((posn % 3) == 0) {
	  *--ptr = ',';
	}
      }
      posn++;
    }
  }

  len = start - ptr;		/* Not including terminal '\0'. */
  string = (char *) calloc(len+1,sizeof(char));
  memcpy(string,ptr,len+1);
  free(buffer);
  return string;
}


/* Accounts for accessing each trial and computing the checksum */
static void
base_time_measurement (unsigned int *indices) {
  uint32_t checksum = 0;

  auto start = high_resolution_clock::now();
  for (int i = 0; i < NTRIALS; i++) {
    checksum += indices[i];
  }

  auto stop = high_resolution_clock::now();
  cout << "# " SX(BITPACK_BASE) "_TIME = " << duration_cast<milliseconds>(stop-start).count()/(double)1000 << endl;
  cout << "# " SX(BITPACK_BASE) "_NS_PER_TRIAL = " << duration_cast<nanoseconds>(stop-start).count()/(double)NTRIALS << endl;
  cout << "# " SX(BITPACK_BASE) "_CHECKSUM = " << checksum << endl;
  cout << endl;

  return;
}


/* Uncompressed */
static void
sdsl_int_vector_test (int_vector<> &a, unsigned int *indices) {
  uint32_t checksum = 0;

  auto start = high_resolution_clock::now();
  for (int i = 0; i < NTRIALS; i++) {
    checksum += a[indices[i]];
  }

  auto stop = high_resolution_clock::now();
  cout << "# " SX(BITPACK_INT_VECTOR) "_TIME = " << duration_cast<milliseconds>(stop-start).count()/(double)1000 << endl;
  cout << "# " SX(BITPACK_INT_VECTOR) "_NS_PER_TRIAL = " << duration_cast<nanoseconds>(stop-start).count()/(double)NTRIALS << endl;
  cout << "# " SX(BITPACK_INT_VECTOR) "_BYTES = " << commafmt(size_in_bytes(a)) << endl;
  cout << "# " SX(BITPACK_INT_VECTOR) "_CHECKSUM = " << checksum << endl;
  cout << endl;

  return;
}


static void
sdsl_elias_gamma_test (int_vector<> &a, unsigned int *indices) {
  uint32_t checksum = 0;

  /* Elias gamma */
  fprintf(stderr,"Creating sdsl gamma vector...");
  enc_vector_delta0<coder::elias_gamma, 64> v(a);
  fprintf(stderr,"done\n");

  auto start = high_resolution_clock::now();
  for (int i = 0; i < NTRIALS; i++) {
    checksum += v[indices[i]];
  }

  auto stop = high_resolution_clock::now();
  cout << "# " SX(BITPACK_SDSL_GAMMA) "_TIME = " << duration_cast<milliseconds>(stop-start).count()/(double)1000 << endl;
  cout << "# " SX(BITPACK_SDSL_GAMMA) "_NS_PER_TRIAL = " << duration_cast<nanoseconds>(stop-start).count()/(double)NTRIALS << endl;
  cout << "# " SX(BITPACK_SDSL_GAMMA) "_BYTES = " << commafmt(size_in_bytes(v)) << endl;
  //std::ofstream out("out.html");
  //sdsl::write_structure<HTML_FORMAT>(v, out);
  cout << "# " SX(BITPACK_SDSL_GAMMA) "_CHECKSUM = " << checksum << endl;
  cout << endl;

  return;
}

static void
sdsl_elias_delta_test (int_vector<> &a, unsigned int *indices) {
  uint32_t checksum = 0;

  /* Elias delta */
  fprintf(stderr,"Creating sdsl delta vector...");
  enc_vector_delta0<coder::elias_delta, 64> v(a);
  fprintf(stderr,"done\n");

  auto start = high_resolution_clock::now();
  for (int i = 0; i < NTRIALS; i++) {
    checksum += v[indices[i]];
  }

  auto stop = high_resolution_clock::now();
  cout << "# " SX(BITPACK_SDSL_DELTA) "_TIME = " << duration_cast<milliseconds>(stop-start).count()/(double)1000 << endl;
  cout << "# " SX(BITPACK_SDSL_DELTA) "_NS_PER_TRIAL = " << duration_cast<nanoseconds>(stop-start).count()/(double)NTRIALS << endl;
  cout << "# " SX(BITPACK_SDSL_DELTA) "_BYTES = " << commafmt(size_in_bytes(v)) << endl;
  cout << "# " SX(BITPACK_SDSL_DELTA) "_CHECKSUM = " << checksum << endl;
  cout << endl;

  return;
}


static void
sdsl_fibonacci_test (int_vector<> &a, unsigned int *indices) {
  uint32_t checksum = 0;

  /* Fibonacci */
  fprintf(stderr,"Creating sdsl fibonacci vector...");
  enc_vector_delta0<coder::fibonacci, 64> v(a);
  fprintf(stderr,"done\n");

  auto start = high_resolution_clock::now();
  for (int i = 0; i < NTRIALS; i++) {
    checksum += v[indices[i]];
  }

  auto stop = high_resolution_clock::now();
  cout << "# " SX(BITPACK_SDSL_FIBONACCI) "_TIME = " << duration_cast<milliseconds>(stop-start).count()/(double)1000 << endl;
  cout << "# " SX(BITPACK_SDSL_FIBONACCI) "_NS_PER_TRIAL = " << duration_cast<nanoseconds>(stop-start).count()/(double)NTRIALS << endl;
  cout << "# " SX(BITPACK_SDSL_FIBONACCI) "_BYTES = " << commafmt(size_in_bytes(v)) << endl;
  cout << "# " SX(BITPACK_SDSL_FIBONACCI) "_CHECKSUM = " << checksum << endl;
  cout << endl;

  return;
}


static void
bp64_encv_test (int_vector<> &a, unsigned int *indices) {
  uint32_t checksum = 0;

  fprintf(stderr,"Creating bp64_encv vector...");
  bp64_encv_vector v(a);
  fprintf(stderr,"done\n");

  auto start = high_resolution_clock::now();
  for (int i = 0; i < NTRIALS; i++) {
    checksum += v[indices[i]];
  }

  auto stop = high_resolution_clock::now();
  cout << "# " SX(BITPACK_BP64_ENCV) "_TIME = " << duration_cast<milliseconds>(stop-start).count()/(double)1000 << endl;
  cout << "# " SX(BITPACK_BP64_ENCV) "_NS_PER_TRIAL = " << duration_cast<nanoseconds>(stop-start).count()/(double)NTRIALS << endl;
  cout << "# " SX(BITPACK_BP64_ENCV) "_BYTES = " << commafmt(v.size_in_bytes) << endl;
  cout << "# " SX(BITPACK_BP64_ENCV) "_CHECKSUM = " << checksum << endl;
  cout << endl;

  return;
}


static void
bp64_encc_test (int_vector<> &a, unsigned int *indices) {
  uint32_t checksum = 0;

  fprintf(stderr,"Creating bp64_encc vector...");
  bp64_encc_vector v(a);
  fprintf(stderr,"done\n");

  auto start = high_resolution_clock::now();
  for (int i = 0; i < NTRIALS; i++) {
    checksum += v[indices[i]];
  }

  auto stop = high_resolution_clock::now();
  cout << "# " SX(BITPACK_BP64_ENCC) "_TIME = " << duration_cast<milliseconds>(stop-start).count()/(double)1000 << endl;
  cout << "# " SX(BITPACK_BP64_ENCC) "_NS_PER_TRIAL = " << duration_cast<nanoseconds>(stop-start).count()/(double)NTRIALS << endl;
  cout << "# " SX(BITPACK_BP64_ENCC) "_BYTES = " << commafmt(v.size_in_bytes) << endl;
  cout << "# " SX(BITPACK_BP64_ENCC) "_CHECKSUM = " << checksum << endl;
  cout << endl;

  return;
}


static void
bp32_encc_test (int_vector<> &a, unsigned int *indices) {
  uint32_t checksum = 0;

  fprintf(stderr,"Creating bp32_encc vector...");
  bp32_encc_vector v(a);
  fprintf(stderr,"done\n");

  auto start = high_resolution_clock::now();
  for (int i = 0; i < NTRIALS; i++) {
    checksum += v[indices[i]];
  }

  auto stop = high_resolution_clock::now();
  cout << "# " SX(BITPACK_BP32_ENCC) "_TIME = " << duration_cast<milliseconds>(stop-start).count()/(double)1000 << endl;
  cout << "# " SX(BITPACK_BP32_ENCC) "_NS_PER_TRIAL = " << duration_cast<nanoseconds>(stop-start).count()/(double)NTRIALS << endl;
  cout << "# " SX(BITPACK_BP32_ENCC) "_BYTES = " << commafmt(v.size_in_bytes) << endl;
  cout << "# " SX(BITPACK_BP32_ENCC) "_CHECKSUM = " << checksum << endl;
  cout << endl;

  return;
}


static void
permute (int *values, int n) {
  int i, j;
  int temp;

  for (i = 0; i < n; i++) {
    j = rand()/(((double) RAND_MAX + 1)/(double) n);
    temp = values[i];
    values[i] = values[j];
    values[j] = temp;
  }
  return;
}


int
main (int argc, char *argv[]) {
  if (argc < 3) {
    fprintf(stderr,"Usage: bitpack-speed-test filename niter\n");
    fprintf(stderr,"    where filename contains ints in 4-bytes in ascending order\n");
    exit(9);
  }
  int niter = atoi(argv[2]);

  fprintf(stderr,"Loading offsets from file...");
  char *filename = argv[1];
  int_vector<> a;
  load_vector_from_file(a,filename,4);
  fprintf(stderr,"done\n");

  int methods[NMETHODS];
  for (int m = 0; m < NMETHODS; m++) {
    methods[m] = m;
  }

  unsigned int *indices = (unsigned int *) malloc(NTRIALS * sizeof(int));
  for (int iter = 0; iter < niter; iter++) {

    fprintf(stderr,"Making %s trials...",commafmt(NTRIALS));
    for (int i = 0; i < NTRIALS; i++) {
      indices[i] = rand()/(((double) RAND_MAX + 1)/(double) a.size());
    }
    fprintf(stderr,"done\n");

    base_time_measurement(indices);

    permute(methods,NMETHODS);
    for (int m = 0; m < NMETHODS; m++) {
      switch (methods[m]) {
      case 0: sdsl_int_vector_test(a,indices); break;
      case 1: sdsl_elias_gamma_test(a,indices); break;
      case 2: sdsl_elias_delta_test(a,indices); break;
      case 3: sdsl_fibonacci_test(a,indices); break;

      case 4: bp64_encv_test(a,indices); break;
      case 5: bp64_encc_test(a,indices); break;
      case 6: bp32_encc_test(a,indices); break;
      }
    }
  }

  return 0;
}
