# Supplementary material for: Bitpacking techniques for indexing genomes: I. Hash tables
Source: Algorithms Mol Biol. 2016 Apr 18;11:5. doi: 10.1186/s13015-016-0069-5 (PMC4835851; doi:10.1186/s13015-016-0069-5)
Supplement: Supplementary file 1 — 10.1007/s13015-016-0069-5 Source code. Source code in an archive format, using tar and bzip2, for all bitpacking implementations of hash tables, based on a modification of the SDSL 2.0 package. Package also includes the benchmarking programs used for timing experiments. This is the same package as provided in our companion paper on bitpacking for enhanced suffix arrays. [file 13015_2016_69_MOESM1_ESM.bz2 › sdsl-lite-modified/benchmark/genome/src/child-speed-test.cpp]

#define _FILE_OFFSET_BITS 64

#include <sdsl/sdsl_concepts.hpp>
#include <sdsl/int_vector.hpp>
#include <sdsl/construct.hpp>

#include <sdsl/vectors.hpp>

#include <sdsl/io.hpp>
#include <sdsl/util.hpp>
#include <sdsl/suffix_trees.hpp>
#include <sdsl/bp_support_g.hpp>

#include <sdsl/bp64_vlc_vector.hpp>
#include <sdsl/byte_guide.hpp>
#include <sdsl/genome_discrim.hpp>
#include <sdsl/genome_integrated.hpp>

#include <string>
#include <chrono>

#include <stdlib.h>		// For rand()
#include <sys/stat.h>
#include <stdio.h>

using namespace sdsl;
using namespace std;
using namespace std::chrono;

#define S(x) #x
#define SX(x) S(x)


#define NMETHODS 10

/*               123456 */ 
#define NTRIALS 1000000

#define BUFSIZE 100

/* Adapted from public domain code by Bob Stout and Mark Kamradt */
static char *
commafmt (uint64_t N) {
  char *string, *buffer;
  int len, posn = 1;
  char *ptr, *start;

  buffer = (char *) calloc(BUFSIZE+1,sizeof(char));
  start = ptr = &(buffer[BUFSIZE]);
  buffer[BUFSIZE] = '\0';

  if (N == 0UL) {
    *--ptr = '0';
  } else {
    while (N > 0UL) {
      *--ptr = (char)((N % 10UL) + '0');
      N /= 10UL;
      if (N > 0UL) {
	if ((posn % 3) == 0) {
	  *--ptr = ',';
	}
      }
      posn++;
    }
  }

  len = start - ptr;		/* Not including terminal '\0'. */
  string = (char *) calloc(len+1,sizeof(char));
  memcpy(string,ptr,len+1);
  free(buffer);
  return string;
}


static uint32_t
power (uint32_t base, int exponent) {
  uint32_t result = 1;
  int i;

  for (i = 0; i < exponent; i++) {
    result *= base;
  }
  return result;
}


/* Accounts for accessing each trial and computing the checksum */
static void
base_time_measurement (uint32_t *ivalues, uint32_t *jvalues, char *desired_chars) {
  uint32_t checksum = 0;

  auto start = high_resolution_clock::now();
  for (int i = 0; i < NTRIALS; i++) {
    checksum += ivalues[i] + jvalues[i] + desired_chars[i];
  }

  auto stop = high_resolution_clock::now();
  cout << "# " SX(CHILD_BASE) "_TIME = " << duration_cast<milliseconds>(stop-start).count()/(double)1000 << endl;
  cout << "# " SX(CHILD_BASE) "_NS_PER_TRIAL = " << duration_cast<nanoseconds>(stop-start).count()/(double)NTRIALS << endl;
  cout << "# " SX(CHILD_BASE) "_CHECKSUM = " << checksum << endl;
  cout << endl;

  return;
}


#define decode_up(index,child) index - child[index];
#define decode_down(index,child) child[index] + index + 1
#define decode_next(index,child) child[index] + index + 1


static bool
sdsl_cst_bitcompressed_get_child (uint32_t *l, uint32_t *r, uint32_t parent_id, char desired_char,
				  cst_sada<csa_bitcompressed<>, lcp_bitcompressed<>> &cst) {
  cst_sada<>::node_type parent, child;

  parent = cst.inv_id(parent_id);
  child = cst.child(parent,desired_char);
  if (child == cst.root()) {
    return false;
  } else {
    *l = cst.lb(child);
    *r = cst.rb(child);
    return true;
  }
}

static bool
sdsl_cst_sada_get_child (uint32_t *l, uint32_t *r, uint32_t parent_id, char desired_char,
			 cst_sada<> &cst) {
  cst_sada<>::node_type parent, child;

  parent = cst.inv_id(parent_id);
  child = cst.child(parent,desired_char);
  if (child == cst.root()) {
    return false;
  } else {
    *l = cst.lb(child);
    *r = cst.rb(child);
    return true;
  }
}


static bool
sdsl_cst_sct3_get_child (uint32_t *l, uint32_t *r, uint32_t parent_id, char desired_char,
			 cst_sct3<> &cst) {
  cst_sct3<>::node_type parent, child;

  parent = cst.inv_id(parent_id);
  child = cst.child(parent,desired_char);
  if (child == cst.root()) {
    return false;
  } else {
    *l = cst.lb(child);
    *r = cst.rb(child);
    return true;
  }
}


/* Entering lcp-interval is i..j.  New lcp-interval is l..r. */
static bool
child_uncompressed_get_child (uint32_t *l, uint32_t *r, uint32_t i, uint32_t j,
			      char desired_char, int_vector<> &child, const int_vector<> &lcp,
			      const csa_bitcompressed<> &csa, int_vector<> &text) {
  uint32_t lcp_whole;
  uint32_t nextl, up;
  uint32_t pos;
  char c;

  up = decode_up(j,child);
  if (i < up && up <= j) {
    nextl = up;
  } else {
    nextl = decode_down(i,child);
  }

  lcp_whole = lcp[nextl];

  pos = csa[i] + (lcp_whole);
  c = text[pos];
  if (desired_char < c) {
    return false;
  } else if (desired_char == c) {
    *l = i;
    *r = nextl - 1;
    return true;
  } else {
    /* Skip */
  }

  while (nextl < j && lcp[nextl] == lcp_whole) {
    pos = csa[nextl] + lcp_whole;
    c = text[pos];
    if (desired_char < c) {
      return false;
    } else if (desired_char == c) {
      *l = nextl;
      *r = decode_next(nextl,child) - 1;
      return true;
    } else {
      nextl = decode_next(nextl,child);
    }
  }

  /* Test last child */
  pos = csa[nextl] + lcp_whole;
  c = text[pos];
  if (desired_char == c) {
    *l = nextl;
    *r = j;
    return true;
  } else {
    return false;
  }
}


/* Entering lcp-interval is i..j.  New lcp-interval is l..r. */
static bool
bp64_vlc_get_child (uint32_t *l, uint32_t *r, uint32_t i, uint32_t j,
		    char desired_char, bp64_vlc_vector &v, const int_vector<> &lcp,
		    const csa_bitcompressed<> &csa, int_vector<> &text) {
  uint32_t lcp_whole;
  uint32_t nextl, up;
  uint32_t pos;
  char c;

  up = decode_up(j,v);
  if (i < up && up <= j) {
    nextl = up;
  } else {
    nextl = decode_down(i,v);
  }

  lcp_whole = lcp[nextl];

  pos = csa[i] + (lcp_whole);
  c = text[pos];
  if (desired_char < c) {
    return false;
  } else if (desired_char == c) {
    *l = i;
    *r = nextl - 1;
    return true;
  } else {
    /* Skip */
  }

  while (nextl < j && lcp[nextl] == lcp_whole) {
    pos = csa[nextl] + lcp_whole;
    c = text[pos];
    if (desired_char < c) {
      return false;
    } else if (desired_char == c) {
      *l = nextl;
      *r = decode_next(nextl,v) - 1;
      return true;
    } else {
      nextl = decode_next(nextl,v);
    }
  }

  /* Test last child */
  pos = csa[nextl] + lcp_whole;
  c = text[pos];
  if (desired_char == c) {
    *l = nextl;
    *r = j;
    return true;
  } else {
    return false;
  }
}


static void
sdsl_cst_bitcompressed_test (cst_sada<csa_bitcompressed<>, lcp_bitcompressed<>> &cst, 
			     uint32_t *node_ids, char *desired_chars) {
  int checksum = 0;
  uint32_t l, r;

  auto start = high_resolution_clock::now();
  for (int i = 0; i < NTRIALS; i++) {
    checksum += (int) sdsl_cst_bitcompressed_get_child(&l,&r,node_ids[i],desired_chars[i],cst);
  }

  auto stop = high_resolution_clock::now();
  cout << "# " SX(CHILD_SDSL_CST_BITCOMPRESSED) "_TIME = " << duration_cast<milliseconds>(stop-start).count()/(double)1000 << endl;
  cout << "# " SX(CHILD_SDSL_CST_BITCOMPRESSED) "_NS_PER_TRIAL = " << duration_cast<nanoseconds>(stop-start).count()/(double)NTRIALS << endl;
  cout << "# " SX(CHILD_SDSL_CST_BITCOMPRESSED) "_BYTES = " << commafmt(size_in_bytes(cst) - size_in_bytes(cst.csa) - size_in_bytes(cst.lcp)) << endl;
  cout << "# " SX(CHILD_SDSL_CST_BITCOMPRESSED) "_CHECKSUM = " << checksum << endl;
  cout << endl;

  return;
}


static void
sdsl_cst_sada_test (cst_sada<> &cst, uint32_t *node_ids, char *desired_chars) {
  int checksum = 0;
  uint32_t l, r;

  fprintf(stderr,"Starting sdsl_cst_test\n");

  auto start = high_resolution_clock::now();
  for (int i = 0; i < NTRIALS; i++) {
    checksum += (int) sdsl_cst_sada_get_child(&l,&r,node_ids[i],desired_chars[i],cst);
  }

  auto stop = high_resolution_clock::now();
  cout << "# " SX(CHILD_SDSL_CST_SADA) "_TIME = " << duration_cast<milliseconds>(stop-start).count()/(double)1000 << endl;
  cout << "# " SX(CHILD_SDSL_CST_SADA) "_NS_PER_TRIAL = " << duration_cast<nanoseconds>(stop-start).count()/(double)NTRIALS << endl;
  cout << "# " SX(CHILD_SDSL_CST_SADA) "_BYTES = " << commafmt(size_in_bytes(cst) - size_in_bytes(cst.csa) - size_in_bytes(cst.lcp)) << endl;
  cout << "# " SX(CHILD_SDSL_CST_SADA) "_CHECKSUM = " << checksum << endl;
  cout << endl;

  return;
}

static void
sdsl_cst_sct3_test (cst_sct3<> &cst, uint32_t *node_ids, char *desired_chars) {
  int checksum = 0;
  uint32_t l, r;

  fprintf(stderr,"Starting sdsl_cst_sct3_test\n");

  auto start = high_resolution_clock::now();
  for (int i = 0; i < NTRIALS; i++) {
    checksum += (int) sdsl_cst_sct3_get_child(&l,&r,node_ids[i],desired_chars[i],cst);
  }

  auto stop = high_resolution_clock::now();
  cout << "# " SX(CHILD_SDSL_CST_SCT3) "_TIME = " << duration_cast<milliseconds>(stop-start).count()/(double)1000 << endl;
  cout << "# " SX(CHILD_SDSL_CST_SCT3) "_NS_PER_TRIAL = " << duration_cast<nanoseconds>(stop-start).count()/(double)NTRIALS << endl;
  cout << "# " SX(CHILD_SDSL_CST_SCT3) "_BYTES = " << commafmt(size_in_bytes(cst) - size_in_bytes(cst.csa) - size_in_bytes(cst.lcp)) << endl;
  cout << "# " SX(CHILD_SDSL_CST_SCT3) "_CHECKSUM = " << checksum << endl;
  cout << endl;

  return;
}


static void
child_uncompressed_test (int_vector<> &child, const int_vector<> &lcp, const csa_bitcompressed<> &csa, int_vector<> &text,
			 uint32_t *ivalues, uint32_t *jvalues, char *desired_chars) {
  int checksum = 0;
  uint32_t l, r;

  auto start = high_resolution_clock::now();
  for (int i = 0; i < NTRIALS; i++) {
    checksum += (int) child_uncompressed_get_child(&l,&r,ivalues[i],jvalues[i],desired_chars[i],child,lcp,csa,text);
  }

  auto stop = high_resolution_clock::now();
  cout << "# " SX(CHILD_INT_VECTOR) "_TIME = " << duration_cast<milliseconds>(stop-start).count()/(double)1000 << endl;
  cout << "# " SX(CHILD_INT_VECTOR) "_NS_PER_TRIAL = " << duration_cast<nanoseconds>(stop-start).count()/(double)NTRIALS << endl;
  cout << "# " SX(CHILD_INT_VECTOR) "_BYTES = " << commafmt(size_in_bytes(child) /*+ size_in_bytes(lcp)*/ /*+ size_in_bytes(csa)*/) << endl;
  cout << "# " SX(CHILD_INT_VECTOR) "_CHECKSUM = " << checksum << endl;
  cout << endl;

  return;
}

static void
bp64_vlc_test (int_vector<> &child, const int_vector<> &lcp, const csa_bitcompressed<> &csa, int_vector<> &text,
	       uint32_t *ivalues, uint32_t *jvalues, char *desired_chars) {
  int checksum = 0;
  uint32_t l, r;

  fprintf(stderr,"Creating bp64_vlc vector for child...");
  bp64_vlc_vector v(child);
  fprintf(stderr,"done\n");

  auto start = high_resolution_clock::now();
  for (int i = 0; i < NTRIALS; i++) {
    checksum += (int) bp64_vlc_get_child(&l,&r,ivalues[i],jvalues[i],desired_chars[i],v,lcp,csa,text);
  }

  auto stop = high_resolution_clock::now();
  cout << "# " SX(CHILD_BP64_VLC) "_TIME = " << duration_cast<milliseconds>(stop-start).count()/(double)1000 << endl;
  cout << "# " SX(CHILD_BP64_VLC) "_NS_PER_TRIAL = " << duration_cast<nanoseconds>(stop-start).count()/(double)NTRIALS << endl;
  cout << "# " SX(CHILD_BP64_VLC) "_BYTES = " << commafmt(v.size_in_bytes /*+ size_in_bytes(lcp)*/ /*+ size_in_bytes(csa)*/) << endl;
  cout << "# " SX(CHILD_BP64_VLC) "_CHECKSUM = " << checksum << endl;
  cout << endl;

  return;
}


/* Entering lcp-interval is i..j.  New lcp-interval is l..r. */
static bool
byte_guide_get_child (uint32_t *l, uint32_t *r, uint32_t i, uint32_t j,
		      char desired_char, byte_guide &v, const int_vector<> &lcp, const csa_bitcompressed<> &csa, int_vector<> &text) {
  uint32_t lcp_whole;
  uint32_t nextl, up;
  uint32_t pos;
  char c;

  up = decode_up(j,v);
  if (i < up && up <= j) {
    nextl = up;
  } else {
    nextl = decode_down(i,v);
  }

  lcp_whole = lcp[nextl];

  pos = csa[i] + lcp_whole;
  c = text[pos];
  if (desired_char < c) {
    return false;
  } else if (desired_char == c) {
    *l = i;
    *r = nextl - 1;
    return true;
  } else {
    /* Skip */
  }

  while (nextl < j && lcp[nextl] == lcp_whole) {
    pos = csa[nextl] + lcp_whole;
    c = text[pos];
    if (desired_char < c) {
      return false;
    } else if (desired_char == c) {
      *l = nextl;
      *r = decode_next(nextl,v) - 1;
      return true;
    } else {
      nextl = decode_next(nextl,v);
    }
  }

  /* Test last child */
  pos = csa[nextl] + lcp_whole;
  c = text[pos];
  if (desired_char == c) {
    *l = nextl;
    *r = j;
    return true;
  } else {
    return false;
  }
}


static void
byte_guide_test (int_vector<> &child, const int_vector<> &lcp, const csa_bitcompressed<> &csa, int_vector<> &text,
		 uint32_t *ivalues, uint32_t *jvalues, char *desired_chars, int guide_interval) {
  int checksum = 0;
  uint32_t l, r;

  fprintf(stderr,"Creating byte_guide with guide interval %d for child...",guide_interval);
  byte_guide v(child,guide_interval);
  fprintf(stderr,"done\n");

  auto start = high_resolution_clock::now();
  for (int i = 0; i < NTRIALS; i++) {
    checksum += (int) byte_guide_get_child(&l,&r,ivalues[i],jvalues[i],desired_chars[i],v,lcp,csa,text);
  }

  auto stop = high_resolution_clock::now();
  cout << "# " SX(CHILD_BYTE_GUIDE) << guide_interval << "_TIME = " << duration_cast<milliseconds>(stop-start).count()/(double)1000 << endl;
  cout << "# " SX(CHILD_BYTE_GUIDE) << guide_interval << "_NS_PER_TRIAL = " << duration_cast<nanoseconds>(stop-start).count()/(double)NTRIALS << endl;
  cout << "# " SX(CHILD_BYTE_GUIDE) << guide_interval << "_BYTES = " << commafmt(v.size_in_bytes /*+ size_in_bytes(lcp)*/ /*+ size_in_bytes(csa)*/) << endl;
  cout << "# " SX(CHILD_BYTE_GUIDE) << guide_interval << "_CHECKSUM = " << checksum << endl;
  cout << endl;

  return;
}


/* Entering lcp-interval is i..j.  New lcp-interval is l..r. */
static bool
genome_discrim_get_child (uint32_t *l, uint32_t *r, uint32_t i, uint32_t j,
			  char desired_char, byte_guide &child, const int_vector<> &lcp, genome_discrim &discrim) {
  uint32_t lcp_whole;
  uint32_t nextl, up, child_next;
  char c1, c2;


  /* First child */
  up = decode_up(j,child);
  if (i < up && up <= j) {
    nextl = up;
  } else {
    nextl = decode_down(i,child);
  }

  discrim.char_before_and_after(&c1,&c2,nextl);
  if (desired_char < c1) {
    return false;
  } else if (desired_char == c1) {
    *l = i;
    *r = nextl - 1;
    return true;
  } else if (desired_char < c2) {
    /* Because we advance by lcp, c2 is guaranteed to exist */
    return false;
  } else {
    /* Advance to middle children or final child */
    /* Note: Can't check desired_char == c2 yet, because we don't know whether to return decode_next(nextl,child) - 1 or j */
  }

  lcp_whole = lcp[nextl];
  while (nextl < j && lcp[child_next = decode_next(nextl,child)] == lcp_whole) {
    if (desired_char == c2) {
      *l = nextl;
      *r = child_next - 1;
      return true;
    } else {
      nextl = child_next;
      c2 = discrim.char_after(nextl);
      if (desired_char < c2) {
	return false;
      } else {
	/* Advance */
      }
    }
  }

  /* Test last child */
  if (desired_char == c2) {
    *l = nextl;
    *r = j;
    return true;
  } else {
    return false;
  }
}


static void
genome_discrim_test (byte_guide &child, const int_vector<> &lcp, genome_discrim &discrim,
		     uint32_t *ivalues, uint32_t *jvalues, char *desired_chars) {
  int checksum = 0;
  uint32_t l, r;

  auto start = high_resolution_clock::now();
  for (int i = 0; i < NTRIALS; i++) {
    checksum += (int) genome_discrim_get_child(&l,&r,ivalues[i],jvalues[i],desired_chars[i],child,lcp,discrim);
  }

  auto stop = high_resolution_clock::now();
  cout << "# " SX(CHILD_GENOME_DISCRIM) "_TIME = " << duration_cast<milliseconds>(stop-start).count()/(double)1000 << endl;
  cout << "# " SX(CHILD_GENOME_DISCRIM) "_NS_PER_TRIAL = " << duration_cast<nanoseconds>(stop-start).count()/(double)NTRIALS << endl;
  cout << "# " SX(CHILD_GENOME_DISCRIM) "_BYTES = " << commafmt(child.size_in_bytes + discrim.size_in_bytes /*+ size_in_bytes(lcp)*/) << endl;
  cout << "# " SX(CHILD_GENOME_DISCRIM) "_CHECKSUM = " << checksum << endl;
  cout << endl;

  return;
}


#if 0
/* Entering lcp-interval is i..j.  New lcp-interval is l..r. */
static bool
genome_integrated_get_child (uint32_t *l, uint32_t *r, uint32_t i, uint32_t j,
			     char desired_char, genome_integrated &integrated) {
  uint32_t lcp_whole;
  uint32_t nextl, up, child_next;
  char c1, c2;


  /* First child */
  up = integrated.child_up(j);
  if (i < up && up <= j) {
    nextl = up;
  } else {
    nextl = integrated.child_next(i); // really child_down
  }

  integrated.char_before_and_after(&c1,&c2,nextl);
  if (desired_char < c1) {
    return false;
  } else if (desired_char == c1) {
    *l = i;
    *r = nextl - 1;
    return true;
  } else if (desired_char < c2) {
    /* Because we advance by lcp, c2 is guaranteed to exist */
    return false;
  } else {
    /* Advance to middle children or final child */
    /* Note: Can't check desired_char == c2 yet, because we don't know whether to return decode_next(nextl,v) - 1 or j */
  }

  lcp_whole = integrated.lcp(nextl);
  while (nextl < j && integrated.lcp_next(&child_next,nextl) == lcp_whole) {
    if (desired_char == c2) {
      *l = nextl;
      *r = child_next - 1;
      return true;
    } else {
      nextl = child_next;
      c2 = integrated.char_after(nextl);
      if (desired_char < c2) {
	return false;
      } else {
	/* Advance */
      }
    }
  }

  /* Test last child */
  if (desired_char == c2) {
    *l = nextl;
    *r = j;
    return true;
  } else {
    return false;
  }
}


static void
genome_integrated_test (genome_integrated &integrated, size_t discrim_size_in_bytes,
			uint32_t *ivalues, uint32_t *jvalues, char *desired_chars) {
  int checksum = 0;
  uint32_t l, r;

  auto start = high_resolution_clock::now();
  for (int i = 0; i < NTRIALS; i++) {
    checksum += (int) genome_integrated_get_child(&l,&r,ivalues[i],jvalues[i],desired_chars[i],integrated);
  }

  auto stop = high_resolution_clock::now();
  cout << "# " SX(CHILD_GENOME_INTEGRATED) "_TIME = " << duration_cast<milliseconds>(stop-start).count()/(double)1000 << endl;
  cout << "# " SX(CHILD_GENOME_INTEGRATED) "_NS_PER_TRIAL = " << duration_cast<nanoseconds>(stop-start).count()/(double)NTRIALS << endl;
  cout << "# " SX(CHILD_GENOME_INTEGRATED) "_BYTES = " << commafmt(discrim_size_in_bytes) << endl;
  cout << "# " SX(CHILD_GENOME_INTEGRATED) "_CHECKSUM = " << checksum << endl;
  cout << endl;

  return;
}
#endif


#if 0
/*                      87654321 */
#define LOW_TWO_BITS  0x00000003
/*                87654321 */
#define RIGHT_A 0x00000000
#define RIGHT_C 0x00000001
#define RIGHT_G 0x00000002
#define RIGHT_T 0x00000003

static char *
oligo_nt (uint32_t oligo, int indexsize) {
  char *nt = (char *) malloc((indexsize+1)*sizeof(char));
  int i, j;
  uint32_t lowbits;

  j = indexsize-1;
  for (i = 0; i < indexsize; i++) {
    lowbits = oligo & LOW_TWO_BITS;
    switch (lowbits) {
    case RIGHT_A: nt[j] = 'A'; break;
    case RIGHT_C: nt[j] = 'C'; break;
    case RIGHT_G: nt[j] = 'G'; break;
    case RIGHT_T: nt[j] = 'T'; break;
    }
    oligo >>= 2;
    j--;
  }

  nt[indexsize] = '\0';
  return nt;
}

static void
check (cst_sada<csa_bitcompressed<>, lcp_bitcompressed<>> &cst_bitcompressed, cst_sada<> &cst,
       genome_integrated &integrated, uint32_t *oligos, uint32_t *node_ids, uint32_t *ivalues, uint32_t *jvalues,
       char *desired_chars) {
  int result1, result2, result3;
  uint32_t l1, r1, l2, r2, l3, r3;
  char *nt;

  for (int i = 0; i < NTRIALS; i++) {
    result1 = (int) sdsl_cst_bitcompressed_get_child(&l1,&r1,node_ids[i],desired_chars[i],cst_bitcompressed);
    result2 = (int) sdsl_cst_get_child(&l2,&r2,node_ids[i],desired_chars[i],cst);
    result3 = (int) genome_integrated_get_child(&l3,&r3,ivalues[i],jvalues[i],desired_chars[i],integrated);
    if (result1 != result2 || result2 != result3) {
      nt = oligo_nt(oligos[i],12);
      fprintf(stderr,"Failure at trial %d, node_id %u, lcp-interval %u..%u, pattern %s plus %c\n",
	      i,node_ids[i],ivalues[i],jvalues[i],nt,desired_chars[i]);
      fprintf(stderr,"result1 %d (%u..%u), result2 %d (%u..%u), result3 %d (%u..%u)\n",
	      result1,l1,r1,result2,l2,r2,result3,l3,r3);
      abort();
    }
  }

  return;
}
#endif


static void
permute (int *values, int n) {
  int i, j;
  int temp;

  for (i = 0; i < n; i++) {
    j = rand()/(((double) RAND_MAX + 1)/(double) n);
    temp = values[i];
    values[i] = values[j];
    values[j] = temp;
  }
  return;
}


int
main (int argc, char *argv[]) {
  if (argc < 3) {
    fprintf(stderr,"Usage: child-speed-test dbname niter\n");
    fprintf(stderr,"    where dbname refers to the input files\n");
    exit(9);
  }

  int niter = atoi(argv[2]);

  string dir = "sdsl";
  string id = argv[1];		// e.g., DMEL, CHICK, or HG19
  cache_config config(false, dir, id); // points to sdsl/lcp_<id>.sdsl
  char *filename;
  /* int guide_interval = 1024; */

  fprintf(stderr,"Loading sdsl cst_bitcompressed...");
  cst_sada<csa_bitcompressed<>, lcp_bitcompressed<>> cst_bitcompressed;
  filename = (char *) calloc(strlen("sdsl/cst_bitcompressed_") + strlen(id.c_str()) + strlen(".sdsl") + 1,sizeof(char));
  sprintf(filename,"sdsl/cst_bitcompressed_%s.sdsl",id.c_str());
  load_from_file(cst_bitcompressed,filename);
  free(filename);
  fprintf(stderr,"done\n");

  fprintf(stderr,"Loading sdsl cst_sada...");
  cst_sada<> cst_sada_std;
  filename = (char *) calloc(strlen("sdsl/cst_sada_") + strlen(id.c_str()) + strlen(".sdsl") + 1,sizeof(char));
  sprintf(filename,"sdsl/cst_sada_%s.sdsl",id.c_str());
  load_from_file(cst_sada_std,filename);
  free(filename);
  fprintf(stderr,"done\n");

  fprintf(stderr,"Loading sdsl cst_sct3...");
  cst_sct3<> cst_sct3_std;
  filename = (char *) calloc(strlen("sdsl/cst_sct3_") + strlen(id.c_str()) + strlen(".sdsl") + 1,sizeof(char));
  sprintf(filename,"sdsl/cst_sct3_%s.sdsl",id.c_str());
  load_from_file(cst_sct3_std,filename);
  free(filename);
  fprintf(stderr,"done\n");

  fprintf(stderr,"Loading sdsl lcp...");
  lcp_bitcompressed<> lcp;
  filename = (char *) calloc(strlen("sdsl/lcp_") + strlen(id.c_str()) + strlen(".sdsl") + 1,sizeof(char));
  sprintf(filename,"sdsl/lcp_%s.sdsl",id.c_str());
  load_from_file(lcp,filename);
  free(filename);
  fprintf(stderr,"done\n");

  fprintf(stderr,"Loading child...");
  int_vector<> child;
  filename = (char *) calloc(strlen("data/") + strlen(id.c_str()) + strlen(".child") + 1,sizeof(char));
  sprintf(filename,"data/%s.child",id.c_str());
  load_vector_from_file(child,filename,4);
  free(filename);
  fprintf(stderr,"done\n");

  fprintf(stderr,"Loading text...");
  int_vector<> text;
  filename = (char *) calloc(strlen("data/") + strlen(id.c_str()) + strlen(".text") + 1,sizeof(char));
  sprintf(filename,"data/%s.text",id.c_str());
  load_vector_from_file(text,filename,1);
  free(filename);
  append_zero_symbol(text);
  fprintf(stderr,"done\n");

  int guide_interval = 1024;
  fprintf(stderr,"Creating byte_guide with guide interval %d for child...",guide_interval);
  byte_guide child_byte(child,guide_interval);
  fprintf(stderr,"done\n");

  fprintf(stderr,"Creating genome_discrim...");
  /* Cannot use cst_bitcompressed.lcp */
  genome_discrim discrim(cst_bitcompressed.csa,lcp.data(),text);
  size_t discrim_size_in_bytes = child_byte.size_in_bytes + discrim_size_in_bytes;
  fprintf(stderr,"done\n");

  fprintf(stderr,"Creating genome_integrated...");
  /* Cannot use cst_bitcompressed.lcp */
  genome_integrated integrated(cst_bitcompressed.csa,lcp.data(),child,text,
			       /*lcp_guide_interval*/1024,/*child_guide_interval*/1024);
  fprintf(stderr,"done\n");

#if 0
  fprintf(stderr,"Creating byte_guide (with guide_interval of %d) vector for lcp...",guide_interval);
  byte_guide lcp_guide(lcp,guide_interval);
  fprintf(stderr,"done\n");
#endif

  fprintf(stderr,"Making %s trials...",commafmt(NTRIALS));
  uint32_t *ivalues, *jvalues;
  char *desired_chars;
  int indexsize = 12;
  uint32_t oligospace, oligo;

  int_vector<> lcpindex;
  filename = (char *) calloc(strlen("data/") + strlen(id.c_str()) + strlen(".lcpindex12") + 1,sizeof(char));
  sprintf(filename,"data/%s.lcpindex12",id.c_str());
  load_vector_from_file(lcpindex,filename,4);
  free(filename);


  int methods[NMETHODS];
  for (int m = 0; m < NMETHODS; m++) {
    methods[m] = m;
  }

  /* uint32_t *oligos = (uint32_t *) malloc(NTRIALS * sizeof(uint32_t)); */
  uint32_t *sada_node_ids = (uint32_t *) malloc(NTRIALS * sizeof(uint32_t));
  uint32_t *sct3_node_ids = (uint32_t *) malloc(NTRIALS * sizeof(uint32_t));
  ivalues = (uint32_t *) malloc(NTRIALS * sizeof(uint32_t));
  jvalues = (uint32_t *) malloc(NTRIALS * sizeof(uint32_t));
  desired_chars = (char *) malloc(NTRIALS * sizeof(char));
  cst_sada<>::node_type v1;
  cst_sct3<>::node_type v2;
  
  oligospace = power(4,indexsize);

  for (int iter = 0; iter < niter; iter++) {
    fprintf(stderr,"Making %s trials...",commafmt(NTRIALS));
    for (int i = 0; i < NTRIALS; i++) {
      oligo = rand()/(((double) RAND_MAX + 1)/(double) oligospace);
      ivalues[i] = lcpindex[2*oligo];
      jvalues[i] = lcpindex[2*oligo + 1] - 1; // Because interleaved writes r+1 to maintain monotonicity
      while (ivalues[i] >= jvalues[i]) {
	/* If i >= j, we would not need to look for a child */
	oligo = rand()/(((double) RAND_MAX + 1)/(double) oligospace);
	ivalues[i] = lcpindex[2*oligo];
	jvalues[i] = lcpindex[2*oligo + 1] - 1; // Because interleaved writes r+1 to maintain monotonicity
      }
      /* oligos[i] = oligo; */

      v1 = cst_sada_std.node(ivalues[i],jvalues[i]);
#if 0
      if (cst_sada_std.lb(v) != ivalues[i] || cst_sada_std.rb(v) != jvalues[i]) {
	cout << "[" << cst_sada_std.lb(v) << "," << cst_sada_std.rb(v) << "]" << endl;
	cout << "(" << ivalues[i] << "," << jvalues[i] << ")" << endl;
	char *nt = oligo_nt(oligos[i],/*indexsize*/12);
	cout << nt << endl;
	abort();
      }
#endif
      sada_node_ids[i] = cst_sada_std.id(v1);

      v2 = cst_sct3_std.node(ivalues[i],jvalues[i]);
      sct3_node_ids[i] = cst_sct3_std.id(v2);

      switch (rand() % 4) {
      case 0: desired_chars[i] = 'A'; break;
      case 1: desired_chars[i] = 'C'; break;
      case 2: desired_chars[i] = 'G'; break;
      case 3: desired_chars[i] = 'T'; break;
      }
    }
    fprintf(stderr,"done\n");

    base_time_measurement(ivalues,jvalues,desired_chars);

    // check(cst_bitcompressed,cst,integrated,oligos,node_ids,ivalues,jvalues,desired_chars);

    permute(methods,NMETHODS);
    for (int m = 0; m < NMETHODS; m++) {
      switch (methods[m]) {
      case 0: sdsl_cst_bitcompressed_test(cst_bitcompressed,sada_node_ids,desired_chars); break;
      case 1: sdsl_cst_sada_test(cst_sada_std,sada_node_ids,desired_chars); break;
      case 2: sdsl_cst_sct3_test(cst_sct3_std,sct3_node_ids,desired_chars); break;
      case 3: child_uncompressed_test(child,lcp.data(),cst_bitcompressed.csa,text,ivalues,jvalues,desired_chars); break;
      case 4: bp64_vlc_test(child,lcp.data(),cst_bitcompressed.csa,text,ivalues,jvalues,desired_chars); break;
      case 5: byte_guide_test(child,lcp.data(),cst_bitcompressed.csa,text,ivalues,jvalues,desired_chars,/*guide_interval*/0); break;
      case 6: byte_guide_test(child,lcp.data(),cst_bitcompressed.csa,text,ivalues,jvalues,desired_chars,/*guide_interval*/64); break;
      case 7: byte_guide_test(child,lcp.data(),cst_bitcompressed.csa,text,ivalues,jvalues,desired_chars,/*guide_interval*/256); break;
      case 8: byte_guide_test(child,lcp.data(),cst_bitcompressed.csa,text,ivalues,jvalues,desired_chars,/*guide_interval*/1024); break;
      case 9: genome_discrim_test(child_byte,lcp.data(),discrim,ivalues,jvalues,desired_chars); break;
	/* Not testing genome_integrated, because we are using uncompressed lcp here, and genome_integrated uses byte_guide for lcp */
      }
    }
  }

  return 0;
}
