# Supplementary material for: Bitpacking techniques for indexing genomes: I. Hash tables
Source: Algorithms Mol Biol. 2016 Apr 18;11:5. doi: 10.1186/s13015-016-0069-5 (PMC4835851; doi:10.1186/s13015-016-0069-5)
Supplement: Supplementary file 2 — 10.1007/s13015-016-0069-5 Source code for constructing benchmarks. Source code in an archive format, using tar and bzip2, for users to generate their own benchmarks for any genomic text in FASTA format. This is the same package as provided in our companion paper on bitpacking for enhanced suffix arrays. [file 13015_2016_69_MOESM2_ESM.bz2]

Archive with 133 entries (128 files):
- genomic-benchmark-build-2016-02-26
- genomic-benchmark-build-2016-02-26/util
- genomic-benchmark-build-2016-02-26/util/md_coords.pl.in
- genomic-benchmark-build-2016-02-26/util/gmap_process.pl.in
- genomic-benchmark-build-2016-02-26/util/Makefile.in
- genomic-benchmark-build-2016-02-26/util/benchmark_build.pl.in
- genomic-benchmark-build-2016-02-26/util/Makefile.am
- genomic-benchmark-build-2016-02-26/util/fa_coords.pl.in
- genomic-benchmark-build-2016-02-26/configure
- genomic-benchmark-build-2016-02-26/INSTALL
- genomic-benchmark-build-2016-02-26/configure.ac
- genomic-benchmark-build-2016-02-26/config.site
- genomic-benchmark-build-2016-02-26/ChangeLog
- genomic-benchmark-build-2016-02-26/COPYING
- genomic-benchmark-build-2016-02-26/VERSION
- genomic-benchmark-build-2016-02-26/README
- genomic-benchmark-build-2016-02-26/Makefile.in
- genomic-benchmark-build-2016-02-26/aclocal.m4
- genomic-benchmark-build-2016-02-26/acinclude.m4
- genomic-benchmark-build-2016-02-26/src
- genomic-benchmark-build-2016-02-26/src/segmentpos.h
- genomic-benchmark-build-2016-02-26/src/univinterval.h
- genomic-benchmark-build-2016-02-26/src/iit-write-univ.c
- genomic-benchmark-build-2016-02-26/src/iitdef.h
- genomic-benchmark-build-2016-02-26/src/uintlist.c
- genomic-benchmark-build-2016-02-26/src/except.c
- genomic-benchmark-build-2016-02-26/src/fopen.h
- genomic-benchmark-build-2016-02-26/src/config.h.in
- genomic-benchmark-build-2016-02-26/src/indexdb-write.h
- genomic-benchmark-build-2016-02-26/src/univinterval.c
- genomic-benchmark-build-2016-02-26/src/mode.h
- genomic-benchmark-build-2016-02-26/src/compress-write.h
- genomic-benchmark-build-2016-02-26/src/compress-write.c
- genomic-benchmark-build-2016-02-26/src/separator.h
- genomic-benchmark-build-2016-02-26/src/indexdbdef.h
- genomic-benchmark-build-2016-02-26/src/table.c
- genomic-benchmark-build-2016-02-26/src/complement.h
- genomic-benchmark-build-2016-02-26/src/genome_hr.h
- genomic-benchmark-build-2016-02-26/src/table.h
- genomic-benchmark-build-2016-02-26/src/genome-write.h
- genomic-benchmark-build-2016-02-26/src/except.h
- genomic-benchmark-build-2016-02-26/src/uintlist.h
- genomic-benchmark-build-2016-02-26/src/list.h
- genomic-benchmark-build-2016-02-26/src/iit-write-univ.h
- genomic-benchmark-build-2016-02-26/src/chrom.c
- genomic-benchmark-build-2016-02-26/src/segmentpos.c
- genomic-benchmark-build-2016-02-26/src/types.h
- genomic-benchmark-build-2016-02-26/src/genome.h
- genomic-benchmark-build-2016-02-26/src/iit-read-univ.c
- genomic-benchmark-build-2016-02-26/src/interval.c
- genomic-benchmark-build-2016-02-26/src/stopwatch.c
- genomic-benchmark-build-2016-02-26/src/mem.h
- genomic-benchmark-build-2016-02-26/src/genomicpos.c
- genomic-benchmark-build-2016-02-26/src/bitpack64-write.h
- genomic-benchmark-build-2016-02-26/src/interval.h
- genomic-benchmark-build-2016-02-26/src/access.h
- genomic-benchmark-build-2016-02-26/src/bool.h
- genomic-benchmark-build-2016-02-26/src/Makefile.in
- genomic-benchmark-build-2016-02-26/src/stopwatch.h
- genomic-benchmark-build-2016-02-26/src/intlist.h
- genomic-benchmark-build-2016-02-26/src/assert.c
- genomic-benchmark-build-2016-02-26/src/mem.c
- genomic-benchmark-build-2016-02-26/src/gmapindex.c
- genomic-benchmark-build-2016-02-26/src/chrom.h
- genomic-benchmark-build-2016-02-26/src/indexdb-write.c
- genomic-benchmark-build-2016-02-26/src/assert.h
- genomic-benchmark-build-2016-02-26/src/genome-write.c
- genomic-benchmark-build-2016-02-26/src/genomicpos.h
- genomic-benchmark-build-2016-02-26/src/saca-k.c
- genomic-benchmark-build-2016-02-26/src/littleendian.c
- genomic-benchmark-build-2016-02-26/src/bigendian.h
- genomic-benchmark-build-2016-02-26/src/tableuint.h
- genomic-benchmark-build-2016-02-26/src/list.c
- genomic-benchmark-build-2016-02-26/src/Makefile.am
- genomic-benchmark-build-2016-02-26/src/bigendian.c
- genomic-benchmark-build-2016-02-26/src/listdef.h
- genomic-benchmark-build-2016-02-26/src/popcount.h
- genomic-benchmark-build-2016-02-26/src/chrnum.h
- genomic-benchmark-build-2016-02-26/src/littleendian.h
- genomic-benchmark-build-2016-02-26/src/tableuint8.c
- genomic-benchmark-build-2016-02-26/src/saca-k.h
- genomic-benchmark-build-2016-02-26/src/intlist.c
- genomic-benchmark-build-2016-02-26/src/genome.c
- genomic-benchmark-build-2016-02-26/src/bitpack64-write.c
- genomic-benchmark-build-2016-02-26/src/tableuint8.h
- genomic-benchmark-build-2016-02-26/src/intlistdef.h
- genomic-benchmark-build-2016-02-26/src/access.c
- genomic-benchmark-build-2016-02-26/src/sarray-write.h
- genomic-benchmark-build-2016-02-26/src/popcount.c
- genomic-benchmark-build-2016-02-26/src/sarray-write.c
- genomic-benchmark-build-2016-02-26/src/iit-read-univ.h
- genomic-benchmark-build-2016-02-26/src/tableuint.c
- genomic-benchmark-build-2016-02-26/src/genome_hr.c
- genomic-benchmark-build-2016-02-26/config
- genomic-benchmark-build-2016-02-26/config/ax_check_compile_flag.m4
- genomic-benchmark-build-2016-02-26/config/install-sh
- genomic-benchmark-build-2016-02-26/config/expand.m4
- genomic-benchmark-build-2016-02-26/config/config.sub
- genomic-benchmark-build-2016-02-26/config/struct-stat64.m4
- genomic-benchmark-build-2016-02-26/config/acx_mmap_variable.m4
- genomic-benchmark-build-2016-02-26/config/acx_mmap_fixed.m4
- genomic-benchmark-build-2016-02-26/config/acx_pthread.m4
- genomic-benchmark-build-2016-02-26/config/ltsugar.m4
- genomic-benchmark-build-2016-02-26/config/mmap-flags.m4
- genomic-benchmark-build-2016-02-26/config/ltversion.m4
- genomic-benchmark-build-2016-02-26/config/ltoptions.m4
- genomic-benchmark-build-2016-02-26/config/libtool.m4
- genomic-benchmark-build-2016-02-26/config/ax_ext.m4
- genomic-benchmark-build-2016-02-26/config/sse2_shift_defect.m4
- genomic-benchmark-build-2016-02-26/config/lt~obsolete.m4
- genomic-benchmark-build-2016-02-26/config/pagesize.m4
- genomic-benchmark-build-2016-02-26/config/ax_gcc_x86_cpuid.m4
- genomic-benchmark-build-2016-02-26/config/perl.m4
- genomic-benchmark-build-2016-02-26/config/fopen.m4
- genomic-benchmark-build-2016-02-26/config/config.guess
- genomic-benchmark-build-2016-02-26/config/compile
- genomic-benchmark-build-2016-02-26/config/asm-bsr.m4
- genomic-benchmark-build-2016-02-26/config/madvise-flags.m4
- genomic-benchmark-build-2016-02-26/config/builtin.m4
- genomic-benchmark-build-2016-02-26/config/ltmain.sh
- genomic-benchmark-build-2016-02-26/config/missing
- genomic-benchmark-build-2016-02-26/config/depcomp
- genomic-benchmark-build-2016-02-26/share
- genomic-benchmark-build-2016-02-26/share/dmel-timing-lcp.sh
- genomic-benchmark-build-2016-02-26/share/Makefile.in
- genomic-benchmark-build-2016-02-26/share/dmel-timing-child.sh
- genomic-benchmark-build-2016-02-26/share/dmel-timing-hashtable.sh
- genomic-benchmark-build-2016-02-26/share/Makefile.am
- genomic-benchmark-build-2016-02-26/share/dmel-timing-nextp.sh
- genomic-benchmark-build-2016-02-26/Makefile.am
- genomic-benchmark-build-2016-02-26/NEWS
- genomic-benchmark-build-2016-02-26/AUTHORS
- genomic-benchmark-build-2016-02-26/NOTICE
