# Supplementary material for: Bitpacking techniques for indexing genomes: I. Hash tables
Source: Algorithms Mol Biol. 2016 Apr 18;11:5. doi: 10.1186/s13015-016-0069-5 (PMC4835851; doi:10.1186/s13015-016-0069-5)
Supplement: Supplementary file 2 — 10.1007/s13015-016-0069-5 Source code for constructing benchmarks. Source code in an archive format, using tar and bzip2, for users to generate their own benchmarks for any genomic text in FASTA format. This is the same package as provided in our companion paper on bitpacking for enhanced suffix arrays. [file 13015_2016_69_MOESM2_ESM.bz2 › genomic-benchmark-build-2016-02-26/util/md_coords.pl.in]

#! @PERL@
# $Id: md_coords.pl.in,v 1.19 2010-07-21 21:51:57 twu Exp $

#$package_version = "@PACKAGE_VERSION@";

use warnings;

use IO::File;
undef($opt_9);			# debug mode

undef($opt_c);			# Columns
undef($opt_o);			# Output file
use Getopt::Std;
getopts("9c:o:");

# Usage: md_coords [-o <outfile>] <mdfile>

$mdfile = $ARGV[0];
if (!defined($outfile = $opt_o)) {
  $outfile = "coords.txt";
  $strainfile = "strains.txt";
} elsif ($outfile =~ /coords\.(\S+)/) {
  $genome = $1;
  $strainfile = "strains.$genome";
}

$flags = "";
$flags .= "-o $outfile";

if (defined($opt_c)) {
  ($contigcol,$chrcol,$chrstartcol,$chrendcol,$dircol,$straincol) = split ",",$opt_c;
} else {
  ($ncols,$examples,$maxwidth) = show_lines($mdfile);
  ($contigcol,$chrcol,$chrstartcol,$chrendcol,$dircol,$straincol,$include_unmapped_p) = grok_columns($ncols,$examples,$maxwidth,$mdfile);
}
$flags .= " -c $contigcol,$chrcol,$chrstartcol,$chrendcol,$dircol,$straincol";

($altstrainp,$strains,$refstrain) = find_reference_strain($mdfile,$straincol);
$nstrains = $#{$strains} + 1;
if ($nstrains > 1 && $altstrainp == 1) {
  $firstpass = parse_md_file($mdfile,$contigcol,$chrcol,$chrstartcol,$chrendcol,$dircol,$straincol,
			     $altstrainp,$refstrain);
  ($altstrains,$separate_chromosome,$treat_as_reference) = check_strains($mdfile,$chrcol,$chrstartcol,$chrendcol,
									 $straincol,$altstrainp,$refstrain,$firstpass);
  $naltstrains = $#{$altstrains} + 1;
  if ($naltstrains == 0) {
    # print STDOUT "No alternate strains\n";
    $altstrainp = 0;
  } else {
    print STDOUT "Remaining non-reference strains: " . join(", ",@ {$altstrains}) . "\n";
    print STDOUT "Would you like to rename any of these strains for GMAP?\n";
    if (input_yn("n") == 1) {
      rename_strains($altstrains);
    }
  }
}


$output = parse_md_file($mdfile,$contigcol,$chrcol,$chrstartcol,$chrendcol,$dircol,$straincol,
			$altstrainp,$refstrain,$include_unmapped_p,$separate_chromosome,$treat_as_reference);
if ($#{$output} < 0) {
  printf STDOUT "Error: No contigs were read in.\n";
  exit(9);
}

$OUT = new IO::File(">$outfile") or die "Cannot write to file $outfile";
print $OUT "# Reference strain: $refstrain\n";
print $OUT "# To rename a chromosome, edit each occurrence of that chromosome in the gmap_coordinates\n";
print $OUT "# The strain column has information copied from NCBI md files, but is not otherwise used by gmap_setup\n";
print $OUT "# To exclude a contig, place a '#' sign at the beginning of the line\n";
print $OUT "#contig" . "\t" . "gmap_coordinates" . "\t" . "strain\n";
foreach $string (@ {$output}) {
  print $OUT $string;
}
close($OUT);

print STDOUT "\n";

if ($outfile =~ /coords\.(\S+)/) {
  $genome = $1;
  $makefile = "Makefile.$genome";
} else {
  $makefile = "Makefile";
}

print STDOUT "============================================================\n";
print STDOUT "Contig mapping information has been written to file $outfile\n";
print STDOUT "You should look at this file, and edit it if necessary.\n\n";

print STDOUT "Then you should proceed by running\n";
if ($outfile =~ /coords\.(\S+)/) {
  $genome = $1;

  print STDOUT "    make -f Makefile.$genome gmapdb\n";
} else {
  print STDOUT "    make gmapdb\n";
}
print STDOUT "============================================================\n";

exit;


#sub print_strain {
#  my ($FP, $strain) = @_;
#
#  if (defined($newname{$strain})) {
#    print $FP $newname{$strain};
#  } else {
#    print $FP $strain;
#  }
#  return;
#}


sub extract_chr {
  my ($chrfield) = @_;

  if ($chrfield =~ /(\S+)\|/) {
    $chr = $1 . "U";
    $mappedp = 0;
  } else {
    $chr = $chrfield;
    $mappedp = 1;
  }

  return ($chr, $mappedp);
}


sub parse_md_file {
  my ($mdfile, $contigcol, $chrcol, $chrstartcol, $chrendcol, $dircol, $straincol,
      $altstrainp, $refstrain, $include_unmapped_p, $separate_chromosome, $treat_as_reference) = @_;
  my ($FP, $line, $dir, $strain);
  my @output = ();
  my %chrend = ();		# Need to reset, in case this procedure is run again

  $FP = new IO::File("$mdfile") or die "Can't open file $mdfile";
  while (defined($line = <$FP>)) {
    if ($line =~ /^\#/) {
      # Skip
    } else {
      $line =~ s/\r\n/\n/;
      chop $line;
      @fields = split /\t/,$line;
      if (!defined($contig = $fields[$contigcol-1])) {
	die "Can't parse contig in $line";
      }

      $dir = $fields[$dircol-1];
      if (!defined($dir)) {
	print STDERR "No direction for contig $contig.  Treating as forward.\n";
	$dir = "+";
      }

      $strain = $fields[$straincol-1];
      if (!defined($strain)) {
	print STDERR "No strain in line $line.  Treating as reference strain.\n";
	$strain = $refstrain;
      } elsif (defined($treat_as_reference) && defined($ {$treat_as_reference}{$strain})) {
	$strain = $refstrain;
      }

      if (defined($separate_chromosome) && defined($newchr = $ {$separate_chromosome}{$strain})) {
	$chr = $newchr;
	$mappedp = 1;
      } else {
	($chr,$mappedp) = extract_chr($fields[$chrcol-1]);
      }

      if ($mappedp == 0) {
	$seglength = $fields[$chrendcol-1]-$fields[$chrstartcol-1]+1;
	if (!defined($chrend{$chr})) {
	  $chrend{$chr} = 0;
	}
	$chrstart = $chrend{$chr} + 1;
	$chrend = $chrend{$chr} + $seglength;
	$chrend{$chr} = $chrend;

      } else {
	$chrstart = $fields[$chrstartcol-1];
	$chrend = $fields[$chrendcol-1];
      }	
      if ($dir eq "+" || $dir eq "0") {
	$chrinfo = "$chr:$chrstart..$chrend";
      } elsif ($dir eq "-") {
	$chrinfo = "$chr:$chrend..$chrstart";
      } else {
	print STDERR "Cannot understand direction $dir for contig $contig.  Treating as +\n";
	$chrinfo = "$chr:$chrstart..$chrend";
      }

      if (!defined($chr)) {
	# Skip
      } elsif ($chrend == $chrstart) {
	# Skip
      } elsif (!defined($strain)) {
	# Shouldn't get here
	$string = "$contig\t$chrinfo{$contig}\t\n";
	if ($mappedp == 0 && $include_unmapped_p == 0) {
	    push @output,"#" . $string;
	} else {
	    push @output,$string;
	}
      } elsif (!defined($refstrain)) {
	$string = "$contig\t$chrinfo\t\n";
	if ($mappedp == 0 && $include_unmapped_p == 0) {
	    push @output,"#" . $string;
	} else {
	    push @output,$string;
	}
      } elsif ($altstrainp == 0 && $strain ne $refstrain) {
	if (defined($newname{$strain})) {
	  $string = "$contig\t$chrinfo\t$newname{$strain}\n";
	} else {
	  $string = "$contig\t$chrinfo\t$strain\n";
	}
	push @output,"#" . $string;
      } else {
	if (defined($newname{$strain})) {
	  $string = "$contig\t$chrinfo\t$newname{$strain}\n";
	} else {
	  $string = "$contig\t$chrinfo\t$strain\n";
	}
	if ($mappedp == 0 && $include_unmapped_p == 0) {
	    push @output,"#" . $string;
	} else {
	    push @output,$string;
	}
      }
    }
  }

  close($FP);

  return \@output;
}


sub show_lines {
  my ($mdfile) = @_;
  my @lines = ();
  my @examples = ();
  my $ncols = 0;
  my $lineno = 1;

  $FP = new IO::File("$mdfile") or die "Cannot open file $mdfile";
  while (defined($line = <$FP>)) {
    if ($line =~ /^\#/) {
      # Skip
    } else {
      $line =~ s/\r\n/\n/;
      chop $line;
      push @lines,$line;
      @fields = split /\t/,$line;
      if ($#fields+1 > $ncols) {
	if ($ncols != 0) {
	  printf STDERR ("Warning: Line number $lineno has %d cols, but previous lines had %d cols\n",$#fields+1,$ncols);
	}
	$ncols = $#fields+1;
      } elsif ($#fields+1 < $ncols) {
	printf STDERR ("Warning: Line number $lineno has %d cols, but previous lines had %d cols\n",$#fields+1,$ncols);
      }
    }
    $lineno++;
  }
  $nlines = $#lines+1;
  close($FP);

  for ($i = 0; $i < $ncols; $i++) {
    $maxwidth[$i] = 0;
  }

  if ($nlines < 6) {
    for ($i = 0; $i < $nlines; $i++) {
      $line = $lines[$i];
      push @examples,$line;
      @fields = split /\t/,$line;
      for ($j = 0; $j < $#fields; $j++) {
	if (length($fields[$j]) > $maxwidth[$j]) {
	  $maxwidth[$j] = length($fields[$j]);
	}
      }
    }
  } else {
    for ($i = 0; $i < 3; $i++) {
      $line = $lines[$i];
      push @examples,$line;
      @fields = split /\t/,$line;
      for ($j = 0; $j < $#fields; $j++) {
	if (length($fields[$j]) > $maxwidth[$j]) {
	  $maxwidth[$j] = length($fields[$j]);
	}
      }
    }

    for ($i = $#lines-3; $i < $nlines; $i++) {
      $line = $lines[$i];
      push @examples,$lines[$i];
      @fields = split /\t/,$line;
      for ($j = 0; $j < $#fields; $j++) {
	if (length($fields[$j]) > $maxwidth[$j]) {
	  $maxwidth[$j] = length($fields[$j]);
	}
      }
    }
  }

  return ($ncols, \@examples, \@maxwidth);
}


sub print_examples {
  my ($ncols, $examples, $maxwidth) = @_;
  my $line;

  print STDOUT "Here are the first and last few lines of $mdfile:\n\n";
  for ($j = 0; $j < $ncols; $j++) {
    if ($j > 0) {
      print STDOUT " | ";
    }
    $string = sprintf("%d",$j+1);
    printf STDOUT ("%*s",$ {$maxwidth}[$j],$string);
  }
  print "\n";

  for ($j = 0; $j < $ncols; $j++) {
    if ($j > 0) {
      print STDOUT "---";
    }
    for ($k = 0; $k < $ {$maxwidth}[$j]; $k++) {
      print STDOUT "-";
    }
  }
  print "\n";

  foreach $line (@ {$examples}) {
    @fields = split /\t/,$line;
    for ($j = 0; $j < $ncols; $j++) {
      if ($j > 0) {
	print STDOUT " | ";
      }
      printf STDOUT ("%*s",$ {$maxwidth}[$j],$fields[$j]);
    }
    print "\n";
  }

  return;
}


sub n_numeric_fields {
  my ($fields) = @_;
  my ($field);
  my $nnumeric = 0;

  foreach $field (@ {$fields}) {
    if ($field =~ /^\d+$/) {
      $nnumeric++;
    }
  }
  return $nnumeric;
}

sub duplicate_numbers_p {
  my ($fields) = @_;
  my ($field);
  my %seenp;

  foreach $field (@ {$fields}) {
    if ($field =~ /^\d+$/) {
      if (defined($seenp{$field})) {
	return 1;
      } else {
	$seenp{$field} = 1;
      }
    }
  }
  return 0;
}


sub guess_columns {
  my ($mdfile, $ncols) = @_;
  my ($FP, $line, $col, $contigcol, $maxcol, $field);
  my $contig_ambiguous_p = 0;
  my $nlines = 0;
  my @fields;
  my @numericp = ();
  my @alphanumericp = ();
  my @maxvalue = ();
  my @maxlength = ();
  my @valuecount = ();

  $FP = new IO::File("$mdfile") or die "Cannot open file $mdfile";
  while (defined($line = <$FP>)) {
    if ($line !~ /^\#/) {
      $line =~ s/\r\n/\n/;
      chop $line;
      @fields = split /\t/,$line;
      $duplicateline = duplicate_numbers_p(\@fields);
      $nnumeric = n_numeric_fields(\@fields);
      for ($col = 0; $col <= $#fields; $col++) {
	$field = $fields[$col];
	$field =~ s/\|.+//; # For fields like 1|NT_123456
	if (!defined($numericp[$col])) {
	  $numericp[$col] = $alphanumericp[$col] = 0;
	}

	if ($field =~ /^\s*[+-0]\s*$/) {
	  $nplusminus[$col] += 1;

	} elsif ($field =~ /^\d+$/) {
	  $numericp[$col] = 1;
	  if ($nnumeric >= 2 && $duplicateline == 0) {
	    if (!defined($maxvalue[$col])) {
	      $maxvalue[$col] = $field;
	    } elsif ($field > $maxvalue[$col]) {
	      $maxvalue[$col] = $field;
	    }
	  }

	} else {
	  $alphanumericp[$col] = 1;
	  if (!defined($nvalues[$col])) {
	    $nvalues[$col] = 0;
	  }

	  if (!defined($ {$valuecount[$col]}{$field})) {
	    $nvalues[$col] += 1;
	    $ {$valuecount[$col]}{$field} = 0;
	  }
	  $ {$valuecount[$col]}{$field} += 1;
	}

	if (!defined($maxlength[$col])) {
	  $maxlength[$col] = length($field);
	} elsif (length($field) > $maxlength[$col]) {
	  $maxlength[$col] = length($field);
	}
	
	if ($field =~ /^N[A-Z]_\d/) {
	  if (!defined($contigcol)) {
	    $contigcol = $col;
	  } elsif ($col != $contigcol) {
	    $contig_ambiguous_p = 1;
	  }
	}
      }
      $nlines++;
    }
  }
  close($FP);

  if ($contig_ambiguous_p == 1) {
    undef $contigcol;
  }

  # Find chromosomal end (column with highest numeric value)
  $maxcol = -1;
  $maxvalue = 0;
  for ($col = 0; $col < $ncols; $col++) {
    if ($numericp[$col] == 1 && $alphanumericp[$col] == 0) {
      if (defined($maxvalue[$col]) && $maxvalue[$col] > $maxvalue) {
	$maxvalue = $maxvalue[$col];
	$maxcol = $col;
      }
    }
  }
  if (defined($opt_9)) {
    print STDERR "Column with maximum numeric value ($maxvalue) is $maxcol\n";
  }
  $chrendcol = $maxcol;

  # Find chromosomal start (column with second highest numeric value)
  $secondcol = -1;
  $secondvalue = 0;
  for ($col = 0; $col < $ncols; $col++) {
    if ($col != $maxcol && $numericp[$col] == 1 && $alphanumericp[$col] == 0) {
      if (defined($maxvalue[$col]) && $maxvalue[$col] > $secondvalue) {
	$secondvalue = $maxvalue[$col];
	$secondcol = $col;
      }
    }
  }
  if (defined($opt_9)) {
    print STDERR "Column with second highest numeric value ($secondvalue) is $secondcol\n";
  }
  $chrstartcol = $secondcol;

  # Find chromosome (before start column)
  if ($chrstartcol > 0 && $chrstartcol != $chrendcol - 1) {
    if (defined($opt_9)) {
      print STDERR "Undefining columns because $chrstartcol and $chrendcol don't make sense\n";
    }
    undef $chrcol;
    undef $chrstartcol;
    undef $chrendcol;
  } else {
    $chrcol = $chrstartcol - 1;

    # Find strain (column with most distinct values, but not 1 value per line)
    $maxnvaluescol = -1;
    $maxnvalues = 1;
    for ($col = 0; $col < $ncols; $col++) {
      if (!defined($nplusminus[$col])) {
	if ((!defined($contigcol) || $col != $contigcol) && 
	    $alphanumericp[$col] == 1 && $numericp[$col] == 0) {
	  if ($nvalues[$col] < 0.5*$nlines) {
	    if ($nvalues[$col] > $maxnvalues) {
	      $maxnvalues = $nvalues[$col];
	      $maxnvaluescol = $col;
	    }
	  }
	}
      }
    }
    $straincol = $maxnvaluescol;
  }

  $maxplusminus = 0;
  for ($col = 0; $col < $ncols; $col++) {
    if (defined($nplusminus[$col]) && $nplusminus[$col] > $maxplusminus) {
      $maxplusminus = $nplusminus[$col];
      $dircol = $col;
    }
  }

  # Make columns 1-based
  if (defined($contigcol)) {
    $contigcol++;
  }
  if (defined($chrcol)) {
    $chrcol++;
  }
  if (defined($chrstartcol)) {
    $chrstartcol++;
  }
  if (defined($chrendcol)) {
    $chrendcol++;
  }
  if (defined($dircol)) {
    $dircol++;
  }
  if (defined($straincol)) {
    $straincol++;
  }

  return ($contigcol,$chrcol,$chrstartcol,$chrendcol,$dircol,$straincol);
}


sub grok_columns {
  my ($ncols, $examples, $maxwidth, $mdfile) = @_;
  my @fields;
  my $unmapped_example;
  my $include_unmapped_p;

  print STDERR "Parsing contig file $mdfile...\n";
  ($contigcol,$chrcol,$chrstartcol,$chrendcol,$dircol,$straincol) = guess_columns($mdfile,$ncols);

  print_examples($ncols,$examples,$maxwidth);

  $donep = 0;
  while ($donep == 0) {
    printf STDOUT "Which column has the contig name? (These must exist in header lines of the FASTA files, e.g., NT_077402)\n";
    $contigcol = input_numeric(1,$ncols,$contigcol);
    @results = ();
    foreach $example (@ {$examples}) {
      @fields = split /\t/,$example;
      push @results,$fields[$contigcol-1];
    }
    #printf STDOUT "Contig names are: " . join(",",@results) . "\n";
    #print STDOUT "Is this correct (y or n)?\n";
    #$donep = input_yn("y");
    $donep = 1;
  }

  $donep = 0;
  while ($donep == 0) {
    printf STDOUT "Which column has the chromosome name (e.g., 1, 22, X, Y|NT_099038)?\n";
    $chrcol = input_numeric(1,$ncols,$chrcol);
    @results = ();
    foreach $example (@ {$examples}) {
      @fields = split /\t/,$example;
      ($chr,$mappedp) = extract_chr($fields[$chrcol-1]);
      if ($mappedp == 0 && !defined($unmapped_example)) {
	  $unmapped_example = $fields[$chrcol-1];
      }
      push @results,$chr;
    }
    #printf STDOUT "Chromosome names are: " . join(",",@results) . "\n";
    #print STDOUT "Is this correct (y or n)?\n";
    #$donep = input_yn("y");
    $donep = 1;
  }

  if (!defined($unmapped_example)) {
      $include_unmapped_p = 1;
  } else {
      print STDOUT "Some contigs are unmapped (e.g., $unmapped_example).  Include unmapped contigs?\n";
      $include_unmapped_p = input_yn("y");
  }


  $donep = 0;
  while ($donep == 0) {
    printf STDOUT "Which column has the chromosomal start position?\n";
    $chrstartcol = input_numeric(1,$ncols,$chrstartcol);
    @results = ();
    foreach $example (@ {$examples}) {
      @fields = split /\t/,$example;
      push @results,$fields[$chrstartcol-1];
    }
    #printf STDOUT "Chromosomal start positions are: " . join(",",@results) . "\n";
    #print STDOUT "Is this correct (y or n)?\n";
    #$donep = input_yn("y");
    $donep = 1;
  }

  $donep = 0;
  while ($donep == 0) {
    printf STDOUT "Which column has the chromosomal end position?\n";
    $chrendcol = input_numeric(1,$ncols,$chrendcol);
    @results = ();
    foreach $example (@ {$examples}) {
      @fields = split /\t/,$example;
      push @results,$fields[$chrendcol-1];
    }
    #printf STDOUT "Chromosomal end positions are: " . join(",",@results) . "\n";
    #print STDOUT "Is this correct (y or n)?\n";
    #$donep = input_yn("y");
    $donep = 1;
  }

  $donep = 0;
  while ($donep == 0) {
    printf STDOUT "Which column has the contig direction (+ or -)?\n";
    $dircol = input_numeric(1,$ncols,$dircol);
    @results = ();
    foreach $example (@ {$examples}) {
      @fields = split /\t/,$example;
      push @results,$fields[$dircol-1];
    }
    #printf STDOUT "Chromosomal end positions are: " . join(",",@results) . "\n";
    #print STDOUT "Is this correct (y or n)?\n";
    #$donep = input_yn("y");
    $donep = 1;
  }

  $donep = 0;
  while ($donep == 0) {
    printf STDOUT "Which column has the strain information?\n";
    $straincol = input_numeric(1,$ncols,$straincol);
    @results = ();
    foreach $example (@ {$examples}) {
      @fields = split /\t/,$example;
      push @results,$fields[$straincol-1];
    }
    #printf STDOUT "Strains are: " . join(",",@results) . "\n";
    #print STDOUT "Is this correct (y or n)?\n";
    #$donep = input_yn("y");
    $donep = 1;
  }

  return ($contigcol,$chrcol,$chrstartcol,$chrendcol,$dircol,$straincol,$include_unmapped_p);
}


sub rename_strains {
  my ($strains) = @_;

  while (1) {
    print STDOUT "Strain to rename (choose from below, press return to quit)?\n";
    if (!defined($strain = input_choices($strains,0))) {
      return;
    } else {
      print STDOUT "New name for this strain?\n";
      $newname{$strain} = input_nonempty();
    }
  }

  return;
}


sub find_reference_strain {
  my ($mdfile, $straincol) = @_;

  $FP = new IO::File("$mdfile") or die "Cannot open file $mdfile";
  while (defined($line = <$FP>)) {
    if ($line !~ /^\#/) {
      $line =~ s/\r\n/\n/;
      chop $line;
      @fields = split /\t/,$line;
      $strain = $fields[$straincol-1];

      if (!defined($straincount{$strain})) {
	$straincount{$strain} = 0;
	$strainlength{$strain} = 0;
      }
      $straincount{$strain} += 1;
      $strainlength{$strain} += $fields[$chrendcol-1] - $fields[$chrstartcol-1];
    }
  }
  close($FP);

  @strains = keys %straincount;

  $nstrains = $#strains + 1;
  if ($nstrains == 0) {
    print STDOUT "No strains detected\n";
    return (0,\@strains);

  } elsif ($nstrains == 1) {
    print STDOUT "One strain detected: $strains[0]\n";
    print STDOUT "Would you like to rename this strain for GMAP?\n";
    if (input_yn("n") == 1) {
      rename_strains(\@strains);
    }
    return (0,\@strains,$strains[0]);

  } else {
    # Find reference strain (value with highest count)
    $refstrain = "";
    $refstrainlength = 0;
    foreach $strain (@strains) {
      if ($strainlength{$strain} > $refstrainlength) {
	$refstrainlength = $strainlength{$strain};
	$refstrain = $strain;
      }
    }

    print STDOUT "$nstrains apparent \"strains\" detected:\n";
    foreach $strain (@strains) {
      print STDOUT "   $strain ($straincount{$strain} contigs, $strainlength{$strain} total nucleotides)\n";
    }

    # print STDOUT "Include multiple strains (y or n)?\n";
    if (1 || input_yn("y") != 1) {
      printf STDOUT ("Strain with the most nucleotides is '%s'.  Is this the one to use as the reference strain?\n",$refstrain);
      $input = input_yn("y");
      if ($input == 1) {
	return (0,\@strains,$refstrain);
      } else {
	while (1) {
	  print STDOUT "Which strain is the reference (choose from below)?\n";
	  $refstrain = input_choices(\@strains,1);
	  if (defined($straincount{$refstrain})) {
	    return (0,\@strains,$refstrain);
	  }
	}
      }


    } else {
      printf STDOUT ("Strain with the most lines is '%s'.  Is this the reference strain?\n",$refstrain);
      $input = input_yn("y");
      if ($input == 1) {
	return (1,\@strains,$refstrain);
      } else {
	while (1) {
	  print STDOUT "Which strain is the reference (choose from below)?\n";
	  $refstrain = input_choices(\@strains,1);
	  if (defined($straincount{$refstrain})) {
	    return (1,\@strains,$refstrain);
	  }
	}
      }
    }
  }
}


sub chrinfo_overlap {
  my ($chrinfo1, $chrinfo2) = @_;

  ($chr1,$start1,$end1) = $chrinfo1 =~ /(\S+):(\d+)\.\.(\d+)/;
  ($chr2,$start2,$end2) = $chrinfo2 =~ /(\S+):(\d+)\.\.(\d+)/;
  if ($chr1 ne $chr2) {
    return 0;
  } else {
    if ($start1 < $end1) {
      $left1 = $start1;
      $right1 = $end1;
    } else {
      $left1 = $end1;
      $right1 = $start1;
    }

    if ($start2 < $end2) {
      $left2 = $start2;
      $right2 = $end2;
    } else {
      $left2 = $end2;
      $right2 = $start2;
    }

    if ($left2 > $right1) {
      return 0;
    } elsif ($left1 > $right2) {
      return 0;
    } else {
      return 1;
    }
  }
}


sub overlapp {
  my ($altstrain, $refstrain, $firstpass) = @_;
  my $line;
  my @fields;

  foreach $line1 (@ {$firstpass}) {
    chomp $line1;
    @fields = split /\t/,$line1;
    $strain1 = $fields[2];
    if ($strain1 eq $altstrain) {
      $chrinfo1 = $fields[1];
      foreach $line2 (@ {$firstpass}) {
	chomp $line2;
	@fields = split /\t/,$line2;
	$strain2 = $fields[2];
	if ($strain2 eq $refstrain) {
	  $chrinfo2 = $fields[1];
	  if (chrinfo_overlap($chrinfo1,$chrinfo2) == 1) {
	    return 1;
	  }
	}
      }
    }
  }
  return 0;
}


sub check_strains {
  my ($mdfile, $chrcol, $chrstartcol, $chrendcol, $straincol, $altstrainp, $refstrain, $firstpass) = @_;
  my @strains = ();
  my @altstrains = ();

  $FP = new IO::File("$mdfile") or die "Cannot open file $mdfile";
  while (defined($line = <$FP>)) {
    if ($line =~ /^\#/) {
      # Skip
    } else {
      $line =~ s/\r\n/\n/;
      chop $line;
      @fields = split /\t/,$line;
      ($chr,$mappedp) = extract_chr($fields[$chrcol-1]);
      $seglength = $fields[$chrendcol-1]-$fields[$chrstartcol-1]+1;
      $existingchrnamep{$chr} = 1;

      $strain = $fields[$straincol-1];
      if (!defined($strain) || $strain eq $refstrain) {
	$referencelength{$chr} += $seglength;
      } else {
	if (!defined($seenstrainp{$strain})) {
	  push @strains,$strain;
	  $seenstrainp{$strain} = 1;
	  % {$seenchrp{$strain}} = ();
	  $nchr{$strain} = 0;
	}
	if (!defined($ {$seenchrp{$strain}}{$chr})) {
	  $nchr{$strain} += 1;
	  $lastchr{$strain} = $chr;
	  $ {$seenchrp{$strain}}{$chr} = 1;
	}
	$altlength{$strain . "_" . $chr} += $seglength;
      }
    }
  }
  close($FP);

  # Collect altstrains or convert to reference
  foreach $strain (@strains) {
    if ($strain eq $refstrain) {
      # Skip
    } elsif ($nchr{$strain} == 1) {
      $chr = $lastchr{$strain};
      if (!defined($referencelength{$chr}) || $referencelength{$chr} == 0) {
	print STDOUT "Alternate strain '$strain' contains a single chromosome: $chr\n";
	print STDOUT "This chromosome does not exist on the reference strain\n";
	print STDOUT "Treat this chromosome as part of the reference strain (y or n)?\n";
	$default = "y";

	if (input_yn($default) == 1) {
	  print STDOUT "Okay, will treat chromosome $chr as part of the reference strain\n";
	  $treat_as_reference{$strain} = 1;
	} elsif ($altstrainp == 0) {
	  print STDOUT "Okay, will ignore contigs belonging to strain $strain\n";
	} else {
	  push @altstrains,$strain;
	}

      } elsif (overlapp($strain,$refstrain,$firstpass) == 0) {
	print STDOUT "Alternate strain '$strain' contains a single chromosome: $chr\n";
	print STDOUT "On this chromosome, this strain does not overlap the reference strain\n";
	print STDOUT "Include this strain as part of the reference strain (y or n)?\n";
	$default = "y";

	if (input_yn($default) == 1) {
	  print STDOUT "Okay, will include strain $strain as part of the reference strain\n";
	  $treat_as_reference{$strain} = 1;
	} elsif ($altstrainp == 0) {
	  print STDOUT "Okay, will ignore contigs belonging to strain $strain\n";
	} else {
	  push @altstrains,$strain;
	}

      } else {
	$coverage = $altlength{$strain . "_" . $chr}/$referencelength{$chr};
	if ($coverage > 0.30) {
	  print STDOUT "Alternate strain '$strain' contains a single chromosome: $chr\n";
	  printf STDOUT ("This chromosome has %.1f%% of the length as the reference strain\n",100.0*$coverage);
	  print STDOUT "Because of its long length, it probably represents an entire alternate version of chromosome $chr,\n";
	  print STDOUT "  rather than a localized strain variant\n";
	  print STDOUT "Treat this strain as part of the reference strain, as an entire alternate version of chromosome $chr (y or n)?\n";
	  $altstrain_answer = 0;

	} elsif ($altstrainp == 0) {
	  # Looks like a localized strain variant, and user doesn't want these, so skip any further actions
	  undef $altstrain_answer;

	} else {
	  print STDOUT "Alternate strain '$strain' contains a single chromosome: $chr\n";
	  printf STDOUT ("This chromosome has %.1f%% of the length as the reference strain\n",100.0*$coverage);
	  print STDOUT "Because of its short length, it probably represents a localized strain variant,\n";
	  print STDOUT "  rather than an entire alternate version of chromosome $chr\n";
	  print STDOUT "Keep this strain as a localized strain variant (y or n)?\n";
	  $altstrain_answer = 1;
	}

	if (!defined($altstrain_answer)) {
	  # Skip any actions
	} elsif (input_yn("y") == $altstrain_answer) {
	  if ($altstrainp == 0) {
	    print STDOUT "Okay, will ignore contigs belonging to strain $strain\n";
	  } else {
	    print STDOUT "Okay, will keep strain $strain as a localized strain variant\n";
	    push @altstrains,$strain;
	  }
	} else {
	  print STDOUT "Okay, will treat strain $strain as part of the reference strain, as an entire alternate version of chromosome $chr\n";
	  undef $existingchrnamep{$chr};
	  $donep = 0;
	  while ($donep == 0) {
	    print STDOUT "Name for this alternate version of chromosome $chr?\n";
	    $newchr = input_nonempty();
	    if (defined($existingchrnamep{$newchr})) {
	      print STDOUT "That chromosome name is already taken.  Try again\n";
	    } else {
	      $donep = 1;
	      $existingchrnamep{$newchr} = 1;
	      $separate_chromosome{$strain} = $newchr;
	    }
	  }
	}
      }
    }
  }

  return (\@altstrains,\%separate_chromosome,\%treat_as_reference);
}


########################################################################


sub input_any {
  while (1) {
    print STDOUT "Response> ";
    $input = <STDIN>;
    chop $input;

    $input =~ s/^\s+//;
    $input =~ s/\s+$//;

    if ($input =~ /\s/) {
      print STDOUT "No spaces are allowed.  Please try again.\n";
    } else {
      return $input;
    }
  }
}


sub input_nonempty {
  while (1) {
    print STDOUT "Response> ";
    $input = <STDIN>;
    chop $input;

    $input =~ s/^\s+//;
    $input =~ s/\s+$//;

    if ($input =~ /\s/) {
      print STDOUT "No spaces are allowed.  Please try again.\n";
    } elsif ($input =~ /\S/) {
      return $input;
    }
  }
}


sub input_yn {
  my ($default) = @_;

  while (1) {
    if (defined($default)) {
      print STDOUT "Response [$default]> ";
    } else {
      print STDOUT "Response> ";
    }
    $input = <STDIN>;
    chop $input;

    $input =~ s/^\s+//;
    $input =~ s/\s+$//;

    if ($input !~ /\S/) {
      $input = $default;
    }

    if ($input =~ /^[Yy]/) {
      return 1;
    } elsif ($input =~ /^[Nn]/) {
      return 0;
    }
  }
}

sub input_numeric {
  my ($min, $max, $default) = @_;

  while (1) {
    if (defined($default)) {
      print STDOUT "Response [$default]> ";
    } else {
      print STDOUT "Response> ";
    }

    $input = <STDIN>;
    chop $input;

    $input =~ s/^\s+//;
    $input =~ s/\s+$//;

    if ($input !~ /\S/) {
      $input = $default;
    }
    if ($input =~ /^\d+$/ && $input >= $min && $input <= $max) {
      return $input;
    } else {
      print STDOUT "Expecting a number between $min and $max.  Please try again.\n";
    }
  }
}

sub input_letter {
  my ($min, $max) = @_;

  while (1) {
    print STDOUT "Response> ";
    $input = <STDIN>;
    chop $input;

    $input =~ s/^\s+//;
    $input =~ s/\s+$//;

    if ($input =~ /^[a-zA-Z]$/ && $input ge $min && $input le $max) {
      return $input;
    } else {
      print STDOUT "Expecting a letter between $min and $max.  Please try again.\n";
    }
  }
}

sub input_choices {
  my ($choices, $requireonep) = @_;

  while (1) {
    print STDOUT "Choices: \n";
    foreach $choice (@ {$choices}) {
      if (defined($newname{$choice})) {
	print STDOUT "  " . $choice . " (to be renamed $newname{$choice})" . "\n";
      } else {
	print STDOUT "  " . $choice . "\n";
      }
    }
    print STDOUT "\n";
    print STDOUT "Response> ";
    $input = <STDIN>;
    chop $input;

    $input =~ s/^\s+//;
    $input =~ s/\s+$//;

    foreach $choice (@ {$choices}) {
      if ($input eq $choice) {
	return $input;
      }
    }
    if ($input !~ /\S/ && $requireonep == 0) {
      return;
    } else {
      print STDOUT "Your input doesn't match any of the choices.  Please try again.\n";
    }
  }
}
