# Supplementary material for: Bitpacking techniques for indexing genomes: I. Hash tables
Source: Algorithms Mol Biol. 2016 Apr 18;11:5. doi: 10.1186/s13015-016-0069-5 (PMC4835851; doi:10.1186/s13015-016-0069-5)
Supplement: Supplementary file 2 — 10.1007/s13015-016-0069-5 Source code for constructing benchmarks. Source code in an archive format, using tar and bzip2, for users to generate their own benchmarks for any genomic text in FASTA format. This is the same package as provided in our companion paper on bitpacking for enhanced suffix arrays. [file 13015_2016_69_MOESM2_ESM.bz2 › genomic-benchmark-build-2016-02-26/util/gmap_process.pl.in]

#! @PERL@
# $Id: gmap_process.pl.in,v 1.8 2010-07-21 22:02:18 twu Exp $

use warnings;

use IO::File;
use Getopt::Std;
undef($opt_c);			# coord file
undef($opt_g);			# gunzip each file
undef($opt_f);			# File with input FASTA source filenames
getopts("c:gf:");

if (!defined($coord_file = $opt_c)) {
  if (-e "coords.txt") {
    $coord_file = "coords.txt";
  } else {
    die "Must specify coordinate file (created by md_coords or fa_coords) with -c flag."
  }
}

read_coords($coord_file);

if (defined($opt_f)) {
    # Source files given in a file
    @sourcefiles = ();
    $SOURCES = new IO::File($opt_f) or die "Cannot open file $opt_f";
    while (defined($line = <$SOURCES>)) {
	chop $line;
	push @sourcefiles,$line;
    }
    close($SOURCES);
    process_fasta(\@sourcefiles);

} elsif ($#ARGV < 0) {
    # FASTA is piped via stdin
    @streams = ();
    push @streams,"<&STDIN";
    process_fasta(\@streams);

} else {
    # Source files given on command line
    process_fasta(\@ARGV);
}

check_processed();

exit;


sub read_coords {
  my ($coord_file) = @_;
  my $universal_coord = 0;

  $FP = new IO::File($coord_file) or die "Cannot open coord file $coord_file";
  print STDERR "Reading coordinates from file $coord_file\n";

  while (defined($line = <$FP>)) {
    if ($line =~ /^#/) {
	#if ($line =~ /Reference strain:\s*(\S+)/) {
	#$refstrain = $1;
	#}

    } else {
      $line =~ s/\r\n/\n/;
      chop $line;
      @fields = split /\s+/,$line;
      $contig = $fields[0];

      #if (!defined($strain{$contig} = $fields[2])) {
      #$strain{$contig} = "";
      #} elsif (defined($refstrain) && $strain{$contig} eq $refstrain) {
      #$strain{$contig} = "";
      #}

      $coords{$contig} = $fields[1];
      $universal_coord{$contig} = $universal_coord;

      ($chrstart,$chrend) = $coords{$contig} =~ /\S+:(\d+)\.\.(\d+)/;
      if (defined($fields[2]) && $fields[2] eq "circular") {
	  $circularp{$contig} = 1;
	  $universal_coord += $chrend - $chrstart + 1;
	  $universal_coord += $chrend - $chrstart + 1;
      } else {
	  $universal_coord += $chrend - $chrstart + 1;
      }
    }
  }
  close($FP);
  return;
}


sub find_contig_name {
    my ($contiginfo, $coords) = @_;

    if ($contiginfo !~ /\|/) {
	if (defined($ {$coords}{$contiginfo})) {
	    return $contiginfo;
	} elsif ($contiginfo =~ /(\S+)/ && defined($ {$coords}{$1})) {
	    return $1;
	} else {
	    # Failed
	    return $contiginfo;
	}
    } else {
	# Old code for FASTA files that contained pipe delimiters
	@parts = split /\|/,$contiginfo;
	foreach $part (@parts) {
	    if (defined($ {$coords}{$part})) {
		return $part;
	    } elsif ($part =~ /(\S+)/ && defined($ {$coords}{$1})) {
		return $1;
	    }
	}
	# Failed
	return $contiginfo;
    }
}

sub process_fasta {
  my ($argv) = @_;
  my $printp = 0;

  foreach $arg (@ {$argv}) {
      if (defined($opt_g)) {
	  $FP = new IO::File("gunzip -c \"$arg\" |") or die "Cannot open file $arg";
      } else {
	  $FP = new IO::File($arg) or die "Cannot open file $arg";
      }

      while (defined($line = <$FP>)) {
	  $line =~ s/\r\n/\n/;
	  chomp $line;
	  if ($line !~ /\S/) {
	      # Skip blank lines
	  } elsif ($line =~ /^>(\S+)/) {

	      # $contig = find_contig_name($1,\%coords);
	      $contig = $1;

	      if (!defined($coords{$contig})) {
		  print STDERR "No coordinates defined for contig $contig.  Skipping.\n";
		  $printp = 0;
		  
	      } else {
		  
		  # ($chr,$chrpos1,$chrpos2) = $coords{$contig} =~ /(\S+):(\d+)\D+(\d+)/;
		  # If $chrpos2 < $chrpos1, then contig needs to be reverse complement.
		  # However, gmapindex knows how to handle this
		  
		  $processedp{$contig} = 1;
		  #printf (">%s\t%s\t%s\n",$contig,$coords{$contig},$strain{$contig});
		  printf (">%s\t%s\t%u",$contig,$coords{$contig},$universal_coord{$contig});
		  if (defined($circularp{$contig})) {
		      print "\tcircular";
		  }
		  print "\n";
		  $printp = 1;
		  
	      }
	  } elsif ($printp == 1) {
	      print $line . "\n";
	  }
      }

      close($FP);
  }

  return;
}


sub check_processed {
  $nwarnings = 0;
  foreach $contig (keys %coords) {
    if (!defined($processedp{$contig})) {
      print STDERR "Warning!!  Contig $contig was listed in coords file, but not seen in a FASTA file\n";
      $nwarnings++;
    }
  }
  if ($nwarnings > 0) {
    print STDERR "Warning: A total of $nwarnings contigs were listed in coords file, but not seen in a FASTA file\n";
    print STDERR "Should provide the correct FASTA files, or comment out these contigs in the coords file $coord_file\n";
  }
  return;
}
