# Supplementary material for: Bitpacking techniques for indexing genomes: I. Hash tables
Source: Algorithms Mol Biol. 2016 Apr 18;11:5. doi: 10.1186/s13015-016-0069-5 (PMC4835851; doi:10.1186/s13015-016-0069-5)
Supplement: Supplementary file 2 — 10.1007/s13015-016-0069-5 Source code for constructing benchmarks. Source code in an archive format, using tar and bzip2, for users to generate their own benchmarks for any genomic text in FASTA format. This is the same package as provided in our companion paper on bitpacking for enhanced suffix arrays. [file 13015_2016_69_MOESM2_ESM.bz2 › genomic-benchmark-build-2016-02-26/util/benchmark_build.pl.in]

#! @PERL@
# $Id: benchmark_build.pl.in 185027 2016-02-26 21:04:44Z twu $

use warnings;	

my $gmapdb = "@GMAPDB@";
my $package_version = "@PACKAGE_VERSION@";

use IO::File;
use File::Copy;	
use Getopt::Long;

Getopt::Long::Configure(qw(no_auto_abbrev no_ignore_case_always));


# Default values
my $bindir = "@BINDIR@";
my $builddir = ".";
my $sampling = 3;
my $sleeptime = 2;

GetOptions(
    'no-sarray' => \$skip_sarray_p, # skip suffix array

    'B=s' => \$bindir,		# binary directory
    'T=s' => \$builddir,	# temporary build directory

    'D|dir=s' => \$destdir,	# destination directory
    'd|db=s' => \$dbname,	# genome name
    'n|names=s' => \$chrnamefile,   # substitute chromosomal names

    'M|mdfile=s' => \$mdfile,	# NCBI MD file
    'C|contigs-are-mapped' => \$contigs_mapped_p, # Each contig contains a chromosome tag in the FASTA header

    'z|compression=s' => \$compression_types, # compression types
    'k|kmer=s' => \$kmersize, # k-mer size for genomic index (allowed: 16 or less)
    'b|basesize=s' => \$basesize, # offsetscomp basesize
    'q=s' => \$sampling,	   # sampling interval for genome (default: 3)

    's|sort=s' => \$sorting,	# Sorting
    'g|gunzip' => \$gunzipp,	# gunzip files
    'E|fasta-pipe=s' => \$fasta_pipe,		  # Pipe for providing FASTA files

    'w=s' => \$sleeptime, # waits (sleeps) this many seconds between steps.  Useful if there is a delay in the filesystem.

    'c|circular=s' => \$circular,  # Circular chromosomes

    'e|nmessages=s' => \$nmessages  # Max number of warnings or messages to print
    );


if (defined($builddir)) {
    print STDERR "Note: the -T flag is no longer necessary, since gmap_build now builds directly in the destination directory\n";
}

if (defined($compression_types)) {
    $compression_flag = "-z $compression_types";
} else {
    $compression_flag = "-z none";
}

if (!defined($kmersize)) {
    print STDERR "-k flag not specified, so building with default 15-mers\n";
    $kmersize = 15;
}

if (defined($compression_types)) {
    foreach $type (split ",",$compression_types) {
	if ($type eq "none") {
	    if (!defined($basesize)) {
		print STDERR "-b flag not specified, but since compression type is none, setting base size to be the k-mer size\n";
		$basesize = $kmersize;
	    } elsif ($basesize != $kmersize) {
		print STDERR "Since compression type is none, setting base size to be the k-mer size\n";
		$basesize = $kmersize;
	    }
	}
    }
}

if (!defined($basesize)) {
    if ($kmersize == 15) {
	print STDERR "-b flag not specified, so building with default base size of 12\n";
	$basesize = 12;
    } else {
	print STDERR "-k flag specified (not as 15), but not -b, so building with base size == kmer size\n";
	$basesize = $kmersize;
    }
}


if (!defined($dbname)) {
    print_usage();
    die "Must specify genome database name with -d flag.";
} elsif ($dbname =~ /(\S+)\/(\S+)/) {
    $dbdir = $1;
    $dbname = $2;
    if (defined($destdir) && $destdir =~ /\S/) {
	$destdir = $destdir . "/" . $dbname;
    } else {
	$destdir = $dbdir;
    }
}

$dbname =~ s/\/$//;	# In case user gives -d argument with trailing slash

if (!defined($destdir) || $destdir !~ /\S/) {
    print STDERR "Destination directory not defined with -D flag, so writing to $gmapdb\n";
    $destdir = $gmapdb;
}

if (defined($sorting)) {
    $chr_order_flag = "-s $sorting";
} else {
    # Default is to order genomes
    print STDERR "Sorting chromosomes in chrom order.  To turn off or sort other ways, use the -s flag.\n";
    $chr_order_flag = "";
}

if (!defined($gunzipp)) {
    $gunzip_flag = "";
} elsif (defined($fasta_pipe)) {
    die "Cannot use the -E (--fasta-pipe) flag with the -g (--gunzip) flag";
} else {
    $gunzip_flag = "-g";
}

if (defined($circular)) {
    $circular_flag = "-c $circular";
} else {
    $circular_flag = "";
}

if (defined($nmessages)) {
    $nmessages_flag = "-e $nmessages";
} else {
    $nmessages_flag = "";
}

if (defined($skip_sarray_p)) {
    $sarrayp = 0;
} else {
    $sarrayp = 1;
}

if (defined($contigs_mapped_p)) {
    $contigs_mapped_flag = "-C";
} else {
    $contigs_mapped_flag = "";
}


#my @quoted = ();
#foreach $fasta (@ARGV) {
#    push @quoted,"\"$fasta\"";
#}
#my $genome_fasta = join(" ",@quoted);

my $fasta_sources = "$builddir/$dbname.sources";
$FP = new IO::File(">$fasta_sources") or die "Could not create $fasta_sources";
foreach $fasta (@ARGV) {
    print $FP $fasta . "\n";
}
close($FP);


#####################################################################################

$dbdir = create_db($destdir,$dbname);

# create_genome_version($dbdir,$dbname);

$coordsfile = create_coords($mdfile,$fasta_pipe,$gunzip_flag,$circular_flag,$contigs_mapped_flag,$chrnamefile,
			    $bindir,$builddir,$dbname,$fasta_sources);
if (!(-s "$coordsfile")) {
    die "ERROR: $coordsfile not found";
} else {
    $gmap_process_pipe = make_gmap_process_pipe($fasta_pipe,$gunzip_flag,$bindir,$coordsfile,$fasta_sources);
}

make_contig($nmessages_flag,$chr_order_flag,
	    $bindir,$dbdir,$dbname,$gmap_process_pipe);

$genomecompfile = compress_genome($nmessages_flag,$bindir,$dbdir,$dbname,$gmap_process_pipe);

unshuffle_genome($bindir,$dbdir,$dbname,$genomecompfile);
text_genome($bindir,$dbdir,$dbname,$genomecompfile);

$index_cmd = "$bindir/gmapindex -b $basesize -k $kmersize -q $sampling $nmessages_flag -d $dbname -F $dbdir -D $dbdir";

#if (count_index_offsets($index_cmd,$genomecompfile) == 1) {
#    $index_cmd .= " -H";
#}

create_index_offsets($index_cmd,$compression_flag,$genomecompfile);

# Not needed for benchmarks
# create_index_positions($index_cmd,$genomecompfile);

if ($sarrayp == 1) {
    make_enhanced_suffix_array($bindir,$dbdir,$dbname);
}
# install_db($sarrayp);
cleanup($coordsfile,$fasta_sources,$dbdir,$dbname);

exit;


#####################################################################################

sub create_db {
    my ($destdir, $dbname) = @_;

    print STDERR "Creating files in directory $destdir/$dbname\n";
    system("mkdir -p \"$destdir/$dbname\"");
#   system("mkdir -p \"$destdir/$dbname/$dbname.maps\"");
#   system("chmod 755 \"$destdir/$dbname/$dbname.maps\"");

    return "$destdir/$dbname";
}


sub create_genome_version {
    my ($dbdir, $dbname) = @_;

    open GENOMEVERSIONFILE, ">$dbdir/$dbname.version" or die $!;
    print GENOMEVERSIONFILE "$dbname\n";
    close GENOMEVERSIONFILE or die $!;
    sleep($sleeptime);
    return;
}

sub create_coords {
    my ($mdfile, $fasta_pipe, $gunzip_flag, $circular_flag, $contigs_mapped_flag, $chrnamefile,
	$bindir, $builddir, $dbname, $fasta_sources) = @_;
    my $coordsfile = "$builddir/$dbname.coords";
    my ($cmd, $rc);

    if (defined($mdfile)) {
	# MD file cannot specify that a chromosome is circular
	$cmd = "$bindir/md_coords -o $coordsfile $mdfile";
    } else {
	if (defined($fasta_pipe)) {
	    $cmd = "$fasta_pipe | $bindir/fa_coords $circular_flag $contigs_mapped_flag -o $coordsfile";
	} else {
	    $cmd = "$bindir/fa_coords $gunzip_flag $circular_flag $contigs_mapped_flag -o $coordsfile";
	}
	if (defined($chrnamefile)) {
	    $cmd .= " -n $chrnamefile";
	}
	if (!defined($fasta_pipe)) {
	    $cmd .= " -f $fasta_sources";
	}
    }
    print STDERR "Running $cmd\n";
    if (($rc = system($cmd)) != 0) {
	die "$cmd failed with return code $rc";
    }
    sleep($sleeptime);
    return $coordsfile;
}

sub make_gmap_process_pipe {
    my ($fasta_pipe, $gunzip_flag, $bindir, $coordsfile, $fasta_sources) = @_;

    if (defined($fasta_pipe)) {
	return "$fasta_pipe | $bindir/gmap_process -c $coordsfile";
    } else {
	return "$bindir/gmap_process $gunzip_flag -c $coordsfile -f $fasta_sources";
    }
}

sub make_contig {
    my ($nmessages_flag, $chr_order_flag,
	$bindir, $dbdir, $dbname, $gmap_process_pipe) = @_;
    my ($cmd, $rc);

    $cmd = "$gmap_process_pipe | $bindir/gmapindex $nmessages_flag -d $dbname -D $dbdir -A $chr_order_flag";
    print STDERR "Running $cmd\n";
    if (($rc = system($cmd)) != 0) {
	die "$cmd failed with return code $rc";
    }
    sleep($sleeptime);
    return;
}

sub compress_genome {
    my ($nmessages_flag, $bindir, $dbdir, $dbname, $gmap_process_pipe) = @_;
    my $genomecompfile = "$dbdir/$dbname.genomecomp";
    my ($cmd, $rc);

    $cmd = "$gmap_process_pipe | $bindir/gmapindex $nmessages_flag -d $dbname -F $dbdir -D $dbdir -G";
    print STDERR "Running $cmd\n";
    if (($rc = system($cmd)) != 0) {
	die "$cmd failed with return code $rc";
    }
    sleep($sleeptime);
    return $genomecompfile;
}

sub unshuffle_genome {
    my ($bindir, $dbdir, $dbname, $genomecompfile) = @_;
    my ($cmd, $rc);

    $cmd = "cat $genomecompfile | $bindir/gmapindex -d $dbname -U > $dbdir/$dbname.genomebits";
    print STDERR "Running $cmd\n";
    if (($rc = system($cmd)) != 0) {
	die "$cmd failed with return code $rc";
    }
    sleep($sleeptime);
    return;
}

sub text_genome {
    my ($bindir, $dbdir, $dbname, $genomecompfile) = @_;
    my ($cmd, $rc);

    $cmd = "cat $genomecompfile | $bindir/gmapindex -d $dbname -F $dbdir -D $dbdir -T > $dbdir/$dbname.text";
    print STDERR "Running $cmd\n";
    if (($rc = system($cmd)) != 0) {
	die "$cmd failed with return code $rc";
    }
    sleep($sleeptime);
    return;
}

# No longer supported
#sub full_ASCII_genome {
#    make_contig();
#	
#    $cmd = "$bindir/gmap_process $gunzip_flag -c $dbdir/$dbname.coords $genome_fasta | $bindir/gmapindex $nmessages_flag -d $dbname -F $dbdir -D $dbdir -l -G";
#    print STDERR "Running $cmd\n";
#    if (($rc = system($cmd)) != 0) {
#	die "$cmd failed with return code $rc";
#    }
#    sleep($sleeptime);
#    return;
#}

sub count_index_offsets {
    my ($index_cmd, $genomecompfile) = @_;
    my $huge_genome_p;
    my ($cmd, $noffsets);
    
    $cmd = "cat $genomecompfile | $index_cmd -N";
    print STDERR "Running $cmd\n";
    $noffsets = `$cmd`;
    chop $noffsets;
    if ($noffsets <= 4294967295) {
	print STDERR "Number of offsets: $noffsets => pages file not required\n";
	$huge_genome_p = 0;
    } else {
	print STDERR "Number of offsets: $noffsets => pages file required\n";
	$huge_genome_p = 1;
    }
    sleep($sleeptime);
    return $huge_genome_p;
}

sub create_index_offsets {
    my ($index_cmd, $compression_flag, $genomecompfile) = @_;
    my ($cmd, $rc);

    $cmd = "cat $genomecompfile | $index_cmd -O $compression_flag";
    print STDERR "Running $cmd\n";
    if (($rc = system($cmd)) != 0) {
	die "$cmd failed with return code $rc";
    }
    sleep($sleeptime);
    return;
}

sub create_index_positions {
    my ($index_cmd, $genomecompfile) = @_;
    my ($cmd, $rc);

    $cmd = "cat $genomecompfile | $index_cmd -P";
    print STDERR "Running $cmd\n";
    if (($rc = system($cmd)) != 0) {
	die "$cmd failed with return code $rc";
    }
    sleep($sleeptime);
    return;
}

sub make_enhanced_suffix_array {
    my ($bindir, $dbdir, $dbname) = @_;
    my ($cmd, $rc);

    # Suffix array
    $cmd = "$bindir/gmapindex -d $dbname -F $dbdir -D $dbdir -S";
    print STDERR "Running $cmd\n";
    if (($rc = system($cmd)) != 0) {
	die "$cmd failed with return code $rc";
    }
    sleep($sleeptime);

    # LCP array
    $cmd = "$bindir/gmapindex -d $dbname -F $dbdir -D $dbdir -L";
    print STDERR "Running $cmd\n";
    if (($rc = system($cmd)) != 0) {
	die "$cmd failed with return code $rc";
    }
    sleep($sleeptime);

    # Child array
    $cmd = "$bindir/gmapindex -d $dbname -F $dbdir -D $dbdir -C";
    print STDERR "Running $cmd\n";
    if (($rc = system($cmd)) != 0) {
	die "$cmd failed with return code $rc";
    }
    sleep($sleeptime);

    return;
}

sub install_db {
    my ($sarrayp) = @_;
    my @suffixes = (
	"chromosome", 
	"chromosome.iit", 
	"chrsubset", 
	"contig", 
	"contig.iit", 
	"genomecomp", 
	"genomebits", 
	"version");
    my $suffix;
    my %symlink;

    if ($sarrayp == 1) {
	push @suffixes,"sarray";
	push @suffixes,"saindex";
	push @suffixes,"salcp";	# No longer generated
	push @suffixes,"salcpptrs";
	push @suffixes,"salcpcomp";
    }
	
    if ($kmersize > $basesize) {
	push @suffixes,sprintf "ref%02d%02d%dbitpackpages",$kmersize-3,$kmersize,$sampling;
	push @suffixes,sprintf "ref%02d%02d%dbitpackptrs",$kmersize-3,$kmersize,$sampling;
	push @suffixes,sprintf "ref%02d%02d%dbitpackcomp",$kmersize-3,$kmersize,$sampling;
	push @suffixes,sprintf "ref%02d%02d%dgammaptrs",$basesize,$kmersize,$sampling;
	push @suffixes,sprintf "ref%02d%02d%doffsetscomp",$basesize,$kmersize,$sampling;
    } else {
	$suffix = sprintf "ref%02d%doffsets",$kmersize,$sampling;
	push @suffixes,$suffix;
	
	# For backward compatibility with versions before 2013-07, which expect to see offsetscomp
	$symlink{$suffix} = sprintf "ref%02d%02d%doffsetscomp",$kmersize,$kmersize,$sampling;
    }
    push @suffixes,sprintf "ref%02d%dpositionsh",$kmersize,$sampling;
    push @suffixes,sprintf "ref%02d%dpositions",$kmersize,$sampling;

    print STDERR "Copying files to directory $destdir/$dbname\n";
    system("mkdir -p \"$destdir/$dbname\"");
    system("mkdir -p \"$destdir/$dbname/$dbname.maps\"");
    system("chmod 755 \"$destdir/$dbname/$dbname.maps\"");
    foreach $suffix (@suffixes) {
	if (-e "$builddir/$dbname.$suffix") {
	    system("mv \"$builddir/$dbname.$suffix\" \"$destdir/$dbname/$dbname.$suffix\"");
	    system("chmod 644 \"$destdir/$dbname/$dbname.$suffix\"");
	    if (defined($symlink{$suffix})) {
		system("ln -s \"$dbname.$suffix\" \"$destdir/$dbname/$dbname.$symlink{$suffix}\"");
	    }
	}
    }

    system("rm -f \"$builddir/$dbname.coords\"");

    return;
}


sub cleanup {
    my ($coordsfile, $fasta_sources, $dbdir, $dbname) = @_;

    system("rm -f $coordsfile");
    system("rm -f $fasta_sources");

    system("rm -f \"$dbdir/$dbname.version\"");
    system("rm -f \"$dbdir/$dbname.chromosome.iit\"");
    system("rm -f \"$dbdir/$dbname.contig\"");
    system("rm -f \"$dbdir/$dbname.contig.iit\"");
    system("rm -f \"$dbdir/$dbname.genomecomp\"");
    system("rm -f \"$dbdir/$dbname.genomebits\"");
    system("rm -f \"$dbdir/$dbname.lcp\"");
    system("rm -f \"$dbdir/$dbname.sarray\"");

    return;
}


sub print_usage {
  print <<TEXT1;

benchmark_build: Converts a genome for use in benchmarking

Usage: benchmark_build [options...] -d <genomename> <fasta_files>

Options:
    -D, --dir=STRING          Destination directory for installation (defaults to gmapdb directory specified at configure time)
    -d, --db=STRING           Genome name

    -n, --names=STRING        Substitute names for chromosomes, provided in a file.  The file should have one line
                                for each chromosome name to be changed, with the original FASTA name in column 1 and
                                the desired chromosome name in column 2.  This provides an easy way to change the
                                names of chromosomes, for example, to add or remove the "chr" prefix.

    -M, --mdflag=STRING       Use MD file from NCBI for mapping contigs to chromosomal coordinates
    -C, --contigs-are-mapped  Find a chromosomal region in each FASTA header line.  Useful for contigs that have been mapped
                                to chromosomal coordinates.  Ignored if the --mdflag is provided.

    -k, --kmer=INT            k-mer value for genomic index (allowed: 16 or less, default is 15)
    -b, --basesize=INT        Basesize for offsetscomp (if kmer chosen and not 15, default is kmer; else default is 12)
    -q INT                    sampling interval for genomoe (allowed: 1-3, default 3)

    -s, --sort=STRING         Sort chromosomes using given method:
			        none - use chromosomes as found in FASTA file(s)
			        alpha - sort chromosomes alphabetically (chr10 before chr 1)
			        numeric-alpha - chr1, chr1U, chr2, chrM, chrU, chrX, chrY
			        chrom - chr1, chr2, chrM, chrX, chrY, chr1U, chrU

    -g, --gunzip              Files are gzipped, so need to gunzip each file first
    -E, --fasta-pipe=STRING   Interpret argument as a command, instead of a list of FASTA files
    -w INT                    Wait (sleep) this many seconds after each step (default 2)

    -c, --circular=STRING     Circular chromosomes (either a list of chromosomes separated by a comma, or
                                a filename containing circular chromosomes, one per line).  If you use the
                                --names feature, then you should use the original name of the chromosome,
                                not the substitute name, for this option.                                                                

    -e, --nmessages=INT       Maximum number of messages (warnings, contig reports) to report (default 50)
TEXT1
  return;
}
