# Supplementary material for: Bitpacking techniques for indexing genomes: I. Hash tables
Source: Algorithms Mol Biol. 2016 Apr 18;11:5. doi: 10.1186/s13015-016-0069-5 (PMC4835851; doi:10.1186/s13015-016-0069-5)
Supplement: Supplementary file 2 — 10.1007/s13015-016-0069-5 Source code for constructing benchmarks. Source code in an archive format, using tar and bzip2, for users to generate their own benchmarks for any genomic text in FASTA format. This is the same package as provided in our companion paper on bitpacking for enhanced suffix arrays. [file 13015_2016_69_MOESM2_ESM.bz2 › genomic-benchmark-build-2016-02-26/util/fa_coords.pl.in]

#! @PERL@
# $Id: fa_coords.pl.in,v 1.23 2010-07-21 21:49:33 twu Exp $

#$package_version = "@PACKAGE_VERSION@";

use warnings;

use IO::File;
$opt_l = 1000000;		# Don't report contigs smaller than this length
undef($opt_o);			# Output file
undef($opt_C);			# Try to parse chromosomal information
undef($opt_E);			# Interpret argument as a command
undef($opt_g);			# gunzip each file first
#undef($opt_S);			# Do not order chromosomes
undef($opt_c);			# Circular chromosomes
undef($opt_n);			# File with substitute chromosome names
undef($opt_f);			# File with input FASTA source filenames
use Getopt::Std;
getopts("o:CEgc:n:f:");

# Usage: fa_coords [-o <output>] [-C] [-E] [-g] [-n <namefile>] [-f <sourcefiles>]

if (defined($circular = $opt_c)) {
    if (-e $circular) {
	print STDERR "Reading circular chromosomes from the file $circular...";
	$ncircular = 0;
	$FP = new IO::File($circular);
	while (defined($line = <$FP>)) {
	    ($chr) = $line =~ /(\S+)/;
	    $circularp{$chr} = 1;
	    $ncircular++;
	}
	close($FP);
	print STDERR "read $circular chromosomes\n";
    } else {
	foreach $chr (split ",",$circular) {
	    $circularp{$chr} = 1;
	}
    }
}

if (!defined($outfile = $opt_o)) {
    $outfile = "coords.txt";
}

if (defined($opt_n)) {
    $FP = new IO::File($opt_n) or die "Cannot open file $opt_n";
    print STDERR "Reading substitute chromosome names from $opt_n\n";
    while (defined($line = <$FP>)) {
	chop $line;
	($oldname,$newname) = split /\t/,$line;
	if (defined($oldname) && defined($newname) && $newname =~ /\S/) {
	    $newname{$oldname} = $newname;
	}
    }
    close($FP);
}
    


$flags = "";
$flags .= "-o $outfile";

#print STDERR "Printing processing messages only for those contigs longer than\n";
#print STDERR "  $opt_l nt (but processing all of them, of course).\n";
#print STDERR "  You can change this value with the -l flag to fa_coords.\n";

if (defined($opt_f)) {
    # Source files given in a file
    @sourcefiles = ();
    $SOURCES = new IO::File($opt_f) or die "Cannot open file $opt_f";
    while (defined($line = <$SOURCES>)) {
	chop $line;
	push @sourcefiles,$line;
    }
    close($SOURCES);
    ($output,$skipped) = parse_fa_files(\@sourcefiles);

} elsif ($#ARGV < 0) {
    # FASTA is piped via stdin
    @streams = ();
    push @streams,"<&STDIN";
    ($output,$skipped) = parse_fa_files(\@streams);

} else {
    # Source files given on command line
    ($output,$skipped) = parse_fa_files(\@ARGV);
}

if ($#{$output} < 0) {
    printf STDOUT "Error: No contigs were read in.\n";
    exit(9);
} else {
    $OUT = new IO::File(">$outfile") or die "Cannot write to file $outfile";
    print $OUT "# To rename a chromosome, edit each occurrence of that chromosome in the gmap_coordinates\n";
    print $OUT "# The strain column has information copied from NCBI md files, but is not otherwise used by gmap_setup\n";
    print $OUT "# To exclude a contig, place a '#' sign at the beginning of the line\n";
    print $OUT "#contig" . "\t" . "gmap_coordinates" . "\t" . "linear/circular" . "\t" . "strain\n";

    #if (defined($opt_S)) {
    #@sorted = @ {$output};
    #} else {
    #@sorted = sort by_numeric_alpha (@ {$output});
    #}
    @sorted = @ {$output};
    foreach $string (@sorted) {
	print $OUT $string;
    }
    close($OUT);
}

if ($#$skipped >= 0) {
    printf "\n";
    printf STDOUT "********************************************************************************\n";
    printf STDOUT ("    A total of %d contigs had no recognizable chromosomal assignment, and\n",$#$skipped + 1);
    print <<NAMSG;
were therefore concatenated into a chromosome called "NA".

GMAP can handle this chromosome without any problems.  However,
if you do not wish to include these contigs, please remove them from $outfile,
or comment them out with the # character at the beginning of each line.
NAMSG

    printf STDOUT "********************************************************************************\n";
    print "\n";
}

@errors = ();
foreach $chr (keys %lowest) {
    if ($lowest{$chr} > 1) {
	push @errors,"  First contig in chromosome $chr starts at position $lowest{$chr}";
    }
}

if ($#errors >= 0) {
    print STDOUT "\n";
    print STDOUT "*** Possible errors: ***\n";
    foreach $error (@errors) {
	print $error . "\n";
    }
    print STDOUT "\n";
    print STDOUT "  Some the errors above may be addressed by specifying the contigs to be on\n";
    print STDOUT "  alternate strains of existing chromosomes, rather than on independent\n";
    print STDOUT "  alternate chromosomes.\n";
    print STDOUT "  You may make the appropriate changes in $outfile, by adding an alternate\n";
    print STDOUT "  strain in column 3, and specifying an existing chromosome in column 2\n";
    print STDOUT "\n";
}

print STDOUT "\n";
print STDOUT "============================================================\n";
print STDOUT "Contig mapping information has been written to file $outfile.\n";
if ($#errors >= 0) {
    printf STDOUT ("%d possible errors were found (listed above)\n",$#errors+1);
}

print STDOUT "You should look at this file, and edit it if necessary\n";
print STDOUT "If everything is okay, you should proceed by running\n";
if ($outfile =~ /coords\.(\S+)/) {
    $genome = $1;

    print STDOUT "    make -f Makefile.$genome gmapdb\n";
} else {
    print STDOUT "    make gmapdb\n";
}
print STDOUT "============================================================\n";

exit;


sub handle_consecutive_errors {
    my ($consec_errors) = @_;

    if ($consec_errors > 0) {
	print STDOUT "\n\n";
	print STDOUT "***  Note: For a total of $consec_errors consecutive contigs, ";
	print STDOUT "the chromosome could not be parsed from the header, \n";
	print STDOUT "     and were therefore assigned to chromosome NA.\n\n";
	$consec_errors = 0;
    }
    return $consec_errors;
}


sub parse_fa_files {
    my ($argv) = @_;
    my ($FP, $line, $strain);
    my @output = ();
    my @skipped = ();
    my $seglength;
    my $chronlyp;
    my $contig = "";
    my $nwarnings_dup = 0;
    my $nwarnings_colon = 0;
    my $ncontigs = 0;

    foreach $arg (@ {$argv}) {
	if (defined($opt_E)) {
	    printf STDOUT "Executing command $arg\n";
	    $FP = new IO::File("$arg |") or die "Can't execute $arg";
	} elsif (defined($opt_g)) {
	    printf STDOUT "Opening gzipped file $arg\n";
	    $FP = new IO::File("gunzip -c \"$arg\" |") or die "Can't execute $arg";
	} else {
	    printf STDOUT "Opening file $arg\n";
	    $FP = new IO::File("$arg") or die "Can't open file $arg";
	}
	$seglength = 0;
	undef($orientation);
	$consec_errors = 0;
	$shortp = 0;
	while (defined($line = <$FP>)) {
	    $line =~ s/\r\n/\n/;
	    chomp $line;
	    if ($line !~ /\S/) {
		# Skip blank lines

	    } elsif ($line !~ /^>/) {
		if (defined($chr)) {
		    $seglength += length($line);
		}

	    } else {
		# Handle previous contig
		if (defined($seglength{$contig})) {
		    if ($seglength != $seglength{$contig}) {
			die "Saw contig $contig already, and second length $seglength is different from first $seglength{$contig}";
		    } elsif ($nwarnings_dup < 50) {
			print STDOUT "Saw contig $contig already.  Ignoring previous occurrence.\n";
		    } elsif ($nwarnings_dup == 50) {
			print STDERR "More than 50 warnings.  Will stop printing warnings\n";
		    }
		    $nwarnings_dup++;

		} elsif ($seglength > 0) {
		    $seglength{$contig} = $seglength;
		    if ($seglength > $opt_l) {
			if ($shortp == 1) {
			    print STDOUT "\n";
			    $shortp = 0;
			}
			if ($chronlyp == 1) {
			    printf STDOUT ("  Contig %s: concatenated at chromosome end: ",$contig);
			} else {
			    printf STDOUT ("  Contig %s: parsed chromosomal coordinates: ",$contig);
			}
			if (defined($newname{$chr})) {
			    printf STDOUT ("%s:%d..",$newname{$chr},$chrpos{$chr});
			} else {
			    printf STDOUT ("%s:%d..",$chr,$chrpos{$chr});
			}
			printf STDOUT ("%d (length = %d nt)",$chrpos{$chr}+$seglength-1,$seglength);
			if (defined($orientation) && $orientation eq "rev") {
			    printf STDOUT (" (revcomp => %s:%d..%d)",$chr,$chrpos{$chr}+$seglength-1,$chrpos{$chr});
			}
			print STDOUT "\n";
		    } else {
			if ($shortp == 0) {
			    printf STDOUT "  Processed short contigs (<$opt_l nt): ";
			    $shortp = 1;
			}
			if (++$ncontigs < 100) {
			    printf STDOUT ".";
			} elsif ($ncontigs == 100) {
			    printf STDOUT "More than 100 short contigs.  Will stop printing.\n";
			}
		    }

		    if (defined($newname{$chr})) {
			$string = sprintf("%s\t%s:",$contig,$newname{$chr});
		    } else {
			$string = sprintf("%s\t%s:",$contig,$chr);
		    }
		    if (defined($orientation) && $orientation eq "rev") {
			$string .= sprintf("%d..%d",$chrpos{$chr}+$seglength-1,$chrpos{$chr});
		    } else {
			$string .= sprintf("%d..%d",$chrpos{$chr},$chrpos{$chr}+$seglength-1);
		    }
		    if (defined($circularp{$chr})) {
			$string .= "\tcircular";
		    } else {
			$string .= "\tlinear";
		    }
		    $string .= "\n";

		    push @output,$string;
		    if (!defined($lowest{$chr})) {
			$lowest{$chr} = $chrpos{$chr};
		    } elsif ($chrpos{$chr} < $lowest{$chr}) {
			$lowest{$chr} = $chrpos{$chr};
		    }
		    $chrpos{$chr} += $seglength; # Used only when a header doesn't have a chrpos for this chr
		    $chronlyp = 1;
		}
		
		# Handle current header
		# print STDOUT "  Header line: $line\n";
		$seglength = 0;
		($contig) = $line =~ /^>(\S+)/;
		undef $orientation;
		undef $chr;
		if (!defined($opt_C)) {
		    $chr = $contig;
		    if ($chr =~ /:/) {
			if ($nwarnings_colon < 50) {
			    print STDERR "Replacing : in $chr with _\n";
			} elsif ($nwarnings_colon == 50) {
			    print STDERR "More than 50 warnings.  Will stop printing warnings\n";
			}
			$nwarnings_colon++;
			$chr =~ s/:/_/g;
		    }
		    $chronlyp = 1;
		    
		} elsif ($line =~ /[Cc]hr_(\S+)/) {
		    # Seen in some TIGR contigs
		    $chr = $1;
		    $chronlyp = 1;
		    $consec_errors = handle_consecutive_errors($consec_errors);
		    
		} elsif ($line =~ /[Cc]hr\s*=?\s*(\S+):(\d+)\D+\d+/) {
		    $chr = $1;
		    $chrpos{$chr} = $2;
		    $chronlyp = 0;
		    $consec_errors = handle_consecutive_errors($consec_errors);
		    
		} elsif ($line =~ /[Cc]hromosome\s*(\S+)/) {
		    # NCBI .mfa format
		    $chr = $1;
		    $chr =~ s/[,;:.]$//;
		    $chronlyp = 1;
		    $consec_errors = handle_consecutive_errors($consec_errors);
		    
		} elsif ($line =~ /[Cc]hromosome:[^:]+:([^:]+):(\d+)/) {
		    # Ensembl format: chromosome:NCBI35:22:1:49554710:1
		    $chr = $1;
		    $chrpos{$chr} = $2;
		    $chronlyp = 0;
		    
		    if ($chr =~ /(\S+?)_N\D_\d+/) {
			# Ensembl notation for unmapped contig
			$chr = $1 . "U";
		    }
		    $consec_errors = handle_consecutive_errors($consec_errors);
		    
		} elsif ($line =~ /\/[Cc]hromosome=\S+/) {
		    # Celera format
		    ($chr) = $line =~ /\/[Cc]hromosome=(\S+)/;
		    if ($line =~ /\/alignment=\((\d+)-\d+\)/) {
			$chrpos{$chr} = $1;
			$chrpos{$chr} += 1;	# Because Celera uses 0-based coordinates
			$chronlyp = 0;
		    }
		    if ($line =~ /\/orientation=rev/) {
			$orientation = "rev";
		    }
		    $consec_errors = handle_consecutive_errors($consec_errors);

		} elsif ($line =~ /[Cc]hr\s*(\S+):(\d+)\D+\d+/) {
		    $chr = $1;
		    $chrpos{$chr} = $2;
		    $chronlyp = 0;
		    $consec_errors = handle_consecutive_errors($consec_errors);

		} elsif ($line =~ /[Cc]hr\s*=?\s*(\S+) && $1 ne "omosome"/) {
		    $chr = $1;
		    $chronlyp = 1;
		    $consec_errors = handle_consecutive_errors($consec_errors);

		} elsif ($line =~ /[Cc]hr\s*(\S+)/ && $1 ne "omosome") {
		    $chr = $1;
		    $chronlyp = 1;
		    $consec_errors = handle_consecutive_errors($consec_errors);

		} else {
		    if ($consec_errors == 0) {
			print STDOUT "\n\n***  Note: Can't find chromosome in header $line.  Assigning to chromosome NA instead.\n\n";
		    }
		    $chr = "NA";
		    push @skipped,$contig;
		    $consec_errors += 1;
		}

		if (!defined($chr)) {
		    if ($consec_errors == 0) {
			print STDOUT "\n\n***  Note: Can't find chromosome in header $line.  Assigning to chromosome NA instead.\n\n";
		    }
		    $chr = "NA";
		    push @skipped,$contig;
		    $consec_errors += 1;
		}

		if (!defined($chrpos{$chr})) {
		    $chrpos{$chr} = 1;	# Start this contig at beginning of chromosome
		}
	    }
	}

	# Handle last contig in the file
	if (defined($seglength{$contig})) {
	    if ($seglength != $seglength{$contig}) {
		die "Saw contig $contig already, and second length $seglength is different from first $seglength{$contig}";
	    } else {
		print STDOUT "Saw contig $contig already.  Ignoring previous occurrence.\n";
	    }
	} elsif ($seglength > 0) {
	    $seglength{$contig} = $seglength;
	    if ($seglength > $opt_l) {
		if ($shortp == 1) {
		    print STDOUT "\n";
		    $shortp = 0;
		}
		if ($chronlyp == 1) {
		    printf STDOUT ("  Contig %s: concatenated at chromosome end: ",$contig);
		} else {
		    printf STDOUT ("  Contig %s: parsed chromosomal coordinates: ",$contig);
		}
		if (defined($newname{$chr})) {
		    printf STDOUT ("%s:%d..",$newname{$chr},$chrpos{$chr});
		} else {
		    printf STDOUT ("%s:%d..",$chr,$chrpos{$chr});
		}
		printf STDOUT ("%d (length = %d nt)",$chrpos{$chr}+$seglength-1,$seglength);
		if (defined($orientation) && $orientation eq "rev") {
		    printf STDOUT (" (revcomp => %s:%d..%d)",$chr,$chrpos{$chr}+$seglength-1,$chrpos{$chr});
		}
		print STDOUT "\n";
		$shortp = 0;
	    } else {
		if ($shortp == 0) {
		    printf STDOUT "  Processed short contigs (<$opt_l nt): ";
		    $shortp = 1;
		}
		if (++$ncontigs < 100) {
		    printf STDOUT ".";
		} elsif ($ncontigs == 100) {
		    printf STDOUT "More than 100 short contigs.  Will stop printing.\n";
		}
	    }

	    if (defined($newname{$chr})) {
		$string = sprintf("%s\t%s:",$contig,$newname{$chr});
	    } else {
		$string = sprintf("%s\t%s:",$contig,$chr);
	    }
	    if (defined($orientation) && $orientation eq "rev") {
		$string .= sprintf("%d..%d",$chrpos{$chr}+$seglength-1,$chrpos{$chr});
	    } else {
		$string .= sprintf("%d..%d",$chrpos{$chr},$chrpos{$chr}+$seglength-1);
	    }
	    if (defined($circularp{$chr})) {
		$string .= "\tcircular";
	    } else {
		$string .= "\tlinear";
	    }
	    $string .= "\n";
	    push @output,$string;
	    if (!defined($lowest{$chr})) {
		$lowest{$chr} = $chrpos{$chr};
	    } elsif ($chrpos{$chr} < $lowest{$chr}) {
		$lowest{$chr} = $chrpos{$chr};
	    }
	}
	$contig = "";
	close($FP);
	handle_consecutive_errors($consec_errors);
    }

    return (\@output,\@skipped);
}


sub by_numeric_alpha {
    my ($numeric_a, $alpha_a, $numeric_b, $alpha_b);

    if ($a =~ /^chr\d/) {
	($numeric_a, $alpha_a) = $a =~ /chr(\d+)(\S*)/;
    } elsif ($a =~ /^chr\S/) {
	($alpha_a) = $a =~ /chr(\d+)(\S*)/;
    } elsif ($a =~ /^\d/) {
	($numeric_a, $alpha_a) = $a =~ /(\d+)(\S*)/;
    } else {
	$alpha_a = $a;
    }
    if (defined($alpha_a) && $alpha_a !~ /\S/) {
	undef $alpha_a;
    }

    if ($b =~ /^chr\d/) {
	($numeric_b, $alpha_b) = $b =~ /chr(\d+)(\S*)/;
    } elsif ($b =~ /^chr\S/) {
	($alpha_b) = $b =~ /chr(\d+)(\S*)/;
    } elsif ($b =~ /^\d/) {
	($numeric_b, $alpha_b) = $b =~ /(\d+)(\S*)/;
    } else {
	$alpha_b = $b;
    }
    if (defined($alpha_b) && $alpha_b !~ /\S/) {
	undef $alpha_b;
    }


    if (defined($numeric_a) && !defined($numeric_b)) {
	return -1;
    } elsif (defined($numeric_b) && !defined($numeric_a)) {
	return +1;
    } elsif (defined($numeric_a) && defined($numeric_b)) {
	if ($numeric_a < $numeric_b) {
	    return -1;
	} elsif ($numeric_b < $numeric_a) {
	    return +1;
	} else {
	    if (!defined($alpha_a) && defined($alpha_b)) {
		return -1;
	    } elsif (!defined($alpha_b) && defined($alpha_a)) {
		return +1;
	    } elsif (defined($alpha_a) && defined($alpha_b)) {
		return $alpha_a cmp $alpha_b;
	    } else {
		return 0;
	    }
	}
    } else {
	return $a cmp $b;
    }
}
