# Supplementary material for: Bitpacking techniques for indexing genomes: I. Hash tables
Source: Algorithms Mol Biol. 2016 Apr 18;11:5. doi: 10.1186/s13015-016-0069-5 (PMC4835851; doi:10.1186/s13015-016-0069-5)
Supplement: Supplementary file 2 — 10.1007/s13015-016-0069-5 Source code for constructing benchmarks. Source code in an archive format, using tar and bzip2, for users to generate their own benchmarks for any genomic text in FASTA format. This is the same package as provided in our companion paper on bitpacking for enhanced suffix arrays. [file 13015_2016_69_MOESM2_ESM.bz2 › genomic-benchmark-build-2016-02-26/config.site]

#! /bin/sh

### This file is part of the genomic-bitpacking package.  It allows
### you to provide values for the configuration process.  To set
### variables, uncomment the VAR=DEFAULT lines and set DEFAULT
### according to your needs.

########################################################################
### Configuration options
########################################################################

## The directory where the binary files will go (without the "/bin" at
## the end).  For example, if you want the gmap program to be
## installed as /usr/local/bin/gmap, the prefix is "/usr/local".  The
## directory must be an absolute path, so "." and "~" are not allowed.
##
## If you want to install in this build directory for testing purposes,
## specify prefix=`pwd` (with two backward quotes).  If you don't specify
## anything for prefix, it defaults to /usr/local.
##
## prefix=/usr/local


## Popcnt support.  By default, the configure program will test your computer
## for popcnt and related commands (for fast bit counting), and if so, enable those
## commands to speed up the program.  If you plan to configure the package
## on one computer and then run the programs on another computer, you may
## need to disable this feature.  To disable the feature, specify --disable-popcnt
## or uncomment the line below and change the answer to "disable_popcnt".
##
## enable_popcnt


## SIMD support.  By default, the configure program will test your
## computer for SIMD commands (e.g., Intel SSE commands), and if so,
## enable those commands to speed up the program.  If you plan to
## configure the package on one computer and then run the programs on
## another computer, you may need to disable this feature.  To disable
## all SIMD support, specify --disable-simd or uncomment the line
## below and change the answer to "disable_simd".  Or you may disable
## individual types of SIMD commands, as listed below.
##
## enable_simd
## enable_sse2
## enable_sse4.1


## Optional zlib support (needed only for reading gzip-compressed files).  By
## default, the configure program will test to see if you have a
## working zlib library and if so, enable the feature.  If you want to
## disable the feature, specify --disable-zlib or uncomment the line
## below and change the answer to "disable_zlib".
##
## enable_zlib


## The command for the C compiler.  If unspecified, the GNU configure
## procedure will search for a suitable compiler, first for gcc and
## then for cc.  To override this choice, specify the name of your
## preferred C compiler here, for example, 'c89'.  
## CC=gcc
## or may want to specify another compiler
## CC=/usr/bin/cc


## Debugging and optimization options for the C compiler.  Use this to
## specify CFLAGS for the version of the C compiler specified above.
## If unspecified, defaults to '-O3' for fastest speed.  The configure
## script will also test whether -mpopcnt works and apply it if
## possible.  For Macintosh machines, you may need to add -m64 for
## the programs to work.
## CFLAGS='-O3'
## CFLAGS='-O3 -m64'   (for Macintosh machines)


## Search directory for header files ('-IDIR') and any other
## miscellaneous options for the C preprocessor and compiler.
## CPPFLAGS=-I/usr/local/include


## Path ('-L') and any other miscellaneous options for the linker.
## '-L' options set here will be prepended to LD_LIBRARY_PATH (or its
## system equivalent) at run time.
## For systems with shared libraries:
## LDFLAGS='-L/usr/local/lib -rpath /usr/local/lib'
## For most other systems, including the gcc compiler
## LDFLAGS='-L/usr/local/lib'


## Special flags (in addition to CFLAGS and LIBS) that may be needed
## for pthreads The configure program will attempt to determine these
## automatically, but will also try any flags you supply here.
## PTHREAD_CFLAGS=
## PTHREAD_LIBS=


## Make name.  Set this if you want to use a make by another name.
## For example, if your GNU make is called 'gmake', use 'MAKE=gmake'.
## MAKE=/usr/bin/make


## Location of Perl.  Some of the utility programs require Perl
## with working versions of IO::File and Getopt::Std.  The configure
## program will attempt to find a working version of Perl in your
## PATH, but you may need to or wish to specify a particular version
## of perl here, by providing its full path
## 
## PERL=/usr/local/bin/perl
