# Supplementary material for: Bitpacking techniques for indexing genomes: I. Hash tables
Source: Algorithms Mol Biol. 2016 Apr 18;11:5. doi: 10.1186/s13015-016-0069-5 (PMC4835851; doi:10.1186/s13015-016-0069-5)
Supplement: Supplementary file 2 — 10.1007/s13015-016-0069-5 Source code for constructing benchmarks. Source code in an archive format, using tar and bzip2, for users to generate their own benchmarks for any genomic text in FASTA format. This is the same package as provided in our companion paper on bitpacking for enhanced suffix arrays. [file 13015_2016_69_MOESM2_ESM.bz2 › genomic-benchmark-build-2016-02-26/ChangeLog]

2016-02-26  twu

    * benchmark_build.pl.in: Deleting lcp file

    * Makefile.am: Changed program name

    * sarray-write.c, sarray-write.h: Removed unused code.  Changed definition
      of plcp[n].

    * gmapindex.c, indexdb-write.c, indexdb.c: Removed unused code

    * Makefile.testing.am: Removed unused files

    * gamma-speed-test.c: Using new interfaces

    * bitpack64-write.c, bitpack64-write.h: Added procedure for force_packsize

    * bitpack64-readtwo.c: Changed variable types

    * bitpack64-read.c: Changed variable types

    * bitpack32-readtwo.c: Changed variable types

    * bitpack32-read.c: Changed variable types

    * configure.ac: Changed name of build program and package name

    * Makefile.testing.am: Removed all old programs

    * Makefile.testing.am: Added bitpack_write_test

    * benchmark_build.pl.in, bitpack_build.pl.in: Changed name of program

    * bitpack_build.pl.in: Fixed cleanup commands

    * sarray-write.c, sarray-write.h: Writing plcp as raw file.  Computing child
      from raw lcp file.

    * indexdb-write.c, indexdb.c, indexdb.h, indexdb_hr.c, indexdbdef.h:
      Allowing for gamma32 and gamma64 compression

    * gmapindex.c: Streamlined code for benchmarking purposes

    * compress-write.c, compress-write.h: Implemented Compress_text

    * access.c: Commented out monitoring command

    * bitpack_build.pl.in: Made changes to keep offsets uncompressed, generate
      text file, and delete unused files.

    * configure.ac: Reading config.site properly

    * acx_mmap_fixed.m4, acx_mmap_variable.m4, config.guess, config.sub,
      ltmain.sh: Updated for latest autoconf

    * config.site: Removed reference to with_gmapdb

    * README: Changed to explain integration with modified SDSL package

    * INSTALL: Updated for latest autoconf

2014-03-28  twu

    * bitpack64-readtwo.c: Fixed bug in unpack_22_fwd_7_1

    * bitpack64-readtwo.c: Fixed bug in unpack_14_rev_3_5

2014-03-25  twu

    * indexdb-write.c, indexdb.c, indexdb_hr.c: Using new names for compression
      formats

    * gmapindex.c, indexdbdef.h: Using new names for compression formats

    * bitpack64-write.h: Added code for BITPACK64_PAIRED format

    * bitpack64-write.c: Added code for BITPACK64_PAIRED format

    * bitpack64-read.c, bitpack64-read.h: Added code for BITPACK64_PAIRED format

    * bitpack64-access.c, bitpack64-access.h: Added procedure
      Bitpack64_access_dispatch

    * Makefile.testing.am: Revised list of binary programs for distribution

    * ranksel-speed-test.c: Commented out debugging statements

    * sarray-read.c: Using sux package for rank and select

    * bp-read.c, bp-read.h: Using sux package for rank and select

    * sux.c, sux.h: Converting between one-based and zero-based values

    * sux-speed-test.c: Added code to compare sux results with ranksel64 results

2014-03-24  twu

    * sarray-read.c, sarray-read.h: Added code for LCP_BYTES_NOGUIDE

    * child-speed-test.c: Added child-guide-interval as a parameter

    * sux.c: Printing number of bytes allocated for simple select

    * lcp-speed-test.c: Allocating and then freeing genome

    * bp-write.c: Added debugging comments

    * access.c: Printing number of bytes allocated or memory mapped

    * Makefile.testing.am, sux-speed-test.c, sux.c: Implemented simple-select
      algorithm in addition to select9

2014-03-13  twu

    * sux-speed-test.c: Fixed filenames for child select

    * sarray-read.c, sarray-read.h: Added field mmap_sa_p

    * child-speed-test.c: Added flags --mmap-genome and --mmap-sa

2014-03-12  twu

    * gmapindex.c, sarray-write.c, sarray-write.h: Providing child to
      Sarray_compute_predictive_nextp, which is needed to populate child[n]
      based on child[1].

    * sarray-read.c: Fixed debugging statements.  Removed unnecessary
      computations of lcp_whole.

    * indexdb_hr.c: Fixed function for averaging lowi and highi in
      binary_search.

    * bytecoding.c: Changed blocki to be a UINT8.  Fixed function for averaging
      lowi and highi in binary_search.

    * bitpack64-read.c: Fixed typo in updating offset0 instead of offset1

    * bitpack64-access.c, bitpack64-access.h: Added a direct access procedure
      for retrieving two values, needed for benchmarking

    * bitpack32-read.c: Changed return type from Positionsptr_T to UINT4

    * bitpack32-readtwo.c, bitpack32-readtwo.h, bitpack64-readtwo.c,
      bitpack64-readtwo.h: Added special double (read_two procedures for
      obtaining adjacent offsets)

    * bitpack-speed-test.c: Added special double (read_two procedures for
      obtaining adjacent offsets)

2014-03-11  twu

    * gmapindex.c, ranksel-speed-test.c, ranksel64-read.c, ranksel64-write.c,
      ranksel64-write.h, sarray-read.c, sarray-write.c, sarray-write.h: Removed
      fixed format for sampled select

    * gmapindex.c: Added comments

    * bytecoding.c: Fixed bug in writing bytes

    * ranksel64-write.c: Setting final entries at end of sampled select format

    * bytecoding.c: Fixed bug in freeing bytes

    * sarray-read.c: Fixed decoding for Sarray_traverse_direct and
      Sarray_get_child_direct

    * sarray-write.c: Setting child[n] to be an up value, equal to child[1],
      which is a next value.  This allows the interval [1..n] to work properly.

    * ranksel64-write.c: Using new names for Bitpack64_write_fixed10 procedures

    * bitpack64-write.c, bitpack64-write.h: Implemented
      Bitpack64_write_fixed10_huge.  Renamed Bitpack64_write_rank to
      Bitpack64_write_fixed10.

    * child-speed-test.c: Using new interface to Sarray_new

    * access.c: Handling the case where a file is empty

    * sux-speed-test.c: Using fixed rank and select files, which are the default

    * sarray-write.c, sarray-write.h: Writing sampled select files

    * ranksel64-read.c, ranksel64-write.c, ranksel64-write.h: Added code for a
      fixed packsize for sampled select

    * ranksel-speed-test.c: Fixed sampling interval

    * gmapindex.c: Writing fixed packsize for select

    * sarray-read.c, sarray-read.h: Added option in Sarray_new to indicate that
      we are using lcpchilddcn.

    * bytecoding.c: Fixed bugs in handling large genomes

2014-03-10  twu

    * bytecoding.c, bytecoding.h: Added procedure for obtaining next LCP value

    * sux-speed-test.c: Using new interface to Ranksel64_select

    * ranksel-speed-test.c: Using new interface to Ranksel64_select

    * sarray-write.c, sarray-write.h: Writing both variable and fixed formats
      for pioneer rank

    * ranksel64-read.c, ranksel64-read.h: Using only mask10 for fixed rank
      format.  Passing sampling_interval to select procedure.

    * gmapindex.c: Added option for uncompressing child bp format

    * child-speed-test.c: Handling both traverse test and child select test

    * sarray-read.c, sarray-read.h: Fixed traverse_children routine for balanced
      parens.  Added working get_child routine for balanced parens.

    * gmapindex.c: Added an option for testing the child files

    * child-speed-test.c: Added options for using lcpchilddc and lcpchilddcn
      formats

    * bytecoding.c, bytecoding.h: Using predictive_nextp array in writing
      lcpchilddcn format

    * gmapindex.c, sarray-write.c, sarray-write.h: Computing a predictive_nextp
      array, needed for lcpchilddcn format

    * sarray-read.c: Implemented working lcpchilddc and lcpchilddcn, except for
      nextp

    * bytecoding.c, bytecoding.h: Implemented working lcpchilddc and
      lcpchilddcn, except for nextp

2014-03-07  twu

    * child-speed-test.c: Testing for get_child, rather than traversing all
      children

    * sarray-write.c: Fixed debugging statements

    * sarray-read.c, sarray-read.h: Added procedures for get_child, including
      working version that uses discriminating chars.

    * sarray-write.c: Put debugging code for Sarray_discriminating_chars within
      a preprocessor macro

    * sarray-read.c: Added code for using a single bucket array that merges
      indexi and indexj, as opposed to separate bucket arrays for indexi and
      indexj

    * gmapindex.c, sarray-write.c, sarray-write.h: Added code for writing
      discriminating chars

2014-03-03  twu

    * bitpack32-readtwo.c: Initial import into SVN

    * bitpack64-readtwo.c: Initial import into SVN

2014-02-25  twu

    * MAINTAINER: Added --stop-on-copy flag to create ChangeLog

    * config.site: Removed obsolete configure options

    * NOTICE: Revised notice to include code from SIMD compression and
      intersection work

    * bitpack-speed-test.c, child-speed-test.c, indexdb-write.c, indexdb.c,
      lcp-speed-test.c, ranksel64-read.c, sarray-write.c: Removed calls to
      read_setup for bitpack routines

    * bitpack32-read.c, bitpack32-read.h, bitpack64-read.c, bitpack64-read.h,
      bitpack64-serial-read.c, bitpack64-serial-read.h: Using single mask for
      bit size by changing order of masking and shifting.  Creating mask within
      each procedure, so read_setup no longer needed.

2014-02-19  twu

    * Makefile.testing.am, configure.ac: Removed check and compiler flags for
      bzip2

    * configure.ac: Changed package name

    * VERSION: Updated version number

    * README: odified for genomic bitpacking

    * Makefile.am: Removed tests subdirectory and added share.  Added
      dmel-timing.source.

    * COPYING: Removed comments about commercial use and modification

    * dbsnp_iit.pl.in, ddsgap2_compress.pl, ensembl_genes.pl.in,
      gff3_genes.pl.in, gff3_introns.pl.in, gff3_splicesites.pl.in,
      gmap_compress.pl.in, gmap_reassemble.pl.in, gmap_setup.pl.in,
      gmap_uncompress.pl.in, gmap_update.pl.in, gsnap-fetch-reads.pl,
      gsnap-fetch-reads.pl.in, gsnap-remap.pl, gsnap-remap.pl.in,
      gtf_genes.pl.in, gtf_introns.pl.in, gtf_splicesites.pl.in, gvf_iit.pl.in,
      psl_genes.pl.in, psl_introns.pl.in, psl_splices.pl.in,
      psl_splicesites.pl.in, sam_merge.pl.in, sam_restore.pl.in,
      sim4_compress.pl, sim4_uncompress.pl, spidey_compress.pl, vcf_iit.pl.in:
      Removed unused files

    * bytecoding.c, bytecoding.h: Added code for byte coding format

    * run-experiments.pl: Added Perl program for running experiments

    * chick-timing.source, dmel-timing.source, hg19-timing.source: Added source
      files for performing timing experiments

    * sarray-write.c, sarray-write.h: Removed unused procedures.  Returning lcp
      and plcp, rather than writing them to files.

    * sarray-read.c, sarray-read.h: Removed unused procedures.  Handling
      different formats with pre-processor macros.

    * ranksel64-write.c, ranksel64-write.h: Allowing fixed bit version to be
      called at run time

    * ranksel64-read.c: Removed hard-coded value for sampling interval

    * indexdbdef.h: Added bitpack64-serial compression type

    * indexdb_hr.h: Removed unused header

    * indexdb.c, indexdb.h: Handling serial and columnar versions of bitpack,
      with blocksizes of 64 and 32

    * indexdb-write.c: Removed unused procedures

    * iitdef.h: Relying upon iitdef.h to define IIT_T

    * iit-write.h: Relying upon iitdef.h to define IIT_T

    * iit-write-univ.h: Relying upon iitdef.h to define IIT_T

    * iit-read.h: Relying upon iitdef.h to define IIT_T

    * iit-read-univ.c, iit-read-univ.h: Removed unused procedures

    * gmapindex.c: Creating an exhaustive set of formats

    * genome_hr.c, genome_hr.h: Removed unused procedures

    * genome.c, genome.h: Removed unused procedures

    * genome-write.c, genome-write.h: Removed unused header files

    * bp-write.c, bp-write.h: Changed type of nwords to be UINT4

    * bitpack64-read.c: Removed unnecessary calls to fill InReg.  Treating
      remainder == 32 as a special case for getting two offsets

    * bitpack64-write.c: Removed unused unidirectional code

    * bitpack64-serial-read.c, bitpack64-serial-read.h,
      bitpack64-serial-write.c, bitpack64-serial-write.h: Added old code for
      bitpack64 as the serial version

    * bitpack32-read.c, bitpack32-write.c: ade bitpack32 code match that for
      bitpack64 (columnar)

    * sux.c, sux.h: Added Sux implementation

    * Makefile.testing.am, bitpack-speed-test.c, child-speed-test.c,
      gamma-speed-test.c, lcp-speed-test.c, ranksel-speed-test.c,
      sux-speed-test.c: Added files needed for running speed tests

    * separator.h: Added back file

    * Makefile.dna.am, Makefile.gsnaptoo.am, add_rpk.c, alphabet.c, alphabet.h,
      atoi.c, atoi.h, atoiindex.c, backtranslation.c, backtranslation.h,
      block.c, block.h, boyer-moore.c, boyer-moore.h, bzip2.c, bzip2.h,
      changepoint.c, changepoint.h, chimera.c, chimera.h, chrsegment.c,
      chrsegment.h, chrsubset.c, chrsubset.h, cmet.c, cmet.h, cmetindex.c,
      color.c, color.h, compress.c, compress.h, compress128.c, compress128.h,
      datum.c, datum.h, diag.c, diag.h, diagdef.h, diagnostic.c, diagnostic.h,
      diagpool.c, diagpool.h, dibase.c, dibase.h, dibaseindex.c, direct.c,
      direct.h, doublelist.c, doublelist.h, dynprog.c, dynprog.h, exonscan.c,
      extents_genebounds.c, fastlog.h, gbuffer.c, gbuffer.h, gdiag.c,
      geneadjust.c, geneeval.c, genome128-write.c, genome128-write.h,
      genome128.c, genome128.h, genome128_hr.c, genome128_hr.h, genome_sites.c,
      genome_sites.h, genomepage.c, genomepage.h, genomeplot.c, genuncompress.c,
      get-genome.c, gmap.c, goby.c, goby.h, gregion.c, gregion.h, gsnap.c,
      gsnap_best.c, gsnap_concordant.c, gsnap_filter.c, gsnap_iit.c,
      gsnap_multiclean.c, gsnap_tally.c, gsnap_terms.c, gsnapread.c,
      gsnapread.h, hint.c, hint.h, iit_dump.c, iit_fetch.c, iit_get.c,
      iit_pileup.c, iit_plot.c, iit_store.c, iit_update.c, inbuffer.c,
      inbuffer.h, indexdb_dibase.c, indexdb_dibase.h, indexdb_dump.c, intpool.c,
      intpool.h, intron.c, intron.h, lgamma.c, lgamma.h, mapq.c, mapq.h,
      match.c, match.h, matchdef.h, matchpool.c, matchpool.h, maxent.c,
      maxent.h, maxent128_hr.c, maxent128_hr.h, maxent_hr.c, maxent_hr.h,
      md5-compute.c, md5.c, md5.h, nmath.c, nmath.h, nr-x.c, nr-x.h,
      oligo-count.c, oligo.c, oligo.h, oligoindex.c, oligoindex.h,
      oligoindex_hr.c, oligoindex_hr.h, oligoindex_pmap.c, oligoindex_pmap.h,
      oligop.c, oligop.h, orderstat.c, orderstat.h, outbuffer.c, outbuffer.h,
      pair.c, pair.h, pairdef.h, pairingcum.c, pairingflats.c, pairinggene.c,
      pairingstrand.c, pairingtrain.c, pairpool.c, pairpool.h, parserange.c,
      parserange.h, pbinom.c, pbinom.h, pdl_smooth.c, pdldata.c, pdldata.h,
      pdlimage.c, plotdata.c, plotdata.h, plotgenes.c, plotgenes.h, pmapindex.c,
      rbtree.c, rbtree.h, rbtree.t.c, reader.c, reader.h, reads.c, reads.h,
      reads_dump.c, reads_store.c, request.c, request.h, result.c, result.h,
      resulthr.c, resulthr.h, revcomp.c, samheader.c, samheader.h, samprint.c,
      samprint.h, samread.c, samread.h, scores.h, segue.c, sense.h, separator.h,
      seqlength.c, sequence.c, sequence.h, shortread.c, shortread.h, smooth.c,
      smooth.h, snpindex.c, spanningelt.c, spanningelt.h, splice.c, splice.h,
      splicealt.c, spliceeval.c, splicefill.c, splicegraph.c, splicescan.c,
      splicetrie.c, splicetrie.h, splicetrie_build.c, splicetrie_build.h,
      splicing-scan.c, splicing-score.c, stage1.c, stage1.h, stage1hr.c,
      stage1hr.h, stage2.c, stage2.h, stage3.c, stage3.h, stage3hr.c,
      stage3hr.h, subseq.c, substring.c, substring.h, tally.c, tally.h,
      tally_exclude.c, tally_expr.c, tallyadd.c, tallyflats.c, tallygene.c,
      tallyhmm.c, tallystrand.c, translation.c, translation.h, trial.c, trial.h,
      uinttable.c, uinttable.h, uniqscan.c: Removing files not needed for
      bitpacking test

2014-02-14  twu

    * configure.ac: ade changes specific for bitpack testing

    * Makefile.am, bitpack_build.pl.in, gmap_build.pl.in: ade changes specific
      for bitpack testing

    * gmap_build.pl.in: ade changes to not build positions file and to use new
      flags for building the enhanced suffix array.

2014-02-13  twu

    * 2014-02-13-bitpack-testing: Created branch for testing of bitpacking
      formats
