# Supplementary material for: Bitpacking techniques for indexing genomes: I. Hash tables
Source: Algorithms Mol Biol. 2016 Apr 18;11:5. doi: 10.1186/s13015-016-0069-5 (PMC4835851; doi:10.1186/s13015-016-0069-5)
Supplement: Supplementary file 2 — 10.1007/s13015-016-0069-5 Source code for constructing benchmarks. Source code in an archive format, using tar and bzip2, for users to generate their own benchmarks for any genomic text in FASTA format. This is the same package as provided in our companion paper on bitpacking for enhanced suffix arrays. [file 13015_2016_69_MOESM2_ESM.bz2 › genomic-benchmark-build-2016-02-26/COPYING]

Copyright (c) 2014 Genentech, Inc.  All rights reserved.

The Developer of this software is Thomas D. Wu <twu@gene.com>

Permission is hereby granted, free of charge, to any person obtaining
a copy of this software and associated documentation files (the
"Package"), to use, copy, and distribute copies of the Package,
without modifications, provided that the above copyright notice and
this permission notice are included in all copies or substantial
portions of the Package.

Permission is also hereby granted, free of charge, to any person
obtaining a copy of this Package, to modify your copy or copies of the
Package or any portion of it.

Genome databases, map files, and other result files produced as output
from software in this Package do not automatically fall under the
copyright of this Package, but belong to whoever generated them, and
may be distributed freely.

IN NO EVENT SHALL GENENTECH, INC. BE LIABLE TO ANY PARTY FOR DIRECT,
INDIRECT, SPECIAL, INCIDENTAL, OR CONSEQUENTIAL DAMAGES, OR OTHER
LIABILITY, INCLUDING LOST PROFITS, ARISING FROM THE USE OF THIS
SOFTWARE.

THE SOFTWARE IS PROVIDED "AS IS", WITHOUT WARRANTY OF ANY KIND,
EXPRESS OR IMPLIED, INCLUDING, BUT NOT LIMITED TO, THE IMPLIED
WARRANTIES OF MERCHANTABILITY AND FITNESS FOR A PARTICULAR PURPOSE.
GENENTECH, INC. HAS NO OBLIGATION TO PROVIDE MAINTENANCE, SUPPORT,
UPDATES, ENHANCEMENTS, OR MODIFICATIONS.
