# Supplementary material for: Bitpacking techniques for indexing genomes: I. Hash tables
Source: Algorithms Mol Biol. 2016 Apr 18;11:5. doi: 10.1186/s13015-016-0069-5 (PMC4835851; doi:10.1186/s13015-016-0069-5)
Supplement: Supplementary file 2 — 10.1007/s13015-016-0069-5 Source code for constructing benchmarks. Source code in an archive format, using tar and bzip2, for users to generate their own benchmarks for any genomic text in FASTA format. This is the same package as provided in our companion paper on bitpacking for enhanced suffix arrays. [file 13015_2016_69_MOESM2_ESM.bz2 › genomic-benchmark-build-2016-02-26/README]

0.  Availability
================

The source code for this package is available as an Additional file
from Algorithms for Molecular Biology.  License terms are provided in
the COPYING file.

The purpose of this package is to convert a genome into data formats
needed for testing various data retrieval methods, as used in our
papers on representing genomes using hash tables and suffix arrays.
These data retrieval tests are included in a modification to the SDSL
2.0 package, also available as an Additional file from Algorithms in
Molecular Biology.


1.  Building and installing the code
====================================

Prerequisites: a Unix system (including Cygwin on Windows), a C
compiler, and Perl

Step 1: Set your site-specific variables by editing the file
config.site.  In particular, you should set appropriate values for
"prefix" and probably for "with_gmapdb", as explained in that file.
If you are compiling this package on a Macintosh, you may need to edit
CFLAGS to be

CFLAGS = '-O3 -m64'

since Macintosh machines will make only 32-bit executables by default.


Step 2: Build, test, and install the programs, by running the
following GNU commands

    ./configure
    make
    make check   (optional)
    make install

Note 1: Instead of editing the config.site file in step 1, you may type
everything on the command line for the ./configure script in step 2,
like this

    ./configure --prefix=/your/program/path

If you omit --prefix, it defaults to /usr/local.


Note 2: If you want to keep your version of config.site or have
multiple versions, you can save the file to a different filename, and
then refer to it like this

    ./configure CONFIG_SITE=<config site file>


2.  Setting up to build a genomic database for testing
======================================================

You can build a genomic database for testing, using the
benchmark_build program provided with this package.  This program is
derived from the gmap_build program from the author's package for GMAP
and GSNAP.  However, it generates several different versions of files
needed for testing and comparison.

You will need to start with a set of FASTA files containing either
entire chromosomes or contigs that represent pieces of chromosomes.
For example, for the fly, chick, and human genomes, you can retrieve
the FASTA files under the ftp directory at

    ftp://hgdownload.cse.ucsc.edu/goldenPath/dm3/database/chromosomes/
    ftp://hgdownload.cse.ucsc.edu/goldenPath/galGal4/bigZips/galGal4.fa.gz
    ftp://hgdownload.cse.ucsc.edu/goldenPath/hg19/chromosomes/

respectively.  If your FASTA entries each contain a single chromosome,
and the accession for each chromosome is the chromosome number/letter,
you can simply run this command

    benchmark_build -D . -d <genome> <fasta_files...>

which will build and install the GMAP index files in the directory
specified by the "-D" flag (here shown as the current working
directory).  For example, from the fly chromosomes, you could run

    util/benchmark_build -D . -d dmel <fasta_files...>

If your files are gzipped, you should add the "-g" flag to decompress
them.


3.  Running tests
=================

This package converts a genome in FASTA format into the following
files:

    <genome>.text
    <genome>.offsets
    <genome>.lcpindex12
    <genome>.plcp
    <genome>.child

These files are then used as inputs by the modified SDSL 2.0 package,
in the directory benchmark/genome.  That directory contains additional
programs that use SDSL to create various data compression formats and
to run data retrieval tests.  You can examine the Makefile in that
directory for commands on how to run those tests on your genome of
interest.
