# Supplementary material for: Bitpacking techniques for indexing genomes: I. Hash tables
Source: Algorithms Mol Biol. 2016 Apr 18;11:5. doi: 10.1186/s13015-016-0069-5 (PMC4835851; doi:10.1186/s13015-016-0069-5)
Supplement: Supplementary file 2 — 10.1007/s13015-016-0069-5 Source code for constructing benchmarks. Source code in an archive format, using tar and bzip2, for users to generate their own benchmarks for any genomic text in FASTA format. This is the same package as provided in our companion paper on bitpacking for enhanced suffix arrays. [file 13015_2016_69_MOESM2_ESM.bz2 › genomic-benchmark-build-2016-02-26/src/segmentpos.h]

/* $Id: segmentpos.h 99737 2013-06-27 19:33:03Z twu $ */
#ifndef SEGMENTPOS_INCLUDED
#define SEGMENTPOS_INCLUDED
#include <stdio.h>
#include "bool.h"
#include "genomicpos.h"
#include "types.h"
#include "chrom.h"
#include "iit-read-univ.h"

#define T Segmentpos_T
typedef struct T *T;

extern Chrom_T
Segmentpos_chrom (T this);
extern Chrpos_T
Segmentpos_chrpos1 (T this);
extern Chrpos_T
Segmentpos_chrpos2 (T this);
extern Chrpos_T
Segmentpos_length (T this);
extern int
Segmentpos_type (T this);
extern bool
Segmentpos_revcompp (T this);
extern T
Segmentpos_new (Chrom_T chrom, Chrpos_T chrpos1, Chrpos_T chrpos2, 
		bool revcompp, Chrpos_T length, int type);
extern void
Segmentpos_free (T *old);
extern void
Segmentpos_print (FILE *fp, T this, char *acc, Univcoord_T chroffset);
extern int
Segmentpos_compare_alpha (const void *x, const void *y);
extern int
Segmentpos_compare_numeric_alpha (const void *x, const void *y);
extern int
Segmentpos_compare_chrom (const void *x, const void *y);

extern void
Segmentpos_print_accessions (FILE *fp, Univ_IIT_T contig_iit, Univcoord_T position1,
			     Univcoord_T position2, bool referencealignp, 
			     char *align_strain);

#undef T
#endif
