# Supplementary material for: Bitpacking techniques for indexing genomes: I. Hash tables
Source: Algorithms Mol Biol. 2016 Apr 18;11:5. doi: 10.1186/s13015-016-0069-5 (PMC4835851; doi:10.1186/s13015-016-0069-5)
Supplement: Supplementary file 2 — 10.1007/s13015-016-0069-5 Source code for constructing benchmarks. Source code in an archive format, using tar and bzip2, for users to generate their own benchmarks for any genomic text in FASTA format. This is the same package as provided in our companion paper on bitpacking for enhanced suffix arrays. [file 13015_2016_69_MOESM2_ESM.bz2 › genomic-benchmark-build-2016-02-26/src/univinterval.h]

/* $Id: univinterval.h 102893 2013-07-25 22:11:12Z twu $ */
#ifndef UNIVINTERVAL_INCLUDED
#define UNIVINTERVAL_INCLUDED
#include "bool.h"
#include "genomicpos.h"
#include "types.h"

#define T Univinterval_T
typedef struct T *T;
struct T {
  Univcoord_T low;		/* low <= high */
  Univcoord_T high;
  int sign;
  int type;
};

extern T
Univinterval_new (Univcoord_T low, Univcoord_T high, int type);
extern T
Univinterval_copy (T old);
extern void
Univinterval_free (T *old);
extern void
Univinterval_table_free (void **x);
extern void
Univinterval_print (T this);

extern Univcoord_T
Univinterval_low (T this);
extern Univcoord_T
Univinterval_high (T this);
extern void
Univinterval_store_length (T this, Chrpos_T length);
extern int
Univinterval_sign (T this);
extern Chrpos_T
Univinterval_length (T this);
extern int
Univinterval_type (T this);

extern Univcoord_T
Univinterval_array_low (struct T *intervals, int index);
extern Univcoord_T
Univinterval_array_high (struct T *intervals, int index);

extern bool
Univinterval_is_contained (Univcoord_T x, struct T *intervals, int index);
extern bool
Univinterval_overlap_p (Univcoord_T x, Univcoord_T y, struct T *intervals, int index);

extern void
Univinterval_qsort_by_sigma (int *table, int i, int j, struct T *intervals);
extern void
Univinterval_qsort_by_omega (int *table, int i, int j, struct T *intervals);

extern int
Univinterval_cmp (const void *a, const void *b);
extern int
Univinterval_cmp_low (const void *a, const void *b);
extern int
Univinterval_cmp_high (const void *a, const void *b);

#if 0
extern int
Univinterval_table_cmp (const void *a, const void *b);
extern unsigned int
Univinterval_table_hash (const void *a);
#endif

bool
Univinterval_equal (T x, T y);

#undef T
#endif
