# Supplementary material for: Bitpacking techniques for indexing genomes: I. Hash tables
Source: Algorithms Mol Biol. 2016 Apr 18;11:5. doi: 10.1186/s13015-016-0069-5 (PMC4835851; doi:10.1186/s13015-016-0069-5)
Supplement: Supplementary file 2 — 10.1007/s13015-016-0069-5 Source code for constructing benchmarks. Source code in an archive format, using tar and bzip2, for users to generate their own benchmarks for any genomic text in FASTA format. This is the same package as provided in our companion paper on bitpacking for enhanced suffix arrays. [file 13015_2016_69_MOESM2_ESM.bz2 › genomic-benchmark-build-2016-02-26/src/iit-write-univ.c]

static char rcsid[] = "$Id: iit-write-univ.c 102176 2013-07-20 00:51:14Z twu $";
#ifdef HAVE_CONFIG_H
#include <config.h>
#endif

#ifndef HAVE_MEMCPY
# define memcpy(d,s,n) bcopy((s),(d),(n))
#endif
#ifndef HAVE_MEMMOVE
# define memmove(d,s,n) bcopy((s),(d),(n))
#endif

#include "iit-write-univ.h"

#ifdef WORDS_BIGENDIAN
#include "bigendian.h"
#else
#include "littleendian.h"
#endif

#include <stdio.h>
#include <stdlib.h>
#include <string.h>		/* For strlen and strcmp */
#include "assert.h"
#include "mem.h"
#include "fopen.h"
#include "types.h"		/* For HAVE_64_BIT and UINT8 */
#include "univinterval.h"


#ifdef DEBUG
#define debug(x) x
#else
#define debug(x)
#endif


typedef struct Node_T *Node_T;
struct Node_T {
  int index;
  Univcoord_T value;
  int a;
  int b;
  Node_T left;
  Node_T right;
};


static Node_T
Node_new () {
  Node_T new = (Node_T) MALLOC(sizeof(*new));

  new->index = -1;
  new->left = new->right = NULL;
  return new;
}

static void 
Node_gc (Node_T *old) {
  if (*old) {
    Node_gc(&((*old)->left));
    Node_gc(&((*old)->right));
    FREE(*old);
  }
  return;
}


#define T IIT_T


/************************************************************************/

static int 
is_right_split (int i, int j, int r, Univcoord_T value, int *sigmas, 
		struct Univinterval_T *intervals) {
  int iota, lambda;

  iota = 0;
  for (lambda = i; lambda <= j; lambda++) {
    if (Univinterval_is_contained(value,intervals,sigmas[lambda]) == true) {
      iota = lambda;
    }
  }
  return (iota == r);
}  

static bool
is_sorted (int array[], int i, int j, Univcoord_T (*endpoint)(), struct Univinterval_T *intervals) {
  int lambda;

  for (lambda = i; lambda <= j - 1; lambda++) {
    if (endpoint(intervals,array[lambda]) > endpoint(intervals,array[lambda + 1])) {
      return false;
    }
  }
  return true;
}

static bool
is_empty (int array[], int i, int j) {
  int lambda;

  for (lambda = i; lambda <= j; lambda++) {
    if (array[lambda] != 0) {
      return false;
    }
  }
  return true;
}

static bool
is_valid_input (int i, int j, int *sigmas, int *omegas, struct Univinterval_T *intervals) {
  int lambda, iota;

  assert(is_sorted (sigmas, i, j, Univinterval_array_low, intervals));
  assert(is_empty (omegas, i, j));
  for (lambda = i; lambda <= j; lambda++) {
    iota = sigmas[lambda];
    assert(Univinterval_is_contained(Univinterval_array_low(intervals,iota),intervals,iota)
	   || Univinterval_is_contained(Univinterval_array_high(intervals,iota),intervals,iota));
	   
  }
  return true;
}

/************************************************************************/

static bool
Node_is_valid_output (Node_T node, int i, int j, int *sigmas, int *omegas, 
		      struct Univinterval_T *intervals) {
  int lambda;

  assert((i <= node->a) && (node->b <= j));
  assert(is_sorted (sigmas, node->a, node->b, Univinterval_array_low, intervals));
  assert(is_sorted (omegas, node->a, node->b, Univinterval_array_high, intervals));
  assert(is_right_split (i, j, node->b, node->value, sigmas, intervals));

  for (lambda = node->a; lambda <= node->b; lambda++) {
    assert(Univinterval_is_contained(node->value,intervals,sigmas[lambda])
	   && Univinterval_is_contained(node->value,intervals,omegas[lambda]));
  }

  for (lambda = i; lambda <= node->a - 1; lambda++) {
    assert(Univinterval_is_contained(node->value,intervals,sigmas[lambda]) == false);
  }
  for (lambda = node->b + 1; lambda <= j; lambda++) {
    assert(Univinterval_is_contained(node->value,intervals,sigmas[lambda]) == false);
  }

  return true;
}


/* Refinement of node_make().
   Select proper value and split off "right of" triangles. */
static void 
node_select (int *index, Univcoord_T *value, int i, int j, 
	     int *sigmas, int *omegas, struct Univinterval_T *intervals) {
  int r = j - (j - i) / 3;
  Univcoord_T k = Univinterval_array_low(intervals,sigmas[r]);

  while ((r < j) && (Univinterval_array_low(intervals,sigmas[r + 1]) == k)) {
    r ++;
  }

  if (Univinterval_is_contained(k,intervals,sigmas[r]) == false) {
    /* adjust r to the left for "open" intervals */
    while ((r > i) && (Univinterval_is_contained(k,intervals,sigmas[r-1]) == false)) {
      r --;
      printf(" basic_iit: (-)\n");
    }
    if (Univinterval_is_contained(k,intervals,sigmas[r]) == false) {
      r --;
      printf(" basic_iit: [-]\n");
      assert(r == i - 1);
      printf(" basic_iit WARNING: empty NODE!?!\n");
    }
  }
  assert(is_right_split (i, j, r, k, sigmas, intervals));
  *index = r;
  *value = k;
  return;
}


/* Makes node out of sigmas[i..j], and recurses. */
static Node_T
Node_make (int *nnodes, int i, int j, int *sigmas, int *omegas, struct Univinterval_T *intervals) {
  Node_T node;
  int lambda, iota;
  int q, r;

  assert(is_valid_input (i, j, sigmas, omegas, intervals));
  if (i > j) {
    return (Node_T) NULL;
  } else {
    node = Node_new();
    *nnodes += 1;

    /* select value & get "right of" intervals sigma[r+1..j] */
    node_select(&r,&node->value,i,j,sigmas,omegas,intervals);

    /* mark "contains" intervals in sigma[i..r] to omega[i<q+1..r] */
    q = r;
    for (lambda = r; lambda >= i; lambda--) {
      if (Univinterval_is_contained(node->value,intervals,sigmas[lambda]) == true) {
	omegas[q] = sigmas[lambda];
	sigmas[lambda] = 0;
	q --;
      }
    }

    /* move remaining "left of" intervals from sigma[i..r] to sigma[i..q] */
    iota = i;
    for (lambda = i; lambda <= r; lambda++) {
      if (sigmas[lambda] != 0) {
	sigmas[iota] = sigmas[lambda];
	iota ++;
      }
    }
    assert(iota == q + 1);
    
    /* copy omega[q+1..r] back to sigma[q+1..r] & sort omega[q+1..r] */
    for (lambda = q+1; lambda <= r; lambda++) {
      sigmas[lambda] = omegas[lambda];
    }
    Univinterval_qsort_by_omega(omegas,q+1,r,intervals);
    node->a = q + 1;
    node->b = r;

    debug(printf(" NODE=%lu [%d..%d], left: %d, cont: %d, right: %d\n",
		 node->value, i, j, q - i + 1, r - q, j - r));

    assert(Node_is_valid_output (node, i, j, sigmas, omegas, intervals));

    /* recurse */
    node->left  = Node_make(&(*nnodes),i,q,sigmas,omegas,intervals);
    node->right = Node_make(&(*nnodes),r+1,j,sigmas,omegas,intervals);
    
    return node;
  }
}


static void 
Node_index (Node_T node, int *index) {
  if (node != NULL) {
    node->index = (*index)++;
    Node_index(node->left,&(*index));
    Node_index(node->right,&(*index));
  }
  return;
}


static int
IIT_count_nnodes (List_T intervallist) {
  int nnodes;
  Node_T root;
  int nintervals, i;
  List_T p;
  struct Univinterval_T *intervals;
  int *sigmas;
  int *omegas;

  if ((nintervals = List_length(intervallist)) == 0) {
    return 0;
  } else {
    intervals = (struct Univinterval_T *) CALLOC(nintervals,sizeof(struct Univinterval_T));
    for (p = intervallist, i = 0; i < nintervals; i++, p = List_next(p)) {
      memcpy(&(intervals[i]),List_head(p),sizeof(struct Univinterval_T));
    }

    /* IIT ordering of intervals */
    nnodes = 0;
    sigmas = (int *) CALLOC(nintervals+1,sizeof(int));
    for (i = 1; i <= nintervals; i++) {
      sigmas[i] = i;
    }

    /* Sort sigmas with respect to Univinterval_array_low */
    Univinterval_qsort_by_sigma(sigmas,1,nintervals,intervals);
    
    omegas = (int *) CALLOC(nintervals+1,sizeof(int));

    /* make first node, and recurse... */
    root = Node_make(&nnodes,1,nintervals,sigmas,omegas,intervals);

    Node_gc(&root);
    FREE(omegas);
    FREE(sigmas);
    FREE(intervals);

    return nnodes;
  }
}


static void
IIT_build_univ (Node_T *root, struct Univinterval_T **intervals, int **sigmas, int **omegas,
		List_T intervallist, int nintervals) {
  int index = 0;		/* Must be initialized to 0 */
  int i;
  List_T p;
  int nnodes;

  if (nintervals == 0) {
    *intervals = (struct Univinterval_T *) NULL;
  } else {
    *intervals = (struct Univinterval_T *) CALLOC(nintervals,sizeof(struct Univinterval_T));
    for (p = intervallist, i = 0; i < nintervals; i++, p = List_next(p)) {
      memcpy(&((*intervals)[i]),List_head(p),sizeof(struct Univinterval_T));
    }
  }

  /* IIT ordering of intervals */
  nnodes = 0;
  *sigmas = (int *) CALLOC(nintervals+1,sizeof(int));
  for (i = 1; i <= nintervals; i++) {
    (*sigmas)[i] = i;
  }

  /* Sort sigmas with respect to Univinterval_array_low */
  Univinterval_qsort_by_sigma(*sigmas,1,nintervals,*intervals);

  *omegas = (int *) CALLOC(nintervals+1,sizeof(int));

  /* make first node, and recurse... */
  *root = Node_make(&nnodes,1,nintervals,*sigmas,*omegas,*intervals);
  Node_index(*root,&index);

  return;
}


/************************************************************************
 *   Output procedures
 ************************************************************************/

/************************************************************************
 * File format for version 1 (universal coordinates)
 *
 *   total_nintervals: sizeof(int)  [so maximum is 2 billion]
 *      If >= 0, then using 4-byte quantities (unsigned int) for interval coordinates
 *      If < 0, then using 8-byte quantities for interval coordinates (generally only used for v1)
 *   ntypes: sizeof(int)
 *   nnodes: sizeof(int)
 *
 *   sigmas: (total_nintervals+1)*sizeof(int)
 *   omegas: (total_nintervals+1)*sizeof(int)
 *   nodes: nnodes*[uint + 4*int or uint8 + 4*int, depending on whether total_nintervals > 0]
 *
 *   intervals: total_nintervals*[uint+uint+int or uint8+uint8+int, depending on whether total_nintervals > 0]
 *
 *   typepointers: (ntypes+1)*sizeof(UINT4)
 *   types: ntypes*(variable length strings, including '\0')
 *
 *   labelorder: total_nintervals*sizeof(int);
 *   labelpointers: (total_nintervals+1)*sizeof(UINT4)  [changes to long unsigned int in v4 or if label_pointer_size = 8 in v5]
 *   labels: total_nintervals*(variable length strings, including '\0')
 *
 *   annotpointers: (total_nintervals+1)*sizeof(UINT4)  [changes to long unsigned int in v4 or if annot_pointer_size = 8 in v5]
 *   annotations: total_nintervals*(variable length strings, including '\0')
 *
 ************************************************************************/


/* For making labelorder */
struct Sortitem_T {
  int recno;
  char *label;
};

static int
Sortitem_cmp (const void *x, const void *y) {
  struct Sortitem_T *a = (struct Sortitem_T *) x;
  struct Sortitem_T *b = (struct Sortitem_T *) y;
  
  return strcmp(a->label,b->label);
}

static int *
get_labelorder (List_T divlist, Table_T labeltable, int total_nintervals) {
  int *labelorder, recno, i, k = 0;
  struct Sortitem_T *sortitems;
  char *divstring;
  List_T labellist, p;

  labelorder = (int *) CALLOC(total_nintervals,sizeof(int));
  sortitems = (struct Sortitem_T *) CALLOC(total_nintervals,sizeof(struct Sortitem_T));

  divstring = (char *) List_head(divlist);
  labellist = (List_T) Table_get(labeltable,(void *) divstring);
  recno = 0;
  for (p = labellist; p != NULL; p = List_next(p)) {
    sortitems[k].recno = recno;
    sortitems[k].label = (char *) List_head(p);
    k++;
    recno++;
  }

  qsort(sortitems,total_nintervals,sizeof(struct Sortitem_T),Sortitem_cmp);
  for (i = 0; i < total_nintervals; i++) {
    labelorder[i] = sortitems[i].recno;
  }
  FREE(sortitems);
  return labelorder;
}


/* Prints in DFS order */
static void
Node_fwrite (FILE *fp, Node_T node, bool coord_values_8p) {
  int leftindex, rightindex;
  UINT4 uint4;

  if (node != NULL) {
    if (node->left == NULL) {
      leftindex = -1;
    } else {
      leftindex = node->left->index;
    }

    if (node->right == NULL) {
      rightindex = -1;
    } else {
      rightindex = node->right->index;
    }

    if (coord_values_8p == true) {
      FWRITE_UINT8(node->value,fp);
    } else {
      uint4 = (UINT4) node->value;
      FWRITE_UINT(uint4,fp);
    }
    FWRITE_INT(node->a,fp);
    FWRITE_INT(node->b,fp);
    FWRITE_INT(leftindex,fp);
    FWRITE_INT(rightindex,fp);

    Node_fwrite(fp,node->left,coord_values_8p);
    Node_fwrite(fp,node->right,coord_values_8p);
  }
  return;
}


static void
IIT_write_univ_header (FILE *fp, int total_nintervals, int ntypes, int nnodes,
		       bool coord_values_8p) {
  int neg_total_nintervals;

  /* Writing before ...done */
  if (coord_values_8p == true) {
    fprintf(stderr,"coordinates require 8 bytes each...");
    neg_total_nintervals = -total_nintervals;
    FWRITE_INT(neg_total_nintervals,fp);
  } else {
    fprintf(stderr,"coordinates require 4 bytes each...");
    FWRITE_INT(total_nintervals,fp);
  }
  FWRITE_INT(ntypes,fp);
  FWRITE_INT(nnodes,fp);

  return;
}


static void
IIT_write_univ_footer (FILE *fp, List_T divlist, List_T typelist, Table_T intervaltable,
		       Table_T labeltable, Table_T annottable, int total_nintervals,
		       bool coord_values_8p, bool label_pointers_8p, bool annot_pointers_8p) {
  List_T intervallist, labellist, annotlist, p;
  Univinterval_T interval;
  UINT4 uint4;
#ifdef HAVE_64_BIT
  UINT8 pointer8 = 0LU;
#endif
  UINT4 pointer = 0U;
  int *labelorder;
  char *divstring, *typestring, *label, *annot;

#ifndef HAVE_64_BIT
  if (label_pointers_8p == true || annot_pointers_8p == true) {
    fprintf(stderr,"Machine is not 64-bit, so cannot write 8-byte pointers.\n");
    exit(9);
  }
#endif

  divstring = (char *) List_head(divlist);
  intervallist = (List_T) Table_get(intervaltable,(void *) divstring);
  if (coord_values_8p == true) {
    for (p = intervallist; p != NULL; p = List_next(p)) {
      interval = (Univinterval_T) List_head(p);
      FWRITE_UINT8(interval->low,fp);
      FWRITE_UINT8(interval->high,fp);
      FWRITE_INT(interval->type,fp);
    }
  } else {
    for (p = intervallist; p != NULL; p = List_next(p)) {
      interval = (Univinterval_T) List_head(p);
      uint4 = (UINT4) interval->low;
      FWRITE_UINT(uint4,fp);
      uint4 = (UINT4) interval->high;
      FWRITE_UINT(uint4,fp);
      FWRITE_INT(interval->type,fp);
    }
  }

  /* Write type pointers */
  pointer = 0U;
  FWRITE_UINT(pointer,fp);
  for (p = typelist; p != NULL; p = List_next(p)) {
    typestring = (char *) List_head(p);
    if (typestring == NULL) {
      abort();			/* Even type 0 has an empty string */
    } else {
      pointer += (UINT4) strlen(typestring)+1U;	/* Add count for '\0' */
      FWRITE_UINT(pointer,fp);
    }
  }

  /* Write types */
  for (p = typelist; p != NULL; p = List_next(p)) {
    typestring = (char *) List_head(p);
    FWRITE_CHARS(typestring,strlen(typestring)+1,fp); /* Write '\0' */
  }      

  /* Write labelorder */
  labelorder = get_labelorder(divlist,labeltable,total_nintervals);
  FWRITE_INTS(labelorder,total_nintervals,fp);
  FREE(labelorder);

  /* Write label pointers */
#ifdef HAVE_64_BIT
  if (label_pointers_8p == true) {
    pointer8 = 0LU;
    FWRITE_UINT8(pointer8,fp);
  } else {
    pointer = 0U;
    FWRITE_UINT(pointer,fp);
  }
#else
  pointer = 0U;
  FWRITE_UINT(pointer,fp);
#endif

  divstring = (char *) List_head(divlist);
  labellist = (List_T) Table_get(labeltable,(void *) divstring);
  for (p = labellist; p != NULL; p = List_next(p)) {
    label = (char *) List_head(p);
#ifdef HAVE_64_BIT
    if (label_pointers_8p == true) {
      pointer8 += (UINT8) strlen(label)+1LU;	/* Add count for '\0' */
      FWRITE_UINT8(pointer8,fp);
    } else {
      pointer += (UINT4) strlen(label)+1U;	/* Add count for '\0' */
      FWRITE_UINT(pointer,fp);
    }
#else
    pointer += (UINT4) strlen(label)+1U;	/* Add count for '\0' */
    FWRITE_UINT(pointer,fp);
#endif
  }

  /* Write labels */
  divstring = (char *) List_head(divlist);
  labellist = (List_T) Table_get(labeltable,(void *) divstring);
  for (p = labellist; p != NULL; p = List_next(p)) {
    label = (char *) List_head(p);
    FWRITE_CHARS(label,strlen(label)+1,fp); /* Write '\0' */
  }

  /* Write annot pointers */
#ifdef HAVE_64_BIT
  if (annot_pointers_8p == true) {
    pointer8 = 0LU;
    FWRITE_UINT8(pointer8,fp);
  } else {
    pointer = 0U;
    FWRITE_UINT(pointer,fp);
  }
#else
  pointer = 0U;
  FWRITE_UINT(pointer,fp);
#endif

  divstring = (char *) List_head(divlist);
  annotlist = (List_T) Table_get(annottable,(void *) divstring);
  for (p = annotlist; p != NULL; p = List_next(p)) {
    annot = (char *) List_head(p);
#ifdef HAVE_64_BIT
    if (annot_pointers_8p == true) {
      pointer8 += (UINT8) strlen(annot)+1LU;	/* Add count for '\0' */
      FWRITE_UINT8(pointer8,fp);
    } else {
      pointer += (UINT4) strlen(annot)+1;	/* Add count for '\0' */
      FWRITE_UINT(pointer,fp);
    }
#else
    pointer += (UINT4) strlen(annot)+1;	/* Add count for '\0' */
    FWRITE_UINT(pointer,fp);
#endif
  }

  /* Write annotations */
  divstring = (char *) List_head(divlist);
  annotlist = (List_T) Table_get(annottable,(void *) divstring);
  for (p = annotlist; p != NULL; p = List_next(p)) {
    annot = (char *) List_head(p);
    FWRITE_CHARS(annot,strlen(annot)+1,fp); /* Write '\0' */
  }

  return;
}


/* If annotlist is NULL, X's are written */
void
IIT_write_univ (char *iitfile, List_T divlist, List_T typelist, Table_T intervaltable,
		Table_T labeltable, Table_T annottable,
		bool coord_values_8p, bool label_pointers_8p, bool annot_pointers_8p) {
  Node_T root;
  FILE *fp;
  List_T intervallist;
  char *divstring;
  int total_nintervals, nnodes;
  struct Univinterval_T *intervals;
  int *sigmas, *omegas;

  if ((fp = FOPEN_WRITE_BINARY(iitfile)) == NULL) {
    fprintf(stderr,"Error: can't open file %s\n",iitfile);
    exit(9);
  } else {
    assert(List_length(divlist) == 1);
    divstring = (char *) List_head(divlist);
    intervallist = (List_T) Table_get(intervaltable,(void *) divstring);
    total_nintervals = List_length(intervallist);
    nnodes = IIT_count_nnodes(intervallist);

#if 0
    if (total_nintervals == 0) {
      fprintf(stderr,"Error: No intervals were seen in input file\n");
      exit(9);
    }
#endif

    fprintf(stderr,"Writing IIT file header information...");
    IIT_write_univ_header(fp,total_nintervals,List_length(typelist),nnodes,coord_values_8p);
    fprintf(stderr,"done\n");

    divstring = (char *) List_head(divlist);
    intervallist = (List_T) Table_get(intervaltable,(void *) divstring);

    if (divstring[0] == '\0') {
      fprintf(stderr,"Processing null division/chromosome...sorting...");
    } else {
      fprintf(stderr,"Processing division/chromosome %s...sorting...",divstring);
    }
    IIT_build_univ(&root,&intervals,&sigmas,&omegas,intervallist,total_nintervals);

    fprintf(stderr,"writing...");
    FWRITE_INTS(sigmas,total_nintervals + 1,fp);
    FWRITE_INTS(omegas,total_nintervals + 1,fp);
    Node_fwrite(fp,root,coord_values_8p);
    fprintf(stderr,"done (%d intervals)\n",total_nintervals);

    Node_gc(&root);
    FREE(omegas);
    FREE(sigmas);
    FREE(intervals);

    fprintf(stderr,"Writing IIT file footer information...");
    IIT_write_univ_footer(fp,divlist,typelist,intervaltable,
			  labeltable,annottable,total_nintervals,
			  coord_values_8p,label_pointers_8p,annot_pointers_8p);
    fprintf(stderr,"done\n");

    fclose(fp);
    return;
  }
}
