# Supplementary material for: Bitpacking techniques for indexing genomes: I. Hash tables
Source: Algorithms Mol Biol. 2016 Apr 18;11:5. doi: 10.1186/s13015-016-0069-5 (PMC4835851; doi:10.1186/s13015-016-0069-5)
Supplement: Supplementary file 2 — 10.1007/s13015-016-0069-5 Source code for constructing benchmarks. Source code in an archive format, using tar and bzip2, for users to generate their own benchmarks for any genomic text in FASTA format. This is the same package as provided in our companion paper on bitpacking for enhanced suffix arrays. [file 13015_2016_69_MOESM2_ESM.bz2 › genomic-benchmark-build-2016-02-26/src/iitdef.h]

/* $Id: iitdef.h 127755 2014-02-19 03:06:27Z twu $ */
#ifndef IITDEF_INCLUDED
#define IITDEF_INCLUDED
#ifdef HAVE_CONFIG_H
#include <config.h>
#endif

#ifdef HAVE_SYS_TYPES_H
# include <sys/types.h>		/* Needed to define pthread_t on Solaris */
#endif
#ifdef HAVE_PTHREAD
#include <pthread.h>
#endif
#include "bool.h"
#include "access.h"
#include "interval.h"
#include "types.h"


#define IIT_LATEST_VERSION_NOVALUES 5
#define IIT_LATEST_VERSION_VALUES 6


/* version 1 starts with nintervals (now handled separately as a Univ_IIT_T) */
/* version 2 starts with 0, then version number.  Also adds sign to each interval.  */
/* version 3 allows for multiple divs */
/* version 4 has label and annot pointers being 8-byte long unsigned ints */

/* version 5 has two extra fields indicating whether label pointers are
   4- or 8-bytes and whether annot pointers are 4- or 8-bytes.  Also
   stores rest of header line with annotation, so NULL => print '\n',
   otherwise print annotation. */

/* version 6 is like version 5, except it sorts intervals by a value
   field.  The intent is to have both versions 5 and 6 in current use. */


typedef enum {NO_SORT, ALPHA_SORT, NUMERIC_ALPHA_SORT, CHROM_SORT} Sorttype_T;

typedef struct FNode_T *FNode_T;
struct FNode_T {
  Chrpos_T value;
  int a;
  int b;
  int leftindex;
  int rightindex;
};

#define T IIT_T
typedef struct T *T;
struct T {
  char *name;			/* Name of IIT (optional) */
  int version;			
  bool label_pointers_8p;
  bool annot_pointers_8p;

  int fd;
  Access_T access;		/* access type */

#ifdef HAVE_PTHREAD
  pthread_mutex_t read_mutex;
#endif

  int ntypes;			/* Always >= 1 */
  int nfields;			/* Can be zero */

  int divsort;			/* Really Sorttype_T */
  int ndivs;
  UINT4 *divpointers;
  char *divstrings;

  int total_nintervals;
  int *nintervals;		/* Per div */
  int *cum_nintervals;
  int *nnodes;			/* Per div */
  int *cum_nnodes;

  int **alphas;			/* Strict ordering of Interval_low */
  int **betas;			/* Strict ordering of Interval_high */
  int **sigmas;			/* Ordering for IIT */
  int **omegas;			/* Ordering for IIT */

  struct FNode_T **nodes;	/* Per div */
  struct Interval_T **intervals; /* Per div */

  UINT4 *typepointers;
  char *typestrings;

  UINT4 *fieldpointers;
  char *fieldstrings;

  off_t valueorder_offset;
  size_t valueorder_length; /* mmap length (mmap uses size_t, not off_t) */
  char *valueorder_mmap;

  off_t value_offset;
  size_t value_length;		/* mmap length (mmap uses size_t, not off_t) */
  char *value_mmap;

  off_t labelorder_offset;
  size_t labelorder_length; /* mmap length (mmap uses size_t, not off_t) */
  char *labelorder_mmap;

  off_t labelpointers_offset;
  size_t labelpointers_length; /* mmap length (mmap uses size_t, not off_t) */
  char *labelpointers_mmap;

  off_t label_offset;
  size_t label_length;		/* mmap length (mmap uses size_t, not off_t) */
  char *label_mmap;

  off_t annotpointers_offset;
  size_t annotpointers_length; /* mmap length (mmap uses size_t, not off_t) */
  char *annotpointers_mmap;

  off_t annot_offset;
  size_t annot_length;		/* mmap length (mmap uses size_t, not off_t) */
  char *annot_mmap;

  int *labelorder;
  UINT4 *labelpointers;
#ifdef HAVE_64_BIT
  UINT8 *labelpointers8;
#endif
  char *labels;

  bool valuep;
  int *valueorder;		/* For version 6 IITs */
  double *values;		/* For version 6 IITs */

  UINT4 *annotpointers;
#ifdef HAVE_64_BIT
  UINT8 *annotpointers8;
#endif
  char *annotations;

  void **datapointers;
};


#undef T
#endif
