# Supplementary material for: Bitpacking techniques for indexing genomes: I. Hash tables
Source: Algorithms Mol Biol. 2016 Apr 18;11:5. doi: 10.1186/s13015-016-0069-5 (PMC4835851; doi:10.1186/s13015-016-0069-5)
Supplement: Supplementary file 2 — 10.1007/s13015-016-0069-5 Source code for constructing benchmarks. Source code in an archive format, using tar and bzip2, for users to generate their own benchmarks for any genomic text in FASTA format. This is the same package as provided in our companion paper on bitpacking for enhanced suffix arrays. [file 13015_2016_69_MOESM2_ESM.bz2 › genomic-benchmark-build-2016-02-26/src/uintlist.c]

static char rcsid[] = "$Id: uintlist.c 99737 2013-06-27 19:33:03Z twu $";
#ifdef HAVE_CONFIG_H
#include <config.h>
#endif

#include "uintlist.h"
#include <stdio.h>
#include <stdlib.h>
#include <string.h>
#include "mem.h"

#define T Uintlist_T
struct T {
  UINT4 first;
  T rest;
};

T
Uintlist_push (T list, UINT4 x) {
  T new = (T) MALLOC(sizeof(*new));
  
  new->first = x;
  new->rest = list;
  return new;
}

T
Uintlist_pop (T list, UINT4 *x) {
  T head;

  if (list) {
    head = list->rest;
    *x = list->first;
    FREE(list);
    return head;
  } else {
    return list;
  }
}
  
UINT4
Uintlist_head (T list) {
  return list->first;
}

T
Uintlist_next (T list) {
  if (list) {
    return list->rest;
  } else {
    return NULL;
  }
}

void
Uintlist_head_set (T this, UINT4 x) {
  this->first = x;
  return;
}

void
Uintlist_free (T *list) {
  T prev;

  while ((prev = *list) != NULL) {
    *list = (*list)->rest;
    FREE(prev);
  }
}

T
Uintlist_reverse (T list) {
  T head = NULL, next;

  for ( ; list; list = next) {
    next = list->rest;
    list->rest = head;
    head = list;
  }
  return head;
}

int
Uintlist_length (T list) {
  int n;
  
  for (n = 0; list; list = list->rest) {
    n++;
  }
  return n;
}

UINT4 *
Uintlist_to_array (int *n, T list) {
  UINT4 *array;
  int i;

  *n = Uintlist_length(list);
  array = (UINT4 *) CALLOC(*n,sizeof(UINT4));
  for (i = 0; i < *n; i++) {
    array[i] = list->first;
    list = list->rest;
  }
  return array;
}

T
Uintlist_copy (T list) {
  T head, *p = &head;

  for ( ; list; list = list->rest) {
    *p = (T) MALLOC(sizeof(**p));
    (*p)->first = list->first;
    p = &(*p)->rest;
  }
  *p = NULL;
  return head;
}

T
Uintlist_append (T list, T tail) {
  T *p = &list;

  while (*p) {
    p = &(*p)->rest;
  }
  *p = tail;
  return list;
}

UINT4
Uintlist_last_value (T this) {
  T last = NULL, r;

  for (r = this; r != NULL; r = r->rest) {
    last = r;
  }
  return last->first;
}

UINT4
Uintlist_index (T this, int index) {
  while (index-- > 0) {
    this = this->rest;
  }
  return this->first;
}


bool
Uintlist_find (T this, UINT4 value) {
  T r;

  for (r = this; r != NULL; r = r->rest) {
    if (r->first == value) {
      return true;
    }
  }
  return false;
}

char *
Uintlist_to_string (T this) {
  char *string, Buffer[256];
  T p;
  int n, i, strlength;

  if ((n = Uintlist_length(this)) == 0) {
    string = (char *) CALLOC(1,sizeof(char));
    string[0] = '\0';
  } else {
    strlength = 0;
    for (i = 0, p = this; i < n-1; i++, p = Uintlist_next(p)) {
      sprintf(Buffer,"%u,",Uintlist_head(p));
      strlength += strlen(Buffer);
    }
    sprintf(Buffer,"%u",Uintlist_head(p));
    strlength += strlen(Buffer);

    string = (char *) CALLOC(strlength + 1,sizeof(char));
    string[0] = '\0';
    for (i = 0, p = this; i < n-1; i++, p = Uintlist_next(p)) {
      sprintf(Buffer,"%u,",Uintlist_head(p));
      strcat(string,Buffer);
    }
    sprintf(Buffer,"%u",Uintlist_head(p));
    strcat(string,Buffer);
  }

  return string;
}
