# Supplementary material for: Bitpacking techniques for indexing genomes: I. Hash tables
Source: Algorithms Mol Biol. 2016 Apr 18;11:5. doi: 10.1186/s13015-016-0069-5 (PMC4835851; doi:10.1186/s13015-016-0069-5)
Supplement: Supplementary file 2 — 10.1007/s13015-016-0069-5 Source code for constructing benchmarks. Source code in an archive format, using tar and bzip2, for users to generate their own benchmarks for any genomic text in FASTA format. This is the same package as provided in our companion paper on bitpacking for enhanced suffix arrays. [file 13015_2016_69_MOESM2_ESM.bz2 › genomic-benchmark-build-2016-02-26/src/except.c]

static char rcsid[] = "$Id: except.c 47650 2011-09-17 04:45:25Z twu $";
#ifdef HAVE_CONFIG_H
#include <config.h>
#endif

#include "except.h"
#include <stdio.h>
#include <stdlib.h>
#include <string.h>		/* For strcat */
#include "assert.h"
#include "bool.h"

#ifdef HAVE_PTHREAD
#include <pthread.h>
#endif

static bool raisep = true;
static bool threadedp = false;

void
Except_inactivate () {
  raisep = false;
}

/* Used only for non-threaded runs */
Except_Frame_T global_except_stack = NULL;

#ifdef HAVE_PTHREAD
static pthread_key_t global_except_key;

void
Except_init_pthread () {
  threadedp = true;
  pthread_key_create(&global_except_key,NULL);
  return;
}

void
Except_term_pthread () {
  /* Do not delete global_except_key, because worker threads might still need it */
  /* pthread_key_delete(global_except_key); */
  return;
}

void
Except_stack_create () {
  Except_Frame_T stackptr;

  stackptr = (Except_Frame_T) malloc(sizeof(*stackptr));
  pthread_setspecific(global_except_key,stackptr);
  return;
}

void
Except_stack_destroy () {
  Except_Frame_T stackptr;

  stackptr = (Except_Frame_T) pthread_getspecific(global_except_key);
  free(stackptr);
  return;
}
#endif

void
Except_link_stack (Except_Frame_T frameptr) {
#ifdef HAVE_PTHREAD
  Except_Frame_T stackptr;
#endif

  if (threadedp == false) {
    frameptr->prev = global_except_stack;
    global_except_stack = frameptr;
  } else {
#ifdef HAVE_PTHREAD
    stackptr = (Except_Frame_T) pthread_getspecific(global_except_key);
    frameptr->prev = stackptr;
    stackptr = frameptr;
#endif
  }

  return;
}

Except_Frame_T
Except_advance_stack () {
#ifdef HAVE_PTHREAD
  Except_Frame_T stackptr;

  if (threadedp == false) {
    global_except_stack = global_except_stack->prev;
    return global_except_stack;
  } else {
    stackptr = (Except_Frame_T) pthread_getspecific(global_except_key);
    stackptr = (stackptr)->prev;
    return stackptr;
  }

#else
  global_except_stack = global_except_stack->prev;
  return global_except_stack;
#endif
}

void
Except_raise (const Except_T *e, const char *file, int line) {
  Except_Frame_T frameptr;
  char message[512], piece[128];
#ifdef HAVE_PTHREAD
  Except_Frame_T stackptr;
#endif

  assert(e);
  message[0] = '\0';
  if (e->reason) {
    sprintf(piece," %s ", e->reason);
    strcat(message,piece);
  } else {
    sprintf(piece," at 0x%p",(void *) e);
    strcat(message,piece);
  }
  if (file && line > 0) {
    sprintf(piece," raised at %s:%d",file,line);
    strcat(message,piece);
  }
  fprintf(stderr,"Exception: %s\n",message);
  fflush(stderr);

  if (threadedp == false) {
    frameptr = global_except_stack;
  } else {
#ifdef HAVE_PTHREAD
    stackptr = (Except_Frame_T) pthread_getspecific(global_except_key);
    frameptr = stackptr;
#endif    
  }

  if (frameptr == NULL) {
    fprintf(stderr,"Uncaught exception: %s\n",message);
    fflush(stderr);
    abort();
  } else {
    frameptr->exception = e;
    frameptr->file = file;
    frameptr->line = line;
    if (raisep == true) {
      longjmp(frameptr->env,EXCEPT_RAISED);
    } else {
      fprintf(stderr,"Aborting...\n");
      abort();
    }
  }
  return;
}
