# Supplementary material for: Bitpacking techniques for indexing genomes: I. Hash tables
Source: Algorithms Mol Biol. 2016 Apr 18;11:5. doi: 10.1186/s13015-016-0069-5 (PMC4835851; doi:10.1186/s13015-016-0069-5)
Supplement: Supplementary file 2 — 10.1007/s13015-016-0069-5 Source code for constructing benchmarks. Source code in an archive format, using tar and bzip2, for users to generate their own benchmarks for any genomic text in FASTA format. This is the same package as provided in our companion paper on bitpacking for enhanced suffix arrays. [file 13015_2016_69_MOESM2_ESM.bz2 › genomic-benchmark-build-2016-02-26/src/config.h.in]

/* src/config.h.in.  Generated from configure.ac by autoheader.  */

/* Define if building universal (internal helper macro) */
#undef AC_APPLE_UNIVERSAL_BUILD

/* Define to 1 if your compiler is defective and requires an immediate in sse2
   shift commands. */
#undef DEFECTIVE_SSE2_COMPILER

/* Define to 1 if you support Altivec instructions */
#undef HAVE_ALTIVEC

/* Define to 1 if bsr command is available in assembly */
#undef HAVE_ASM_BSR

/* Define to 1 inf you support AVX (Advanced Vector Extensions) instructions
   */
#undef HAVE_AVX

/* Define to 1 if __builtin_clz works. */
#undef HAVE_BUILTIN_CLZ

/* Define to 1 if __builtin_ctz works. */
#undef HAVE_BUILTIN_CTZ

/* Define to 1 if __builtin_popcount works. */
#undef HAVE_BUILTIN_POPCOUNT

/* Define to 1 if the system has the type `caddr_t'. */
#undef HAVE_CADDR_T

/* Define to 1 if you have the `ceil' function. */
#undef HAVE_CEIL

/* Define to 1 if you have the <dirent.h> header file, and it defines `DIR'.
   */
#undef HAVE_DIRENT_H

/* Define to 1 if you have the <dlfcn.h> header file. */
#undef HAVE_DLFCN_H

/* Define to 1 if you have the <fcntl.h> header file. */
#undef HAVE_FCNTL_H

/* Define to 1 if you have the `floor' function. */
#undef HAVE_FLOOR

/* Define to 1 if fseeko (and presumably ftello) exists and is declared. */
#undef HAVE_FSEEKO

/* Define to 1 if you have the `index' function. */
#undef HAVE_INDEX

/* Define to 1 if you have the <inttypes.h> header file. */
#undef HAVE_INTTYPES_H

/* Define to 1 if you have the `m' library (-lm). */
#undef HAVE_LIBM

/* Define to 1 if you have the <limits.h> header file. */
#undef HAVE_LIMITS_H

/* Define to 1 if you have the `log' function. */
#undef HAVE_LOG

/* Define to 1 if you have the `madvise' function. */
#undef HAVE_MADVISE

/* Define to 1 if MADV_DONTNEED available for madvise. */
#undef HAVE_MADVISE_MADV_DONTNEED

/* Define to 1 if MADV_RANDOM available for madvise */
#undef HAVE_MADVISE_MADV_RANDOM

/* Define to 1 if MADV_SEQUENTIAL available for madvise */
#undef HAVE_MADVISE_MADV_SEQUENTIAL

/* Define to 1 if MADV_WILLNEED available for madvise. */
#undef HAVE_MADVISE_MADV_WILLNEED

/* Define to 1 if you have the `memcpy' function. */
#undef HAVE_MEMCPY

/* Define to 1 if you have the `memmove' function. */
#undef HAVE_MEMMOVE

/* Define to 1 if you have the <memory.h> header file. */
#undef HAVE_MEMORY_H

/* Define to 1 if you have the `memset' function. */
#undef HAVE_MEMSET

/* Define to 1 if you have a working 'mmap' system call. */
#undef HAVE_MMAP

/* Define to 1 if MAP_FILE available for mmap. */
#undef HAVE_MMAP_MAP_FILE

/* Define to 1 if MAP_PRIVATE available for mmap */
#undef HAVE_MMAP_MAP_PRIVATE

/* Define to 1 if MAP_SHARED available for mmap */
#undef HAVE_MMAP_MAP_SHARED

/* Define to 1 if MAP_VARIABLE available for mmap. */
#undef HAVE_MMAP_MAP_VARIABLE

/* Define to 1 if you support mmx instructions */
#undef HAVE_MMX

/* Define to 1 if you have the `munmap' function. */
#undef HAVE_MUNMAP

/* Define to 1 if you have the <ndir.h> header file, and it defines `DIR'. */
#undef HAVE_NDIR_H

/* Define to 1 if you have the `pow' function. */
#undef HAVE_POW

/* Define if you have POSIX threads libraries and header files. */
#undef HAVE_PTHREAD

/* Define to 1 if you have the `rint' function. */
#undef HAVE_RINT

/* Define to 1 if you have the `sigaction' function. */
#undef HAVE_SIGACTION

/* Define to 1 if you support SSE (Streaming SIMD Extensions) instructions */
#undef HAVE_SSE

/* Define to 1 if you support SSE2 (Streaming SIMD Extensions 2) instructions
   */
#undef HAVE_SSE2

/* Define to 1 if you support SSE3 (Streaming SIMD Extensions 3) instructions
   */
#undef HAVE_SSE3

/* Define to 1 if you support SSE4.1 (Streaming SIMD Extensions 4.1)
   instructions */
#undef HAVE_SSE4_1

/* Define to 1 if you support SSE4.2 (Streaming SIMD Extensions 4.2)
   instructions */
#undef HAVE_SSE4_2

/* Define to 1 if you support SSSE3 (Supplemental Streaming SIMD Extensions 3)
   instructions */
#undef HAVE_SSSE3

/* Define to 1 if you have the `stat64' function. */
#undef HAVE_STAT64

/* Define to 1 if you have the <stddef.h> header file. */
#undef HAVE_STDDEF_H

/* Define to 1 if you have the <stdint.h> header file. */
#undef HAVE_STDINT_H

/* Define to 1 if you have the <stdlib.h> header file. */
#undef HAVE_STDLIB_H

/* Define to 1 if you have the <strings.h> header file. */
#undef HAVE_STRINGS_H

/* Define to 1 if you have the <string.h> header file. */
#undef HAVE_STRING_H

/* Define to 1 if you have the `strtoul' function. */
#undef HAVE_STRTOUL

/* have struct stat64 */
#undef HAVE_STRUCT_STAT64

/* Define to 1 if you have the `sysconf' function. */
#undef HAVE_SYSCONF

/* Define to 1 if you have the `sysctl' function. */
#undef HAVE_SYSCTL

/* Define to 1 if you have the <sys/dir.h> header file, and it defines `DIR'.
   */
#undef HAVE_SYS_DIR_H

/* Define to 1 if you have the <sys/ndir.h> header file, and it defines `DIR'.
   */
#undef HAVE_SYS_NDIR_H

/* Define to 1 if you have the <sys/stat.h> header file. */
#undef HAVE_SYS_STAT_H

/* Define to 1 if you have the <sys/types.h> header file. */
#undef HAVE_SYS_TYPES_H

/* Define to 1 if you have the <unistd.h> header file. */
#undef HAVE_UNISTD_H

/* Define to 1 if you have a working zlib library. */
#undef HAVE_ZLIB

/* Define to 1 if your zlib library has a gzbuffer function. */
#undef HAVE_ZLIB_GZBUFFER

/* Define to the sub-directory in which libtool stores uninstalled libraries.
   */
#undef LT_OBJDIR

/* Define MAP_FAILED here if not available otherwise. */
#undef MAP_FAILED

/* Define to 1 if your C compiler doesn't accept -c and -o together. */
#undef NO_MINUS_C_MINUS_O

/* Name of package */
#undef PACKAGE

/* Define to the address where bug reports for this package should be sent. */
#undef PACKAGE_BUGREPORT

/* Define to the full name of this package. */
#undef PACKAGE_NAME

/* Define to the full name and version of this package. */
#undef PACKAGE_STRING

/* Define to the one symbol short name of this package. */
#undef PACKAGE_TARNAME

/* Define to the version of this package. */
#undef PACKAGE_VERSION

/* pagesize is available via sysconf */
#undef PAGESIZE_VIA_SYSCONF

/* pagesize is available via sysctl */
#undef PAGESIZE_VIA_SYSCTL

/* Define to necessary symbol if this constant uses a non-standard name on
   your system. */
#undef PTHREAD_CREATE_JOINABLE

/* The size of `off_t', as computed by sizeof. */
#undef SIZEOF_OFF_T

/* The size of `unsigned long', as computed by sizeof. */
#undef SIZEOF_UNSIGNED_LONG

/* The size of `unsigned long long', as computed by sizeof. */
#undef SIZEOF_UNSIGNED_LONG_LONG

/* Define to 1 if you have the ANSI C header files. */
#undef STDC_HEADERS

/* Define this if we can use the "b" mode for fopen safely. */
#undef USE_FOPEN_BINARY

/* Define this if we can use the "t" mode for fopen safely. */
#undef USE_FOPEN_TEXT

/* Version number of package */
#undef VERSION

/* Define WORDS_BIGENDIAN to 1 if your processor stores words with the most
   significant byte first (like Motorola and SPARC, unlike Intel). */
#if defined AC_APPLE_UNIVERSAL_BUILD
# if defined __BIG_ENDIAN__
#  define WORDS_BIGENDIAN 1
# endif
#else
# ifndef WORDS_BIGENDIAN
#  undef WORDS_BIGENDIAN
# endif
#endif

/* Number of bits in a file offset, on hosts where this is settable. */
#undef _FILE_OFFSET_BITS

/* Define to 1 to make fseeko visible on some hosts (e.g. glibc 2.2). */
#undef _LARGEFILE_SOURCE

/* Define for large files, on AIX-style hosts. */
#undef _LARGE_FILES

/* Define to empty if `const' does not conform to ANSI C. */
#undef const

/* Define to `long int' if <sys/types.h> does not define. */
#undef off_t

/* Define to `unsigned int' if <sys/types.h> does not define. */
#undef size_t

/* Define to empty if the keyword `volatile' does not work. Warning: valid
   code using `volatile' can become incorrect without. Disable with care. */
#undef volatile
