# Supplementary material for: Bitpacking techniques for indexing genomes: I. Hash tables
Source: Algorithms Mol Biol. 2016 Apr 18;11:5. doi: 10.1186/s13015-016-0069-5 (PMC4835851; doi:10.1186/s13015-016-0069-5)
Supplement: Supplementary file 2 — 10.1007/s13015-016-0069-5 Source code for constructing benchmarks. Source code in an archive format, using tar and bzip2, for users to generate their own benchmarks for any genomic text in FASTA format. This is the same package as provided in our companion paper on bitpacking for enhanced suffix arrays. [file 13015_2016_69_MOESM2_ESM.bz2 › genomic-benchmark-build-2016-02-26/src/indexdb-write.h]

/* $Id: indexdb-write.h 121509 2013-12-13 21:56:56Z twu $ */
#ifndef INDEXDB_WRITE_INCLUDED
#define INDEXDB_WRITE_INCLUDED

#include "bool.h"
#include "types.h"		/* For Oligospace_T */
#include "iit-read-univ.h"

#ifdef PMAP
#include "alphabet.h"
#define FWD_FILESUFFIX "pf"
#define REV_FILESUFFIX "pr"

#else
#define IDX_FILESUFFIX "ref"
#endif

#define OFFSETS_FILESUFFIX "offsets"
#define POSITIONS_HIGH_FILESUFFIX "positionsh"
#define POSITIONS_LOW_FILESUFFIX "positions"

extern void
Indexdb_write_gammaptrs (char *gammaptrsfile, char *offsetscompfile, Positionsptr_T *offsets,
			 Oligospace_T oligospace, Blocksize_T blocksize);

#ifdef HAVE_64_BIT
extern UINT8
Indexdb_count_offsets (FILE *sequence_fp, Univ_IIT_T chromosome_iit,
#ifdef PMAP
		       Width_T index1part_aa, bool watsonp,
#else
		       Width_T index1part,
#endif
		       Width_T index1interval, bool genome_lc_p, char *fileroot, bool mask_lowercase_p);
#endif

extern void
Indexdb_write_offsets (char *destdir, char interval_char, FILE *sequence_fp, Univ_IIT_T chromosome_iit,
		       Width_T offsetscomp_basesize,
#ifdef PMAP
		       Alphabet_T alphabet, Width_T index1part_aa, bool watsonp,
#else
		       Width_T index1part,
#endif
		       Width_T index1interval, bool genome_lc_p, char *fileroot, bool mask_lowercase_p,
		       int compression_types);
#ifdef HAVE_64_BIT
extern void
Indexdb_write_offsets_huge (char *destdir, char interval_char, FILE *sequence_fp, Univ_IIT_T chromosome_iit,
			    Width_T offsetscomp_basesize,
#ifdef PMAP
			    Alphabet_T alphabet, Width_T index1part_aa, bool watsonp,
#else
			    Width_T index1part,
#endif
			    Width_T index1interval, bool genome_lc_p, char *fileroot, bool mask_lowercase_p,
			    int compression_types);
#endif


extern void
Indexdb_write_positions (char *positionsfile_high, char *positionsfile_low, char *pointersfile, char *offsetsfile,
			 FILE *sequence_fp, Univ_IIT_T chromosome_iit, Width_T offsetscomp_basesize,
#ifdef PMAP
			 Alphabet_T alphabet, Width_T index1part_aa, bool watsonp,
#else
			 Width_T index1part,
#endif
			 Width_T index1interval, bool genome_lc_p, bool writefilep,
			 char *fileroot, bool mask_lowercase_p, int compression_type,
			 bool coord_values_8p);


#ifdef HAVE_64_BIT
extern void
Indexdb_write_positions_huge (char *positionsfile_high, char *positionsfile_low, char *pagesfile, char *pointersfile, char *offsetsfile,
			      FILE *sequence_fp, Univ_IIT_T chromosome_iit, int offsetscomp_basesize,
#ifdef PMAP
			      Alphabet_T alphabet, int index1part_aa, bool watsonp,
#else
			      int index1part,
#endif
			      int index1interval, bool genome_lc_p, bool writefilep,
			      char *fileroot, bool mask_lowercase_p, int compression_type,
			      bool coord_values_8p);
#endif

#endif
