# Supplementary material for: Bitpacking techniques for indexing genomes: I. Hash tables
Source: Algorithms Mol Biol. 2016 Apr 18;11:5. doi: 10.1186/s13015-016-0069-5 (PMC4835851; doi:10.1186/s13015-016-0069-5)
Supplement: Supplementary file 2 — 10.1007/s13015-016-0069-5 Source code for constructing benchmarks. Source code in an archive format, using tar and bzip2, for users to generate their own benchmarks for any genomic text in FASTA format. This is the same package as provided in our companion paper on bitpacking for enhanced suffix arrays. [file 13015_2016_69_MOESM2_ESM.bz2 › genomic-benchmark-build-2016-02-26/src/univinterval.c]

static char rcsid[] = "$Id: univinterval.c 102893 2013-07-25 22:11:12Z twu $";
#ifdef HAVE_CONFIG_H
#include <config.h>
#endif

#include "univinterval.h"
#include <stdio.h>
#include <stdlib.h>		/* For qsort */
#include "mem.h"


#ifdef DEBUG
#define debug(x) x
#else
#define debug(x)
#endif


#define T Univinterval_T

T
Univinterval_new (Univcoord_T low, Univcoord_T high, int type) {
  T new = (T) MALLOC(sizeof(*new));

  if (low < high) {
    new->low = low;
    new->high = high;
    new->sign = +1;
  } else if (low > high) {
    new->low = high;
    new->high = low;
    new->sign = -1;
  } else {
    new->low = low;
    new->high = high;
    new->sign = 0;
  }
  new->type = type;
  return new;
}

T
Univinterval_copy (T old) {
  T new = (T) MALLOC(sizeof(*new));

  new->low = old->low;
  new->high = old->high;
  new->sign = old->sign;
  new->type = old->type;
  return new;
}
  
void
Univinterval_free (T *old) {
  if (*old) {
    FREE(*old);
  }
  return;
}

void
Univinterval_table_free (void **x) {
  T *old = (T *) x;
  FREE(*old);
  return;
}


void
Univinterval_print (T this) {
  printf("%lu %lu %d",this->low,this->high,this->type);
  return;
}

Univcoord_T
Univinterval_low (T this) {
  return this->low;
}

Univcoord_T
Univinterval_high (T this) {
  return this->high;
}

void
Univinterval_store_length (T this, Chrpos_T length) {
  this->high = this->low - 1 + length;
  return;
}

int
Univinterval_sign (T this) {
  return this->sign;
}

Chrpos_T
Univinterval_length (T this) {
  return this->high - this->low + 1;
}

int
Univinterval_type (T this) {
  return this->type;
}

/* Have to subtract 1 because intervals array is zero-based */
Univcoord_T
Univinterval_array_low (struct T *intervals, int index) {
  return intervals[index-1].low;
}

/* Have to subtract 1 because intervals array is zero-based */
Univcoord_T
Univinterval_array_high (struct T *intervals, int index) {
  return intervals[index-1].high;
}


/* Have to subtract 1 because intervals array is zero-based */
bool
Univinterval_is_contained (Univcoord_T x, struct T *intervals, int index) {
  Univcoord_T low = intervals[index-1].low;
  Univcoord_T high = intervals[index-1].high;

  if (low <= x && x <= high) {
    return true;
  } else {
    return false;
  }
}

/* Have to subtract 1 because intervals array is zero-based */
bool
Univinterval_overlap_p (Univcoord_T x, Univcoord_T y, struct T *intervals, int index) {
  Univcoord_T low = intervals[index-1].low;
  Univcoord_T high = intervals[index-1].high;

  if (x <= high && y >= low) {
    return true;
  } else {
    return false;
  }
}


/************************************************************************/
/* These sorting procedures are accessed only by iit-write.c            */
/************************************************************************/

static struct T *current_intervals;

/* Have to subtract 1 because intervals array is zero-based */
static int 
sigma_compare (const void *i, const void *j) {
  int x = * (int *) i;
  int y = * (int *) j;

  Univcoord_T a = current_intervals[x-1].low;
  Univcoord_T b = current_intervals[y-1].low;

  if (a < b) {
    return -1;
  } else if (a > b) {
    return 1;
  } else {
    return 0;
  }
}

/* Have to subtract 1 because intervals array is zero-based */
static int 
omega_compare (const void *i, const void *j) {
  int x = * (int *) i;
  int y = * (int *) j;

  Univcoord_T a = current_intervals[x-1].high;
  Univcoord_T b = current_intervals[y-1].high;

  if (a < b) {
    return -1;
  } else if (a > b) {
    return 1;
  } else {
    return 0;
  }
}


/* These routines sort table[i..j] in place.  Assume that
   current_intervals has been set. */
void
Univinterval_qsort_by_sigma (int *table, int i, int j, struct T *intervals) {
  current_intervals = intervals;
  qsort(&(table[i]), j - i + 1, sizeof(int), sigma_compare);
  return;
}

void
Univinterval_qsort_by_omega (int *table, int i, int j, struct T *intervals) {
  current_intervals = intervals;
  qsort(&(table[i]), j - i + 1, sizeof(int), omega_compare);
  return;
}


int
Univinterval_cmp (const void *a, const void *b) {
  T x = * (T *) a;
  T y = * (T *) b;

  debug(printf("Comparing %lu..%lu with %lu..%lu => ",x->low,x->high,y->low,y->high));
  if (x->low < y->low) {
    debug(printf("-1\n"));
    return -1;
  } else if (x->low > y->low) {
    debug(printf("+1\n"));
    return +1;
  } else if (x->high < y->high) {
    debug(printf("-1\n"));
    return -1;
  } else if (x->high > y->high) {
    debug(printf("+1\n"));
    return +1;
  } else if (x->type < y->type) {
    debug(printf("-1\n"));
    return -1;
  } else if (x->type > y->type) {
    debug(printf("-1\n"));
    return +1;
  } else {
    debug(printf("0\n"));
    return 0;
  }
}


int
Univinterval_cmp_low (const void *a, const void *b) {
  T x = * (T *) a;
  T y = * (T *) b;

  debug(printf("Comparing %lu..%lu with %lu..%lu => ",x->low,x->high,y->low,y->high));
  if (x->low < y->low) {
    debug(printf("-1\n"));
    return -1;
  } else if (x->low > y->low) {
    debug(printf("+1\n"));
    return +1;
  } else if (x->type < y->type) {
    debug(printf("-1\n"));
    return -1;
  } else if (x->type > y->type) {
    debug(printf("-1\n"));
    return +1;
  } else {
    debug(printf("0\n"));
    return 0;
  }
}


int
Univinterval_cmp_high (const void *a, const void *b) {
  T x = * (T *) a;
  T y = * (T *) b;

  debug(printf("Comparing %lu..%lu with %lu..%lu => ",x->low,x->high,y->low,y->high));
  if (x->high < y->high) {
    debug(printf("-1\n"));
    return -1;
  } else if (x->high > y->high) {
    debug(printf("+1\n"));
    return +1;
#if 0
    /* Not needed by Splicetrie_retrieve_via_introns */
  } else if (x->type < y->type) {
    debug(printf("-1\n"));
    return -1;
  } else if (x->type > y->type) {
    debug(printf("-1\n"));
    return +1;
#endif
  } else {
    debug(printf("0\n"));
    return 0;
  }
}


#if 0
int
Univinterval_table_cmp (const void *a, const void *b) {
  T x = (T) a;
  T y = (T) b;

  debug(printf("Comparing %u..%u with %u..%u => ",x->low,x->high,y->low,y->high));
  if (x->low < y->low) {
    debug(printf("-1\n"));
    return -1;
  } else if (x->low > y->low) {
    debug(printf("+1\n"));
    return +1;
  } else if (x->high < y->high) {
    debug(printf("-1\n"));
    return -1;
  } else if (x->high > y->high) {
    debug(printf("+1\n"));
    return +1;
  } else if (x->type < y->type) {
    debug(printf("-1\n"));
    return -1;
  } else if (x->type > y->type) {
    debug(printf("+1\n"));
    return +1;
  } else {
    debug(printf("0\n"));
    return 0;
  }
}
#endif

#if 0
unsigned int
Univinterval_table_hash (const void *a) {
  T x = (T) a;
  return (unsigned int) (x->low + x->high);
}
#endif

bool
Univinterval_equal (T x, T y) {
  debug(printf("Comparing %u..%u with %u..%u => ",x->low,x->high,y->low,y->high));
  if (x->low != y->low) {
    return false;
  } else if (x->high != y->high) {
    return false;
  } else if (x->type != y->type) {
    return false;
  } else {
    return true;
  }
}
