# Supplementary material for: Bitpacking techniques for indexing genomes: I. Hash tables
Source: Algorithms Mol Biol. 2016 Apr 18;11:5. doi: 10.1186/s13015-016-0069-5 (PMC4835851; doi:10.1186/s13015-016-0069-5)
Supplement: Supplementary file 2 — 10.1007/s13015-016-0069-5 Source code for constructing benchmarks. Source code in an archive format, using tar and bzip2, for users to generate their own benchmarks for any genomic text in FASTA format. This is the same package as provided in our companion paper on bitpacking for enhanced suffix arrays. [file 13015_2016_69_MOESM2_ESM.bz2 › genomic-benchmark-build-2016-02-26/src/compress-write.h]

/* $Id: compress-write.h 185008 2016-02-26 18:42:12Z twu $ */
#ifndef COMPRESS_WRITE_INCLUDED
#define COMPRESS_WRITE_INCLUDED

#include <stdio.h>
#include "bool.h"
#include "types.h"		/* Needed also for HAVE_64_BIT */
#include "genomicpos.h"

extern int
Compress_get_char (FILE *sequence_fp, Univcoord_T position, bool uncompressedp);
extern int
Compress_update_file (int nbadchars, FILE *fp, char *gbuffer, Univcoord_T startpos,
		      Univcoord_T endpos, int index1part);
extern int
Compress_update_memory (int nbadchars, Genomecomp_T *genomecomp, char *gbuffer, Univcoord_T startpos,
			Univcoord_T endpos);
extern void
Compress_unshuffle (FILE *out, FILE *in);
extern void
Compress_text (FILE *out, FILE *in, Univcoord_T genomelength);
extern Genomecomp_T *
Compress_create_blocks_comp (char *genomicseg, Univcoord_T genomelength);
extern Genomecomp_T *
Compress_create_blocks_bits (Genomecomp_T *genomecomp, Univcoord_T genomelength);


#undef T
#endif
