# Supplementary material for: Bitpacking techniques for indexing genomes: I. Hash tables
Source: Algorithms Mol Biol. 2016 Apr 18;11:5. doi: 10.1186/s13015-016-0069-5 (PMC4835851; doi:10.1186/s13015-016-0069-5)
Supplement: Supplementary file 2 — 10.1007/s13015-016-0069-5 Source code for constructing benchmarks. Source code in an archive format, using tar and bzip2, for users to generate their own benchmarks for any genomic text in FASTA format. This is the same package as provided in our companion paper on bitpacking for enhanced suffix arrays. [file 13015_2016_69_MOESM2_ESM.bz2 › genomic-benchmark-build-2016-02-26/src/compress-write.c]

static char rcsid[] = "$Id: compress-write.c 185008 2016-02-26 18:42:12Z twu $";
#ifdef HAVE_CONFIG_H
#include <config.h>
#endif
#ifndef HAVE_MEMCPY
# define memcpy(d,s,n) bcopy((s),(d),(n))
#endif
#ifndef HAVE_MEMMOVE
# define memmove(d,s,n) bcopy((s),(d),(n))
#endif

#include "compress-write.h"

#include <stdlib.h>
#include <stddef.h>
#include <string.h>
#include <ctype.h>		/* For isalpha, toupper */
#ifdef WORDS_BIGENDIAN
#include "bigendian.h"
#else
#include "littleendian.h"
#endif
#ifdef HAVE_SYS_TYPES_H
#include <sys/types.h>		/* For off_t */
#endif
#include "complement.h"
#include "mem.h"		/* For Compress_new */


/* Another MONITOR_INTERVAL is in indexdb.c */
#define MONITOR_INTERVAL 10000000 /* 10 million nt */

#define MAX_BADCHAR_MESSAGES 10
#define BADCHAR_INTERVAL 1000000


static char uppercaseCode[128] = UPPERCASE_U2T;

/* We use int *, rather than char *, because we eventually return an int,
   and we see problems converting from char to int */
static void
fill_buffer (int *Buffer, Genomecomp_T high, Genomecomp_T low, Genomecomp_T flags, Univcoord_T position) {
  int i;

  /* printf("%08X %08X %08X => ",high,low,flags); */
  for (i = 0; i < 16; i++) {
    switch (low & 3U) {
    case 0U: Buffer[i] = 'A'; break;
    case 1U: Buffer[i] = 'C'; break;
    case 2U: Buffer[i] = 'G'; break;
    case 3U: Buffer[i] = 'T'; break;
    default: abort();
    }
    low >>= 2;
  }
  for ( ; i < 32; i++) {
    switch (high & 3U) {
    case 0U: Buffer[i] = 'A'; break;
    case 1U: Buffer[i] = 'C'; break;
    case 2U: Buffer[i] = 'G'; break;
    case 3U: Buffer[i] = 'T'; break;
    default: abort();
    }
    high >>= 2;
  }
  for (i = 0; i < 32; i++) {
    if ((flags & 1U) == 1U) {
      if (Buffer[i] == 'A') {
	Buffer[i] = 'N';
      } else if (Buffer[i] == 'T') {
	Buffer[i] = 'X';
      } else {
	printf("Parsing error; saw non-ACGT flag plus %c at position %lu\n",Buffer[i],position+i);
	exit(9);
      }
    }
    flags >>= 1;
  }

  return;
}


/* Based on genomecomp */
int
Compress_get_char (FILE *sequence_fp, Univcoord_T position, bool uncompressedp) {
  Genomecomp_T high, low, flags;
  static int SAVEBUFFER[32];
  int ptr, c;

  if (uncompressedp == true) {
    while ((c = fgetc(sequence_fp)) != EOF && isspace(c)) {
    }
    if (c == EOF) {
      return EOF;
    } else {
      return c;
    }
  } else if ((ptr = position % 32) == 0) {
    if (FREAD_UINT(&high,sequence_fp) <= 0 ||
	FREAD_UINT(&low,sequence_fp) <= 0 ||
	FREAD_UINT(&flags,sequence_fp) <= 0) {
      return EOF;
    } else {
      fill_buffer(SAVEBUFFER,high,low,flags,position);
      return SAVEBUFFER[0];
    }
  } else {
    return SAVEBUFFER[ptr];
  }
}


/************************************************************************
 *   Compression and uncompression of the genome
 ************************************************************************/

/*               87654321 */
#define LEFT_A 0x00000000
#define LEFT_C 0x40000000
#define LEFT_G 0x80000000
#define LEFT_T 0xC0000000
#define LEFT_BIT 0x80000000

/*               87654321 */
#define LEFT_0 0x00000000
#define LEFT_1 0x40000000
#define LEFT_2 0x80000000
#define LEFT_3 0xC0000000


/* Genomecomp format */
/* A = 000  Stored as 00 in first two bytes, 0 in flag byte
   C = 001            01                     0
   G = 010            10                     0
   T = 011            11                     0
   N = 100            00                     1
   X = 111            11                     1
*/


/*                   87654321 */
#define LEFT_SET   0x80000000
#define LEFT_CLEAR 0x00000000


/* Genome128 format */
/*          High bit   Low bit   Flag bit
   A = 000     0          0         0
   C = 001     0          1         0
   G = 010     1          0         0
   T = 011     1          1         1
   N = 100     0          0         1
   X = 111     1          1         1
*/


/************************************************************************/

static void
genomecomp_move_absolute (FILE *fp, Univcoord_T ptr) {
#ifdef HAVE_FSEEKO
  off_t offset = ptr*((off_t) sizeof(Genomecomp_T));

  if (fseeko(fp,offset,SEEK_SET) < 0) {
    perror("Error in gmapindex, genomecomp_move_absolute");
    exit(9);
  }
#else
  long int offset = ptr*((long int) sizeof(Genomecomp_T));

  if (fseek(fp,offset,SEEK_SET) < 0) {
    perror("Error in gmapindex, genomecomp_move_absolute");
    exit(9);
  }
#endif

  return;
}

static void
genomecomp_read_current (Genomecomp_T *high, Genomecomp_T *low, Genomecomp_T *flags, FILE *fp,
			 int index1part) {
  char section[15];

  if (fread(section,sizeof(char),index1part,fp) < (unsigned int) index1part) {
    *high = 0xFFFFFFFF;
    *low = 0xFFFFFFFF;
    *flags = 0xFFFFFFFF;
    return;
  }

  *high = (section[3] & 0xff);
  *high <<= 8;
  *high |= (section[2] & 0xff);
  *high <<= 8;
  *high |= (section[1] & 0xff);
  *high <<= 8;
  *high |= (section[0] & 0xff);

  *low = (section[7] & 0xff);
  *low <<= 8;
  *low |= (section[6] & 0xff);
  *low <<= 8;
  *low |= (section[5] & 0xff);
  *low <<= 8;
  *low |= (section[4] & 0xff);

  *flags = (section[11] & 0xff);
  *flags <<= 8;
  *flags |= (section[10] & 0xff);
  *flags <<= 8;
  *flags |= (section[9] & 0xff);
  *flags <<= 8;
  *flags |= (section[8] & 0xff);

  return;
}


static void
write_compressed_one (FILE *fp, int *nbadchars, char Buffer[], Univcoord_T position) {
  Genomecomp_T high = 0U, low = 0U, flags = 0U, carry;
  int i;

  for (i = 0; i < 32; i++) {
    carry = high & 3U;
    high >>= 2;
    low >>= 2;
    flags >>= 1;
    switch (carry) {
    case 0U: break;
    case 1U: low |= LEFT_C; break;
    case 2U: low |= LEFT_G; break;
    case 3U: low |= LEFT_T; break;
    default: abort();
    }

    switch (uppercaseCode[(int) Buffer[i]]) {
    case 'A': break;
    case 'C': high |= LEFT_C; break;
    case 'G': high |= LEFT_G; break;
    case 'T': high |= LEFT_T; break;
    case 'N': flags |= LEFT_BIT; break;
    case 'X': high |= LEFT_T; flags |= LEFT_BIT; break;
    default: 
      (*nbadchars) += 1;
      if (*nbadchars < MAX_BADCHAR_MESSAGES) {
	fprintf(stderr,"Don't recognize character %c at position %lu.  Using N instead\n",
		Buffer[i],position+i);
      } else if (*nbadchars == MAX_BADCHAR_MESSAGES) {
	fprintf(stderr,"Too many non-recognizable characters.  Not reporting each individual occurrence anymore.\n");
      } else if ((*nbadchars) % BADCHAR_INTERVAL == 0) {
	fprintf(stderr,"A total of %d non-ACGTNX characters seen so far.\n",*nbadchars);
      }
      flags |= LEFT_BIT;
      break;
    }
  }
  
  FWRITE_UINT(high,fp);
  FWRITE_UINT(low,fp);
  FWRITE_UINT(flags,fp);
  
  return;
}


static void
put_compressed_one (Genomecomp_T *sectioncomp, int *nbadchars, char Buffer[], Univcoord_T position) {
  Genomecomp_T high = 0U, low = 0U, flags = 0U, carry;
  int i;

  for (i = 0; i < 32; i++) {
    carry = high & 3U;
    high >>= 2;
    low >>= 2;
    flags >>= 1;
    switch (carry) {
    case 0U: break;
    case 1U: low |= LEFT_C; break;
    case 2U: low |= LEFT_G; break;
    case 3U: low |= LEFT_T; break;
    default: abort();
    }

    switch (uppercaseCode[(int) Buffer[i]]) {
    case 'A': break;
    case 'C': high |= LEFT_C; break;
    case 'G': high |= LEFT_G; break;
    case 'T': high |= LEFT_T; break;
    case 'N': flags |= LEFT_BIT; break;
    case 'X': high |= LEFT_T; flags |= LEFT_BIT; break;
    default: 
      (*nbadchars) += 1;
      if (*nbadchars < MAX_BADCHAR_MESSAGES) {
	fprintf(stderr,"Don't recognize character %c at position %lu.  Using N instead\n",
		Buffer[i],position+i);
      } else if (*nbadchars == MAX_BADCHAR_MESSAGES) {
	fprintf(stderr,"Too many non-recognizable characters.  Not reporting each individual occurrence anymore.\n");
      } else if ((*nbadchars) % BADCHAR_INTERVAL == 0) {
	fprintf(stderr,"A total of %d non-ACGTNX characters seen so far.\n",*nbadchars);
      }
      flags |= LEFT_BIT;
      break;
    }
  }
  
  sectioncomp[0] = high;
  sectioncomp[1] = low;
  sectioncomp[2] = flags;
  
  return;
}


static char acgt[4] = {'A','C','G','T'};
static char non_acgt[4] = {'N','?','?','X'};

/* if gbuffer is NULL, then we fill with X's */
/* Based on genomecomp.  Version for genome128 not implemented yet */
int
Compress_update_file (int nbadchars, FILE *fp, char *gbuffer, Univcoord_T startpos,
		      Univcoord_T endpos, int index1part) {
  /* Chrpos_T length = endpos - startpos; */
  Univcoord_T startblock, endblock, ptr;
  unsigned int startdiscard, enddiscard, i;
  Genomecomp_T high, low, flags;
  char Buffer[32];


  ptr = startblock = startpos/32U*3;
  endblock = endpos/32U*3;
  startdiscard = startpos % 32;
  enddiscard = endpos % 32;
  
  if (endblock == startblock) {
    /* Special case */
    genomecomp_move_absolute(fp,ptr);
    genomecomp_read_current(&high,&low,&flags,fp,index1part);

    for (i = 0; i < 16; i++) {
      Buffer[i] = flags & 1U ? non_acgt[low & 3U] : acgt[low & 3U];
      low >>= 2;
      flags >>= 1;
    }
    for ( ; i < 32; i++) {
      Buffer[i] = flags & 1U ? non_acgt[high & 3U] : acgt[high & 3U];
      high >>= 2;
      flags >>= 1;
    }
    for (i = startdiscard; i < enddiscard; i++) {
      Buffer[i] = gbuffer ? *gbuffer++ : 'X';
    }
    genomecomp_move_absolute(fp,ptr);
    write_compressed_one(fp,&nbadchars,Buffer,startpos);

  } else {

    genomecomp_move_absolute(fp,ptr);
    genomecomp_read_current(&high,&low,&flags,fp,index1part);

    for (i = 0; i < 16; i++) {
      Buffer[i] = flags & 1U ? non_acgt[low & 3U] : acgt[low & 3U];
      low >>= 2;
      flags >>= 1;
    }
    for ( ; i < 32; i++) {
      Buffer[i] = flags & 1U ? non_acgt[high & 3U] : acgt[high & 3U];
      high >>= 2;
      flags >>= 1;
    }
    for (i = startdiscard; i < 32; i++) {
      Buffer[i] = gbuffer ? *gbuffer++ : 'X';
    }
    genomecomp_move_absolute(fp,ptr);
    write_compressed_one(fp,&nbadchars,Buffer,startpos);
    ptr += 3;
      
    while (ptr < endblock) {
      for (i = 0; i < 32; i++) {
	Buffer[i] = gbuffer ? *gbuffer++ : 'X';
      }
      write_compressed_one(fp,&nbadchars,Buffer,ptr/3*32U);
      ptr += 3;
    }

    if (enddiscard > 0) {
      genomecomp_move_absolute(fp,ptr);
      genomecomp_read_current(&high,&low,&flags,fp,index1part);

      for (i = 0; i < 16; i++) {
	Buffer[i] = flags & 1U ? non_acgt[low & 3U] : acgt[low & 3U];
	low >>= 2;
	flags >>= 1;
      }
      for ( ; i < 32; i++) {
	Buffer[i] = flags & 1U ? non_acgt[high & 3U] : acgt[high & 3U];
	high >>= 2;
	flags >>= 1;
      }
      for (i = 0; i < enddiscard; i++) {
	Buffer[i] = gbuffer ? *gbuffer++ : 'X';
      }
      genomecomp_move_absolute(fp,ptr);
      write_compressed_one(fp,&nbadchars,Buffer,ptr/3*32U);
    }
  }

  return nbadchars;
}


int
Compress_update_memory (int nbadchars, Genomecomp_T *genomecomp, char *gbuffer, Univcoord_T startpos,
			Univcoord_T endpos) {
  /* Chrpos_T length = endpos - startpos; */
  Univcoord_T startblock, endblock, ptr;
  Genomecomp_T high, low, flags;
  char Buffer[32];
  unsigned int startdiscard, enddiscard, i;


  ptr = startblock = startpos/32U*3;
  endblock = endpos/32U*3;
  startdiscard = startpos % 32;
  enddiscard = endpos % 32;
  
  if (endblock == startblock) {
    /* Special case */
    high = genomecomp[ptr];
    low = genomecomp[ptr+1];
    flags = genomecomp[ptr+2];

    /* Fill Buffer with original contents */
    for (i = 0; i < 16; i++) {
      Buffer[i] = flags & 1U ? non_acgt[low & 3U] : acgt[low & 3U];
      low >>= 2;
      flags >>= 1;
    }
    for ( ; i < 32; i++) {
      Buffer[i] = flags & 1U ? non_acgt[high & 3U] : acgt[high & 3U];
      high >>= 2;
      flags >>= 1;
    }
    for (i = startdiscard; i < enddiscard; i++) {
      Buffer[i] = gbuffer ? *gbuffer++ : 'X';
    }
    put_compressed_one(&(genomecomp[ptr]),&nbadchars,Buffer,startpos);

  } else {

    high = genomecomp[ptr];
    low = genomecomp[ptr+1];
    flags = genomecomp[ptr+2];

    /* Fill Buffer with original contents */
    for (i = 0; i < 16; i++) {
      Buffer[i] = flags & 1U ? non_acgt[low & 3U] : acgt[low & 3U];
      low >>= 2;
      flags >>= 1;
    }
    for ( ; i < 32; i++) {
      Buffer[i] = flags & 1U ? non_acgt[high & 3U] : acgt[high & 3U];
      high >>= 2;
      flags >>= 1;
    }
    for (i = startdiscard; i < 32; i++) {
      Buffer[i] = gbuffer ? *gbuffer++ : 'X';
    }
    put_compressed_one(&(genomecomp[ptr]),&nbadchars,Buffer,startpos);
    ptr += 3;
      
    while (ptr < endblock) {
      for (i = 0; i < 32; i++) {
	Buffer[i] = gbuffer ? *gbuffer++ : 'X';
      }
      put_compressed_one(&(genomecomp[ptr]),&nbadchars,Buffer,ptr/3*32U);
      ptr += 3;
    }

    if (enddiscard > 0) {
      high = genomecomp[ptr];
      low = genomecomp[ptr+1];
      flags = genomecomp[ptr+2];

      /* Fill Buffer with original contents */
      for (i = 0; i < 16; i++) {
	Buffer[i] = flags & 1U ? non_acgt[low & 3U] : acgt[low & 3U];
	low >>= 2;
	flags >>= 1;
      }
      for ( ; i < 32; i++) {
	Buffer[i] = flags & 1U ? non_acgt[high & 3U] : acgt[high & 3U];
	high >>= 2;
	flags >>= 1;
      }
      for (i = 0; i < enddiscard; i++) {
	Buffer[i] = gbuffer ? *gbuffer++ : 'X';
      }
      put_compressed_one(&(genomecomp[ptr]),&nbadchars,Buffer,ptr/3*32U);
    }
  }

  return nbadchars;
}


#ifdef HAVE_64_BIT
static inline void
nt_unshuffle (UINT4 *highbits, UINT4 *lowbits, UINT4 high, UINT4 low) {
  UINT8 x, t;

  x = (UINT8) high;
  x <<= 32;
  x |= low;

  t = (x ^ (x >> 1))  & 0x2222222222222222;  x = x ^ t ^ (t << 1);
  t = (x ^ (x >> 2))  & 0x0C0C0C0C0C0C0C0C;  x = x ^ t ^ (t << 2);
  t = (x ^ (x >> 4))  & 0x00F000F000F000F0;  x = x ^ t ^ (t << 4);
  t = (x ^ (x >> 8))  & 0x0000FF000000FF00;  x = x ^ t ^ (t << 8);
  t = (x ^ (x >> 16)) & 0x00000000FFFF0000;  x = x ^ t ^ (t << 16);

  *highbits = (UINT4) (x >> 32);
  *lowbits = (UINT4) x;

  return;
}

#else

static inline void
nt_unshuffle (UINT4 *highbits, UINT4 *lowbits, UINT4 high, UINT4 low) {
  UINT4 t;

  /* unshuffle high */
  t = (high ^ (high >> 1)) & 0x22222222;  high = high ^ t ^ (t << 1);
  t = (high ^ (high >> 2)) & 0x0C0C0C0C;  high = high ^ t ^ (t << 2);
  t = (high ^ (high >> 4)) & 0x00F000F0;  high = high ^ t ^ (t << 4);
  t = (high ^ (high >> 8)) & 0x0000FF00;  high = high ^ t ^ (t << 8);

  /* unshuffle low */
  t = (low ^ (low >> 1)) & 0x22222222;  low = low ^ t ^ (t << 1);
  t = (low ^ (low >> 2)) & 0x0C0C0C0C;  low = low ^ t ^ (t << 2);
  t = (low ^ (low >> 4)) & 0x00F000F0;  low = low ^ t ^ (t << 4);
  t = (low ^ (low >> 8)) & 0x0000FF00;  low = low ^ t ^ (t << 8);

  *highbits = (high & 0xFFFF0000) | (low >> 16);
  *lowbits = (high << 16) | (low & 0x0000FFFF);

  return;
}
#endif


void
Compress_unshuffle (FILE *out, FILE *in) {
  Genomecomp_T high, low, flags;
  Genomecomp_T highbits, lowbits;

  while (FREAD_UINT(&high,in) > 0 &&
	 FREAD_UINT(&low,in) > 0 &&
	 FREAD_UINT(&flags,in) > 0) {
    nt_unshuffle(&highbits,&lowbits,high,low);
    FWRITE_UINT(highbits,out);
    FWRITE_UINT(lowbits,out);
    FWRITE_UINT(flags,out);
  }

  return;
}


void
Compress_text (FILE *out, FILE *in, Univcoord_T genomelength) {
  int c;
  Univcoord_T position = 0;

  while ((c = Compress_get_char(in,position,/*uncompressedp*/false)) != EOF &&
	 position++ < genomelength) {
    c = toupper(c);
    if (c != 'A' && c != 'C' && c != 'G' && c != 'T') {
      c = 'X';
    }
    fputc(c,out);
  }

  return;
}


/* Needed for user-provided segment in GMAP */
Genomecomp_T *
Compress_create_blocks_comp (char *genomicseg, Univcoord_T genomelength) {
  Genomecomp_T *genomecomp;
  size_t nuint4;

  nuint4 = ((genomelength + 31)/32U)*3;
  genomecomp = (Genomecomp_T *) CALLOC(nuint4+4,sizeof(Genomecomp_T));
  /* Add 4 because Oligoindex_hr procedures point to nextlow as ptr+4 */

  /* Creates X's at end */
  genomecomp[nuint4-3] = 0xFFFFFFFF;
  genomecomp[nuint4-2] = 0xFFFFFFFF;
  genomecomp[nuint4-1] = 0xFFFFFFFF;

  /* Plus extra 4 */
  genomecomp[nuint4]   = 0xFFFFFFFF;
  genomecomp[nuint4+1] = 0xFFFFFFFF;
  genomecomp[nuint4+2] = 0xFFFFFFFF;
  genomecomp[nuint4+3] = 0xFFFFFFFF;

  Compress_update_memory(/*nbadchars*/0,genomecomp,genomicseg,/*currposition*/0,genomelength);

  return genomecomp;
}


/* Needed for user-provided segment in GMAP */
Genomecomp_T *
Compress_create_blocks_bits (Genomecomp_T *genomecomp, Univcoord_T genomelength) {
  Genomecomp_T *genomebits, highbits, lowbits, high, low, flags;
  size_t nuint4, ptr;

  nuint4 = ((genomelength + 31)/32U)*3;
  genomebits = (Genomecomp_T *) CALLOC(nuint4+4,sizeof(Genomecomp_T));

  for (ptr = 0; ptr < nuint4; ptr += 3) {
    high = genomecomp[ptr];
    low = genomecomp[ptr+1];
    flags = genomecomp[ptr+2];
    
    nt_unshuffle(&highbits,&lowbits,high,low);
    genomebits[ptr] = highbits;
    genomebits[ptr+1] = lowbits;
    genomebits[ptr+2] = flags;
  }

  return genomebits;
}
