# Supplementary material for: Bitpacking techniques for indexing genomes: I. Hash tables
Source: Algorithms Mol Biol. 2016 Apr 18;11:5. doi: 10.1186/s13015-016-0069-5 (PMC4835851; doi:10.1186/s13015-016-0069-5)
Supplement: Supplementary file 2 — 10.1007/s13015-016-0069-5 Source code for constructing benchmarks. Source code in an archive format, using tar and bzip2, for users to generate their own benchmarks for any genomic text in FASTA format. This is the same package as provided in our companion paper on bitpacking for enhanced suffix arrays. [file 13015_2016_69_MOESM2_ESM.bz2 › genomic-benchmark-build-2016-02-26/src/indexdbdef.h]

/* $Id: indexdbdef.h 185010 2016-02-26 18:47:02Z twu $ */
#ifndef INDEXDBDEF_INCLUDED
#define INDEXDBDEF_INCLUDED

#include "genomicpos.h"
#include "access.h"
#include "types.h"

#ifdef PMAP
#include "alphabet.h"
#endif


#define BADVAL (Univcoord_T) -1

/* Compression types */
#define NO_COMPRESSION 0
#define GAMMA64_COMPRESSION 1
#define BITPACK64_DIFFERENTIAL 2
#define BITPACK64_PAIRED 4
#define BITPACK32_DIFFERENTIAL 8
#define BITPACK32_PAIRED 16
#define BITPACK64_SERIAL 32
#define GAMMA32_COMPRESSION 64


#define T Indexdb_T
struct T {
#ifdef PMAP
  Alphabet_T alphabet;
  int alphabet_size;
#endif

  int compression_type;
  Width_T index1part;
  Width_T index1interval;
  Width_T offsetscomp_basesize;		/* e.g., 12 */
#if 0
  Blocksize_T offsetscomp_blocksize;	/* e.g., 64 = 4^(15-12) */
#endif

#ifdef LARGE_GENOMES
  UINT4 *offsetspages;
#endif

  /* Access_T gammaptrs_access; -- Always ALLOCATED */ 
  int gammaptrs_fd;
  size_t gammaptrs_len;
  Gammaptr_T *gammaptrs;

  Access_T offsetscomp_access;
  int offsetscomp_fd;
  size_t offsetscomp_len;
  Offsetscomp_T *offsetscomp;

  Access_T positions_access;
#ifdef LARGE_GENOMES
  int positions_high_fd;
  size_t positions_high_len;
  int positions_low_fd;
  size_t positions_low_len;
  unsigned char *positions_high;
  UINT4 *positions_low;
#else
  int positions_fd;
  size_t positions_len;
  UINT4 *positions;		/* For small genomes, same as Univcoord_T */
#endif

#ifdef HAVE_PTHREAD
  pthread_mutex_t positions_read_mutex;
#endif
};

#undef T
#endif
