# Supplementary material for: Bitpacking techniques for indexing genomes: I. Hash tables
Source: Algorithms Mol Biol. 2016 Apr 18;11:5. doi: 10.1186/s13015-016-0069-5 (PMC4835851; doi:10.1186/s13015-016-0069-5)
Supplement: Supplementary file 2 — 10.1007/s13015-016-0069-5 Source code for constructing benchmarks. Source code in an archive format, using tar and bzip2, for users to generate their own benchmarks for any genomic text in FASTA format. This is the same package as provided in our companion paper on bitpacking for enhanced suffix arrays. [file 13015_2016_69_MOESM2_ESM.bz2 › genomic-benchmark-build-2016-02-26/src/table.c]

static char rcsid[] = "$Id: table.c 115432 2013-11-18 18:21:03Z twu $";
#ifdef HAVE_CONFIG_H
#include <config.h>
#endif

#include "table.h"
#include <stdio.h>
#include <limits.h>
#include <stddef.h>
#include <stdlib.h>		/* For qsort */
#include <string.h>		/* For strcmp */
#include "mem.h"
#include "assert.h"

#define T Table_T
struct T {
  int size;
  int (*cmp)(const void *x, const void *y);
  unsigned int (*hash)(const void *key);
  int length;
  unsigned int timestamp;
  struct binding {
    struct binding *link;
    const void *key;
    void *value;
    unsigned int timeindex;
  } **buckets;
};


static int 
cmpatom (const void *x, const void *y) {
  return x != y;
}

static unsigned int
hashatom (const void *key) {
  return (unsigned long)key>>2;
}

int
Table_string_compare (const void *x, const void *y) {
  char *a = (char *) x;
  char *b = (char *) y;

  return strcmp(a,b);
}

/* This is the X31 hash function */
unsigned int
Table_string_hash (const void *x) {
  unsigned int h = 0U;
  const char *p;
  
  for (p = x; *p != '\0'; p++) {
    h = (h << 5) - h + *p;
  }
  return h;
}


T 
Table_new (int hint,
	   int (*cmp)(const void *x, const void *y),
	   unsigned int hash(const void *key)) {
  T table;
  int i;
  static int primes[] = { 509, 509, 1021, 2053, 4093,
			  8191, 16381, 32771, 65521, INT_MAX };

  assert(hint >= 0);
  for (i = 1; primes[i] < hint; i++) {
  }
  table = (T) MALLOC(sizeof(*table) +
		     primes[i-1]*sizeof(table->buckets[0]));
  table->size = primes[i-1];
  table->cmp  = cmp  ?  cmp : cmpatom;
  table->hash = hash ? hash : hashatom;
  table->buckets = (struct binding **)(table + 1);
  for (i = 0; i < table->size; i++) {
    table->buckets[i] = NULL;
  }
  table->length = 0;
  table->timestamp = 0;
  return table;
}

void *
Table_get (T table, const void *key) {
  int i;
  struct binding *p;

  assert(table);
  /* assert(key); -- Doesn't hold for atomic 0 */
  i = (*table->hash)(key)%table->size;
  /* printf("Doing Table_get on %s at bucket %d\n",(char *) key, i); */
  for (p = table->buckets[i]; p; p = p->link) {
    /* printf("  Comparing %s with %s at %p, key = %p\n",(char *) key, (char *) p->key, p, p->key); */
    if ((*table->cmp)(key, p->key) == 0) {
      break;
    }
  }
  return p ? p->value : NULL;
}

void *
Table_put (T table, const void *key, void *value) {
  int i;
  struct binding *p;
  void *prev;

  assert(table);
  /* assert(key); -- Doesn't hold for atomic 0 */
  i = (*table->hash)(key)%table->size;
  for (p = table->buckets[i]; p; p = p->link) {
    if ((*table->cmp)(key, p->key) == 0) {
      break;
    }
  }
  if (p == NULL) {
    NEW(p);
    p->key = key;
    /* printf("Doing Table_put at %p, key = %p\n",p,p->key); */
    p->link = table->buckets[i];
    table->buckets[i] = p;
    table->length++;
    prev = NULL;
  } else {
    prev = p->value;
  }
  p->value = value;
  p->timeindex = table->timestamp;
  table->timestamp++;
  return prev;
}

int 
Table_length (T table) {
  assert(table);
  return table->length;
}

void 
Table_map (T table,
	   void (*apply)(const void *key, void **value, void *cl),
	   void *cl) {
  int i;
  unsigned stamp;
  struct binding *p;

  assert(table);
  assert(apply);
  stamp = table->timestamp;
  for (i = 0; i < table->size; i++)
    for (p = table->buckets[i]; p; p = p->link) {
      apply(p->key, &p->value, cl);
      assert(table->timestamp == stamp);
    }
}

void *
Table_remove (T table, const void *key) {
  int i;
  struct binding **pp;

  assert(table);
  /* assert(key); -- Doesn't hold for atomic 0 */
  table->timestamp++;
  i = (*table->hash)(key)%table->size;
  for (pp = &table->buckets[i]; *pp; pp = &(*pp)->link) {
    if ((*table->cmp)(key, (*pp)->key) == 0) {
      struct binding *p = *pp;
      void *value = p->value;
      *pp = p->link;
      FREE(p);
      table->length--;
      return value;
    }
  }
  return NULL;
}

void **
Table_keys (T table, void *end) {
  void **keyarray;
  int i, j = 0;
  struct binding *p;

  assert(table);
  keyarray = (void **) CALLOC(table->length+1,sizeof(void *));
  for (i = 0; i < table->size; i++) {
    for (p = table->buckets[i]; p; p = p->link) {
      keyarray[j++] = (void *) p->key;
    }
  }
  keyarray[j] = end;
  return keyarray;
}

static int
timeindex_cmp (const void *x, const void *y) {
  struct binding *a = * (struct binding **) x;
  struct binding *b = * (struct binding **) y;

  if (a->timeindex < b->timeindex) {
    return -1;
  } else if (a->timeindex > b->timeindex) {
    return +1;
  } else {
    return 0;
  }
}


void **
Table_keys_by_timeindex (T table, void *end) {
  void **keyarray;
  int i, j = 0;
  struct binding **buckets, *p;

  assert(table);
  buckets = (struct binding **) CALLOC(table->length+1,sizeof(struct binding *));
  for (i = 0; i < table->size; i++) {
    for (p = table->buckets[i]; p; p = p->link) {
      buckets[j++] = p;
    }
  }
  qsort(buckets,table->length,sizeof(struct binding *),timeindex_cmp);

  keyarray = (void **) CALLOC(table->length+1,sizeof(void *));
  for (j = 0; j < table->length; j++) {
    p = buckets[j];
    keyarray[j] = (void *) p->key;
  }
  keyarray[j] = end;
  FREE(buckets);

  return keyarray;
}


void **
Table_values (T table, void *end) {
  void **valuearray;
  int i, j = 0;
  struct binding *p;

  assert(table);
  valuearray = (void **) CALLOC(table->length+1,sizeof(void *));
  for (i = 0; i < table->size; i++) {
    for (p = table->buckets[i]; p; p = p->link) {
      valuearray[j++] = (void *) p->value;
    }
  }
  valuearray[j] = end;
  return valuearray;
}

void 
Table_free (T *table) {
  assert(table && *table);
  if ((*table)->length > 0) {
    int i;
    struct binding *p, *q;
    for (i = 0; i < (*table)->size; i++) {
      for (p = (*table)->buckets[i]; p; p = q) {
	q = p->link;
	FREE(p);
      }
    }
  }
  FREE(*table);
}

void
Table_gc (T *table, void (*keyfree)(const void **key), void (*valuefree)(void **value)) {
  int i;
  struct binding *p, *q;

  for (i = 0; i < (*table)->size; i++) {
    for (p = (*table)->buckets[i]; p; p = q) {
      (*keyfree)(&p->key);
      (*valuefree)(&p->value);
      q = p->link;
      FREE(p);
    }
  }
  FREE(*table);
  return;
}
