# Supplementary material for: Bitpacking techniques for indexing genomes: I. Hash tables
Source: Algorithms Mol Biol. 2016 Apr 18;11:5. doi: 10.1186/s13015-016-0069-5 (PMC4835851; doi:10.1186/s13015-016-0069-5)
Supplement: Supplementary file 2 — 10.1007/s13015-016-0069-5 Source code for constructing benchmarks. Source code in an archive format, using tar and bzip2, for users to generate their own benchmarks for any genomic text in FASTA format. This is the same package as provided in our companion paper on bitpacking for enhanced suffix arrays. [file 13015_2016_69_MOESM2_ESM.bz2 › genomic-benchmark-build-2016-02-26/src/complement.h]

/* $Id: complement.h 40271 2011-05-28 02:29:18Z twu $ */
#ifndef COMPLEMENT_INCLUDED
#define COMPLEMENT_INCLUDED

/* Purine (A,G): R => T,C: Y
   Pyrmidine (C,T): Y => G,A: R
   A,T: W => T,A: W
   G,C: S => C,G: S
   A,C: M => T,G: K
   G,T: K => C,A: M
   A,T,C: H => T,A,G: D
   G,C,T: B => C,G,A: V
   G,A,C: V => C,T,G: B
   G,A,T: D => C,T,A: H
   G,A,T,C: N => C,T,A,G: N 

   Also X
*/

/* Also provides reverse of comp symbols |, >, <, ), (, ], [, =, # */
   
/*
                                 1111111111222222222233333333334444444444555555555566666666667777777777888888888899999999990000000000111111111122222222
                       01234567890123456789012345678901234567890123456789012345678901234567890123456789012345678901234567890123456789012345678901234567
                       @@@@@@@@@@@@@@@@@@@@@@@@@@@@@@@@ !"#$%&'()*+,-./0123456789:;<=>?@ABCDEFGHIJKLMNOPQRSTUVWXYZ[\]^_`abcdefghijklmnopqrstuvwxyz{|}~@
*/

/* Don't translate double quotation, because it is interpreted as end of string */
/* Don't translate backslash, because it is interpreted as an escape character */
/* Both complement series account for U->T */
#define COMPLEMENT_LC "???????????????????????????????? ??#$%&')(*+,-./0123456789:;>=<??TVGHEFCDIJMLKNOPQYSAABWXRZ]?[^_`tvghefcdijmlknopqysaabwxrz}|{~?"
#define COMPLEMENT_UC "???????????????????????????????? ??#$%&')(*+,-./0123456789:;>=<??TVGHEFCDIJMLKNOPQYSAABWXRZ]?[^_`TVGHEFCDIJMLKNOPQYSAABWXRZ}|{~?"

#define NO_UPPERCASE  "???????????????????????????????? ??#$%&'()*+,-./0123456789:;<=>??ABCDEFGHIJKLMNOPQRSTUVWXYZ[?]^_`abcdefghijklmnopqrstuvwxyz{|}~?"
#define UPPERCASE_STD "???????????????????????????????? ??#$%&'()*+,-./0123456789:;<=>??ABCDEFGHIJKLMNOPQRSTUVWXYZ[?]^_`ABCDEFGHIJKLMNOPQRSTUVWXYZ{|}~?"
#define UPPERCASE_U2T "???????????????????????????????? ??#$%&'()*+,-./0123456789:;<=>??ABCDEFGHIJKLMNOPQRSTTVWXYZ[?]^_`ABCDEFGHIJKLMNOPQRSTTVWXYZ{|}~?"

#endif
