# Supplementary material for: Bitpacking techniques for indexing genomes: I. Hash tables
Source: Algorithms Mol Biol. 2016 Apr 18;11:5. doi: 10.1186/s13015-016-0069-5 (PMC4835851; doi:10.1186/s13015-016-0069-5)
Supplement: Supplementary file 2 — 10.1007/s13015-016-0069-5 Source code for constructing benchmarks. Source code in an archive format, using tar and bzip2, for users to generate their own benchmarks for any genomic text in FASTA format. This is the same package as provided in our companion paper on bitpacking for enhanced suffix arrays. [file 13015_2016_69_MOESM2_ESM.bz2 › genomic-benchmark-build-2016-02-26/src/genome_hr.h]

/* $Id: genome_hr.h 127749 2014-02-19 03:05:00Z twu $ */
#ifndef GENOME_HR_INCLUDED
#define GENOME_HR_INCLUDED
#include "types.h"
#include "mode.h"
#include "genomicpos.h"


/* Needed by gmapindex.c */
extern void
Genome_hr_setup (Genomecomp_T *ref_blocks_in, Genomecomp_T *snp_blocks_in,
		 bool query_unk_mismatch_p_in, bool genome_unk_mismatch_p_in,
		 Mode_T mode, bool genomebits_avail_p);

/* Needed by sarray-write.c */
extern int
Genome_consecutive_matches_pair (UINT4 lefta, UINT4 leftb, UINT4 genomelength);

#endif
