# Supplementary material for: Bitpacking techniques for indexing genomes: I. Hash tables
Source: Algorithms Mol Biol. 2016 Apr 18;11:5. doi: 10.1186/s13015-016-0069-5 (PMC4835851; doi:10.1186/s13015-016-0069-5)
Supplement: Supplementary file 2 — 10.1007/s13015-016-0069-5 Source code for constructing benchmarks. Source code in an archive format, using tar and bzip2, for users to generate their own benchmarks for any genomic text in FASTA format. This is the same package as provided in our companion paper on bitpacking for enhanced suffix arrays. [file 13015_2016_69_MOESM2_ESM.bz2 › genomic-benchmark-build-2016-02-26/src/table.h]

/* $Id: table.h 115432 2013-11-18 18:21:03Z twu $ */
#ifndef TABLE_INCLUDED
#define TABLE_INCLUDED


#define T Table_T
typedef struct T *T;

extern int
Table_string_compare (const void *x, const void *y);
extern unsigned int
Table_string_hash (const void *x);

extern T
Table_new (int hint,
	   int (*cmp)(const void *x, const void *y),
	   unsigned int hash(const void *key));
extern void 
Table_free (T *table);
extern int   
Table_length (T table);
extern void *
Table_put (T table, const void *key,
	   void *value);
extern void *
Table_get (T table, const void *key);
extern void *
Table_remove (T table, const void *key);
extern void   
Table_map (T table,
	   void (*apply)(const void *key, void **value, void *cl),
	   void *cl);
extern void **
Table_keys (T table, void *end);
extern void **
Table_keys_by_timeindex (T table, void *end);
extern void **
Table_values (T table, void *end);
void
Table_gc (T *table, void (*keyfree)(const void **key), void (*valuefree)(void **value));

#undef T
#endif
