# Supplementary material for: Bitpacking techniques for indexing genomes: I. Hash tables
Source: Algorithms Mol Biol. 2016 Apr 18;11:5. doi: 10.1186/s13015-016-0069-5 (PMC4835851; doi:10.1186/s13015-016-0069-5)
Supplement: Supplementary file 2 — 10.1007/s13015-016-0069-5 Source code for constructing benchmarks. Source code in an archive format, using tar and bzip2, for users to generate their own benchmarks for any genomic text in FASTA format. This is the same package as provided in our companion paper on bitpacking for enhanced suffix arrays. [file 13015_2016_69_MOESM2_ESM.bz2 › genomic-benchmark-build-2016-02-26/src/genome-write.h]

/* $Id: genome-write.h 127747 2014-02-19 03:04:31Z twu $ */
#ifndef GENOME_WRITE_INCLUDED
#define GENOME_WRITE_INCLUDED
#include <stdio.h>
#include "bool.h"
#include "iit-read-univ.h"
#include "iitdef.h"
#include "types.h"

extern void
Genome_write (char *genomesubdir, char *fileroot, FILE *input, 
	      Univ_IIT_T contig_iit, IIT_T altstrain_iit, Univ_IIT_T chromosome_iit,
	      bool uncompressedp, bool rawp, bool writefilep,
	      Univcoord_T genomelength, int index1part, int nmessages);

#endif
