# Supplementary material for: Bitpacking techniques for indexing genomes: I. Hash tables
Source: Algorithms Mol Biol. 2016 Apr 18;11:5. doi: 10.1186/s13015-016-0069-5 (PMC4835851; doi:10.1186/s13015-016-0069-5)
Supplement: Supplementary file 2 — 10.1007/s13015-016-0069-5 Source code for constructing benchmarks. Source code in an archive format, using tar and bzip2, for users to generate their own benchmarks for any genomic text in FASTA format. This is the same package as provided in our companion paper on bitpacking for enhanced suffix arrays. [file 13015_2016_69_MOESM2_ESM.bz2 › genomic-benchmark-build-2016-02-26/src/except.h]

/* $Id: except.h 40271 2011-05-28 02:29:18Z twu $ */
#ifndef EXCEPT_INCLUDED
#define EXCEPT_INCLUDED
#include <setjmp.h>

#define T Except_T
typedef struct T {
  char *reason;
} T;

typedef struct Except_Frame_T *Except_Frame_T;
struct Except_Frame_T {
  Except_Frame_T prev;
  jmp_buf env;
  const char *file;
  int line;
  const T *exception;
};

enum {EXCEPT_ENTERED = 0, EXCEPT_RAISED, EXCEPT_HANDLED, EXCEPT_FINALIZED};

extern const Except_T Assert_Failed;

extern void
Except_inactivate ();

#ifdef HAVE_PTHREAD
extern void
Except_init_pthread ();
extern void
Except_term_pthread ();
extern void
Except_stack_create ();
extern void
Except_stack_destroy ();
#endif

extern void
Except_link_stack (Except_Frame_T frameptr);

extern Except_Frame_T
Except_advance_stack ();

extern void
Except_raise (const T *e, const char *file, int line);

#define RAISE(e) Except_raise(&(e), __FILE__, __LINE__)
#define RERAISE Except_raise(frame.exception, frame.file, frame.line)
#define RETURN switch (Except_advance_stack(),0) default: return

#define TRY \
do { \
    volatile int except_flag; \
    struct Except_Frame_T frame;      \
    Except_link_stack(&frame); \
    except_flag = setjmp(frame.env); \
    if (except_flag == EXCEPT_ENTERED) {

#define EXCEPT(e) \
      if (except_flag == EXCEPT_ENTERED) { \
        Except_advance_stack(); \
      } \
    } else if (frame.exception == &(e)) {	\
      except_flag = EXCEPT_HANDLED;

#define ELSE \
      if (except_flag == EXCEPT_ENTERED) { \
        Except_advance_stack(); \
      } \
    } else { \
      except_flag = EXCEPT_HANDLED;


#define FINALLY \
      if (except_flag == EXCEPT_ENTERED) { \
        Except_advance_stack(); \
      } \
    } { \
      if (except_flag == EXCEPT_ENTERED) { \
        except_flag = EXCEPT_FINALIZED; \
      }					  

#define END_TRY \
      if (except_flag == EXCEPT_ENTERED) { \
	Except_advance_stack(); \
     } \
   } \
   if (except_flag == EXCEPT_RAISED) { \
     RERAISE; \
   } \
} while (0)

#undef T
#endif
