# Supplementary material for: Bitpacking techniques for indexing genomes: I. Hash tables
Source: Algorithms Mol Biol. 2016 Apr 18;11:5. doi: 10.1186/s13015-016-0069-5 (PMC4835851; doi:10.1186/s13015-016-0069-5)
Supplement: Supplementary file 2 — 10.1007/s13015-016-0069-5 Source code for constructing benchmarks. Source code in an archive format, using tar and bzip2, for users to generate their own benchmarks for any genomic text in FASTA format. This is the same package as provided in our companion paper on bitpacking for enhanced suffix arrays. [file 13015_2016_69_MOESM2_ESM.bz2 › genomic-benchmark-build-2016-02-26/src/uintlist.h]

/* $Id: uintlist.h 99737 2013-06-27 19:33:03Z twu $ */
#ifndef UINTLIST_INCLUDED
#define UINTLIST_INCLUDED
#include "types.h"
#include "bool.h"

#define T Uintlist_T
typedef struct T *T;

extern T 
Uintlist_push (T list, UINT4 x);
extern T 
Uintlist_pop (T list, UINT4 *x);
extern UINT4 
Uintlist_head (T list);
extern T 
Uintlist_next (T list);
extern void 
Uintlist_head_set (T list, UINT4 x);
extern void 
Uintlist_free (T *list);
extern T 
Uintlist_reverse (T list);
extern int 
Uintlist_length (T list);
extern UINT4 *
Uintlist_to_array (int *n, T list);
extern T 
Uintlist_copy (T list);
extern T 
Uintlist_append (T list, T tail);
extern UINT4 
Uintlist_last_value (T this);
extern UINT4 
Uintlist_index (T this, int index);
extern bool
Uintlist_find (T this, UINT4 value);
extern char *
Uintlist_to_string (T this);
#undef T
#endif
