# Supplementary material for: Bitpacking techniques for indexing genomes: I. Hash tables
Source: Algorithms Mol Biol. 2016 Apr 18;11:5. doi: 10.1186/s13015-016-0069-5 (PMC4835851; doi:10.1186/s13015-016-0069-5)
Supplement: Supplementary file 2 — 10.1007/s13015-016-0069-5 Source code for constructing benchmarks. Source code in an archive format, using tar and bzip2, for users to generate their own benchmarks for any genomic text in FASTA format. This is the same package as provided in our companion paper on bitpacking for enhanced suffix arrays. [file 13015_2016_69_MOESM2_ESM.bz2 › genomic-benchmark-build-2016-02-26/src/list.h]

/* $Id: list.h 50911 2011-10-27 22:15:37Z twu $ */
#ifndef LIST_INCLUDED
#define LIST_INCLUDED

#define T List_T
typedef struct T *T;

extern T List_push (T list, void *x);
extern T List_push_keep (T list, void *x);
extern T List_pop (T list, void **x);
extern void *List_head (T list);
extern T List_next (T list);
extern void List_head_set (T list, void *x);
extern void List_tail_set (T this, T rest);
extern void List_free (T *list);
extern void List_free_keep (T *list);
extern T List_reverse (T list);
extern int List_length (T list);
extern T
List_truncate (T list, int n);
extern void **List_to_array (T list, void *end);
extern void **List_to_array_out (T list, void *end);
extern void **List_to_array_n (int *n, T list);
extern T List_copy (T list);
extern void
List_dump (T list);
extern T List_append (T list, T tail);
extern void *
List_last_value (T this);
extern void *
List_index (T this, int index);
extern T
List_insert (T this, void *x);
extern void
List_reinsert (T *listptr, T cell);
extern T
List_transfer_one (T dest, T *source);
extern T
List_push_existing (T dest, T source);
extern T
List_from_string (char *string);

#undef T
#endif
