# Supplementary material for: Bitpacking techniques for indexing genomes: I. Hash tables
Source: Algorithms Mol Biol. 2016 Apr 18;11:5. doi: 10.1186/s13015-016-0069-5 (PMC4835851; doi:10.1186/s13015-016-0069-5)
Supplement: Supplementary file 2 — 10.1007/s13015-016-0069-5 Source code for constructing benchmarks. Source code in an archive format, using tar and bzip2, for users to generate their own benchmarks for any genomic text in FASTA format. This is the same package as provided in our companion paper on bitpacking for enhanced suffix arrays. [file 13015_2016_69_MOESM2_ESM.bz2 › genomic-benchmark-build-2016-02-26/src/iit-write-univ.h]

/* $Id: iit-write-univ.h 127753 2014-02-19 03:06:15Z twu $ */
#ifndef IIT_WRITE_UNIV_INCLUDED
#define IIT_WRITE_UNIV_INCLUDED
#include "bool.h"
#include "list.h"
#include "uintlist.h"
#include "iitdef.h"
#include "table.h"

extern void
IIT_write_univ (char *iitfile, List_T divlist, List_T typelist, Table_T intervaltable,
		Table_T labeltable, Table_T annottable,
		bool coord_values_8p, bool label_pointers_8p, bool annot_pointers_8p);

#undef T
#endif
