# Supplementary material for: Bitpacking techniques for indexing genomes: I. Hash tables
Source: Algorithms Mol Biol. 2016 Apr 18;11:5. doi: 10.1186/s13015-016-0069-5 (PMC4835851; doi:10.1186/s13015-016-0069-5)
Supplement: Supplementary file 2 — 10.1007/s13015-016-0069-5 Source code for constructing benchmarks. Source code in an archive format, using tar and bzip2, for users to generate their own benchmarks for any genomic text in FASTA format. This is the same package as provided in our companion paper on bitpacking for enhanced suffix arrays. [file 13015_2016_69_MOESM2_ESM.bz2 › genomic-benchmark-build-2016-02-26/src/chrom.c]

static char rcsid[] = "$Id: chrom.c 99737 2013-06-27 19:33:03Z twu $";
#ifdef HAVE_CONFIG_H
#include <config.h>
#endif

#include "chrom.h"
#include <stdio.h>
#include <stdlib.h>		/* For atoi */
#include <string.h>
#include "mem.h"
#include "interval.h"


#ifdef DEBUG
#define debug(x) x
#else
#define debug(x)
#endif


/* This is the order for chrom sort */
typedef enum {PURE_NUMERIC, SEX_CHROMOSOME, MITOCHONDRIAL, NUMERIC_ALPHA, PURE_ALPHA} Chromtype_T;

#ifdef DEBUG
static char *
Chromtype_string (Chromtype_T chromtype) {
  switch (chromtype) {
  case PURE_NUMERIC: return "numeric";
  case SEX_CHROMOSOME: return "sex";
  case MITOCHONDRIAL: return "mitochondrial";
  case NUMERIC_ALPHA: return "numeric_alpha";
  case PURE_ALPHA: return "alpha";
  default: abort();
  }
}
#endif


#define T Chrom_T
struct T {
  Univcoord_T order;            /* order used for sorting (can be universal coordinate) */
  bool numericp;
  char *string;			/* The original string */
  unsigned int num;		/* The initial numeric part; valid only if numericp == true */
  char *alpha;			/* The alphabetic part, possibly after the number; valid only if numericp == true */
  Chromtype_T chromtype;
  bool circularp;
};

void
Chrom_free (T *old) {
  if ((*old)->numericp == true) {
    FREE((*old)->alpha);
  }
  FREE((*old)->string);
  FREE(*old);
  return;
}


char *
Chrom_string (T this) {
  return this->string;
}

bool
Chrom_circularp (T this) {
  return this->circularp;
}


/* Largest number for an unsigned int is 4294967295, which is 10
   digits.  However, the organism with the most chromosomes is the
   Indian fern, with 1260.  Hence, more than 4 digits would suggest
   a non-chromosomal string.  Also, if first digit is '0', treat as
   a string. */

T
Chrom_from_string (char *string, char *mitochondrial_string, Univcoord_T order, bool circularp) {
  T new = (T) MALLOC(sizeof(*new));
  int ndigits = 0;
  char *p;
  bool mitochondrial_p = false, sex_p = false;

  debug(printf("string is %s\n",string));

  new->order = order;
  new->circularp = circularp;

  new->string = (char *) CALLOC(strlen(string)+1,sizeof(char));
  strcpy(new->string,string);

  if (mitochondrial_string != NULL && !strcmp(string,mitochondrial_string)) {
    mitochondrial_p = true;
  }

  if (!strncmp(string,"chr",3)) {
    /* Ignore leading chr for sorting purposes */
    string += 3;
    debug(printf("  => chop chr to yield %s\n",string));
  }

  if (!strcmp(string,"X")) {
    sex_p = true;
  } else if (!strcmp(string,"Y")) {
    sex_p = true;
  } else if (!strcmp(string,"M")) {
    mitochondrial_p = true;
  } else if (!strcmp(string,"MT")) {
    mitochondrial_p = true;
  } else if (mitochondrial_string != NULL && !strcmp(string,mitochondrial_string)) {
    mitochondrial_p = true;
  }

  p = string;
  while (p != '\0' && *p >= '0' && *p <= '9') {
    ndigits++;
    p++;
  }
  debug(printf("  => saw %d digits\n",ndigits));


  if (ndigits > 0 && ndigits <= 4 && string[0] != '0') {
    new->numericp = true;
    new->num = atoi(string);
    new->alpha = (char *) CALLOC(strlen(p)+1,sizeof(char));
    strcpy(new->alpha,p);

    if (mitochondrial_p == true) {
      new->chromtype = MITOCHONDRIAL;
    } else if (strlen(new->alpha) == 0) {
      new->chromtype = PURE_NUMERIC;
    } else {
      new->chromtype = NUMERIC_ALPHA;
    }

    debug(printf("  => numeric with value %d and then alpha %s, type %s\n",
		 new->num,new->alpha,Chromtype_string(new->chromtype)));

  } else {
    new->numericp = false;
    new->num = 0;
    new->alpha = (char *) NULL;

    if (mitochondrial_p == true) {
      new->chromtype = MITOCHONDRIAL;
    } else if (sex_p == true) {
      new->chromtype = SEX_CHROMOSOME;
    } else {
      new->chromtype = PURE_ALPHA;
    }

    debug(printf("  => alphabetical %s, type %s\n",
		 new->string,Chromtype_string(new->chromtype)));
  }

  return new;
}


int
Chrom_cmp_alpha (T a, T b) {

  return strcmp(a->string,b->string);
}


int
Chrom_cmp_numeric_alpha (T a, T b) {

  if (a->numericp == true && b->numericp == false) {
    /* 1 and X */
    return -1;
  } else if (a->numericp == false && b->numericp == true) {
    /* X and 1 */
    return +1;
  } else if (a->numericp == true && b->numericp == true) {
    if (a->num < b->num) {
      /* 1 and 2U */
      return -1;
    } else if (a->num > b->num) {
      /* 2U and 1 */
      return +1;
    } else {
      return strcmp(a->alpha,b->alpha);
    }
  } else {
    return strcmp(a->string,b->string);
  }
}


int
Chrom_cmp_chrom (T a, T b) {

  debug(printf("Comparing %s and %s => ",a->string,b->string));

  if (a->chromtype < b->chromtype) {
    debug(printf("chromtype %d < %d => -1\n",a->chromtype,b->chromtype));
    return -1;
  } else if (b->chromtype < a->chromtype) {
    debug(printf("chromtype %d > %d => +1\n",a->chromtype,b->chromtype));
    return +1;
  } else if (a->numericp == true && b->numericp == true) {
    if (a->num < b->num) {
      /* 1 and 2U */
      debug(printf("numeric %d < %d => -1\n",a->num,b->num));
      return -1;
    } else if (a->num > b->num) {
      /* 2U and 1 */
      debug(printf("numeric %d > %d => +1\n",a->num,b->num));
      return +1;
    } else {
      debug(printf("numeric_alpha %s cmp %s => %d\n",
		   a->alpha,b->alpha,strcmp(a->alpha,b->alpha)));
      return strcmp(a->alpha,b->alpha);
    }
  } else {
      debug(printf("alpha %s cmp %s => %d\n",
		   a->string,b->string,strcmp(a->string,b->string)));
    return strcmp(a->string,b->string);
  }
}


/* For use by qsorting an array */
int
Chrom_compare_order (const void *x, const void *y) {
  T a = * (T *) x;
  T b = * (T *) y;

  if (a->order < b->order) {
    return -1;
  } else if (b->order < a->order) {
    return +1;
  } else {
    return 0;
  }
}

/* For use by qsorting an array */
int
Chrom_compare_alpha (const void *x, const void *y) {
  T a = * (T *) x;
  T b = * (T *) y;

  return strcmp(a->string,b->string);
}

/* For use by qsorting an array */
int
Chrom_compare_numeric_alpha (const void *x, const void *y) {
  T a = * (T *) x;
  T b = * (T *) y;

  return Chrom_cmp_numeric_alpha(a,b);
}

/* For use by qsorting an array */
int
Chrom_compare_chrom (const void *x, const void *y) {
  T a = * (T *) x;
  T b = * (T *) y;

  return Chrom_cmp_chrom(a,b);
}


/* For use in table comparisons */
int
Chrom_compare_table (const void *x, const void *y) {
  T a = (T) x;
  T b = (T) y;

  return Chrom_cmp_chrom(a,b);
}

/* This is the X31 hash function */
static unsigned int
string_hash (char *a) {
  unsigned int h = 0U;
  char *p;
  
  for (p = a; *p != '\0'; p++) {
    h = (h << 5) - h + *p;
  }
  return h;
}

unsigned int
Chrom_hash_table (const void *key) {
  T this = (T) key;

  return string_hash(this->string);
}
