# Supplementary material for: Bitpacking techniques for indexing genomes: I. Hash tables
Source: Algorithms Mol Biol. 2016 Apr 18;11:5. doi: 10.1186/s13015-016-0069-5 (PMC4835851; doi:10.1186/s13015-016-0069-5)
Supplement: Supplementary file 2 — 10.1007/s13015-016-0069-5 Source code for constructing benchmarks. Source code in an archive format, using tar and bzip2, for users to generate their own benchmarks for any genomic text in FASTA format. This is the same package as provided in our companion paper on bitpacking for enhanced suffix arrays. [file 13015_2016_69_MOESM2_ESM.bz2 › genomic-benchmark-build-2016-02-26/src/segmentpos.c]

static char rcsid[] = "$Id: segmentpos.c 99737 2013-06-27 19:33:03Z twu $";
#ifdef HAVE_CONFIG_H
#include <config.h>
#endif

#include "segmentpos.h"
#include <stdio.h>
#include <string.h>		/* For strcmp */
#include "mem.h"
#include "intlist.h"
#include "separator.h"
#include "univinterval.h"


#ifdef DEBUG
#define debug(x) x
#else
#define debug(x)
#endif

#define ONEBASEDP 1		/* 1-based coordinates.  Also defined in pair.c */

#define MAXACCESSIONS 10

#define T Segmentpos_T
struct T {
  Chrom_T chrom;		/* 4 bytes */
  Chrpos_T chrpos1;		/* 4 bytes */
  Chrpos_T chrpos2;		/* 4 bytes */
  Chrpos_T length;		/* 4 bytes */
  int type;			/* 4 bytes */
  bool revcompp;
};


Chrom_T
Segmentpos_chrom (T this) {
  return this->chrom;
}

Chrpos_T
Segmentpos_chrpos1 (T this) {
  return this->chrpos1;
}

Chrpos_T
Segmentpos_chrpos2 (T this) {
  return this->chrpos2;
}

Chrpos_T
Segmentpos_length (T this) {
  return this->length;
}

int
Segmentpos_type (T this) {
  return this->type;
}

bool
Segmentpos_revcompp (T this) {
  return this->revcompp;
}


T
Segmentpos_new (Chrom_T chrom, Chrpos_T chrpos1, Chrpos_T chrpos2, 
		bool revcompp, Chrpos_T length, int type) {
  T new = (T) MALLOC(sizeof(*new));

  new->chrom = chrom;
  new->chrpos1 = chrpos1;
  new->chrpos2 = chrpos2;
  new->revcompp = revcompp;
  new->length = length;
  new->type = type;
  return new;
}

void
Segmentpos_free (T *old) {
  Chrom_free(&(*old)->chrom);
  FREE(*old);
  return;
}

void
Segmentpos_print (FILE *fp, T this, char *acc, Univcoord_T chroffset) {
  fprintf(fp,"%s\t%u\t%s\t%u\t%u\n",acc,chroffset+this->chrpos1,Chrom_string(this->chrom),this->chrpos1,this->length);
  return;
}

int
Segmentpos_compare_alpha (const void *x, const void *y) {
  T a = * (T *) x;
  T b = * (T *) y;
  int cmp;

  if ((cmp = Chrom_cmp_alpha(a->chrom,b->chrom)) != 0) {
    return cmp;
  } else if (a->chrpos1 < b->chrpos1) {
    return -1;
  } else if (b->chrpos1 < a->chrpos1) {
    return 1;
  } else {
    return 0;
  }
}

int
Segmentpos_compare_numeric_alpha (const void *x, const void *y) {
  T a = * (T *) x;
  T b = * (T *) y;
  int cmp;

  if ((cmp = Chrom_cmp_numeric_alpha(a->chrom,b->chrom)) != 0) {
    return cmp;
  } else if (a->chrpos1 < b->chrpos1) {
    return -1;
  } else if (b->chrpos1 < a->chrpos1) {
    return 1;
  } else {
    return 0;
  }
}

int
Segmentpos_compare_chrom (const void *x, const void *y) {
  T a = * (T *) x;
  T b = * (T *) y;
  int cmp;

  if ((cmp = Chrom_cmp_chrom(a->chrom,b->chrom)) != 0) {
    return cmp;
  } else if (a->chrpos1 < b->chrpos1) {
    return -1;
  } else if (b->chrpos1 < a->chrpos1) {
    return 1;
  } else {
    return 0;
  }
}

static bool
altstrain_sufficient_p (int *indices, int nindices, Univ_IIT_T contig_iit, Univcoord_T position1,
			Univcoord_T position2, char *align_strain) {
  int i;
  Univcoord_T contig_start, contig_end;
  Chrpos_T contig_length;
  int index, contig_straintype;
  Univinterval_T interval;

  i = 0;
  while (i < nindices) {
    index = indices[i];
    interval = Univ_IIT_interval(contig_iit,index);
    contig_straintype = Univinterval_type(interval);
    if (!strcmp(Univ_IIT_typestring(contig_iit,contig_straintype),align_strain)) {
      contig_start = Univinterval_low(interval);
      contig_length = Univinterval_length(interval);
      contig_end = contig_start + contig_length;

      if (contig_start <= position1 && contig_end >= position2) {
	debug(printf("Altstrain is sufficient: %u..%u subsumes %u..%u\n",
		     contig_start,contig_end,position1,position2));
	return true;
      }
    }
    i++;
  }

  debug(printf("Altstrain is not sufficient\n"));
  return false;
}


static bool
contig_print_p (Univ_IIT_T contig_iit, int contig_straintype, bool referencealignp,
		char *align_strain, bool printreferencep, bool printaltp) {
  if (contig_straintype == 0) {
    /* Contig is from reference strain */
    if (printreferencep == true) {
      return true;
    } else {
      return false;
    }

  } else if (referencealignp == true || align_strain == NULL) {
    /* Contig is from an alternate strain */
    if (printaltp == true) {
      return true;
    } else {
      return false;
    }

  } else if (strcmp(Univ_IIT_typestring(contig_iit,contig_straintype),align_strain)) {
    /* Contig is from a non-relevant alternate strain */
    return false;

  } else {
    /* Contig is from the aligned alternate strain */
    if (printaltp == true) {
      return true;
    } else {
      return false;
    }
  }
}


void
Segmentpos_print_accessions (FILE *fp, Univ_IIT_T contig_iit, Univcoord_T position1,
			     Univcoord_T position2, bool referencealignp, 
                             char *align_strain) {
  Univcoord_T contig_start;
  Chrpos_T contig_length;
  int relstart, relend;		/* Need to be signed int, not long or unsigned long */
  int index, contig_straintype, i = 0;
  char *label, *comma1, *comma2, firstchar;
  int *indices, nindices, j;
  Univinterval_T interval;
  bool printreferencep, printaltp, firstprintp = false, allocp;

  fprintf(fp,"    Accessions: ");

  indices = Univ_IIT_get(&nindices,contig_iit,position1,position2);
  if (referencealignp == true) {
    printreferencep = true;
    printaltp = false;
  } else if (altstrain_sufficient_p(indices,nindices,contig_iit,position1,position2,align_strain) == true) {
    printreferencep = false;
    printaltp = true;
  } else {
    printreferencep = true;
    printaltp = true;
  }

  j = 0;
  while (j < nindices && i < MAXACCESSIONS) {
    index = indices[j];
    interval = Univ_IIT_interval(contig_iit,index);
    contig_straintype = Univinterval_type(interval);
    if (contig_print_p(contig_iit,contig_straintype,referencealignp,align_strain,
		       printreferencep,printaltp) == true) {
      contig_start = Univinterval_low(interval);
      contig_length = Univinterval_length(interval);

      relstart = position1 - contig_start;
      if (relstart < 0) {
	relstart = 0;
      }
      relend = position2 - contig_start;
      if ((Chrpos_T) relend > contig_length) {
	relend = contig_length;
      }

      comma1 = Genomicpos_commafmt((Univcoord_T) (relstart + ONEBASEDP));
      comma2 = Genomicpos_commafmt((Univcoord_T) (relend + ONEBASEDP));
      
      if (firstprintp == true) {
	printf("; ");
      } else {
	firstprintp = true;
      }

#if 0
      if (IIT_version(contig_iit) <= 1) {
	firstchar = IIT_annotation_firstchar(contig_iit,index);
	if (firstchar == '-') {
	  printf("[-]");
	}
      } else {
	if (Interval_sign(interval) < 0) {
	  printf("[-]");
	}
      }
#else
      firstchar = Univ_IIT_annotation_firstchar(contig_iit,index);
      if (firstchar == '-') {
	printf("[-]");
      }
#endif

      label = Univ_IIT_label(contig_iit,index,&allocp);
      fprintf(fp,"%s",label);
      if (allocp == true) {
	FREE(label);
      }

      if (referencealignp == false && contig_straintype == 0) {
	fprintf(fp,"[reference strain]");
      }
      fprintf(fp,":%s%s%s (out of %u bp)",comma1,SEPARATOR,comma2,contig_length);

      FREE(comma2);
      FREE(comma1);

      i++;
    }
    j++;
  }
  fprintf(fp,"\n");

  if (indices != NULL) {
    FREE(indices);
  }

  return;
}
