# Supplementary material for: Bitpacking techniques for indexing genomes: I. Hash tables
Source: Algorithms Mol Biol. 2016 Apr 18;11:5. doi: 10.1186/s13015-016-0069-5 (PMC4835851; doi:10.1186/s13015-016-0069-5)
Supplement: Supplementary file 2 — 10.1007/s13015-016-0069-5 Source code for constructing benchmarks. Source code in an archive format, using tar and bzip2, for users to generate their own benchmarks for any genomic text in FASTA format. This is the same package as provided in our companion paper on bitpacking for enhanced suffix arrays. [file 13015_2016_69_MOESM2_ESM.bz2 › genomic-benchmark-build-2016-02-26/src/types.h]

/* $Id: types.h 122704 2014-01-06 18:29:18Z twu $ */
#ifndef TYPES_INCLUDED
#define TYPES_INCLUDED
#ifdef HAVE_CONFIG_H
#include <config.h>
#endif

/* Number of bits, such as index1part or basesize.  Need to allow for negative values. */
typedef int Width_T;

/* Number of entries, such as offsetscomp_blocksize */
typedef unsigned int Blocksize_T;


/* A 2-byte word */
typedef unsigned short UINT2;

/* A 4-byte word */
typedef unsigned int UINT4;
typedef int INT4;


/* Compressed representation of genome (high, low, flags).  Always
   UINT4.  Can think of as a genome block unit.  */
typedef UINT4 Genomecomp_T;


/* An 8-byte word */
/* Oligospace_T needs to hold 1 more than maximum Storedoligomer_T.
   If 8-byte words are not available, then maximum k-mer is 15 */
/* Prefer to use unsigned long long, whic should be 8 bytes on all systems */
#if (SIZEOF_UNSIGNED_LONG_LONG == 8)
#define HAVE_64_BIT 1
#define MAXIMUM_KMER 16
typedef unsigned long long UINT8;
typedef unsigned long long Oligospace_T;
#elif (SIZEOF_UNSIGNED_LONG == 8)
#define HAVE_64_BIT 1
#define MAXIMUM_KMER 16
typedef unsigned long UINT8;
typedef unsigned long Oligospace_T;
#else
#define MAXIMUM_KMER 15
#define OLIGOSPACE_NOT_LONG
typedef unsigned int Oligospace_T;
#endif

/* Pointer into compressed offsets file.  Can be UINT4 as long as file
   has fewer than 4 billion words, which should hold for k <= 16. */
typedef UINT4 Gammaptr_T;

/* Contents of compressed offsets file.  Storing as UINT4, even for
   large genomes, to reduce zero-padding of bitstreams.  For large
   genomes, need to store 64-bit Positionsptr_T quantity in 2 UINT4
   words. */
typedef UINT4 Offsetscomp_T;

/* Holds a k-mer.  Can be UINT4 as long as k <= 16. */
/* Some procedures use Shortoligomer_T, which should be the same */
typedef UINT4 Storedoligomer_T;


/* Definitions */
/* Large genome: Genomic length > 2^32, needing 8-byte Univcoord_T */
/* Huge genome: Entries in positions file > 2^32, needing 8-byte Positionsptr_T */

/* An offset into the positions file of an IndexDB.  For small genomes
   < 2^32 bp such as human, need 3 billion divided by sampling
   interval (default 3), requiring a maximum of 32 bits or 4 bytes
   (Positionsptr_T).  For huge genomes or more frequent sampling,
   need 8 bytes, or Hugepositionsptr_T. */
#ifdef HAVE_64_BIT

#ifdef UTILITYP
typedef UINT8 Hugepositionsptr_T;
typedef UINT4 Positionsptr_T;
#elif defined(LARGE_GENOMES)
/* Don't really need offsets to be 8-byte unless we have a huge
   genome, but this simplifies the code */
typedef UINT8 Hugepositionsptr_T;
typedef UINT8 Positionsptr_T;
#else
typedef UINT4 Positionsptr_T;
#endif

#else
typedef UINT4 Positionsptr_T;
#endif


/* For definition of Univcoord_T and Chrpos_T, see genomicpos.h */

/* For intervals and IIT files */
#ifdef HAVE_64_BIT

#ifdef UTILITYP
typedef UINT8 Univcoord_T;
#elif defined(LARGE_GENOMES)
typedef UINT8 Univcoord_T;
#else
typedef UINT4 Univcoord_T;
#endif

#else
typedef UINT4 Univcoord_T;
#endif

/* For splicetrie */
typedef UINT4 Trieoffset_T;
typedef UINT4 Triecontent_T;

/* For suffix array */
typedef UINT4 Sarrayptr_T;
typedef UINT8 BP_size_t;

#endif
