# Supplementary material for: Bitpacking techniques for indexing genomes: I. Hash tables
Source: Algorithms Mol Biol. 2016 Apr 18;11:5. doi: 10.1186/s13015-016-0069-5 (PMC4835851; doi:10.1186/s13015-016-0069-5)
Supplement: Supplementary file 2 — 10.1007/s13015-016-0069-5 Source code for constructing benchmarks. Source code in an archive format, using tar and bzip2, for users to generate their own benchmarks for any genomic text in FASTA format. This is the same package as provided in our companion paper on bitpacking for enhanced suffix arrays. [file 13015_2016_69_MOESM2_ESM.bz2 › genomic-benchmark-build-2016-02-26/src/genome.h]

/* $Id: genome.h 127748 2014-02-19 03:04:51Z twu $ */
#ifndef GENOME_INCLUDED
#define GENOME_INCLUDED

#include "bool.h"
#include "access.h"
#include "types.h"
#include "genomicpos.h"
#include "chrnum.h"
#include "mode.h"


#define OUTOFBOUNDS '*'

typedef enum {GENOME_OLIGOS, GENOME_BITS} Genometype_T;

#define T Genome_T
typedef struct T *T;

extern void
Genome_free (T *old);
extern Genomecomp_T *
Genome_blocks (T this);
extern Univcoord_T
Genome_totallength (T this);
extern T
Genome_new (char *genomesubdir, char *fileroot, char *snps_root,
	    Genometype_T genometype, bool genome_lc_p, Access_mode_T access);

extern void
Genome_setup (T genome_in, T genomealt_in, Mode_T mode_in, int circular_typeint_in);
extern void
Genome_user_setup (Genomecomp_T *genome_blocks_in);

extern void
Genome_uncompress_mmap (char *gbuffer1, Genomecomp_T *blocks, Univcoord_T startpos, 
			Univcoord_T endpos);
extern bool
Genome_fill_buffer (Chrnum_T *chrnum, int *nunknowns, T this, Univcoord_T left, Chrpos_T length, char *gbuffer1,
		    Univ_IIT_T chromosome_iit);
extern void
Genome_fill_buffer_simple (T this, Univcoord_T left, Chrpos_T length, char *gbuffer1);
extern void
Genome_fill_buffer_blocks (Univcoord_T left, Chrpos_T length, char *gbuffer1);
extern void
Genome_fill_buffer_blocks_noterm (Univcoord_T left, Chrpos_T length, char *gbuffer1, char *gbuffer2);
extern void
Genome_fill_buffer_simple_alt (T genome, T genomealt, Univcoord_T left, Chrpos_T length, char *gbuffer1);
extern void
Genome_fill_buffer_nucleotides (T this, Univcoord_T left, Chrpos_T length, unsigned char *gbuffer);
extern void
Genome_fill_buffer_int_string (T this, Univcoord_T left, Chrpos_T length, unsigned char *gbuffer);
extern char
Genome_get_char (T this, Univcoord_T left);
/* For searching in a suffix array, where N from end of sequence returns 0, but N internally returns X */
extern char
Genome_get_char_lex (T this, Univcoord_T left, Univcoord_T genomelength);
extern char
Genome_get_char_blocks (char *charalt, Univcoord_T left);

#undef T
#endif
