# Supplementary material for: Bitpacking techniques for indexing genomes: I. Hash tables
Source: Algorithms Mol Biol. 2016 Apr 18;11:5. doi: 10.1186/s13015-016-0069-5 (PMC4835851; doi:10.1186/s13015-016-0069-5)
Supplement: Supplementary file 2 — 10.1007/s13015-016-0069-5 Source code for constructing benchmarks. Source code in an archive format, using tar and bzip2, for users to generate their own benchmarks for any genomic text in FASTA format. This is the same package as provided in our companion paper on bitpacking for enhanced suffix arrays. [file 13015_2016_69_MOESM2_ESM.bz2 › genomic-benchmark-build-2016-02-26/src/iit-read-univ.c]

static char rcsid[] = "$Id: iit-read-univ.c 127751 2014-02-19 03:05:46Z twu $";
#ifdef HAVE_CONFIG_H
#include <config.h>
#endif

#include "iit-read-univ.h"

#ifdef WORDS_BIGENDIAN
#include "bigendian.h"
#else
#include "littleendian.h"
#endif

#include <stdlib.h>		/* For qsort */
#include <string.h>		/* For memset */
#include <strings.h>
#include <ctype.h>		/* For isspace */
#ifdef HAVE_UNISTD_H
#include <unistd.h>		/* For mmap on Linux */
#endif
#ifdef HAVE_SYS_TYPES_H
#include <sys/types.h>		/* For open, fstat, and mmap */
#endif
/* Not sure why this was included
#include <sys/param.h>
*/
#ifdef HAVE_FCNTL_H
#include <fcntl.h>		/* For open */
#endif
#ifdef HAVE_SYS_STAT_H
#include <sys/stat.h>		/* For open and fstat */
#endif
#include <sys/mman.h>		/* For mmap and madvise */
#include <math.h>		/* For qsort */
#include <errno.h>		/* For perror */
#include "assert.h"
#include "except.h"
#include "mem.h"
#include "access.h"
#include "fopen.h"
#include "uintlist.h"
#include "intlist.h"


/* Note: if sizeof(int) or sizeof(unsigned int) are not 4, then the below code is faulty */


/* Integer interval tree. */

/*
 * n intervals;
 *   specified by their indices e[1..n]
 *   and endpoint-access function:
 *                low  (e[i])
 *                high (e[i])
 *        is_contained (x, e[i])
 *   eg:
 *        interval e[i]          ... "[" low (e[i]) "," high (e[i]) ")"
 *        is_contained (x, e[i]) ... (    (low (e[i]) <= x
 *                                    and (x < high (e[i]))
 */

/*--------------------------------------------------------------------------*/

#ifdef DEBUG
#define debug(x) x
#else
#define debug(x)
#endif

/* Timing */
#ifdef DEBUG1
#define debug1(x) x
#else
#define debug1(x)
#endif

/* Flanking */
#ifdef DEBUG2
#define debug2(x) x
#else
#define debug2(x)
#endif

/* Binary search */
#ifdef DEBUG3
#define debug3(x) x
#else
#define debug3(x)
#endif


typedef struct FNode_T *FNode_T;
struct FNode_T {
  Univcoord_T value;
  int a;
  int b;
  int leftindex;
  int rightindex;
};

#define T Univ_IIT_T
struct T {
  bool coord_values_8p;

  int fd;
  Access_T access;		/* access type */

#ifdef HAVE_PTHREAD
  pthread_mutex_t read_mutex;
#endif

  int ntypes;			/* Always >= 1 */

  int total_nintervals;
  int nnodes;

  int *sigmas;			/* Ordering for IIT */
  int *omegas;			/* Ordering for IIT */

  struct FNode_T *nodes;
  struct Univinterval_T *intervals;

  UINT4 *typepointers;
  char *typestrings;

  off_t labelorder_offset;
  size_t labelorder_length; /* mmap length (mmap uses size_t, not off_t) */
  char *labelorder_mmap;

  off_t labelpointers_offset;
  size_t labelpointers_length; /* mmap length (mmap uses size_t, not off_t) */
  char *labelpointers_mmap;

  off_t label_offset;
  size_t label_length;		/* mmap length (mmap uses size_t, not off_t) */
  char *label_mmap;

  off_t annotpointers_offset;
  size_t annotpointers_length; /* mmap length (mmap uses size_t, not off_t) */
  char *annotpointers_mmap;

  off_t annot_offset;
  size_t annot_length;		/* mmap length (mmap uses size_t, not off_t) */
  char *annot_mmap;

  int *labelorder;
  UINT4 *labelpointers;
  char *labels;

  UINT4 *annotpointers;
  char *annotations;

  void **datapointers;
};


static void
file_move_absolute (int fd, off_t offset, off_t objsize, Univcoord_T n) {
  off_t position = offset + n*objsize;

  if (lseek(fd,position,SEEK_SET) < 0) {
    perror("Error in gmap, file_move_label");
    exit(9);
  }
  return;
}


bool
Univ_IIT_coord_values_8p (T this) {
  return this->coord_values_8p;
}

int
Univ_IIT_total_nintervals (T this) {
  return this->total_nintervals;
}

int
Univ_IIT_ntypes (T this) {
  return this->ntypes;
}

Univcoord_T
Univ_IIT_length (T this, int index) {
  Univinterval_T interval;

  interval = &(this->intervals[index-1]);
  return Univinterval_length(interval);
}


/* Assumes intervals are stored using universal coordinates */
Univcoord_T
Univ_IIT_genomelength (T chromosome_iit, bool with_circular_alias_p) {
  Univcoord_T max = 0U, this_max;
  Univinterval_T interval;
  int i;
  int circular_typeint;

  circular_typeint = Univ_IIT_typeint(chromosome_iit,"circular");

  for (i = 0; i < chromosome_iit->total_nintervals; i++) {
    interval = &(chromosome_iit->intervals[i]);
    if (with_circular_alias_p == true && Univinterval_type(interval) == circular_typeint) {
      this_max = Univinterval_high(interval) + Univinterval_length(interval);
    } else {
      this_max = Univinterval_high(interval);
    }
    if (this_max > max) {
      max = this_max;
    }
  }

  /* Convert from zero-based coordinate */
  return max+1U;
}


bool *
Univ_IIT_circularp (T chromosome_iit) {
  bool *circularp;
  Univinterval_T interval;
  int chrnum, nchromosomes;
  int circular_typeint;

  nchromosomes = chromosome_iit->total_nintervals;
  circularp = (bool *) CALLOC(nchromosomes+1,sizeof(bool));

  circularp[0] = false;		/* chrnum of 0 indicates translocation */
  if ((circular_typeint = Univ_IIT_typeint(chromosome_iit,"circular")) >= 0) {
    for (chrnum = 0; chrnum < nchromosomes; chrnum++) {
      interval = &(chromosome_iit->intervals[chrnum]);
      if (Univinterval_type(interval) == circular_typeint) {
	circularp[chrnum+1] = true;
      }
    }
  }

  return circularp;
}


Univinterval_T
Univ_IIT_interval (T this, int index) {
  assert(index <= this->total_nintervals);
  return &(this->intervals[index-1]); /* Convert to 0-based */
}

Univcoord_T
Univ_IIT_interval_low (T this, int index) {
  Univinterval_T interval;

  assert(index <= this->total_nintervals);
  interval = &(this->intervals[index-1]);
  return Univinterval_low(interval);
}

Univcoord_T
Univ_IIT_interval_high (T this, int index) {
  Univinterval_T interval;

  assert(index <= this->total_nintervals);
  interval = &(this->intervals[index-1]);
  return Univinterval_high(interval);
}

Univcoord_T
Univ_IIT_interval_length (T this, int index) {
  Univinterval_T interval;

  assert(index <= this->total_nintervals);
  interval = &(this->intervals[index-1]);
  return Univinterval_length(interval);
}

int
Univ_IIT_interval_type (T this, int index) {
  Univinterval_T interval;

  assert(index <= this->total_nintervals);
  interval = &(this->intervals[index-1]);
  return Univinterval_type(interval);
}


Univcoord_T
Univ_IIT_next_chrbound (T this, int index, int circular_typeint) {
  Univinterval_T interval;

  assert(index <= this->total_nintervals);
  interval = &(this->intervals[index-1]);
  if (Univinterval_type(interval) == circular_typeint) {
    return Univinterval_high(interval) + Univinterval_length(interval);
  } else {
    return Univinterval_high(interval);
  }
}

/* chrhigh is one past the highest position in the chromosome */
void
Univ_IIT_interval_bounds (Univcoord_T *low, Univcoord_T *high, Chrpos_T *length, T this,
			  int index, int circular_typeint) {
  Univinterval_T interval;

  assert(index > 0);
  assert(index <= this->total_nintervals);

  interval = &(this->intervals[index-1]);
  *low = Univinterval_low(interval);
  *length = Univinterval_length(interval);
  if (Univinterval_type(interval) == circular_typeint) {
    *high = Univinterval_high(interval) + 1 + (*length);
  } else {
    *high = Univinterval_high(interval) + 1;
  }
  return;
}

void
Univ_IIT_intervals_setup (Univcoord_T **chroffsets, Univcoord_T **chrhighs, Chrpos_T **chrlengths,
			  T this, int nchromosomes, int circular_typeint) {
  Univinterval_T interval;
  Univcoord_T *chroffsets_ptr, *chrhighs_ptr;
  Chrpos_T *chrlengths_ptr, length;
  int index;

  chroffsets_ptr = *chroffsets = (Univcoord_T *) CALLOC(nchromosomes,sizeof(Univcoord_T));
  chrhighs_ptr = *chrhighs = (Univcoord_T *) CALLOC(nchromosomes,sizeof(Univcoord_T));
  chrlengths_ptr = *chrlengths = (Chrpos_T *) CALLOC(nchromosomes,sizeof(Chrpos_T));

  for (index = 1; index <= nchromosomes; index++) {
    interval = &(this->intervals[index-1]);
    *chroffsets_ptr++ = Univinterval_low(interval);
    length = *chrlengths_ptr++ = Univinterval_length(interval);
    if (Univinterval_type(interval) == circular_typeint) {
      *chrhighs_ptr++ = Univinterval_high(interval) + 1 + length;
    } else {
      *chrhighs_ptr++ = Univinterval_high(interval) + 1;
    }
  }

  return;
}


/* The iit file has a '\0' after each string, so functions know where
   it ends */
char *
Univ_IIT_typestring (T this, int type) {
  UINT4 start;

  start = this->typepointers[type];
  return &(this->typestrings[start]);
}

int
Univ_IIT_typeint (T this, char *typestring) {
  int i = 0;
  UINT4 start;

  while (i < this->ntypes) {
    start = this->typepointers[i];
    if (!strcmp(typestring,&(this->typestrings[start]))) {
      return i;
    }
    i++;
  }

  return -1;
}

char *
Univ_IIT_label (T this, int index, bool *allocp) {
  int recno;
  UINT4 start;

  recno = index - 1; /* Convert to 0-based */

#ifdef WORDS_BIGENDIAN
  start = Bigendian_convert_uint(this->labelpointers[recno]);
#else
  start = this->labelpointers[recno];
#endif
  *allocp = false;
  return &(this->labels[start]);
}


static char EMPTY_STRING[1] = {'\0'};

/* The iit file has a '\0' after each string, so functions know where
   it ends */
/* Note: annotation itself is never allocated */
char *
Univ_IIT_annotation (char **restofheader, T this, int index, bool *alloc_header_p) {
  int recno;
  UINT4 start;
  char *annotation, *p;
  int len;

  recno = index - 1; /* Convert to 0-based */
#ifdef WORDS_BIGENDIAN
  start = Bigendian_convert_uint(this->annotpointers[recno]);
#else
  start = this->annotpointers[recno];
#endif

  annotation =  &(this->annotations[start]);
  if (annotation[0] == '\0') {
    *restofheader = annotation; /* Both are empty strings */

    *alloc_header_p = false;
    return annotation;

  } else if (annotation[0] == '\n') {
    *restofheader = EMPTY_STRING;

    *alloc_header_p = false;
    return &(annotation[1]);

  } else {
    p = annotation;
    while (*p != '\0' && *p != '\n') p++;
    len = (p - annotation)/sizeof(char);
    *restofheader = (char *) CALLOC(1+len+1,+sizeof(char));
    *restofheader[0] = ' ';
    strncpy(&((*restofheader)[1]),annotation,len);

    if (*p == '\n') p++;

    *alloc_header_p = true;
    return p;
  }
}


void
Univ_IIT_dump_typestrings (FILE *fp, T this) {
  int type;
  UINT4 start;

  for (type = 0; type < this->ntypes; type++) {
    start = this->typepointers[type];
    fprintf(fp,"%d\t%s\n",type,&(this->typestrings[start]));
  }
  return;
}

void
Univ_IIT_dump (T this) {
  int index = 0, i;
  Univinterval_T interval;
  Univcoord_T startpos, endpos;
  char *label, *annotation, *restofheader;
  bool allocp;

  for (i = 0; i < this->total_nintervals; i++) {
    interval = &(this->intervals[i]);
    label = Univ_IIT_label(this,index+1,&allocp);
    printf(">%s",label);
    if (allocp == true) {
      FREE(label);
    }
    startpos = Univinterval_low(interval);
    endpos = startpos + Univinterval_length(interval) - 1U;

    printf(" %lu..%lu",startpos,endpos);

    if (Univinterval_type(interval) > 0) {
      printf(" %s",Univ_IIT_typestring(this,Univinterval_type(interval)));
    }

    annotation = Univ_IIT_annotation(&restofheader,this,index+1,&allocp);
    printf("%s\n",restofheader);
    printf("%s",annotation);
    if (allocp) {
      FREE(restofheader);
    }

    index++;
  }

  return;
}

void
Univ_IIT_dump_table (T this, bool zerobasedp) {
  int index = 0, i;
  Univinterval_T interval;
  Univcoord_T startpos, endpos;
  char *label;
  bool allocp;

  for (i = 0; i < this->total_nintervals; i++) {
    interval = &(this->intervals[i]);
    label = Univ_IIT_label(this,index+1,&allocp);
    printf("%s\t",label);
    if (allocp == true) {
      FREE(label);
    }
    startpos = Univinterval_low(interval);
    endpos = startpos + Univinterval_length(interval) - 1U;

    printf("%lu..%lu\t",startpos,endpos);

    printf("%u",Univinterval_length(interval));
    if (Univinterval_type(interval) > 0) {
      printf("\t%s",Univ_IIT_typestring(this,Univinterval_type(interval)));
    }
    printf("\n");

    index++;
  }

  return;
}

void
Univ_IIT_dump_fai (T this) {
  int index = 0, i;
  Univinterval_T interval;
  char *label;
  bool allocp;

  for (i = 0; i < this->total_nintervals; i++) {
    interval = &(this->intervals[i]);
    label = Univ_IIT_label(this,index+1,&allocp);
    printf("%s %u\n",label,Univinterval_length(interval));
    if (allocp == true) {
      FREE(label);
    }
    index++;
  }

  return;
}


/* For chromosome.iit file, which is stored in version 1 */
void
Univ_IIT_dump_sam (FILE *fp, T this, char *sam_read_group_id, char *sam_read_group_name,
		   char *sam_read_group_library, char *sam_read_group_platform) {
  int index = 0, i;
  Univinterval_T interval;
  char *label;
  bool allocp;

  if (this == NULL) {
    return;
  }

  for (i = 0; i < this->total_nintervals; i++) {
    interval = &(this->intervals[i]);
    label = Univ_IIT_label(this,index+1,&allocp);
    fprintf(fp,"@SQ\tSN:%s",label);
    if (allocp == true) {
      FREE(label);
    }
    /* startpos = Univinterval_low(interval); */
    /* endpos = startpos + Univinterval_length(interval) - 1U; */

    fprintf(fp,"\tLN:%u",Univinterval_length(interval));
    fprintf(fp,"\n");

    index++;
  }

  if (sam_read_group_id != NULL) {
    fprintf(fp,"@RG\tID:%s",sam_read_group_id);
    if (sam_read_group_platform != NULL) {
      fprintf(fp,"\tPL:%s",sam_read_group_platform);
    }
    if (sam_read_group_library != NULL) {
      fprintf(fp,"\tLB:%s",sam_read_group_library);
    }
    fprintf(fp,"\tSM:%s",sam_read_group_name);
    fprintf(fp,"\n");
  }

  return;
}


void
Univ_IIT_dump_labels (FILE *fp, T this) {
  int i;
  UINT4 start;
  char *label;

  for (i = 0; i < this->total_nintervals; i++) {
#ifdef WORDS_BIGENDIAN
    start = Bigendian_convert_uint(this->labelpointers[i]);
#else
    start = this->labelpointers[i];
#endif
    label = &(this->labels[start]);
    fprintf(fp,"%s ",label);
  }
  fprintf(fp,"\n");
  return;
}


/* The iit file has a '\0' after each string, so functions know where
   it ends */
char
Univ_IIT_annotation_firstchar (T this, int index) {
  int recno;
  UINT4 start;

  recno = index - 1; /* Convert to 0-based */

#ifdef WORDS_BIGENDIAN
  start = Bigendian_convert_uint(this->annotpointers[recno]);
#else
  start = this->annotpointers[recno];
#endif

  return this->annotations[start];
}


/* For contig.iit file, which is stored in version 1 */
void
Univ_IIT_dump_contigs (T this, T chromosome_iit, bool directionalp) {
  int index = 0, i, chromosome_index;
  Univinterval_T interval;
  Univcoord_T startpos, endpos, chroffset;
  Chrpos_T chrstart, chrend;
  char *label, firstchar, *chrstring;
  bool allocp;

  for (i = 0; i < this->total_nintervals; i++) {
    interval = &(this->intervals[i]);
    label = Univ_IIT_label(this,index+1,&allocp);
    printf("%s\t",label);
    if (allocp == true) {
      FREE(label);
    }
    startpos = Univinterval_low(interval);
    endpos = startpos + Univinterval_length(interval) - 1U;

    chromosome_index = Univ_IIT_get_one(chromosome_iit,startpos,startpos);
    chroffset = Univinterval_low(Univ_IIT_interval(chromosome_iit,chromosome_index));
    chrstart = startpos - chroffset;
    chrend = endpos - chroffset;

    chrstring = Univ_IIT_label(chromosome_iit,chromosome_index,&allocp); 

    if (directionalp == false) {
      printf("%lu..%lu\t",startpos+1U,endpos+1U);
      printf("%s:%u..%u\t",chrstring,chrstart+1U,chrend+1U);

    } else {
      firstchar = Univ_IIT_annotation_firstchar(this,index+1);
      if (firstchar == '-') {
	printf("%lu..%lu\t",endpos+1U,startpos+1U);
	printf("%s:%u..%u\t",chrstring,chrend+1U,chrstart+1U);
      } else {
	printf("%lu..%lu\t",startpos+1U,endpos+1U);
	printf("%s:%u..%u\t",chrstring,chrstart+1U,chrend+1U);
      }
    }
    if (allocp == true) {
      FREE(chrstring);
    }
    
    printf("%u",Univinterval_length(interval));
    if (Univinterval_type(interval) > 0) {
      printf("\t%s",Univ_IIT_typestring(this,Univinterval_type(interval)));
    }
    printf("\n");
    
    index++;
  }

  return;
}


/************************************************************************
 * For file format, see iit-write-univ.c
 ************************************************************************/

void
Univ_IIT_free (T *old) {

  if (*old != NULL) {
    if ((*old)->access == MMAPPED) {
#ifdef HAVE_MMAP
      munmap((void *) (*old)->annot_mmap,(*old)->annot_length);
      munmap((void *) (*old)->annotpointers_mmap,(*old)->annotpointers_length);
      munmap((void *) (*old)->label_mmap,(*old)->label_length);
      munmap((void *) (*old)->labelpointers_mmap,(*old)->labelpointers_length);
      munmap((void *) (*old)->labelorder_mmap,(*old)->labelorder_length);
#endif
      close((*old)->fd);

    } else if ((*old)->access == FILEIO) {
      FREE((*old)->annotations);
      FREE((*old)->annotpointers);
      FREE((*old)->labels);
      FREE((*old)->labelpointers);
      FREE((*old)->labelorder);
      /* close((*old)->fd); -- closed in read_annotations */

    } else if ((*old)->access == ALLOCATED) {
      /* Nothing to close.  IIT must have been created by Univ_IIT_new. */

    } else {
      abort();
    }

    FREE((*old)->typestrings);
    FREE((*old)->typepointers);

    FREE((*old)->intervals);

    /* Note: we are depending on Mem_free() to check that these are non-NULL */
    FREE((*old)->nodes);
    FREE((*old)->omegas);
    FREE((*old)->sigmas);

    FREE(*old);

  }

  return;
}


#ifdef HAVE_FSEEKO

static void
move_relative (FILE *fp, off_t offset) {
  if (fseeko(fp,offset,SEEK_CUR) < 0) {
    fprintf(stderr,"Error in move_relative, seek\n");
    abort();
  }
  return;
}

#else

static void
move_relative (FILE *fp, long int offset) {
  if (fseek(fp,offset,SEEK_CUR) < 0) {
    fprintf(stderr,"Error in move_relative, seek\n");
    abort();
  }
  return;
}

#endif


static off_t
read_tree_univ (off_t offset, off_t filesize, FILE *fp, char *filename, T new) {
  size_t items_read;
  int i;
  UINT4 uint4;

  if ((offset += sizeof(int)*(new->total_nintervals+1)) > filesize) {
    fprintf(stderr,"IIT file %s has an invalid binary format -- offset is too large (offset after sigmas %lu, filesize %lu).  Did you generate it using iit_store?\n",
	    filename,(unsigned long) offset,(unsigned long) filesize);
    exit(9);
  } else {
    new->sigmas = (int *) CALLOC(new->total_nintervals+1,sizeof(int));
    if ((items_read = FREAD_INTS(new->sigmas,new->total_nintervals+1,fp)) != (unsigned int) new->total_nintervals + 1) {
      fprintf(stderr,"IIT file %s appears to be truncated\n",filename);
      exit(9);
    }
  }

  if ((offset += sizeof(int)*(new->total_nintervals+1)) > filesize) {
    fprintf(stderr,"IIT file %s has an invalid binary format -- offset is too large (offset after omegas %lu, filesize %lu).  Did you generate it using iit_store?\n",
	    filename,(unsigned long) offset,(unsigned long) filesize);
    exit(9);
  } else {
    new->omegas = (int *) CALLOC(new->total_nintervals+1,sizeof(int));
    if ((items_read = FREAD_INTS(new->omegas,new->total_nintervals+1,fp)) != (unsigned int) new->total_nintervals + 1) {
      fprintf(stderr,"IIT file %s appears to be truncated\n",filename);
      exit(9);
    }
  }

  debug(printf("nnodes: %d\n",new->nnodes));
  if (new->nnodes == 0) {
    new->nodes = (struct FNode_T *) NULL;
  } else {
    new->nodes = (struct FNode_T *) CALLOC(new->nnodes,sizeof(struct FNode_T));
#ifdef WORDS_BIGENDIAN
    if (new->coord_values_8p == true) {
      for (i = 0; i < new->nnodes; i++) {
	Bigendian_fread_uint8(&(new->nodes[i].value),fp);
	Bigendian_fread_int(&(new->nodes[i].a),fp);
	Bigendian_fread_int(&(new->nodes[i].b),fp);
	Bigendian_fread_int(&(new->nodes[i].leftindex),fp);
	Bigendian_fread_int(&(new->nodes[i].rightindex),fp);
      }
      offset += (sizeof(UINT8)+sizeof(int)+sizeof(int)+sizeof(int)+sizeof(int))*new->nnodes;
    } else {
      for (i = 0; i < new->nnodes; i++) {
	Bigendian_fread_uint(&uint4,fp);
	new->nodes[i].value = (UINT8) uint4;
	Bigendian_fread_int(&(new->nodes[i].a),fp);
	Bigendian_fread_int(&(new->nodes[i].b),fp);
	Bigendian_fread_int(&(new->nodes[i].leftindex),fp);
	Bigendian_fread_int(&(new->nodes[i].rightindex),fp);
      }
      offset += (sizeof(UINT4)+sizeof(int)+sizeof(int)+sizeof(int)+sizeof(int))*new->nnodes;
    }
#else
    if (new->coord_values_8p == true) {
#if 1
      offset += sizeof(struct FNode_T)*fread(new->nodes,sizeof(struct FNode_T),new->nnodes,fp);
#else
      for (i = 0; i < new->nnodes; i++) {
	FREAD_UINT8(&(new->nodes[i].value),fp);
	FREAD_INT(&(new->nodes[i].a),fp);
	FREAD_INT(&(new->nodes[i].b),fp);
	FREAD_INT(&(new->nodes[i].leftindex),fp);
	FREAD_INT(&(new->nodes[i].rightindex),fp);
	printf("i %d, node value %lu\n",i,new->nodes[i].value);
      }
      offset += (sizeof(UINT8)+sizeof(int)+sizeof(int)+sizeof(int)+sizeof(int))*new->nnodes;
#endif
    } else {
      for (i = 0; i < new->nnodes; i++) {
	FREAD_UINT(&uint4,fp);
	new->nodes[i].value = (UINT8) uint4;
	FREAD_INT(&(new->nodes[i].a),fp);
	FREAD_INT(&(new->nodes[i].b),fp);
	FREAD_INT(&(new->nodes[i].leftindex),fp);
	FREAD_INT(&(new->nodes[i].rightindex),fp);
      }
      offset += (sizeof(UINT4)+sizeof(int)+sizeof(int)+sizeof(int)+sizeof(int))*new->nnodes;
    }
#endif
    if (offset > filesize) {
      fprintf(stderr,"IIT file %s has an invalid binary format -- offset is too large (offset after nodes %lu, filesize %lu).  Did you generate it using iit_store?\n",
	      filename,(unsigned long) offset,(unsigned long) filesize);
      exit(9);
    }
  }
  debug(printf("\n"));

  return offset;
}


static off_t
read_intervals_univ (off_t offset, off_t filesize, FILE *fp, char *filename, T new) {
  int i;
  UINT4 uint4;

#ifdef WORDS_BIGENDIAN
  if (new->coord_values_8p == true) {
    for (i = 0; i < new->total_nintervals; i++) {
      Bigendian_fread_uint8(&(new->intervals[i].low),fp);
      Bigendian_fread_uint8(&(new->intervals[i].high),fp);
      Bigendian_fread_int(&(new->intervals[i].type),fp);
    }
  } else {
    for (i = 0; i < new->total_nintervals; i++) {
      Bigendian_fread_uint(&unit4,fp);
      new->intervals[i].low = (Univcoord_T) uint4;
      Bigendian_fread_uint(&unit4,fp);
      new->intervals[i].high = (Univcoord_T) uint4;
      Bigendian_fread_int(&(new->intervals[i].type),fp);
    }
    offset += (sizeof(UINT4)+sizeof(UINT4)+sizeof(int))*new->total_nintervals;
  }
#else
  if (new->coord_values_8p == true) {
    for (i = 0; i < new->total_nintervals; i++) {
      FREAD_UINT8(&(new->intervals[i].low),fp);
      FREAD_UINT8(&(new->intervals[i].high),fp);
      FREAD_INT(&(new->intervals[i].type),fp);
    }
    offset += (sizeof(UINT8)+sizeof(UINT8)+sizeof(int))*new->total_nintervals;
  } else {
    for (i = 0; i < new->total_nintervals; i++) {
      FREAD_UINT(&uint4,fp);
      new->intervals[i].low = (Univcoord_T) uint4;
      FREAD_UINT(&uint4,fp);
      new->intervals[i].high = (Univcoord_T) uint4;
      FREAD_INT(&(new->intervals[i].type),fp);
    }
    offset += (sizeof(UINT4)+sizeof(UINT4)+sizeof(int))*new->total_nintervals;
  }
#endif
  if (offset > filesize) {
    fprintf(stderr,"IIT file %s has an invalid binary format -- offset is too large (offset after intervals %lu, filesize %lu).  Did you generate it using iit_store?\n",
	    filename,(unsigned long) offset,(unsigned long) filesize);
    exit(9);
  }

  return offset;
}


static void
read_words (off_t offset, off_t filesize, FILE *fp, T new) {
  off_t stringlen;
  UINT4 length;
#ifdef DEBUG
  int i;
#endif

  new->typepointers = (UINT4 *) CALLOC(new->ntypes+1,sizeof(UINT4));
  offset += sizeof(int)*FREAD_UINTS(new->typepointers,new->ntypes+1,fp);
  debug(
	printf("typepointers:");
	for (i = 0; i < new->ntypes+1; i++) {
	  printf(" %u",new->typepointers[i]);
	}
	printf("\n");
	);

  stringlen = new->typepointers[new->ntypes];
  if (stringlen == 0) {
    new->typestrings = (char *) NULL;
  } else {
    new->typestrings = (char *) CALLOC(stringlen,sizeof(char));
    offset += sizeof(char)*FREAD_CHARS(new->typestrings,stringlen,fp);
  }
  debug(
	printf("typestrings:\n");
	for (i = 0; i < stringlen; i++) {
	  printf("%c",new->typestrings[i]);
	}
	printf("\n");
	);

  debug1(printf("Starting read of labelorder offset/length\n"));
  new->labelorder_offset = offset;
  new->labelorder_length = (size_t) (new->total_nintervals*sizeof(int));
  /* fprintf(stderr,"Doing a move_relative for labelorder_length %lu\n",new->labelorder_length); */
  move_relative(fp,new->labelorder_length);
  offset += new->labelorder_length;

  debug1(printf("Starting read of labelpointer offset/length\n"));
  new->labelpointers_offset = offset;
  new->labelpointers_length = (size_t) ((new->total_nintervals+1)*sizeof(UINT4));
  /* fprintf(stderr,"Doing a move_relative for labelpointer %lu\n",new->total_nintervals * sizeof(UINT4)); */
  move_relative(fp,new->total_nintervals * sizeof(UINT4));
  FREAD_UINT(&length,fp);
  new->label_length = (size_t) length;
  offset += new->labelpointers_length;

  debug1(printf("Starting read of label offset/length\n"));
  new->label_offset = offset;
  /* new->label_length computed above */
  /* fprintf(stderr,"Doing a move_relative for label_length %lu\n",new->label_length); */
  move_relative(fp,new->label_length);
  offset += new->label_length;

  debug1(printf("Starting read of annotpointers offset/length\n"));
  new->annotpointers_offset = offset;
  new->annotpointers_length = (size_t) ((new->total_nintervals+1)*sizeof(UINT4));
  offset += new->annotpointers_length;

  new->annot_offset = offset;

#ifdef BAD_32BIT
  /* This fails if length > 4 GB */
  move_relative(fp,new->total_nintervals * sizeof(unsigned int));
  FREAD_UINT(&length,fp);
  new->annot_length = (size_t) length;
  fprintf(stderr,"Incorrect length: %u\n",length);
#else
  new->annot_length = filesize - new->annot_offset;
  /* fprintf(stderr,"annot_length: %lu\n",new->annot_length); */
#endif

#if 0
  /* To do this check, we need to get stringlen for annotation similarly to that for labels */
  last_offset = offset + sizeof(char)*stringlen;
  if (last_offset != filesize) {
    fprintf(stderr,"Problem with last_offset (%lu) not equal to filesize = (%lu)\n",
	    (unsigned long) last_offset,(unsigned long) filesize);
    exit(9);
  }
#endif

  return;
}

static void
read_words_debug (off_t offset, off_t filesize, FILE *fp, T new) {
  off_t stringlen;
  UINT4 length;
  int i;
#if 0
  off_t last_offset;
#endif

  new->typepointers = (unsigned int *) CALLOC(new->ntypes+1,sizeof(unsigned int));
  offset += sizeof(int)*FREAD_UINTS(new->typepointers,new->ntypes+1,fp);
  printf("typepointers:");
  for (i = 0; i < new->ntypes+1; i++) {
    printf(" %u",new->typepointers[i]);
  }
  printf("\n");

  stringlen = new->typepointers[new->ntypes];
  if (stringlen == 0) {
    new->typestrings = (char *) NULL;
  } else {
    new->typestrings = (char *) CALLOC(stringlen,sizeof(char));
    offset += sizeof(char)*FREAD_CHARS(new->typestrings,stringlen,fp);
  }
  printf("typestrings:\n");
  for (i = 0; i < stringlen; i++) {
    printf("%c",new->typestrings[i]);
  }
  printf("\n");

  debug1(printf("Starting read of labelorder offset/length\n"));
  new->labelorder_offset = offset;
  new->labelorder_length = (size_t) (new->total_nintervals*sizeof(int));
  move_relative(fp,new->labelorder_length);
  offset += new->labelorder_length;

  debug1(printf("Starting read of labelpointers offset/length\n"));
  new->labelpointers_offset = offset;
  new->labelpointers_length = (size_t) ((new->total_nintervals+1)*sizeof(UINT4));
  move_relative(fp,new->total_nintervals * sizeof(UINT4));
  FREAD_UINT(&length,fp);
  new->label_length = (size_t) length;
  offset += new->labelpointers_length;

  fprintf(stderr,"label_length: %lu\n",new->label_length);
  debug1(printf("Starting read of label offset/length\n"));
  new->label_offset = offset;
  /* new->label_length computed above */
  move_relative(fp,new->label_length);
  offset += new->label_length;

  debug1(printf("Starting read of annotpointers offset/length\n"));
  new->annotpointers_offset = offset;
  new->annotpointers_length = (size_t) ((new->total_nintervals+1)*sizeof(UINT4));
  offset += new->annotpointers_length;

  new->annot_offset = offset;

#ifdef BAD_32BIT
  /* This fails if length > 4 GB */
  move_relative(fp,new->total_nintervals * sizeof(unsigned int));
  FREAD_UINT(&length,fp);
  new->annot_length = (size_t) length;
  fprintf(stderr,"Incorrect length: %u\n",length);
#else
  new->annot_length = filesize - new->annot_offset;
  fprintf(stderr,"annot_length: %lu\n",new->annot_length);
#endif

#if 0
  /* To do this check, we need to get stringlen for annotation similarly to that for labels */
  last_offset = offset + sizeof(char)*stringlen;
  if (last_offset != filesize) {
    fprintf(stderr,"Problem with last_offset (%lu) not equal to filesize = (%lu)\n",
	    (unsigned long) last_offset,(unsigned long) filesize);
    exit(9);
  }
#endif

  return;
}

/* This function only assigns pointers.  Subsequent accesses to
   memory, other than char *, still need to be read correctly
   by bigendian machines */
#ifdef HAVE_MMAP
static bool
mmap_annotations (char *filename, T new, bool readonlyp) {
  int remainder;

  if (readonlyp == true) {
    if ((new->fd = open(filename,O_RDONLY,0764)) < 0) {
      fprintf(stderr,"Error: can't open file %s with open for reading\n",filename);
      exit(9);
    }

    new->labelorder_mmap = Access_mmap_offset(&remainder,new->fd,new->labelorder_offset,new->labelorder_length,
					      sizeof(char),/*randomp*/true);
    debug(fprintf(stderr,"labelorder_mmap is %p\n",new->labelorder_mmap));
    new->labelorder = (int *) &(new->labelorder_mmap[remainder]);
    new->labelorder_length += (size_t) remainder;

    new->labelpointers_mmap = Access_mmap_offset(&remainder,new->fd,new->labelpointers_offset,new->labelpointers_length,
						 sizeof(char),/*randomp*/true);
    debug(fprintf(stderr,"labelpointers_mmap is %p\n",new->labelpointers_mmap));
    new->labelpointers = (UINT4 *) &(new->labelpointers_mmap[remainder]);
    new->labelpointers_length += (size_t) remainder;

    new->label_mmap = Access_mmap_offset(&remainder,new->fd,new->label_offset,new->label_length,
					  sizeof(char),/*randomp*/true);
    debug(fprintf(stderr,"labels_mmap is %p\n",new->label_mmap));
    new->labels = (char *) &(new->label_mmap[remainder]);
    new->label_length += (size_t) remainder;

    new->annotpointers_mmap = Access_mmap_offset(&remainder,new->fd,new->annotpointers_offset,new->annotpointers_length,
						 sizeof(char),/*randomp*/true);
    debug(fprintf(stderr,"annotpointers_mmap is %p\n",new->annotpointers_mmap));
    new->annotpointers = (UINT4 *) &(new->annotpointers_mmap[remainder]);
    new->annotpointers_length += (size_t) remainder;

    new->annot_mmap = Access_mmap_offset(&remainder,new->fd,new->annot_offset,new->annot_length,
					 sizeof(char),/*randomp*/true);
    debug(fprintf(stderr,"annots_mmap is %p\n",new->annot_mmap));
    new->annotations = (char *) &(new->annot_mmap[remainder]);
    new->annot_length += (size_t) remainder;

  } else {
    if ((new->fd = open(filename,O_RDWR,0764)) < 0) {
      fprintf(stderr,"Error: can't open file %s with open for reading/writing\n",filename);
      exit(9);
    }

    new->labelorder_mmap = Access_mmap_offset_rw(&remainder,new->fd,new->labelorder_offset,new->labelorder_length,
						 sizeof(char),/*randomp*/true);
    new->labelorder = (int *) &(new->labelorder_mmap[remainder]);
    new->labelorder_length += (size_t) remainder;

    new->labelpointers_mmap = Access_mmap_offset_rw(&remainder,new->fd,new->labelpointers_offset,new->labelpointers_length,
						    sizeof(char),/*randomp*/true);
    new->labelpointers = (UINT4 *) &(new->labelpointers_mmap[remainder]);
    new->labelpointers_length += (size_t) remainder;

    new->label_mmap = Access_mmap_offset_rw(&remainder,new->fd,new->label_offset,new->label_length,
					    sizeof(char),/*randomp*/true);
    new->labels = (char *) &(new->label_mmap[remainder]);
    new->label_length += (size_t) remainder;

    new->annotpointers_mmap = Access_mmap_offset_rw(&remainder,new->fd,new->annotpointers_offset,new->annotpointers_length,
						    sizeof(char),/*randomp*/true);
    new->annotpointers = (UINT4 *) &(new->annotpointers_mmap[remainder]);
    new->annotpointers_length += (size_t) remainder;

    new->annot_mmap = Access_mmap_offset_rw(&remainder,new->fd,new->annot_offset,new->annot_length,
					    sizeof(char),/*randomp*/true);
    new->annotations = (char *) &(new->annot_mmap[remainder]);
    new->annot_length += (size_t) remainder;
  }

  if (new->labelorder == NULL || new->labelpointers == NULL || new->labels == NULL) {
    fprintf(stderr,"Memory mapping failed in reading IIT file %s.  Using slow file IO instead.\n",filename);
    return false;
  }

  if (new->annotpointers == NULL || new->annotations == NULL) {
    fprintf(stderr,"Memory mapping failed in reading IIT file %s.  Using slow file IO instead.\n",filename);
    return false;
  }

  return true;
}
#endif


/* Used if access is FILEIO.  Subsequent accesses by bigendian
   machines to anything but (char *) will still need to convert. */
static void
read_annotations (T new) {

  file_move_absolute(new->fd,new->labelorder_offset,sizeof(int),/*n*/0);
  new->labelorder = (int *) CALLOC(new->total_nintervals,sizeof(int));
  read(new->fd,new->labelorder,new->total_nintervals*sizeof(int));

  file_move_absolute(new->fd,new->labelpointers_offset,sizeof(UINT4),/*n*/0);
  new->labelpointers = (UINT4 *) CALLOC(new->total_nintervals+1,sizeof(UINT4));
  read(new->fd,new->labelpointers,(new->total_nintervals+1)*sizeof(UINT4));

  file_move_absolute(new->fd,new->label_offset,sizeof(char),/*n*/0);
  new->labels = (char *) CALLOC(new->label_length,sizeof(char));
  read(new->fd,new->labels,new->label_length*sizeof(char));

  file_move_absolute(new->fd,new->annotpointers_offset,sizeof(UINT4),/*n*/0);
  new->annotpointers = (UINT4 *) CALLOC(new->total_nintervals+1,sizeof(UINT4));
  read(new->fd,new->annotpointers,(new->total_nintervals+1)*sizeof(UINT4));

  file_move_absolute(new->fd,new->annot_offset,sizeof(char),/*n*/0);
  new->annotations = (char *) CALLOC(new->annot_length,sizeof(char));
  read(new->fd,new->annotations,new->annot_length*sizeof(char));

  return;
}


T
Univ_IIT_read (char *filename, bool readonlyp, bool add_iit_p) {
  T new;
  FILE *fp;
  char *newfile = NULL;
  off_t offset = 0, filesize;

  /* printf("Reading IIT file %s\n",filename); */
  if (add_iit_p == true) {
    newfile = (char *) CALLOC(strlen(filename)+strlen(".iit")+1,sizeof(char));
    sprintf(newfile,"%s.iit",filename);
    if ((fp = FOPEN_READ_BINARY(newfile)) != NULL) {
      filename = newfile;
    } else if ((fp = FOPEN_READ_BINARY(filename)) == NULL) {
      /* fprintf(stderr,"Cannot open IIT file %s or %s\n",filename,newfile); */
      FREE(newfile);
      return NULL;
    }
  } else if ((fp = FOPEN_READ_BINARY(filename)) == NULL) {
    /* fprintf(stderr,"Cannot open IIT file %s\n",filename); */
    return NULL;
  }

  new = (T) MALLOC(sizeof(*new));

  filesize = Access_filesize(filename);

  if (FREAD_INT(&new->total_nintervals,fp) < 1) {
    fprintf(stderr,"IIT file %s appears to be empty\n",filename);
    return NULL;
  } else if ((offset += sizeof(int)) > filesize) {
    fprintf(stderr,"IIT file %s has an invalid binary format -- offset is too large (offset after first byte %lu, filesize %lu).  Did you generate it using iit_store?\n",
	    filename,(unsigned long) offset,(unsigned long) filesize);
    return NULL;
  }

  if (new->total_nintervals < 0) {
#ifdef LARGE_GENOMES
    new->coord_values_8p = true;
    new->total_nintervals = -new->total_nintervals;
#elif defined(UTILITYP)
    new->coord_values_8p = true;
    new->total_nintervals = -new->total_nintervals;
#else
    fprintf(stderr,"This is a large genome of more than 2^32 (4 billion) bp.\n");
#ifdef GSNAP
    fprintf(stderr,"You should run gsnapl instead.\n");
#else
    fprintf(stderr,"You should run gmapl instead.\n");
#endif
    exit(9);
#endif

  } else if (new->total_nintervals > 0) {
    new->coord_values_8p = false;

  } else {
    abort();
  }

  debug(printf("version: 1\n"));
  debug(printf("total_nintervals: %d\n",new->total_nintervals));
  debug(printf("coord values 8p: %d\n",new->coord_values_8p));


  if (FREAD_INT(&new->ntypes,fp) < 1) {
    fprintf(stderr,"IIT file %s appears to be truncated\n",filename);
    return NULL;
  } else if (new->ntypes < 0) {
    fprintf(stderr,"IIT file %s appears to have a negative number of types\n",filename);
    return NULL;
  } else if ((offset += sizeof(int)) > filesize) {
    fprintf(stderr,"IIT file %s has an invalid binary format -- offset is too large (offset after ntypes %lu, filesize %lu).  Did you generate it using iit_store?\n",
	    filename,(unsigned long) offset,(unsigned long) filesize);
    return NULL;
  }
  debug(printf("ntypes: %d\n",new->ntypes));

  if (FREAD_INT(&new->nnodes,fp) < 1) {
    fprintf(stderr,"IIT file %s appears to be truncated\n",filename);
    return NULL;
  } else if (new->nnodes < 0) {
    fprintf(stderr,"IIT file %s appears to have a negative number of nodes\n",filename);
    return NULL;
  } else if ((offset += sizeof(int)) > filesize) {
    fprintf(stderr,"IIT file %s has an invalid binary format -- offset is too large (offset after nnodes %lu, filesize %lu).  Did you generate it using iit_store?\n",
	    filename,(unsigned long) offset,(unsigned long) filesize);
    return NULL;
  }

  /* new->divsort = NO_SORT; */
  offset = read_tree_univ(offset,filesize,fp,filename,new);

  new->intervals = (struct Univinterval_T *) CALLOC(new->total_nintervals,sizeof(struct Univinterval_T));
  offset = read_intervals_univ(offset,filesize,fp,filename,new);

  read_words(offset,filesize,fp,new);
  fclose(fp);

#ifndef HAVE_MMAP
  debug1(printf("No mmap available.  Reading annotations\n"));
  new->access = FILEIO;
  new->fd = Access_fileio(filename);
  read_annotations(new);
  close(new->fd);
  /* pthread_mutex_init(&new->read_mutex,NULL); */
#else
  debug1(printf("mmap available.  Setting up pointers to annotations\n"));
  new->access = MMAPPED;
  if (mmap_annotations(filename,new,readonlyp) == false) {
    debug1(printf("  Failed.  Reading annotations\n"));
    new->access = FILEIO;
    new->fd = Access_fileio(filename);
    read_annotations(new);
    close(new->fd);
    /* pthread_mutex_init(&new->read_mutex,NULL); */
  }
#endif
    
  if (newfile != NULL) {
    FREE(newfile);
  }

  return new;
}


void
Univ_IIT_debug (char *filename) {
  T new;
  FILE *fp;
  char *newfile = NULL;
  off_t offset = 0, filesize;
  bool add_iit_p = false;

  if (add_iit_p == true) {
    newfile = (char *) CALLOC(strlen(filename)+strlen(".iit")+1,sizeof(char));
    sprintf(newfile,"%s.iit",filename);
    if ((fp = FOPEN_READ_BINARY(newfile)) != NULL) {
      filename = newfile;
    } else if ((fp = FOPEN_READ_BINARY(filename)) == NULL) {
      /* fprintf(stderr,"Cannot open IIT file %s or %s\n",filename,newfile); */
      FREE(newfile);
      return;
    }
  } else if ((fp = FOPEN_READ_BINARY(filename)) == NULL) {
    /* fprintf(stderr,"Cannot open IIT file %s\n",filename); */
    return;
  }

  new = (T) MALLOC(sizeof(*new));

  filesize = Access_filesize(filename);

  if (FREAD_INT(&new->total_nintervals,fp) < 1) {
    fprintf(stderr,"IIT file %s appears to be empty\n",filename);
    return;
  } else if ((offset += sizeof(int)) > filesize) {
    fprintf(stderr,"IIT file %s has an invalid binary format -- offset is too large (offset after first byte %lu, filesize %lu).  Did you generate it using iit_store?\n",
	    filename,(unsigned long) offset,(unsigned long) filesize);
    return;
  }

  if (new->total_nintervals < 0) {
#ifdef HAVE_64_BIT
    new->coord_values_8p = true;
    new->total_nintervals = -new->total_nintervals;
#else
    fprintf(stderr,"IIT file has 64-bit coordinates, but this machine is only 32-bit, so it cannot process it.\n");
    exit(9);
#endif

  } else if (new->total_nintervals > 0) {
    new->coord_values_8p = false;

  } else {
    abort();
  }

  printf("version: 1\n");
  printf("total_nintervals: %d\n",new->total_nintervals);
  printf("coord values 8p: %d\n",new->coord_values_8p);


  if (FREAD_INT(&new->ntypes,fp) < 1) {
    fprintf(stderr,"IIT file %s appears to be truncated\n",filename);
    return;
  } else if (new->ntypes < 0) {
    fprintf(stderr,"IIT file %s appears to have a negative number of types\n",filename);
    return;
  } else if ((offset += sizeof(int)) > filesize) {
    fprintf(stderr,"IIT file %s has an invalid binary format -- offset is too large (offset after ntypes %lu, filesize %lu).  Did you generate it using iit_store?\n",
	    filename,(unsigned long) offset,(unsigned long) filesize);
    return;
  }
  printf("ntypes: %d\n",new->ntypes);

  if (FREAD_INT(&new->nnodes,fp) < 1) {
    fprintf(stderr,"IIT file %s appears to be truncated\n",filename);
    return;
  } else if (new->nnodes < 0) {
    fprintf(stderr,"IIT file %s appears to have a negative number of nodes\n",filename);
    return;
  } else if ((offset += sizeof(int)) > filesize) {
    fprintf(stderr,"IIT file %s has an invalid binary format -- offset is too large (offset after nnodes %lu, filesize %lu).  Did you generate it using iit_store?\n",
	    filename,(unsigned long) offset,(unsigned long) filesize);
    return;
  }

  /* new->divsort = NO_SORT; */
  offset = read_tree_univ(offset,filesize,fp,filename,new);

  new->intervals = (struct Univinterval_T *) CALLOC(new->total_nintervals,sizeof(struct Univinterval_T));
  offset = read_intervals_univ(offset,filesize,fp,filename,new);

  read_words_debug(offset,filesize,fp,new);
  fclose(fp);

#ifndef HAVE_MMAP
  debug1(printf("No mmap available.  Reading annotations\n"));
  new->access = FILEIO;
  new->fd = Access_fileio(filename);
  read_annotations(new);
  close(new->fd);
  /* pthread_mutex_init(&new->read_mutex,NULL); */
#else
  debug1(printf("mmap available.  Setting up pointers to annotations\n"));
  new->access = MMAPPED;
  if (mmap_annotations(filename,new,/*readonlyp*/true) == false) {
    debug1(printf("  Failed.  Reading annotations\n"));
    new->access = FILEIO;
    new->fd = Access_fileio(filename);
    read_annotations(new);
    close(new->fd);
    /* pthread_mutex_init(&new->read_mutex,NULL); */
  }
#endif

  if (newfile != NULL) {
    FREE(newfile);
  }

  Univ_IIT_free(&new);

  return;
}


/************************************************************************/

static void 
fnode_query_aux (int *min, int *max, T this, int nodeindex, Univcoord_T x) {
  int lambda;
  FNode_T node;

  if (nodeindex == -1) {
    return;
  }

  node = &(this->nodes[nodeindex]);
  debug(printf("Entered fnode_query_aux with nodeindex %d: a %d, b %d, leftindex %d, rightindex %d, value %lu\n",
	       nodeindex,node->a,node->b,node->leftindex,node->rightindex,node->value));

  if (x == node->value) {
    debug(printf("%luD:\n",node->value));
    if (node->a < *min) {
      *min = node->a;
    }
    if (node->b > *max) {
      *max = node->b;
    }
    return;
  } else if (x < node->value) {
    debug(printf("x %lu < node->value %lu\n",x,node->value));
    fnode_query_aux(&(*min),&(*max),this,node->leftindex,x);
    debug(printf("%luL:\n",node->value));
    if (node->a < *min) {
      *min = node->a;
    }
    for (lambda = node->a; lambda <= node->b; lambda++) {
      debug(printf("Looking at lambda %d, segment %d\n",
		   lambda,this->sigmas[lambda]));
      if (Univinterval_is_contained(x,this->intervals,this->sigmas[lambda]) == true) {
	if (lambda > *max) {
	  *max = lambda;
	}
      } else {
	return;
      }
    }
    return;
  } else { 
    /* (node->value < x) */
    debug(printf("x %lu > node->value %lu\n",x,node->value));
    fnode_query_aux(&(*min),&(*max),this,node->rightindex,x);
    debug(printf("%luR:\n", node->value));
    if (node->b > *max) {
      *max = node->b;
    }
    for (lambda = node->b; lambda >= node->a; lambda--) {
      debug(printf("Looking at lambda %d, segment %d\n",
		   lambda,this->omegas[lambda]));
      if (Univinterval_is_contained(x,this->intervals,this->omegas[lambda]) == true) {
	if (lambda < *min) {
	  *min = lambda;
	}
      } else {
	return;
      }
    }
    return;
  }
}

/************************************************************************/

int *
Univ_IIT_find (int *nmatches, T this, char *label) {
  int *matches = NULL, j;
  int low, middle, high, recno;
  bool foundp = false;
  int cmp;

  low = 0;
  high = this->total_nintervals;
  *nmatches = 0;

  while (!foundp && low < high) {
    middle = (low+high)/2;

#ifdef WORDS_BIGENDIAN
    cmp = strcmp(label,&(this->labels[Bigendian_convert_uint(this->labelpointers[Bigendian_convert_int(this->labelorder[middle])])]));
#else
    cmp = strcmp(label,&(this->labels[this->labelpointers[this->labelorder[middle]]]));
#endif

    if (cmp < 0) {
      high = middle;
    } else if (cmp > 0) {
      low = middle + 1;
    } else {
      foundp = true;
    }
  }

  if (foundp == true) {
    low = middle;
#ifdef WORDS_BIGENDIAN
    while (low-1 >= 0 && 
	   !strcmp(label,&(this->labels[Bigendian_convert_uint(this->labelpointers[Bigendian_convert_int(this->labelorder[low-1])])]))) {
      low--;
    }
#else
    while (low-1 >= 0 && 
	   !strcmp(label,&(this->labels[this->labelpointers[this->labelorder[low-1]]]))) {
      low--;
    }
#endif
    
    high = middle;
#ifdef WORDS_BIGENDIAN
    while (high+1 < this->total_nintervals && 
	   !strcmp(label,&(this->labels[Bigendian_convert_uint(this->labelpointers[Bigendian_convert_int(this->labelorder[high+1])])]))) {
      high++;
    }
#else
    while (high+1 < this->total_nintervals && 
	   !strcmp(label,&(this->labels[this->labelpointers[this->labelorder[high+1]]]))) {
      high++;
    }
#endif

    
    *nmatches = high - low + 1;
    if (*nmatches > 0) {
      matches = (int *) CALLOC(*nmatches,sizeof(int));
      j = 0;
      for (recno = low; recno <= high; recno++) {
#ifdef WORDS_BIGENDIAN
#ifdef DEBUG
	printf("Pushing %d:%d\n",recno,Bigendian_convert_int(this->labelorder[recno]));
#endif
	matches[j++] = Bigendian_convert_int(this->labelorder[recno])+1;
	
#else
#ifdef DEBUG
	printf("Pushing %d:%d\n",recno,this->labelorder[recno]);
#endif
	matches[j++] = this->labelorder[recno]+1;
#endif
      }
    }
  }

  return matches;
}

/* Slow.  Used before binary search method above. */
int
Univ_IIT_find_linear (T this, char *label) {
  int i;
  char *p;

  for (i = 0; i < this->total_nintervals; i++) {
#ifdef WORDS_BIGENDIAN
    p = &(this->labels[Bigendian_convert_uint(this->labelpointers[i])]);
#else
    p = &(this->labels[this->labelpointers[i]]);
#endif
    while (isspace((int) *p)) {
      p++;
    }
    if (!strcmp(label,p)) {
      return i + 1;
    }
  }

  return -1;
}

int
Univ_IIT_find_one (T this, char *label) {
  int index;
  int *matches, nmatches;

  matches = Univ_IIT_find(&nmatches,this,label);
  if (nmatches == 0) {
    /*
    fprintf(stderr,"Expected one match for %s, but got 0\n",
	    label);
    */
    index = -1;
  } else {
    if (nmatches > 1) {
      fprintf(stderr,"Expected one match for %s, but got %d\n",
	      label,nmatches);
    }
    index = matches[0];
    FREE(matches);
  }

  return index;
}    


/************************************************************************/


static const Except_T iit_error = { "IIT problem" };

static int
int_compare (const void *a, const void *b) {
  int x = * (int *) a;
  int y = * (int *) b;

  if (x < y) {
    return -1;
  } else if (y < x) {
    return +1;
  } else {
    return 0;
  }
}

int *
Univ_IIT_get (int *nmatches, T this, Univcoord_T x, Univcoord_T y) {
  int *sorted, *matches = NULL, *uniq, neval, nuniq, i;
  int lambda, prev;
  int min1, max1 = 0, min2, max2 = 0;
  int nintervals;

  if ((nintervals = this->total_nintervals) == 0) {
    *nmatches = 0;
    return (int *) NULL;
  } else {
    min1 = min2 = nintervals + 1;
  }

  debug(printf("Entering Univ_IIT_get with query %u %u\n",x,y));
  fnode_query_aux(&min1,&max1,this,0,x);
  fnode_query_aux(&min2,&max2,this,0,y);
  debug(printf("min1=%d max1=%d  min2=%d max2=%d\n",min1,max1,min2,max2));

  *nmatches = 0;
  if (max2 >= min1) {
    neval = (max2 - min1 + 1) + (max2 - min1 + 1);
    matches = (int *) CALLOC(neval,sizeof(int));
    uniq = (int *) CALLOC(neval,sizeof(int));

    i = 0;
    for (lambda = min1; lambda <= max2; lambda++) {
      matches[i++] = this->sigmas[lambda];
      matches[i++] = this->omegas[lambda];
    }

    /* Eliminate duplicates */
    qsort(matches,neval,sizeof(int),int_compare);
    nuniq = 0;
    prev = 0;
    debug(printf("unique segments in lambda %d to %d:",min1,max2));
    for (i = 0; i < neval; i++) {
      if (matches[i] != prev) {
	debug(printf(" %d",matches[i]));
	uniq[nuniq++] = matches[i];
	prev = matches[i];
      }
    }
    debug(printf("\n"));

    for (i = 0; i < nuniq; i++) {
      if (Univinterval_overlap_p(x,y,this->intervals,uniq[i]) == true) {
	matches[(*nmatches)++] = uniq[i];
	debug(printf("Pushing overlapping segment %d (%u..%u)\n",uniq[i],
		     Univinterval_low(&(this->intervals[uniq[i]-1])),
		     Univinterval_high(&(this->intervals[uniq[i]-1]))));
      } else {
	debug(printf("Not pushing non-overlapping segment %d (%u..%u)\n",uniq[i],
		     Univinterval_low(&(this->intervals[uniq[i]-1])),
		     Univinterval_high(&(this->intervals[uniq[i]-1]))));
      }
    }

    FREE(uniq);
  }

  return matches;

#if 0
  /* For some reason, sort_matches_by_position is annotated as being for version 3 and later */
  if (sortp == false) {
    return matches;
  } else if (this->version <= 2) {
    sorted = sort_matches_by_type(this,matches,*nmatches,/*alphabetizep*/true);
    FREE(matches);
    return sorted;
  } else {
    sorted = sort_matches_by_position(this,matches,*nmatches);
    FREE(matches);
    return sorted;
  }
#endif
}


/* Guaranteed to return one result, even if coordinate is out of bounds */
int
Univ_IIT_get_one (T this, Univcoord_T x, Univcoord_T y) {
  int lambda;
  int min1, max1 = 0, min2, max2 = 0;
  bool stopp;
  Univinterval_T interval;

  min1 = min2 = this->total_nintervals + 1;

  debug(printf("Entering Univ_IIT_get_one with query %lu %lu\n",x,y));
  fnode_query_aux(&min1,&max1,this,0,x);
  fnode_query_aux(&min2,&max2,this,0,y);
  debug(printf("min1=%d max1=%d  min2=%d max2=%d\n",min1,max1,min2,max2));

  if (max2 >= min1) {
    for (lambda = min1; lambda <= max2; lambda++) {
      if (Univinterval_overlap_p(x,y,this->intervals,this->sigmas[lambda]) == true) {
	return this->sigmas[lambda];
      }
    }
    for (lambda = min1; lambda <= max2; lambda++) {
      if (Univinterval_overlap_p(x,y,this->intervals,this->omegas[lambda]) == true) {
	return this->omegas[lambda];
      }
    }
  }

  /* fprintf(stderr,"Expected one match for %u--%u, but got none\n",x,y); */
  /* If we miss (e.g., for circular chromosome), then report the chromosome below */
  /* Look at betas or omegas for left flank */
  lambda = min1 - 1;
  stopp = false;
  while (lambda >= 1 && stopp == false) {
    interval = &(this->intervals[this->omegas[lambda]-1]);
    if (Univinterval_high(interval) >= x) {
      lambda--;
    } else {
      return this->omegas[lambda];
    }
  }

  return this->omegas[/*lambda*/1];
}

/* Generally called where intervals don't overlap, like chromosomes,
   and where x == y. */
/*
int
Univ_IIT_get_one_safe (T this, Univcoord_T x, Univcoord_T y) {
  int index;
  int *matches, nmatches;

  matches = Univ_IIT_get(&nmatches,this,x,y,sortp);
  if (nmatches != 1) {
    fprintf(stderr,"Expected one match for %u--%u, but got %d\n",
	    x,y,nmatches);
    abort();
  }
  index = matches[0];
  FREE(matches);
  return index;
}
*/


/* Note: Procedure call from get-genome.c needed to subtract 1 from
   position and then add 1 to chrpos */
char *
Univ_IIT_string_from_position (Chrpos_T *chrpos, Univcoord_T position, T chromosome_iit) {
  char *string, *chrstring;
  int index;
  bool allocp;

  index = Univ_IIT_get_one(chromosome_iit,position,position);
  *chrpos = position - Univinterval_low(Univ_IIT_interval(chromosome_iit,index));
  chrstring = Univ_IIT_label(chromosome_iit,index,&allocp); 
  if (allocp == true) {
    return chrstring;
  } else {
    string = (char *) CALLOC(strlen(chrstring)+1,sizeof(char));
    strcpy(string,chrstring);
    return string;
  }
}
