# Supplementary material for: Bitpacking techniques for indexing genomes: I. Hash tables
Source: Algorithms Mol Biol. 2016 Apr 18;11:5. doi: 10.1186/s13015-016-0069-5 (PMC4835851; doi:10.1186/s13015-016-0069-5)
Supplement: Supplementary file 2 — 10.1007/s13015-016-0069-5 Source code for constructing benchmarks. Source code in an archive format, using tar and bzip2, for users to generate their own benchmarks for any genomic text in FASTA format. This is the same package as provided in our companion paper on bitpacking for enhanced suffix arrays. [file 13015_2016_69_MOESM2_ESM.bz2 › genomic-benchmark-build-2016-02-26/src/interval.c]

static char rcsid[] = "$Id: interval.c 99737 2013-06-27 19:33:03Z twu $";
#ifdef HAVE_CONFIG_H
#include <config.h>
#endif

#include "interval.h"
#include <stdio.h>
#include <stdlib.h>		/* For qsort */
#include "mem.h"


#ifdef DEBUG
#define debug(x) x
#else
#define debug(x)
#endif


#define T Interval_T

T
Interval_new (Chrpos_T low, Chrpos_T high, int type) {
  T new = (T) MALLOC(sizeof(*new));

  if (low < high) {
    new->low = low;
    new->high = high;
    new->sign = +1;
  } else if (low > high) {
    new->low = high;
    new->high = low;
    new->sign = -1;
  } else {
    new->low = low;
    new->high = high;
    new->sign = 0;
  }
  new->type = type;
  return new;
}

T
Interval_copy (T old) {
  T new = (T) MALLOC(sizeof(*new));

  new->low = old->low;
  new->high = old->high;
  new->sign = old->sign;
  new->type = old->type;
  return new;
}
  
void
Interval_free (T *old) {
  if (*old) {
    FREE(*old);
  }
  return;
}

void
Interval_print (T this) {
  printf("%u %u %d",this->low,this->high,this->type);
  return;
}

Chrpos_T
Interval_low (T this) {
  return this->low;
}

Chrpos_T
Interval_high (T this) {
  return this->high;
}

void
Interval_store_length (T this, Chrpos_T length) {
  this->high = this->low - 1 + length;
  return;
}

int
Interval_sign (T this) {
  return this->sign;
}

Chrpos_T
Interval_length (T this) {
  return this->high - this->low + 1;
}

int
Interval_type (T this) {
  return this->type;
}

/* Have to subtract 1 because intervals array is zero-based */
Chrpos_T
Interval_array_low (struct T *intervals, int index) {
  return intervals[index-1].low;
}

/* Have to subtract 1 because intervals array is zero-based */
Chrpos_T
Interval_array_high (struct T *intervals, int index) {
  return intervals[index-1].high;
}


/* Have to subtract 1 because intervals array is zero-based */
bool
Interval_is_contained (Chrpos_T x, struct T *intervals, int index) {
  Chrpos_T low = intervals[index-1].low;
  Chrpos_T high = intervals[index-1].high;

  if (low <= x && x <= high) {
    return true;
  } else {
    return false;
  }
}

/* Have to subtract 1 because intervals array is zero-based */
bool
Interval_overlap_p (Chrpos_T x, Chrpos_T y, struct T *intervals, int index) {
  Chrpos_T low = intervals[index-1].low;
  Chrpos_T high = intervals[index-1].high;

  if (x <= high && y >= low) {
    return true;
  } else {
    return false;
  }
}


/************************************************************************/
/* These sorting procedures are accessed only by iit-write.c            */
/************************************************************************/

static struct T *current_intervals;

/* Have to subtract 1 because intervals array is zero-based */
static int 
sigma_compare (const void *i, const void *j) {
  int x = * (int *) i;
  int y = * (int *) j;

  Chrpos_T a = current_intervals[x-1].low;
  Chrpos_T b = current_intervals[y-1].low;

  if (a < b) {
    return -1;
  } else if (a > b) {
    return 1;
  } else {
    return 0;
  }
}

/* Have to subtract 1 because intervals array is zero-based */
static int 
omega_compare (const void *i, const void *j) {
  int x = * (int *) i;
  int y = * (int *) j;

  Chrpos_T a = current_intervals[x-1].high;
  Chrpos_T b = current_intervals[y-1].high;

  if (a < b) {
    return -1;
  } else if (a > b) {
    return 1;
  } else {
    return 0;
  }
}


/* These routines sort table[i..j] in place.  Assume that
   current_intervals has been set. */
void
Interval_qsort_by_sigma (int *table, int i, int j, struct T *intervals) {
  current_intervals = intervals;
  qsort(&(table[i]), j - i + 1, sizeof(int), sigma_compare);
  return;
}

void
Interval_qsort_by_omega (int *table, int i, int j, struct T *intervals) {
  current_intervals = intervals;
  qsort(&(table[i]), j - i + 1, sizeof(int), omega_compare);
  return;
}


int
Interval_cmp (const void *a, const void *b) {
  T x = * (T *) a;
  T y = * (T *) b;

  debug(printf("Comparing %u..%u with %u..%u => ",x->low,x->high,y->low,y->high));
  if (x->low < y->low) {
    debug(printf("-1\n"));
    return -1;
  } else if (x->low > y->low) {
    debug(printf("+1\n"));
    return +1;
  } else if (x->high < y->high) {
    debug(printf("-1\n"));
    return -1;
  } else if (x->high > y->high) {
    debug(printf("+1\n"));
    return +1;
  } else if (x->type < y->type) {
    debug(printf("-1\n"));
    return -1;
  } else if (x->type > y->type) {
    debug(printf("-1\n"));
    return +1;
  } else {
    debug(printf("0\n"));
    return 0;
  }
}


int
Interval_cmp_low (const void *a, const void *b) {
  T x = * (T *) a;
  T y = * (T *) b;

  debug(printf("Comparing %u..%u with %u..%u => ",x->low,x->high,y->low,y->high));
  if (x->low < y->low) {
    debug(printf("-1\n"));
    return -1;
  } else if (x->low > y->low) {
    debug(printf("+1\n"));
    return +1;
  } else if (x->type < y->type) {
    debug(printf("-1\n"));
    return -1;
  } else if (x->type > y->type) {
    debug(printf("-1\n"));
    return +1;
  } else {
    debug(printf("0\n"));
    return 0;
  }
}


int
Interval_cmp_high (const void *a, const void *b) {
  T x = * (T *) a;
  T y = * (T *) b;

  debug(printf("Comparing %u..%u with %u..%u => ",x->low,x->high,y->low,y->high));
  if (x->high < y->high) {
    debug(printf("-1\n"));
    return -1;
  } else if (x->high > y->high) {
    debug(printf("+1\n"));
    return +1;
#if 0
    /* Not needed by Splicetrie_retrieve_via_introns */
  } else if (x->type < y->type) {
    debug(printf("-1\n"));
    return -1;
  } else if (x->type > y->type) {
    debug(printf("-1\n"));
    return +1;
#endif
  } else {
    debug(printf("0\n"));
    return 0;
  }
}


int
Interval_windex_cmp (const void *a, const void *b) {
  struct Interval_windex_T x = * (struct Interval_windex_T *) a;
  struct Interval_windex_T y = * (struct Interval_windex_T *) b;

  return Interval_cmp((void *) &x.interval,(void *) &y.interval);
}
