# Supplementary material for: Bitpacking techniques for indexing genomes: I. Hash tables
Source: Algorithms Mol Biol. 2016 Apr 18;11:5. doi: 10.1186/s13015-016-0069-5 (PMC4835851; doi:10.1186/s13015-016-0069-5)
Supplement: Supplementary file 2 — 10.1007/s13015-016-0069-5 Source code for constructing benchmarks. Source code in an archive format, using tar and bzip2, for users to generate their own benchmarks for any genomic text in FASTA format. This is the same package as provided in our companion paper on bitpacking for enhanced suffix arrays. [file 13015_2016_69_MOESM2_ESM.bz2 › genomic-benchmark-build-2016-02-26/src/stopwatch.c]

static char rcsid[] = "$Id: stopwatch.c 43367 2011-07-21 20:47:54Z twu $";
#ifdef HAVE_CONFIG_H
#include <config.h>
#endif

#include "stopwatch.h"
#include "mem.h"

#ifdef HAVE_UNISTD_H
#include <unistd.h>		/* For sysconf */
#endif
#ifdef HAVE_SYS_TYPES_H
#include <sys/types.h>		/* For sys/times.h under AT&T System V Interface */
#endif
#include <sys/times.h>
#include <time.h>		/* For clock() */

#define T Stopwatch_T
struct T {
#if 1
  struct tms start;
  struct tms stop;
#endif
  clock_t start_elapsed;
  clock_t stop_elapsed;
};

T
Stopwatch_new () {
  T new = (T) MALLOC(sizeof(*new));
  return new;
}

void
Stopwatch_free (T *old) {
  if (*old) {
    FREE(*old);
  }
  return;
}

void
Stopwatch_start (T this) {
  if (this != NULL) {
#if 1
    this->start_elapsed = times(&this->start);
#else
    this->start_elapsed = clock();
#endif
  }
  return;
}

/* Returns user seconds elapsed since start of process. */
/* struct tms is defined in <sys/times.h> (see man times); tms values are
   in "clock ticks per second", CLK_TCK */
double 
Stopwatch_stop (T this) {
  long clk_tck = sysconf(_SC_CLK_TCK);

  if (this == NULL) {
    return 0.0;
  } else {
#if 1
    this->stop_elapsed = times(&this->stop);
    /* user time is in stop.tms_utime */
    return (double) (this->stop_elapsed - this->start_elapsed)/(double) clk_tck;
#else
    this->stop_elapsed = clock();
    return (double) (this->stop_elapsed - this->start_elapsed)/(double) CLOCKS_PER_SEC;
#endif

  }
}
