# Supplementary material for: Bitpacking techniques for indexing genomes: I. Hash tables
Source: Algorithms Mol Biol. 2016 Apr 18;11:5. doi: 10.1186/s13015-016-0069-5 (PMC4835851; doi:10.1186/s13015-016-0069-5)
Supplement: Supplementary file 2 — 10.1007/s13015-016-0069-5 Source code for constructing benchmarks. Source code in an archive format, using tar and bzip2, for users to generate their own benchmarks for any genomic text in FASTA format. This is the same package as provided in our companion paper on bitpacking for enhanced suffix arrays. [file 13015_2016_69_MOESM2_ESM.bz2 › genomic-benchmark-build-2016-02-26/src/mem.h]

/* $Id: mem.h 82065 2012-12-19 21:35:44Z twu $ */
#ifndef MEM_INCLUDED
#define MEM_INCLUDED

#ifdef HAVE_CONFIG_H
#include <config.h>
#endif

#include <stddef.h>
#include "except.h"

extern const Except_T Mem_Failed;

extern void
Mem_trap_start (void **location, const char *file, int line);
extern void
Mem_trap_check (const char *file, int line);

/* #define MEMUSAGE 1 */
#ifdef MEMUSAGE

typedef enum {MAIN_STORAGE, INPUT_USAGE, OUTPUT_USAGE, WORKER_STORAGE} Memusage_Class_T;

extern void
Mem_usage_init ();
extern void
Mem_usage_set_threadname (const char *threadname);
extern void
Mem_usage_reset (long int x);
extern void
Mem_usage_reset_max ();
extern void
Mem_usage_add (long int x);
extern long int
Mem_usage_report ();
extern long int
Mem_max_usage_report ();
extern long int
Mem_usage_in_report ();
extern long int
Mem_usage_out_report ();
#endif


extern void *Mem_alloc (size_t nbytes, const char *file, int line);
extern void *Mem_alloc_keep (size_t nbytes, const char *file, int line);
extern void *Mem_alloc_in (size_t nbytes, const char *file, int line);
extern void *Mem_alloc_out (size_t nbytes, const char *file, int line);
extern void *Mem_alloc_no_exception (size_t nbytes,
				     const char *file, int line);
extern void *Mem_calloc (size_t count, size_t nbytes, const char *file, int line);
extern void *Mem_calloc_keep (size_t count, size_t nbytes, const char *file, int line);
extern void *Mem_calloc_in (size_t count, size_t nbytes, const char *file, int line);
extern void *Mem_calloc_out (size_t count, size_t nbytes, const char *file, int line);
extern void *Mem_calloc_no_exception (size_t count, size_t nbytes,
				      const char *file, int line);
extern void Mem_free (void *ptr, const char *file, int line);
extern void Mem_free_keep (void *ptr, const char *file, int line);
extern void Mem_free_in (void *ptr, const char *file, int line);
extern void Mem_free_out (void *ptr, const char *file, int line);
extern void *Mem_resize (void *ptr, size_t nbytes,
			 const char *file, int line);

#define MTRAP(location) Mem_trap_start((location), __FILE__, __LINE__)
#define MCHECK() Mem_trap_check(__FILE__, __LINE__)

#ifdef MEMUSAGE
#define MALLOC(nbytes) Mem_alloc((nbytes), __FILE__, __LINE__)
#define MALLOC_KEEP(nbytes) Mem_alloc_keep((nbytes), __FILE__, __LINE__)
#define MALLOC_IN(nbytes) Mem_alloc_in((nbytes), __FILE__, __LINE__)
#define MALLOC_OUT(nbytes) Mem_alloc_out((nbytes), __FILE__, __LINE__)

#define CALLOC(count, nbytes) Mem_calloc((count), (nbytes), __FILE__, __LINE__)
#define CALLOC_KEEP(count, nbytes) Mem_calloc_keep((count), (nbytes), __FILE__, __LINE__)
#define CALLOC_IN(count, nbytes) Mem_calloc_in((count), (nbytes), __FILE__, __LINE__)
#define CALLOC_OUT(count, nbytes) Mem_calloc_out((count), (nbytes), __FILE__, __LINE__)

#define FREE(ptr) ((void)(Mem_free((ptr),__FILE__, __LINE__), (ptr) = 0))
#define FREE_KEEP(ptr) ((void)(Mem_free_keep((ptr),__FILE__, __LINE__), (ptr) = 0))
#define FREE_IN(ptr) ((void)(Mem_free_in((ptr),__FILE__, __LINE__), (ptr) = 0))
#define FREE_OUT(ptr) ((void)(Mem_free_out((ptr),__FILE__, __LINE__), (ptr) = 0))

#else

#define MALLOC(nbytes) Mem_alloc((nbytes), __FILE__, __LINE__)
#define MALLOC_KEEP(nbytes) Mem_alloc((nbytes), __FILE__, __LINE__)
#define MALLOC_IN(nbytes) Mem_alloc((nbytes), __FILE__, __LINE__)
#define MALLOC_OUT(nbytes) Mem_alloc((nbytes), __FILE__, __LINE__)

#define CALLOC(count, nbytes) Mem_calloc((count), (nbytes), __FILE__, __LINE__)
#define CALLOC_KEEP(count, nbytes) Mem_calloc((count), (nbytes), __FILE__, __LINE__)
#define CALLOC_IN(count, nbytes) Mem_calloc((count), (nbytes), __FILE__, __LINE__)
#define CALLOC_OUT(count, nbytes) Mem_calloc((count), (nbytes), __FILE__, __LINE__)

#define FREE(ptr) ((void)(Mem_free((ptr),__FILE__, __LINE__), (ptr) = 0))
#define FREE_KEEP(ptr) ((void)(Mem_free((ptr),__FILE__, __LINE__), (ptr) = 0))
#define FREE_IN(ptr) ((void)(Mem_free((ptr),__FILE__, __LINE__), (ptr) = 0))
#define FREE_OUT(ptr) ((void)(Mem_free((ptr),__FILE__, __LINE__), (ptr) = 0))

#endif


#define MALLOC_NO_EXCEPTION(nbytes) \
	Mem_alloc_no_exception((nbytes), __FILE__, __LINE__)
#define CALLOC_NO_EXCEPTION(count, nbytes) \
	Mem_calloc((count), (nbytes), __FILE__, __LINE__)
#define  NEW(p) ((p) = MALLOC(sizeof *(p)))
#define NEW0(p) ((p) = CALLOC(1, sizeof *(p)))
#define RESIZE(ptr, nbytes) 	((ptr) = Mem_resize((ptr), \
	(nbytes), __FILE__, __LINE__))
#endif
