# Supplementary material for: Bitpacking techniques for indexing genomes: I. Hash tables
Source: Algorithms Mol Biol. 2016 Apr 18;11:5. doi: 10.1186/s13015-016-0069-5 (PMC4835851; doi:10.1186/s13015-016-0069-5)
Supplement: Supplementary file 2 — 10.1007/s13015-016-0069-5 Source code for constructing benchmarks. Source code in an archive format, using tar and bzip2, for users to generate their own benchmarks for any genomic text in FASTA format. This is the same package as provided in our companion paper on bitpacking for enhanced suffix arrays. [file 13015_2016_69_MOESM2_ESM.bz2 › genomic-benchmark-build-2016-02-26/src/genomicpos.c]

static char rcsid[] = "$Id: genomicpos.c 101488 2013-07-15 16:52:36Z twu $";
#ifdef HAVE_CONFIG_H
#include <config.h>
#endif
#ifndef HAVE_MEMCPY
# define memcpy(d,s,n) bcopy((s),(d),(n))
#endif
#ifndef HAVE_MEMMOVE
# define memmove(d,s,n) bcopy((s),(d),(n))
#endif

#include "genomicpos.h"
#include <string.h>
#include "mem.h"

#define T Genomicpos_T

/* Adapted from public domain code by Bob Stout and Mark Kamradt */

#define BUFSIZE 100

/* Needs to handle large files */
char *
Genomicpos_commafmt (
#ifdef HAVE_64_BIT
		     UINT8 N
#else
		     UINT4 N
#endif
		     ) {
  char *string, *buffer;
  int len, posn = 1;
  char *ptr, *start;

  buffer = (char *) CALLOC(BUFSIZE+1,sizeof(char));
  start = ptr = &(buffer[BUFSIZE]);
  buffer[BUFSIZE] = '\0';

  if (N == 0UL) {
    *--ptr = '0';
  } else {
    while (N > 0UL) {
      *--ptr = (char)((N % 10UL) + '0');
      N /= 10UL;
      if (N > 0UL) {
	if ((posn % 3) == 0) {
	  *--ptr = ',';
	}
      }
      posn++;
    }
  }

  len = start - ptr;		/* Not including terminal '\0'. */
  string = (char *) CALLOC(len+1,sizeof(char));
  memcpy(string,ptr,len+1);
  FREE(buffer);
  return string;
}


int
UINT8_compare (const void *a, const void *b) {
  UINT8 x = * (UINT8 *) a;
  UINT8 y = * (UINT8 *) b;

  if (x < y) {
    return -1;
  } else if (y < x) {
    return 1;
  } else {
    return 0;
  }
}

int
UINT4_compare (const void *a, const void *b) {
  UINT4 x = * (UINT4 *) a;
  UINT4 y = * (UINT4 *) b;

  if (x < y) {
    return -1;
  } else if (y < x) {
    return 1;
  } else {
    return 0;
  }
}


int
Univcoord_compare (const void *a, const void *b) {
  Univcoord_T x = * (Univcoord_T *) a;
  Univcoord_T y = * (Univcoord_T *) b;

  if (x < y) {
    return -1;
  } else if (y < x) {
    return 1;
  } else {
    return 0;
  }
}

int
Chrpos_compare (const void *a, const void *b) {
  Chrpos_T x = * (Chrpos_T *) a;
  Chrpos_T y = * (Chrpos_T *) b;

  if (x < y) {
    return -1;
  } else if (y < x) {
    return 1;
  } else {
    return 0;
  }
}
