# Supplementary material for: Bitpacking techniques for indexing genomes: I. Hash tables
Source: Algorithms Mol Biol. 2016 Apr 18;11:5. doi: 10.1186/s13015-016-0069-5 (PMC4835851; doi:10.1186/s13015-016-0069-5)
Supplement: Supplementary file 2 — 10.1007/s13015-016-0069-5 Source code for constructing benchmarks. Source code in an archive format, using tar and bzip2, for users to generate their own benchmarks for any genomic text in FASTA format. This is the same package as provided in our companion paper on bitpacking for enhanced suffix arrays. [file 13015_2016_69_MOESM2_ESM.bz2 › genomic-benchmark-build-2016-02-26/src/bitpack64-write.h]

#ifndef BITPACK64_WRITE_INCLUDED
#define BITPACK64_WRITE_INCLUDED
#include <stdio.h>
#include "types.h"

/* Stores values 0..n */
extern void
Bitpack64_write_differential (char *ptrsfile, char *compfile, UINT4 *ascending, UINT4 n);
extern void
Bitpack64_write_differential_force_packsize (char *ptrsfile, char *compfile, UINT4 *ascending, UINT4 n,
					     int force_packsize);
extern void
Bitpack64_write_differential_paired (char *ptrsfile, char *compfile, UINT4 *ascending, UINT4 n);
extern void
Bitpack64_write_fixed10 (char *ptrsfile, char *compfile, UINT4 *ascending, UINT4 n);
extern void
Bitpack64_write_differential_huge (char *pagesfile, char *ptrsfile, char *compfile,
				   UINT8 *ascending, UINT4 n);
extern void
Bitpack64_write_fixed10_huge (char *pagesfile, char *ptrsfile, char *compfile,
			      UINT8 *ascending, UINT4 n);

/* Stores values 0..(n-1) */
extern void
Bitpack64_write_direct (char *ptrsfile, char *compfile, UINT4 *direct, UINT4 n);

#endif
