# Supplementary material for: Bitpacking techniques for indexing genomes: I. Hash tables
Source: Algorithms Mol Biol. 2016 Apr 18;11:5. doi: 10.1186/s13015-016-0069-5 (PMC4835851; doi:10.1186/s13015-016-0069-5)
Supplement: Supplementary file 2 — 10.1007/s13015-016-0069-5 Source code for constructing benchmarks. Source code in an archive format, using tar and bzip2, for users to generate their own benchmarks for any genomic text in FASTA format. This is the same package as provided in our companion paper on bitpacking for enhanced suffix arrays. [file 13015_2016_69_MOESM2_ESM.bz2 › genomic-benchmark-build-2016-02-26/src/interval.h]

/* $Id: interval.h 99737 2013-06-27 19:33:03Z twu $ */
#ifndef INTERVAL_INCLUDED
#define INTERVAL_INCLUDED
#include "bool.h"
#include "genomicpos.h"
#include "types.h"

#define T Interval_T
typedef struct T *T;
struct T {
  Chrpos_T low;		/* low <= high */
  Chrpos_T high;
  int sign;
  int type;
};

extern T
Interval_new (Chrpos_T low, Chrpos_T high, int type);
extern T
Interval_copy (T old);
extern void
Interval_free (T *old);
extern void
Interval_print (T this);

extern Chrpos_T
Interval_low (T this);
extern Chrpos_T
Interval_high (T this);
extern void
Interval_store_length (T this, Chrpos_T length);
extern int
Interval_sign (T this);
extern Chrpos_T
Interval_length (T this);
extern int
Interval_type (T this);

extern Chrpos_T
Interval_array_low (struct T *intervals, int index);
extern Chrpos_T
Interval_array_high (struct T *intervals, int index);

extern bool
Interval_is_contained (Chrpos_T x, struct T *intervals, int index);
extern bool
Interval_overlap_p (Chrpos_T x, Chrpos_T y, struct T *intervals, int index);

extern void
Interval_qsort_by_sigma (int *table, int i, int j, struct T *intervals);
extern void
Interval_qsort_by_omega (int *table, int i, int j, struct T *intervals);

extern int
Interval_cmp (const void *a, const void *b);
extern int
Interval_cmp_low (const void *a, const void *b);
extern int
Interval_cmp_high (const void *a, const void *b);


struct Interval_windex_T {
  int index;
  T interval;
};

extern int
Interval_windex_cmp (const void *a, const void *b);

#undef T
#endif
