# Supplementary material for: Bitpacking techniques for indexing genomes: I. Hash tables
Source: Algorithms Mol Biol. 2016 Apr 18;11:5. doi: 10.1186/s13015-016-0069-5 (PMC4835851; doi:10.1186/s13015-016-0069-5)
Supplement: Supplementary file 2 — 10.1007/s13015-016-0069-5 Source code for constructing benchmarks. Source code in an archive format, using tar and bzip2, for users to generate their own benchmarks for any genomic text in FASTA format. This is the same package as provided in our companion paper on bitpacking for enhanced suffix arrays. [file 13015_2016_69_MOESM2_ESM.bz2 › genomic-benchmark-build-2016-02-26/src/access.h]

/* $Id: access.h 77636 2012-10-26 00:14:01Z twu $ */
#ifndef ACCESS_INCLUDED
#define ACCESS_INCLUDED

#ifdef HAVE_CONFIG_H
#include <config.h>
#endif

#ifdef HAVE_UNISTD_H
#include <unistd.h>		/* For size_t, and for mmap on Linux, lseek, and getpagesize */
#endif
#ifdef HAVE_SYS_TYPES_H
#include <sys/types.h>		/* For size_t, and for mmap and off_t */
#endif

#include "bool.h"

/* ALLOCATED implies bigendian conversion already done */
typedef enum {USE_ALLOCATE, USE_MMAP_ONLY, USE_MMAP_PRELOAD, USE_FILEIO} Access_mode_T;
typedef enum {ALLOCATED, MMAPPED, FILEIO} Access_T;
#define MAX32BIT 4294967295U	/* 2^32 - 1 */

extern bool
Access_file_exists_p (char *filename);

extern off_t
Access_filesize (char *filename);

extern size_t
Access_file_copy (char *dest_file, char *source_file);

extern bool
Access_file_equal (char *file1, char *file2);

extern int
Access_fileio (char *filename);

extern int
Access_fileio_rw (char *filename);

extern void *
Access_allocated (size_t *len, double *seconds, char *filename, size_t eltsize);

#ifdef HAVE_CADDR_T
extern caddr_t
#else
extern void *
#endif
Access_mmap (int *fd, size_t *len, char *filename, size_t eltsize, bool randomp);

#ifdef HAVE_CADDR_T
extern caddr_t
#else
extern void *
#endif
Access_mmap_offset (int *remainder, int fd, off_t offset, size_t length, size_t eltsize, bool randomp);

#ifdef HAVE_CADDR_T
extern caddr_t
#else
extern void *
#endif
Access_mmap_rw (int *fd, size_t *len, char *filename, size_t eltsize, bool randomp);

#ifdef HAVE_CADDR_T
extern caddr_t
#else
extern void *
#endif
Access_mmap_offset_rw (int *remainder, int fd, off_t offset, size_t length, size_t eltsize, bool randomp);

#ifdef HAVE_CADDR_T
extern caddr_t
#else
extern void *
#endif
Access_mmap_and_preload (int *fd, size_t *len, int *npages, double *seconds,
			 char *filename, size_t eltsize);

#endif
