# Supplementary material for: Bitpacking techniques for indexing genomes: I. Hash tables
Source: Algorithms Mol Biol. 2016 Apr 18;11:5. doi: 10.1186/s13015-016-0069-5 (PMC4835851; doi:10.1186/s13015-016-0069-5)
Supplement: Supplementary file 2 — 10.1007/s13015-016-0069-5 Source code for constructing benchmarks. Source code in an archive format, using tar and bzip2, for users to generate their own benchmarks for any genomic text in FASTA format. This is the same package as provided in our companion paper on bitpacking for enhanced suffix arrays. [file 13015_2016_69_MOESM2_ESM.bz2 › genomic-benchmark-build-2016-02-26/src/Makefile.in]

# Makefile.in generated by automake 1.11.1 from Makefile.am.
# @configure_input@

# Copyright (C) 1994, 1995, 1996, 1997, 1998, 1999, 2000, 2001, 2002,
# 2003, 2004, 2005, 2006, 2007, 2008, 2009  Free Software Foundation,
# Inc.
# This Makefile.in is free software; the Free Software Foundation
# gives unlimited permission to copy and/or distribute it,
# with or without modifications, as long as this notice is preserved.

# This program is distributed in the hope that it will be useful,
# but WITHOUT ANY WARRANTY, to the extent permitted by law; without
# even the implied warranty of MERCHANTABILITY or FITNESS FOR A
# PARTICULAR PURPOSE.

@SET_MAKE@

VPATH = @srcdir@
pkgdatadir = $(datadir)/@PACKAGE@
pkgincludedir = $(includedir)/@PACKAGE@
pkglibdir = $(libdir)/@PACKAGE@
pkglibexecdir = $(libexecdir)/@PACKAGE@
am__cd = CDPATH="$${ZSH_VERSION+.}$(PATH_SEPARATOR)" && cd
install_sh_DATA = $(install_sh) -c -m 644
install_sh_PROGRAM = $(install_sh) -c
install_sh_SCRIPT = $(install_sh) -c
INSTALL_HEADER = $(INSTALL_DATA)
transform = $(program_transform_name)
NORMAL_INSTALL = :
PRE_INSTALL = :
POST_INSTALL = :
NORMAL_UNINSTALL = :
PRE_UNINSTALL = :
POST_UNINSTALL = :
build_triplet = @build@
host_triplet = @host@
target_triplet = @target@
bin_PROGRAMS = gmapindex$(EXEEXT)
subdir = src
DIST_COMMON = $(srcdir)/Makefile.am $(srcdir)/Makefile.in \
	$(srcdir)/config.h.in
ACLOCAL_M4 = $(top_srcdir)/aclocal.m4
am__aclocal_m4_deps = $(top_srcdir)/config/libtool.m4 \
	$(top_srcdir)/config/ltoptions.m4 \
	$(top_srcdir)/config/ltsugar.m4 \
	$(top_srcdir)/config/ltversion.m4 \
	$(top_srcdir)/config/lt~obsolete.m4 $(top_srcdir)/acinclude.m4 \
	$(top_srcdir)/config/pagesize.m4 \
	$(top_srcdir)/config/madvise-flags.m4 \
	$(top_srcdir)/config/mmap-flags.m4 \
	$(top_srcdir)/config/acx_mmap_fixed.m4 \
	$(top_srcdir)/config/acx_mmap_variable.m4 \
	$(top_srcdir)/config/acx_pthread.m4 \
	$(top_srcdir)/config/builtin.m4 \
	$(top_srcdir)/config/struct-stat64.m4 \
	$(top_srcdir)/config/expand.m4 $(top_srcdir)/config/perl.m4 \
	$(top_srcdir)/config/fopen.m4 $(top_srcdir)/config/asm-bsr.m4 \
	$(top_srcdir)/config/sse2_shift_defect.m4 \
	$(top_srcdir)/config/ax_gcc_x86_cpuid.m4 \
	$(top_srcdir)/config/ax_check_compile_flag.m4 \
	$(top_srcdir)/config/ax_ext.m4 $(top_srcdir)/configure.ac
am__configure_deps = $(am__aclocal_m4_deps) $(CONFIGURE_DEPENDENCIES) \
	$(ACLOCAL_M4)
mkinstalldirs = $(install_sh) -d
CONFIG_HEADER = config.h
CONFIG_CLEAN_FILES =
CONFIG_CLEAN_VPATH_FILES =
am__installdirs = "$(DESTDIR)$(bindir)"
PROGRAMS = $(bin_PROGRAMS)
am__objects_1 = gmapindex-except.$(OBJEXT) gmapindex-assert.$(OBJEXT) \
	gmapindex-mem.$(OBJEXT) gmapindex-intlist.$(OBJEXT) \
	gmapindex-list.$(OBJEXT) gmapindex-littleendian.$(OBJEXT) \
	gmapindex-bigendian.$(OBJEXT) gmapindex-univinterval.$(OBJEXT) \
	gmapindex-uintlist.$(OBJEXT) gmapindex-stopwatch.$(OBJEXT) \
	gmapindex-access.$(OBJEXT) gmapindex-interval.$(OBJEXT) \
	gmapindex-iit-read-univ.$(OBJEXT) \
	gmapindex-iit-write-univ.$(OBJEXT) gmapindex-genome.$(OBJEXT) \
	gmapindex-genomicpos.$(OBJEXT) \
	gmapindex-compress-write.$(OBJEXT) \
	gmapindex-genome-write.$(OBJEXT) gmapindex-genome_hr.$(OBJEXT) \
	gmapindex-popcount.$(OBJEXT) \
	gmapindex-bitpack64-write.$(OBJEXT) \
	gmapindex-indexdb-write.$(OBJEXT) gmapindex-table.$(OBJEXT) \
	gmapindex-tableuint.$(OBJEXT) gmapindex-tableuint8.$(OBJEXT) \
	gmapindex-chrom.$(OBJEXT) gmapindex-segmentpos.$(OBJEXT) \
	gmapindex-saca-k.$(OBJEXT) gmapindex-sarray-write.$(OBJEXT) \
	gmapindex-gmapindex.$(OBJEXT)
dist_gmapindex_OBJECTS = $(am__objects_1)
gmapindex_OBJECTS = $(dist_gmapindex_OBJECTS)
am__DEPENDENCIES_1 =
gmapindex_DEPENDENCIES = $(am__DEPENDENCIES_1) $(am__DEPENDENCIES_1)
gmapindex_LINK = $(LIBTOOL) --tag=CC $(AM_LIBTOOLFLAGS) \
	$(LIBTOOLFLAGS) --mode=link $(CCLD) $(gmapindex_CFLAGS) \
	$(CFLAGS) $(gmapindex_LDFLAGS) $(LDFLAGS) -o $@
DEFAULT_INCLUDES = -I.@am__isrc@
depcomp = $(SHELL) $(top_srcdir)/config/depcomp
am__depfiles_maybe = depfiles
am__mv = mv -f
COMPILE = $(CC) $(DEFS) $(DEFAULT_INCLUDES) $(INCLUDES) $(AM_CPPFLAGS) \
	$(CPPFLAGS) $(AM_CFLAGS) $(CFLAGS)
LTCOMPILE = $(LIBTOOL) --tag=CC $(AM_LIBTOOLFLAGS) $(LIBTOOLFLAGS) \
	--mode=compile $(CC) $(DEFS) $(DEFAULT_INCLUDES) $(INCLUDES) \
	$(AM_CPPFLAGS) $(CPPFLAGS) $(AM_CFLAGS) $(CFLAGS)
CCLD = $(CC)
LINK = $(LIBTOOL) --tag=CC $(AM_LIBTOOLFLAGS) $(LIBTOOLFLAGS) \
	--mode=link $(CCLD) $(AM_CFLAGS) $(CFLAGS) $(AM_LDFLAGS) \
	$(LDFLAGS) -o $@
SOURCES = $(dist_gmapindex_SOURCES)
DIST_SOURCES = $(dist_gmapindex_SOURCES)
ETAGS = etags
CTAGS = ctags
DISTFILES = $(DIST_COMMON) $(DIST_SOURCES) $(TEXINFOS) $(EXTRA_DIST)
ACLOCAL = @ACLOCAL@
AMTAR = @AMTAR@
AR = @AR@
AUTOCONF = @AUTOCONF@
AUTOHEADER = @AUTOHEADER@
AUTOMAKE = @AUTOMAKE@
AWK = @AWK@
BINDIR = @BINDIR@
CC = @CC@
CCDEPMODE = @CCDEPMODE@
CFLAGS = @CFLAGS@
CPP = @CPP@
CPPFLAGS = @CPPFLAGS@
CYGPATH_W = @CYGPATH_W@
DEFS = @DEFS@
DEPDIR = @DEPDIR@
DSYMUTIL = @DSYMUTIL@
DUMPBIN = @DUMPBIN@
ECHO_C = @ECHO_C@
ECHO_N = @ECHO_N@
ECHO_T = @ECHO_T@
EGREP = @EGREP@
EXEEXT = @EXEEXT@
FGREP = @FGREP@
GMAPDB = @GMAPDB@
GREP = @GREP@
INSTALL = @INSTALL@
INSTALL_DATA = @INSTALL_DATA@
INSTALL_PROGRAM = @INSTALL_PROGRAM@
INSTALL_SCRIPT = @INSTALL_SCRIPT@
INSTALL_STRIP_PROGRAM = @INSTALL_STRIP_PROGRAM@
LD = @LD@
LDFLAGS = @LDFLAGS@
LIBOBJS = @LIBOBJS@
LIBS = @LIBS@
LIBTOOL = @LIBTOOL@
LIPO = @LIPO@
LN_S = @LN_S@
LTLIBOBJS = @LTLIBOBJS@
MAKEINFO = @MAKEINFO@
MAX_READLENGTH = @MAX_READLENGTH@
MKDIR_P = @MKDIR_P@
NM = @NM@
NMEDIT = @NMEDIT@
OBJDUMP = @OBJDUMP@
OBJEXT = @OBJEXT@
OTOOL = @OTOOL@
OTOOL64 = @OTOOL64@
PACKAGE = @PACKAGE@
PACKAGE_BUGREPORT = @PACKAGE_BUGREPORT@
PACKAGE_NAME = @PACKAGE_NAME@
PACKAGE_STRING = @PACKAGE_STRING@
PACKAGE_TARNAME = @PACKAGE_TARNAME@
PACKAGE_VERSION = @PACKAGE_VERSION@
PATH_SEPARATOR = @PATH_SEPARATOR@
PERL = @PERL@
PTHREAD_CC = @PTHREAD_CC@
PTHREAD_CFLAGS = @PTHREAD_CFLAGS@
PTHREAD_LIBS = @PTHREAD_LIBS@
RANLIB = @RANLIB@
SED = @SED@
SET_MAKE = @SET_MAKE@
SHELL = @SHELL@
SIMD_FLAGS = @SIMD_FLAGS@
STRIP = @STRIP@
VERSION = @VERSION@
ZLIB_LIBS = @ZLIB_LIBS@
abs_builddir = @abs_builddir@
abs_srcdir = @abs_srcdir@
abs_top_builddir = @abs_top_builddir@
abs_top_srcdir = @abs_top_srcdir@
ac_ct_CC = @ac_ct_CC@
ac_ct_DUMPBIN = @ac_ct_DUMPBIN@
acx_pthread_config = @acx_pthread_config@
am__include = @am__include@
am__leading_dot = @am__leading_dot@
am__quote = @am__quote@
am__tar = @am__tar@
am__untar = @am__untar@
bindir = @bindir@
build = @build@
build_alias = @build_alias@
build_cpu = @build_cpu@
build_os = @build_os@
build_vendor = @build_vendor@
builddir = @builddir@
datadir = @datadir@
datarootdir = @datarootdir@
docdir = @docdir@
dvidir = @dvidir@
exec_prefix = @exec_prefix@
host = @host@
host_alias = @host_alias@
host_cpu = @host_cpu@
host_os = @host_os@
host_vendor = @host_vendor@
htmldir = @htmldir@
includedir = @includedir@
infodir = @infodir@
install_sh = @install_sh@
libdir = @libdir@
libexecdir = @libexecdir@
localedir = @localedir@
localstatedir = @localstatedir@
lt_ECHO = @lt_ECHO@
mandir = @mandir@
mkdir_p = @mkdir_p@
oldincludedir = @oldincludedir@
pdfdir = @pdfdir@
prefix = @prefix@
program_transform_name = @program_transform_name@
psdir = @psdir@
sbindir = @sbindir@
sharedstatedir = @sharedstatedir@
srcdir = @srcdir@
sysconfdir = @sysconfdir@
target = @target@
target_alias = @target_alias@
target_cpu = @target_cpu@
target_os = @target_os@
target_vendor = @target_vendor@
top_build_prefix = @top_build_prefix@
top_builddir = @top_builddir@
top_srcdir = @top_srcdir@

# Copied from ../util so "gmap_setup -B src" works during "make check"
CLEANFILES = fa_coords gmap_process
GMAPINDEX_FILES = fopen.h bool.h types.h \
 except.c except.h assert.c assert.h mem.c mem.h \
 intlistdef.h intlist.c intlist.h listdef.h list.c list.h \
 littleendian.c littleendian.h bigendian.c bigendian.h \
 univinterval.c univinterval.h uintlist.c uintlist.h \
 separator.h \
 stopwatch.c stopwatch.h access.c access.h \
 interval.c interval.h \
 iit-read-univ.c iit-read-univ.h iitdef.h iit-write-univ.c iit-write-univ.h \
 chrnum.h mode.h genome.c genome.h \
 genomicpos.c genomicpos.h complement.h compress-write.c compress-write.h genome-write.c genome-write.h \
 genome_hr.c genome_hr.h \
 popcount.c popcount.h \
 bitpack64-write.c bitpack64-write.h \
 indexdbdef.h indexdb-write.c indexdb-write.h \
 table.c table.h tableuint.c tableuint.h tableuint8.c tableuint8.h \
 chrom.c chrom.h segmentpos.c segmentpos.h \
 saca-k.c saca-k.h \
 sarray-write.c sarray-write.h \
 gmapindex.c

gmapindex_CC = $(PTHREAD_CC)
gmapindex_CFLAGS = $(AM_CFLAGS) $(PTHREAD_CFLAGS) $(SIMD_FLAGS) $(POPCNT_CFLAGS) -DUTILITYP=1 -DUSE_RANKSEL64=1
gmapindex_LDFLAGS = $(AM_LDFLAGS) $(STATIC_LDFLAG)
gmapindex_LDADD = $(PTHREAD_LIBS) $(ZLIB_LIBS)
dist_gmapindex_SOURCES = $(GMAPINDEX_FILES)
all: config.h
	$(MAKE) $(AM_MAKEFLAGS) all-am

.SUFFIXES:
.SUFFIXES: .c .lo .o .obj
$(srcdir)/Makefile.in:  $(srcdir)/Makefile.am  $(am__configure_deps)
	@for dep in $?; do \
	  case '$(am__configure_deps)' in \
	    *$$dep*) \
	      ( cd $(top_builddir) && $(MAKE) $(AM_MAKEFLAGS) am--refresh ) \
	        && { if test -f $@; then exit 0; else break; fi; }; \
	      exit 1;; \
	  esac; \
	done; \
	echo ' cd $(top_srcdir) && $(AUTOMAKE) --gnu src/Makefile'; \
	$(am__cd) $(top_srcdir) && \
	  $(AUTOMAKE) --gnu src/Makefile
.PRECIOUS: Makefile
Makefile: $(srcdir)/Makefile.in $(top_builddir)/config.status
	@case '$?' in \
	  *config.status*) \
	    cd $(top_builddir) && $(MAKE) $(AM_MAKEFLAGS) am--refresh;; \
	  *) \
	    echo ' cd $(top_builddir) && $(SHELL) ./config.status $(subdir)/$@ $(am__depfiles_maybe)'; \
	    cd $(top_builddir) && $(SHELL) ./config.status $(subdir)/$@ $(am__depfiles_maybe);; \
	esac;

$(top_builddir)/config.status: $(top_srcdir)/configure $(CONFIG_STATUS_DEPENDENCIES)
	cd $(top_builddir) && $(MAKE) $(AM_MAKEFLAGS) am--refresh

$(top_srcdir)/configure:  $(am__configure_deps)
	cd $(top_builddir) && $(MAKE) $(AM_MAKEFLAGS) am--refresh
$(ACLOCAL_M4):  $(am__aclocal_m4_deps)
	cd $(top_builddir) && $(MAKE) $(AM_MAKEFLAGS) am--refresh
$(am__aclocal_m4_deps):

config.h: stamp-h1
	@if test ! -f $@; then \
	  rm -f stamp-h1; \
	  $(MAKE) $(AM_MAKEFLAGS) stamp-h1; \
	else :; fi

stamp-h1: $(srcdir)/config.h.in $(top_builddir)/config.status
	@rm -f stamp-h1
	cd $(top_builddir) && $(SHELL) ./config.status src/config.h
$(srcdir)/config.h.in:  $(am__configure_deps) 
	($(am__cd) $(top_srcdir) && $(AUTOHEADER))
	rm -f stamp-h1
	touch $@

distclean-hdr:
	-rm -f config.h stamp-h1
install-binPROGRAMS: $(bin_PROGRAMS)
	@$(NORMAL_INSTALL)
	test -z "$(bindir)" || $(MKDIR_P) "$(DESTDIR)$(bindir)"
	@list='$(bin_PROGRAMS)'; test -n "$(bindir)" || list=; \
	for p in $$list; do echo "$$p $$p"; done | \
	sed 's/$(EXEEXT)$$//' | \
	while read p p1; do if test -f $$p || test -f $$p1; \
	  then echo "$$p"; echo "$$p"; else :; fi; \
	done | \
	sed -e 'p;s,.*/,,;n;h' -e 's|.*|.|' \
	    -e 'p;x;s,.*/,,;s/$(EXEEXT)$$//;$(transform);s/$$/$(EXEEXT)/' | \
	sed 'N;N;N;s,\n, ,g' | \
	$(AWK) 'BEGIN { files["."] = ""; dirs["."] = 1 } \
	  { d=$$3; if (dirs[d] != 1) { print "d", d; dirs[d] = 1 } \
	    if ($$2 == $$4) files[d] = files[d] " " $$1; \
	    else { print "f", $$3 "/" $$4, $$1; } } \
	  END { for (d in files) print "f", d, files[d] }' | \
	while read type dir files; do \
	    if test "$$dir" = .; then dir=; else dir=/$$dir; fi; \
	    test -z "$$files" || { \
	    echo " $(INSTALL_PROGRAM_ENV) $(LIBTOOL) $(AM_LIBTOOLFLAGS) $(LIBTOOLFLAGS) --mode=install $(INSTALL_PROGRAM) $$files '$(DESTDIR)$(bindir)$$dir'"; \
	    $(INSTALL_PROGRAM_ENV) $(LIBTOOL) $(AM_LIBTOOLFLAGS) $(LIBTOOLFLAGS) --mode=install $(INSTALL_PROGRAM) $$files "$(DESTDIR)$(bindir)$$dir" || exit $$?; \
	    } \
	; done

uninstall-binPROGRAMS:
	@$(NORMAL_UNINSTALL)
	@list='$(bin_PROGRAMS)'; test -n "$(bindir)" || list=; \
	files=`for p in $$list; do echo "$$p"; done | \
	  sed -e 'h;s,^.*/,,;s/$(EXEEXT)$$//;$(transform)' \
	      -e 's/$$/$(EXEEXT)/' `; \
	test -n "$$list" || exit 0; \
	echo " ( cd '$(DESTDIR)$(bindir)' && rm -f" $$files ")"; \
	cd "$(DESTDIR)$(bindir)" && rm -f $$files

clean-binPROGRAMS:
	@list='$(bin_PROGRAMS)'; test -n "$$list" || exit 0; \
	echo " rm -f" $$list; \
	rm -f $$list || exit $$?; \
	test -n "$(EXEEXT)" || exit 0; \
	list=`for p in $$list; do echo "$$p"; done | sed 's/$(EXEEXT)$$//'`; \
	echo " rm -f" $$list; \
	rm -f $$list
gmapindex$(EXEEXT): $(gmapindex_OBJECTS) $(gmapindex_DEPENDENCIES) 
	@rm -f gmapindex$(EXEEXT)
	$(gmapindex_LINK) $(gmapindex_OBJECTS) $(gmapindex_LDADD) $(LIBS)

mostlyclean-compile:
	-rm -f *.$(OBJEXT)

distclean-compile:
	-rm -f *.tab.c

@AMDEP_TRUE@@am__include@ @am__quote@./$(DEPDIR)/gmapindex-access.Po@am__quote@
@AMDEP_TRUE@@am__include@ @am__quote@./$(DEPDIR)/gmapindex-assert.Po@am__quote@
@AMDEP_TRUE@@am__include@ @am__quote@./$(DEPDIR)/gmapindex-bigendian.Po@am__quote@
@AMDEP_TRUE@@am__include@ @am__quote@./$(DEPDIR)/gmapindex-bitpack64-write.Po@am__quote@
@AMDEP_TRUE@@am__include@ @am__quote@./$(DEPDIR)/gmapindex-chrom.Po@am__quote@
@AMDEP_TRUE@@am__include@ @am__quote@./$(DEPDIR)/gmapindex-compress-write.Po@am__quote@
@AMDEP_TRUE@@am__include@ @am__quote@./$(DEPDIR)/gmapindex-except.Po@am__quote@
@AMDEP_TRUE@@am__include@ @am__quote@./$(DEPDIR)/gmapindex-genome-write.Po@am__quote@
@AMDEP_TRUE@@am__include@ @am__quote@./$(DEPDIR)/gmapindex-genome.Po@am__quote@
@AMDEP_TRUE@@am__include@ @am__quote@./$(DEPDIR)/gmapindex-genome_hr.Po@am__quote@
@AMDEP_TRUE@@am__include@ @am__quote@./$(DEPDIR)/gmapindex-genomicpos.Po@am__quote@
@AMDEP_TRUE@@am__include@ @am__quote@./$(DEPDIR)/gmapindex-gmapindex.Po@am__quote@
@AMDEP_TRUE@@am__include@ @am__quote@./$(DEPDIR)/gmapindex-iit-read-univ.Po@am__quote@
@AMDEP_TRUE@@am__include@ @am__quote@./$(DEPDIR)/gmapindex-iit-write-univ.Po@am__quote@
@AMDEP_TRUE@@am__include@ @am__quote@./$(DEPDIR)/gmapindex-indexdb-write.Po@am__quote@
@AMDEP_TRUE@@am__include@ @am__quote@./$(DEPDIR)/gmapindex-interval.Po@am__quote@
@AMDEP_TRUE@@am__include@ @am__quote@./$(DEPDIR)/gmapindex-intlist.Po@am__quote@
@AMDEP_TRUE@@am__include@ @am__quote@./$(DEPDIR)/gmapindex-list.Po@am__quote@
@AMDEP_TRUE@@am__include@ @am__quote@./$(DEPDIR)/gmapindex-littleendian.Po@am__quote@
@AMDEP_TRUE@@am__include@ @am__quote@./$(DEPDIR)/gmapindex-mem.Po@am__quote@
@AMDEP_TRUE@@am__include@ @am__quote@./$(DEPDIR)/gmapindex-popcount.Po@am__quote@
@AMDEP_TRUE@@am__include@ @am__quote@./$(DEPDIR)/gmapindex-saca-k.Po@am__quote@
@AMDEP_TRUE@@am__include@ @am__quote@./$(DEPDIR)/gmapindex-sarray-write.Po@am__quote@
@AMDEP_TRUE@@am__include@ @am__quote@./$(DEPDIR)/gmapindex-segmentpos.Po@am__quote@
@AMDEP_TRUE@@am__include@ @am__quote@./$(DEPDIR)/gmapindex-stopwatch.Po@am__quote@
@AMDEP_TRUE@@am__include@ @am__quote@./$(DEPDIR)/gmapindex-table.Po@am__quote@
@AMDEP_TRUE@@am__include@ @am__quote@./$(DEPDIR)/gmapindex-tableuint.Po@am__quote@
@AMDEP_TRUE@@am__include@ @am__quote@./$(DEPDIR)/gmapindex-tableuint8.Po@am__quote@
@AMDEP_TRUE@@am__include@ @am__quote@./$(DEPDIR)/gmapindex-uintlist.Po@am__quote@
@AMDEP_TRUE@@am__include@ @am__quote@./$(DEPDIR)/gmapindex-univinterval.Po@am__quote@

.c.o:
@am__fastdepCC_TRUE@	$(COMPILE) -MT $@ -MD -MP -MF $(DEPDIR)/$*.Tpo -c -o $@ $<
@am__fastdepCC_TRUE@	$(am__mv) $(DEPDIR)/$*.Tpo $(DEPDIR)/$*.Po
@AMDEP_TRUE@@am__fastdepCC_FALSE@	source='$<' object='$@' libtool=no @AMDEPBACKSLASH@
@AMDEP_TRUE@@am__fastdepCC_FALSE@	DEPDIR=$(DEPDIR) $(CCDEPMODE) $(depcomp) @AMDEPBACKSLASH@
@am__fastdepCC_FALSE@	$(COMPILE) -c $<

.c.obj:
@am__fastdepCC_TRUE@	$(COMPILE) -MT $@ -MD -MP -MF $(DEPDIR)/$*.Tpo -c -o $@ `$(CYGPATH_W) '$<'`
@am__fastdepCC_TRUE@	$(am__mv) $(DEPDIR)/$*.Tpo $(DEPDIR)/$*.Po
@AMDEP_TRUE@@am__fastdepCC_FALSE@	source='$<' object='$@' libtool=no @AMDEPBACKSLASH@
@AMDEP_TRUE@@am__fastdepCC_FALSE@	DEPDIR=$(DEPDIR) $(CCDEPMODE) $(depcomp) @AMDEPBACKSLASH@
@am__fastdepCC_FALSE@	$(COMPILE) -c `$(CYGPATH_W) '$<'`

.c.lo:
@am__fastdepCC_TRUE@	$(LTCOMPILE) -MT $@ -MD -MP -MF $(DEPDIR)/$*.Tpo -c -o $@ $<
@am__fastdepCC_TRUE@	$(am__mv) $(DEPDIR)/$*.Tpo $(DEPDIR)/$*.Plo
@AMDEP_TRUE@@am__fastdepCC_FALSE@	source='$<' object='$@' libtool=yes @AMDEPBACKSLASH@
@AMDEP_TRUE@@am__fastdepCC_FALSE@	DEPDIR=$(DEPDIR) $(CCDEPMODE) $(depcomp) @AMDEPBACKSLASH@
@am__fastdepCC_FALSE@	$(LTCOMPILE) -c -o $@ $<

gmapindex-except.o: except.c
@am__fastdepCC_TRUE@	$(CC) $(DEFS) $(DEFAULT_INCLUDES) $(INCLUDES) $(AM_CPPFLAGS) $(CPPFLAGS) $(gmapindex_CFLAGS) $(CFLAGS) -MT gmapindex-except.o -MD -MP -MF $(DEPDIR)/gmapindex-except.Tpo -c -o gmapindex-except.o `test -f 'except.c' || echo '$(srcdir)/'`except.c
@am__fastdepCC_TRUE@	$(am__mv) $(DEPDIR)/gmapindex-except.Tpo $(DEPDIR)/gmapindex-except.Po
@AMDEP_TRUE@@am__fastdepCC_FALSE@	source='except.c' object='gmapindex-except.o' libtool=no @AMDEPBACKSLASH@
@AMDEP_TRUE@@am__fastdepCC_FALSE@	DEPDIR=$(DEPDIR) $(CCDEPMODE) $(depcomp) @AMDEPBACKSLASH@
@am__fastdepCC_FALSE@	$(CC) $(DEFS) $(DEFAULT_INCLUDES) $(INCLUDES) $(AM_CPPFLAGS) $(CPPFLAGS) $(gmapindex_CFLAGS) $(CFLAGS) -c -o gmapindex-except.o `test -f 'except.c' || echo '$(srcdir)/'`except.c

gmapindex-except.obj: except.c
@am__fastdepCC_TRUE@	$(CC) $(DEFS) $(DEFAULT_INCLUDES) $(INCLUDES) $(AM_CPPFLAGS) $(CPPFLAGS) $(gmapindex_CFLAGS) $(CFLAGS) -MT gmapindex-except.obj -MD -MP -MF $(DEPDIR)/gmapindex-except.Tpo -c -o gmapindex-except.obj `if test -f 'except.c'; then $(CYGPATH_W) 'except.c'; else $(CYGPATH_W) '$(srcdir)/except.c'; fi`
@am__fastdepCC_TRUE@	$(am__mv) $(DEPDIR)/gmapindex-except.Tpo $(DEPDIR)/gmapindex-except.Po
@AMDEP_TRUE@@am__fastdepCC_FALSE@	source='except.c' object='gmapindex-except.obj' libtool=no @AMDEPBACKSLASH@
@AMDEP_TRUE@@am__fastdepCC_FALSE@	DEPDIR=$(DEPDIR) $(CCDEPMODE) $(depcomp) @AMDEPBACKSLASH@
@am__fastdepCC_FALSE@	$(CC) $(DEFS) $(DEFAULT_INCLUDES) $(INCLUDES) $(AM_CPPFLAGS) $(CPPFLAGS) $(gmapindex_CFLAGS) $(CFLAGS) -c -o gmapindex-except.obj `if test -f 'except.c'; then $(CYGPATH_W) 'except.c'; else $(CYGPATH_W) '$(srcdir)/except.c'; fi`

gmapindex-assert.o: assert.c
@am__fastdepCC_TRUE@	$(CC) $(DEFS) $(DEFAULT_INCLUDES) $(INCLUDES) $(AM_CPPFLAGS) $(CPPFLAGS) $(gmapindex_CFLAGS) $(CFLAGS) -MT gmapindex-assert.o -MD -MP -MF $(DEPDIR)/gmapindex-assert.Tpo -c -o gmapindex-assert.o `test -f 'assert.c' || echo '$(srcdir)/'`assert.c
@am__fastdepCC_TRUE@	$(am__mv) $(DEPDIR)/gmapindex-assert.Tpo $(DEPDIR)/gmapindex-assert.Po
@AMDEP_TRUE@@am__fastdepCC_FALSE@	source='assert.c' object='gmapindex-assert.o' libtool=no @AMDEPBACKSLASH@
@AMDEP_TRUE@@am__fastdepCC_FALSE@	DEPDIR=$(DEPDIR) $(CCDEPMODE) $(depcomp) @AMDEPBACKSLASH@
@am__fastdepCC_FALSE@	$(CC) $(DEFS) $(DEFAULT_INCLUDES) $(INCLUDES) $(AM_CPPFLAGS) $(CPPFLAGS) $(gmapindex_CFLAGS) $(CFLAGS) -c -o gmapindex-assert.o `test -f 'assert.c' || echo '$(srcdir)/'`assert.c

gmapindex-assert.obj: assert.c
@am__fastdepCC_TRUE@	$(CC) $(DEFS) $(DEFAULT_INCLUDES) $(INCLUDES) $(AM_CPPFLAGS) $(CPPFLAGS) $(gmapindex_CFLAGS) $(CFLAGS) -MT gmapindex-assert.obj -MD -MP -MF $(DEPDIR)/gmapindex-assert.Tpo -c -o gmapindex-assert.obj `if test -f 'assert.c'; then $(CYGPATH_W) 'assert.c'; else $(CYGPATH_W) '$(srcdir)/assert.c'; fi`
@am__fastdepCC_TRUE@	$(am__mv) $(DEPDIR)/gmapindex-assert.Tpo $(DEPDIR)/gmapindex-assert.Po
@AMDEP_TRUE@@am__fastdepCC_FALSE@	source='assert.c' object='gmapindex-assert.obj' libtool=no @AMDEPBACKSLASH@
@AMDEP_TRUE@@am__fastdepCC_FALSE@	DEPDIR=$(DEPDIR) $(CCDEPMODE) $(depcomp) @AMDEPBACKSLASH@
@am__fastdepCC_FALSE@	$(CC) $(DEFS) $(DEFAULT_INCLUDES) $(INCLUDES) $(AM_CPPFLAGS) $(CPPFLAGS) $(gmapindex_CFLAGS) $(CFLAGS) -c -o gmapindex-assert.obj `if test -f 'assert.c'; then $(CYGPATH_W) 'assert.c'; else $(CYGPATH_W) '$(srcdir)/assert.c'; fi`

gmapindex-mem.o: mem.c
@am__fastdepCC_TRUE@	$(CC) $(DEFS) $(DEFAULT_INCLUDES) $(INCLUDES) $(AM_CPPFLAGS) $(CPPFLAGS) $(gmapindex_CFLAGS) $(CFLAGS) -MT gmapindex-mem.o -MD -MP -MF $(DEPDIR)/gmapindex-mem.Tpo -c -o gmapindex-mem.o `test -f 'mem.c' || echo '$(srcdir)/'`mem.c
@am__fastdepCC_TRUE@	$(am__mv) $(DEPDIR)/gmapindex-mem.Tpo $(DEPDIR)/gmapindex-mem.Po
@AMDEP_TRUE@@am__fastdepCC_FALSE@	source='mem.c' object='gmapindex-mem.o' libtool=no @AMDEPBACKSLASH@
@AMDEP_TRUE@@am__fastdepCC_FALSE@	DEPDIR=$(DEPDIR) $(CCDEPMODE) $(depcomp) @AMDEPBACKSLASH@
@am__fastdepCC_FALSE@	$(CC) $(DEFS) $(DEFAULT_INCLUDES) $(INCLUDES) $(AM_CPPFLAGS) $(CPPFLAGS) $(gmapindex_CFLAGS) $(CFLAGS) -c -o gmapindex-mem.o `test -f 'mem.c' || echo '$(srcdir)/'`mem.c

gmapindex-mem.obj: mem.c
@am__fastdepCC_TRUE@	$(CC) $(DEFS) $(DEFAULT_INCLUDES) $(INCLUDES) $(AM_CPPFLAGS) $(CPPFLAGS) $(gmapindex_CFLAGS) $(CFLAGS) -MT gmapindex-mem.obj -MD -MP -MF $(DEPDIR)/gmapindex-mem.Tpo -c -o gmapindex-mem.obj `if test -f 'mem.c'; then $(CYGPATH_W) 'mem.c'; else $(CYGPATH_W) '$(srcdir)/mem.c'; fi`
@am__fastdepCC_TRUE@	$(am__mv) $(DEPDIR)/gmapindex-mem.Tpo $(DEPDIR)/gmapindex-mem.Po
@AMDEP_TRUE@@am__fastdepCC_FALSE@	source='mem.c' object='gmapindex-mem.obj' libtool=no @AMDEPBACKSLASH@
@AMDEP_TRUE@@am__fastdepCC_FALSE@	DEPDIR=$(DEPDIR) $(CCDEPMODE) $(depcomp) @AMDEPBACKSLASH@
@am__fastdepCC_FALSE@	$(CC) $(DEFS) $(DEFAULT_INCLUDES) $(INCLUDES) $(AM_CPPFLAGS) $(CPPFLAGS) $(gmapindex_CFLAGS) $(CFLAGS) -c -o gmapindex-mem.obj `if test -f 'mem.c'; then $(CYGPATH_W) 'mem.c'; else $(CYGPATH_W) '$(srcdir)/mem.c'; fi`

gmapindex-intlist.o: intlist.c
@am__fastdepCC_TRUE@	$(CC) $(DEFS) $(DEFAULT_INCLUDES) $(INCLUDES) $(AM_CPPFLAGS) $(CPPFLAGS) $(gmapindex_CFLAGS) $(CFLAGS) -MT gmapindex-intlist.o -MD -MP -MF $(DEPDIR)/gmapindex-intlist.Tpo -c -o gmapindex-intlist.o `test -f 'intlist.c' || echo '$(srcdir)/'`intlist.c
@am__fastdepCC_TRUE@	$(am__mv) $(DEPDIR)/gmapindex-intlist.Tpo $(DEPDIR)/gmapindex-intlist.Po
@AMDEP_TRUE@@am__fastdepCC_FALSE@	source='intlist.c' object='gmapindex-intlist.o' libtool=no @AMDEPBACKSLASH@
@AMDEP_TRUE@@am__fastdepCC_FALSE@	DEPDIR=$(DEPDIR) $(CCDEPMODE) $(depcomp) @AMDEPBACKSLASH@
@am__fastdepCC_FALSE@	$(CC) $(DEFS) $(DEFAULT_INCLUDES) $(INCLUDES) $(AM_CPPFLAGS) $(CPPFLAGS) $(gmapindex_CFLAGS) $(CFLAGS) -c -o gmapindex-intlist.o `test -f 'intlist.c' || echo '$(srcdir)/'`intlist.c

gmapindex-intlist.obj: intlist.c
@am__fastdepCC_TRUE@	$(CC) $(DEFS) $(DEFAULT_INCLUDES) $(INCLUDES) $(AM_CPPFLAGS) $(CPPFLAGS) $(gmapindex_CFLAGS) $(CFLAGS) -MT gmapindex-intlist.obj -MD -MP -MF $(DEPDIR)/gmapindex-intlist.Tpo -c -o gmapindex-intlist.obj `if test -f 'intlist.c'; then $(CYGPATH_W) 'intlist.c'; else $(CYGPATH_W) '$(srcdir)/intlist.c'; fi`
@am__fastdepCC_TRUE@	$(am__mv) $(DEPDIR)/gmapindex-intlist.Tpo $(DEPDIR)/gmapindex-intlist.Po
@AMDEP_TRUE@@am__fastdepCC_FALSE@	source='intlist.c' object='gmapindex-intlist.obj' libtool=no @AMDEPBACKSLASH@
@AMDEP_TRUE@@am__fastdepCC_FALSE@	DEPDIR=$(DEPDIR) $(CCDEPMODE) $(depcomp) @AMDEPBACKSLASH@
@am__fastdepCC_FALSE@	$(CC) $(DEFS) $(DEFAULT_INCLUDES) $(INCLUDES) $(AM_CPPFLAGS) $(CPPFLAGS) $(gmapindex_CFLAGS) $(CFLAGS) -c -o gmapindex-intlist.obj `if test -f 'intlist.c'; then $(CYGPATH_W) 'intlist.c'; else $(CYGPATH_W) '$(srcdir)/intlist.c'; fi`

gmapindex-list.o: list.c
@am__fastdepCC_TRUE@	$(CC) $(DEFS) $(DEFAULT_INCLUDES) $(INCLUDES) $(AM_CPPFLAGS) $(CPPFLAGS) $(gmapindex_CFLAGS) $(CFLAGS) -MT gmapindex-list.o -MD -MP -MF $(DEPDIR)/gmapindex-list.Tpo -c -o gmapindex-list.o `test -f 'list.c' || echo '$(srcdir)/'`list.c
@am__fastdepCC_TRUE@	$(am__mv) $(DEPDIR)/gmapindex-list.Tpo $(DEPDIR)/gmapindex-list.Po
@AMDEP_TRUE@@am__fastdepCC_FALSE@	source='list.c' object='gmapindex-list.o' libtool=no @AMDEPBACKSLASH@
@AMDEP_TRUE@@am__fastdepCC_FALSE@	DEPDIR=$(DEPDIR) $(CCDEPMODE) $(depcomp) @AMDEPBACKSLASH@
@am__fastdepCC_FALSE@	$(CC) $(DEFS) $(DEFAULT_INCLUDES) $(INCLUDES) $(AM_CPPFLAGS) $(CPPFLAGS) $(gmapindex_CFLAGS) $(CFLAGS) -c -o gmapindex-list.o `test -f 'list.c' || echo '$(srcdir)/'`list.c

gmapindex-list.obj: list.c
@am__fastdepCC_TRUE@	$(CC) $(DEFS) $(DEFAULT_INCLUDES) $(INCLUDES) $(AM_CPPFLAGS) $(CPPFLAGS) $(gmapindex_CFLAGS) $(CFLAGS) -MT gmapindex-list.obj -MD -MP -MF $(DEPDIR)/gmapindex-list.Tpo -c -o gmapindex-list.obj `if test -f 'list.c'; then $(CYGPATH_W) 'list.c'; else $(CYGPATH_W) '$(srcdir)/list.c'; fi`
@am__fastdepCC_TRUE@	$(am__mv) $(DEPDIR)/gmapindex-list.Tpo $(DEPDIR)/gmapindex-list.Po
@AMDEP_TRUE@@am__fastdepCC_FALSE@	source='list.c' object='gmapindex-list.obj' libtool=no @AMDEPBACKSLASH@
@AMDEP_TRUE@@am__fastdepCC_FALSE@	DEPDIR=$(DEPDIR) $(CCDEPMODE) $(depcomp) @AMDEPBACKSLASH@
@am__fastdepCC_FALSE@	$(CC) $(DEFS) $(DEFAULT_INCLUDES) $(INCLUDES) $(AM_CPPFLAGS) $(CPPFLAGS) $(gmapindex_CFLAGS) $(CFLAGS) -c -o gmapindex-list.obj `if test -f 'list.c'; then $(CYGPATH_W) 'list.c'; else $(CYGPATH_W) '$(srcdir)/list.c'; fi`

gmapindex-littleendian.o: littleendian.c
@am__fastdepCC_TRUE@	$(CC) $(DEFS) $(DEFAULT_INCLUDES) $(INCLUDES) $(AM_CPPFLAGS) $(CPPFLAGS) $(gmapindex_CFLAGS) $(CFLAGS) -MT gmapindex-littleendian.o -MD -MP -MF $(DEPDIR)/gmapindex-littleendian.Tpo -c -o gmapindex-littleendian.o `test -f 'littleendian.c' || echo '$(srcdir)/'`littleendian.c
@am__fastdepCC_TRUE@	$(am__mv) $(DEPDIR)/gmapindex-littleendian.Tpo $(DEPDIR)/gmapindex-littleendian.Po
@AMDEP_TRUE@@am__fastdepCC_FALSE@	source='littleendian.c' object='gmapindex-littleendian.o' libtool=no @AMDEPBACKSLASH@
@AMDEP_TRUE@@am__fastdepCC_FALSE@	DEPDIR=$(DEPDIR) $(CCDEPMODE) $(depcomp) @AMDEPBACKSLASH@
@am__fastdepCC_FALSE@	$(CC) $(DEFS) $(DEFAULT_INCLUDES) $(INCLUDES) $(AM_CPPFLAGS) $(CPPFLAGS) $(gmapindex_CFLAGS) $(CFLAGS) -c -o gmapindex-littleendian.o `test -f 'littleendian.c' || echo '$(srcdir)/'`littleendian.c

gmapindex-littleendian.obj: littleendian.c
@am__fastdepCC_TRUE@	$(CC) $(DEFS) $(DEFAULT_INCLUDES) $(INCLUDES) $(AM_CPPFLAGS) $(CPPFLAGS) $(gmapindex_CFLAGS) $(CFLAGS) -MT gmapindex-littleendian.obj -MD -MP -MF $(DEPDIR)/gmapindex-littleendian.Tpo -c -o gmapindex-littleendian.obj `if test -f 'littleendian.c'; then $(CYGPATH_W) 'littleendian.c'; else $(CYGPATH_W) '$(srcdir)/littleendian.c'; fi`
@am__fastdepCC_TRUE@	$(am__mv) $(DEPDIR)/gmapindex-littleendian.Tpo $(DEPDIR)/gmapindex-littleendian.Po
@AMDEP_TRUE@@am__fastdepCC_FALSE@	source='littleendian.c' object='gmapindex-littleendian.obj' libtool=no @AMDEPBACKSLASH@
@AMDEP_TRUE@@am__fastdepCC_FALSE@	DEPDIR=$(DEPDIR) $(CCDEPMODE) $(depcomp) @AMDEPBACKSLASH@
@am__fastdepCC_FALSE@	$(CC) $(DEFS) $(DEFAULT_INCLUDES) $(INCLUDES) $(AM_CPPFLAGS) $(CPPFLAGS) $(gmapindex_CFLAGS) $(CFLAGS) -c -o gmapindex-littleendian.obj `if test -f 'littleendian.c'; then $(CYGPATH_W) 'littleendian.c'; else $(CYGPATH_W) '$(srcdir)/littleendian.c'; fi`

gmapindex-bigendian.o: bigendian.c
@am__fastdepCC_TRUE@	$(CC) $(DEFS) $(DEFAULT_INCLUDES) $(INCLUDES) $(AM_CPPFLAGS) $(CPPFLAGS) $(gmapindex_CFLAGS) $(CFLAGS) -MT gmapindex-bigendian.o -MD -MP -MF $(DEPDIR)/gmapindex-bigendian.Tpo -c -o gmapindex-bigendian.o `test -f 'bigendian.c' || echo '$(srcdir)/'`bigendian.c
@am__fastdepCC_TRUE@	$(am__mv) $(DEPDIR)/gmapindex-bigendian.Tpo $(DEPDIR)/gmapindex-bigendian.Po
@AMDEP_TRUE@@am__fastdepCC_FALSE@	source='bigendian.c' object='gmapindex-bigendian.o' libtool=no @AMDEPBACKSLASH@
@AMDEP_TRUE@@am__fastdepCC_FALSE@	DEPDIR=$(DEPDIR) $(CCDEPMODE) $(depcomp) @AMDEPBACKSLASH@
@am__fastdepCC_FALSE@	$(CC) $(DEFS) $(DEFAULT_INCLUDES) $(INCLUDES) $(AM_CPPFLAGS) $(CPPFLAGS) $(gmapindex_CFLAGS) $(CFLAGS) -c -o gmapindex-bigendian.o `test -f 'bigendian.c' || echo '$(srcdir)/'`bigendian.c

gmapindex-bigendian.obj: bigendian.c
@am__fastdepCC_TRUE@	$(CC) $(DEFS) $(DEFAULT_INCLUDES) $(INCLUDES) $(AM_CPPFLAGS) $(CPPFLAGS) $(gmapindex_CFLAGS) $(CFLAGS) -MT gmapindex-bigendian.obj -MD -MP -MF $(DEPDIR)/gmapindex-bigendian.Tpo -c -o gmapindex-bigendian.obj `if test -f 'bigendian.c'; then $(CYGPATH_W) 'bigendian.c'; else $(CYGPATH_W) '$(srcdir)/bigendian.c'; fi`
@am__fastdepCC_TRUE@	$(am__mv) $(DEPDIR)/gmapindex-bigendian.Tpo $(DEPDIR)/gmapindex-bigendian.Po
@AMDEP_TRUE@@am__fastdepCC_FALSE@	source='bigendian.c' object='gmapindex-bigendian.obj' libtool=no @AMDEPBACKSLASH@
@AMDEP_TRUE@@am__fastdepCC_FALSE@	DEPDIR=$(DEPDIR) $(CCDEPMODE) $(depcomp) @AMDEPBACKSLASH@
@am__fastdepCC_FALSE@	$(CC) $(DEFS) $(DEFAULT_INCLUDES) $(INCLUDES) $(AM_CPPFLAGS) $(CPPFLAGS) $(gmapindex_CFLAGS) $(CFLAGS) -c -o gmapindex-bigendian.obj `if test -f 'bigendian.c'; then $(CYGPATH_W) 'bigendian.c'; else $(CYGPATH_W) '$(srcdir)/bigendian.c'; fi`

gmapindex-univinterval.o: univinterval.c
@am__fastdepCC_TRUE@	$(CC) $(DEFS) $(DEFAULT_INCLUDES) $(INCLUDES) $(AM_CPPFLAGS) $(CPPFLAGS) $(gmapindex_CFLAGS) $(CFLAGS) -MT gmapindex-univinterval.o -MD -MP -MF $(DEPDIR)/gmapindex-univinterval.Tpo -c -o gmapindex-univinterval.o `test -f 'univinterval.c' || echo '$(srcdir)/'`univinterval.c
@am__fastdepCC_TRUE@	$(am__mv) $(DEPDIR)/gmapindex-univinterval.Tpo $(DEPDIR)/gmapindex-univinterval.Po
@AMDEP_TRUE@@am__fastdepCC_FALSE@	source='univinterval.c' object='gmapindex-univinterval.o' libtool=no @AMDEPBACKSLASH@
@AMDEP_TRUE@@am__fastdepCC_FALSE@	DEPDIR=$(DEPDIR) $(CCDEPMODE) $(depcomp) @AMDEPBACKSLASH@
@am__fastdepCC_FALSE@	$(CC) $(DEFS) $(DEFAULT_INCLUDES) $(INCLUDES) $(AM_CPPFLAGS) $(CPPFLAGS) $(gmapindex_CFLAGS) $(CFLAGS) -c -o gmapindex-univinterval.o `test -f 'univinterval.c' || echo '$(srcdir)/'`univinterval.c

gmapindex-univinterval.obj: univinterval.c
@am__fastdepCC_TRUE@	$(CC) $(DEFS) $(DEFAULT_INCLUDES) $(INCLUDES) $(AM_CPPFLAGS) $(CPPFLAGS) $(gmapindex_CFLAGS) $(CFLAGS) -MT gmapindex-univinterval.obj -MD -MP -MF $(DEPDIR)/gmapindex-univinterval.Tpo -c -o gmapindex-univinterval.obj `if test -f 'univinterval.c'; then $(CYGPATH_W) 'univinterval.c'; else $(CYGPATH_W) '$(srcdir)/univinterval.c'; fi`
@am__fastdepCC_TRUE@	$(am__mv) $(DEPDIR)/gmapindex-univinterval.Tpo $(DEPDIR)/gmapindex-univinterval.Po
@AMDEP_TRUE@@am__fastdepCC_FALSE@	source='univinterval.c' object='gmapindex-univinterval.obj' libtool=no @AMDEPBACKSLASH@
@AMDEP_TRUE@@am__fastdepCC_FALSE@	DEPDIR=$(DEPDIR) $(CCDEPMODE) $(depcomp) @AMDEPBACKSLASH@
@am__fastdepCC_FALSE@	$(CC) $(DEFS) $(DEFAULT_INCLUDES) $(INCLUDES) $(AM_CPPFLAGS) $(CPPFLAGS) $(gmapindex_CFLAGS) $(CFLAGS) -c -o gmapindex-univinterval.obj `if test -f 'univinterval.c'; then $(CYGPATH_W) 'univinterval.c'; else $(CYGPATH_W) '$(srcdir)/univinterval.c'; fi`

gmapindex-uintlist.o: uintlist.c
@am__fastdepCC_TRUE@	$(CC) $(DEFS) $(DEFAULT_INCLUDES) $(INCLUDES) $(AM_CPPFLAGS) $(CPPFLAGS) $(gmapindex_CFLAGS) $(CFLAGS) -MT gmapindex-uintlist.o -MD -MP -MF $(DEPDIR)/gmapindex-uintlist.Tpo -c -o gmapindex-uintlist.o `test -f 'uintlist.c' || echo '$(srcdir)/'`uintlist.c
@am__fastdepCC_TRUE@	$(am__mv) $(DEPDIR)/gmapindex-uintlist.Tpo $(DEPDIR)/gmapindex-uintlist.Po
@AMDEP_TRUE@@am__fastdepCC_FALSE@	source='uintlist.c' object='gmapindex-uintlist.o' libtool=no @AMDEPBACKSLASH@
@AMDEP_TRUE@@am__fastdepCC_FALSE@	DEPDIR=$(DEPDIR) $(CCDEPMODE) $(depcomp) @AMDEPBACKSLASH@
@am__fastdepCC_FALSE@	$(CC) $(DEFS) $(DEFAULT_INCLUDES) $(INCLUDES) $(AM_CPPFLAGS) $(CPPFLAGS) $(gmapindex_CFLAGS) $(CFLAGS) -c -o gmapindex-uintlist.o `test -f 'uintlist.c' || echo '$(srcdir)/'`uintlist.c

gmapindex-uintlist.obj: uintlist.c
@am__fastdepCC_TRUE@	$(CC) $(DEFS) $(DEFAULT_INCLUDES) $(INCLUDES) $(AM_CPPFLAGS) $(CPPFLAGS) $(gmapindex_CFLAGS) $(CFLAGS) -MT gmapindex-uintlist.obj -MD -MP -MF $(DEPDIR)/gmapindex-uintlist.Tpo -c -o gmapindex-uintlist.obj `if test -f 'uintlist.c'; then $(CYGPATH_W) 'uintlist.c'; else $(CYGPATH_W) '$(srcdir)/uintlist.c'; fi`
@am__fastdepCC_TRUE@	$(am__mv) $(DEPDIR)/gmapindex-uintlist.Tpo $(DEPDIR)/gmapindex-uintlist.Po
@AMDEP_TRUE@@am__fastdepCC_FALSE@	source='uintlist.c' object='gmapindex-uintlist.obj' libtool=no @AMDEPBACKSLASH@
@AMDEP_TRUE@@am__fastdepCC_FALSE@	DEPDIR=$(DEPDIR) $(CCDEPMODE) $(depcomp) @AMDEPBACKSLASH@
@am__fastdepCC_FALSE@	$(CC) $(DEFS) $(DEFAULT_INCLUDES) $(INCLUDES) $(AM_CPPFLAGS) $(CPPFLAGS) $(gmapindex_CFLAGS) $(CFLAGS) -c -o gmapindex-uintlist.obj `if test -f 'uintlist.c'; then $(CYGPATH_W) 'uintlist.c'; else $(CYGPATH_W) '$(srcdir)/uintlist.c'; fi`

gmapindex-stopwatch.o: stopwatch.c
@am__fastdepCC_TRUE@	$(CC) $(DEFS) $(DEFAULT_INCLUDES) $(INCLUDES) $(AM_CPPFLAGS) $(CPPFLAGS) $(gmapindex_CFLAGS) $(CFLAGS) -MT gmapindex-stopwatch.o -MD -MP -MF $(DEPDIR)/gmapindex-stopwatch.Tpo -c -o gmapindex-stopwatch.o `test -f 'stopwatch.c' || echo '$(srcdir)/'`stopwatch.c
@am__fastdepCC_TRUE@	$(am__mv) $(DEPDIR)/gmapindex-stopwatch.Tpo $(DEPDIR)/gmapindex-stopwatch.Po
@AMDEP_TRUE@@am__fastdepCC_FALSE@	source='stopwatch.c' object='gmapindex-stopwatch.o' libtool=no @AMDEPBACKSLASH@
@AMDEP_TRUE@@am__fastdepCC_FALSE@	DEPDIR=$(DEPDIR) $(CCDEPMODE) $(depcomp) @AMDEPBACKSLASH@
@am__fastdepCC_FALSE@	$(CC) $(DEFS) $(DEFAULT_INCLUDES) $(INCLUDES) $(AM_CPPFLAGS) $(CPPFLAGS) $(gmapindex_CFLAGS) $(CFLAGS) -c -o gmapindex-stopwatch.o `test -f 'stopwatch.c' || echo '$(srcdir)/'`stopwatch.c

gmapindex-stopwatch.obj: stopwatch.c
@am__fastdepCC_TRUE@	$(CC) $(DEFS) $(DEFAULT_INCLUDES) $(INCLUDES) $(AM_CPPFLAGS) $(CPPFLAGS) $(gmapindex_CFLAGS) $(CFLAGS) -MT gmapindex-stopwatch.obj -MD -MP -MF $(DEPDIR)/gmapindex-stopwatch.Tpo -c -o gmapindex-stopwatch.obj `if test -f 'stopwatch.c'; then $(CYGPATH_W) 'stopwatch.c'; else $(CYGPATH_W) '$(srcdir)/stopwatch.c'; fi`
@am__fastdepCC_TRUE@	$(am__mv) $(DEPDIR)/gmapindex-stopwatch.Tpo $(DEPDIR)/gmapindex-stopwatch.Po
@AMDEP_TRUE@@am__fastdepCC_FALSE@	source='stopwatch.c' object='gmapindex-stopwatch.obj' libtool=no @AMDEPBACKSLASH@
@AMDEP_TRUE@@am__fastdepCC_FALSE@	DEPDIR=$(DEPDIR) $(CCDEPMODE) $(depcomp) @AMDEPBACKSLASH@
@am__fastdepCC_FALSE@	$(CC) $(DEFS) $(DEFAULT_INCLUDES) $(INCLUDES) $(AM_CPPFLAGS) $(CPPFLAGS) $(gmapindex_CFLAGS) $(CFLAGS) -c -o gmapindex-stopwatch.obj `if test -f 'stopwatch.c'; then $(CYGPATH_W) 'stopwatch.c'; else $(CYGPATH_W) '$(srcdir)/stopwatch.c'; fi`

gmapindex-access.o: access.c
@am__fastdepCC_TRUE@	$(CC) $(DEFS) $(DEFAULT_INCLUDES) $(INCLUDES) $(AM_CPPFLAGS) $(CPPFLAGS) $(gmapindex_CFLAGS) $(CFLAGS) -MT gmapindex-access.o -MD -MP -MF $(DEPDIR)/gmapindex-access.Tpo -c -o gmapindex-access.o `test -f 'access.c' || echo '$(srcdir)/'`access.c
@am__fastdepCC_TRUE@	$(am__mv) $(DEPDIR)/gmapindex-access.Tpo $(DEPDIR)/gmapindex-access.Po
@AMDEP_TRUE@@am__fastdepCC_FALSE@	source='access.c' object='gmapindex-access.o' libtool=no @AMDEPBACKSLASH@
@AMDEP_TRUE@@am__fastdepCC_FALSE@	DEPDIR=$(DEPDIR) $(CCDEPMODE) $(depcomp) @AMDEPBACKSLASH@
@am__fastdepCC_FALSE@	$(CC) $(DEFS) $(DEFAULT_INCLUDES) $(INCLUDES) $(AM_CPPFLAGS) $(CPPFLAGS) $(gmapindex_CFLAGS) $(CFLAGS) -c -o gmapindex-access.o `test -f 'access.c' || echo '$(srcdir)/'`access.c

gmapindex-access.obj: access.c
@am__fastdepCC_TRUE@	$(CC) $(DEFS) $(DEFAULT_INCLUDES) $(INCLUDES) $(AM_CPPFLAGS) $(CPPFLAGS) $(gmapindex_CFLAGS) $(CFLAGS) -MT gmapindex-access.obj -MD -MP -MF $(DEPDIR)/gmapindex-access.Tpo -c -o gmapindex-access.obj `if test -f 'access.c'; then $(CYGPATH_W) 'access.c'; else $(CYGPATH_W) '$(srcdir)/access.c'; fi`
@am__fastdepCC_TRUE@	$(am__mv) $(DEPDIR)/gmapindex-access.Tpo $(DEPDIR)/gmapindex-access.Po
@AMDEP_TRUE@@am__fastdepCC_FALSE@	source='access.c' object='gmapindex-access.obj' libtool=no @AMDEPBACKSLASH@
@AMDEP_TRUE@@am__fastdepCC_FALSE@	DEPDIR=$(DEPDIR) $(CCDEPMODE) $(depcomp) @AMDEPBACKSLASH@
@am__fastdepCC_FALSE@	$(CC) $(DEFS) $(DEFAULT_INCLUDES) $(INCLUDES) $(AM_CPPFLAGS) $(CPPFLAGS) $(gmapindex_CFLAGS) $(CFLAGS) -c -o gmapindex-access.obj `if test -f 'access.c'; then $(CYGPATH_W) 'access.c'; else $(CYGPATH_W) '$(srcdir)/access.c'; fi`

gmapindex-interval.o: interval.c
@am__fastdepCC_TRUE@	$(CC) $(DEFS) $(DEFAULT_INCLUDES) $(INCLUDES) $(AM_CPPFLAGS) $(CPPFLAGS) $(gmapindex_CFLAGS) $(CFLAGS) -MT gmapindex-interval.o -MD -MP -MF $(DEPDIR)/gmapindex-interval.Tpo -c -o gmapindex-interval.o `test -f 'interval.c' || echo '$(srcdir)/'`interval.c
@am__fastdepCC_TRUE@	$(am__mv) $(DEPDIR)/gmapindex-interval.Tpo $(DEPDIR)/gmapindex-interval.Po
@AMDEP_TRUE@@am__fastdepCC_FALSE@	source='interval.c' object='gmapindex-interval.o' libtool=no @AMDEPBACKSLASH@
@AMDEP_TRUE@@am__fastdepCC_FALSE@	DEPDIR=$(DEPDIR) $(CCDEPMODE) $(depcomp) @AMDEPBACKSLASH@
@am__fastdepCC_FALSE@	$(CC) $(DEFS) $(DEFAULT_INCLUDES) $(INCLUDES) $(AM_CPPFLAGS) $(CPPFLAGS) $(gmapindex_CFLAGS) $(CFLAGS) -c -o gmapindex-interval.o `test -f 'interval.c' || echo '$(srcdir)/'`interval.c

gmapindex-interval.obj: interval.c
@am__fastdepCC_TRUE@	$(CC) $(DEFS) $(DEFAULT_INCLUDES) $(INCLUDES) $(AM_CPPFLAGS) $(CPPFLAGS) $(gmapindex_CFLAGS) $(CFLAGS) -MT gmapindex-interval.obj -MD -MP -MF $(DEPDIR)/gmapindex-interval.Tpo -c -o gmapindex-interval.obj `if test -f 'interval.c'; then $(CYGPATH_W) 'interval.c'; else $(CYGPATH_W) '$(srcdir)/interval.c'; fi`
@am__fastdepCC_TRUE@	$(am__mv) $(DEPDIR)/gmapindex-interval.Tpo $(DEPDIR)/gmapindex-interval.Po
@AMDEP_TRUE@@am__fastdepCC_FALSE@	source='interval.c' object='gmapindex-interval.obj' libtool=no @AMDEPBACKSLASH@
@AMDEP_TRUE@@am__fastdepCC_FALSE@	DEPDIR=$(DEPDIR) $(CCDEPMODE) $(depcomp) @AMDEPBACKSLASH@
@am__fastdepCC_FALSE@	$(CC) $(DEFS) $(DEFAULT_INCLUDES) $(INCLUDES) $(AM_CPPFLAGS) $(CPPFLAGS) $(gmapindex_CFLAGS) $(CFLAGS) -c -o gmapindex-interval.obj `if test -f 'interval.c'; then $(CYGPATH_W) 'interval.c'; else $(CYGPATH_W) '$(srcdir)/interval.c'; fi`

gmapindex-iit-read-univ.o: iit-read-univ.c
@am__fastdepCC_TRUE@	$(CC) $(DEFS) $(DEFAULT_INCLUDES) $(INCLUDES) $(AM_CPPFLAGS) $(CPPFLAGS) $(gmapindex_CFLAGS) $(CFLAGS) -MT gmapindex-iit-read-univ.o -MD -MP -MF $(DEPDIR)/gmapindex-iit-read-univ.Tpo -c -o gmapindex-iit-read-univ.o `test -f 'iit-read-univ.c' || echo '$(srcdir)/'`iit-read-univ.c
@am__fastdepCC_TRUE@	$(am__mv) $(DEPDIR)/gmapindex-iit-read-univ.Tpo $(DEPDIR)/gmapindex-iit-read-univ.Po
@AMDEP_TRUE@@am__fastdepCC_FALSE@	source='iit-read-univ.c' object='gmapindex-iit-read-univ.o' libtool=no @AMDEPBACKSLASH@
@AMDEP_TRUE@@am__fastdepCC_FALSE@	DEPDIR=$(DEPDIR) $(CCDEPMODE) $(depcomp) @AMDEPBACKSLASH@
@am__fastdepCC_FALSE@	$(CC) $(DEFS) $(DEFAULT_INCLUDES) $(INCLUDES) $(AM_CPPFLAGS) $(CPPFLAGS) $(gmapindex_CFLAGS) $(CFLAGS) -c -o gmapindex-iit-read-univ.o `test -f 'iit-read-univ.c' || echo '$(srcdir)/'`iit-read-univ.c

gmapindex-iit-read-univ.obj: iit-read-univ.c
@am__fastdepCC_TRUE@	$(CC) $(DEFS) $(DEFAULT_INCLUDES) $(INCLUDES) $(AM_CPPFLAGS) $(CPPFLAGS) $(gmapindex_CFLAGS) $(CFLAGS) -MT gmapindex-iit-read-univ.obj -MD -MP -MF $(DEPDIR)/gmapindex-iit-read-univ.Tpo -c -o gmapindex-iit-read-univ.obj `if test -f 'iit-read-univ.c'; then $(CYGPATH_W) 'iit-read-univ.c'; else $(CYGPATH_W) '$(srcdir)/iit-read-univ.c'; fi`
@am__fastdepCC_TRUE@	$(am__mv) $(DEPDIR)/gmapindex-iit-read-univ.Tpo $(DEPDIR)/gmapindex-iit-read-univ.Po
@AMDEP_TRUE@@am__fastdepCC_FALSE@	source='iit-read-univ.c' object='gmapindex-iit-read-univ.obj' libtool=no @AMDEPBACKSLASH@
@AMDEP_TRUE@@am__fastdepCC_FALSE@	DEPDIR=$(DEPDIR) $(CCDEPMODE) $(depcomp) @AMDEPBACKSLASH@
@am__fastdepCC_FALSE@	$(CC) $(DEFS) $(DEFAULT_INCLUDES) $(INCLUDES) $(AM_CPPFLAGS) $(CPPFLAGS) $(gmapindex_CFLAGS) $(CFLAGS) -c -o gmapindex-iit-read-univ.obj `if test -f 'iit-read-univ.c'; then $(CYGPATH_W) 'iit-read-univ.c'; else $(CYGPATH_W) '$(srcdir)/iit-read-univ.c'; fi`

gmapindex-iit-write-univ.o: iit-write-univ.c
@am__fastdepCC_TRUE@	$(CC) $(DEFS) $(DEFAULT_INCLUDES) $(INCLUDES) $(AM_CPPFLAGS) $(CPPFLAGS) $(gmapindex_CFLAGS) $(CFLAGS) -MT gmapindex-iit-write-univ.o -MD -MP -MF $(DEPDIR)/gmapindex-iit-write-univ.Tpo -c -o gmapindex-iit-write-univ.o `test -f 'iit-write-univ.c' || echo '$(srcdir)/'`iit-write-univ.c
@am__fastdepCC_TRUE@	$(am__mv) $(DEPDIR)/gmapindex-iit-write-univ.Tpo $(DEPDIR)/gmapindex-iit-write-univ.Po
@AMDEP_TRUE@@am__fastdepCC_FALSE@	source='iit-write-univ.c' object='gmapindex-iit-write-univ.o' libtool=no @AMDEPBACKSLASH@
@AMDEP_TRUE@@am__fastdepCC_FALSE@	DEPDIR=$(DEPDIR) $(CCDEPMODE) $(depcomp) @AMDEPBACKSLASH@
@am__fastdepCC_FALSE@	$(CC) $(DEFS) $(DEFAULT_INCLUDES) $(INCLUDES) $(AM_CPPFLAGS) $(CPPFLAGS) $(gmapindex_CFLAGS) $(CFLAGS) -c -o gmapindex-iit-write-univ.o `test -f 'iit-write-univ.c' || echo '$(srcdir)/'`iit-write-univ.c

gmapindex-iit-write-univ.obj: iit-write-univ.c
@am__fastdepCC_TRUE@	$(CC) $(DEFS) $(DEFAULT_INCLUDES) $(INCLUDES) $(AM_CPPFLAGS) $(CPPFLAGS) $(gmapindex_CFLAGS) $(CFLAGS) -MT gmapindex-iit-write-univ.obj -MD -MP -MF $(DEPDIR)/gmapindex-iit-write-univ.Tpo -c -o gmapindex-iit-write-univ.obj `if test -f 'iit-write-univ.c'; then $(CYGPATH_W) 'iit-write-univ.c'; else $(CYGPATH_W) '$(srcdir)/iit-write-univ.c'; fi`
@am__fastdepCC_TRUE@	$(am__mv) $(DEPDIR)/gmapindex-iit-write-univ.Tpo $(DEPDIR)/gmapindex-iit-write-univ.Po
@AMDEP_TRUE@@am__fastdepCC_FALSE@	source='iit-write-univ.c' object='gmapindex-iit-write-univ.obj' libtool=no @AMDEPBACKSLASH@
@AMDEP_TRUE@@am__fastdepCC_FALSE@	DEPDIR=$(DEPDIR) $(CCDEPMODE) $(depcomp) @AMDEPBACKSLASH@
@am__fastdepCC_FALSE@	$(CC) $(DEFS) $(DEFAULT_INCLUDES) $(INCLUDES) $(AM_CPPFLAGS) $(CPPFLAGS) $(gmapindex_CFLAGS) $(CFLAGS) -c -o gmapindex-iit-write-univ.obj `if test -f 'iit-write-univ.c'; then $(CYGPATH_W) 'iit-write-univ.c'; else $(CYGPATH_W) '$(srcdir)/iit-write-univ.c'; fi`

gmapindex-genome.o: genome.c
@am__fastdepCC_TRUE@	$(CC) $(DEFS) $(DEFAULT_INCLUDES) $(INCLUDES) $(AM_CPPFLAGS) $(CPPFLAGS) $(gmapindex_CFLAGS) $(CFLAGS) -MT gmapindex-genome.o -MD -MP -MF $(DEPDIR)/gmapindex-genome.Tpo -c -o gmapindex-genome.o `test -f 'genome.c' || echo '$(srcdir)/'`genome.c
@am__fastdepCC_TRUE@	$(am__mv) $(DEPDIR)/gmapindex-genome.Tpo $(DEPDIR)/gmapindex-genome.Po
@AMDEP_TRUE@@am__fastdepCC_FALSE@	source='genome.c' object='gmapindex-genome.o' libtool=no @AMDEPBACKSLASH@
@AMDEP_TRUE@@am__fastdepCC_FALSE@	DEPDIR=$(DEPDIR) $(CCDEPMODE) $(depcomp) @AMDEPBACKSLASH@
@am__fastdepCC_FALSE@	$(CC) $(DEFS) $(DEFAULT_INCLUDES) $(INCLUDES) $(AM_CPPFLAGS) $(CPPFLAGS) $(gmapindex_CFLAGS) $(CFLAGS) -c -o gmapindex-genome.o `test -f 'genome.c' || echo '$(srcdir)/'`genome.c

gmapindex-genome.obj: genome.c
@am__fastdepCC_TRUE@	$(CC) $(DEFS) $(DEFAULT_INCLUDES) $(INCLUDES) $(AM_CPPFLAGS) $(CPPFLAGS) $(gmapindex_CFLAGS) $(CFLAGS) -MT gmapindex-genome.obj -MD -MP -MF $(DEPDIR)/gmapindex-genome.Tpo -c -o gmapindex-genome.obj `if test -f 'genome.c'; then $(CYGPATH_W) 'genome.c'; else $(CYGPATH_W) '$(srcdir)/genome.c'; fi`
@am__fastdepCC_TRUE@	$(am__mv) $(DEPDIR)/gmapindex-genome.Tpo $(DEPDIR)/gmapindex-genome.Po
@AMDEP_TRUE@@am__fastdepCC_FALSE@	source='genome.c' object='gmapindex-genome.obj' libtool=no @AMDEPBACKSLASH@
@AMDEP_TRUE@@am__fastdepCC_FALSE@	DEPDIR=$(DEPDIR) $(CCDEPMODE) $(depcomp) @AMDEPBACKSLASH@
@am__fastdepCC_FALSE@	$(CC) $(DEFS) $(DEFAULT_INCLUDES) $(INCLUDES) $(AM_CPPFLAGS) $(CPPFLAGS) $(gmapindex_CFLAGS) $(CFLAGS) -c -o gmapindex-genome.obj `if test -f 'genome.c'; then $(CYGPATH_W) 'genome.c'; else $(CYGPATH_W) '$(srcdir)/genome.c'; fi`

gmapindex-genomicpos.o: genomicpos.c
@am__fastdepCC_TRUE@	$(CC) $(DEFS) $(DEFAULT_INCLUDES) $(INCLUDES) $(AM_CPPFLAGS) $(CPPFLAGS) $(gmapindex_CFLAGS) $(CFLAGS) -MT gmapindex-genomicpos.o -MD -MP -MF $(DEPDIR)/gmapindex-genomicpos.Tpo -c -o gmapindex-genomicpos.o `test -f 'genomicpos.c' || echo '$(srcdir)/'`genomicpos.c
@am__fastdepCC_TRUE@	$(am__mv) $(DEPDIR)/gmapindex-genomicpos.Tpo $(DEPDIR)/gmapindex-genomicpos.Po
@AMDEP_TRUE@@am__fastdepCC_FALSE@	source='genomicpos.c' object='gmapindex-genomicpos.o' libtool=no @AMDEPBACKSLASH@
@AMDEP_TRUE@@am__fastdepCC_FALSE@	DEPDIR=$(DEPDIR) $(CCDEPMODE) $(depcomp) @AMDEPBACKSLASH@
@am__fastdepCC_FALSE@	$(CC) $(DEFS) $(DEFAULT_INCLUDES) $(INCLUDES) $(AM_CPPFLAGS) $(CPPFLAGS) $(gmapindex_CFLAGS) $(CFLAGS) -c -o gmapindex-genomicpos.o `test -f 'genomicpos.c' || echo '$(srcdir)/'`genomicpos.c

gmapindex-genomicpos.obj: genomicpos.c
@am__fastdepCC_TRUE@	$(CC) $(DEFS) $(DEFAULT_INCLUDES) $(INCLUDES) $(AM_CPPFLAGS) $(CPPFLAGS) $(gmapindex_CFLAGS) $(CFLAGS) -MT gmapindex-genomicpos.obj -MD -MP -MF $(DEPDIR)/gmapindex-genomicpos.Tpo -c -o gmapindex-genomicpos.obj `if test -f 'genomicpos.c'; then $(CYGPATH_W) 'genomicpos.c'; else $(CYGPATH_W) '$(srcdir)/genomicpos.c'; fi`
@am__fastdepCC_TRUE@	$(am__mv) $(DEPDIR)/gmapindex-genomicpos.Tpo $(DEPDIR)/gmapindex-genomicpos.Po
@AMDEP_TRUE@@am__fastdepCC_FALSE@	source='genomicpos.c' object='gmapindex-genomicpos.obj' libtool=no @AMDEPBACKSLASH@
@AMDEP_TRUE@@am__fastdepCC_FALSE@	DEPDIR=$(DEPDIR) $(CCDEPMODE) $(depcomp) @AMDEPBACKSLASH@
@am__fastdepCC_FALSE@	$(CC) $(DEFS) $(DEFAULT_INCLUDES) $(INCLUDES) $(AM_CPPFLAGS) $(CPPFLAGS) $(gmapindex_CFLAGS) $(CFLAGS) -c -o gmapindex-genomicpos.obj `if test -f 'genomicpos.c'; then $(CYGPATH_W) 'genomicpos.c'; else $(CYGPATH_W) '$(srcdir)/genomicpos.c'; fi`

gmapindex-compress-write.o: compress-write.c
@am__fastdepCC_TRUE@	$(CC) $(DEFS) $(DEFAULT_INCLUDES) $(INCLUDES) $(AM_CPPFLAGS) $(CPPFLAGS) $(gmapindex_CFLAGS) $(CFLAGS) -MT gmapindex-compress-write.o -MD -MP -MF $(DEPDIR)/gmapindex-compress-write.Tpo -c -o gmapindex-compress-write.o `test -f 'compress-write.c' || echo '$(srcdir)/'`compress-write.c
@am__fastdepCC_TRUE@	$(am__mv) $(DEPDIR)/gmapindex-compress-write.Tpo $(DEPDIR)/gmapindex-compress-write.Po
@AMDEP_TRUE@@am__fastdepCC_FALSE@	source='compress-write.c' object='gmapindex-compress-write.o' libtool=no @AMDEPBACKSLASH@
@AMDEP_TRUE@@am__fastdepCC_FALSE@	DEPDIR=$(DEPDIR) $(CCDEPMODE) $(depcomp) @AMDEPBACKSLASH@
@am__fastdepCC_FALSE@	$(CC) $(DEFS) $(DEFAULT_INCLUDES) $(INCLUDES) $(AM_CPPFLAGS) $(CPPFLAGS) $(gmapindex_CFLAGS) $(CFLAGS) -c -o gmapindex-compress-write.o `test -f 'compress-write.c' || echo '$(srcdir)/'`compress-write.c

gmapindex-compress-write.obj: compress-write.c
@am__fastdepCC_TRUE@	$(CC) $(DEFS) $(DEFAULT_INCLUDES) $(INCLUDES) $(AM_CPPFLAGS) $(CPPFLAGS) $(gmapindex_CFLAGS) $(CFLAGS) -MT gmapindex-compress-write.obj -MD -MP -MF $(DEPDIR)/gmapindex-compress-write.Tpo -c -o gmapindex-compress-write.obj `if test -f 'compress-write.c'; then $(CYGPATH_W) 'compress-write.c'; else $(CYGPATH_W) '$(srcdir)/compress-write.c'; fi`
@am__fastdepCC_TRUE@	$(am__mv) $(DEPDIR)/gmapindex-compress-write.Tpo $(DEPDIR)/gmapindex-compress-write.Po
@AMDEP_TRUE@@am__fastdepCC_FALSE@	source='compress-write.c' object='gmapindex-compress-write.obj' libtool=no @AMDEPBACKSLASH@
@AMDEP_TRUE@@am__fastdepCC_FALSE@	DEPDIR=$(DEPDIR) $(CCDEPMODE) $(depcomp) @AMDEPBACKSLASH@
@am__fastdepCC_FALSE@	$(CC) $(DEFS) $(DEFAULT_INCLUDES) $(INCLUDES) $(AM_CPPFLAGS) $(CPPFLAGS) $(gmapindex_CFLAGS) $(CFLAGS) -c -o gmapindex-compress-write.obj `if test -f 'compress-write.c'; then $(CYGPATH_W) 'compress-write.c'; else $(CYGPATH_W) '$(srcdir)/compress-write.c'; fi`

gmapindex-genome-write.o: genome-write.c
@am__fastdepCC_TRUE@	$(CC) $(DEFS) $(DEFAULT_INCLUDES) $(INCLUDES) $(AM_CPPFLAGS) $(CPPFLAGS) $(gmapindex_CFLAGS) $(CFLAGS) -MT gmapindex-genome-write.o -MD -MP -MF $(DEPDIR)/gmapindex-genome-write.Tpo -c -o gmapindex-genome-write.o `test -f 'genome-write.c' || echo '$(srcdir)/'`genome-write.c
@am__fastdepCC_TRUE@	$(am__mv) $(DEPDIR)/gmapindex-genome-write.Tpo $(DEPDIR)/gmapindex-genome-write.Po
@AMDEP_TRUE@@am__fastdepCC_FALSE@	source='genome-write.c' object='gmapindex-genome-write.o' libtool=no @AMDEPBACKSLASH@
@AMDEP_TRUE@@am__fastdepCC_FALSE@	DEPDIR=$(DEPDIR) $(CCDEPMODE) $(depcomp) @AMDEPBACKSLASH@
@am__fastdepCC_FALSE@	$(CC) $(DEFS) $(DEFAULT_INCLUDES) $(INCLUDES) $(AM_CPPFLAGS) $(CPPFLAGS) $(gmapindex_CFLAGS) $(CFLAGS) -c -o gmapindex-genome-write.o `test -f 'genome-write.c' || echo '$(srcdir)/'`genome-write.c

gmapindex-genome-write.obj: genome-write.c
@am__fastdepCC_TRUE@	$(CC) $(DEFS) $(DEFAULT_INCLUDES) $(INCLUDES) $(AM_CPPFLAGS) $(CPPFLAGS) $(gmapindex_CFLAGS) $(CFLAGS) -MT gmapindex-genome-write.obj -MD -MP -MF $(DEPDIR)/gmapindex-genome-write.Tpo -c -o gmapindex-genome-write.obj `if test -f 'genome-write.c'; then $(CYGPATH_W) 'genome-write.c'; else $(CYGPATH_W) '$(srcdir)/genome-write.c'; fi`
@am__fastdepCC_TRUE@	$(am__mv) $(DEPDIR)/gmapindex-genome-write.Tpo $(DEPDIR)/gmapindex-genome-write.Po
@AMDEP_TRUE@@am__fastdepCC_FALSE@	source='genome-write.c' object='gmapindex-genome-write.obj' libtool=no @AMDEPBACKSLASH@
@AMDEP_TRUE@@am__fastdepCC_FALSE@	DEPDIR=$(DEPDIR) $(CCDEPMODE) $(depcomp) @AMDEPBACKSLASH@
@am__fastdepCC_FALSE@	$(CC) $(DEFS) $(DEFAULT_INCLUDES) $(INCLUDES) $(AM_CPPFLAGS) $(CPPFLAGS) $(gmapindex_CFLAGS) $(CFLAGS) -c -o gmapindex-genome-write.obj `if test -f 'genome-write.c'; then $(CYGPATH_W) 'genome-write.c'; else $(CYGPATH_W) '$(srcdir)/genome-write.c'; fi`

gmapindex-genome_hr.o: genome_hr.c
@am__fastdepCC_TRUE@	$(CC) $(DEFS) $(DEFAULT_INCLUDES) $(INCLUDES) $(AM_CPPFLAGS) $(CPPFLAGS) $(gmapindex_CFLAGS) $(CFLAGS) -MT gmapindex-genome_hr.o -MD -MP -MF $(DEPDIR)/gmapindex-genome_hr.Tpo -c -o gmapindex-genome_hr.o `test -f 'genome_hr.c' || echo '$(srcdir)/'`genome_hr.c
@am__fastdepCC_TRUE@	$(am__mv) $(DEPDIR)/gmapindex-genome_hr.Tpo $(DEPDIR)/gmapindex-genome_hr.Po
@AMDEP_TRUE@@am__fastdepCC_FALSE@	source='genome_hr.c' object='gmapindex-genome_hr.o' libtool=no @AMDEPBACKSLASH@
@AMDEP_TRUE@@am__fastdepCC_FALSE@	DEPDIR=$(DEPDIR) $(CCDEPMODE) $(depcomp) @AMDEPBACKSLASH@
@am__fastdepCC_FALSE@	$(CC) $(DEFS) $(DEFAULT_INCLUDES) $(INCLUDES) $(AM_CPPFLAGS) $(CPPFLAGS) $(gmapindex_CFLAGS) $(CFLAGS) -c -o gmapindex-genome_hr.o `test -f 'genome_hr.c' || echo '$(srcdir)/'`genome_hr.c

gmapindex-genome_hr.obj: genome_hr.c
@am__fastdepCC_TRUE@	$(CC) $(DEFS) $(DEFAULT_INCLUDES) $(INCLUDES) $(AM_CPPFLAGS) $(CPPFLAGS) $(gmapindex_CFLAGS) $(CFLAGS) -MT gmapindex-genome_hr.obj -MD -MP -MF $(DEPDIR)/gmapindex-genome_hr.Tpo -c -o gmapindex-genome_hr.obj `if test -f 'genome_hr.c'; then $(CYGPATH_W) 'genome_hr.c'; else $(CYGPATH_W) '$(srcdir)/genome_hr.c'; fi`
@am__fastdepCC_TRUE@	$(am__mv) $(DEPDIR)/gmapindex-genome_hr.Tpo $(DEPDIR)/gmapindex-genome_hr.Po
@AMDEP_TRUE@@am__fastdepCC_FALSE@	source='genome_hr.c' object='gmapindex-genome_hr.obj' libtool=no @AMDEPBACKSLASH@
@AMDEP_TRUE@@am__fastdepCC_FALSE@	DEPDIR=$(DEPDIR) $(CCDEPMODE) $(depcomp) @AMDEPBACKSLASH@
@am__fastdepCC_FALSE@	$(CC) $(DEFS) $(DEFAULT_INCLUDES) $(INCLUDES) $(AM_CPPFLAGS) $(CPPFLAGS) $(gmapindex_CFLAGS) $(CFLAGS) -c -o gmapindex-genome_hr.obj `if test -f 'genome_hr.c'; then $(CYGPATH_W) 'genome_hr.c'; else $(CYGPATH_W) '$(srcdir)/genome_hr.c'; fi`

gmapindex-popcount.o: popcount.c
@am__fastdepCC_TRUE@	$(CC) $(DEFS) $(DEFAULT_INCLUDES) $(INCLUDES) $(AM_CPPFLAGS) $(CPPFLAGS) $(gmapindex_CFLAGS) $(CFLAGS) -MT gmapindex-popcount.o -MD -MP -MF $(DEPDIR)/gmapindex-popcount.Tpo -c -o gmapindex-popcount.o `test -f 'popcount.c' || echo '$(srcdir)/'`popcount.c
@am__fastdepCC_TRUE@	$(am__mv) $(DEPDIR)/gmapindex-popcount.Tpo $(DEPDIR)/gmapindex-popcount.Po
@AMDEP_TRUE@@am__fastdepCC_FALSE@	source='popcount.c' object='gmapindex-popcount.o' libtool=no @AMDEPBACKSLASH@
@AMDEP_TRUE@@am__fastdepCC_FALSE@	DEPDIR=$(DEPDIR) $(CCDEPMODE) $(depcomp) @AMDEPBACKSLASH@
@am__fastdepCC_FALSE@	$(CC) $(DEFS) $(DEFAULT_INCLUDES) $(INCLUDES) $(AM_CPPFLAGS) $(CPPFLAGS) $(gmapindex_CFLAGS) $(CFLAGS) -c -o gmapindex-popcount.o `test -f 'popcount.c' || echo '$(srcdir)/'`popcount.c

gmapindex-popcount.obj: popcount.c
@am__fastdepCC_TRUE@	$(CC) $(DEFS) $(DEFAULT_INCLUDES) $(INCLUDES) $(AM_CPPFLAGS) $(CPPFLAGS) $(gmapindex_CFLAGS) $(CFLAGS) -MT gmapindex-popcount.obj -MD -MP -MF $(DEPDIR)/gmapindex-popcount.Tpo -c -o gmapindex-popcount.obj `if test -f 'popcount.c'; then $(CYGPATH_W) 'popcount.c'; else $(CYGPATH_W) '$(srcdir)/popcount.c'; fi`
@am__fastdepCC_TRUE@	$(am__mv) $(DEPDIR)/gmapindex-popcount.Tpo $(DEPDIR)/gmapindex-popcount.Po
@AMDEP_TRUE@@am__fastdepCC_FALSE@	source='popcount.c' object='gmapindex-popcount.obj' libtool=no @AMDEPBACKSLASH@
@AMDEP_TRUE@@am__fastdepCC_FALSE@	DEPDIR=$(DEPDIR) $(CCDEPMODE) $(depcomp) @AMDEPBACKSLASH@
@am__fastdepCC_FALSE@	$(CC) $(DEFS) $(DEFAULT_INCLUDES) $(INCLUDES) $(AM_CPPFLAGS) $(CPPFLAGS) $(gmapindex_CFLAGS) $(CFLAGS) -c -o gmapindex-popcount.obj `if test -f 'popcount.c'; then $(CYGPATH_W) 'popcount.c'; else $(CYGPATH_W) '$(srcdir)/popcount.c'; fi`

gmapindex-bitpack64-write.o: bitpack64-write.c
@am__fastdepCC_TRUE@	$(CC) $(DEFS) $(DEFAULT_INCLUDES) $(INCLUDES) $(AM_CPPFLAGS) $(CPPFLAGS) $(gmapindex_CFLAGS) $(CFLAGS) -MT gmapindex-bitpack64-write.o -MD -MP -MF $(DEPDIR)/gmapindex-bitpack64-write.Tpo -c -o gmapindex-bitpack64-write.o `test -f 'bitpack64-write.c' || echo '$(srcdir)/'`bitpack64-write.c
@am__fastdepCC_TRUE@	$(am__mv) $(DEPDIR)/gmapindex-bitpack64-write.Tpo $(DEPDIR)/gmapindex-bitpack64-write.Po
@AMDEP_TRUE@@am__fastdepCC_FALSE@	source='bitpack64-write.c' object='gmapindex-bitpack64-write.o' libtool=no @AMDEPBACKSLASH@
@AMDEP_TRUE@@am__fastdepCC_FALSE@	DEPDIR=$(DEPDIR) $(CCDEPMODE) $(depcomp) @AMDEPBACKSLASH@
@am__fastdepCC_FALSE@	$(CC) $(DEFS) $(DEFAULT_INCLUDES) $(INCLUDES) $(AM_CPPFLAGS) $(CPPFLAGS) $(gmapindex_CFLAGS) $(CFLAGS) -c -o gmapindex-bitpack64-write.o `test -f 'bitpack64-write.c' || echo '$(srcdir)/'`bitpack64-write.c

gmapindex-bitpack64-write.obj: bitpack64-write.c
@am__fastdepCC_TRUE@	$(CC) $(DEFS) $(DEFAULT_INCLUDES) $(INCLUDES) $(AM_CPPFLAGS) $(CPPFLAGS) $(gmapindex_CFLAGS) $(CFLAGS) -MT gmapindex-bitpack64-write.obj -MD -MP -MF $(DEPDIR)/gmapindex-bitpack64-write.Tpo -c -o gmapindex-bitpack64-write.obj `if test -f 'bitpack64-write.c'; then $(CYGPATH_W) 'bitpack64-write.c'; else $(CYGPATH_W) '$(srcdir)/bitpack64-write.c'; fi`
@am__fastdepCC_TRUE@	$(am__mv) $(DEPDIR)/gmapindex-bitpack64-write.Tpo $(DEPDIR)/gmapindex-bitpack64-write.Po
@AMDEP_TRUE@@am__fastdepCC_FALSE@	source='bitpack64-write.c' object='gmapindex-bitpack64-write.obj' libtool=no @AMDEPBACKSLASH@
@AMDEP_TRUE@@am__fastdepCC_FALSE@	DEPDIR=$(DEPDIR) $(CCDEPMODE) $(depcomp) @AMDEPBACKSLASH@
@am__fastdepCC_FALSE@	$(CC) $(DEFS) $(DEFAULT_INCLUDES) $(INCLUDES) $(AM_CPPFLAGS) $(CPPFLAGS) $(gmapindex_CFLAGS) $(CFLAGS) -c -o gmapindex-bitpack64-write.obj `if test -f 'bitpack64-write.c'; then $(CYGPATH_W) 'bitpack64-write.c'; else $(CYGPATH_W) '$(srcdir)/bitpack64-write.c'; fi`

gmapindex-indexdb-write.o: indexdb-write.c
@am__fastdepCC_TRUE@	$(CC) $(DEFS) $(DEFAULT_INCLUDES) $(INCLUDES) $(AM_CPPFLAGS) $(CPPFLAGS) $(gmapindex_CFLAGS) $(CFLAGS) -MT gmapindex-indexdb-write.o -MD -MP -MF $(DEPDIR)/gmapindex-indexdb-write.Tpo -c -o gmapindex-indexdb-write.o `test -f 'indexdb-write.c' || echo '$(srcdir)/'`indexdb-write.c
@am__fastdepCC_TRUE@	$(am__mv) $(DEPDIR)/gmapindex-indexdb-write.Tpo $(DEPDIR)/gmapindex-indexdb-write.Po
@AMDEP_TRUE@@am__fastdepCC_FALSE@	source='indexdb-write.c' object='gmapindex-indexdb-write.o' libtool=no @AMDEPBACKSLASH@
@AMDEP_TRUE@@am__fastdepCC_FALSE@	DEPDIR=$(DEPDIR) $(CCDEPMODE) $(depcomp) @AMDEPBACKSLASH@
@am__fastdepCC_FALSE@	$(CC) $(DEFS) $(DEFAULT_INCLUDES) $(INCLUDES) $(AM_CPPFLAGS) $(CPPFLAGS) $(gmapindex_CFLAGS) $(CFLAGS) -c -o gmapindex-indexdb-write.o `test -f 'indexdb-write.c' || echo '$(srcdir)/'`indexdb-write.c

gmapindex-indexdb-write.obj: indexdb-write.c
@am__fastdepCC_TRUE@	$(CC) $(DEFS) $(DEFAULT_INCLUDES) $(INCLUDES) $(AM_CPPFLAGS) $(CPPFLAGS) $(gmapindex_CFLAGS) $(CFLAGS) -MT gmapindex-indexdb-write.obj -MD -MP -MF $(DEPDIR)/gmapindex-indexdb-write.Tpo -c -o gmapindex-indexdb-write.obj `if test -f 'indexdb-write.c'; then $(CYGPATH_W) 'indexdb-write.c'; else $(CYGPATH_W) '$(srcdir)/indexdb-write.c'; fi`
@am__fastdepCC_TRUE@	$(am__mv) $(DEPDIR)/gmapindex-indexdb-write.Tpo $(DEPDIR)/gmapindex-indexdb-write.Po
@AMDEP_TRUE@@am__fastdepCC_FALSE@	source='indexdb-write.c' object='gmapindex-indexdb-write.obj' libtool=no @AMDEPBACKSLASH@
@AMDEP_TRUE@@am__fastdepCC_FALSE@	DEPDIR=$(DEPDIR) $(CCDEPMODE) $(depcomp) @AMDEPBACKSLASH@
@am__fastdepCC_FALSE@	$(CC) $(DEFS) $(DEFAULT_INCLUDES) $(INCLUDES) $(AM_CPPFLAGS) $(CPPFLAGS) $(gmapindex_CFLAGS) $(CFLAGS) -c -o gmapindex-indexdb-write.obj `if test -f 'indexdb-write.c'; then $(CYGPATH_W) 'indexdb-write.c'; else $(CYGPATH_W) '$(srcdir)/indexdb-write.c'; fi`

gmapindex-table.o: table.c
@am__fastdepCC_TRUE@	$(CC) $(DEFS) $(DEFAULT_INCLUDES) $(INCLUDES) $(AM_CPPFLAGS) $(CPPFLAGS) $(gmapindex_CFLAGS) $(CFLAGS) -MT gmapindex-table.o -MD -MP -MF $(DEPDIR)/gmapindex-table.Tpo -c -o gmapindex-table.o `test -f 'table.c' || echo '$(srcdir)/'`table.c
@am__fastdepCC_TRUE@	$(am__mv) $(DEPDIR)/gmapindex-table.Tpo $(DEPDIR)/gmapindex-table.Po
@AMDEP_TRUE@@am__fastdepCC_FALSE@	source='table.c' object='gmapindex-table.o' libtool=no @AMDEPBACKSLASH@
@AMDEP_TRUE@@am__fastdepCC_FALSE@	DEPDIR=$(DEPDIR) $(CCDEPMODE) $(depcomp) @AMDEPBACKSLASH@
@am__fastdepCC_FALSE@	$(CC) $(DEFS) $(DEFAULT_INCLUDES) $(INCLUDES) $(AM_CPPFLAGS) $(CPPFLAGS) $(gmapindex_CFLAGS) $(CFLAGS) -c -o gmapindex-table.o `test -f 'table.c' || echo '$(srcdir)/'`table.c

gmapindex-table.obj: table.c
@am__fastdepCC_TRUE@	$(CC) $(DEFS) $(DEFAULT_INCLUDES) $(INCLUDES) $(AM_CPPFLAGS) $(CPPFLAGS) $(gmapindex_CFLAGS) $(CFLAGS) -MT gmapindex-table.obj -MD -MP -MF $(DEPDIR)/gmapindex-table.Tpo -c -o gmapindex-table.obj `if test -f 'table.c'; then $(CYGPATH_W) 'table.c'; else $(CYGPATH_W) '$(srcdir)/table.c'; fi`
@am__fastdepCC_TRUE@	$(am__mv) $(DEPDIR)/gmapindex-table.Tpo $(DEPDIR)/gmapindex-table.Po
@AMDEP_TRUE@@am__fastdepCC_FALSE@	source='table.c' object='gmapindex-table.obj' libtool=no @AMDEPBACKSLASH@
@AMDEP_TRUE@@am__fastdepCC_FALSE@	DEPDIR=$(DEPDIR) $(CCDEPMODE) $(depcomp) @AMDEPBACKSLASH@
@am__fastdepCC_FALSE@	$(CC) $(DEFS) $(DEFAULT_INCLUDES) $(INCLUDES) $(AM_CPPFLAGS) $(CPPFLAGS) $(gmapindex_CFLAGS) $(CFLAGS) -c -o gmapindex-table.obj `if test -f 'table.c'; then $(CYGPATH_W) 'table.c'; else $(CYGPATH_W) '$(srcdir)/table.c'; fi`

gmapindex-tableuint.o: tableuint.c
@am__fastdepCC_TRUE@	$(CC) $(DEFS) $(DEFAULT_INCLUDES) $(INCLUDES) $(AM_CPPFLAGS) $(CPPFLAGS) $(gmapindex_CFLAGS) $(CFLAGS) -MT gmapindex-tableuint.o -MD -MP -MF $(DEPDIR)/gmapindex-tableuint.Tpo -c -o gmapindex-tableuint.o `test -f 'tableuint.c' || echo '$(srcdir)/'`tableuint.c
@am__fastdepCC_TRUE@	$(am__mv) $(DEPDIR)/gmapindex-tableuint.Tpo $(DEPDIR)/gmapindex-tableuint.Po
@AMDEP_TRUE@@am__fastdepCC_FALSE@	source='tableuint.c' object='gmapindex-tableuint.o' libtool=no @AMDEPBACKSLASH@
@AMDEP_TRUE@@am__fastdepCC_FALSE@	DEPDIR=$(DEPDIR) $(CCDEPMODE) $(depcomp) @AMDEPBACKSLASH@
@am__fastdepCC_FALSE@	$(CC) $(DEFS) $(DEFAULT_INCLUDES) $(INCLUDES) $(AM_CPPFLAGS) $(CPPFLAGS) $(gmapindex_CFLAGS) $(CFLAGS) -c -o gmapindex-tableuint.o `test -f 'tableuint.c' || echo '$(srcdir)/'`tableuint.c

gmapindex-tableuint.obj: tableuint.c
@am__fastdepCC_TRUE@	$(CC) $(DEFS) $(DEFAULT_INCLUDES) $(INCLUDES) $(AM_CPPFLAGS) $(CPPFLAGS) $(gmapindex_CFLAGS) $(CFLAGS) -MT gmapindex-tableuint.obj -MD -MP -MF $(DEPDIR)/gmapindex-tableuint.Tpo -c -o gmapindex-tableuint.obj `if test -f 'tableuint.c'; then $(CYGPATH_W) 'tableuint.c'; else $(CYGPATH_W) '$(srcdir)/tableuint.c'; fi`
@am__fastdepCC_TRUE@	$(am__mv) $(DEPDIR)/gmapindex-tableuint.Tpo $(DEPDIR)/gmapindex-tableuint.Po
@AMDEP_TRUE@@am__fastdepCC_FALSE@	source='tableuint.c' object='gmapindex-tableuint.obj' libtool=no @AMDEPBACKSLASH@
@AMDEP_TRUE@@am__fastdepCC_FALSE@	DEPDIR=$(DEPDIR) $(CCDEPMODE) $(depcomp) @AMDEPBACKSLASH@
@am__fastdepCC_FALSE@	$(CC) $(DEFS) $(DEFAULT_INCLUDES) $(INCLUDES) $(AM_CPPFLAGS) $(CPPFLAGS) $(gmapindex_CFLAGS) $(CFLAGS) -c -o gmapindex-tableuint.obj `if test -f 'tableuint.c'; then $(CYGPATH_W) 'tableuint.c'; else $(CYGPATH_W) '$(srcdir)/tableuint.c'; fi`

gmapindex-tableuint8.o: tableuint8.c
@am__fastdepCC_TRUE@	$(CC) $(DEFS) $(DEFAULT_INCLUDES) $(INCLUDES) $(AM_CPPFLAGS) $(CPPFLAGS) $(gmapindex_CFLAGS) $(CFLAGS) -MT gmapindex-tableuint8.o -MD -MP -MF $(DEPDIR)/gmapindex-tableuint8.Tpo -c -o gmapindex-tableuint8.o `test -f 'tableuint8.c' || echo '$(srcdir)/'`tableuint8.c
@am__fastdepCC_TRUE@	$(am__mv) $(DEPDIR)/gmapindex-tableuint8.Tpo $(DEPDIR)/gmapindex-tableuint8.Po
@AMDEP_TRUE@@am__fastdepCC_FALSE@	source='tableuint8.c' object='gmapindex-tableuint8.o' libtool=no @AMDEPBACKSLASH@
@AMDEP_TRUE@@am__fastdepCC_FALSE@	DEPDIR=$(DEPDIR) $(CCDEPMODE) $(depcomp) @AMDEPBACKSLASH@
@am__fastdepCC_FALSE@	$(CC) $(DEFS) $(DEFAULT_INCLUDES) $(INCLUDES) $(AM_CPPFLAGS) $(CPPFLAGS) $(gmapindex_CFLAGS) $(CFLAGS) -c -o gmapindex-tableuint8.o `test -f 'tableuint8.c' || echo '$(srcdir)/'`tableuint8.c

gmapindex-tableuint8.obj: tableuint8.c
@am__fastdepCC_TRUE@	$(CC) $(DEFS) $(DEFAULT_INCLUDES) $(INCLUDES) $(AM_CPPFLAGS) $(CPPFLAGS) $(gmapindex_CFLAGS) $(CFLAGS) -MT gmapindex-tableuint8.obj -MD -MP -MF $(DEPDIR)/gmapindex-tableuint8.Tpo -c -o gmapindex-tableuint8.obj `if test -f 'tableuint8.c'; then $(CYGPATH_W) 'tableuint8.c'; else $(CYGPATH_W) '$(srcdir)/tableuint8.c'; fi`
@am__fastdepCC_TRUE@	$(am__mv) $(DEPDIR)/gmapindex-tableuint8.Tpo $(DEPDIR)/gmapindex-tableuint8.Po
@AMDEP_TRUE@@am__fastdepCC_FALSE@	source='tableuint8.c' object='gmapindex-tableuint8.obj' libtool=no @AMDEPBACKSLASH@
@AMDEP_TRUE@@am__fastdepCC_FALSE@	DEPDIR=$(DEPDIR) $(CCDEPMODE) $(depcomp) @AMDEPBACKSLASH@
@am__fastdepCC_FALSE@	$(CC) $(DEFS) $(DEFAULT_INCLUDES) $(INCLUDES) $(AM_CPPFLAGS) $(CPPFLAGS) $(gmapindex_CFLAGS) $(CFLAGS) -c -o gmapindex-tableuint8.obj `if test -f 'tableuint8.c'; then $(CYGPATH_W) 'tableuint8.c'; else $(CYGPATH_W) '$(srcdir)/tableuint8.c'; fi`

gmapindex-chrom.o: chrom.c
@am__fastdepCC_TRUE@	$(CC) $(DEFS) $(DEFAULT_INCLUDES) $(INCLUDES) $(AM_CPPFLAGS) $(CPPFLAGS) $(gmapindex_CFLAGS) $(CFLAGS) -MT gmapindex-chrom.o -MD -MP -MF $(DEPDIR)/gmapindex-chrom.Tpo -c -o gmapindex-chrom.o `test -f 'chrom.c' || echo '$(srcdir)/'`chrom.c
@am__fastdepCC_TRUE@	$(am__mv) $(DEPDIR)/gmapindex-chrom.Tpo $(DEPDIR)/gmapindex-chrom.Po
@AMDEP_TRUE@@am__fastdepCC_FALSE@	source='chrom.c' object='gmapindex-chrom.o' libtool=no @AMDEPBACKSLASH@
@AMDEP_TRUE@@am__fastdepCC_FALSE@	DEPDIR=$(DEPDIR) $(CCDEPMODE) $(depcomp) @AMDEPBACKSLASH@
@am__fastdepCC_FALSE@	$(CC) $(DEFS) $(DEFAULT_INCLUDES) $(INCLUDES) $(AM_CPPFLAGS) $(CPPFLAGS) $(gmapindex_CFLAGS) $(CFLAGS) -c -o gmapindex-chrom.o `test -f 'chrom.c' || echo '$(srcdir)/'`chrom.c

gmapindex-chrom.obj: chrom.c
@am__fastdepCC_TRUE@	$(CC) $(DEFS) $(DEFAULT_INCLUDES) $(INCLUDES) $(AM_CPPFLAGS) $(CPPFLAGS) $(gmapindex_CFLAGS) $(CFLAGS) -MT gmapindex-chrom.obj -MD -MP -MF $(DEPDIR)/gmapindex-chrom.Tpo -c -o gmapindex-chrom.obj `if test -f 'chrom.c'; then $(CYGPATH_W) 'chrom.c'; else $(CYGPATH_W) '$(srcdir)/chrom.c'; fi`
@am__fastdepCC_TRUE@	$(am__mv) $(DEPDIR)/gmapindex-chrom.Tpo $(DEPDIR)/gmapindex-chrom.Po
@AMDEP_TRUE@@am__fastdepCC_FALSE@	source='chrom.c' object='gmapindex-chrom.obj' libtool=no @AMDEPBACKSLASH@
@AMDEP_TRUE@@am__fastdepCC_FALSE@	DEPDIR=$(DEPDIR) $(CCDEPMODE) $(depcomp) @AMDEPBACKSLASH@
@am__fastdepCC_FALSE@	$(CC) $(DEFS) $(DEFAULT_INCLUDES) $(INCLUDES) $(AM_CPPFLAGS) $(CPPFLAGS) $(gmapindex_CFLAGS) $(CFLAGS) -c -o gmapindex-chrom.obj `if test -f 'chrom.c'; then $(CYGPATH_W) 'chrom.c'; else $(CYGPATH_W) '$(srcdir)/chrom.c'; fi`

gmapindex-segmentpos.o: segmentpos.c
@am__fastdepCC_TRUE@	$(CC) $(DEFS) $(DEFAULT_INCLUDES) $(INCLUDES) $(AM_CPPFLAGS) $(CPPFLAGS) $(gmapindex_CFLAGS) $(CFLAGS) -MT gmapindex-segmentpos.o -MD -MP -MF $(DEPDIR)/gmapindex-segmentpos.Tpo -c -o gmapindex-segmentpos.o `test -f 'segmentpos.c' || echo '$(srcdir)/'`segmentpos.c
@am__fastdepCC_TRUE@	$(am__mv) $(DEPDIR)/gmapindex-segmentpos.Tpo $(DEPDIR)/gmapindex-segmentpos.Po
@AMDEP_TRUE@@am__fastdepCC_FALSE@	source='segmentpos.c' object='gmapindex-segmentpos.o' libtool=no @AMDEPBACKSLASH@
@AMDEP_TRUE@@am__fastdepCC_FALSE@	DEPDIR=$(DEPDIR) $(CCDEPMODE) $(depcomp) @AMDEPBACKSLASH@
@am__fastdepCC_FALSE@	$(CC) $(DEFS) $(DEFAULT_INCLUDES) $(INCLUDES) $(AM_CPPFLAGS) $(CPPFLAGS) $(gmapindex_CFLAGS) $(CFLAGS) -c -o gmapindex-segmentpos.o `test -f 'segmentpos.c' || echo '$(srcdir)/'`segmentpos.c

gmapindex-segmentpos.obj: segmentpos.c
@am__fastdepCC_TRUE@	$(CC) $(DEFS) $(DEFAULT_INCLUDES) $(INCLUDES) $(AM_CPPFLAGS) $(CPPFLAGS) $(gmapindex_CFLAGS) $(CFLAGS) -MT gmapindex-segmentpos.obj -MD -MP -MF $(DEPDIR)/gmapindex-segmentpos.Tpo -c -o gmapindex-segmentpos.obj `if test -f 'segmentpos.c'; then $(CYGPATH_W) 'segmentpos.c'; else $(CYGPATH_W) '$(srcdir)/segmentpos.c'; fi`
@am__fastdepCC_TRUE@	$(am__mv) $(DEPDIR)/gmapindex-segmentpos.Tpo $(DEPDIR)/gmapindex-segmentpos.Po
@AMDEP_TRUE@@am__fastdepCC_FALSE@	source='segmentpos.c' object='gmapindex-segmentpos.obj' libtool=no @AMDEPBACKSLASH@
@AMDEP_TRUE@@am__fastdepCC_FALSE@	DEPDIR=$(DEPDIR) $(CCDEPMODE) $(depcomp) @AMDEPBACKSLASH@
@am__fastdepCC_FALSE@	$(CC) $(DEFS) $(DEFAULT_INCLUDES) $(INCLUDES) $(AM_CPPFLAGS) $(CPPFLAGS) $(gmapindex_CFLAGS) $(CFLAGS) -c -o gmapindex-segmentpos.obj `if test -f 'segmentpos.c'; then $(CYGPATH_W) 'segmentpos.c'; else $(CYGPATH_W) '$(srcdir)/segmentpos.c'; fi`

gmapindex-saca-k.o: saca-k.c
@am__fastdepCC_TRUE@	$(CC) $(DEFS) $(DEFAULT_INCLUDES) $(INCLUDES) $(AM_CPPFLAGS) $(CPPFLAGS) $(gmapindex_CFLAGS) $(CFLAGS) -MT gmapindex-saca-k.o -MD -MP -MF $(DEPDIR)/gmapindex-saca-k.Tpo -c -o gmapindex-saca-k.o `test -f 'saca-k.c' || echo '$(srcdir)/'`saca-k.c
@am__fastdepCC_TRUE@	$(am__mv) $(DEPDIR)/gmapindex-saca-k.Tpo $(DEPDIR)/gmapindex-saca-k.Po
@AMDEP_TRUE@@am__fastdepCC_FALSE@	source='saca-k.c' object='gmapindex-saca-k.o' libtool=no @AMDEPBACKSLASH@
@AMDEP_TRUE@@am__fastdepCC_FALSE@	DEPDIR=$(DEPDIR) $(CCDEPMODE) $(depcomp) @AMDEPBACKSLASH@
@am__fastdepCC_FALSE@	$(CC) $(DEFS) $(DEFAULT_INCLUDES) $(INCLUDES) $(AM_CPPFLAGS) $(CPPFLAGS) $(gmapindex_CFLAGS) $(CFLAGS) -c -o gmapindex-saca-k.o `test -f 'saca-k.c' || echo '$(srcdir)/'`saca-k.c

gmapindex-saca-k.obj: saca-k.c
@am__fastdepCC_TRUE@	$(CC) $(DEFS) $(DEFAULT_INCLUDES) $(INCLUDES) $(AM_CPPFLAGS) $(CPPFLAGS) $(gmapindex_CFLAGS) $(CFLAGS) -MT gmapindex-saca-k.obj -MD -MP -MF $(DEPDIR)/gmapindex-saca-k.Tpo -c -o gmapindex-saca-k.obj `if test -f 'saca-k.c'; then $(CYGPATH_W) 'saca-k.c'; else $(CYGPATH_W) '$(srcdir)/saca-k.c'; fi`
@am__fastdepCC_TRUE@	$(am__mv) $(DEPDIR)/gmapindex-saca-k.Tpo $(DEPDIR)/gmapindex-saca-k.Po
@AMDEP_TRUE@@am__fastdepCC_FALSE@	source='saca-k.c' object='gmapindex-saca-k.obj' libtool=no @AMDEPBACKSLASH@
@AMDEP_TRUE@@am__fastdepCC_FALSE@	DEPDIR=$(DEPDIR) $(CCDEPMODE) $(depcomp) @AMDEPBACKSLASH@
@am__fastdepCC_FALSE@	$(CC) $(DEFS) $(DEFAULT_INCLUDES) $(INCLUDES) $(AM_CPPFLAGS) $(CPPFLAGS) $(gmapindex_CFLAGS) $(CFLAGS) -c -o gmapindex-saca-k.obj `if test -f 'saca-k.c'; then $(CYGPATH_W) 'saca-k.c'; else $(CYGPATH_W) '$(srcdir)/saca-k.c'; fi`

gmapindex-sarray-write.o: sarray-write.c
@am__fastdepCC_TRUE@	$(CC) $(DEFS) $(DEFAULT_INCLUDES) $(INCLUDES) $(AM_CPPFLAGS) $(CPPFLAGS) $(gmapindex_CFLAGS) $(CFLAGS) -MT gmapindex-sarray-write.o -MD -MP -MF $(DEPDIR)/gmapindex-sarray-write.Tpo -c -o gmapindex-sarray-write.o `test -f 'sarray-write.c' || echo '$(srcdir)/'`sarray-write.c
@am__fastdepCC_TRUE@	$(am__mv) $(DEPDIR)/gmapindex-sarray-write.Tpo $(DEPDIR)/gmapindex-sarray-write.Po
@AMDEP_TRUE@@am__fastdepCC_FALSE@	source='sarray-write.c' object='gmapindex-sarray-write.o' libtool=no @AMDEPBACKSLASH@
@AMDEP_TRUE@@am__fastdepCC_FALSE@	DEPDIR=$(DEPDIR) $(CCDEPMODE) $(depcomp) @AMDEPBACKSLASH@
@am__fastdepCC_FALSE@	$(CC) $(DEFS) $(DEFAULT_INCLUDES) $(INCLUDES) $(AM_CPPFLAGS) $(CPPFLAGS) $(gmapindex_CFLAGS) $(CFLAGS) -c -o gmapindex-sarray-write.o `test -f 'sarray-write.c' || echo '$(srcdir)/'`sarray-write.c

gmapindex-sarray-write.obj: sarray-write.c
@am__fastdepCC_TRUE@	$(CC) $(DEFS) $(DEFAULT_INCLUDES) $(INCLUDES) $(AM_CPPFLAGS) $(CPPFLAGS) $(gmapindex_CFLAGS) $(CFLAGS) -MT gmapindex-sarray-write.obj -MD -MP -MF $(DEPDIR)/gmapindex-sarray-write.Tpo -c -o gmapindex-sarray-write.obj `if test -f 'sarray-write.c'; then $(CYGPATH_W) 'sarray-write.c'; else $(CYGPATH_W) '$(srcdir)/sarray-write.c'; fi`
@am__fastdepCC_TRUE@	$(am__mv) $(DEPDIR)/gmapindex-sarray-write.Tpo $(DEPDIR)/gmapindex-sarray-write.Po
@AMDEP_TRUE@@am__fastdepCC_FALSE@	source='sarray-write.c' object='gmapindex-sarray-write.obj' libtool=no @AMDEPBACKSLASH@
@AMDEP_TRUE@@am__fastdepCC_FALSE@	DEPDIR=$(DEPDIR) $(CCDEPMODE) $(depcomp) @AMDEPBACKSLASH@
@am__fastdepCC_FALSE@	$(CC) $(DEFS) $(DEFAULT_INCLUDES) $(INCLUDES) $(AM_CPPFLAGS) $(CPPFLAGS) $(gmapindex_CFLAGS) $(CFLAGS) -c -o gmapindex-sarray-write.obj `if test -f 'sarray-write.c'; then $(CYGPATH_W) 'sarray-write.c'; else $(CYGPATH_W) '$(srcdir)/sarray-write.c'; fi`

gmapindex-gmapindex.o: gmapindex.c
@am__fastdepCC_TRUE@	$(CC) $(DEFS) $(DEFAULT_INCLUDES) $(INCLUDES) $(AM_CPPFLAGS) $(CPPFLAGS) $(gmapindex_CFLAGS) $(CFLAGS) -MT gmapindex-gmapindex.o -MD -MP -MF $(DEPDIR)/gmapindex-gmapindex.Tpo -c -o gmapindex-gmapindex.o `test -f 'gmapindex.c' || echo '$(srcdir)/'`gmapindex.c
@am__fastdepCC_TRUE@	$(am__mv) $(DEPDIR)/gmapindex-gmapindex.Tpo $(DEPDIR)/gmapindex-gmapindex.Po
@AMDEP_TRUE@@am__fastdepCC_FALSE@	source='gmapindex.c' object='gmapindex-gmapindex.o' libtool=no @AMDEPBACKSLASH@
@AMDEP_TRUE@@am__fastdepCC_FALSE@	DEPDIR=$(DEPDIR) $(CCDEPMODE) $(depcomp) @AMDEPBACKSLASH@
@am__fastdepCC_FALSE@	$(CC) $(DEFS) $(DEFAULT_INCLUDES) $(INCLUDES) $(AM_CPPFLAGS) $(CPPFLAGS) $(gmapindex_CFLAGS) $(CFLAGS) -c -o gmapindex-gmapindex.o `test -f 'gmapindex.c' || echo '$(srcdir)/'`gmapindex.c

gmapindex-gmapindex.obj: gmapindex.c
@am__fastdepCC_TRUE@	$(CC) $(DEFS) $(DEFAULT_INCLUDES) $(INCLUDES) $(AM_CPPFLAGS) $(CPPFLAGS) $(gmapindex_CFLAGS) $(CFLAGS) -MT gmapindex-gmapindex.obj -MD -MP -MF $(DEPDIR)/gmapindex-gmapindex.Tpo -c -o gmapindex-gmapindex.obj `if test -f 'gmapindex.c'; then $(CYGPATH_W) 'gmapindex.c'; else $(CYGPATH_W) '$(srcdir)/gmapindex.c'; fi`
@am__fastdepCC_TRUE@	$(am__mv) $(DEPDIR)/gmapindex-gmapindex.Tpo $(DEPDIR)/gmapindex-gmapindex.Po
@AMDEP_TRUE@@am__fastdepCC_FALSE@	source='gmapindex.c' object='gmapindex-gmapindex.obj' libtool=no @AMDEPBACKSLASH@
@AMDEP_TRUE@@am__fastdepCC_FALSE@	DEPDIR=$(DEPDIR) $(CCDEPMODE) $(depcomp) @AMDEPBACKSLASH@
@am__fastdepCC_FALSE@	$(CC) $(DEFS) $(DEFAULT_INCLUDES) $(INCLUDES) $(AM_CPPFLAGS) $(CPPFLAGS) $(gmapindex_CFLAGS) $(CFLAGS) -c -o gmapindex-gmapindex.obj `if test -f 'gmapindex.c'; then $(CYGPATH_W) 'gmapindex.c'; else $(CYGPATH_W) '$(srcdir)/gmapindex.c'; fi`

mostlyclean-libtool:
	-rm -f *.lo

clean-libtool:
	-rm -rf .libs _libs

ID: $(HEADERS) $(SOURCES) $(LISP) $(TAGS_FILES)
	list='$(SOURCES) $(HEADERS) $(LISP) $(TAGS_FILES)'; \
	unique=`for i in $$list; do \
	    if test -f "$$i"; then echo $$i; else echo $(srcdir)/$$i; fi; \
	  done | \
	  $(AWK) '{ files[$$0] = 1; nonempty = 1; } \
	      END { if (nonempty) { for (i in files) print i; }; }'`; \
	mkid -fID $$unique
tags: TAGS

TAGS:  $(HEADERS) $(SOURCES) config.h.in $(TAGS_DEPENDENCIES) \
		$(TAGS_FILES) $(LISP)
	set x; \
	here=`pwd`; \
	list='$(SOURCES) $(HEADERS) config.h.in $(LISP) $(TAGS_FILES)'; \
	unique=`for i in $$list; do \
	    if test -f "$$i"; then echo $$i; else echo $(srcdir)/$$i; fi; \
	  done | \
	  $(AWK) '{ files[$$0] = 1; nonempty = 1; } \
	      END { if (nonempty) { for (i in files) print i; }; }'`; \
	shift; \
	if test -z "$(ETAGS_ARGS)$$*$$unique"; then :; else \
	  test -n "$$unique" || unique=$$empty_fix; \
	  if test $$# -gt 0; then \
	    $(ETAGS) $(ETAGSFLAGS) $(AM_ETAGSFLAGS) $(ETAGS_ARGS) \
	      "$$@" $$unique; \
	  else \
	    $(ETAGS) $(ETAGSFLAGS) $(AM_ETAGSFLAGS) $(ETAGS_ARGS) \
	      $$unique; \
	  fi; \
	fi
ctags: CTAGS
CTAGS:  $(HEADERS) $(SOURCES) config.h.in $(TAGS_DEPENDENCIES) \
		$(TAGS_FILES) $(LISP)
	list='$(SOURCES) $(HEADERS) config.h.in $(LISP) $(TAGS_FILES)'; \
	unique=`for i in $$list; do \
	    if test -f "$$i"; then echo $$i; else echo $(srcdir)/$$i; fi; \
	  done | \
	  $(AWK) '{ files[$$0] = 1; nonempty = 1; } \
	      END { if (nonempty) { for (i in files) print i; }; }'`; \
	test -z "$(CTAGS_ARGS)$$unique" \
	  || $(CTAGS) $(CTAGSFLAGS) $(AM_CTAGSFLAGS) $(CTAGS_ARGS) \
	     $$unique

GTAGS:
	here=`$(am__cd) $(top_builddir) && pwd` \
	  && $(am__cd) $(top_srcdir) \
	  && gtags -i $(GTAGS_ARGS) "$$here"

distclean-tags:
	-rm -f TAGS ID GTAGS GRTAGS GSYMS GPATH tags

distdir: $(DISTFILES)
	@srcdirstrip=`echo "$(srcdir)" | sed 's/[].[^$$\\*]/\\\\&/g'`; \
	topsrcdirstrip=`echo "$(top_srcdir)" | sed 's/[].[^$$\\*]/\\\\&/g'`; \
	list='$(DISTFILES)'; \
	  dist_files=`for file in $$list; do echo $$file; done | \
	  sed -e "s|^$$srcdirstrip/||;t" \
	      -e "s|^$$topsrcdirstrip/|$(top_builddir)/|;t"`; \
	case $$dist_files in \
	  */*) $(MKDIR_P) `echo "$$dist_files" | \
			   sed '/\//!d;s|^|$(distdir)/|;s,/[^/]*$$,,' | \
			   sort -u` ;; \
	esac; \
	for file in $$dist_files; do \
	  if test -f $$file || test -d $$file; then d=.; else d=$(srcdir); fi; \
	  if test -d $$d/$$file; then \
	    dir=`echo "/$$file" | sed -e 's,/[^/]*$$,,'`; \
	    if test -d "$(distdir)/$$file"; then \
	      find "$(distdir)/$$file" -type d ! -perm -700 -exec chmod u+rwx {} \;; \
	    fi; \
	    if test -d $(srcdir)/$$file && test $$d != $(srcdir); then \
	      cp -fpR $(srcdir)/$$file "$(distdir)$$dir" || exit 1; \
	      find "$(distdir)/$$file" -type d ! -perm -700 -exec chmod u+rwx {} \;; \
	    fi; \
	    cp -fpR $$d/$$file "$(distdir)$$dir" || exit 1; \
	  else \
	    test -f "$(distdir)/$$file" \
	    || cp -p $$d/$$file "$(distdir)/$$file" \
	    || exit 1; \
	  fi; \
	done
check-am: all-am
check: check-am
all-am: Makefile $(PROGRAMS) config.h
installdirs:
	for dir in "$(DESTDIR)$(bindir)"; do \
	  test -z "$$dir" || $(MKDIR_P) "$$dir"; \
	done
install: install-am
install-exec: install-exec-am
install-data: install-data-am
uninstall: uninstall-am

install-am: all-am
	@$(MAKE) $(AM_MAKEFLAGS) install-exec-am install-data-am

installcheck: installcheck-am
install-strip:
	$(MAKE) $(AM_MAKEFLAGS) INSTALL_PROGRAM="$(INSTALL_STRIP_PROGRAM)" \
	  install_sh_PROGRAM="$(INSTALL_STRIP_PROGRAM)" INSTALL_STRIP_FLAG=-s \
	  `test -z '$(STRIP)' || \
	    echo "INSTALL_PROGRAM_ENV=STRIPPROG='$(STRIP)'"` install
mostlyclean-generic:

clean-generic:
	-test -z "$(CLEANFILES)" || rm -f $(CLEANFILES)

distclean-generic:
	-test -z "$(CONFIG_CLEAN_FILES)" || rm -f $(CONFIG_CLEAN_FILES)
	-test . = "$(srcdir)" || test -z "$(CONFIG_CLEAN_VPATH_FILES)" || rm -f $(CONFIG_CLEAN_VPATH_FILES)

maintainer-clean-generic:
	@echo "This command is intended for maintainers to use"
	@echo "it deletes files that may require special tools to rebuild."
clean: clean-am

clean-am: clean-binPROGRAMS clean-generic clean-libtool mostlyclean-am

distclean: distclean-am
	-rm -rf ./$(DEPDIR)
	-rm -f Makefile
distclean-am: clean-am distclean-compile distclean-generic \
	distclean-hdr distclean-tags

dvi: dvi-am

dvi-am:

html: html-am

html-am:

info: info-am

info-am:

install-data-am:

install-dvi: install-dvi-am

install-dvi-am:

install-exec-am: install-binPROGRAMS

install-html: install-html-am

install-html-am:

install-info: install-info-am

install-info-am:

install-man:

install-pdf: install-pdf-am

install-pdf-am:

install-ps: install-ps-am

install-ps-am:

installcheck-am:

maintainer-clean: maintainer-clean-am
	-rm -rf ./$(DEPDIR)
	-rm -f Makefile
maintainer-clean-am: distclean-am maintainer-clean-generic

mostlyclean: mostlyclean-am

mostlyclean-am: mostlyclean-compile mostlyclean-generic \
	mostlyclean-libtool

pdf: pdf-am

pdf-am:

ps: ps-am

ps-am:

uninstall-am: uninstall-binPROGRAMS

.MAKE: all install-am install-strip

.PHONY: CTAGS GTAGS all all-am check check-am clean clean-binPROGRAMS \
	clean-generic clean-libtool ctags distclean distclean-compile \
	distclean-generic distclean-hdr distclean-libtool \
	distclean-tags distdir dvi dvi-am html html-am info info-am \
	install install-am install-binPROGRAMS install-data \
	install-data-am install-dvi install-dvi-am install-exec \
	install-exec-am install-html install-html-am install-info \
	install-info-am install-man install-pdf install-pdf-am \
	install-ps install-ps-am install-strip installcheck \
	installcheck-am installdirs maintainer-clean \
	maintainer-clean-generic mostlyclean mostlyclean-compile \
	mostlyclean-generic mostlyclean-libtool pdf pdf-am ps ps-am \
	tags uninstall uninstall-am uninstall-binPROGRAMS


# Tell versions [3.59,3.63) of GNU make to not export all variables.
# Otherwise a system limit (for SysV at least) may be exceeded.
.NOEXPORT:
