# Supplementary material for: Bitpacking techniques for indexing genomes: I. Hash tables
Source: Algorithms Mol Biol. 2016 Apr 18;11:5. doi: 10.1186/s13015-016-0069-5 (PMC4835851; doi:10.1186/s13015-016-0069-5)
Supplement: Supplementary file 2 — 10.1007/s13015-016-0069-5 Source code for constructing benchmarks. Source code in an archive format, using tar and bzip2, for users to generate their own benchmarks for any genomic text in FASTA format. This is the same package as provided in our companion paper on bitpacking for enhanced suffix arrays. [file 13015_2016_69_MOESM2_ESM.bz2 › genomic-benchmark-build-2016-02-26/src/intlist.h]

/* $Id: intlist.h 64017 2012-05-14 22:35:15Z twu $ */
#ifndef INTLIST_INCLUDED
#define INTLIST_INCLUDED
#include "bool.h"

#define T Intlist_T
typedef struct T *T;

extern T 
Intlist_push (T list, int x);
extern T
Intlist_insert_second (T list, int x);
extern T 
Intlist_pop (T list, int *x);
extern void
Intlist_delete (T prev, T this);
extern int 
Intlist_head (T list);
extern T 
Intlist_next (T list);
extern void 
Intlist_head_set (T list, int x);
extern void 
Intlist_free (T *list);
extern T 
Intlist_reverse (T list);
extern int 
Intlist_length (T list);
extern int
Intlist_max (T list);
extern bool
Intlist_exists_p (T list, int x);
extern int *
Intlist_to_array (int *n, T list);
extern char *
Intlist_to_char_array (int *n, T list);
extern T 
Intlist_copy (T list);
extern T 
Intlist_append (T list, T tail);
extern int 
Intlist_last_value (T this);
extern int 
Intlist_index (T this, int index);
extern T
Intlist_from_string (char *string);
extern char *
Intlist_to_string (T this);
extern int *
Intlist_array_ascending_by_key (int *n, T this, T key);
extern int *
Intlist_array_dual_ascending_by_key (int *n, int **keyarray, T this, T key);
extern T
Intlist_list_ascending_by_key (T this, T key);
extern T
Intlist_list_descending_by_key (T this, T key);
extern T
Intlist_sort_ascending (T this);
extern bool
Intlist_equal (T x, T y);

#undef T
#endif
