# Supplementary material for: Bitpacking techniques for indexing genomes: I. Hash tables
Source: Algorithms Mol Biol. 2016 Apr 18;11:5. doi: 10.1186/s13015-016-0069-5 (PMC4835851; doi:10.1186/s13015-016-0069-5)
Supplement: Supplementary file 2 — 10.1007/s13015-016-0069-5 Source code for constructing benchmarks. Source code in an archive format, using tar and bzip2, for users to generate their own benchmarks for any genomic text in FASTA format. This is the same package as provided in our companion paper on bitpacking for enhanced suffix arrays. [file 13015_2016_69_MOESM2_ESM.bz2 › genomic-benchmark-build-2016-02-26/src/mem.c]

static char rcsid[] = "$Id: mem.c 82065 2012-12-19 21:35:44Z twu $";
#ifdef HAVE_CONFIG_H
#include <config.h>
#endif

#include "mem.h"
#include <stdio.h>
#include <stdlib.h>
#include "assert.h"
#include "except.h"
#include "bool.h"

#ifdef HAVE_PTHREAD
#include <pthread.h>
#endif

/* Prints out memory usage */
/* #define DEBUG 1 */
#ifdef DEBUG
#define debug(x) x
#else
#define debug(x)
#endif


/* #define TRAP 1 */
#ifdef TRAP
static void *trap_contents;
static void **trap_location;
static int startp = 0;

void
Mem_trap_start (void **location, const char *file, int line) {
  if (startp == 0) {
    trap_location = location;
    trap_contents = * (void **) location;
    startp = 1;
    printf("Initial value at location %p is %p from %s:%d\n",
	   trap_location,trap_contents,file,line);
    fflush(stdout);
  }
  return;
}

void
Mem_trap_check (const char *file, int line) {
  if (startp > 0 && *trap_location != trap_contents) {
      printf("Value changed at location %p.  Old value was %p.  New value is %p.  Observed during check at %s:%d\n",
	     trap_location,trap_contents,*trap_location,file,line);
      fflush(stdout);
      trap_contents = * (void **) trap_location;
  }
  return;
}
#endif


#ifdef MEMUSAGE

#ifdef HAVE_PTHREAD
static pthread_mutex_t memusage_mutex = PTHREAD_MUTEX_INITIALIZER;
static pthread_key_t key_memusage; /* Memory that is used by a thread within a query */
static pthread_key_t key_max_memusage;
static pthread_key_t key_memusage_keep; /* Memory that is kept by a thread between queries  */
static pthread_key_t key_threadname;
#else
static char *threadname = "program";
#endif

static long int memusage = 0;
static long int max_memusage = 0;
static long int memusage_in = 0; /* Memory from inbuffer to threads */
static long int memusage_out = 0; /* Memory from threads to outbuffer */

void
Mem_usage_init () {
#ifdef HAVE_PTHREAD
  pthread_key_create(&key_memusage,NULL);
  pthread_key_create(&key_max_memusage,NULL);
  pthread_key_create(&key_memusage_keep,NULL);
  pthread_key_create(&key_threadname,NULL);
  pthread_setspecific(key_memusage,(void *) 0);
  pthread_setspecific(key_max_memusage,(void *) 0);
#else
  memusage = 0;
  max_memusage = 0;
#endif

  memusage_in = 0;
  memusage_out = 0;
  return;
}


void
Mem_usage_set_threadname (const char *threadname) {
#ifdef HAVE_PTHREAD
  pthread_setspecific(key_threadname,(void *) threadname);
#endif
  return;
}

void
Mem_usage_reset (long int x) {
#ifdef HAVE_PTHREAD
  char *threadname;
  long int memusage;

  threadname = (char *) pthread_getspecific(key_threadname);
  memusage = (long int) pthread_getspecific(key_memusage);
  debug(printf("%ld %s: Reset memusage to %ld\n",memusage,threadname,x));
  pthread_setspecific(key_max_memusage,(void *) x);
#else
  debug(printf("%ld: Reset memusage to %ld\n",memusage,x));
  memusage = x;
#endif
}

void
Mem_usage_reset_max () {
#ifdef HAVE_PTHREAD
  char *threadname;
  long int max_memusage;

  threadname = (char *) pthread_getspecific(key_threadname);
  max_memusage = (long int) pthread_getspecific(key_max_memusage);
  pthread_setspecific(key_max_memusage,(void *) 0);
#else
  max_memusage = 0;
#endif
}

void
Mem_usage_add (long int x) {
#ifdef HAVE_PTHREAD
  char *threadname;
  long int memusage;

  threadname = (char *) pthread_getspecific(key_threadname);
  memusage = (long int) pthread_getspecific(key_memusage);
  debug(printf("%ld %s: ",memusage,threadname));
  memusage += x;
  pthread_setspecific(key_memusage,(void *) x);
  debug(printf("Reset memusage to %ld\n",memusage));
#else
  debug(printf("%ld: ",memusage));
  memusage += x;
  debug(printf("Reset memusage to %ld\n",memusage));
#endif
}

long int
Mem_usage_report () {
#ifdef HAVE_PTHREAD
  return (long int) pthread_getspecific(key_memusage);
#else
  return memusage;
#endif
}

long int
Mem_max_usage_report () {
#ifdef HAVE_PTHREAD
  return (long int) pthread_getspecific(key_max_memusage);
#else
  return max_memusage;
#endif
}

long int
Mem_usage_in_report () {
  return memusage_in;
}

long int
Mem_usage_out_report () {
  return memusage_out;
}


#define hash(p, t) (((unsigned long)(p)>>3) & (sizeof (t)/sizeof ((t)[0])-1))
struct descriptor {
  struct descriptor *link;
  const void *ptr;
  long size;
};
static struct descriptor *htab[2048000];

/* Also removes element from linked list */
static struct descriptor *
find (const void *ptr) {
  struct descriptor *bp, **pp;

  pp = &(htab[hash(ptr, htab)]);
  while (*pp && (*pp)->ptr != ptr) {
    pp = &(*pp)->link;
  }
  if (*pp) {
    bp = *pp;
    *pp = bp->link;
    return bp;
  } else {
    return NULL;
  }
}
#endif


const Except_T Mem_Leak = { "Memory Leak" };
const Except_T Mem_Failed = { "Allocation Failed" };


void *
Mem_alloc (size_t nbytes, const char *file, int line) {
  void *ptr;
#ifdef MEMUSAGE
  static struct descriptor *bp;
  unsigned h;

#ifdef HAVE_PTHREAD
  pthread_mutex_lock(&memusage_mutex);
  long int memusage, max_memusage;
  char *threadname;
#endif
#endif

  assert(nbytes > 0);
  ptr = malloc(nbytes);

#ifdef MEMUSAGE
#ifdef HAVE_PTHREAD
  threadname = (char *) pthread_getspecific(key_threadname);
  memusage = (long int) pthread_getspecific(key_memusage);
  memusage += nbytes;
  pthread_setspecific(key_memusage,(void *) memusage);

  max_memusage = (long int) pthread_getspecific(key_max_memusage);
  if (memusage > max_memusage) {
    pthread_setspecific(key_max_memusage,(void *) memusage);
  }
#else
  memusage += nbytes;
  if (memusage > max_memusage) {
    max_memusage = memusage;
  }
#endif
  h = hash(ptr,htab);
  bp = malloc(sizeof(*bp));
  bp->link = htab[h];
  bp->ptr = ptr;
  bp->size = nbytes;
  htab[h] = bp;
#endif

#ifdef MEMUSAGE
  debug(printf("%ld %s: Allocating %p to %p -- Malloc of %lu bytes requested from %s:%d\n",
	       memusage,threadname,ptr,(char *) ptr + nbytes-1,nbytes,file,line));
#else
  debug(printf("Allocating %p to %p -- Malloc of %lu bytes requested from %s:%d\n",
	       ptr,(char *) ptr + nbytes-1,nbytes,file,line));
#endif


#ifdef TRAP
  if (ptr == trap_location) {
    printf("Trap: Alloc of location %p by %s:%d\n",ptr,file,line);
  }
  if (startp > 0 && *trap_location != trap_contents) {
      printf("Value changed at location %p.  Old value was %p.  New value is %p.  Observed during malloc at %s:%d\n",
	     trap_location,trap_contents,*trap_location,file,line);
      fflush(stdout);
      trap_contents = * (void **) trap_location;
  }
#endif

  if (ptr == NULL) {
    fprintf(stderr,"Failed attempt to alloc %lu bytes\n",nbytes);
    if (file == NULL) {
      RAISE(Mem_Failed);
    } else {
      Except_raise(&Mem_Failed, file, line);
    }
  }

#ifdef MEMUSAGE
#ifdef HAVE_PTHREAD
  pthread_mutex_unlock(&memusage_mutex);
#endif
#endif

  return ptr;
}

void *
Mem_alloc_keep (size_t nbytes, const char *file, int line) {
  void *ptr;
#ifdef MEMUSAGE
  static struct descriptor *bp;
  unsigned h;

#ifdef HAVE_PTHREAD
  pthread_mutex_lock(&memusage_mutex);
  long int memusage_keep;
  char *threadname;
#endif
#endif

  assert(nbytes > 0);
  ptr = malloc(nbytes);

#ifdef MEMUSAGE
#ifdef HAVE_PTHREAD
  threadname = (char *) pthread_getspecific(key_threadname);
  memusage_keep = (long int) pthread_getspecific(key_memusage_keep);
  memusage_keep += nbytes;
  pthread_setspecific(key_memusage_keep,(void *) memusage_keep);
#else
  memusage_keep += nbytes;
#endif
  h = hash(ptr,htab);
  bp = malloc(sizeof(*bp));
  bp->link = htab[h];
  bp->ptr = ptr;
  bp->size = nbytes;
  htab[h] = bp;
#endif

#ifdef MEMUSAGE
  debug(printf("%ld %s-keep: Allocating %p to %p -- Malloc of %lu bytes requested from %s:%d\n",
	       memusage_keep,threadname,ptr,(char *) ptr + nbytes-1,nbytes,file,line));
#else
  debug(printf("Allocating %p to %p -- Malloc of %lu bytes requested from %s:%d\n",
	       ptr,(char *) ptr + nbytes-1,nbytes,file,line));
#endif


#ifdef TRAP
  if (ptr == trap_location) {
    printf("Trap: Alloc of location %p by %s:%d\n",ptr,file,line);
  }
  if (startp > 0 && *trap_location != trap_contents) {
      printf("Value changed at location %p.  Old value was %p.  New value is %p.  Observed during malloc at %s:%d\n",
	     trap_location,trap_contents,*trap_location,file,line);
      fflush(stdout);
      trap_contents = * (void **) trap_location;
  }
#endif

  if (ptr == NULL) {
    fprintf(stderr,"Failed attempt to alloc %lu bytes\n",nbytes);
    if (file == NULL) {
      RAISE(Mem_Failed);
    } else {
      Except_raise(&Mem_Failed, file, line);
    }
  }

#ifdef MEMUSAGE
#ifdef HAVE_PTHREAD
  pthread_mutex_unlock(&memusage_mutex);
#endif
#endif

  return ptr;
}

void *
Mem_alloc_in (size_t nbytes, const char *file, int line) {
  void *ptr;
#ifdef MEMUSAGE
  static struct descriptor *bp;
  unsigned h;

#ifdef HAVE_PTHREAD
  pthread_mutex_lock(&memusage_mutex);
#endif
#endif

  assert(nbytes > 0);
  ptr = malloc(nbytes);

#ifdef MEMUSAGE
  memusage_in += nbytes;
  h = hash(ptr,htab);
  bp = malloc(sizeof(*bp));
  bp->link = htab[h];
  bp->ptr = ptr;
  bp->size = nbytes;
  htab[h] = bp;
#endif

#ifdef MEMUSAGE
  debug(printf("%ld IN: Allocating %p to %p -- Malloc of %lu bytes requested from %s:%d\n",
	       memusage_in,ptr,(char *) ptr + nbytes-1,nbytes,file,line));
#else
  debug(printf("Allocating %p to %p -- Malloc of %lu bytes requested from %s:%d\n",
	       ptr,(char *) ptr + nbytes-1,nbytes,file,line));
#endif


#ifdef TRAP
  if (ptr == trap_location) {
    printf("Trap: Alloc of location %p by %s:%d\n",ptr,file,line);
  }
  if (startp > 0 && *trap_location != trap_contents) {
      printf("Value changed at location %p.  Old value was %p.  New value is %p.  Observed during malloc at %s:%d\n",
	     trap_location,trap_contents,*trap_location,file,line);
      fflush(stdout);
      trap_contents = * (void **) trap_location;
  }
#endif

  if (ptr == NULL) {
    fprintf(stderr,"Failed attempt to alloc %lu bytes\n",nbytes);
    if (file == NULL) {
      RAISE(Mem_Failed);
    } else {
      Except_raise(&Mem_Failed, file, line);
    }
  }

#ifdef MEMUSAGE
#ifdef HAVE_PTHREAD
  pthread_mutex_unlock(&memusage_mutex);
#endif
#endif

  return ptr;
}

void *
Mem_alloc_out (size_t nbytes, const char *file, int line) {
  void *ptr;
#ifdef MEMUSAGE
  static struct descriptor *bp;
  unsigned h;

#ifdef HAVE_PTHREAD
  pthread_mutex_lock(&memusage_mutex);
#endif
#endif

  assert(nbytes > 0);
  ptr = malloc(nbytes);

#ifdef MEMUSAGE
  memusage_out += nbytes;
  h = hash(ptr,htab);
  bp = malloc(sizeof(*bp));
  bp->link = htab[h];
  bp->ptr = ptr;
  bp->size = nbytes;
  htab[h] = bp;
#endif

#ifdef MEMUSAGE
  debug(printf("%ld OUT: Allocating %p to %p -- Malloc of %lu bytes requested from %s:%d\n",
	       memusage_out,ptr,(char *) ptr + nbytes-1,nbytes,file,line));
#else
  debug(printf("Allocating %p to %p -- Malloc of %lu bytes requested from %s:%d\n",
	       ptr,(char *) ptr + nbytes-1,nbytes,file,line));
#endif


#ifdef TRAP
  if (ptr == trap_location) {
    printf("Trap: Alloc of location %p by %s:%d\n",ptr,file,line);
  }
  if (startp > 0 && *trap_location != trap_contents) {
      printf("Value changed at location %p.  Old value was %p.  New value is %p.  Observed during malloc at %s:%d\n",
	     trap_location,trap_contents,*trap_location,file,line);
      fflush(stdout);
      trap_contents = * (void **) trap_location;
  }
#endif

  if (ptr == NULL) {
    fprintf(stderr,"Failed attempt to alloc %lu bytes\n",nbytes);
    if (file == NULL) {
      RAISE(Mem_Failed);
    } else {
      Except_raise(&Mem_Failed, file, line);
    }
  }

#ifdef MEMUSAGE
#ifdef HAVE_PTHREAD
  pthread_mutex_unlock(&memusage_mutex);
#endif
#endif

  return ptr;
}

void *
Mem_alloc_no_exception (size_t nbytes, const char *file, int line) {
  void *ptr;
  assert(nbytes > 0);
  ptr = malloc(nbytes);
  return ptr;
}

void *
Mem_calloc (size_t count, size_t nbytes, const char *file, int line) {
  void *ptr;
#ifdef MEMUSAGE
  static struct descriptor *bp;
  unsigned h;

#ifdef HAVE_PTHREAD
  pthread_mutex_lock(&memusage_mutex);
  long int memusage, max_memusage;
  char *threadname;
#endif
#endif

  if (count <= 0) {
    fprintf(stderr,"Failed attempt to calloc %lu x %lu bytes\n",count,nbytes);
    if (file == NULL) {
      RAISE(Mem_Failed);
    } else {
      Except_raise(&Mem_Failed, file, line);
    }
  }
  assert(nbytes > 0);

  ptr = calloc(count,nbytes);

#ifdef TRAP
  if (ptr == trap_location) {
    printf("Trap: Calloc of location %p by %s:%d\n",ptr,file,line);
  }

  if (startp > 0 && *trap_location != trap_contents) {
      printf("Value changed at location %p.  Old value is %p.  New value is %p.  Observed during calloc at %s:%d\n",
	     trap_location,trap_contents,*trap_location,file,line);
      fflush(stdout);
      trap_contents = * (void **) trap_location;
  }
#endif

#ifdef MEMUSAGE
#ifdef HAVE_PTHREAD
  threadname = (char *) pthread_getspecific(key_threadname);
  memusage = (long int) pthread_getspecific(key_memusage);
  memusage += count*nbytes;
  pthread_setspecific(key_memusage,(void *) memusage);

  max_memusage = (long int) pthread_getspecific(key_max_memusage);
  if (memusage > max_memusage) {
    pthread_setspecific(key_max_memusage,(void *) memusage);
  }
#else
  memusage += count*nbytes;
  if (memusage > max_memusage) {
    max_memusage = memusage;
  }
#endif
  h = hash(ptr,htab);
  bp = malloc(sizeof(*bp));
  bp->link = htab[h];
  bp->ptr = ptr;
  bp->size = count*nbytes;
  htab[h] = bp;
#endif

#ifdef MEMUSAGE
  debug(printf("%ld %s: Allocating %p to %p -- Calloc of %lu x %lu = %lu bytes requested from %s:%d\n",
	       memusage,threadname,ptr,(char *) ptr + count*nbytes-1,count,nbytes,count*nbytes,file,line));
#else
  debug(printf("Allocating %p to %p -- Calloc of %lu x %lu = %lu bytes requested from %s:%d\n",
	       ptr,(char *) ptr + count*nbytes-1,count,nbytes,count*nbytes,file,line));
#endif

  if (ptr == NULL) {
    fprintf(stderr,"Failed attempt to calloc %lu x %lu bytes\n",count,nbytes);
    if (file == NULL) {
      RAISE(Mem_Failed);
    } else {
      Except_raise(&Mem_Failed, file, line);
    }
  }

#ifdef MEMUSAGE
#ifdef HAVE_PTHREAD
  pthread_mutex_unlock(&memusage_mutex);
#endif
#endif

  return ptr;
}


void *
Mem_calloc_keep (size_t count, size_t nbytes, const char *file, int line) {
  void *ptr;
#ifdef MEMUSAGE
  static struct descriptor *bp;
  unsigned h;

#ifdef HAVE_PTHREAD
  pthread_mutex_lock(&memusage_mutex);
  long int memusage_keep;
  char *threadname;
#endif
#endif

  if (count <= 0) {
    fprintf(stderr,"Failed attempt to calloc %lu x %lu bytes\n",count,nbytes);
    if (file == NULL) {
      RAISE(Mem_Failed);
    } else {
      Except_raise(&Mem_Failed, file, line);
    }
  }
  assert(nbytes > 0);

  ptr = calloc(count,nbytes);

#ifdef TRAP
  if (ptr == trap_location) {
    printf("Trap: Calloc of location %p by %s:%d\n",ptr,file,line);
  }

  if (startp > 0 && *trap_location != trap_contents) {
      printf("Value changed at location %p.  Old value is %p.  New value is %p.  Observed during calloc at %s:%d\n",
	     trap_location,trap_contents,*trap_location,file,line);
      fflush(stdout);
      trap_contents = * (void **) trap_location;
  }
#endif

#ifdef MEMUSAGE
#ifdef HAVE_PTHREAD
  threadname = (char *) pthread_getspecific(key_threadname);
  memusage_keep = (long int) pthread_getspecific(key_memusage_keep);
  memusage_keep += count*nbytes;
  pthread_setspecific(key_memusage_keep,(void *) memusage_keep);
#else
  memusage_keep += count*nbytes;
#endif
  h = hash(ptr,htab);
  bp = malloc(sizeof(*bp));
  bp->link = htab[h];
  bp->ptr = ptr;
  bp->size = count*nbytes;
  htab[h] = bp;
#endif

#ifdef MEMUSAGE
  debug(printf("%ld %s-keep: Allocating %p to %p -- Calloc of %lu x %lu = %lu bytes requested from %s:%d\n",
	       memusage_keep,threadname,ptr,(char *) ptr + count*nbytes-1,count,nbytes,count*nbytes,file,line));
#else
  debug(printf("Allocating %p to %p -- Calloc of %lu x %lu = %lu bytes requested from %s:%d\n",
	       ptr,(char *) ptr + count*nbytes-1,count,nbytes,count*nbytes,file,line));
#endif

  if (ptr == NULL) {
    fprintf(stderr,"Failed attempt to calloc %lu x %lu bytes\n",count,nbytes);
    if (file == NULL) {
      RAISE(Mem_Failed);
    } else {
      Except_raise(&Mem_Failed, file, line);
    }
  }

#ifdef MEMUSAGE
#ifdef HAVE_PTHREAD
  pthread_mutex_unlock(&memusage_mutex);
#endif
#endif

  return ptr;
}


void *
Mem_calloc_in (size_t count, size_t nbytes, const char *file, int line) {
  void *ptr;
#ifdef MEMUSAGE
  static struct descriptor *bp;
  unsigned h;

#ifdef HAVE_PTHREAD
  pthread_mutex_lock(&memusage_mutex);
#endif
#endif

  if (count <= 0) {
    fprintf(stderr,"Failed attempt to calloc %lu x %lu bytes\n",count,nbytes);
    if (file == NULL) {
      RAISE(Mem_Failed);
    } else {
      Except_raise(&Mem_Failed, file, line);
    }
  }
  assert(nbytes > 0);

  ptr = calloc(count,nbytes);

#ifdef TRAP
  if (ptr == trap_location) {
    printf("Trap: Calloc of location %p by %s:%d\n",ptr,file,line);
  }

  if (startp > 0 && *trap_location != trap_contents) {
      printf("Value changed at location %p.  Old value is %p.  New value is %p.  Observed during calloc at %s:%d\n",
	     trap_location,trap_contents,*trap_location,file,line);
      fflush(stdout);
      trap_contents = * (void **) trap_location;
  }
#endif

#ifdef MEMUSAGE
  memusage_in += count*nbytes;
  h = hash(ptr,htab);
  bp = malloc(sizeof(*bp));
  bp->link = htab[h];
  bp->ptr = ptr;
  bp->size = count*nbytes;
  htab[h] = bp;
#endif

#ifdef MEMUSAGE
  debug(printf("%ld IN: Allocating %p to %p -- Calloc of %lu x %lu = %lu bytes requested from %s:%d\n",
	       memusage_in,ptr,(char *) ptr + count*nbytes-1,count,nbytes,count*nbytes,file,line));
#else
  debug(printf("Allocating %p to %p -- Calloc of %lu x %lu = %lu bytes requested from %s:%d\n",
	       ptr,(char *) ptr + count*nbytes-1,count,nbytes,count*nbytes,file,line));
#endif

  if (ptr == NULL) {
    fprintf(stderr,"Failed attempt to calloc %lu x %lu bytes\n",count,nbytes);
    if (file == NULL) {
      RAISE(Mem_Failed);
    } else {
      Except_raise(&Mem_Failed, file, line);
    }
  }

#ifdef MEMUSAGE
#ifdef HAVE_PTHREAD
  pthread_mutex_unlock(&memusage_mutex);
#endif
#endif

  return ptr;
}

void *
Mem_calloc_out (size_t count, size_t nbytes, const char *file, int line) {
  void *ptr;
#ifdef MEMUSAGE
  static struct descriptor *bp;
  unsigned h;

#ifdef HAVE_PTHREAD
  pthread_mutex_lock(&memusage_mutex);
#endif
#endif

  if (count <= 0) {
    fprintf(stderr,"Failed attempt to calloc %lu x %lu bytes\n",count,nbytes);
    if (file == NULL) {
      RAISE(Mem_Failed);
    } else {
      Except_raise(&Mem_Failed, file, line);
    }
  }
  assert(nbytes > 0);

  ptr = calloc(count,nbytes);

#ifdef TRAP
  if (ptr == trap_location) {
    printf("Trap: Calloc of location %p by %s:%d\n",ptr,file,line);
  }

  if (startp > 0 && *trap_location != trap_contents) {
      printf("Value changed at location %p.  Old value is %p.  New value is %p.  Observed during calloc at %s:%d\n",
	     trap_location,trap_contents,*trap_location,file,line);
      fflush(stdout);
      trap_contents = * (void **) trap_location;
  }
#endif

#ifdef MEMUSAGE
  memusage_out += count*nbytes;
  h = hash(ptr,htab);
  bp = malloc(sizeof(*bp));
  bp->link = htab[h];
  bp->ptr = ptr;
  bp->size = count*nbytes;
  htab[h] = bp;
#endif

#ifdef MEMUSAGE
  debug(printf("%ld OUT: Allocating %p to %p -- Calloc of %lu x %lu = %lu bytes requested from %s:%d\n",
	       memusage_out,ptr,(char *) ptr + count*nbytes-1,count,nbytes,count*nbytes,file,line));
#else
  debug(printf("Allocating %p to %p -- Calloc of %lu x %lu = %lu bytes requested from %s:%d\n",
	       ptr,(char *) ptr + count*nbytes-1,count,nbytes,count*nbytes,file,line));
#endif

  if (ptr == NULL) {
    fprintf(stderr,"Failed attempt to calloc %lu x %lu bytes\n",count,nbytes);
    if (file == NULL) {
      RAISE(Mem_Failed);
    } else {
      Except_raise(&Mem_Failed, file, line);
    }
  }

#ifdef MEMUSAGE
#ifdef HAVE_PTHREAD
  pthread_mutex_unlock(&memusage_mutex);
#endif
#endif

  return ptr;
}

void *
Mem_calloc_no_exception (size_t count, size_t nbytes, const char *file, int line) {
  void *ptr;
#ifdef MEMUSAGE
  static struct descriptor *bp;
  unsigned h;

#ifdef HAVE_PTHREAD
  pthread_mutex_lock(&memusage_mutex);
  long int memusage;
  char *threadname;
#endif
#endif

  if (count <= 0) {
    fprintf(stderr,"Failed attempt to allocate %lu x %lu bytes\n",count,nbytes);
    if (file == NULL) {
      RAISE(Mem_Failed);
    } else {
      Except_raise(&Mem_Failed, file, line);
    }
  }
  assert(nbytes > 0);

  ptr = calloc(count, nbytes);

#ifdef MEMUSAGE
#ifdef HAVE_PTHREAD
  threadname = (char *) pthread_getspecific(key_threadname);
  memusage = (long int) pthread_getspecific(key_memusage);
  memusage += count*nbytes;
  pthread_setspecific(key_memusage,(void *) memusage);
#else
  memusage += count*nbytes;
#endif
  h = hash(ptr,htab);
  bp = malloc(sizeof(*bp));
  bp->link = htab[h];
  bp->ptr = ptr;
  bp->size = count*nbytes;
  htab[h] = bp;
#endif

#ifdef MEMUSAGE
#ifdef HAVE_PTHREAD
  pthread_mutex_unlock(&memusage_mutex);
#endif
#endif

  return ptr;
}

void 
Mem_free (void *ptr, const char *file, int line) {
#ifdef MEMUSAGE
  struct descriptor *bp;
  size_t nbytes;

#ifdef HAVE_PTHREAD
  pthread_mutex_lock(&memusage_mutex);
  long int memusage;
  char *threadname;
#endif
#endif

#ifdef TRAP
  if (ptr == trap_location) {
    printf("Trap: Location %p freed at %s:%d\n",ptr,file,line);
  }
#endif

  if (ptr) {
#ifdef MEMUSAGE
    if ((bp = find(ptr)) == NULL) {
      Except_raise(&Mem_Failed, file, line);
    } else {
      nbytes = bp->size;
#ifdef HAVE_PTHREAD
      threadname = (char *) pthread_getspecific(key_threadname);
      memusage = (long int) pthread_getspecific(key_memusage);
      memusage -= nbytes;
      pthread_setspecific(key_memusage,(void *) memusage);
#else
      memusage -= nbytes;
#endif
      free(bp);
    }
#endif

#ifdef MEMUSAGE
    debug(printf("%ld %s: Freeing %p at %s:%d (%ld bytes)\n",
		 memusage,threadname,ptr,file,line,nbytes));
#else
    debug(printf("Freeing %p at %s:%d\n",ptr,file,line));
#endif
    free(ptr);
  }

#ifdef TRAP
  if (startp > 0 && *trap_location != trap_contents) {
      printf("Value changed at location %p.  Old value was %p.  New value is %p.  Observed during free at %s:%d\n",
	     trap_location,trap_contents,*trap_location,file,line);
      fflush(stdout);
      trap_contents = * (void **) trap_location;
  }
#endif

#ifdef MEMUSAGE
#ifdef HAVE_PTHREAD
  pthread_mutex_unlock(&memusage_mutex);
#endif
#endif

  return;
}


void 
Mem_free_keep (void *ptr, const char *file, int line) {
#ifdef MEMUSAGE
  struct descriptor *bp;
  size_t nbytes;

#ifdef HAVE_PTHREAD
  pthread_mutex_lock(&memusage_mutex);
  long int memusage_keep;
  char *threadname;
#endif
#endif

#ifdef TRAP
  if (ptr == trap_location) {
    printf("Trap: Location %p freed at %s:%d\n",ptr,file,line);
  }
#endif

  if (ptr) {
#ifdef MEMUSAGE
    if ((bp = find(ptr)) == NULL) {
      Except_raise(&Mem_Failed, file, line);
    } else {
      nbytes = bp->size;
#ifdef HAVE_PTHREAD
      threadname = (char *) pthread_getspecific(key_threadname);
      memusage_keep = (long int) pthread_getspecific(key_memusage_keep);
      memusage_keep -= nbytes;
      pthread_setspecific(key_memusage_keep,(void *) memusage_keep);
#else
      memusage_keep -= nbytes;
#endif
      free(bp);
    }
#endif

#ifdef MEMUSAGE
    debug(printf("%ld %s-keep: Freeing %p at %s:%d (%ld bytes)\n",
		 memusage_keep,threadname,ptr,file,line,nbytes));
#else
    debug(printf("Freeing %p at %s:%d\n",ptr,file,line));
#endif
    free(ptr);
  }

#ifdef TRAP
  if (startp > 0 && *trap_location != trap_contents) {
      printf("Value changed at location %p.  Old value was %p.  New value is %p.  Observed during free at %s:%d\n",
	     trap_location,trap_contents,*trap_location,file,line);
      fflush(stdout);
      trap_contents = * (void **) trap_location;
  }
#endif

#ifdef MEMUSAGE
#ifdef HAVE_PTHREAD
  pthread_mutex_unlock(&memusage_mutex);
#endif
#endif

  return;
}


void 
Mem_free_in (void *ptr, const char *file, int line) {
#ifdef MEMUSAGE
  struct descriptor *bp;
  size_t nbytes;

#ifdef HAVE_PTHREAD
  pthread_mutex_lock(&memusage_mutex);
#endif
#endif

#ifdef TRAP
  if (ptr == trap_location) {
    printf("Trap: Location %p freed at %s:%d\n",ptr,file,line);
  }
#endif

  if (ptr) {
#ifdef MEMUSAGE
    if ((bp = find(ptr)) == NULL) {
      Except_raise(&Mem_Failed, file, line);
    } else {
      nbytes = bp->size;
      memusage_in -= nbytes;
      free(bp);
    }
#endif

#ifdef MEMUSAGE
    debug(printf("%ld IN: Freeing %p at %s:%d (%ld bytes)\n",
		 memusage_in,ptr,file,line,nbytes));
#else
    debug(printf("Freeing %p at %s:%d\n",ptr,file,line));
#endif
    free(ptr);
  }

#ifdef TRAP
  if (startp > 0 && *trap_location != trap_contents) {
      printf("Value changed at location %p.  Old value was %p.  New value is %p.  Observed during free at %s:%d\n",
	     trap_location,trap_contents,*trap_location,file,line);
      fflush(stdout);
      trap_contents = * (void **) trap_location;
  }
#endif

#ifdef MEMUSAGE
#ifdef HAVE_PTHREAD
  pthread_mutex_unlock(&memusage_mutex);
#endif
#endif

  return;
}

void 
Mem_free_out (void *ptr, const char *file, int line) {
#ifdef MEMUSAGE
  struct descriptor *bp;
  size_t nbytes;

#ifdef HAVE_PTHREAD
  pthread_mutex_lock(&memusage_mutex);
#endif
#endif

#ifdef TRAP
  if (ptr == trap_location) {
    printf("Trap: Location %p freed at %s:%d\n",ptr,file,line);
  }
#endif

  if (ptr) {
#ifdef MEMUSAGE
    if ((bp = find(ptr)) == NULL) {
      Except_raise(&Mem_Failed, file, line);
    } else {
      nbytes = bp->size;
      memusage_out -= nbytes;
      free(bp);
    }
#endif

#ifdef MEMUSAGE
    debug(printf("%ld OUT: Freeing %p at %s:%d (%ld bytes)\n",
		 memusage_out,ptr,file,line,nbytes));
#else
    debug(printf("Freeing %p at %s:%d\n",ptr,file,line));
#endif
    free(ptr);
  }

#ifdef TRAP
  if (startp > 0 && *trap_location != trap_contents) {
      printf("Value changed at location %p.  Old value was %p.  New value is %p.  Observed during free at %s:%d\n",
	     trap_location,trap_contents,*trap_location,file,line);
      fflush(stdout);
      trap_contents = * (void **) trap_location;
  }
#endif

#ifdef MEMUSAGE
#ifdef HAVE_PTHREAD
  pthread_mutex_unlock(&memusage_mutex);
#endif
#endif

  return;
}


void *
Mem_resize (void *ptr, size_t nbytes, const char *file, int line) {
  assert(ptr);
  assert(nbytes > 0);
  ptr = realloc(ptr, nbytes);
  if (ptr == NULL) {
    fprintf(stderr,"Failed attempt to realloc %lu bytes\n",nbytes);
    if (file == NULL) {
      RAISE(Mem_Failed);
    } else {
      Except_raise(&Mem_Failed, file, line);
    }
  }
  return ptr;
}
