# Supplementary material for: Bitpacking techniques for indexing genomes: I. Hash tables
Source: Algorithms Mol Biol. 2016 Apr 18;11:5. doi: 10.1186/s13015-016-0069-5 (PMC4835851; doi:10.1186/s13015-016-0069-5)
Supplement: Supplementary file 2 — 10.1007/s13015-016-0069-5 Source code for constructing benchmarks. Source code in an archive format, using tar and bzip2, for users to generate their own benchmarks for any genomic text in FASTA format. This is the same package as provided in our companion paper on bitpacking for enhanced suffix arrays. [file 13015_2016_69_MOESM2_ESM.bz2 › genomic-benchmark-build-2016-02-26/src/gmapindex.c]

static char rcsid[] = "$Id: gmapindex.c 185024 2016-02-26 20:47:56Z twu $";
#ifdef HAVE_CONFIG_H
#include <config.h>
#endif

#include <stdio.h>
#include <stdlib.h>
#ifdef HAVE_UNISTD_H
#include <unistd.h>
#endif
#ifdef HAVE_SYS_TYPES_H
#include <sys/types.h>
#endif
#include <ctype.h>
#include <string.h>
#include <strings.h>		/* For rindex */
#include <sys/mman.h>		/* For munmap */
#include "types.h"
#include "bool.h"
#include "assert.h"
#include "mem.h"
#include "fopen.h"

#include "table.h"
#ifdef HAVE_64_BIT
#include "tableuint8.h"
typedef Tableuint8_T Table_chrpos_T;
#else
#include "tableuint.h"
typedef Tableuint_T Table_chrpos_T;
#endif
#include "chrom.h"
#include "segmentpos.h"
#include "univinterval.h"
#include "iit-write-univ.h"
#include "iit-read-univ.h"
#include "genome.h"
#include "genome_hr.h"
#include "genome-write.h"
#include "indexdb-write.h"
#include "intlist.h"
#include "indexdbdef.h"		/* For compression types */
#include "sarray-write.h"
#include "bitpack64-write.h"
#include "compress-write.h"

#ifdef WORDS_BIGENDIAN
#include "bigendian.h"
#else
#include "littleendian.h"
#endif


#define BUFFERSIZE 8192

#ifdef DEBUG
#define debug(x) x
#else
#define debug(x)
#endif


/* Program variables */
typedef enum {NONE, AUXFILES, GENOME, UNSHUFFLE, TEXT, COUNT, OFFSETS, SUFFIX_ARRAY, LCP, CHILD, CHILD_UNCOMPRESS_BP, CHILD_TEST} Action_T;
static Action_T action = NONE;
static char *sourcedir = ".";
static char *destdir = ".";
static char *fileroot = NULL;
static int compression_types = BITPACK32_DIFFERENTIAL | BITPACK64_DIFFERENTIAL | BITPACK64_SERIAL | GAMMA64_COMPRESSION | GAMMA32_COMPRESSION;
static int compression_type;
static int offsetscomp_basesize = 12;
static int index1part = 15;
static int index1interval = 3;	/* Interval for storing 12-mers */
static int blocksize = 32;

static int sampling_interval = 1; /* For childbp select operation */

static bool genome_lc_p = false;
static bool rawp = false;
static bool writefilep = false;
/* static bool sortchrp = true;	? Sorting now based on order in .coords file */
static int wraplength = 0;
static bool mask_lowercase_p = false;
static int nmessages = 50;

static char *mitochondrial_string = NULL;
static Sorttype_T divsort = CHROM_SORT;
static bool huge_offsets_p = false;


#if 0
/************************************************************************
 *   Reading strain from file
 ************************************************************************/

static char *
read_strain_from_strainfile (char *strainfile) {
  FILE *fp;
  char *refstrain = NULL, Buffer[1024], strain[1024], straintype[1024];

  if (strainfile != NULL) {
    fp = fopen(strainfile,"r");
    if (fp == NULL) {
      fprintf(stderr,"Cannot open strain file %s\n",strainfile);
    } else {
      while (fgets(Buffer,1024,fp) != NULL) {
	if (Buffer[0] == '#') {
	  /* Skip */
	} else if (sscanf(Buffer,"%s %s",strain,straintype) == 2) {
	  if (!strcmp(straintype,"reference") || !strcmp(straintype,"Reference") || 
	      !strcmp(straintype,"REFERENCE")) {
	    if (refstrain != NULL) {
	      fprintf(stderr,"More than one reference strain seen in %s\n",strainfile);
	      exit(9);
	    }
	    refstrain = (char *) CALLOC(strlen(strain)+1,sizeof(char));
	    strcpy(refstrain,strain);
	  }
	}
      }

      fclose(fp);
    }
  }

  if (refstrain != NULL) {
    return refstrain;
  } else {
    refstrain = (char *) CALLOC(strlen("reference")+1,sizeof(char));
    strcpy(refstrain,"reference");
    return refstrain;
  }
}

static char *
read_strain_from_coordsfile (char *coordsfile) {
  FILE *fp;
  char *refstrain = NULL, Buffer[1024], strain[1024], *ptr;

  if (coordsfile != NULL) {
    fp = fopen(coordsfile,"r");
    if (fp == NULL) {
      fprintf(stderr,"Cannot open coords file %s\n",coordsfile);
    } else {
      while (fgets(Buffer,1024,fp) != NULL) {
	if (Buffer[0] == '#') {
	  if ((ptr = strstr(Buffer,"Reference strain:")) != NULL) {
	    if (sscanf(ptr,"Reference strain: %s",strain) == 1) {
	      if (refstrain != NULL) {
		fprintf(stderr,"More than one reference strain seen in %s\n",coordsfile);
		exit(9);
	      }
	      refstrain = (char *) CALLOC(strlen(strain)+1,sizeof(char));
	      strcpy(refstrain,strain);
	    }
	  }
	}	    
      }

      fclose(fp);
    }
  }

  if (refstrain != NULL) {
    return refstrain;
  } else {
    refstrain = (char *) CALLOC(strlen("reference")+1,sizeof(char));
    strcpy(refstrain,"reference");
    return refstrain;
  }
}
#endif


/************************************************************************
 *   Creating aux file
 ************************************************************************/

/* accsegmentpos_table: char *accession -> Segmentpos_T segmentpos
   chrlength_table:     Chrom_T chrom -> Chrpos_T chrlength
*/

static void
chrlength_update (Table_chrpos_T chrlength_table, Chrom_T chrom, Univcoord_T segend) {
  Univcoord_T oldsegend;

#ifdef HAVE_64_BIT
  if ((oldsegend = (Univcoord_T) Tableuint8_get(chrlength_table,chrom)) == 0) {
    /* Initial entry for this chromosome */
    Tableuint8_put(chrlength_table,chrom,segend);

  } else if (segend > oldsegend) {
    /* Revise */
    Tableuint8_put(chrlength_table,chrom,segend);
  }
#else
  if ((oldsegend = (Univcoord_T) Tableuint_get(chrlength_table,chrom)) == 0) {
    /* Initial entry for this chromosome */
    Tableuint_put(chrlength_table,chrom,segend);

  } else if (segend > oldsegend) {
    /* Revise */
    Tableuint_put(chrlength_table,chrom,segend);
  }
#endif

  return;
}

static void
store_accession (Table_T accsegmentpos_table, Table_chrpos_T chrlength_table,
		 char *accession, char *chr_string, Chrpos_T chrpos1, 
		 Chrpos_T chrpos2, bool revcompp, Chrpos_T seglength, 
		 int contigtype, unsigned int universal_coord, bool circularp) {
  Chrom_T chrom;
  Segmentpos_T segmentpos;

  chrom = Chrom_from_string(chr_string,mitochondrial_string,/*order*/universal_coord,circularp);

  segmentpos = Segmentpos_new(chrom,chrpos1,chrpos2,revcompp,seglength,contigtype);
  Table_put(accsegmentpos_table,(void *) accession,(void *) segmentpos);

  /* Update chrlength */
  if (chrpos2 > chrpos1 + seglength) {
    chrlength_update(chrlength_table,chrom,chrpos2);
  } else {
    chrlength_update(chrlength_table,chrom,chrpos1+seglength);
  }

  return;
}


/* We assume that header has already been read.  We need to check each
   new line for a new header */
static Chrpos_T
count_sequence () {
  Chrpos_T seglength = 0U;
  int c;
  char Buffer[BUFFERSIZE], *p;
  bool newline = true;

  while (1) {
    /* Start of new line */
    if (newline == true) {
      if ((c = getc(stdin)) == EOF || c == '>') {
	return seglength;
      } else {
	seglength += 1U;
      }
    }

    if (fgets(Buffer,BUFFERSIZE,stdin) == NULL) {
      return seglength;
    } else {
      if ((p = rindex(Buffer,'\n')) != NULL) {
	*p = '\0';
	newline = true;
      } else {
	newline = false;
      }
      seglength += (Chrpos_T) strlen(Buffer);
    }
  }
}

static void
skip_sequence (Chrpos_T seglength) {
  int c;
  char Buffer[BUFFERSIZE];

  while (seglength > BUFFERSIZE) {
    if (fread(Buffer,sizeof(char),BUFFERSIZE,stdin) < BUFFERSIZE) {
      fprintf(stderr,"End of file reached.  Expecting %u more characters\n",seglength);
      exit(9);
    }
    seglength -= BUFFERSIZE;
  }

  if (seglength > 0U) {
    if (fread(Buffer,sizeof(char),seglength,stdin) < seglength) {
      fprintf(stderr,"End of file reached.  Expecting %u more characters\n",seglength);
      exit(9);
    }
  }

  if ((c = getchar()) != EOF && c != '\n') {
    fprintf(stderr,"Expecting linefeed at end of sequence.  Saw %d (%c) instead\n",c,c);
    exit(9);
  }

  if ((c = getchar()) != EOF && c != '>') {
    fprintf(stderr,"Expecting new FASTA line.  Saw %d (%c) instead\n",c,c);
    exit(9);
  }

  return;
}

static bool
process_sequence_aux (Chrpos_T *seglength, Table_T accsegmentpos_table, Table_chrpos_T chrlength_table,
		      char *fileroot, int ncontigs) {
  char Buffer[BUFFERSIZE], accession_p[BUFFERSIZE], *accession, 
    chrpos_string[BUFFERSIZE], *chr_string, *coords, *ptr, *p;
  Chrpos_T chrpos1, chrpos2, lower, upper;
  Univcoord_T universal_coord = 0U;
  bool revcompp, circularp;
  int nitems;

  /* Store sequence info */
  if (fgets(Buffer,BUFFERSIZE,stdin) == NULL) {
    return false;
  }

  nitems = sscanf(Buffer,"%s %s %lu",accession_p,chrpos_string,&universal_coord);
  if (nitems < 2) {
    fprintf(stderr,"Can't parse line %s\n",Buffer);
    exit(1);
  } else {
    if (ncontigs < nmessages) {
      fprintf(stderr,"Logging contig %s at %s in genome %s\n",accession_p,chrpos_string,fileroot);
    } else if (ncontigs == nmessages) {
      fprintf(stderr,"More than %d contigs.  Will stop printing messages\n",nmessages);
    }

    if (!index(chrpos_string,':')) {
      fprintf(stderr,"Can't parse chromosomal coordinates %s\n",chrpos_string);
      exit(1);
    } else {
      chr_string = strtok(chrpos_string,":");
      coords = strtok(NULL,":");
      if (sscanf(coords,"%u..%u",&chrpos1,&chrpos2) == 2) {
	/* 1:3..5, one-based, inclusive => (2,5), zero-based, boundaries */
	if (chrpos1 <= chrpos2) {
	  chrpos1--;
	  revcompp = false;
	  lower = chrpos1;
	  upper = chrpos2;
	} else {
	  chrpos2--;
	  revcompp = true;
	  lower = chrpos2;
	  upper = chrpos1;
	}
      } else if (sscanf(coords,"%u",&chrpos1) == 1) {
	/* 1:3, one-based, inclusive => (3,3), zero-based, boundaries */
	revcompp = false;
	lower = upper = chrpos1;
      } else {
	fprintf(stderr,"Can't parse chromosomal coordinates %s\n",coords);
	exit(1);
      }
    }

#if 0
    /* No longer supporting strains/types */
    p = Buffer;
    while (*p != '\0' && !isspace((int) *p)) { p++; } /* Skip to first space */
    while (*p != '\0' && isspace((int) *p)) { p++; } /* Skip past first space */
    while (*p != '\0' && !isspace((int) *p)) { p++; } /* Skip to second space */
    while (*p != '\0' && isspace((int) *p)) { p++; } /* Skip past second space */

    if (*p == '\0') {
      contigtype = 0;		/* Empty type string */
    } else {
      if ((ptr = rindex(p,'\n')) != NULL) {
	while (isspace((int) *ptr)) { ptr--; } /* Erase empty space */
	ptr++;
	*ptr = '\0';
      }
      if ((contigtype = Tableuint_get(contigtype_table,(void *) p)) == 0) {
	debug(printf("Storing type %s.\n",p));
	/* Store types as 1-based */
	contigtype = Tableuint_length(contigtype_table) + 1;
	typestring = (char *) CALLOC(strlen(p)+1,sizeof(char));
	strcpy(typestring,p);
	Tableuint_put(contigtype_table,(void *) typestring,contigtype);
	*contigtypelist = List_push(*contigtypelist,typestring);
      }
    }
#endif

    /* Look for circular.  Code modeled after parsing for strain above. */
    p = Buffer;
    while (*p != '\0' && !isspace((int) *p)) { p++; } /* Skip to first space */
    while (*p != '\0' && isspace((int) *p)) { p++; } /* Skip past first space */
    while (*p != '\0' && !isspace((int) *p)) { p++; } /* Skip to second space */
    while (*p != '\0' && isspace((int) *p)) { p++; } /* Skip past second space */
    while (*p != '\0' && !isspace((int) *p)) { p++; } /* Skip to third space */
    while (*p != '\0' && isspace((int) *p)) { p++; } /* Skip past third space */

    circularp = false;
    if (*p == '\0') {
      /* circularp = false; */
    } else {
      if ((ptr = rindex(p,'\n')) != NULL) {
	while (isspace((int) *ptr)) { ptr--; } /* Erase empty space */
	ptr++;
	*ptr = '\0';
      }
      if (!strcmp(p,"circular")) {
	fprintf(stderr,"%s is a circular chromosome\n",chr_string);
	circularp = true;
      } else {
	fprintf(stderr,"%s has an unrecognized tag %s\n",chr_string,p);
      }
    }

    /* The '>' character was already stripped off by the last call to count_sequence() */
    accession = (char *) CALLOC(strlen(accession_p)+1,sizeof(char));
    strcpy(accession,accession_p);
  }

  if (rawp == true) {
    *seglength = upper - lower;
    fprintf(stderr,"Skipping %u characters\n",*seglength);
    skip_sequence(*seglength);
  } else {
    *seglength = count_sequence();
    if (*seglength != upper - lower) {
      fprintf(stderr,"%s has expected sequence length %u-%u=%u but actual length %u\n",
	      accession,upper,lower,upper-lower,*seglength);
    }
  }

  if (nitems < 3) {
    universal_coord = 0U;
  }

  store_accession(accsegmentpos_table,chrlength_table,
		  accession,chr_string,lower,upper,revcompp,
		  *seglength,/*contigtype*/0,universal_coord,circularp);

  return true;
}


/************************************************************************
 *   Creating genome and related files
 ************************************************************************/

/* Modifies chrlength_table to store offsets, rather than chrlengths */
static void
write_chromosome_file (char *genomesubdir, char *fileroot, Table_chrpos_T chrlength_table,
		       bool coord_values_8p) {
  char *divstring, *iitfile, *chr_string, emptystring[1];
  int n, i;
  int typeint;
  Chrom_T *chroms;
  Univcoord_T chroffset = 0;
  Chrpos_T chrlength;
  List_T divlist = NULL;
  List_T intervallist = NULL, chrtypelist = NULL, labellist = NULL, annotlist = NULL, p;
  Table_T intervaltable, labeltable, annottable;
  Univinterval_T interval;

  emptystring[0] = '\0';

  if (divsort == NO_SORT) {
#ifdef HAVE_64_BIT
    chroms = (Chrom_T *) Tableuint8_keys_by_timeindex(chrlength_table,0U);
    n = Tableuint8_length(chrlength_table);
#else
    chroms = (Chrom_T *) Tableuint_keys_by_timeindex(chrlength_table,0U);
    n = Tableuint_length(chrlength_table);
#endif
  } else {
    /* Get chromosomes in order */
#ifdef HAVE_64_BIT
    chroms = (Chrom_T *) Tableuint8_keys(chrlength_table,0U);
    n = Tableuint8_length(chrlength_table);
#else
    chroms = (Chrom_T *) Tableuint_keys(chrlength_table,0U);
    n = Tableuint_length(chrlength_table);
#endif
    switch (divsort) {
    case ALPHA_SORT: qsort(chroms,n,sizeof(Chrom_T),Chrom_compare_alpha); break;
    case NUMERIC_ALPHA_SORT: qsort(chroms,n,sizeof(Chrom_T),Chrom_compare_numeric_alpha); break;
    case CHROM_SORT: qsort(chroms,n,sizeof(Chrom_T),Chrom_compare_chrom); break;
    default: abort();
    }
  }

#if 0
  /* Write chromosome text file and chrsubset file */
  textfile = (char *) CALLOC(strlen(genomesubdir)+strlen("/")+
			     strlen(fileroot)+strlen(".chromosome")+1,sizeof(char));
  sprintf(textfile,"%s/%s.chromosome",genomesubdir,fileroot);
  /* Use binary, not text, so files are Unix-compatible */
  if ((textfp = FOPEN_WRITE_BINARY(textfile)) == NULL) {
    fprintf(stderr,"Can't write to file %s\n",textfile);
    exit(9);
  }
  FREE(textfile);
#endif

#if 0
  chrsubsetfile = (char *) CALLOC(strlen(genomesubdir)+strlen("/")+
				  strlen(fileroot)+strlen(".chrsubset")+1,sizeof(char));
  sprintf(chrsubsetfile,"%s/%s.chrsubset",genomesubdir,fileroot);
  /* Use binary, not text, so files are Unix-compatible */
  if ((chrsubsetfp = FOPEN_WRITE_BINARY(chrsubsetfile)) == NULL) {
    fprintf(stderr,"Can't write to file %s\n",chrsubsetfile);
    exit(9);
  }
  FREE(chrsubsetfile);
  fprintf(chrsubsetfp,">all\n");
  fprintf(chrsubsetfp,"\n");
#endif

  chrtypelist = List_push(chrtypelist,"circular");
  chrtypelist = List_push(chrtypelist,"");
  for (i = 0; i < n; i++) {
#ifdef HAVE_64_BIT
    chrlength = (Univcoord_T) Tableuint8_get(chrlength_table,chroms[i]);
#else
    chrlength = (Univcoord_T) Tableuint_get(chrlength_table,chroms[i]);
#endif
    assert(chroffset <= chroffset+chrlength-1);
    chr_string = Chrom_string(chroms[i]);
    if (i < nmessages) {
      fprintf(stderr,"Chromosome %s has universal coordinates %lu..%lu\n",
	      chr_string,chroffset+1,chroffset+1+chrlength-1);
    } else if (i == nmessages) {
      fprintf(stderr,"More than %d contigs.  Will stop printing messages\n",nmessages);
    }
      
#if 0
    if (n <= 100) {
      fprintf(chrsubsetfp,">%s\n",chr_string);
      fprintf(chrsubsetfp,"+%s\n",chr_string);
    }
#endif

#if 0
    fprintf(textfp,"%s\t%lu..%lu\t%u",
	    chr_string,chroffset+1,chroffset+chrlength,chrlength);
    if (Chrom_circularp(chroms[i]) == true) {
      fprintf(textfp,"\tcircular");
      typeint = 1;
    } else {
      typeint = 0;
    }
    fprintf(textfp,"\n");
#endif

    intervallist = List_push(intervallist,(void *) Univinterval_new(chroffset,chroffset+chrlength-1U,typeint));
    labellist = List_push(labellist,(void *) chr_string);
    annotlist = List_push(annotlist,(void *) emptystring); /* No annotations */
#ifdef HAVE_64_BIT
    Tableuint8_put(chrlength_table,chroms[i],chroffset);
#else
    Tableuint_put(chrlength_table,chroms[i],chroffset);
#endif
    if (Chrom_circularp(chroms[i]) == true) {
      chroffset += chrlength;
      chroffset += chrlength;
    } else {
      chroffset += chrlength;
    }
  }
  FREE(chroms);
  intervallist = List_reverse(intervallist);
  labellist = List_reverse(labellist);

#if 0
  fclose(chrsubsetfp);
  fclose(textfp);
#endif

  /* Write chromosome IIT file */
  divstring = (char *) CALLOC(1,sizeof(char));
  divstring[0] = '\0';
  divlist = List_push(NULL,divstring);

  intervaltable = Table_new(65522,Table_string_compare,Table_string_hash);
  labeltable = Table_new(65522,Table_string_compare,Table_string_hash);
  annottable = Table_new(65522,Table_string_compare,Table_string_hash);

  Table_put(intervaltable,(void *) divstring,intervallist);
  Table_put(labeltable,(void *) divstring,labellist);
  Table_put(annottable,(void *) divstring,annotlist);

  iitfile = (char *) CALLOC(strlen(genomesubdir)+strlen("/")+
			    strlen(fileroot)+strlen(".chromosome.iit")+1,sizeof(char));
  sprintf(iitfile,"%s/%s.chromosome.iit",genomesubdir,fileroot);
  IIT_write_univ(iitfile,divlist,chrtypelist,
		 intervaltable,labeltable,annottable,
		 coord_values_8p,/*label_pointers_8p*/false,/*annot_pointers_8p*/false);
  FREE(iitfile);

  List_free(&divlist);
  FREE(divstring);

  Table_free(&annottable);
  Table_free(&labeltable);
  Table_free(&intervaltable);

  List_free(&annotlist);

  /* Do not free strings in labellist, since they are not allocated */
  List_free(&labellist);

  /* chrtypelist has no dynamically allocated strings */
  List_free(&chrtypelist);

  for (p = intervallist; p != NULL; p = List_next(p)) {
    interval = (Univinterval_T) List_head(p);
    Univinterval_free(&interval);
  }
  List_free(&intervallist);

  return;
}

static Table_T current_accsegmentpos_table;

/* x is really a char ** */
static int
bysegmentpos_compare_alpha (const void *x, const void *y) {
  char *acc1 = * (char **) x;
  char *acc2 = * (char **) y;
  Segmentpos_T a = (Segmentpos_T) Table_get(current_accsegmentpos_table,(void *) acc1);
  Segmentpos_T b = (Segmentpos_T) Table_get(current_accsegmentpos_table,(void *) acc2);

  return Segmentpos_compare_alpha(&a,&b);
}

static int
bysegmentpos_compare (const void *x, const void *y) {
  char *acc1 = * (char **) x;
  char *acc2 = * (char **) y;
  Segmentpos_T a = (Segmentpos_T) Table_get(current_accsegmentpos_table,(void *) acc1);
  Segmentpos_T b = (Segmentpos_T) Table_get(current_accsegmentpos_table,(void *) acc2);

  if (divsort == ALPHA_SORT) {
    return Segmentpos_compare_alpha(&a,&b);
  } else if (divsort == NUMERIC_ALPHA_SORT) {
    return Segmentpos_compare_numeric_alpha(&a,&b);
  } else if (divsort == CHROM_SORT) {
    return Segmentpos_compare_chrom(&a,&b);
  } else {
    abort();
  }
}

static void
write_contig_file (char *genomesubdir, char *fileroot, Table_T accsegmentpos_table, 
		   Table_chrpos_T chrlength_table, List_T contigtypelist, bool coord_values_8p) {
  FILE *textfp;
  char *textfile, *iitfile, *annot;
  int naccessions, i;
  char **accessions, *divstring, seglength[12]; /* 2^32 = 4*10^9 */
  Segmentpos_T segmentpos;
  Chrom_T chrom;
  Univcoord_T chroffset, universalpos1, universalpos2;
  List_T divlist = NULL, intervallist = NULL, labellist = NULL, annotlist = NULL, p;
  Table_T intervaltable, labeltable, annottable;
  Univinterval_T interval;
#if 0
  void **keys;
  int *values, ntypes;
#endif
  
  if (divsort == NO_SORT) {
    accessions = (char **) Table_keys_by_timeindex(accsegmentpos_table,NULL);
    naccessions = Table_length(accsegmentpos_table);
  } else {
    /* Get accessions in order */
    accessions = (char **) Table_keys(accsegmentpos_table,NULL);
    naccessions = Table_length(accsegmentpos_table);
    current_accsegmentpos_table = accsegmentpos_table;
    qsort(accessions,naccessions,sizeof(char *),bysegmentpos_compare);
  }

#if 0
  /* Get types in order */
  keys = Tableuint_keys(contigtype_table,NULL);
  values = Tableuint_values(contigtype_table,0);
  ntypes = Tableuint_length(contigtype_table);
  contigtypes = (char **) CALLOC(ntypes+1,sizeof(char *)); /* Add 1 for type 0 */
  contigtypes[0] = "";
  for (j = 0; j < ntypes; j++) {
    contigtypes[values[j]] = keys[j];
  }
  FREE(values);
  FREE(keys);
#endif

  /* Write contig text file */
  textfile = (char *) CALLOC(strlen(genomesubdir)+strlen("/")+
			     strlen(fileroot)+strlen(".contig")+1,sizeof(char));
  sprintf(textfile,"%s/%s.contig",genomesubdir,fileroot);
  /* Use binary, not text, so files are Unix-compatible */
  if ((textfp = FOPEN_WRITE_BINARY(textfile)) == NULL) {
    fprintf(stderr,"Can't write to file %s\n",textfile);
    exit(9);
  }
  FREE(textfile);

  for (i = 0; i < naccessions; i++) {
    segmentpos = (Segmentpos_T) Table_get(accsegmentpos_table,(void *) accessions[i]);
    chrom = Segmentpos_chrom(segmentpos);
#ifdef HAVE_64_BIT
    chroffset = (Univcoord_T) Tableuint8_get(chrlength_table,chrom);
#else
    chroffset = (Univcoord_T) Tableuint_get(chrlength_table,chrom);
#endif
    universalpos1 = chroffset + Segmentpos_chrpos1(segmentpos);
    universalpos2 = chroffset + Segmentpos_chrpos2(segmentpos);

    /* Print as 1-based, inclusive [a,b] */
    if (Segmentpos_revcompp(segmentpos) == true) {
      fprintf(textfp,"%s\t%lu..%lu\t%s:%u..%u\t%u",
	      accessions[i],universalpos2+1U,universalpos1,
	      Chrom_string(chrom),Segmentpos_chrpos2(segmentpos)+1U,Segmentpos_chrpos1(segmentpos),
	      Segmentpos_length(segmentpos));
    } else {
      fprintf(textfp,"%s\t%lu..%lu\t%s:%u..%u\t%u",
	      accessions[i],universalpos1+1U,universalpos2,
	      Chrom_string(chrom),Segmentpos_chrpos1(segmentpos)+1U,Segmentpos_chrpos2(segmentpos),
	      Segmentpos_length(segmentpos));
    }


#if 0
    if (Segmentpos_type(segmentpos) > 0) {
      fprintf(textfp,"\t%s",contigtypes[Segmentpos_type(segmentpos)]);
    }
#endif

    fprintf(textfp,"\n");

    /* Store as 0-based, inclusive [a,b] */
    labellist = List_push(labellist,(void *) accessions[i]);
    if (Segmentpos_revcompp(segmentpos) == true) {
      /* The negative sign in the interval is the indication that the
	 contig was reverse complement */
      intervallist = List_push(intervallist, 
			       (void *) Univinterval_new(universalpos2-1U,universalpos1,
							 Segmentpos_type(segmentpos)));
    } else {
      intervallist = List_push(intervallist, 
			       (void *) Univinterval_new(universalpos1,universalpos2-1U,
							 Segmentpos_type(segmentpos)));
    }

#if 1
    /* IIT version 1.  Need to indicate revcomp with '-' as first character. */
    sprintf(seglength,"%u",Segmentpos_length(segmentpos));
    annot = (char *) CALLOC(strlen(seglength)+1,sizeof(char));
    strcpy(annot,seglength);
#else
    /* IIT versions >= 2.  Not used anymore, since universal IITs are restricted to version 1. */
    annot = (char *) CALLOC(1,sizeof(char));
    annot[0] = '\0';
#endif
    annotlist = List_push(annotlist,(void *) annot);

  }
  fclose(textfp);

#if 0
  FREE(contigtypes);
#endif
  FREE(accessions);
  intervallist = List_reverse(intervallist);
  /* contigtypelist = List_reverse(contigtypelist); -- Done by caller */ 
  labellist = List_reverse(labellist);
  annotlist = List_reverse(annotlist);

  /* Write contig IIT file */
  divstring = (char *) CALLOC(1,sizeof(char));
  divstring[0] = '\0';
  divlist = List_push(NULL,divstring);

  intervaltable = Table_new(65522,Table_string_compare,Table_string_hash);
  labeltable = Table_new(65522,Table_string_compare,Table_string_hash);
  annottable = Table_new(65522,Table_string_compare,Table_string_hash);

  Table_put(intervaltable,(void *) divstring,intervallist);
  Table_put(labeltable,(void *) divstring,labellist);
  Table_put(annottable,(void *) divstring,annotlist);

  iitfile = (char *) CALLOC(strlen(genomesubdir)+strlen("/")+
			    strlen(fileroot)+strlen(".contig.iit")+1,sizeof(char));
  sprintf(iitfile,"%s/%s.contig.iit",genomesubdir,fileroot);

#if 0
  debug(
	for (p = contigtypelist; p != NULL; p = List_next(p)) {
	  printf("Type %s\n",(char *) List_head(p));
	}
	);
#endif
  IIT_write_univ(iitfile,divlist,contigtypelist,
		 intervaltable,labeltable,annottable,
		 coord_values_8p,/*label_pointers_8p*/false,/*annot_pointers_8p*/false);
  FREE(iitfile);

  List_free(&divlist);
  FREE(divstring);

  Table_free(&annottable);
  Table_free(&labeltable);
  Table_free(&intervaltable);

  for (p = annotlist; p != NULL; p = List_next(p)) {
    annot = (char *) List_head(p);
    FREE(annot);
  }
  List_free(&annotlist);

  /* Labels (accessions) are freed by accsegmentpos_table_gc */
  List_free(&labellist);

  for (p = intervallist; p != NULL; p = List_next(p)) {
    interval = (Univinterval_T) List_head(p);
    Univinterval_free(&interval);
  }
  List_free(&intervallist);

  return;
}

/************************************************************************/


#if 0
static void
stringlist_gc (List_T *list) {
  List_T p;
  char *string;

  for (p = *list; p != NULL; p = List_next(p)) {
    string = (char *) List_head(p);
    FREE(string);
  }
  List_free(&(*list));
  return;
}
#endif


static void
chrlength_table_gc (Table_chrpos_T *chrlength_table) {
  /* Don't free chrom entries in table, because they are freed by Segmentpos_free */
#ifdef HAVE_64_BIT
  Tableuint8_free(&(*chrlength_table));
#else
  Tableuint_free(&(*chrlength_table));
#endif

  return;
}

static void
accsegmentpos_table_gc (Table_T *accsegmentpos_table) {
  int n, i = 0;
  char *accession;
  Segmentpos_T segmentpos;
  void **keys, **values;

  /* For some reason, this was failing on some computers, perhaps
     because we weren't checking for n > 0 */
  if ((n = Table_length(*accsegmentpos_table)) > 0) {
    keys = Table_keys(*accsegmentpos_table,NULL);
    values = Table_values(*accsegmentpos_table,NULL);
    for (i = 0; i < n; i++) {
      accession = (char *) keys[i];
      FREE(accession);
    }
    for (i = 0; i < n; i++) {
      segmentpos = (Segmentpos_T) values[i];
      Segmentpos_free(&segmentpos);
    }
    FREE(values);
    FREE(keys);
  }

  Table_free(&(*accsegmentpos_table));
  return;
}

#if 0
static char *
remove_slashes (char *buffer) {
  char *copy, *p;

  copy = (char *) CALLOC(strlen(buffer)+1,sizeof(char));
  strcpy(copy,buffer);
  p = copy;
  while (*p != '\0') {
    if (*p == '/') {
      *p = '_';
    }
    p++;
  }
  return copy;
}
#endif


static int
add_compression_type (char *string) {
  if (!strcmp(string,"none")) {
    compression_types = NO_COMPRESSION;
    return 0;
  } else if (!strcmp(string,"all")) {
    compression_types = BITPACK32_DIFFERENTIAL | BITPACK64_DIFFERENTIAL | BITPACK64_SERIAL | GAMMA64_COMPRESSION | GAMMA32_COMPRESSION;
    return 1;
  } else {
    if (!strcmp(string,"bitpack32")) {
      compression_types |= BITPACK32_DIFFERENTIAL;
    } else if (!strcmp(string,"bitpack64")) {
      compression_types |= BITPACK64_DIFFERENTIAL;
    } else if (!strcmp(string,"bitpack64-paired")) {
      compression_types |= BITPACK64_PAIRED;
    } else if (!strcmp(string,"bitpack64-serial")) {
      compression_types |= BITPACK64_SERIAL;
    } else if (!strcmp(string,"gamma64")) {
      compression_types |= GAMMA64_COMPRESSION;
    } else if (!strcmp(string,"gamma32")) {
      compression_types |= GAMMA32_COMPRESSION;
    } else {
      fprintf(stderr,"Don't recognize compression type %s\n",string);
      fprintf(stderr,"Allowed values are: none, all, bitpack64, bitpack64-paired, bitpack64-serial, gamma64, gamma32\n");
      exit(9);
    }
    return 1;
  }
}


#ifdef __STRICT_ANSI__
int getopt (int argc, char *const argv[], const char *optstring);
#endif

int 
main (int argc, char *argv[]) {
  int ncontigs;
  Table_T accsegmentpos_table;
  Table_chrpos_T chrlength_table;
  List_T contigtypelist = NULL, p;
  Genome_T genomecomp, genomebits;
  Univ_IIT_T chromosome_iit, contig_iit;
  char *typestring;
  Univcoord_T n, genomelength, totalnts;
  char *chromosomefile, *iitfile, interval_char;
  char *sarrayfile, *lcpfile, *plcpfile;
  char *childfile;
  char *indexiptrsfile, *indexicompfile;
  UINT4 *SA, *lcp, *child;
  Chrpos_T seglength;
  bool coord_values_8p;

  int sa_fd, lcp_fd;
  size_t sa_len, lcp_len;
  FILE *fp;

#ifdef HAVE_64_BIT
  UINT8 noffsets;
#endif

  int c;
  extern int optind;
  extern char *optarg;
  char *string;

  while ((c = getopt(argc,argv,"F:D:d:z:b:k:q:ArlGUTNHOSLCXYZWw:e:Ss:y:m")) != -1) {
    switch (c) {
    case 'F': sourcedir = optarg; break;
    case 'D': destdir = optarg; break;
    case 'd': fileroot = optarg; break;

    case 'z':
      compression_types = NO_COMPRESSION; /* Initialize */
      string = strtok(optarg,",");
      if (add_compression_type(string) != 0) {
	while ((string = strtok(NULL,",")) != NULL && add_compression_type(string) != 0) {
	}
      }
      break;

    case 'b': offsetscomp_basesize = atoi(optarg); break;
    case 'k': index1part = atoi(optarg);
      if (index1part > MAXIMUM_KMER) {
	fprintf(stderr,"The choice of k-mer size must be %d or less\n",MAXIMUM_KMER);
	exit(9);
      }
      break;
    case 'q': index1interval = atoi(optarg); break;

    case 'A': action = AUXFILES; break;
    case 'r': rawp = true; break;
    case 'l': genome_lc_p = true; break;
    case 'G': action = GENOME; break;
    case 'U': action = UNSHUFFLE; break;
    case 'T': action = TEXT; break;
    case 'N': action = COUNT; break;
    case 'H': huge_offsets_p = true; break;
    case 'O': action = OFFSETS; break;
    case 'S': action = SUFFIX_ARRAY; break;
    case 'L': action = LCP; break;
    case 'C': action = CHILD; break;
    case 'W': writefilep = true; break;
    case 'Y': action = CHILD_UNCOMPRESS_BP; break;
    case 'Z': action = CHILD_TEST; break;
    case 'w': wraplength = atoi(optarg); break;
    case 'e': nmessages = atoi(optarg); break;

    case 'y': sampling_interval = atoi(optarg); break;

    case 's': 
      if (!strcmp(optarg,"none")) {
	divsort = NO_SORT;
      } else if (!strcmp(optarg,"alpha")) {
	divsort = ALPHA_SORT;
      } else if (!strcmp(optarg,"numeric-alpha")) {
	divsort = NUMERIC_ALPHA_SORT;
      } else if (!strcmp(optarg,"chrom")) {
	divsort = CHROM_SORT;
      } else {
	fprintf(stderr,"Don't recognize sort type %s.  Allowed values are none, alpha, or chrom.",optarg);
	exit(9);
      }
      break;

    case 'm': mask_lowercase_p = true; break;
    }
  }
  argc -= (optind - 1);
  argv += (optind - 1);

  if (index1interval == 3) {
    interval_char = '3';
  } else if (index1interval == 2) {
    interval_char = '2';
  } else if (index1interval == 1) {
    interval_char = '1';
  } else {
    fprintf(stderr,"Selected indexing interval %d is not allowed.  Only values allowed are 3, 2, or 1\n",index1interval);
    exit(9);
  }

  if (index1part < offsetscomp_basesize) {
    fprintf(stderr,"k-mer size %d must be equal to or greater than base size %d\n",
	    index1part,offsetscomp_basesize);
    exit(9);
  }

  if (action == AUXFILES) {
    /* Usage: cat <fastafile> | gmapindex [-F <sourcedir>] [-D <destdir>] -d <dbname> -A
       Requires <fastafile> in appropriate format
       Writes <destdir>/<dbname>.chromosome and <destdir>/<dbname>.contig files 
       and corresponding .iit files */

    if (getc(stdin) != '>') {
      fprintf(stderr,"Expected file to start with '>'\n");
      exit(9);
    }

    /* Holds contigs.  keys are strings; values are structs. */
    accsegmentpos_table = Table_new(65522,Table_string_compare,Table_string_hash);
    /* Hold chromosomes.  keys are Chrom_Ts; values are uints. */
#ifdef HAVE_64_BIT
    chrlength_table = Tableuint8_new(65522,Chrom_compare_table,Chrom_hash_table);
#else
    chrlength_table = Tableuint_new(65522,Chrom_compare_table,Chrom_hash_table);
#endif

#if 0
    /* No longer supporting strains */
    /* keys are strings; values are ints */
    contigtype_table = Tableuint_new(100,Table_string_compare,Table_string_hash);

    refstrain = read_strain_from_coordsfile(coordsfile);
    fprintf(stderr,"Reference strain is %s\n",refstrain);
    contigtypelist = List_push(NULL,refstrain);
#endif
    /* The zeroth type is empty */
    typestring = (char *) CALLOC(1,sizeof(char));
    typestring[0] = '\0';
    contigtypelist = List_push(NULL,typestring);

    ncontigs = 0;
    totalnts = 0U;
    while (process_sequence_aux(&seglength,accsegmentpos_table,chrlength_table,fileroot,ncontigs) == true) {
      if (totalnts + seglength < totalnts) {
	/* Exceeds 32 bits */
	fprintf(stderr,"The total length of genomic sequence exceeds 2^32 = 4,294,967,296 bp, which the GMAP index format cannot handle\n");
	exit(9);
      } else {
	totalnts = totalnts + seglength;
      }
      ncontigs++;
    }
    fprintf(stderr,"Total genomic length = %lu bp\n",totalnts);

    if (ncontigs == 0) {
      fprintf(stderr,"No contig information was provided to gmapindex\n");
      exit(9);
    }

#ifdef HAVE_64_BIT
    if (totalnts > 4294967295U) {
      coord_values_8p = true;
    } else {
      coord_values_8p = false;
    }
#else
    coord_values_8p = false;
#endif

    write_chromosome_file(destdir,fileroot,chrlength_table,coord_values_8p);
    write_contig_file(destdir,fileroot,accsegmentpos_table,chrlength_table,contigtypelist,coord_values_8p);

    for (p = contigtypelist; p != NULL; p = List_next(p)) {
      typestring = (char *) List_head(p);
      FREE(typestring);
    }
    List_free(&contigtypelist);

    chrlength_table_gc(&chrlength_table);
    accsegmentpos_table_gc(&accsegmentpos_table);

  } else if (action == GENOME) {
    /* Usage: cat <fastafile> | gmapindex [-F <sourcedir>] [-D <destdir>] -d <dbname> -G
       Requires <fastafile> in appropriate format and <sourcedir>/<dbname>.chromosome.iit 
       and <sourcedir>/<dbname>.contig.iit files.
       Creates <destdir>/<dbname>.genome */

    chromosomefile = (char *) CALLOC(strlen(sourcedir)+strlen("/")+
				     strlen(fileroot)+strlen(".chromosome.iit")+1,sizeof(char));
    sprintf(chromosomefile,"%s/%s.chromosome.iit",sourcedir,fileroot);
    if ((chromosome_iit = Univ_IIT_read(chromosomefile,/*readonlyp*/true,/*add_iit_p*/false)) == NULL) {
      fprintf(stderr,"IIT file %s is not valid\n",chromosomefile);
      exit(9);
    }
    genomelength = Univ_IIT_genomelength(chromosome_iit,/*with_circular_alias_p*/true);
    FREE(chromosomefile);

    iitfile = (char *) CALLOC(strlen(sourcedir)+strlen("/")+
			      strlen(fileroot)+strlen(".contig.iit")+1,sizeof(char));
    sprintf(iitfile,"%s/%s.contig.iit",sourcedir,fileroot);
    if ((contig_iit = Univ_IIT_read(iitfile,/*readonlyp*/true,/*add_iit_p*/false)) == NULL) {
      fprintf(stderr,"IIT file %s is not valid\n",iitfile);
      exit(9);
    }
    FREE(iitfile);
    
    if (Univ_IIT_ntypes(contig_iit) == 1) {
      /* index1part needed only if writing an uncompressed genome using a file */
      Genome_write(destdir,fileroot,stdin,contig_iit,/*altstrain_iit*/NULL,
		   chromosome_iit,genome_lc_p,rawp,writefilep,
		   genomelength,index1part,nmessages);
    } else if (Univ_IIT_ntypes(contig_iit) > 1) {
      fprintf(stderr,"GMAPINDEX no longer supports alternate strains\n");
      abort();
    }

    Univ_IIT_free(&chromosome_iit);
    Univ_IIT_free(&contig_iit);

  } else if (action == UNSHUFFLE) {
    /* Usage: cat <genomecomp> | gmapindex [-F <sourcedir>] [-D <destdir>] -d <dbname> -U
       Creates <destdir>/<dbname>.genomebits */

    Compress_unshuffle(stdout,stdin);

  } else if (action == TEXT) {
    /* Usage: cat <genomecomp> | gmapindex [-F <sourcedir>] [-D <destdir>] -d <dbname> -T
       Creates <destdir>/<dbname>.text */

    chromosomefile = (char *) CALLOC(strlen(sourcedir)+strlen("/")+
				     strlen(fileroot)+strlen(".chromosome.iit")+1,sizeof(char));
    sprintf(chromosomefile,"%s/%s.chromosome.iit",sourcedir,fileroot);
    if ((chromosome_iit = Univ_IIT_read(chromosomefile,/*readonlyp*/true,/*add_iit_p*/false)) == NULL) {
      fprintf(stderr,"IIT file %s is not valid\n",chromosomefile);
      exit(9);
    }
    FREE(chromosomefile);
    genomelength = Univ_IIT_genomelength(chromosome_iit,/*with_circular_alias_p*/true);
    Univ_IIT_free(&chromosome_iit);

    Compress_text(stdout,stdin,genomelength);


  } else if (action == COUNT) {
    /* Usage: cat <genomefile> | gmapindex [-F <sourcedir>] [-D <destdir>] -d <dbname> -C */

#ifndef HAVE_64_BIT
    printf("0\n");
#else
    chromosomefile = (char *) CALLOC(strlen(sourcedir)+strlen("/")+
				     strlen(fileroot)+strlen(".chromosome.iit")+1,sizeof(char));
    sprintf(chromosomefile,"%s/%s.chromosome.iit",sourcedir,fileroot);
    if ((chromosome_iit = Univ_IIT_read(chromosomefile,/*readonlyp*/true,/*add_iit_p*/false)) == NULL) {
      fprintf(stderr,"IIT file %s is not valid\n",chromosomefile);
      exit(9);
    }
    FREE(chromosomefile);

    noffsets = Indexdb_count_offsets(stdin,chromosome_iit,index1part,index1interval,
				     genome_lc_p,fileroot,mask_lowercase_p);
    printf("%lu\n",noffsets);

    Univ_IIT_free(&chromosome_iit);
#endif

  } else if (action == OFFSETS) {
    /* Usage: cat <genomefile> | gmapindex [-F <sourcedir>] [-D <destdir>] -d <dbname> -O
       Creates <destdir>/<dbname>.idxoffsets */

    if (index1part == offsetscomp_basesize) {
      if (compression_types != NO_COMPRESSION) {
	fprintf(stderr,"Note: since base size is equal to the k-mer size %d, offsets will not be compressed\n",
		index1part);
	compression_types = NO_COMPRESSION;
      }
    }

    chromosomefile = (char *) CALLOC(strlen(sourcedir)+strlen("/")+
				     strlen(fileroot)+strlen(".chromosome.iit")+1,sizeof(char));
    sprintf(chromosomefile,"%s/%s.chromosome.iit",sourcedir,fileroot);
    if ((chromosome_iit = Univ_IIT_read(chromosomefile,/*readonlyp*/true,/*add_iit_p*/false)) == NULL) {
      fprintf(stderr,"IIT file %s is not valid\n",chromosomefile);
      exit(9);
    }
    FREE(chromosomefile);

    fprintf(stderr,"Offset compression types:");
    if ((compression_types & GAMMA64_COMPRESSION) != 0) {
      fprintf(stderr," gamma64");
    }
    if ((compression_types & GAMMA32_COMPRESSION) != 0) {
      fprintf(stderr," gamma32");
    }
    if ((compression_types & BITPACK32_DIFFERENTIAL) != 0) {
      fprintf(stderr," bitpack32");
    }
    if ((compression_types & BITPACK64_DIFFERENTIAL) != 0) {
      fprintf(stderr," bitpack64");
    }
    if ((compression_types & BITPACK64_PAIRED) != 0) {
      fprintf(stderr," bitpack64-paired");
    }
    if ((compression_types & BITPACK64_SERIAL) != 0) {
      fprintf(stderr," bitpack64-serial");
    }
    fprintf(stderr,"\n");
    
    Indexdb_write_offsets(destdir,interval_char,stdin,chromosome_iit,
			  offsetscomp_basesize,index1part,index1interval,
			  genome_lc_p,fileroot,mask_lowercase_p,compression_types);

    Univ_IIT_free(&chromosome_iit);

  } else if (action == SUFFIX_ARRAY) {
    /* Usage: gmapindex [-F <sourcedir>] [-D <destdir>] -d <dbname> -S
       Creates <destdir>/<dbname>.sarray, .lcp, and .saindex */
    fprintf(stderr,"Building suffix array\n");

    chromosomefile = (char *) CALLOC(strlen(sourcedir)+strlen("/")+
				     strlen(fileroot)+strlen(".chromosome.iit")+1,sizeof(char));
    sprintf(chromosomefile,"%s/%s.chromosome.iit",sourcedir,fileroot);
    if ((chromosome_iit = Univ_IIT_read(chromosomefile,/*readonlyp*/true,/*add_iit_p*/false)) == NULL) {
      fprintf(stderr,"IIT file %s is not valid\n",chromosomefile);
      exit(9);
    }
    FREE(chromosomefile);

    sarrayfile = (char *) CALLOC(strlen(destdir)+strlen("/")+strlen(fileroot)+strlen(".sarray")+1,sizeof(char));
    sprintf(sarrayfile,"%s/%s.sarray",destdir,fileroot);

    genomelength = Univ_IIT_genomelength(chromosome_iit,/*with_circular_alias_p*/true);
    genomecomp = Genome_new(sourcedir,fileroot,/*snps_root*/NULL,/*genometype*/GENOME_OLIGOS,
			    /*uncompressedp*/false,/*access*/USE_MMAP_ONLY);

    Sarray_write_array(sarrayfile,genomecomp,genomelength);

    indexiptrsfile = (char *) NULL;
    indexicompfile = (char *) CALLOC(strlen(destdir)+strlen("/")+strlen(fileroot)+strlen(".lcpindex12")+1,sizeof(char));
    sprintf(indexicompfile,"%s/%s.lcpindex12",destdir,fileroot);

    Sarray_write_index_interleaved(indexiptrsfile,indexicompfile,
				   sarrayfile,genomecomp,genomelength,/*compressp*/false);

    FREE(indexicompfile);

    Genome_free(&genomecomp);

    FREE(sarrayfile);

  } else if (action == LCP) {
    /* Usage: gmapindex [-F <sourcedir>] [-D <destdir>] -d <dbname> -L
       Creates <destdir>/<dbname>.lcp and .saindex */
    fprintf(stderr,"Building LCP array\n");

    chromosomefile = (char *) CALLOC(strlen(sourcedir)+strlen("/")+
				     strlen(fileroot)+strlen(".chromosome.iit")+1,sizeof(char));
    sprintf(chromosomefile,"%s/%s.chromosome.iit",sourcedir,fileroot);
    if ((chromosome_iit = Univ_IIT_read(chromosomefile,/*readonlyp*/true,/*add_iit_p*/false)) == NULL) {
      fprintf(stderr,"IIT file %s is not valid\n",chromosomefile);
      exit(9);
    }
    FREE(chromosomefile);

    genomelength = Univ_IIT_genomelength(chromosome_iit,/*with_circular_alias_p*/true);
    n = genomelength;
    Univ_IIT_free(&chromosome_iit);


    sarrayfile = (char *) CALLOC(strlen(destdir)+strlen("/")+strlen(fileroot)+strlen(".sarray")+1,sizeof(char));
    sprintf(sarrayfile,"%s/%s.sarray",destdir,fileroot);
    SA = (UINT4 *) Access_mmap(&sa_fd,&sa_len,sarrayfile,sizeof(UINT4),/*randomp*/false);
    FREE(sarrayfile);

    /* Required for computing LCP */
    genomebits = Genome_new(sourcedir,fileroot,/*snps_root*/NULL,/*genometype*/GENOME_BITS,
			    /*uncompressedp*/false,/*access*/USE_MMAP_ONLY);
    Genome_hr_setup(Genome_blocks(genomebits),/*snp_blocks*/NULL,
		    /*query_unk_mismatch_p*/false,/*genome_unk_mismatch_p*/false,
		    /*mode*/STANDARD,/*genomebits_avail_p*/true);

    lcp = Sarray_compute_lcp(SA,n);

    /* Write LCP uncompressed, needed to make child */
    lcpfile = (char *) CALLOC(strlen(destdir)+strlen("/")+strlen(fileroot)+strlen(".lcp")+1,sizeof(char));
    sprintf(lcpfile,"%s/%s.lcp",destdir,fileroot);
    if ((fp = FOPEN_WRITE_BINARY(lcpfile)) == NULL) {
      fprintf(stderr,"Can't write to file %s\n",lcpfile);
      exit(9);
    } else {
      FWRITE_UINTS(lcp,n+1,fp);
      fclose(fp);
    }
    FREE(lcpfile);
    FREE(lcp);

    /* Write permuted LCP format, which is independent of LCP */
    plcpfile = (char *) CALLOC(strlen(destdir)+strlen("/")+strlen(fileroot)+strlen(".plcp")+1,sizeof(char));
    sprintf(plcpfile,"%s/%s.plcp",destdir,fileroot);
    Sarray_write_plcp(plcpfile,SA,genomelength);
    FREE(plcpfile);

    Genome_free(&genomebits);

    munmap((void *) SA,sa_len);
    close(sa_fd);

  } else if (action == CHILD) {
    /* Usage: gmapindex [-F <sourcedir>] [-D <destdir>] -d <dbname> -C
       Creates <destdir>/<dbname>.lcp and .saindex */
    fprintf(stderr,"Building child array\n");

    chromosomefile = (char *) CALLOC(strlen(sourcedir)+strlen("/")+
				     strlen(fileroot)+strlen(".chromosome.iit")+1,sizeof(char));
    sprintf(chromosomefile,"%s/%s.chromosome.iit",sourcedir,fileroot);
    if ((chromosome_iit = Univ_IIT_read(chromosomefile,/*readonlyp*/true,/*add_iit_p*/false)) == NULL) {
      fprintf(stderr,"IIT file %s is not valid\n",chromosomefile);
      exit(9);
    }
    FREE(chromosomefile);

    genomelength = Univ_IIT_genomelength(chromosome_iit,/*with_circular_alias_p*/true);
    n = genomelength;

    lcpfile = (char *) CALLOC(strlen(destdir)+strlen("/")+strlen(fileroot)+strlen(".lcp")+1,sizeof(char));
    sprintf(lcpfile,"%s/%s.lcp",destdir,fileroot);
    lcp = (UINT4 *) Access_mmap(&lcp_fd,&lcp_len,lcpfile,sizeof(UINT4),/*randomp*/true);
    FREE(lcpfile);

    /* Compute child array (relative values) */
    child = Sarray_compute_child(lcp,n);
    munmap((void *) lcp,lcp_len);
    close(lcp_fd);


    /* Write child uncompressed (still encoded as relative values) */
    childfile = (char *) CALLOC(strlen(destdir)+strlen("/")+strlen(fileroot)+strlen(".child")+1,sizeof(char));
    sprintf(childfile,"%s/%s.child",destdir,fileroot);
    if ((fp = FOPEN_WRITE_BINARY(childfile)) == NULL) {
      fprintf(stderr,"Can't write to file %s\n",childfile);
      exit(9);
    } else {
      FWRITE_UINTS(child,n+1,fp);
      fclose(fp);
    }
    FREE(childfile);

    FREE(child);
  }

  return 0;
}
