# Supplementary material for: Bitpacking techniques for indexing genomes: I. Hash tables
Source: Algorithms Mol Biol. 2016 Apr 18;11:5. doi: 10.1186/s13015-016-0069-5 (PMC4835851; doi:10.1186/s13015-016-0069-5)
Supplement: Supplementary file 2 — 10.1007/s13015-016-0069-5 Source code for constructing benchmarks. Source code in an archive format, using tar and bzip2, for users to generate their own benchmarks for any genomic text in FASTA format. This is the same package as provided in our companion paper on bitpacking for enhanced suffix arrays. [file 13015_2016_69_MOESM2_ESM.bz2 › genomic-benchmark-build-2016-02-26/src/chrom.h]

/* $Id: chrom.h 99737 2013-06-27 19:33:03Z twu $ */
#ifndef CHROM_INCLUDED
#define CHROM_INCLUDED
#include "bool.h"
#include "genomicpos.h"
#include "types.h"

#define T Chrom_T
typedef struct T *T;

extern void
Chrom_free (T *old);
extern char *
Chrom_string (T this);
extern bool
Chrom_circularp (T this);
extern T
Chrom_from_string (char *string, char *mitochondrial_string, Univcoord_T order, bool circularp);

extern int
Chrom_cmp_alpha (T a, T b);
extern int
Chrom_cmp_numeric_alpha (T a, T b);
extern int
Chrom_cmp_chrom (T a, T b);

extern int
Chrom_compare_order (const void *x, const void *y);
extern int
Chrom_compare_alpha (const void *x, const void *y);
extern int
Chrom_compare_numeric_alpha (const void *x, const void *y);
extern int
Chrom_compare_chrom (const void *x, const void *y);

extern int
Chrom_compare_table (const void *x, const void *y);
extern unsigned int
Chrom_hash_table (const void *key);

#undef T
#endif
