# Supplementary material for: Bitpacking techniques for indexing genomes: I. Hash tables
Source: Algorithms Mol Biol. 2016 Apr 18;11:5. doi: 10.1186/s13015-016-0069-5 (PMC4835851; doi:10.1186/s13015-016-0069-5)
Supplement: Supplementary file 2 — 10.1007/s13015-016-0069-5 Source code for constructing benchmarks. Source code in an archive format, using tar and bzip2, for users to generate their own benchmarks for any genomic text in FASTA format. This is the same package as provided in our companion paper on bitpacking for enhanced suffix arrays. [file 13015_2016_69_MOESM2_ESM.bz2 › genomic-benchmark-build-2016-02-26/src/indexdb-write.c]

static char rcsid[] = "$Id: indexdb-write.c 185024 2016-02-26 20:47:56Z twu $";
#ifdef HAVE_CONFIG_H
#include <config.h>
#endif

#ifndef HAVE_MEMCPY
# define memcpy(d,s,n) bcopy((s),(d),(n))
#endif
#ifndef HAVE_MEMMOVE
# define memmove(d,s,n) bcopy((s),(d),(n))
#endif

#include "indexdb-write.h"

#ifdef WORDS_BIGENDIAN
#include "bigendian.h"
#else
#include "littleendian.h"
#endif

#include <stdio.h>
#include <stddef.h>
#include <stdlib.h>
#include <string.h>		/* For memset */
#include <ctype.h>		/* For toupper */
#include <sys/mman.h>		/* For munmap */
#ifdef HAVE_UNISTD_H
#include <unistd.h>		/* For lseek and close */
#endif
#ifdef HAVE_SYS_TYPES_H
#include <sys/types.h>		/* For off_t */
#endif
#if HAVE_DIRENT_H
# include <dirent.h>
# define NAMLEN(dirent) strlen((dirent)->d_name)
#else
# define dirent direct
# define NAMLEN(dirent) (dirent)->d_namlen
# if HAVE_SYS_NDIR_H
#  include <sys/ndir.h>
# endif
# if HAVE_SYS_DIR_H
#  include <sys/dir.h>
# endif
# if HAVE_NDIR_H
#  include <ndir.h>
# endif
#endif

#include "mem.h"
#include "fopen.h"
#include "types.h"		/* For Oligospace_T */

#include "compress-write.h"	/* For Compress_get_char */
#include "interval.h"
#include "complement.h"
#include "access.h"
#include "genomicpos.h"
#include "bool.h"
#include "indexdbdef.h"
#include "iit-read-univ.h"
#include "popcount.h"

#include "bitpack64-write.h"


#define MAX_BITPACK_BLOCKSIZE 64

/* Another MONITOR_INTERVAL is in compress.c */
#define MONITOR_INTERVAL 100000000 /* 100 million nt */
#define OFFSETS_BUFFER_SIZE 1000000
#define WRITE_CHUNK 1000000
#define POSITIONS8_HIGH_SHIFT 32
#define POSITIONS8_LOW_MASK 0xFFFFFFFF

/* #define ALLOW_ODD_PACKSIZES 1 */

#ifdef DEBUG
#define debug(x) x
#else
#define debug(x)
#endif

/* Writing of positions */
#ifdef DEBUG1
#define debug1(x) x
#else
#define debug1(x)
#endif

/* Gammas */
#ifdef DEBUG3
#define debug3(x) x
#else
#define debug3(x)
#endif


/************************************************************************
 *   Write procedures -- called by gmapindex/pmapindex
 ************************************************************************/

static Oligospace_T
power (int base, int exponent) {
#ifdef OLIGOSPACE_NOT_LONG
  Oligospace_T result = 1U;
#else
  Oligospace_T result = 1UL;
#endif
  int i;

  for (i = 0; i < exponent; i++) {
    result *= base;
  }
  return result;
}


/************************************************************************
 *   Elias gamma representation
 ************************************************************************/

/* ctr is 32 at high bit and 1 at low bit */
static int
write_gamma (FILE *offsetscomp_fp, Offsetscomp_T *offsets_buffer, int offsets_buffer_size, int *offsets_buffer_i,
	     unsigned int *nwritten, Offsetscomp_T *buffer, int ctr, Offsetscomp_T gamma) {
  int length;
  Positionsptr_T nn;
  
  debug(printf("Entering write_gamma with gamma %u, ctr %d\n",gamma,ctr));

  gamma += 1;			/* To allow 0 to be represented */

  /* Compute length */
  length = 1;
  nn = 2;
  while (nn <= gamma) {
    length += 2;
    nn += nn;
  }
  debug(printf("gamma is %u (%08X), length is %u\n",gamma,gamma,length));


  /* Update buffer and write */
  while (length > ctr) {
    if (length - ctr < 32) {
      *buffer |= (gamma >> (length - ctr));
    }
    debug(printf("writing gamma %08X\n",*buffer));
    offsets_buffer[(*offsets_buffer_i)++] = *buffer;
    if (*offsets_buffer_i == offsets_buffer_size) {
      FWRITE_UINTS(offsets_buffer,offsets_buffer_size,offsetscomp_fp);
      *offsets_buffer_i = 0;
    }
    *nwritten += 1;
    length -= ctr;
    ctr = 32;
    *buffer = 0U;
  }
  
  debug(printf("  shifting gamma left by %d\n",ctr - length));
  *buffer |= (gamma << (ctr - length));
  debug(printf("  buffer is %08X\n",*buffer));
  ctr -= length;

  debug(printf("  returning ctr %d\n",ctr));
  return ctr;
}


void
Indexdb_write_gammaptrs (char *gammaptrsfile, char *offsetsfile, Positionsptr_T *offsets,
			 Oligospace_T oligospace, Blocksize_T blocksize) {
  FILE *offsets_fp;
  FILE *gammaptrs_fp, *offsetscomp_fp;
  Gammaptr_T *gammaptrs;
  int gammaptri;
  Blocksize_T j;
  Oligospace_T oligoi;

  Offsetscomp_T *offsets_buffer;
  int offsets_buffer_size = OFFSETS_BUFFER_SIZE;
  int offsets_buffer_i;

  Offsetscomp_T buffer;			/* gammabuffer */
  int ctr;
  Gammaptr_T nwritten;


  if (blocksize == 1) {
    /* Don't write gammaptrs.  Write offsetscomp in a single command. */
    if ((offsets_fp = FOPEN_WRITE_BINARY(offsetsfile)) == NULL) {
      fprintf(stderr,"Can't write to file %s\n",offsetsfile);
      exit(9);
    } else {
      FWRITE_UINTS(offsets,oligospace+1,offsets_fp);
    }

  } else {
    gammaptrs = (Gammaptr_T *) CALLOC(oligospace/blocksize+1,sizeof(Gammaptr_T));
    gammaptri = 0;

    if ((offsetscomp_fp = FOPEN_WRITE_BINARY(offsetsfile)) == NULL) {
      fprintf(stderr,"Can't write to file %s\n",offsetsfile);
      exit(9);
    }
    offsets_buffer = (Offsetscomp_T *) CALLOC(offsets_buffer_size,sizeof(Offsetscomp_T));
    offsets_buffer_i = 0;

    nwritten = 0U;
    for (oligoi = 0; oligoi < oligospace; oligoi += blocksize) {
      gammaptrs[gammaptri++] = nwritten;

      offsets_buffer[offsets_buffer_i++] = offsets[oligoi];
      if (offsets_buffer_i == offsets_buffer_size) {
	FWRITE_UINTS(offsets_buffer,offsets_buffer_size,offsetscomp_fp);
	offsets_buffer_i = 0;
      }
      nwritten += 1;

      if (blocksize > 1) {
	buffer = 0U;
	ctr = 32;
	for (j = 1; j < blocksize; j++) {
	  ctr = write_gamma(offsetscomp_fp,offsets_buffer,offsets_buffer_size,&offsets_buffer_i,
			    &nwritten,&buffer,ctr,offsets[oligoi+j]-offsets[oligoi+j-1]);
	}
	debug(printf("writing gamma %08X\n",buffer));
	offsets_buffer[offsets_buffer_i++] = buffer;
	if (offsets_buffer_i == offsets_buffer_size) {
	  FWRITE_UINTS(offsets_buffer,offsets_buffer_size,offsetscomp_fp);
	  offsets_buffer_i = 0;
	}
	nwritten += 1;
      }
    }


    /* Final entries for i == oligospace */
    gammaptrs[gammaptri++] = nwritten;
    if ((gammaptrs_fp = FOPEN_WRITE_BINARY(gammaptrsfile)) == NULL) {
      fprintf(stderr,"Can't write to file %s\n",gammaptrsfile);
      exit(9);
    } else {
      FWRITE_UINTS(gammaptrs,gammaptri,gammaptrs_fp);
      FREE(gammaptrs);
      fclose(gammaptrs_fp);
    }
    
    offsets_buffer[offsets_buffer_i++] = offsets[oligoi];
    if (offsets_buffer_i > 0) {
      FWRITE_UINTS(offsets_buffer,offsets_buffer_i,offsetscomp_fp);
      offsets_buffer_i = 0;
    }
    FREE(offsets_buffer);
    fclose(offsetscomp_fp);
    nwritten += 1;

  }

  return;
}


#if 0
static void
check_bitpackptrs (char *bitpackptrsfile, char *offsetscompfile,
		   Oligospace_T oligospace, Blocksize_T offsetscomp_blocksize) {
  UINT4 *bitpackptrs, *offsetscomp, *info;
  int bitpackptrs_fd, offsetscomp_fd;
  size_t bitpackptrs_len, offsetscomp_len;
  UINT4 *blockptr;
  Oligospace_T oligo;
  int packsize;
#ifndef HAVE_MMAP
  double seconds;
#endif

#ifdef HAVE_MMAP
  bitpackptrs = (UINT4 *) Access_mmap(&bitpackptrs_fd,&bitpackptrs_len,bitpackptrsfile,sizeof(UINT4),/*randomp*/false);
  offsetscomp = (UINT4 *) Access_mmap(&offsetscomp_fd,&offsetscomp_len,offsetscompfile,sizeof(UINT4),/*randomp*/false);
#else
  bitpackptrs = (UINT4 *) Access_allocated(&bitpackptrs_len,&seconds,bitpackptrsfile,sizeof(UINT4));
  offsetscomp = (UINT4 *) Access_allocated(&offsetscomp_len,&seconds,offsetscompfile,sizeof(UINT4));
#endif

  for (oligo = 0; oligo < oligospace; oligo += offsetscomp_blocksize) {
    info = &(bitpackptrs[oligo/offsetscomp_blocksize * METAINFO_SIZE]);
    blockptr = &(offsetscomp[info[0]]);
    packsize = (info[2] - info[0])/2;
    if (packsize > 32) {
      fprintf(stderr,"Error:\n");
      fprintf(stderr,"oligo: %08X\n",oligo);
      fprintf(stderr,"nwritten: %u\n",info[0]);
      fprintf(stderr,"packsize: %d\n",packsize);
      fprintf(stderr,"offset: %u\n",info[1]);
      abort();
    }
  }

#ifdef HAVE_MMAP
  munmap((void *) offsetscomp,offsetscomp_len);
  munmap((void *) bitpackptrs,bitpackptrs_len);
#else
  FREE(offsetscomp);
  FREE(bitpackptrs);
#endif

  return;
}
#endif


#ifdef HAVE_64_BIT
UINT8
Indexdb_count_offsets (FILE *sequence_fp, Univ_IIT_T chromosome_iit,
#ifdef PMAP
		       Width_T index1part_aa, bool watsonp,
#else
		       Width_T index1part,
#endif
		       Width_T index1interval, bool genome_lc_p, char *fileroot, bool mask_lowercase_p) {
  char *uppercaseCode;
  Univcoord_T position = 0, next_chrbound;
  Chrpos_T chrpos = 0U;
  UINT8 noffsets = 0;
  int c;
  char *comma;
#ifdef PMAP
  int frame = -1, between_counter[3], in_counter[3];
  Storedoligomer_T low = 0U;
#else
  int between_counter = 0, in_counter = 0;
#endif
  int circular_typeint;
  int nchrs, chrnum;


  if (mask_lowercase_p == false) {
    uppercaseCode = UPPERCASE_U2T; /* We are reading DNA sequence */
  } else {
    uppercaseCode = NO_UPPERCASE;
  }

#ifdef PMAP
  between_counter[0] = between_counter[1] = between_counter[2] = 0;
  in_counter[0] = in_counter[1] = in_counter[2] = 0;
#endif

  circular_typeint = Univ_IIT_typeint(chromosome_iit,"circular");
  chrnum = 1;
  nchrs = Univ_IIT_total_nintervals(chromosome_iit);
  next_chrbound = Univ_IIT_next_chrbound(chromosome_iit,chrnum,circular_typeint);

  while ((c = Compress_get_char(sequence_fp,position,genome_lc_p)) != EOF) {
#ifdef PMAP
    if (++frame == 3) {
      frame = 0;
    }
    between_counter[frame] += 1;
    in_counter[frame] += 1;
#else
    between_counter++;
    in_counter++;
#endif

    if (position % MONITOR_INTERVAL == 0) {
      comma = Genomicpos_commafmt(position);
#ifdef PMAP
      fprintf(stderr,"Counting positions in genome %s (%d aa every %d aa), position %s",
	      fileroot,index1part_aa,index1interval,comma);
#else
      fprintf(stderr,"Counting positions in genome %s (%d bp every %d bp), position %s",
	      fileroot,index1part,index1interval,comma);
#endif
      FREE(comma);
#ifdef PMAP
      if (watsonp == true) {
	fprintf(stderr," (fwd)");
      } else {
	fprintf(stderr," (rev)");
      }
#endif
      fprintf(stderr,"\n");
    }

#ifdef PMAP
    switch (uppercaseCode[c]) {
    case 'A': low = (low << 2); break;
    case 'C': low = (low << 2) | 1U; break;
    case 'G': low = (low << 2) | 2U; break;
    case 'T': low = (low << 2) | 3U; break;
    case 'X': case 'N': 
      in_counter[0] = in_counter[1] = in_counter[2] = 0;
      low = 0U; 
      break;
    default: 
      if (genome_lc_p == true) {
	low = 0U;
	in_counter[0] = in_counter[1] = in_counter[2] = 0;
      } else {
	fprintf(stderr,"Bad character %c at position %u\n",c,position);
	abort();
      }
    }
#else
    switch (uppercaseCode[c]) {
    case 'A': break;
    case 'C': break;
    case 'G': break;
    case 'T': break;
    case 'X': case 'N': in_counter = 0; break;
    default: 
      if (genome_lc_p == true) {
	in_counter = 0;
      } else {
	fprintf(stderr,"Bad character %c at position %lu\n",c,position);
	abort();
      }
    }
#endif

#ifdef PMAP
    debug(printf("frame=%d char=%c bc=%d ic=%d high=%08X low=%08X\n",
		 frame,c,between_counter[frame],in_counter[frame],high,low));

    if (in_counter[frame] > 0) {
      if (watsonp == true) {
	if (Alphabet_get_codon_fwd(low) == AA_STOP) {
	  debug(printf("Resetting in_counter for frame %d to 0\n",frame));
	  in_counter[frame] = 0; 
	}
      } else {
	if (Alphabet_get_codon_rev(low) == AA_STOP) {
	  debug(printf("Resetting in_counter for frame %d to 0\n",frame));
	  in_counter[frame] = 0; 
	}
      }
    }
    if (in_counter[frame] == index1part_aa + 1) {
      if (between_counter[frame] >= index1interval) {
	noffsets += 1;
	between_counter[frame] = 0;
      }
      in_counter[frame] -= 1;
    }
#else
    if (in_counter == index1part) {
      if (
#ifdef NONMODULAR
	  between_counter >= index1interval
#else
	  (chrpos-index1part+1U) % index1interval == 0
#endif
	  ) {
	noffsets += 1;
	between_counter = 0;
      }
      in_counter--;
    }
#endif

    chrpos++;			/* Needs to go here, before we reset chrpos to 0 */
    if (position >= next_chrbound) {
#ifdef PMAP
      low = 0U;
      in_counter[0] = in_counter[1] = in_counter[2] = 0;
#else
      in_counter = 0;
#endif
      chrpos = 0U;
      chrnum++;
      while (chrnum <= nchrs && (next_chrbound = Univ_IIT_next_chrbound(chromosome_iit,chrnum,circular_typeint)) < position) {
	chrnum++;
      }
    }
    position++;
  }

  return noffsets;
}
#endif


void
Indexdb_write_offsets (char *destdir, char interval_char, FILE *sequence_fp, Univ_IIT_T chromosome_iit,
		       Width_T offsetscomp_basesize,
#ifdef PMAP
		       Alphabet_T alphabet, Width_T index1part_aa, bool watsonp,
#else
		       Width_T index1part,
#endif
		       Width_T index1interval, bool genome_lc_p, char *fileroot, bool mask_lowercase_p,
		       int compression_types) {
  char *uppercaseCode;
  char *pointersfile, *offsetsfile;
  char *filesuffix;
  FILE *offsets_fp;

  /* If offsets[oligospace] > 2^32, then will will want to allocate and write 8-mers for offsets file */
  Positionsptr_T *offsets;

  char *comma;
  int c, nchrs, chrnum;
  Oligospace_T oligospace, oligoi;
  Univcoord_T position = 0, next_chrbound;
  Chrpos_T chrpos = 0U;
#ifdef PMAP
  int frame = -1, between_counter[3], in_counter[3];
  Storedoligomer_T high = 0U, low = 0U, carry;
  Storedoligomer_T aaindex;
  int index1part_nt = 3*index1part_aa;
  int alphabet_size;
#else
  int between_counter = 0, in_counter = 0;
  Storedoligomer_T oligo = 0U, masked, mask;
  int bitpack_basesize;
#endif
#ifdef DEBUG1
  char *aa;
#endif

  int gamma_basesize;
  int offsetscomp_blocksize;
  int circular_typeint;

  if (mask_lowercase_p == false) {
    uppercaseCode = UPPERCASE_U2T; /* We are reading DNA sequence */
  } else {
    uppercaseCode = NO_UPPERCASE;
  }

#ifdef PMAP
  alphabet_size = Alphabet_get_size(alphabet);
  oligospace = power(alphabet_size,index1part_aa);
  between_counter[0] = between_counter[1] = between_counter[2] = 0;
  in_counter[0] = in_counter[1] = in_counter[2] = 0;
#ifdef OLIGOSPACE_NOT_LONG
  fprintf(stderr,"Allocating %u*%lu bytes for offsets\n",oligospace+1U,sizeof(Positionsptr_T));
#else
  fprintf(stderr,"Allocating %lu*%lu bytes for offsets\n",oligospace+1UL,sizeof(Positionsptr_T));
#endif
  offsets = (Positionsptr_T *) CALLOC_NO_EXCEPTION(oligospace+1,sizeof(Positionsptr_T));
  if (offsets == NULL) {
#ifdef OLIGOSPACE_NOT_LONG
    fprintf(stderr,"Unable to allocate %u bytes of memory, needed to build offsets with %d-mers\n",oligospace+1U,index1part_aa);
#else
    fprintf(stderr,"Unable to allocate %lu bytes of memory, needed to build offsets with %d-mers\n",oligospace+1UL,index1part_aa);
#endif
    fprintf(stderr,"Either find a computer with more RAM, or lower your value for the k-mer size\n");
    exit(9);
  }
#else
  mask = ~(~0UL << 2*index1part);
  oligospace = power(4,index1part);
#ifdef OLIGOSPACE_NOT_LONG
  fprintf(stderr,"Allocating %u*%lu bytes for offsets\n",oligospace+1U,sizeof(Positionsptr_T));
#else
  fprintf(stderr,"Allocating %lu*%lu bytes for offsets\n",oligospace+1UL,sizeof(Positionsptr_T));
#endif
  offsets = (Positionsptr_T *) CALLOC_NO_EXCEPTION(oligospace+1,sizeof(Positionsptr_T));
  if (offsets == NULL) {
#ifdef OLIGOSPACE_NOT_LONG
    fprintf(stderr,"Unable to allocate %u bytes of memory, needed to build offsets with %d-mers\n",oligospace+1U,index1part);
#else
    fprintf(stderr,"Unable to allocate %lu bytes of memory, needed to build offsets with %d-mers\n",oligospace+1UL,index1part);
#endif
    fprintf(stderr,"Either find a computer with more RAM, or lower your value for the k-mer size\n");
    exit(9);
  }
#endif

  /* Handle reference strain */
  circular_typeint = Univ_IIT_typeint(chromosome_iit,"circular");
  chrnum = 1;
  nchrs = Univ_IIT_total_nintervals(chromosome_iit);
  next_chrbound = Univ_IIT_next_chrbound(chromosome_iit,chrnum,circular_typeint);

  while ((c = Compress_get_char(sequence_fp,position,genome_lc_p)) != EOF) {

#ifdef PMAP
    if (++frame == 3) {
      frame = 0;
    }
    between_counter[frame] += 1;
    in_counter[frame] += 1;
#else
    between_counter++;
    in_counter++;
#endif

    if (position % MONITOR_INTERVAL == 0) {
      comma = Genomicpos_commafmt(position);
#ifdef PMAP
      fprintf(stderr,"Indexing offsets of oligomers in genome %s (%d aa every %d aa), position %s",
	      fileroot,index1part_aa,index1interval,comma);
#else
      fprintf(stderr,"Indexing offsets of oligomers in genome %s (%d bp every %d bp), position %s",
	      fileroot,index1part,index1interval,comma);
#endif
      FREE(comma);
#ifdef PMAP
      if (watsonp == true) {
	fprintf(stderr," (fwd)");
      } else {
	fprintf(stderr," (rev)");
      }
#endif
      fprintf(stderr,"\n");
    }

#ifdef PMAP
    carry = (low >> 30);
    switch (uppercaseCode[c]) {
    case 'A': low = (low << 2); break;
    case 'C': low = (low << 2) | 1U; break;
    case 'G': low = (low << 2) | 2U; break;
    case 'T': low = (low << 2) | 3U; break;
    case 'X': case 'N': 
      high = low = carry = 0U; 
      in_counter[0] = in_counter[1] = in_counter[2] = 0;
      break;
    default: 
      if (genome_lc_p == true) {
	high = low = carry = 0U;
	in_counter[0] = in_counter[1] = in_counter[2] = 0;
      } else {
	fprintf(stderr,"Bad character %c at position %u\n",c,position);
	abort();
      }
    }
    high = (high << 2) | carry; 
#else
    switch (uppercaseCode[c]) {
    case 'A': oligo = (oligo << 2); break;
    case 'C': oligo = (oligo << 2) | 1U; break;
    case 'G': oligo = (oligo << 2) | 2U; break;
    case 'T': oligo = (oligo << 2) | 3U; break;
    case 'X': case 'N': oligo = 0U; in_counter = 0; break;
    default: 
      if (genome_lc_p == true) {
	oligo = 0U; in_counter = 0;
      } else {
	fprintf(stderr,"Bad character %c at position %lu\n",c,position);
	abort();
      }
    }
#endif

#ifdef PMAP
    debug(printf("frame=%d char=%c bc=%d ic=%d high=%08X low=%08X\n",
		 frame,c,between_counter[frame],in_counter[frame],high,low));

    if (in_counter[frame] > 0) {
      if (watsonp == true) {
	if (Alphabet_get_codon_fwd(low) == AA_STOP) {
	  debug(printf("Resetting in_counter for frame %d to 0\n",frame));
	  in_counter[frame] = 0; 
	}
      } else {
	if (Alphabet_get_codon_rev(low) == AA_STOP) {
	  debug(printf("Resetting in_counter for frame %d to 0\n",frame));
	  in_counter[frame] = 0; 
	}
      }
    }
    if (in_counter[frame] == index1part_aa + 1) {
      if (between_counter[frame] >= index1interval) {
	aaindex = Alphabet_get_aa_index(high,low,watsonp,index1part_nt);
#ifdef OLIGOSPACE_NOT_LONG
	oligoi = (Oligospace_T) aaindex + 1U;
#else
	oligoi = (Oligospace_T) aaindex + 1UL;
#endif
	offsets[oligoi] += 1;
	debug1(
	       aa = aaindex_aa(aaindex);
	       if (watsonp == true) {
		 printf("Storing %s (%u) at %u\n",aa,aaindex,position-index1part_nt+1U);
	       } else {
		 printf("Storing %s (%u) at %u\n",aa,aaindex,position);
	       }
	       FREE(aa);
	       );
	between_counter[frame] = 0;
      }
      in_counter[frame] -= 1;
    }
#else
    if (in_counter == index1part) {
      if (
#ifdef NONMODULAR
	  between_counter >= index1interval
#else
	  (chrpos-index1part+1U) % index1interval == 0
#endif
	  ) {
	masked = oligo & mask;
#ifdef OLIGOSPACE_NOT_LONG
	oligoi = (Oligospace_T) masked + 1U;
#else
	oligoi = (Oligospace_T) masked + 1UL;
#endif
	offsets[oligoi] += 1;
	debug(printf("Found oligo %06X.  Incremented offsets for %lu to be %u\n",
		     masked,oligoi,offsets[oligoi]));
	between_counter = 0;
      }
      in_counter--;
    }
#endif

    chrpos++;			/* Needs to go here, before we reset chrpos to 0 */
    if (position >= next_chrbound) {
#ifdef PMAP
      high = low = carry = 0U;
      in_counter[0] = in_counter[1] = in_counter[2] = 0;
#else
      oligo = 0U; in_counter = 0;
#endif
      chrpos = 0U;
      chrnum++;
      while (chrnum <= nchrs && (next_chrbound = Univ_IIT_next_chrbound(chromosome_iit,chrnum,circular_typeint)) < position) {
	chrnum++;
      }
    }
    position++;
  }


#ifdef ADDSENTINEL
  for (oligoi = 1; oligoi <= oligospace; oligoi++) {
    offsets[oligoi] = offsets[oligoi] + offsets[oligoi-1] + 1U;
    debug(if (offsets[oligoi] != offsets[oligoi-1]) {
	    printf("Offset for %06X: %u\n",oligoi,offsets[oligoi]);
	  });
  }
#else
  for (oligoi = 1; oligoi <= oligospace; oligoi++) {
    offsets[oligoi] = offsets[oligoi] + offsets[oligoi-1];
    debug(if (offsets[oligoi] != offsets[oligoi-1]) {
	    printf("Offset for %06X: %u\n",oligoi,offsets[oligoi]);
	  });
  }
#endif

  /*
  fprintf(stderr,"Offset for A...A is %u to %u\n",offsets[0],offsets[1]);
  fprintf(stderr,"Offset for T...T is %u to %u\n",offsets[oligospace-1],offsets[oligospace]);
  */

#ifdef PMAP
  if (watsonp == true) {
    filesuffix = FWD_FILESUFFIX;
  } else {
    filesuffix = REV_FILESUFFIX;
  }
#else
  filesuffix = IDX_FILESUFFIX;
#endif

  if (compression_types == NO_COMPRESSION) {
    /* New convention.  Previously this was called offsetscomp.  Will
       need to create a symbolic link for backward compatibility */
#if 0
    offsetsfile = (char *) CALLOC(strlen(destdir)+strlen("/")+strlen(fileroot)+
				      strlen(".")+strlen(filesuffix)+
				      /*for kmer*/2+/*for interval char*/1+
				      strlen("offsets")+1,sizeof(char));
#else
    offsetsfile = (char *) CALLOC(strlen(destdir)+strlen("/")+strlen(fileroot)+
				      strlen(".")+strlen("offsets")+1,sizeof(char));
#endif


#ifdef PMAP
    sprintf(offsetsfile,"%s/%s.%s.%s%d%c%s",
	    destdir,fileroot,Alphabet_string(alphabet),filesuffix,index1part_aa,interval_char,"offsets");
#elif 0
    sprintf(offsetsfile,"%s/%s.%s%02d%c%s",
	    destdir,fileroot,filesuffix,index1part,interval_char,"offsets");
#else
    sprintf(offsetsfile,"%s/%s.offsets",destdir,fileroot);
#endif

    if ((offsets_fp = FOPEN_WRITE_BINARY(offsetsfile)) == NULL) {
      fprintf(stderr,"Can't write to file %s\n",offsetsfile);
      exit(9);
    } else {
      fprintf(stderr,"Writing %lu offsets to file with total of %u k-mers...",oligospace+1,offsets[oligospace]);
      FWRITE_UINTS(offsets,oligospace+1,offsets_fp);
      fprintf(stderr,"done\n");
    }
    fclose(offsets_fp);
    FREE(offsetsfile);

  } else {
    fprintf(stderr,"Other compression types not supported in this package\n");
    abort();

  }
  
  FREE(offsets);

  return;
}
