# Supplementary material for: Bitpacking techniques for indexing genomes: I. Hash tables
Source: Algorithms Mol Biol. 2016 Apr 18;11:5. doi: 10.1186/s13015-016-0069-5 (PMC4835851; doi:10.1186/s13015-016-0069-5)
Supplement: Supplementary file 2 — 10.1007/s13015-016-0069-5 Source code for constructing benchmarks. Source code in an archive format, using tar and bzip2, for users to generate their own benchmarks for any genomic text in FASTA format. This is the same package as provided in our companion paper on bitpacking for enhanced suffix arrays. [file 13015_2016_69_MOESM2_ESM.bz2 › genomic-benchmark-build-2016-02-26/src/genomicpos.h]

/* $Id: genomicpos.h 101488 2013-07-15 16:52:36Z twu $ */
#ifndef GENOMICPOS_INCLUDED
#define GENOMICPOS_INCLUDED
#include <stdlib.h>
#include "types.h"

/* A genomic position */
#ifdef LARGE_GENOMES
#include "uint8list.h"
typedef Uint8list_T Genomicposlist_T;
#define Genomicposlist_length(x) Uint8list_length(x)
#define Genomicposlist_to_array(x,y) Uint8list_to_array(x,y)
#define Genomicposlist_free(x) Uint8list_free(x)
#else
#include "uintlist.h"
typedef Uintlist_T Genomicposlist_T;
#define Genomicposlist_length(x) Uintlist_length(x)
#define Genomicposlist_to_array(x,y) Uintlist_to_array(x,y)
#define Genomicposlist_free(x) Uintlist_free(x)
#endif

/* A chromosomal position */
typedef UINT4 Chrpos_T;

extern char *
Genomicpos_commafmt (
#ifdef HAVE_64_BIT
		     UINT8 N
#else
		     UINT4 N
#endif
		     );
extern int
UINT8_compare (const void *a, const void *b);
extern int
UINT4_compare (const void *a, const void *b);
extern int
Univcoord_compare (const void *a, const void *b);
extern int
Chrpos_compare (const void *a, const void *b);

#endif
