# Supplementary material for: Bitpacking techniques for indexing genomes: I. Hash tables
Source: Algorithms Mol Biol. 2016 Apr 18;11:5. doi: 10.1186/s13015-016-0069-5 (PMC4835851; doi:10.1186/s13015-016-0069-5)
Supplement: Supplementary file 2 — 10.1007/s13015-016-0069-5 Source code for constructing benchmarks. Source code in an archive format, using tar and bzip2, for users to generate their own benchmarks for any genomic text in FASTA format. This is the same package as provided in our companion paper on bitpacking for enhanced suffix arrays. [file 13015_2016_69_MOESM2_ESM.bz2 › genomic-benchmark-build-2016-02-26/src/saca-k.c]

#include "saca-k.h"
#include <stdio.h>
#include "bool.h"


// Author: Ge Nong,  Email: issng@mail.sysu.edu.cn
// Department of Computer Science, Sun Yat-sen University, 
// Guangzhou, China
// Date: December 24, 2012
//
// This is the demo source code for the algorithm SACA-K presented in this article:
// G. Nong, Practical Linear-Time O(1)-Workspace Suffix Sorting for Constant Alphabets, 
// ACM Transactions on Information Systems, Scheduled to Appear in July 2013.
// A draft for this article can be retrieved from http://code.google.com/p/ge-nong/.

#include <stdlib.h>

// set only the highest bit as 1, i.e. 1000...
const unsigned int EMPTY=((unsigned int)1)<<(sizeof(unsigned int)*8-1); 

// get s[i] at a certain level
#define chr(i) ((level==0)?((unsigned char *)s)[i]:((int *)s)[i])

void getBuckets(unsigned char *s, 
  unsigned int *bkt, unsigned int n,
  unsigned int K, bool end) { 
  unsigned int i, sum=0;
  
  // clear all buckets .
  for(i=0; i<K; i++) bkt[i]=0; 
  
  // compute the size of each bucket .
  for(i=0; i<n; i++) bkt[s[i]]++; 
  
  for(i=0; i<K; i++) { 
    sum+=bkt[i]; 
    bkt[i]=end ? sum-1 : sum-bkt[i]; 
  }
}

void putSuffix0(unsigned int *SA, 
  unsigned char *s, unsigned int *bkt, 
  unsigned int n, unsigned int K, int n1) {
  unsigned int i, j;

  // find the end of each bucket.
  getBuckets(s, bkt, n, K, true);

  // put the suffixes into their buckets.
  for(i=n1-1; i>0; i--) {
    j=SA[i]; SA[i]=0;
    SA[bkt[s[j]]--]=j;
  }
  SA[0]=n-1; // set the single sentinel suffix.
}

void induceSAl0(unsigned int *SA,
  unsigned char *s, unsigned int *bkt,
  unsigned int n, unsigned int K, bool suffix) {
  unsigned int i, j;

  // find the head of each bucket.
  getBuckets(s, bkt, n, K, false);

  bkt[0]++; // skip the virtual sentinel.
  for(i=0; i<n; i++)
    if(SA[i]>0) {
      j=SA[i]-1;
      if(s[j]>=s[j+1]) {
        SA[bkt[s[j]]]=j;
        bkt[s[j]]++;
        if(!suffix && i>0) SA[i]=0;
      }
    }
}

void induceSAs0(unsigned int *SA,
  unsigned char *s, unsigned int *bkt,
  unsigned int n, unsigned int K, bool suffix) {
  unsigned int i, j;

  // find the end of each bucket.
  getBuckets(s, bkt, n, K, true);

  for(i=n-1; i>0; i--)
    if(SA[i]>0) {
      j=SA[i]-1;
      if(s[j]<=s[j+1] && bkt[s[j]]<i) {
        SA[bkt[s[j]]]=j;
        bkt[s[j]]--;
        if(!suffix) SA[i]=0;
      }
    }
}

void putSubstr0(unsigned int *SA,
  unsigned char *s, unsigned int *bkt,
  unsigned int n, unsigned int K) {
  unsigned int i, cur_t, succ_t;

  // find the end of each bucket.
  getBuckets(s, bkt, n, K, true);

  // set each item in SA as empty.
  for(i=0; i<n; i++) SA[i]=0;

  succ_t=0; // s[n-2] must be L-type.
  for(i=n-2; i>0; i--) {
    cur_t=(s[i-1]<s[i] ||
           (s[i-1]==s[i] && succ_t==1)
          )?1:0;
    if(cur_t==0 && succ_t==1) SA[bkt[s[i]]--]=i;
    succ_t=cur_t;
  }

  // set the single sentinel LMS-substring.
  SA[0]=n-1;
}

void putSuffix1(int *SA, int *s, int n1) {
  int i, j, pos, cur, pre=-1;
  
  for(i=n1-1; i>0; i--) {
    j=SA[i]; SA[i]=EMPTY;
    cur=s[j];
    if(cur!=pre) {
      pre=cur; pos=cur;
    }
    SA[pos--]=j;
  }
}

void induceSAl1(int *SA, int *s, 
  int n, bool suffix) {
  int h, i, j, step=1;
  
  for(i=0; i<n; i+=step) {
    step=1; j=SA[i]-1;
    if(SA[i]<=0) continue;
    int c=s[j], c1=s[j+1];
    bool isL=c>=c1;
    if(!isL) continue;

    // s[j] is L-type.

    int d=SA[c];
    if(d>=0) {
      // SA[c] is borrowed by the left
      //   neighbor bucket.
      // shift-left the items in the
      //   left neighbor bucket.
      int foo, bar;
      foo=SA[c];
      for(h=c-1; SA[h]>=0||SA[h]==EMPTY; h--)
      { bar=SA[h]; SA[h]=foo; foo=bar; }
      SA[h]=foo;
      if(h<i) step=0;

      d=EMPTY;
    }

    if(d==EMPTY) { // SA[c] is empty.
      if(c<n-1 && SA[c+1]==EMPTY) {
        SA[c]=-1; // init the counter.
        SA[c+1]=j;
      }
      else        
        SA[c]=j; // a size-1 bucket.
    }
    else { // SA[c] is reused as a counter.
        int pos=c-d+1;
        if(pos>n-1 || SA[pos]!=EMPTY) {
          // we are running into the right
          //   neighbor bucket.
          // shift-left one step the items
          //   of bucket(SA, S, j).
          for(h=0; h<-d; h++)
            SA[c+h]=SA[c+h+1];
          pos--;
          if(c<i) step=0;
        }
        else
          SA[c]--;

        SA[pos]=j;
    }

    int c2;
    bool isL1=(j+1<n-1) && (c1>(c2=s[j+2]) || (c1==c2 && c1<i));  // is s[SA[i]] L-type?
    if((!suffix || !isL1) && i>0) {
      int i1=(step==0)?i-1:i;
      SA[i1]=EMPTY;
    }
  }

  // scan to shift-left the items in each bucket 
  //   with its head being reused as a counter.
  for(i=1; i<n; i++) {
    j=SA[i];
    if(j<0 && j!=EMPTY) { // is SA[i] a counter?
      for(h=0; h<-j; h++)
        SA[i+h]=SA[i+h+1];
      SA[i+h]=EMPTY;
    }
  }
}

void induceSAs1(int *SA, int *s, 
  int n, bool suffix) {
  int h, i, j, step=1;
  
  for(i=n-1; i>0; i-=step) {
    step=1; j=SA[i]-1;
    if(SA[i]<=0) continue;
    int c=s[j], c1=s[j+1];
    bool isS=(c<c1) || (c==c1 && c>i);
    if(!isS) continue;

    // s[j] is S-type

    int d=SA[c];
    if(d>=0) {
      // SA[c] is borrowed by the right
      //   neighbor bucket.
      // shift-right the items in the
      //   right neighbor bucket.
      int foo, bar;
      foo=SA[c];
      for(h=c+1; SA[h]>=0||SA[h]==EMPTY; h++)
      { bar=SA[h]; SA[h]=foo; foo=bar; }
      SA[h]=foo;
      if(h>i) step=0;

      d=EMPTY;
    }

    if(d==EMPTY) { // SA[c] is empty.
      if(SA[c-1]==EMPTY) {
        SA[c]=-1; // init the counter.
        SA[c-1]=j;
      }
      else
        SA[c]=j; // a size-1 bucket.
    }
    else { // SA[c] is reused as a counter.
        int pos=c+d-1;
        if(SA[pos]!=EMPTY) {
          // we are running into the left
          //   neighbor bucket.
          // shift-right one step the items 
          //   of bucket(SA, S, j).
          for(h=0; h<-d; h++)
            SA[c-h]=SA[c-h-1];
          pos++;
          if(c>i) step=0;
        }
        else
          SA[c]--;

        SA[pos]=j;
    }

    if(!suffix) {
      int i1=(step==0)?i+1:i;
      SA[i1]=EMPTY;
    }
  }

  // scan to shift-right the items in each bucket
  //   with its head being reused as a counter.
  if(!suffix)
    for(i=n-1; i>0; i--) {
      j=SA[i];
      if(j<0 && j!=EMPTY) { // is SA[i] a counter?
        for(h=0; h<-j; h++)
          SA[i-h]=SA[i-h-1];
        SA[i-h]=EMPTY;
      }
    }
}

void putSubstr1(int *SA, int *s, int n) {
  int h, i, j;

  for(i=0; i<n; i++) SA[i]=EMPTY;

  int c, c1, t, t1;
  c1=s[n-2];
  t1=0; 
  for(i=n-2; i>0; i--) {
    c=c1; t=t1; 
    c1=s[i-1];
    t1=c1<c || (c1==c && t);
    if(t && !t1) {
      if(SA[c]>=0) {
        // SA[c] is borrowed by the right
        //   neighbor bucket.
        // shift-right the items in the
        //   right neighbor bucket.
        int foo, bar;
        foo=SA[c];
        for(h=c+1; SA[h]>=0; h++)
        { bar=SA[h]; SA[h]=foo; foo=bar; }
        SA[h]=foo;

        SA[c]=EMPTY;
      }

      int d=SA[c];
      if(d==EMPTY) { // SA[c] is empty.
        if(SA[c-1]==EMPTY) {
          SA[c]=-1; // init the counter.
          SA[c-1]=i;
        }
        else
          SA[c]=i; // a size-1 bucket.
      }
      else { // SA[c] is reused as a counter
          int pos=c+d-1;
          if(SA[pos]!=EMPTY) {
            // we are running into the left
            //   neighbor bucket.
            // shift-right one step the items 
            //   of bucket(SA, S, i).
            for(h=0; h<-d; h++)
              SA[c-h]=SA[c-h-1];
            pos++;
          }
          else
            SA[c]--;

          SA[pos]=i;
      }
    }
  }

  // scan to shift-right the items in each bucket
  //   with its head being reused as a counter.
  for(i=n-1; i>0; i--) {
    j=SA[i];
    if(j<0 && j!=EMPTY) { // is SA[i] a counter?
      for(h=0; h<-j; h++)
        SA[i-h]=SA[i-h-1];
      SA[i-h]=EMPTY;
    }
  }

  // put the single sentinel LMS-substring.
  SA[0]=n-1;
}

unsigned int getLengthOfLMS(unsigned char *s, 
  unsigned int n, int level, unsigned int x) {
  if(x==n-1) return 1;  
  
  unsigned int dist, i=1;  
  while(1) {
    if(chr(x+i)<chr(x+i-1)) break;
    i++;
  }  
  while(1) {
    if(x+i>n-1 || chr(x+i)>chr(x+i-1)) break;
    if(x+i==n-1 || chr(x+i)<chr(x+i-1)) dist=i;
    i++;
  }
  
  return dist+1;
}

unsigned int nameSubstr(unsigned int *SA, 
  unsigned char *s, unsigned int *s1, unsigned int n, 
  unsigned int m, unsigned int n1, int level) {
  unsigned int i, j, cur_t, succ_t;

  // init the name array buffer
  for(i=n1; i<n; i++) SA[i]=EMPTY;

  // scan to compute the interim s1
  unsigned int name, name_ctr=0;
  unsigned int pre_pos, pre_len=0;
  for(i=0; i<n1; i++) {
    bool diff=false;
    unsigned int len, pos=SA[i];
    unsigned int d;

    len=getLengthOfLMS(s, n, level, pos);
    if(len!=pre_len) diff=true;
    else
      for(d=0; d<len; d++)
        if(pos+d==n-1 || pre_pos+d==n-1 ||
           chr(pos+d)!=chr(pre_pos+d)) {
          diff=true; break;
        }

    if(diff) {
      name=i; name_ctr++;
      SA[name]=1; // a new name.
      pre_pos=pos; pre_len=len;
    }
    else
      SA[name]++; // count this name.

    SA[n1+pos/2]=name;
  }

  // compact the interim s1 sparsely stored 
  //   in SA[n1, n-1] into SA[m-n1, m-1].
  for(i=n-1, j=m-1; i>=n1; i--)
    if(SA[i]!=EMPTY) SA[j--]=SA[i];

  // rename each S-type character of the
  //   interim s1 as the end of its bucket
  //   to produce the final s1.
  succ_t=1;
  for(i=n1-1; i>0; i--) {
    int ch=s1[i], ch1=s1[i-1];
    cur_t=(ch1< ch || (ch1==ch && succ_t==1))?1:0;
    if(cur_t==1) {
      s1[i-1]+=SA[s1[i-1]]-1;
    }
    succ_t=cur_t;
  }

  return name_ctr;
}

void getSAlms(unsigned int *SA, 
  unsigned char *s, 
  unsigned int *s1, unsigned int n, 
  unsigned int n1, int level ) {
  unsigned int i, j, cur_t, succ_t;

  j=n1-1; s1[j--]=n-1;
  succ_t=0; // s[n-2] must be L-type
  for(i=n-2; i>0; i--) {
    cur_t=(chr(i-1)<chr(i) ||
          (chr(i-1)==chr(i) && succ_t==1))?1:0;
    if(cur_t==0 && succ_t==1) s1[j--]=i;
    succ_t=cur_t;
  }

  for(i=0; i<n1; i++) SA[i]=s1[SA[i]];
  
  // init SA[n1..n-1]
  for(i=n1; i<n; i++) SA[i]=level?EMPTY:0; 
}


void SACA_K(unsigned char *s, unsigned int *SA,
  unsigned int n, unsigned int K,
  unsigned int m, int level) {
  unsigned int i;
  unsigned int *bkt=NULL;

  fprintf(stderr,"SACA_K called with n = %u, K = %u, level %d\n",n,K,level);

  // stage 1: reduce the problem by at least 1/2.

  if(level==0) {
    bkt=(unsigned int *)malloc(sizeof(int)*K);
    putSubstr0(SA, s, bkt, n, K);
    induceSAl0(SA, s, bkt, n, K, false);
    induceSAs0(SA, s, bkt, n, K, false);
  }
  else {
    putSubstr1((int *)SA, (int *)s,(int)n);
    induceSAl1((int *)SA, (int *)s, n ,false);
    induceSAs1((int *)SA, (int *)s, n, false);
  }

  // now, all the LMS-substrings are sorted and 
  //   stored sparsely in SA.

  // compact all the sorted substrings into
  //   the first n1 items of SA.
  // 2*n1 must be not larger than n.
  unsigned int n1=0;
  for(i=0; i<n; i++) 
    if((!level&&SA[i]>0) || (level&&((int *)SA)[i]>0))
      SA[n1++]=SA[i];

  unsigned int *SA1=SA, *s1=SA+m-n1;
  unsigned int name_ctr;
  name_ctr=nameSubstr(SA,s,s1,n,m,n1,level);

  // stage 2: solve the reduced problem.

  // recurse if names are not yet unique.
  if(name_ctr<n1)
    SACA_K((unsigned char *)s1, SA1, 
          n1, 0, m-n1, level+1);
  else // get the suffix array of s1 directly.
    for(i=0; i<n1; i++) SA1[s1[i]]=i;

  // stage 3: induce SA(S) from SA(S1).

  getSAlms(SA, s, s1, n, n1, level);
  if(level==0) {
    putSuffix0(SA, s, bkt, n, K, n1);
    induceSAl0(SA, s, bkt, n, K, true);
    induceSAs0(SA, s, bkt, n, K, true);
    free(bkt);
  }
  else {
    putSuffix1((int *)SA, (int *)s, n1);
    induceSAl1((int *)SA, (int *)s, n, true);
    induceSAs1((int *)SA, (int *)s, n, true);
  }
}
