# Supplementary material for: Bitpacking techniques for indexing genomes: I. Hash tables
Source: Algorithms Mol Biol. 2016 Apr 18;11:5. doi: 10.1186/s13015-016-0069-5 (PMC4835851; doi:10.1186/s13015-016-0069-5)
Supplement: Supplementary file 2 — 10.1007/s13015-016-0069-5 Source code for constructing benchmarks. Source code in an archive format, using tar and bzip2, for users to generate their own benchmarks for any genomic text in FASTA format. This is the same package as provided in our companion paper on bitpacking for enhanced suffix arrays. [file 13015_2016_69_MOESM2_ESM.bz2 › genomic-benchmark-build-2016-02-26/src/littleendian.c]

static char rcsid[] = "$Id: littleendian.c 115433 2013-11-18 18:24:33Z twu $";
#ifdef HAVE_CONFIG_H
#include <config.h>
#endif

#include "littleendian.h"
#include <unistd.h>

void
Littleendian_write_char (unsigned char value, int fd) {
  unsigned char buf[1];

  buf[0] = value;
  write(fd,buf,1);

  return;
}

void
Littleendian_write_uint (UINT4 value, int fd) {
  unsigned char buf[4];

  buf[0] = (unsigned char) (value & 0xff);
  buf[1] = (unsigned char) ((value >>= 8) & 0xff);
  buf[2] = (unsigned char) ((value >>= 8) & 0xff);
  buf[3] = (unsigned char) ((value >>= 8) & 0xff);
  write(fd,buf,4);

  return;
}

void
Littleendian_write_uint8 (UINT8 value, int fd) {
  unsigned char buf[8];

  buf[0] = (unsigned char) (value & 0xff);
  buf[1] = (unsigned char) ((value >>= 8) & 0xff);
  buf[2] = (unsigned char) ((value >>= 8) & 0xff);
  buf[3] = (unsigned char) ((value >>= 8) & 0xff);
  buf[4] = (unsigned char) ((value >>= 8) & 0xff);
  buf[5] = (unsigned char) ((value >>= 8) & 0xff);
  buf[6] = (unsigned char) ((value >>= 8) & 0xff);
  buf[7] = (unsigned char) ((value >>= 8) & 0xff);
  write(fd,buf,8);

  return;
}

void
Littleendian_write_uint8_as_uint (UINT8 value, int fd) {
  unsigned char buf[4];

  buf[0] = (unsigned char) (value & 0xff);
  buf[1] = (unsigned char) ((value >>= 8) & 0xff);
  buf[2] = (unsigned char) ((value >>= 8) & 0xff);
  buf[3] = (unsigned char) ((value >>= 8) & 0xff);
  write(fd,buf,4);

  buf[0] = (unsigned char) ((value >>= 8) & 0xff);
  buf[1] = (unsigned char) ((value >>= 8) & 0xff);
  buf[2] = (unsigned char) ((value >>= 8) & 0xff);
  buf[3] = (unsigned char) ((value >>= 8) & 0xff);
  write(fd,buf,4);

  return;
}
