# Supplementary material for: Bitpacking techniques for indexing genomes: I. Hash tables
Source: Algorithms Mol Biol. 2016 Apr 18;11:5. doi: 10.1186/s13015-016-0069-5 (PMC4835851; doi:10.1186/s13015-016-0069-5)
Supplement: Supplementary file 2 — 10.1007/s13015-016-0069-5 Source code for constructing benchmarks. Source code in an archive format, using tar and bzip2, for users to generate their own benchmarks for any genomic text in FASTA format. This is the same package as provided in our companion paper on bitpacking for enhanced suffix arrays. [file 13015_2016_69_MOESM2_ESM.bz2 › genomic-benchmark-build-2016-02-26/src/bigendian.h]

/* $Id: bigendian.h 99737 2013-06-27 19:33:03Z twu $ */
#ifndef BIGENDIAN_INCLUDED
#define BIGENDIAN_INCLUDED
#ifdef HAVE_CONFIG_H
#include <config.h>
#endif

#include <stdio.h>
#include <stddef.h>
#include "types.h"

extern int
Bigendian_convert_int (int littleendian);
extern size_t
Bigendian_fwrite_int (int value, FILE *fp);
extern size_t
Bigendian_fwrite_ints (int *array, int n, FILE *fp);
extern size_t
Bigendian_fread_int (int *value, FILE *fp);
extern size_t
Bigendian_fread_ints (int *array, int n, FILE *fp);

extern UINT4
Bigendian_convert_uint (UINT4 littleendian);
extern size_t
Bigendian_fwrite_uint (UINT4 value, FILE *fp);
extern void
Bigendian_write_uint (UINT4 value, int fd);
extern size_t
Bigendian_fwrite_uints (UINT4 *array, int n, FILE *fp);
extern size_t
Bigendian_fread_uint (UINT4 *value, FILE *fp);
extern size_t
Bigendian_fread_uints (UINT4 *array, int n, FILE *fp);
extern UINT4
Bigendian_fileio_read_uint (int fd);


#ifdef HAVE_64_BIT
extern UINT8
Bigendian_convert_uint8 (UINT8 littleendian);
extern size_t
Bigendian_fwrite_uint8 (UINT8 value, FILE *fp);
extern size_t
Bigendian_fwrite_uint8s (UINT8 *array, int n, FILE *fp);
extern size_t
Bigendian_fread_uint8 (UINT8 *value, FILE *fp);
extern size_t
Bigendian_fread_uint8s (UINT8 *array, int n, FILE *fp);
extern UINT8
Bigendian_fileio_read_uint8 (int fd);
#endif


#define FREAD_INT(p,fp) Bigendian_fread_int(p,fp)
#define FREAD_UINT(p,fp) Bigendian_fread_uint(p,fp)
#define FREAD_INTS(a,n,fp) Bigendian_fread_ints(a,n,fp)
#define FREAD_UINTS(a,n,fp) Bigendian_fread_uints(a,n,fp)
#ifdef HAVE_64_BIT
#define FREAD_UINT8(p,fp) Bigendian_fread_uint8(p,fp)
#define FREAD_UINT8S(a,n,fp) Bigendian_fread_uint8s(a,n,fp)
#endif

#define FWRITE_INT(x,fp) Bigendian_fwrite_int(x,fp)
#define FWRITE_UINT(x,fp) Bigendian_fwrite_uint(x,fp)
#define WRITE_UINT(x,fd) Bigendian_write_uint(x,fd)
#define WRITE_UINT8(x,fd) Bigendian_write_uin8t(x,fd)
#define FWRITE_INTS(a,n,fp) Bigendian_fwrite_ints(a,n,fp)
#define FWRITE_UINTS(a,n,fp) Bigendian_fwrite_uints(a,n,fp)
#ifdef HAVE_64_BIT
#define FWRITE_UINT8(x,fp) Bigendian_fwrite_uint8(x,fp)
#define FWRITE_UINT8S(a,n,fp) Bigendian_fwrite_uint8s(a,n,fp)
#endif

#define FREAD_CHARS(a,n,fp) fread(a,sizeof(char),n,fp)
#define FWRITE_CHARS(a,n,fp) fwrite(a,sizeof(char),n,fp)

#endif
