# Supplementary material for: Bitpacking techniques for indexing genomes: I. Hash tables
Source: Algorithms Mol Biol. 2016 Apr 18;11:5. doi: 10.1186/s13015-016-0069-5 (PMC4835851; doi:10.1186/s13015-016-0069-5)
Supplement: Supplementary file 2 — 10.1007/s13015-016-0069-5 Source code for constructing benchmarks. Source code in an archive format, using tar and bzip2, for users to generate their own benchmarks for any genomic text in FASTA format. This is the same package as provided in our companion paper on bitpacking for enhanced suffix arrays. [file 13015_2016_69_MOESM2_ESM.bz2 › genomic-benchmark-build-2016-02-26/src/tableuint.h]

/* $Id: tableuint.h 99737 2013-06-27 19:33:03Z twu $ */
#ifndef TABLEUINT_INCLUDED
#define TABLEUINT_INCLUDED

#define T Tableuint_T
typedef struct T *T;

extern T
Tableuint_new (int hint,
	      int (*cmp)(const void *x, const void *y),
	      unsigned int hash(const void *key));
extern void 
Tableuint_free (T *table);
extern int   
Tableuint_length (T table);
extern unsigned int
Tableuint_put (T table, const void *key, unsigned int value);
extern unsigned int
Tableuint_get (T table, const void *key);
extern unsigned int
Tableuint_remove (T table, const void *key);
extern void   
Tableuint_map (T table,
	      void (*apply)(const void *key, unsigned int *value, void *cl),
	      void *cl);
extern void **
Tableuint_keys (T table, void *end);
extern void **
Tableuint_keys_by_timeindex (T table, void *end);
extern unsigned int *
Tableuint_values (T table, int end);

#undef T
#endif
