# Supplementary material for: Bitpacking techniques for indexing genomes: I. Hash tables
Source: Algorithms Mol Biol. 2016 Apr 18;11:5. doi: 10.1186/s13015-016-0069-5 (PMC4835851; doi:10.1186/s13015-016-0069-5)
Supplement: Supplementary file 2 — 10.1007/s13015-016-0069-5 Source code for constructing benchmarks. Source code in an archive format, using tar and bzip2, for users to generate their own benchmarks for any genomic text in FASTA format. This is the same package as provided in our companion paper on bitpacking for enhanced suffix arrays. [file 13015_2016_69_MOESM2_ESM.bz2 › genomic-benchmark-build-2016-02-26/src/list.c]

static char rcsid[] = "$Id: list.c 50911 2011-10-27 22:15:37Z twu $";
#ifdef HAVE_CONFIG_H
#include <config.h>
#endif

#include "list.h"
#include "listdef.h"
#include <stdio.h>
#include <stdlib.h>
#include <string.h>
#include "mem.h"

#define T List_T

T
List_push (T list, void *x) {
  T new = (T) MALLOC(sizeof(*new));
  
  new->first = x;
  new->rest = list;
  return new;
}

T
List_push_keep (T list, void *x) {
  T new = (T) MALLOC_KEEP(sizeof(*new));
  
  new->first = x;
  new->rest = list;
  return new;
}

T
List_pop (T list, void **x) {
  T head;

  if (list) {
    head = list->rest;
    *x = list->first;
    FREE(list);
    return head;
  } else {
    return list;
  }
}

void *
List_head (T list) {
  return list->first;
}

T
List_next (T list) {
  if (list) {
    return list->rest;
  } else {
    return NULL;
  }
}

void
List_head_set (T this, void *x) {
  this->first = x;
  return;
}

void
List_tail_set (T this, T rest) {
  this->rest = rest;
  return;
}

void
List_free (T *list) {
  T prev;

  while ((prev = *list) != NULL) {
    *list = (*list)->rest;
    FREE(prev);
  }
}

void
List_free_keep (T *list) {
  T prev;

  while ((prev = *list) != NULL) {
    *list = (*list)->rest;
    FREE_KEEP(prev);
  }
}

T
List_reverse (T list) {
  T head = NULL, next;

  for ( ; list; list = next) {
    next = list->rest;
    list->rest = head;
    head = list;
  }
  return head;
}

int
List_length (T list) {
  int n;
  
  for (n = 0; list; list = list->rest) {
    n++;
  }
  return n;
}

T
List_truncate (T list, int n) {
  T head = list;

  while (--n > 0) {
    list = list->rest;
  }
  if (list) {
    list->rest = (T) NULL;
  }
  return head;
}

void **
List_to_array (T list, void *end) {
  void **array;
  int i, n = List_length(list);

#if 0
  if (n == 0) {
    return (void *) NULL;
  } else {
#endif
    array = (void **) CALLOC((n+1),sizeof(*array));
    for (i = 0; i < n; i++) {
      array[i] = list->first;
      list = list->rest;
    }
    array[i] = end;
    return array;
#if 0
  }
#endif
}

void **
List_to_array_out (T list, void *end) {
  void **array;
  int i, n = List_length(list);

#if 0
  if (n == 0) {
    return (void *) NULL;
  } else {
#endif
    array = (void **) CALLOC_OUT((n+1),sizeof(*array));
    for (i = 0; i < n; i++) {
      array[i] = list->first;
      list = list->rest;
    }
    array[i] = end;
    return array;
#if 0
  }
#endif
}

void **
List_to_array_n (int *n, T list) {
  void **array;
  int i;

  *n = List_length(list);
  if (*n == 0) {
    return NULL;
  } else {
    array = (void **) CALLOC(*n,sizeof(*array));
    for (i = 0; i < *n; i++) {
      array[i] = list->first;
      list = list->rest;
    }
    return array;
  }
}

T
List_copy (T list) {
  T head, *p = &head;

  for ( ; list; list = list->rest) {
    *p = (T) MALLOC(sizeof(**p));
    (*p)->first = list->first;
    p = &(*p)->rest;
  }
  *p = NULL;
  return head;
}

void
List_dump (T list) {
  while (list) {
    printf("%p\n",list);
    list = list->rest;
  }
  return;
}

T
List_append (T list, T tail) {
  T *p = &list;

  while (*p) {
    p = &(*p)->rest;
  }
  *p = tail;
  return list;
}

void *
List_last_value (T this) {
  T last = NULL, r;

  for (r = this; r != NULL; r = r->rest) {
    last = r;
  }
  return last->first;
}

void *
List_index (T this, int index) {
  while (index-- > 0) {
    this = this->rest;
  }
  return this->first;
}


#if 0
/* Old definition, which doesn't make sense */
void
List_insert (T *listptr, void *x) {
  T new = (T) MALLOC(sizeof(*new));
  
  new->first = x;
  new->rest = *listptr;
  *listptr = new;

  return;
}
#else
T
List_insert (T p, void *x) {
  T new = (T) MALLOC(sizeof(*new));
  
  new->first = x;
  new->rest = p->rest;
  p->rest = new;
  return new;
}
#endif

void
List_reinsert (T *listptr, T cell) {
  cell->rest = *listptr;
  *listptr = cell;

  return;
}

T
List_transfer_one (T dest, T *source) {
  T next;

  next = (*source)->rest;
  (*source)->rest = dest;
  dest = *source;
  *source = next;
  return dest;
}

T
List_push_existing (T dest, T source) {
  source->rest = dest;
  return source;
}

T
List_from_string (char *string) {
  T this = NULL;
  char *p = string, *scout = string, *substring;
  int substringlen;

  while (*++scout != '\0') {
    if (*scout == ',') {
      substringlen = (scout-p)/sizeof(char);
      substring = (char *) CALLOC(substringlen+1,sizeof(char));
      strncpy(substring,p,substringlen);
      this = List_push(this,substring);
      scout++;
      p = scout;
    }
  }

  substringlen = (scout-p)/sizeof(char);
  substring = (char *) CALLOC(substringlen+1,sizeof(char));
  strncpy(substring,p,substringlen);
  this = List_push(this,substring);

  return List_reverse(this);
}
