# Supplementary material for: Bitpacking techniques for indexing genomes: I. Hash tables
Source: Algorithms Mol Biol. 2016 Apr 18;11:5. doi: 10.1186/s13015-016-0069-5 (PMC4835851; doi:10.1186/s13015-016-0069-5)
Supplement: Supplementary file 2 — 10.1007/s13015-016-0069-5 Source code for constructing benchmarks. Source code in an archive format, using tar and bzip2, for users to generate their own benchmarks for any genomic text in FASTA format. This is the same package as provided in our companion paper on bitpacking for enhanced suffix arrays. [file 13015_2016_69_MOESM2_ESM.bz2 › genomic-benchmark-build-2016-02-26/src/bigendian.c]

static char rcsid[] = "$Id: bigendian.c 99737 2013-06-27 19:33:03Z twu $";
#ifdef HAVE_CONFIG_H
#include <config.h>
#endif

#include "bigendian.h"
#include <unistd.h>		/* For read() */


/*************************************************************************
 *  OUTPUT_BIGENDIAN provided to test bigendian code on a littleendian
 *  machine.  To use, compile all programs with WORDS_BIGENDIAN defined
 *  in config.h and define OUTPUT_BIGENDIAN here.
 ************************************************************************/

/************************************************************************
 *   Int
 ************************************************************************/

#ifdef OUTPUT_BIGENDIAN
int
Bigendian_convert_int (int littleendian) {
  return littleendian;
}
#else
int
Bigendian_convert_int (int littleendian) {
  int bigendian;

  bigendian = littleendian & 0xff; /* 0 */
  bigendian <<= 8;
  bigendian |= ((littleendian >>= 8) & 0xff); /* 1 */
  bigendian <<= 8;
  bigendian |= ((littleendian >>= 8) & 0xff); /* 2 */
  bigendian <<= 8;
  bigendian |= ((littleendian >>= 8) & 0xff); /* 3 */

  return bigendian;
}
#endif


#ifdef OUTPUT_BIGENDIAN
size_t
Bigendian_fwrite_int (int value, FILE *fp) {
  unsigned char buf[4];

  buf[3] = value & 0xff;
  buf[2] = (value >>= 8) & 0xff;
  buf[1] = (value >>= 8) & 0xff;
  buf[0] = (value >>= 8) & 0xff;
  if (fwrite(buf,sizeof(unsigned char),4,fp) == 0) {
    /* Should set error indicator for stream and set errno */
    return 0;
  } else {
    return 1;
  }
}
#else
size_t
Bigendian_fwrite_int (int value, FILE *fp) {
  unsigned char buf[4];

  buf[0] = (unsigned char) (value & 0xff);
  buf[1] = (unsigned char) ((value >>= 8) & 0xff);
  buf[2] = (unsigned char) ((value >>= 8) & 0xff);
  buf[3] = (unsigned char) ((value >>= 8) & 0xff);
  if (fwrite(buf,sizeof(unsigned char),4,fp) == 0) {
    /* Should set error indicator for stream and set errno */
    return 0;
  } else {
    return 1;
  }
}
#endif

#ifdef OUTPUT_BIGENDIAN
size_t
Bigendian_fwrite_ints (int *array, int n, FILE *fp) {
  unsigned char buf[4];
  int value, i;

  for (i = 0; i < n; i++) {
    value = array[i];
    buf[3] = value & 0xff;
    buf[2] = (value >>= 8) & 0xff;
    buf[1] = (value >>= 8) & 0xff;
    buf[0] = (value >>= 8) & 0xff;
    if (fwrite(buf,sizeof(unsigned char),4,fp) == 0) {
      /* Should set error indicator for stream and set errno */
      return 0;
    }
  }
  return n;
}
#else
size_t
Bigendian_fwrite_ints (int *array, int n, FILE *fp) {
  unsigned char buf[4];
  int value, i;

  for (i = 0; i < n; i++) {
    value = array[i];
    buf[0] = (unsigned char) (value & 0xff);
    buf[1] = (unsigned char) ((value >>= 8) & 0xff);
    buf[2] = (unsigned char) ((value >>= 8) & 0xff);
    buf[3] = (unsigned char) ((value >>= 8) & 0xff);
    if (fwrite(buf,sizeof(unsigned char),4,fp) == 0) {
      /* Should set error indicator for stream and set errno */
      return 0;
    }
  }
  return n;
}
#endif

#ifdef OUTPUT_BIGENDIAN
size_t
Bigendian_fread_int (int *value, FILE *fp) {
  unsigned char buf[4];

  if (fread(buf,sizeof(unsigned char),4,fp) < 4) {
    /* Should set error indicator for stream and set errno */
    return 0;
  } else {
    *value = (buf[0] & 0xff);
    *value <<= 8;
    *value |= (buf[1] & 0xff);
    *value <<= 8;
    *value |= (buf[2] & 0xff);
    *value <<= 8;
    *value |= (buf[3] & 0xff);
    return 1;
  }
}
#else
size_t
Bigendian_fread_int (int *value, FILE *fp) {
  unsigned char buf[4];

  if (fread(buf,sizeof(unsigned char),4,fp) < 4) {
    /* Should set error indicator for stream and set errno */
    return 0;
  } else {
#if 0
    fprintf(stderr,"Reading %2X %2X %2X %2X, and using last as most sig\n",buf[0],buf[1],buf[2],buf[3]);
#endif
    *value = (buf[3] & 0xff);
    *value <<= 8;
    *value |= (buf[2] & 0xff);
    *value <<= 8;
    *value |= (buf[1] & 0xff);
    *value <<= 8;
    *value |= (buf[0] & 0xff);
    return 1;
  }
}
#endif

#ifdef OUTPUT_BIGENDIAN
size_t
Bigendian_fread_ints (int *array, int n, FILE *fp) {
  unsigned char buf[4];
  int value, i;

  for (i = 0; i < n; i++) {
    if (fread(buf,sizeof(unsigned char),4,fp) < 4) {
      /* Should set error indicator for stream and set errno */
      return 0;
    } else {
      value = (buf[0] & 0xff);
      value <<= 8;
      value |= (buf[1] & 0xff);
      value <<= 8;
      value |= (buf[2] & 0xff);
      value <<= 8;
      value |= (buf[3] & 0xff);
      array[i] = value;
    }
  }
  return n;
}
#else
size_t
Bigendian_fread_ints (int *array, int n, FILE *fp) {
  unsigned char buf[4];
  int value, i;

  for (i = 0; i < n; i++) {
    if (fread(buf,sizeof(unsigned char),4,fp) < 4) {
      /* Should set error indicator for stream and set errno */
      return 0;
    } else {
      value = (buf[3] & 0xff);
      value <<= 8;
      value |= (buf[2] & 0xff);
      value <<= 8;
      value |= (buf[1] & 0xff);
      value <<= 8;
      value |= (buf[0] & 0xff);
      array[i] = value;
    }
  }
  return n;
}
#endif


/************************************************************************
 *   Unsigned int
 ************************************************************************/

unsigned int
Bigendian_convert_uint (unsigned int littleendian) {
  unsigned int bigendian;

  bigendian = littleendian & 0xff; /* 0 */
  bigendian <<= 8;
  bigendian |= ((littleendian >>= 8) & 0xff); /* 1 */
  bigendian <<= 8;
  bigendian |= ((littleendian >>= 8) & 0xff); /* 2 */
  bigendian <<= 8;
  bigendian |= ((littleendian >>= 8) & 0xff); /* 3 */

  return bigendian;
}


#ifdef OUTPUT_BIGENDIAN
size_t
Bigendian_fwrite_uint (unsigned int value, FILE *fp) {
  unsigned char buf[4];

  buf[3] = value & 0xff;
  buf[2] = (value >>= 8) & 0xff;
  buf[1] = (value >>= 8) & 0xff;
  buf[0] = (value >>= 8) & 0xff;
  if (fwrite(buf,sizeof(unsigned char),4,fp) == 0) {
    /* Should set error indicator for stream and set errno */
    return 0;
  } else {
    return 1;
  }
}
#else
size_t
Bigendian_fwrite_uint (unsigned int value, FILE *fp) {
  unsigned char buf[4];

  buf[0] = (unsigned char) (value & 0xff);
  buf[1] = (unsigned char) ((value >>= 8) & 0xff);
  buf[2] = (unsigned char) ((value >>= 8) & 0xff);
  buf[3] = (unsigned char) ((value >>= 8) & 0xff);
  if (fwrite(buf,sizeof(unsigned char),4,fp) == 0) {
    /* Should set error indicator for stream and set errno */
    return 0;
  } else {
    return 1;
  }
}
#endif


#ifdef OUTPUT_BIGENDIAN
void
Bigendian_write_uint (unsigned int value, int fd) {
  unsigned char buf[4];

  buf[3] = value & 0xff;
  buf[2] = (value >>= 8) & 0xff;
  buf[1] = (value >>= 8) & 0xff;
  buf[0] = (value >>= 8) & 0xff;
  write(fd,buf,4);
  return;
}
#else
void
Bigendian_write_uint (unsigned int value, int fd) {
  unsigned char buf[4];

  buf[0] = (unsigned char) (value & 0xff);
  buf[1] = (unsigned char) ((value >>= 8) & 0xff);
  buf[2] = (unsigned char) ((value >>= 8) & 0xff);
  buf[3] = (unsigned char) ((value >>= 8) & 0xff);
  write(fd,buf,4);
}
#endif

#ifdef OUTPUT_BIGENDIAN
size_t
Bigendian_fwrite_uints (unsigned int *array, int n, FILE *fp) {
  unsigned char buf[4];
  unsigned int value;
  int i;
  
  for (i = 0; i < n; i++) {
    value = array[i];
    buf[3] = value & 0xff;
    buf[2] = (value >>= 8) & 0xff;
    buf[1] = (value >>= 8) & 0xff;
    buf[0] = (value >>= 8) & 0xff;
    if (fwrite(buf,sizeof(unsigned char),4,fp) == 0) {
      /* Should set error indicator for stream and set errno */
      return 0;
    }
  }
  return n;
}
#else
size_t
Bigendian_fwrite_uints (unsigned int *array, int n, FILE *fp) {
  unsigned char buf[4];
  unsigned int value;
  int i;
  
  for (i = 0; i < n; i++) {
    value = array[i];
    buf[0] = (unsigned char) (value & 0xff);
    buf[1] = (unsigned char) ((value >>= 8) & 0xff);
    buf[2] = (unsigned char) ((value >>= 8) & 0xff);
    buf[3] = (unsigned char) ((value >>= 8) & 0xff);
    if (fwrite(buf,sizeof(unsigned char),4,fp) == 0) {
      /* Should set error indicator for stream and set errno */
      return 0;
    }
  }
  return n;
}
#endif


#ifdef OUTPUT_BIGENDIAN
size_t
Bigendian_fread_uint (unsigned int *value, FILE *fp) {
  unsigned char buf[4];

  if (fread(buf,sizeof(unsigned char),4,fp) < 4) {
    /* Should set error indicator for stream and set errno */
    return 0;
  } else {
    *value = (buf[0] & 0xff);
    *value <<= 8;
    *value |= (buf[1] & 0xff);
    *value <<= 8;
    *value |= (buf[2] & 0xff);
    *value <<= 8;
    *value |= (buf[3] & 0xff);
    return 1;
  }
}
#else
size_t
Bigendian_fread_uint (unsigned int *value, FILE *fp) {
  unsigned char buf[4];

  if (fread(buf,sizeof(unsigned char),4,fp) < 4) {
    /* Should set error indicator for stream and set errno */
    return 0;
  } else {
    *value = (buf[3] & 0xff);
    *value <<= 8;
    *value |= (buf[2] & 0xff);
    *value <<= 8;
    *value |= (buf[1] & 0xff);
    *value <<= 8;
    *value |= (buf[0] & 0xff);
    return 1;
  }
}
#endif

#ifdef OUTPUT_BIGENDIAN
size_t
Bigendian_fread_uints (unsigned int *array, int n, FILE *fp) {
  unsigned char buf[4];
  unsigned int value;
  int i;

  for (i = 0; i < n; i++) {
    if (fread(buf,sizeof(unsigned char),4,fp) < 4) {
      /* Should set error indicator for stream and set errno */
      return 0;
    } else {
      value = (buf[0] & 0xff);
      value <<= 8;
      value |= (buf[1] & 0xff);
      value <<= 8;
      value |= (buf[2] & 0xff);
      value <<= 8;
      value |= (buf[3] & 0xff);
      array[i] = value;
    }
  }
  return n;
}
#else
size_t
Bigendian_fread_uints (unsigned int *array, int n, FILE *fp) {
  unsigned char buf[4];
  unsigned int value;
  int i;

  for (i = 0; i < n; i++) {
    if (fread(buf,sizeof(unsigned char),4,fp) < 4) {
      /* Should set error indicator for stream and set errno */
      return 0;
    } else {
      value = (buf[3] & 0xff);
      value <<= 8;
      value |= (buf[2] & 0xff);
      value <<= 8;
      value |= (buf[1] & 0xff);
      value <<= 8;
      value |= (buf[0] & 0xff);
      array[i] = value;
    }
  }
  return n;
}
#endif


#ifdef OUTPUT_BIGENDIAN
unsigned int
Bigendian_fileio_read_uint (int fd) {
  unsigned int value = 0U;
  unsigned char buf[4];

  read(fd,buf,4);
  value = (buf[0] & 0xff);
  value <<= 8;
  value |= (buf[1] & 0xff);
  value <<= 8;
  value |= (buf[2] & 0xff);
  value <<= 8;
  value |= (buf[3] & 0xff);
  return value;
}
#else
unsigned int
Bigendian_fileio_read_uint (int fd) {
  unsigned int value = 0U;
  unsigned char buf[4];

  read(fd,buf,4);
  value = (buf[3] & 0xff);
  value <<= 8;
  value |= (buf[2] & 0xff);
  value <<= 8;
  value |= (buf[1] & 0xff);
  value <<= 8;
  value |= (buf[0] & 0xff);
  return value;
}
#endif


/************************************************************************
 *   Long unsigned int
 ************************************************************************/

#ifdef HAVE_64_BIT

UINT8
Bigendian_convert_uint8 (UINT8 littleendian) {
  UINT8 bigendian;
  unsigned char byte1, byte2, byte3, byte4, byte5, byte6, byte7;

  bigendian = littleendian & 0xff;
  byte1 = (littleendian >>= 8);
  byte2 = (littleendian >>= 8);
  byte3 = (littleendian >>= 8);
  byte4 = (littleendian >>= 8);
  byte5 = (littleendian >>= 8);
  byte6 = (littleendian >>= 8);
  byte7 = (littleendian >>= 8);

  /* bigendian = byte0; */
  bigendian <<= 8;
  bigendian |= (byte1 & 0xff);
  bigendian <<= 8;
  bigendian |= (byte2 & 0xff);
  bigendian <<= 8;
  bigendian |= (byte3 & 0xff);
  bigendian <<= 8;
  bigendian |= (byte4 & 0xff);
  bigendian <<= 8;
  bigendian |= (byte5 & 0xff);
  bigendian <<= 8;
  bigendian |= (byte6 & 0xff);
  bigendian <<= 8;
  bigendian |= (byte7 & 0xff);

  return bigendian;
}


#ifdef OUTPUT_BIGENDIAN
void
Bigendian_write_uint8 (UINT8 value, int fd) {
  unsigned char buf[8];

  buf[7] = value & 0xff;
  buf[6] = (value >>= 8) & 0xff;
  buf[5] = (value >>= 8) & 0xff;
  buf[4] = (value >>= 8) & 0xff;
  buf[3] = (value >>= 8) & 0xff;
  buf[2] = (value >>= 8) & 0xff;
  buf[1] = (value >>= 8) & 0xff;
  buf[0] = (value >>= 8) & 0xff;
  write(fd,buf,8);
  return;
}
#else
void
Bigendian_write_uint8 (UINT8 value, int fd) {
  unsigned char buf[8];

  buf[0] = (unsigned char) (value & 0xff);
  buf[1] = (unsigned char) ((value >>= 8) & 0xff);
  buf[2] = (unsigned char) ((value >>= 8) & 0xff);
  buf[3] = (unsigned char) ((value >>= 8) & 0xff);
  buf[4] = (unsigned char) ((value >>= 8) & 0xff);
  buf[5] = (unsigned char) ((value >>= 8) & 0xff);
  buf[6] = (unsigned char) ((value >>= 8) & 0xff);
  buf[7] = (unsigned char) ((value >>= 8) & 0xff);
  write(fd,buf,8);
}
#endif


#ifdef OUTPUT_BIGENDIAN
size_t
Bigendian_fwrite_uint8 (UINT8 value, FILE *fp) {
  unsigned char buf[8];

  buf[7] = value & 0xff;
  buf[6] = (value >>= 8) & 0xff;
  buf[5] = (value >>= 8) & 0xff;
  buf[4] = (value >>= 8) & 0xff;
  buf[3] = (value >>= 8) & 0xff;
  buf[2] = (value >>= 8) & 0xff;
  buf[1] = (value >>= 8) & 0xff;
  buf[0] = (value >>= 8) & 0xff;
  if (fwrite(buf,sizeof(unsigned char),8,fp) == 0) {
    /* Should set error indicator for stream and set errno */
    return 0;
  } else {
    return 1;
  }
}
#else
size_t
Bigendian_fwrite_uint8 (UINT8 value, FILE *fp) {
  unsigned char buf[8];

  buf[0] = value & 0xff;
  buf[1] = (value >>= 8) & 0xff;
  buf[2] = (value >>= 8) & 0xff;
  buf[3] = (value >>= 8) & 0xff;
  buf[4] = (value >>= 8) & 0xff;
  buf[5] = (value >>= 8) & 0xff;
  buf[6] = (value >>= 8) & 0xff;
  buf[7] = (value >>= 8) & 0xff;
  if (fwrite(buf,sizeof(unsigned char),8,fp) == 0) {
    /* Should set error indicator for stream and set errno */
    return 0;
  } else {
    return 1;
  }
}
#endif

#ifdef OUTPUT_BIGENDIAN
size_t
Bigendian_fwrite_uint8s (UINT8 *array, int n, FILE *fp) {
  unsigned char buf[8];
  UINT8 value;
  int i;
  
  for (i = 0; i < n; i++) {
    value = array[i];
    buf[7] = value & 0xff;
    buf[6] = (value >>= 8) & 0xff;
    buf[5] = (value >>= 8) & 0xff;
    buf[4] = (value >>= 8) & 0xff;
    buf[3] = (value >>= 8) & 0xff;
    buf[2] = (value >>= 8) & 0xff;
    buf[1] = (value >>= 8) & 0xff;
    buf[0] = (value >>= 8) & 0xff;
    if (fwrite(buf,sizeof(unsigned char),8,fp) == 0) {
      /* Should set error indicator for stream and set errno */
      return 0;
    }
  }
  return n;
}
#else
size_t
Bigendian_fwrite_uint8s (UINT8 *array, int n, FILE *fp) {
  unsigned char buf[8];
  UINT8 value;
  int i;
  
  for (i = 0; i < n; i++) {
    value = array[i];
    buf[0] = value & 0xff;
    buf[1] = (value >>= 8) & 0xff;
    buf[2] = (value >>= 8) & 0xff;
    buf[3] = (value >>= 8) & 0xff;
    buf[4] = (value >>= 8) & 0xff;
    buf[5] = (value >>= 8) & 0xff;
    buf[6] = (value >>= 8) & 0xff;
    buf[7] = (value >>= 8) & 0xff;
    if (fwrite(buf,sizeof(unsigned char),8,fp) == 0) {
      /* Should set error indicator for stream and set errno */
      return 0;
    }
  }
  return n;
}
#endif


#ifdef OUTPUT_BIGENDIAN
size_t
Bigendian_fread_uint8 (UINT8 *value, FILE *fp) {
  unsigned char buf[8];

  if (fread(buf,sizeof(unsigned char),8,fp) < 8) {
    /* Should set error indicator for stream and set errno */
    return 0;
  } else {
    *value = (buf[0] & 0xff);
    *value <<= 8;
    *value |= (buf[1] & 0xff);
    *value <<= 8;
    *value |= (buf[2] & 0xff);
    *value <<= 8;
    *value |= (buf[3] & 0xff);
    *value <<= 8;
    *value |= (buf[4] & 0xff);
    *value <<= 8;
    *value |= (buf[5] & 0xff);
    *value <<= 8;
    *value |= (buf[6] & 0xff);
    *value <<= 8;
    *value |= (buf[7] & 0xff);
    return 1;
  }
}
#else
size_t
Bigendian_fread_uint8 (UINT8 *value, FILE *fp) {
  unsigned char buf[8];

  if (fread(buf,sizeof(unsigned char),8,fp) < 8) {
    /* Should set error indicator for stream and set errno */
    return 0;
  } else {
    *value = (buf[7] & 0xff);
    *value <<= 8;
    *value = (buf[6] & 0xff);
    *value <<= 8;
    *value = (buf[5] & 0xff);
    *value <<= 8;
    *value = (buf[4] & 0xff);
    *value <<= 8;
    *value = (buf[3] & 0xff);
    *value <<= 8;
    *value |= (buf[2] & 0xff);
    *value <<= 8;
    *value |= (buf[1] & 0xff);
    *value <<= 8;
    *value |= (buf[0] & 0xff);
    return 1;
  }
}
#endif


#ifdef OUTPUT_BIGENDIAN
size_t
Bigendian_fread_uint8s (UINT8 *array, int n, FILE *fp) {
  unsigned char buf[8];
  UINT8 value;
  int i;

  for (i = 0; i < n; i++) {
    if (fread(buf,sizeof(unsigned char),8,fp) < 8) {
      /* Should set error indicator for stream and set errno */
      return 0;
    } else {
      value = (buf[0] & 0xff);
      value <<= 8;
      value |= (buf[1] & 0xff);
      value <<= 8;
      value |= (buf[2] & 0xff);
      value <<= 8;
      value |= (buf[3] & 0xff);
      value <<= 8;
      value |= (buf[4] & 0xff);
      value <<= 8;
      value |= (buf[5] & 0xff);
      value <<= 8;
      value |= (buf[6] & 0xff);
      value <<= 8;
      value |= (buf[7] & 0xff);

      array[i] = value;
    }
  }
  return n;
}
#else
size_t
Bigendian_fread_uint8s (UINT8 *array, int n, FILE *fp) {
  unsigned char buf[8];
  UINT8 value;
  int i;

  for (i = 0; i < n; i++) {
    if (fread(buf,sizeof(unsigned char),8,fp) < 8) {
      /* Should set error indicator for stream and set errno */
      return 0;
    } else {
      value = (buf[7] & 0xff);
      value <<= 8;
      value = (buf[6] & 0xff);
      value <<= 8;
      value = (buf[5] & 0xff);
      value <<= 8;
      value = (buf[4] & 0xff);
      value <<= 8;
      value = (buf[3] & 0xff);
      value <<= 8;
      value |= (buf[2] & 0xff);
      value <<= 8;
      value |= (buf[1] & 0xff);
      value <<= 8;
      value |= (buf[0] & 0xff);
      array[i] = value;
    }
  }
  return n;
}
#endif


#ifdef OUTPUT_BIGENDIAN
UINT8
Bigendian_fileio_read_uint8 (int fd) {
  UINT8 value = 0LU;
  unsigned char buf[8];

  read(fd,buf,8);
  value = (buf[0] & 0xff);
  value <<= 8;
  value |= (buf[1] & 0xff);
  value <<= 8;
  value |= (buf[2] & 0xff);
  value <<= 8;
  value |= (buf[3] & 0xff);
  value <<= 8;
  value |= (buf[4] & 0xff);
  value <<= 8;
  value |= (buf[5] & 0xff);
  value <<= 8;
  value |= (buf[6] & 0xff);
  value <<= 8;
  value |= (buf[7] & 0xff);
  return value;
}
#else
UINT8
Bigendian_fileio_read_uint8 (int fd) {
  UINT8 value = 0LU;
  unsigned char buf[8];

  read(fd,buf,8);
  value = (buf[7] & 0xff);
  value <<= 8;
  value = (buf[6] & 0xff);
  value <<= 8;
  value = (buf[5] & 0xff);
  value <<= 8;
  value = (buf[4] & 0xff);
  value <<= 8;
  value = (buf[3] & 0xff);
  value <<= 8;
  value |= (buf[2] & 0xff);
  value <<= 8;
  value |= (buf[1] & 0xff);
  value <<= 8;
  value |= (buf[0] & 0xff);
  return value;
}
#endif


#endif /* HAVE_64_BIT */
