# Supplementary material for: Bitpacking techniques for indexing genomes: I. Hash tables
Source: Algorithms Mol Biol. 2016 Apr 18;11:5. doi: 10.1186/s13015-016-0069-5 (PMC4835851; doi:10.1186/s13015-016-0069-5)
Supplement: Supplementary file 2 — 10.1007/s13015-016-0069-5 Source code for constructing benchmarks. Source code in an archive format, using tar and bzip2, for users to generate their own benchmarks for any genomic text in FASTA format. This is the same package as provided in our companion paper on bitpacking for enhanced suffix arrays. [file 13015_2016_69_MOESM2_ESM.bz2 › genomic-benchmark-build-2016-02-26/src/chrnum.h]

/* $Id: chrnum.h 99737 2013-06-27 19:33:03Z twu $ */
#ifndef CHRNUM_INCLUDED
#define CHRNUM_INCLUDED
#include "bool.h"
#include "iit-read-univ.h"
#include "types.h"
#include "genomicpos.h"

typedef int Chrnum_T;

extern char *
Chrnum_to_string (Chrnum_T chrnum, Univ_IIT_T chromosome_iit);
extern char *
Chrnum_to_string_signed (Chrnum_T chrnum, Univ_IIT_T chromosome_iit, bool watsonp);
extern Chrpos_T
Chrnum_length (Chrnum_T chrnum, Univ_IIT_T chromosome_iit);
extern Univcoord_T
Chrnum_offset (Chrnum_T chrnum, Univ_IIT_T chromosome_iit);
extern void
Chrnum_print_position (Univcoord_T position, Univ_IIT_T chromosome_iit);

#endif
