# Supplementary material for: Bitpacking techniques for indexing genomes: I. Hash tables
Source: Algorithms Mol Biol. 2016 Apr 18;11:5. doi: 10.1186/s13015-016-0069-5 (PMC4835851; doi:10.1186/s13015-016-0069-5)
Supplement: Supplementary file 2 — 10.1007/s13015-016-0069-5 Source code for constructing benchmarks. Source code in an archive format, using tar and bzip2, for users to generate their own benchmarks for any genomic text in FASTA format. This is the same package as provided in our companion paper on bitpacking for enhanced suffix arrays. [file 13015_2016_69_MOESM2_ESM.bz2 › genomic-benchmark-build-2016-02-26/src/littleendian.h]

/* $Id: littleendian.h 115892 2013-11-20 22:52:31Z twu $ */
#ifndef LITTLEENDIAN_INCLUDED
#define LITTLEENDIAN_INCLUDED
#ifdef HAVE_CONFIG_H
#include <config.h>
#endif

#include <stdio.h>
#include "types.h"

extern void
Littleendian_write_char (unsigned char value, int fd);
extern void
Littleendian_write_uint (UINT4 value, int fd);
extern void
Littleendian_write_uint8 (UINT8 value, int fd);


#define FREAD_CHAR(p,fp) fread(p,sizeof(unsigned char),1,fp)
#define FREAD_INT(p,fp) fread(p,sizeof(int),1,fp)
#define FREAD_UINT(p,fp) fread(p,sizeof(UINT4),1,fp)
#define FREAD_INTS(a,n,fp) fread(a,sizeof(int),n,fp)
#define FREAD_UINTS(a,n,fp) fread(a,sizeof(UINT4),n,fp)
#ifdef HAVE_64_BIT
#define FREAD_UINT8(p,fp) fread(p,sizeof(UINT8),1,fp)
#define FREAD_UINT8S(a,n,fp) fread(a,sizeof(UINT8),n,fp)
#endif

#define FWRITE_CHAR(x,fp) fwrite(&(x),sizeof(unsigned char),1,fp)
#define FWRITE_INT(x,fp) fwrite(&(x),sizeof(int),1,fp)
#define FWRITE_UINT(x,fp) fwrite(&(x),sizeof(UINT4),1,fp)
#define FWRITE_DOUBLE(x,fp) fwrite(&(x),sizeof(double),1,fp)
#define WRITE_CHAR(x,fd) Littleendian_write_char(x,fd)
#define WRITE_UINT(x,fd) Littleendian_write_uint(x,fd)
#define WRITE_UINT8(x,fd) Littleendian_write_uint8(x,fd)
#define WRITE_UINT8_AS_UINT(x,fd) Littleendian_write_uint8_as_uint(x,fd)
#define FWRITE_INTS(a,n,fp) fwrite(a,sizeof(int),n,fp)
#define FWRITE_UINTS(a,n,fp) fwrite(a,sizeof(UINT4),n,fp)
#ifdef HAVE_64_BIT
#define FWRITE_UINT8(x,fp) fwrite(&(x),sizeof(UINT8),1,fp)
#define FWRITE_UINT8S(a,n,fp) fwrite(a,sizeof(UINT8),n,fp)
#endif

#define FREAD_CHARS(a,n,fp) fread(a,sizeof(char),n,fp)
#define FWRITE_CHARS(a,n,fp) fwrite(a,sizeof(char),n,fp)

#endif
