# Supplementary material for: Bitpacking techniques for indexing genomes: I. Hash tables
Source: Algorithms Mol Biol. 2016 Apr 18;11:5. doi: 10.1186/s13015-016-0069-5 (PMC4835851; doi:10.1186/s13015-016-0069-5)
Supplement: Supplementary file 2 — 10.1007/s13015-016-0069-5 Source code for constructing benchmarks. Source code in an archive format, using tar and bzip2, for users to generate their own benchmarks for any genomic text in FASTA format. This is the same package as provided in our companion paper on bitpacking for enhanced suffix arrays. [file 13015_2016_69_MOESM2_ESM.bz2 › genomic-benchmark-build-2016-02-26/src/tableuint8.c]

static char rcsid[] = "$Id: tableuint8.c 99737 2013-06-27 19:33:03Z twu $";
#ifdef HAVE_CONFIG_H
#include <config.h>
#endif

#include "tableuint8.h"

#include <stdio.h>
#include <limits.h>
#include <stddef.h>
#include <stdlib.h>		/* For qsort */
#include "mem.h"
#include "assert.h"
#include "types.h"

#define T Tableuint8_T
struct T {
  int size;
  int (*cmp)(const void *x, const void *y);
  unsigned int (*hash)(const void *key);
  int length;
  unsigned int timestamp;
  struct binding {
    struct binding *link;
    const void *key;
    UINT8 value;
    unsigned int timeindex;
  } **buckets;
};


static int 
cmpatom (const void *x, const void *y) {
  return x != y;
}

static unsigned int
hashatom (const void *key) {
  return (unsigned long)key>>2;
}

T 
Tableuint8_new (int hint,
	       int (*cmp)(const void *x, const void *y),
	       unsigned int hash(const void *key)) {
  T table;
  int i;
  static int primes[] = { 509, 509, 1021, 2053, 4093,
			  8191, 16381, 32771, 65521, INT_MAX };

  assert(hint >= 0);
  for (i = 1; primes[i] < hint; i++) {
  }
  table = (T) MALLOC(sizeof(*table) +
		     primes[i-1]*sizeof(table->buckets[0]));
  table->size = primes[i-1];
  table->cmp  = cmp  ?  cmp : cmpatom;
  table->hash = hash ? hash : hashatom;
  table->buckets = (struct binding **)(table + 1);
  for (i = 0; i < table->size; i++) {
    table->buckets[i] = NULL;
  }
  table->length = 0;
  table->timestamp = 0;
  return table;
}

UINT8
Tableuint8_get (T table, const void *key) {
  int i;
  struct binding *p;

  assert(table);
  /* assert(key); -- Doesn't hold for atomic 0 */
  i = (*table->hash)(key)%table->size;
  /* printf("Doing Tableuint8_get on %s at bucket %d\n",(char *) key, i); */
  for (p = table->buckets[i]; p; p = p->link) {
    /* printf("  Comparing %s with %s at %p, key = %p\n",(char *) key, (char *) p->key, p, p->key); */
    if ((*table->cmp)(key, p->key) == 0) {
      break;
    }
  }
  return p ? p->value : 0;
}

UINT8
Tableuint8_put (T table, const void *key, UINT8 value) {
  int i;
  struct binding *p;
  UINT8 prev;

  assert(table);
  /* assert(key); -- Doesn't hold for atomic 0 */
  i = (*table->hash)(key)%table->size;
  for (p = table->buckets[i]; p; p = p->link) {
    if ((*table->cmp)(key, p->key) == 0) {
      break;
    }
  }
  if (p == NULL) {
    NEW(p);
    p->key = key;
    /* printf("Doing Tableuint8_put at %p, key = %p\n",p,p->key); */
    p->link = table->buckets[i];
    table->buckets[i] = p;
    table->length++;
    prev = 0;
  } else {
    prev = p->value;
  }
  p->value = value;
  p->timeindex = table->timestamp;
  table->timestamp++;
  return prev;
}

int 
Tableuint8_length (T table) {
  assert(table);
  return table->length;
}

void 
Tableuint8_map (T table,
	   void (*apply)(const void *key, UINT8 *value, void *cl),
	   void *cl) {
  int i;
  unsigned int stamp;
  struct binding *p;

  assert(table);
  assert(apply);
  stamp = table->timestamp;
  for (i = 0; i < table->size; i++)
    for (p = table->buckets[i]; p; p = p->link) {
      apply(p->key, &p->value, cl);
      assert(table->timestamp == stamp);
    }
}

UINT8
Tableuint8_remove (T table, const void *key) {
  int i;
  struct binding **pp;

  assert(table);
  /* assert(key); -- Doesn't hold for atomic 0 */
  table->timestamp++;
  i = (*table->hash)(key)%table->size;
  for (pp = &table->buckets[i]; *pp; pp = &(*pp)->link) {
    if ((*table->cmp)(key, (*pp)->key) == 0) {
      struct binding *p = *pp;
      UINT8 value = p->value;
      *pp = p->link;
      FREE(p);
      table->length--;
      return value;
    }
  }
  return 0;
}

void **
Tableuint8_keys (T table, void *end) {
  void **keyarray;
  int i, j = 0;
  struct binding *p;

  assert(table);
  keyarray = (void **) CALLOC(table->length+1,sizeof(void *));
  for (i = 0; i < table->size; i++) {
    for (p = table->buckets[i]; p; p = p->link) {
      keyarray[j++] = (void *) p->key;
    }
  }
  keyarray[j] = end;
  return keyarray;
}


static int
timeindex_cmp (const void *x, const void *y) {
  struct binding *a = * (struct binding **) x;
  struct binding *b = * (struct binding **) y;

  if (a->timeindex < b->timeindex) {
    return -1;
  } else if (a->timeindex > b->timeindex) {
    return +1;
  } else {
    return 0;
  }
}


void **
Tableuint8_keys_by_timeindex (T table, void *end) {
  void **keyarray;
  int i, j = 0;
  struct binding **buckets, *p;

  assert(table);
  buckets = (struct binding **) CALLOC(table->length,sizeof(struct binding *));
  for (i = 0; i < table->size; i++) {
    for (p = table->buckets[i]; p; p = p->link) {
      buckets[j++] = p;
    }
  }
  qsort(buckets,table->length,sizeof(struct binding *),timeindex_cmp);

  keyarray = (void **) CALLOC(table->length+1,sizeof(void *));
  for (j = 0; j < table->length; j++) {
    p = buckets[j];
    keyarray[j] = (void *) p->key;
  }
  keyarray[j] = end;

  return keyarray;
}

UINT8 *
Tableuint8_values (T table, int end) {
  UINT8 *valuearray;
  int i, j = 0;
  struct binding *p;

  assert(table);
  valuearray = (UINT8 *) CALLOC(table->length+1,sizeof(UINT8));
  for (i = 0; i < table->size; i++) {
    for (p = table->buckets[i]; p; p = p->link) {
      valuearray[j++] = p->value;
    }
  }
  valuearray[j] = end;
  return valuearray;
}

void 
Tableuint8_free (T *table) {
  assert(table && *table);
  if ((*table)->length > 0) {
    int i;
    struct binding *p, *q;
    for (i = 0; i < (*table)->size; i++) {
      for (p = (*table)->buckets[i]; p; p = q) {
	q = p->link;
	FREE(p);
      }
    }
  }
  FREE(*table);
}
