# Supplementary material for: Bitpacking techniques for indexing genomes: I. Hash tables
Source: Algorithms Mol Biol. 2016 Apr 18;11:5. doi: 10.1186/s13015-016-0069-5 (PMC4835851; doi:10.1186/s13015-016-0069-5)
Supplement: Supplementary file 2 — 10.1007/s13015-016-0069-5 Source code for constructing benchmarks. Source code in an archive format, using tar and bzip2, for users to generate their own benchmarks for any genomic text in FASTA format. This is the same package as provided in our companion paper on bitpacking for enhanced suffix arrays. [file 13015_2016_69_MOESM2_ESM.bz2 › genomic-benchmark-build-2016-02-26/src/intlist.c]

static char rcsid[] = "$Id: intlist.c 64017 2012-05-14 22:35:15Z twu $";
#ifdef HAVE_CONFIG_H
#include <config.h>
#endif

#include "intlist.h"
#include "intlistdef.h"
#include <stdio.h>		/* For sprintf */
#include <stdlib.h>
#include <string.h>		/* For strlen */
#include "mem.h"

#define T Intlist_T

T
Intlist_push (T list, int x) {
  T new = (T) MALLOC(sizeof(*new));
  
  new->first = x;
  new->rest = list;
  return new;
}

T
Intlist_insert_second (T list, int x) {
  T new = (T) MALLOC(sizeof(*new));
  
  new->first = x;
  new->rest = list->rest;
  list->rest = new;
  return list;
}

T
Intlist_pop (T list, int *x) {
  T head;

  if (list) {
    head = list->rest;
    *x = list->first;
    FREE(list);
    return head;
  } else {
    return list;
  }
}
  
void
Intlist_delete (T prev, T this) {
  prev->rest = this->rest;
  FREE(this);
  return;
}


int
Intlist_head (T list) {
  return list->first;
}

T
Intlist_next (T list) {
  if (list) {
    return list->rest;
  } else {
    return NULL;
  }
}

void
Intlist_head_set (T this, int x) {
  this->first = x;
  return;
}

void
Intlist_free (T *list) {
  T prev;

  while ((prev = *list) != NULL) {
    *list = (*list)->rest;
    FREE(prev);
  }
}

T
Intlist_reverse (T list) {
  T head = NULL, next;

  for ( ; list; list = next) {
    next = list->rest;
    list->rest = head;
    head = list;
  }
  return head;
}

int
Intlist_length (T list) {
  int n;
  
  for (n = 0; list; list = list->rest) {
    n++;
  }
  return n;
}

int
Intlist_max (T list) {
  int m = 0;

  while (list) {
    if (list->first > m) {
      m = list->first;
    }
    list = list->rest;
  }

  return m;
}

bool
Intlist_exists_p (T list, int x) {
  while (list) {
    if (list->first == x) {
      return true;
    }
    list = list->rest;
  }
  return false;
}

int *
Intlist_to_array (int *n, T list) {
  int *array;
  int i;

  *n = Intlist_length(list);
  if (*n == 0) {
    return NULL;
  } else {
    array = (int *) CALLOC(*n,sizeof(int));
    for (i = 0; i < *n; i++) {
      array[i] = list->first;
      list = list->rest;
    }
    return array;
  }
}

char *
Intlist_to_char_array (int *n, T list) {
  char *array;
  int i;

  *n = Intlist_length(list);
  if (*n == 0) {
    return NULL;
  } else {
    array = (char *) CALLOC(*n + 1,sizeof(char));
    for (i = 0; i < *n; i++) {
      array[i] = (char) list->first;
      list = list->rest;
    }
    array[*n] = '\0';
    return array;
  }
}

T
Intlist_copy (T list) {
  T head, *p = &head;

  for ( ; list; list = list->rest) {
    *p = (T) MALLOC(sizeof(**p));
    (*p)->first = list->first;
    p = &(*p)->rest;
  }
  *p = NULL;
  return head;
}

T
Intlist_append (T list, T tail) {
  T *p = &list;

  while (*p) {
    p = &(*p)->rest;
  }
  *p = tail;
  return list;
}

int
Intlist_last_value (T this) {
  T last = NULL, r;

  for (r = this; r != NULL; r = r->rest) {
    last = r;
  }
  return last->first;
}

int
Intlist_index (T this, int index) {
  while (index-- > 0) {
    this = this->rest;
  }
  return this->first;
}

T
Intlist_from_string (char *string) {
  T this = NULL;
  char *p = string;
  int x;

  while (sscanf(p,"%d",&x) > 0) {
    this = Intlist_push(this,x);
    while (*p != '\0' && *p != ',') {
      p++;
    }
    if (*p == ',') {
      p++;
    }
  }
  return Intlist_reverse(this);
}

char *
Intlist_to_string (T this) {
  char *string, Buffer[256];
  T p;
  int n, i, strlength;

  if ((n = Intlist_length(this)) == 0) {
    string = (char *) CALLOC(1,sizeof(char));
    string[0] = '\0';
  } else {
    strlength = 0;
    for (i = 0, p = this; i < n-1; i++, p = Intlist_next(p)) {
      sprintf(Buffer,"%d,",Intlist_head(p));
      strlength += strlen(Buffer);
    }
    sprintf(Buffer,"%d",Intlist_head(p));
    strlength += strlen(Buffer);

    string = (char *) CALLOC(strlength + 1,sizeof(char));
    string[0] = '\0';
    for (i = 0, p = this; i < n-1; i++, p = Intlist_next(p)) {
      sprintf(Buffer,"%d,",Intlist_head(p));
      strcat(string,Buffer);
    }
    sprintf(Buffer,"%d",Intlist_head(p));
    strcat(string,Buffer);
  }

  return string;
}


struct Cell_T {
  int elt;
  int keyvalue;
};

static int
cell_ascending (const void *a, const void *b) {
  struct Cell_T *x = (struct Cell_T *) a;
  struct Cell_T *y = (struct Cell_T *) b;

  if (x->keyvalue < y->keyvalue) {
    return -1;
  } else if (y->keyvalue < x->keyvalue) {
    return +1;
  } else {
    return 0;
  }
}

static int
cell_ascending_dual (const void *a, const void *b) {
  struct Cell_T *x = (struct Cell_T *) a;
  struct Cell_T *y = (struct Cell_T *) b;

  if (x->keyvalue < y->keyvalue) {
    return -1;
  } else if (y->keyvalue < x->keyvalue) {
    return +1;
  } else if (x->elt < y->elt) {
    return -1;
  } else if (y->elt < x->elt) {
    return +1;
  } else {
    return 0;
  }
}

static int
cell_descending (const void *a, const void *b) {
  struct Cell_T *x = (struct Cell_T *) a;
  struct Cell_T *y = (struct Cell_T *) b;

  if (x->keyvalue > y->keyvalue) {
    return -1;
  } else if (y->keyvalue > x->keyvalue) {
    return +1;
  } else {
    return 0;
  }
}

int *
Intlist_array_ascending_by_key (int *n, T this, T key) {
  int *sorted, i;
  struct Cell_T *cells;
  T p, q;

  /* find length */
  for (*n = 0, p = this; p; p = p->rest) {
    (*n)++;
  }

  cells = (struct Cell_T *) CALLOC(*n,sizeof(struct Cell_T));
  for (p = this, q = key, i = 0; p != NULL; p = p->rest, q = q->rest, i++) {
    cells[i].elt = p->first;
    cells[i].keyvalue = q->first;
  }
  qsort(cells,*n,sizeof(struct Cell_T),cell_ascending);

  sorted = (int *) CALLOC(*n,sizeof(int));
  for (i = 0; i < *n; i++) {
    sorted[i] = cells[i].elt;
  }

  FREE(cells);
  return sorted;
}


int *
Intlist_array_dual_ascending_by_key (int *n, int **keyarray, T this, T key) {
  int *sorted, i;
  struct Cell_T *cells;
  T p, q;

  /* find length */
  for (*n = 0, p = this; p; p = p->rest) {
    (*n)++;
  }

  cells = (struct Cell_T *) CALLOC(*n,sizeof(struct Cell_T));
  for (p = this, q = key, i = 0; p != NULL; p = p->rest, q = q->rest, i++) {
    cells[i].elt = p->first;
    cells[i].keyvalue = q->first;
  }
  qsort(cells,*n,sizeof(struct Cell_T),cell_ascending_dual);

  sorted = (int *) CALLOC(*n,sizeof(int));
  *keyarray = (int *) CALLOC(*n,sizeof(int));
  for (i = 0; i < *n; i++) {
    sorted[i] = cells[i].elt;
    (*keyarray)[i] = cells[i].keyvalue;
  }

  FREE(cells);
  return sorted;
}


T
Intlist_list_ascending_by_key (T this, T key) {
  T sorted = NULL, p, q;
  int n, i;
  struct Cell_T *cells;

  /* find length */
  for (n = 0, p = this; p; p = p->rest) {
    n++;
  }

  cells = (struct Cell_T *) CALLOC(n,sizeof(struct Cell_T));
  for (p = this, q = key, i = 0; p != NULL; p = p->rest, q = q->rest, i++) {
    cells[i].elt = p->first;
    cells[i].keyvalue = q->first;
  }
  qsort(cells,n,sizeof(struct Cell_T),cell_descending);

  for (i = 0; i < n; i++) {
    sorted = Intlist_push(sorted,cells[i].elt);
  }
  /* No need to reverse list because we sorted by descending key */

  FREE(cells);

  return sorted;
}


T
Intlist_list_descending_by_key (T this, T key) {
  T sorted = NULL, p, q;
  int n, i;
  struct Cell_T *cells;

  /* find length */
  for (n = 0, p = this; p; p = p->rest) {
    n++;
  }

  cells = (struct Cell_T *) CALLOC(n,sizeof(struct Cell_T));
  for (p = this, q = key, i = 0; p != NULL; p = p->rest, q = q->rest, i++) {
    cells[i].elt = p->first;
    cells[i].keyvalue = q->first;
  }
  qsort(cells,n,sizeof(struct Cell_T),cell_ascending);

  for (i = 0; i < n; i++) {
    sorted = Intlist_push(sorted,cells[i].elt);
  }
  /* No need to reverse list because we sorted by ascending key */

  FREE(cells);

  return sorted;
}


T
Intlist_sort_ascending (T this) {
  T sorted = NULL, p;
  int n, i;
  struct Cell_T *cells;

  /* find length */
  for (n = 0, p = this; p; p = p->rest) {
    n++;
  }

  cells = (struct Cell_T *) CALLOC(n,sizeof(struct Cell_T));
  for (p = this, i = 0; p != NULL; p = p->rest, i++) {
    cells[i].keyvalue = p->first;
  }
  qsort(cells,n,sizeof(struct Cell_T),cell_descending);

  for (i = 0; i < n; i++) {
    sorted = Intlist_push(sorted,cells[i].keyvalue);
  }
  /* No need to reverse list because we sorted by descending key */

  FREE(cells);

  return sorted;
}

bool
Intlist_equal (T x, T y) {

  while (x && y && x->first == y->first) {
    x = x->rest;
    y = y->rest;
  }
  if (x || y) {
    return false;
  } else {
    return true;
  }
}
