# Supplementary material for: Bitpacking techniques for indexing genomes: I. Hash tables
Source: Algorithms Mol Biol. 2016 Apr 18;11:5. doi: 10.1186/s13015-016-0069-5 (PMC4835851; doi:10.1186/s13015-016-0069-5)
Supplement: Supplementary file 2 — 10.1007/s13015-016-0069-5 Source code for constructing benchmarks. Source code in an archive format, using tar and bzip2, for users to generate their own benchmarks for any genomic text in FASTA format. This is the same package as provided in our companion paper on bitpacking for enhanced suffix arrays. [file 13015_2016_69_MOESM2_ESM.bz2 › genomic-benchmark-build-2016-02-26/src/genome.c]

static char rcsid[] = "$Id: genome.c 127748 2014-02-19 03:04:51Z twu $";
#ifdef HAVE_CONFIG_H
#include <config.h>
#endif
#ifndef HAVE_MEMCPY
# define memcpy(d,s,n) bcopy((s),(d),(n))
#endif
#ifndef HAVE_MEMMOVE
# define memmove(d,s,n) bcopy((s),(d),(n))
#endif

#include "genome.h"

#include <stdio.h>
#include <stddef.h>
#include <stdlib.h>
#include <string.h>
#include <sys/mman.h>		/* For munmap */
#ifdef HAVE_UNISTD_H
#include <unistd.h>		/* For lseek and close */
#endif
#ifdef HAVE_SYS_TYPES_H
#include <sys/types.h>		/* For off_t */
#endif

#ifdef HAVE_PTHREAD
#include <pthread.h>		/* sys/types.h already included above */
#endif

#include "assert.h"
#include "except.h"
#include "mem.h"
#include "interval.h"
#include "genomicpos.h"		/* For Genomicpos_commafmt */
#include "types.h"


#ifdef WORDS_BIGENDIAN
#include "bigendian.h"
#else
#include "littleendian.h"
#endif


/* Uses 'A' instead of 'N' just as Oligoindex_hr_tally would do */
/* #define EXTRACT_GENOMICSEG 1 */


#ifdef DEBUG
#define debug(x) x
#else
#define debug(x)
#endif

/* Print genomic segment */
#ifdef DEBUG1
#define debug1(x) x
#else
#define debug1(x)
#endif

/* Patching with strain information */
#ifdef DEBUG2
#define debug2(x) x
#else
#define debug2(x)
#endif

/* Nucleotides */
#ifdef DEBUG3
#define debug3(x) x
#else
#define debug3(x)
#endif


#define T Genome_T
struct T {
  Access_T access;
  int fd;
  size_t len;

  char *chars;
  Genomecomp_T *blocks;
  bool compressedp;

  char *ptr;
  unsigned int left;
#ifdef HAVE_PTHREAD
  pthread_mutex_t read_mutex;
#endif
};


Genomecomp_T *
Genome_blocks (T this) {
  return this->blocks;
}


Univcoord_T
Genome_totallength (T this) {
  if (this->compressedp == false) {
    return (Univcoord_T) this->len;
  } else {
    return (Univcoord_T) ((this->len/3) * 8);
  }
}

void
Genome_free (T *old) {
  if (*old) {
    if ((*old)->access == ALLOCATED) {
      FREE((*old)->blocks);
#ifdef HAVE_MMAP
    } else if ((*old)->access == MMAPPED) {
      if ((*old)->compressedp == true) {
	munmap((void *) (*old)->blocks,(*old)->len);
      } else {
	munmap((void *) (*old)->chars,(*old)->len);
      }
      close((*old)->fd);
#endif
    } else if ((*old)->access == FILEIO) {
#ifdef HAVE_PTHREAD
      pthread_mutex_destroy(&(*old)->read_mutex);
#endif
      close((*old)->fd);
    }

    FREE(*old);
  }
  return;
}


T
Genome_new (char *genomesubdir, char *fileroot, char *snps_root, Genometype_T genometype,
	    bool genome_lc_p, Access_mode_T access) {
  T new = (T) MALLOC(sizeof(*new));
  char *filename;
  bool compressedp = !genome_lc_p;
  char *comma;
  int npages;
  double seconds;

  new->compressedp = compressedp;

  if (compressedp == true) {
    if (genometype == GENOME_OLIGOS) {
      if (snps_root != NULL) {
	filename = (char *) CALLOC(strlen(genomesubdir)+strlen("/")+strlen(fileroot)+
				   strlen(".genomecomp.")+strlen(snps_root)+1,sizeof(char));
	sprintf(filename,"%s/%s.genomecomp.%s",genomesubdir,fileroot,snps_root);
      } else {
	filename = (char *) CALLOC(strlen(genomesubdir)+strlen("/")+strlen(fileroot)+
				   strlen(".genomecomp")+1,sizeof(char));
	sprintf(filename,"%s/%s.genomecomp",genomesubdir,fileroot);
      }

    } else if (genometype == GENOME_BITS) {
      if (snps_root != NULL) {
	filename = (char *) CALLOC(strlen(genomesubdir)+strlen("/")+strlen(fileroot)+
				   strlen(".genomebits.")+strlen(snps_root)+1,sizeof(char));
	sprintf(filename,"%s/%s.genomebits.%s",genomesubdir,fileroot,snps_root);
      } else {
	filename = (char *) CALLOC(strlen(genomesubdir)+strlen("/")+strlen(fileroot)+
				   strlen(".genomebits")+1,sizeof(char));
	sprintf(filename,"%s/%s.genomebits",genomesubdir,fileroot);
      }
      if (Access_file_exists_p(filename) == false) {
	fprintf(stderr,"Detected old version of genome index: genomebits file not available, so using genomecomp file, which will be slower\n");
	FREE(filename);
	FREE(new);
	return (T) NULL;
      }

    } else {
      fprintf(stderr,"Don't recognize genome type %d\n",genometype);
      abort();
    }

  } else {
    filename = (char *) CALLOC(strlen(genomesubdir)+strlen("/")+strlen(fileroot)+
			       strlen(".genome")+1,sizeof(char));
    sprintf(filename,"%s/%s.genome",genomesubdir,fileroot);
  }

  if (compressedp == true) {
    new->chars = (char *) NULL;

    if (access == USE_ALLOCATE) {
      fprintf(stderr,"Allocating memory for compressed genome ");
      if (genometype == GENOME_OLIGOS) {
	fprintf(stderr,"(oligos)...");
      } else if (genometype == GENOME_BITS) {
	fprintf(stderr,"(bits)...");
      }
      new->blocks = (Genomecomp_T *) Access_allocated(&new->len,&seconds,filename,sizeof(Genomecomp_T));
      if (new->blocks == NULL) {
	fprintf(stderr,"insufficient memory (need to use a lower batch mode (-B))\n");
	exit(9);
      } else {
	comma = Genomicpos_commafmt(new->len);
	fprintf(stderr,"done (%s bytes, %.2f sec)\n",comma,seconds);
	FREE(comma);
	new->access = ALLOCATED;
      }

#ifdef HAVE_MMAP
    } else if (access == USE_MMAP_PRELOAD) {
      fprintf(stderr,"Pre-loading compressed genome ");
      if (genometype == GENOME_OLIGOS) {
	fprintf(stderr,"(oligos)...");
      } else if (genometype == GENOME_BITS) {
	fprintf(stderr,"(bits)...");
      }
      new->blocks = (Genomecomp_T *) Access_mmap_and_preload(&new->fd,&new->len,&npages,&seconds,
							     filename,sizeof(Genomecomp_T));
      if (new->blocks == NULL) {
	fprintf(stderr,"insufficient memory (will use disk file instead)\n");
	new->access = FILEIO;
      } else {
	comma = Genomicpos_commafmt(new->len);
	fprintf(stderr,"done (%s bytes, %d pages, %.2f sec)\n",comma,npages,seconds);
	FREE(comma);
	new->access = MMAPPED;
      }
    } else if (access == USE_MMAP_ONLY) {
      new->blocks = (Genomecomp_T *) Access_mmap(&new->fd,&new->len,filename,sizeof(Genomecomp_T),/*randomp*/false);
      if (new->blocks == NULL) {
	fprintf(stderr,"Insufficient memory for genome mmap (will use disk file instead)\n");
	new->access = FILEIO;
      } else {
	new->access = MMAPPED;
      }
#endif

    } else if (access == USE_FILEIO) {
      new->blocks = (Genomecomp_T *) NULL;
      new->fd = Access_fileio(filename);
      new->access = FILEIO;
    }

  } else {
    new->blocks = (Genomecomp_T *) NULL;

    if (access == USE_ALLOCATE) {
      fprintf(stderr,"Allocating memory for uncompressed genome...");
      new->chars = (char *) Access_allocated(&new->len,&seconds,filename,sizeof(char));
      if (new->chars == NULL) {
	fprintf(stderr,"insufficient memory (need to use a lower batch mode (-B))\n");
	exit(9);
      } else {
	comma = Genomicpos_commafmt(new->len);
	fprintf(stderr,"done (%s bytes, %.2f sec)\n",comma,seconds);
	FREE(comma);
	new->access = ALLOCATED;
      }
      
#ifdef HAVE_MMAP
    } else if (access == USE_MMAP_PRELOAD) {
      fprintf(stderr,"Pre-loading uncompressed genome...");
      new->chars = (char *) Access_mmap_and_preload(&new->fd,&new->len,&npages,&seconds,
						    filename,sizeof(char));
      if (new->chars == NULL) {
	fprintf(stderr,"insufficient memory (will use disk file instead)\n");
	new->access = FILEIO;
      } else {
	comma = Genomicpos_commafmt(new->len);
	fprintf(stderr,"done (%s bytes, %d pages, %.2f sec)\n",comma,npages,seconds);
	FREE(comma);
	new->access = MMAPPED;
      }

    } else if (access == USE_MMAP_ONLY) {
      new->chars = (char *) Access_mmap(&new->fd,&new->len,filename,sizeof(char),/*randomp*/false);
      if (new->chars == NULL) {
	fprintf(stderr,"Insufficient memory for genome mmap (will use disk file instead)\n");
	new->access = FILEIO;
      } else {
	new->access = MMAPPED;
      }
#endif

    } else if (access == USE_FILEIO) {
      new->chars = (char *) NULL;
      new->fd = Access_fileio(filename);
      new->access = FILEIO;
    }
  }

#ifdef HAVE_PTHREAD
  if (new->access == FILEIO) {
    pthread_mutex_init(&new->read_mutex,NULL);
  }
#endif

  FREE(filename);

  /* Initialize for Genome_next_char */
  new->ptr = new->chars;
  new->left = 0U;
  if (new->compressedp == false) {
    if (new->access == FILEIO) {
#ifdef HAVE_PTHREAD
      pthread_mutex_lock(&new->read_mutex);
#endif
      if (lseek(new->fd,/*left*/0U,SEEK_SET) < 0) {
	perror("Error in Genome_new");
	exit(9);
      }
#ifdef HAVE_PTHREAD
      pthread_mutex_unlock(&new->read_mutex);
#endif
    }
  }

  return new;
}


/************************************************************************
 *   Read procedures
 ************************************************************************/

static void
genomecomp_move_absolute (T this, off_t ptr) {
  off_t offset = ptr*((off_t) sizeof(Genomecomp_T));

  if (lseek(this->fd,offset,SEEK_SET) < 0) {
    perror("Error in gmap, genomecomp_move_absolute");
    exit(9);
  }
  return;
}

static Genomecomp_T
genomecomp_read_current (T this) {
  Genomecomp_T value;
  char buffer[4];

  read(this->fd,buffer,4);

  value = (buffer[3] & 0xff);
  value <<= 8;
  value |= (buffer[2] & 0xff);
  value <<= 8;
  value |= (buffer[1] & 0xff);
  value <<= 8;
  value |= (buffer[0] & 0xff);

  return value;
}


static char DEFAULT_CHARS[4] = {'A','C','G','T'};
static char DEFAULT_FLAGS[4] = {'N','N','N','N'};
#ifdef EXTRACT_GENOMICSEG
static char A_FLAGS[4] =       {'A','A','A','A'};
#endif

static char SNP_CHARS[4] = {' ',' ',' ',' '};
static char SNP_FLAGS[4] = {'A','C','G','T'};

static char *global_chars = DEFAULT_CHARS;
static char *global_flags = DEFAULT_FLAGS;


#if 0
void
Genome_replace_x (void) {
  non_acgt[3] = 'N';
}
#endif


static const char *nucleotides[65536] =
{"AAAAAAAA","CAAAAAAA","GAAAAAAA","TAAAAAAA","ACAAAAAA","CCAAAAAA","GCAAAAAA","TCAAAAAA",
 "AGAAAAAA","CGAAAAAA","GGAAAAAA","TGAAAAAA","ATAAAAAA","CTAAAAAA","GTAAAAAA","TTAAAAAA",
 "AACAAAAA","CACAAAAA","GACAAAAA","TACAAAAA","ACCAAAAA","CCCAAAAA","GCCAAAAA","TCCAAAAA",
 "AGCAAAAA","CGCAAAAA","GGCAAAAA","TGCAAAAA","ATCAAAAA","CTCAAAAA","GTCAAAAA","TTCAAAAA",
 "AAGAAAAA","CAGAAAAA","GAGAAAAA","TAGAAAAA","ACGAAAAA","CCGAAAAA","GCGAAAAA","TCGAAAAA",
 "AGGAAAAA","CGGAAAAA","GGGAAAAA","TGGAAAAA","ATGAAAAA","CTGAAAAA","GTGAAAAA","TTGAAAAA",
 "AATAAAAA","CATAAAAA","GATAAAAA","TATAAAAA","ACTAAAAA","CCTAAAAA","GCTAAAAA","TCTAAAAA",
 "AGTAAAAA","CGTAAAAA","GGTAAAAA","TGTAAAAA","ATTAAAAA","CTTAAAAA","GTTAAAAA","TTTAAAAA",
 "AAACAAAA","CAACAAAA","GAACAAAA","TAACAAAA","ACACAAAA","CCACAAAA","GCACAAAA","TCACAAAA",
 "AGACAAAA","CGACAAAA","GGACAAAA","TGACAAAA","ATACAAAA","CTACAAAA","GTACAAAA","TTACAAAA",
 "AACCAAAA","CACCAAAA","GACCAAAA","TACCAAAA","ACCCAAAA","CCCCAAAA","GCCCAAAA","TCCCAAAA",
 "AGCCAAAA","CGCCAAAA","GGCCAAAA","TGCCAAAA","ATCCAAAA","CTCCAAAA","GTCCAAAA","TTCCAAAA",
 "AAGCAAAA","CAGCAAAA","GAGCAAAA","TAGCAAAA","ACGCAAAA","CCGCAAAA","GCGCAAAA","TCGCAAAA",
 "AGGCAAAA","CGGCAAAA","GGGCAAAA","TGGCAAAA","ATGCAAAA","CTGCAAAA","GTGCAAAA","TTGCAAAA",
 "AATCAAAA","CATCAAAA","GATCAAAA","TATCAAAA","ACTCAAAA","CCTCAAAA","GCTCAAAA","TCTCAAAA",
 "AGTCAAAA","CGTCAAAA","GGTCAAAA","TGTCAAAA","ATTCAAAA","CTTCAAAA","GTTCAAAA","TTTCAAAA",
 "AAAGAAAA","CAAGAAAA","GAAGAAAA","TAAGAAAA","ACAGAAAA","CCAGAAAA","GCAGAAAA","TCAGAAAA",
 "AGAGAAAA","CGAGAAAA","GGAGAAAA","TGAGAAAA","ATAGAAAA","CTAGAAAA","GTAGAAAA","TTAGAAAA",
 "AACGAAAA","CACGAAAA","GACGAAAA","TACGAAAA","ACCGAAAA","CCCGAAAA","GCCGAAAA","TCCGAAAA",
 "AGCGAAAA","CGCGAAAA","GGCGAAAA","TGCGAAAA","ATCGAAAA","CTCGAAAA","GTCGAAAA","TTCGAAAA",
 "AAGGAAAA","CAGGAAAA","GAGGAAAA","TAGGAAAA","ACGGAAAA","CCGGAAAA","GCGGAAAA","TCGGAAAA",
 "AGGGAAAA","CGGGAAAA","GGGGAAAA","TGGGAAAA","ATGGAAAA","CTGGAAAA","GTGGAAAA","TTGGAAAA",
 "AATGAAAA","CATGAAAA","GATGAAAA","TATGAAAA","ACTGAAAA","CCTGAAAA","GCTGAAAA","TCTGAAAA",
 "AGTGAAAA","CGTGAAAA","GGTGAAAA","TGTGAAAA","ATTGAAAA","CTTGAAAA","GTTGAAAA","TTTGAAAA",
 "AAATAAAA","CAATAAAA","GAATAAAA","TAATAAAA","ACATAAAA","CCATAAAA","GCATAAAA","TCATAAAA",
 "AGATAAAA","CGATAAAA","GGATAAAA","TGATAAAA","ATATAAAA","CTATAAAA","GTATAAAA","TTATAAAA",
 "AACTAAAA","CACTAAAA","GACTAAAA","TACTAAAA","ACCTAAAA","CCCTAAAA","GCCTAAAA","TCCTAAAA",
 "AGCTAAAA","CGCTAAAA","GGCTAAAA","TGCTAAAA","ATCTAAAA","CTCTAAAA","GTCTAAAA","TTCTAAAA",
 "AAGTAAAA","CAGTAAAA","GAGTAAAA","TAGTAAAA","ACGTAAAA","CCGTAAAA","GCGTAAAA","TCGTAAAA",
 "AGGTAAAA","CGGTAAAA","GGGTAAAA","TGGTAAAA","ATGTAAAA","CTGTAAAA","GTGTAAAA","TTGTAAAA",
 "AATTAAAA","CATTAAAA","GATTAAAA","TATTAAAA","ACTTAAAA","CCTTAAAA","GCTTAAAA","TCTTAAAA",
 "AGTTAAAA","CGTTAAAA","GGTTAAAA","TGTTAAAA","ATTTAAAA","CTTTAAAA","GTTTAAAA","TTTTAAAA",
 "AAAACAAA","CAAACAAA","GAAACAAA","TAAACAAA","ACAACAAA","CCAACAAA","GCAACAAA","TCAACAAA",
 "AGAACAAA","CGAACAAA","GGAACAAA","TGAACAAA","ATAACAAA","CTAACAAA","GTAACAAA","TTAACAAA",
 "AACACAAA","CACACAAA","GACACAAA","TACACAAA","ACCACAAA","CCCACAAA","GCCACAAA","TCCACAAA",
 "AGCACAAA","CGCACAAA","GGCACAAA","TGCACAAA","ATCACAAA","CTCACAAA","GTCACAAA","TTCACAAA",
 "AAGACAAA","CAGACAAA","GAGACAAA","TAGACAAA","ACGACAAA","CCGACAAA","GCGACAAA","TCGACAAA",
 "AGGACAAA","CGGACAAA","GGGACAAA","TGGACAAA","ATGACAAA","CTGACAAA","GTGACAAA","TTGACAAA",
 "AATACAAA","CATACAAA","GATACAAA","TATACAAA","ACTACAAA","CCTACAAA","GCTACAAA","TCTACAAA",
 "AGTACAAA","CGTACAAA","GGTACAAA","TGTACAAA","ATTACAAA","CTTACAAA","GTTACAAA","TTTACAAA",
 "AAACCAAA","CAACCAAA","GAACCAAA","TAACCAAA","ACACCAAA","CCACCAAA","GCACCAAA","TCACCAAA",
 "AGACCAAA","CGACCAAA","GGACCAAA","TGACCAAA","ATACCAAA","CTACCAAA","GTACCAAA","TTACCAAA",
 "AACCCAAA","CACCCAAA","GACCCAAA","TACCCAAA","ACCCCAAA","CCCCCAAA","GCCCCAAA","TCCCCAAA",
 "AGCCCAAA","CGCCCAAA","GGCCCAAA","TGCCCAAA","ATCCCAAA","CTCCCAAA","GTCCCAAA","TTCCCAAA",
 "AAGCCAAA","CAGCCAAA","GAGCCAAA","TAGCCAAA","ACGCCAAA","CCGCCAAA","GCGCCAAA","TCGCCAAA",
 "AGGCCAAA","CGGCCAAA","GGGCCAAA","TGGCCAAA","ATGCCAAA","CTGCCAAA","GTGCCAAA","TTGCCAAA",
 "AATCCAAA","CATCCAAA","GATCCAAA","TATCCAAA","ACTCCAAA","CCTCCAAA","GCTCCAAA","TCTCCAAA",
 "AGTCCAAA","CGTCCAAA","GGTCCAAA","TGTCCAAA","ATTCCAAA","CTTCCAAA","GTTCCAAA","TTTCCAAA",
 "AAAGCAAA","CAAGCAAA","GAAGCAAA","TAAGCAAA","ACAGCAAA","CCAGCAAA","GCAGCAAA","TCAGCAAA",
 "AGAGCAAA","CGAGCAAA","GGAGCAAA","TGAGCAAA","ATAGCAAA","CTAGCAAA","GTAGCAAA","TTAGCAAA",
 "AACGCAAA","CACGCAAA","GACGCAAA","TACGCAAA","ACCGCAAA","CCCGCAAA","GCCGCAAA","TCCGCAAA",
 "AGCGCAAA","CGCGCAAA","GGCGCAAA","TGCGCAAA","ATCGCAAA","CTCGCAAA","GTCGCAAA","TTCGCAAA",
 "AAGGCAAA","CAGGCAAA","GAGGCAAA","TAGGCAAA","ACGGCAAA","CCGGCAAA","GCGGCAAA","TCGGCAAA",
 "AGGGCAAA","CGGGCAAA","GGGGCAAA","TGGGCAAA","ATGGCAAA","CTGGCAAA","GTGGCAAA","TTGGCAAA",
 "AATGCAAA","CATGCAAA","GATGCAAA","TATGCAAA","ACTGCAAA","CCTGCAAA","GCTGCAAA","TCTGCAAA",
 "AGTGCAAA","CGTGCAAA","GGTGCAAA","TGTGCAAA","ATTGCAAA","CTTGCAAA","GTTGCAAA","TTTGCAAA",
 "AAATCAAA","CAATCAAA","GAATCAAA","TAATCAAA","ACATCAAA","CCATCAAA","GCATCAAA","TCATCAAA",
 "AGATCAAA","CGATCAAA","GGATCAAA","TGATCAAA","ATATCAAA","CTATCAAA","GTATCAAA","TTATCAAA",
 "AACTCAAA","CACTCAAA","GACTCAAA","TACTCAAA","ACCTCAAA","CCCTCAAA","GCCTCAAA","TCCTCAAA",
 "AGCTCAAA","CGCTCAAA","GGCTCAAA","TGCTCAAA","ATCTCAAA","CTCTCAAA","GTCTCAAA","TTCTCAAA",
 "AAGTCAAA","CAGTCAAA","GAGTCAAA","TAGTCAAA","ACGTCAAA","CCGTCAAA","GCGTCAAA","TCGTCAAA",
 "AGGTCAAA","CGGTCAAA","GGGTCAAA","TGGTCAAA","ATGTCAAA","CTGTCAAA","GTGTCAAA","TTGTCAAA",
 "AATTCAAA","CATTCAAA","GATTCAAA","TATTCAAA","ACTTCAAA","CCTTCAAA","GCTTCAAA","TCTTCAAA",
 "AGTTCAAA","CGTTCAAA","GGTTCAAA","TGTTCAAA","ATTTCAAA","CTTTCAAA","GTTTCAAA","TTTTCAAA",
 "AAAAGAAA","CAAAGAAA","GAAAGAAA","TAAAGAAA","ACAAGAAA","CCAAGAAA","GCAAGAAA","TCAAGAAA",
 "AGAAGAAA","CGAAGAAA","GGAAGAAA","TGAAGAAA","ATAAGAAA","CTAAGAAA","GTAAGAAA","TTAAGAAA",
 "AACAGAAA","CACAGAAA","GACAGAAA","TACAGAAA","ACCAGAAA","CCCAGAAA","GCCAGAAA","TCCAGAAA",
 "AGCAGAAA","CGCAGAAA","GGCAGAAA","TGCAGAAA","ATCAGAAA","CTCAGAAA","GTCAGAAA","TTCAGAAA",
 "AAGAGAAA","CAGAGAAA","GAGAGAAA","TAGAGAAA","ACGAGAAA","CCGAGAAA","GCGAGAAA","TCGAGAAA",
 "AGGAGAAA","CGGAGAAA","GGGAGAAA","TGGAGAAA","ATGAGAAA","CTGAGAAA","GTGAGAAA","TTGAGAAA",
 "AATAGAAA","CATAGAAA","GATAGAAA","TATAGAAA","ACTAGAAA","CCTAGAAA","GCTAGAAA","TCTAGAAA",
 "AGTAGAAA","CGTAGAAA","GGTAGAAA","TGTAGAAA","ATTAGAAA","CTTAGAAA","GTTAGAAA","TTTAGAAA",
 "AAACGAAA","CAACGAAA","GAACGAAA","TAACGAAA","ACACGAAA","CCACGAAA","GCACGAAA","TCACGAAA",
 "AGACGAAA","CGACGAAA","GGACGAAA","TGACGAAA","ATACGAAA","CTACGAAA","GTACGAAA","TTACGAAA",
 "AACCGAAA","CACCGAAA","GACCGAAA","TACCGAAA","ACCCGAAA","CCCCGAAA","GCCCGAAA","TCCCGAAA",
 "AGCCGAAA","CGCCGAAA","GGCCGAAA","TGCCGAAA","ATCCGAAA","CTCCGAAA","GTCCGAAA","TTCCGAAA",
 "AAGCGAAA","CAGCGAAA","GAGCGAAA","TAGCGAAA","ACGCGAAA","CCGCGAAA","GCGCGAAA","TCGCGAAA",
 "AGGCGAAA","CGGCGAAA","GGGCGAAA","TGGCGAAA","ATGCGAAA","CTGCGAAA","GTGCGAAA","TTGCGAAA",
 "AATCGAAA","CATCGAAA","GATCGAAA","TATCGAAA","ACTCGAAA","CCTCGAAA","GCTCGAAA","TCTCGAAA",
 "AGTCGAAA","CGTCGAAA","GGTCGAAA","TGTCGAAA","ATTCGAAA","CTTCGAAA","GTTCGAAA","TTTCGAAA",
 "AAAGGAAA","CAAGGAAA","GAAGGAAA","TAAGGAAA","ACAGGAAA","CCAGGAAA","GCAGGAAA","TCAGGAAA",
 "AGAGGAAA","CGAGGAAA","GGAGGAAA","TGAGGAAA","ATAGGAAA","CTAGGAAA","GTAGGAAA","TTAGGAAA",
 "AACGGAAA","CACGGAAA","GACGGAAA","TACGGAAA","ACCGGAAA","CCCGGAAA","GCCGGAAA","TCCGGAAA",
 "AGCGGAAA","CGCGGAAA","GGCGGAAA","TGCGGAAA","ATCGGAAA","CTCGGAAA","GTCGGAAA","TTCGGAAA",
 "AAGGGAAA","CAGGGAAA","GAGGGAAA","TAGGGAAA","ACGGGAAA","CCGGGAAA","GCGGGAAA","TCGGGAAA",
 "AGGGGAAA","CGGGGAAA","GGGGGAAA","TGGGGAAA","ATGGGAAA","CTGGGAAA","GTGGGAAA","TTGGGAAA",
 "AATGGAAA","CATGGAAA","GATGGAAA","TATGGAAA","ACTGGAAA","CCTGGAAA","GCTGGAAA","TCTGGAAA",
 "AGTGGAAA","CGTGGAAA","GGTGGAAA","TGTGGAAA","ATTGGAAA","CTTGGAAA","GTTGGAAA","TTTGGAAA",
 "AAATGAAA","CAATGAAA","GAATGAAA","TAATGAAA","ACATGAAA","CCATGAAA","GCATGAAA","TCATGAAA",
 "AGATGAAA","CGATGAAA","GGATGAAA","TGATGAAA","ATATGAAA","CTATGAAA","GTATGAAA","TTATGAAA",
 "AACTGAAA","CACTGAAA","GACTGAAA","TACTGAAA","ACCTGAAA","CCCTGAAA","GCCTGAAA","TCCTGAAA",
 "AGCTGAAA","CGCTGAAA","GGCTGAAA","TGCTGAAA","ATCTGAAA","CTCTGAAA","GTCTGAAA","TTCTGAAA",
 "AAGTGAAA","CAGTGAAA","GAGTGAAA","TAGTGAAA","ACGTGAAA","CCGTGAAA","GCGTGAAA","TCGTGAAA",
 "AGGTGAAA","CGGTGAAA","GGGTGAAA","TGGTGAAA","ATGTGAAA","CTGTGAAA","GTGTGAAA","TTGTGAAA",
 "AATTGAAA","CATTGAAA","GATTGAAA","TATTGAAA","ACTTGAAA","CCTTGAAA","GCTTGAAA","TCTTGAAA",
 "AGTTGAAA","CGTTGAAA","GGTTGAAA","TGTTGAAA","ATTTGAAA","CTTTGAAA","GTTTGAAA","TTTTGAAA",
 "AAAATAAA","CAAATAAA","GAAATAAA","TAAATAAA","ACAATAAA","CCAATAAA","GCAATAAA","TCAATAAA",
 "AGAATAAA","CGAATAAA","GGAATAAA","TGAATAAA","ATAATAAA","CTAATAAA","GTAATAAA","TTAATAAA",
 "AACATAAA","CACATAAA","GACATAAA","TACATAAA","ACCATAAA","CCCATAAA","GCCATAAA","TCCATAAA",
 "AGCATAAA","CGCATAAA","GGCATAAA","TGCATAAA","ATCATAAA","CTCATAAA","GTCATAAA","TTCATAAA",
 "AAGATAAA","CAGATAAA","GAGATAAA","TAGATAAA","ACGATAAA","CCGATAAA","GCGATAAA","TCGATAAA",
 "AGGATAAA","CGGATAAA","GGGATAAA","TGGATAAA","ATGATAAA","CTGATAAA","GTGATAAA","TTGATAAA",
 "AATATAAA","CATATAAA","GATATAAA","TATATAAA","ACTATAAA","CCTATAAA","GCTATAAA","TCTATAAA",
 "AGTATAAA","CGTATAAA","GGTATAAA","TGTATAAA","ATTATAAA","CTTATAAA","GTTATAAA","TTTATAAA",
 "AAACTAAA","CAACTAAA","GAACTAAA","TAACTAAA","ACACTAAA","CCACTAAA","GCACTAAA","TCACTAAA",
 "AGACTAAA","CGACTAAA","GGACTAAA","TGACTAAA","ATACTAAA","CTACTAAA","GTACTAAA","TTACTAAA",
 "AACCTAAA","CACCTAAA","GACCTAAA","TACCTAAA","ACCCTAAA","CCCCTAAA","GCCCTAAA","TCCCTAAA",
 "AGCCTAAA","CGCCTAAA","GGCCTAAA","TGCCTAAA","ATCCTAAA","CTCCTAAA","GTCCTAAA","TTCCTAAA",
 "AAGCTAAA","CAGCTAAA","GAGCTAAA","TAGCTAAA","ACGCTAAA","CCGCTAAA","GCGCTAAA","TCGCTAAA",
 "AGGCTAAA","CGGCTAAA","GGGCTAAA","TGGCTAAA","ATGCTAAA","CTGCTAAA","GTGCTAAA","TTGCTAAA",
 "AATCTAAA","CATCTAAA","GATCTAAA","TATCTAAA","ACTCTAAA","CCTCTAAA","GCTCTAAA","TCTCTAAA",
 "AGTCTAAA","CGTCTAAA","GGTCTAAA","TGTCTAAA","ATTCTAAA","CTTCTAAA","GTTCTAAA","TTTCTAAA",
 "AAAGTAAA","CAAGTAAA","GAAGTAAA","TAAGTAAA","ACAGTAAA","CCAGTAAA","GCAGTAAA","TCAGTAAA",
 "AGAGTAAA","CGAGTAAA","GGAGTAAA","TGAGTAAA","ATAGTAAA","CTAGTAAA","GTAGTAAA","TTAGTAAA",
 "AACGTAAA","CACGTAAA","GACGTAAA","TACGTAAA","ACCGTAAA","CCCGTAAA","GCCGTAAA","TCCGTAAA",
 "AGCGTAAA","CGCGTAAA","GGCGTAAA","TGCGTAAA","ATCGTAAA","CTCGTAAA","GTCGTAAA","TTCGTAAA",
 "AAGGTAAA","CAGGTAAA","GAGGTAAA","TAGGTAAA","ACGGTAAA","CCGGTAAA","GCGGTAAA","TCGGTAAA",
 "AGGGTAAA","CGGGTAAA","GGGGTAAA","TGGGTAAA","ATGGTAAA","CTGGTAAA","GTGGTAAA","TTGGTAAA",
 "AATGTAAA","CATGTAAA","GATGTAAA","TATGTAAA","ACTGTAAA","CCTGTAAA","GCTGTAAA","TCTGTAAA",
 "AGTGTAAA","CGTGTAAA","GGTGTAAA","TGTGTAAA","ATTGTAAA","CTTGTAAA","GTTGTAAA","TTTGTAAA",
 "AAATTAAA","CAATTAAA","GAATTAAA","TAATTAAA","ACATTAAA","CCATTAAA","GCATTAAA","TCATTAAA",
 "AGATTAAA","CGATTAAA","GGATTAAA","TGATTAAA","ATATTAAA","CTATTAAA","GTATTAAA","TTATTAAA",
 "AACTTAAA","CACTTAAA","GACTTAAA","TACTTAAA","ACCTTAAA","CCCTTAAA","GCCTTAAA","TCCTTAAA",
 "AGCTTAAA","CGCTTAAA","GGCTTAAA","TGCTTAAA","ATCTTAAA","CTCTTAAA","GTCTTAAA","TTCTTAAA",
 "AAGTTAAA","CAGTTAAA","GAGTTAAA","TAGTTAAA","ACGTTAAA","CCGTTAAA","GCGTTAAA","TCGTTAAA",
 "AGGTTAAA","CGGTTAAA","GGGTTAAA","TGGTTAAA","ATGTTAAA","CTGTTAAA","GTGTTAAA","TTGTTAAA",
 "AATTTAAA","CATTTAAA","GATTTAAA","TATTTAAA","ACTTTAAA","CCTTTAAA","GCTTTAAA","TCTTTAAA",
 "AGTTTAAA","CGTTTAAA","GGTTTAAA","TGTTTAAA","ATTTTAAA","CTTTTAAA","GTTTTAAA","TTTTTAAA",
 "AAAAACAA","CAAAACAA","GAAAACAA","TAAAACAA","ACAAACAA","CCAAACAA","GCAAACAA","TCAAACAA",
 "AGAAACAA","CGAAACAA","GGAAACAA","TGAAACAA","ATAAACAA","CTAAACAA","GTAAACAA","TTAAACAA",
 "AACAACAA","CACAACAA","GACAACAA","TACAACAA","ACCAACAA","CCCAACAA","GCCAACAA","TCCAACAA",
 "AGCAACAA","CGCAACAA","GGCAACAA","TGCAACAA","ATCAACAA","CTCAACAA","GTCAACAA","TTCAACAA",
 "AAGAACAA","CAGAACAA","GAGAACAA","TAGAACAA","ACGAACAA","CCGAACAA","GCGAACAA","TCGAACAA",
 "AGGAACAA","CGGAACAA","GGGAACAA","TGGAACAA","ATGAACAA","CTGAACAA","GTGAACAA","TTGAACAA",
 "AATAACAA","CATAACAA","GATAACAA","TATAACAA","ACTAACAA","CCTAACAA","GCTAACAA","TCTAACAA",
 "AGTAACAA","CGTAACAA","GGTAACAA","TGTAACAA","ATTAACAA","CTTAACAA","GTTAACAA","TTTAACAA",
 "AAACACAA","CAACACAA","GAACACAA","TAACACAA","ACACACAA","CCACACAA","GCACACAA","TCACACAA",
 "AGACACAA","CGACACAA","GGACACAA","TGACACAA","ATACACAA","CTACACAA","GTACACAA","TTACACAA",
 "AACCACAA","CACCACAA","GACCACAA","TACCACAA","ACCCACAA","CCCCACAA","GCCCACAA","TCCCACAA",
 "AGCCACAA","CGCCACAA","GGCCACAA","TGCCACAA","ATCCACAA","CTCCACAA","GTCCACAA","TTCCACAA",
 "AAGCACAA","CAGCACAA","GAGCACAA","TAGCACAA","ACGCACAA","CCGCACAA","GCGCACAA","TCGCACAA",
 "AGGCACAA","CGGCACAA","GGGCACAA","TGGCACAA","ATGCACAA","CTGCACAA","GTGCACAA","TTGCACAA",
 "AATCACAA","CATCACAA","GATCACAA","TATCACAA","ACTCACAA","CCTCACAA","GCTCACAA","TCTCACAA",
 "AGTCACAA","CGTCACAA","GGTCACAA","TGTCACAA","ATTCACAA","CTTCACAA","GTTCACAA","TTTCACAA",
 "AAAGACAA","CAAGACAA","GAAGACAA","TAAGACAA","ACAGACAA","CCAGACAA","GCAGACAA","TCAGACAA",
 "AGAGACAA","CGAGACAA","GGAGACAA","TGAGACAA","ATAGACAA","CTAGACAA","GTAGACAA","TTAGACAA",
 "AACGACAA","CACGACAA","GACGACAA","TACGACAA","ACCGACAA","CCCGACAA","GCCGACAA","TCCGACAA",
 "AGCGACAA","CGCGACAA","GGCGACAA","TGCGACAA","ATCGACAA","CTCGACAA","GTCGACAA","TTCGACAA",
 "AAGGACAA","CAGGACAA","GAGGACAA","TAGGACAA","ACGGACAA","CCGGACAA","GCGGACAA","TCGGACAA",
 "AGGGACAA","CGGGACAA","GGGGACAA","TGGGACAA","ATGGACAA","CTGGACAA","GTGGACAA","TTGGACAA",
 "AATGACAA","CATGACAA","GATGACAA","TATGACAA","ACTGACAA","CCTGACAA","GCTGACAA","TCTGACAA",
 "AGTGACAA","CGTGACAA","GGTGACAA","TGTGACAA","ATTGACAA","CTTGACAA","GTTGACAA","TTTGACAA",
 "AAATACAA","CAATACAA","GAATACAA","TAATACAA","ACATACAA","CCATACAA","GCATACAA","TCATACAA",
 "AGATACAA","CGATACAA","GGATACAA","TGATACAA","ATATACAA","CTATACAA","GTATACAA","TTATACAA",
 "AACTACAA","CACTACAA","GACTACAA","TACTACAA","ACCTACAA","CCCTACAA","GCCTACAA","TCCTACAA",
 "AGCTACAA","CGCTACAA","GGCTACAA","TGCTACAA","ATCTACAA","CTCTACAA","GTCTACAA","TTCTACAA",
 "AAGTACAA","CAGTACAA","GAGTACAA","TAGTACAA","ACGTACAA","CCGTACAA","GCGTACAA","TCGTACAA",
 "AGGTACAA","CGGTACAA","GGGTACAA","TGGTACAA","ATGTACAA","CTGTACAA","GTGTACAA","TTGTACAA",
 "AATTACAA","CATTACAA","GATTACAA","TATTACAA","ACTTACAA","CCTTACAA","GCTTACAA","TCTTACAA",
 "AGTTACAA","CGTTACAA","GGTTACAA","TGTTACAA","ATTTACAA","CTTTACAA","GTTTACAA","TTTTACAA",
 "AAAACCAA","CAAACCAA","GAAACCAA","TAAACCAA","ACAACCAA","CCAACCAA","GCAACCAA","TCAACCAA",
 "AGAACCAA","CGAACCAA","GGAACCAA","TGAACCAA","ATAACCAA","CTAACCAA","GTAACCAA","TTAACCAA",
 "AACACCAA","CACACCAA","GACACCAA","TACACCAA","ACCACCAA","CCCACCAA","GCCACCAA","TCCACCAA",
 "AGCACCAA","CGCACCAA","GGCACCAA","TGCACCAA","ATCACCAA","CTCACCAA","GTCACCAA","TTCACCAA",
 "AAGACCAA","CAGACCAA","GAGACCAA","TAGACCAA","ACGACCAA","CCGACCAA","GCGACCAA","TCGACCAA",
 "AGGACCAA","CGGACCAA","GGGACCAA","TGGACCAA","ATGACCAA","CTGACCAA","GTGACCAA","TTGACCAA",
 "AATACCAA","CATACCAA","GATACCAA","TATACCAA","ACTACCAA","CCTACCAA","GCTACCAA","TCTACCAA",
 "AGTACCAA","CGTACCAA","GGTACCAA","TGTACCAA","ATTACCAA","CTTACCAA","GTTACCAA","TTTACCAA",
 "AAACCCAA","CAACCCAA","GAACCCAA","TAACCCAA","ACACCCAA","CCACCCAA","GCACCCAA","TCACCCAA",
 "AGACCCAA","CGACCCAA","GGACCCAA","TGACCCAA","ATACCCAA","CTACCCAA","GTACCCAA","TTACCCAA",
 "AACCCCAA","CACCCCAA","GACCCCAA","TACCCCAA","ACCCCCAA","CCCCCCAA","GCCCCCAA","TCCCCCAA",
 "AGCCCCAA","CGCCCCAA","GGCCCCAA","TGCCCCAA","ATCCCCAA","CTCCCCAA","GTCCCCAA","TTCCCCAA",
 "AAGCCCAA","CAGCCCAA","GAGCCCAA","TAGCCCAA","ACGCCCAA","CCGCCCAA","GCGCCCAA","TCGCCCAA",
 "AGGCCCAA","CGGCCCAA","GGGCCCAA","TGGCCCAA","ATGCCCAA","CTGCCCAA","GTGCCCAA","TTGCCCAA",
 "AATCCCAA","CATCCCAA","GATCCCAA","TATCCCAA","ACTCCCAA","CCTCCCAA","GCTCCCAA","TCTCCCAA",
 "AGTCCCAA","CGTCCCAA","GGTCCCAA","TGTCCCAA","ATTCCCAA","CTTCCCAA","GTTCCCAA","TTTCCCAA",
 "AAAGCCAA","CAAGCCAA","GAAGCCAA","TAAGCCAA","ACAGCCAA","CCAGCCAA","GCAGCCAA","TCAGCCAA",
 "AGAGCCAA","CGAGCCAA","GGAGCCAA","TGAGCCAA","ATAGCCAA","CTAGCCAA","GTAGCCAA","TTAGCCAA",
 "AACGCCAA","CACGCCAA","GACGCCAA","TACGCCAA","ACCGCCAA","CCCGCCAA","GCCGCCAA","TCCGCCAA",
 "AGCGCCAA","CGCGCCAA","GGCGCCAA","TGCGCCAA","ATCGCCAA","CTCGCCAA","GTCGCCAA","TTCGCCAA",
 "AAGGCCAA","CAGGCCAA","GAGGCCAA","TAGGCCAA","ACGGCCAA","CCGGCCAA","GCGGCCAA","TCGGCCAA",
 "AGGGCCAA","CGGGCCAA","GGGGCCAA","TGGGCCAA","ATGGCCAA","CTGGCCAA","GTGGCCAA","TTGGCCAA",
 "AATGCCAA","CATGCCAA","GATGCCAA","TATGCCAA","ACTGCCAA","CCTGCCAA","GCTGCCAA","TCTGCCAA",
 "AGTGCCAA","CGTGCCAA","GGTGCCAA","TGTGCCAA","ATTGCCAA","CTTGCCAA","GTTGCCAA","TTTGCCAA",
 "AAATCCAA","CAATCCAA","GAATCCAA","TAATCCAA","ACATCCAA","CCATCCAA","GCATCCAA","TCATCCAA",
 "AGATCCAA","CGATCCAA","GGATCCAA","TGATCCAA","ATATCCAA","CTATCCAA","GTATCCAA","TTATCCAA",
 "AACTCCAA","CACTCCAA","GACTCCAA","TACTCCAA","ACCTCCAA","CCCTCCAA","GCCTCCAA","TCCTCCAA",
 "AGCTCCAA","CGCTCCAA","GGCTCCAA","TGCTCCAA","ATCTCCAA","CTCTCCAA","GTCTCCAA","TTCTCCAA",
 "AAGTCCAA","CAGTCCAA","GAGTCCAA","TAGTCCAA","ACGTCCAA","CCGTCCAA","GCGTCCAA","TCGTCCAA",
 "AGGTCCAA","CGGTCCAA","GGGTCCAA","TGGTCCAA","ATGTCCAA","CTGTCCAA","GTGTCCAA","TTGTCCAA",
 "AATTCCAA","CATTCCAA","GATTCCAA","TATTCCAA","ACTTCCAA","CCTTCCAA","GCTTCCAA","TCTTCCAA",
 "AGTTCCAA","CGTTCCAA","GGTTCCAA","TGTTCCAA","ATTTCCAA","CTTTCCAA","GTTTCCAA","TTTTCCAA",
 "AAAAGCAA","CAAAGCAA","GAAAGCAA","TAAAGCAA","ACAAGCAA","CCAAGCAA","GCAAGCAA","TCAAGCAA",
 "AGAAGCAA","CGAAGCAA","GGAAGCAA","TGAAGCAA","ATAAGCAA","CTAAGCAA","GTAAGCAA","TTAAGCAA",
 "AACAGCAA","CACAGCAA","GACAGCAA","TACAGCAA","ACCAGCAA","CCCAGCAA","GCCAGCAA","TCCAGCAA",
 "AGCAGCAA","CGCAGCAA","GGCAGCAA","TGCAGCAA","ATCAGCAA","CTCAGCAA","GTCAGCAA","TTCAGCAA",
 "AAGAGCAA","CAGAGCAA","GAGAGCAA","TAGAGCAA","ACGAGCAA","CCGAGCAA","GCGAGCAA","TCGAGCAA",
 "AGGAGCAA","CGGAGCAA","GGGAGCAA","TGGAGCAA","ATGAGCAA","CTGAGCAA","GTGAGCAA","TTGAGCAA",
 "AATAGCAA","CATAGCAA","GATAGCAA","TATAGCAA","ACTAGCAA","CCTAGCAA","GCTAGCAA","TCTAGCAA",
 "AGTAGCAA","CGTAGCAA","GGTAGCAA","TGTAGCAA","ATTAGCAA","CTTAGCAA","GTTAGCAA","TTTAGCAA",
 "AAACGCAA","CAACGCAA","GAACGCAA","TAACGCAA","ACACGCAA","CCACGCAA","GCACGCAA","TCACGCAA",
 "AGACGCAA","CGACGCAA","GGACGCAA","TGACGCAA","ATACGCAA","CTACGCAA","GTACGCAA","TTACGCAA",
 "AACCGCAA","CACCGCAA","GACCGCAA","TACCGCAA","ACCCGCAA","CCCCGCAA","GCCCGCAA","TCCCGCAA",
 "AGCCGCAA","CGCCGCAA","GGCCGCAA","TGCCGCAA","ATCCGCAA","CTCCGCAA","GTCCGCAA","TTCCGCAA",
 "AAGCGCAA","CAGCGCAA","GAGCGCAA","TAGCGCAA","ACGCGCAA","CCGCGCAA","GCGCGCAA","TCGCGCAA",
 "AGGCGCAA","CGGCGCAA","GGGCGCAA","TGGCGCAA","ATGCGCAA","CTGCGCAA","GTGCGCAA","TTGCGCAA",
 "AATCGCAA","CATCGCAA","GATCGCAA","TATCGCAA","ACTCGCAA","CCTCGCAA","GCTCGCAA","TCTCGCAA",
 "AGTCGCAA","CGTCGCAA","GGTCGCAA","TGTCGCAA","ATTCGCAA","CTTCGCAA","GTTCGCAA","TTTCGCAA",
 "AAAGGCAA","CAAGGCAA","GAAGGCAA","TAAGGCAA","ACAGGCAA","CCAGGCAA","GCAGGCAA","TCAGGCAA",
 "AGAGGCAA","CGAGGCAA","GGAGGCAA","TGAGGCAA","ATAGGCAA","CTAGGCAA","GTAGGCAA","TTAGGCAA",
 "AACGGCAA","CACGGCAA","GACGGCAA","TACGGCAA","ACCGGCAA","CCCGGCAA","GCCGGCAA","TCCGGCAA",
 "AGCGGCAA","CGCGGCAA","GGCGGCAA","TGCGGCAA","ATCGGCAA","CTCGGCAA","GTCGGCAA","TTCGGCAA",
 "AAGGGCAA","CAGGGCAA","GAGGGCAA","TAGGGCAA","ACGGGCAA","CCGGGCAA","GCGGGCAA","TCGGGCAA",
 "AGGGGCAA","CGGGGCAA","GGGGGCAA","TGGGGCAA","ATGGGCAA","CTGGGCAA","GTGGGCAA","TTGGGCAA",
 "AATGGCAA","CATGGCAA","GATGGCAA","TATGGCAA","ACTGGCAA","CCTGGCAA","GCTGGCAA","TCTGGCAA",
 "AGTGGCAA","CGTGGCAA","GGTGGCAA","TGTGGCAA","ATTGGCAA","CTTGGCAA","GTTGGCAA","TTTGGCAA",
 "AAATGCAA","CAATGCAA","GAATGCAA","TAATGCAA","ACATGCAA","CCATGCAA","GCATGCAA","TCATGCAA",
 "AGATGCAA","CGATGCAA","GGATGCAA","TGATGCAA","ATATGCAA","CTATGCAA","GTATGCAA","TTATGCAA",
 "AACTGCAA","CACTGCAA","GACTGCAA","TACTGCAA","ACCTGCAA","CCCTGCAA","GCCTGCAA","TCCTGCAA",
 "AGCTGCAA","CGCTGCAA","GGCTGCAA","TGCTGCAA","ATCTGCAA","CTCTGCAA","GTCTGCAA","TTCTGCAA",
 "AAGTGCAA","CAGTGCAA","GAGTGCAA","TAGTGCAA","ACGTGCAA","CCGTGCAA","GCGTGCAA","TCGTGCAA",
 "AGGTGCAA","CGGTGCAA","GGGTGCAA","TGGTGCAA","ATGTGCAA","CTGTGCAA","GTGTGCAA","TTGTGCAA",
 "AATTGCAA","CATTGCAA","GATTGCAA","TATTGCAA","ACTTGCAA","CCTTGCAA","GCTTGCAA","TCTTGCAA",
 "AGTTGCAA","CGTTGCAA","GGTTGCAA","TGTTGCAA","ATTTGCAA","CTTTGCAA","GTTTGCAA","TTTTGCAA",
 "AAAATCAA","CAAATCAA","GAAATCAA","TAAATCAA","ACAATCAA","CCAATCAA","GCAATCAA","TCAATCAA",
 "AGAATCAA","CGAATCAA","GGAATCAA","TGAATCAA","ATAATCAA","CTAATCAA","GTAATCAA","TTAATCAA",
 "AACATCAA","CACATCAA","GACATCAA","TACATCAA","ACCATCAA","CCCATCAA","GCCATCAA","TCCATCAA",
 "AGCATCAA","CGCATCAA","GGCATCAA","TGCATCAA","ATCATCAA","CTCATCAA","GTCATCAA","TTCATCAA",
 "AAGATCAA","CAGATCAA","GAGATCAA","TAGATCAA","ACGATCAA","CCGATCAA","GCGATCAA","TCGATCAA",
 "AGGATCAA","CGGATCAA","GGGATCAA","TGGATCAA","ATGATCAA","CTGATCAA","GTGATCAA","TTGATCAA",
 "AATATCAA","CATATCAA","GATATCAA","TATATCAA","ACTATCAA","CCTATCAA","GCTATCAA","TCTATCAA",
 "AGTATCAA","CGTATCAA","GGTATCAA","TGTATCAA","ATTATCAA","CTTATCAA","GTTATCAA","TTTATCAA",
 "AAACTCAA","CAACTCAA","GAACTCAA","TAACTCAA","ACACTCAA","CCACTCAA","GCACTCAA","TCACTCAA",
 "AGACTCAA","CGACTCAA","GGACTCAA","TGACTCAA","ATACTCAA","CTACTCAA","GTACTCAA","TTACTCAA",
 "AACCTCAA","CACCTCAA","GACCTCAA","TACCTCAA","ACCCTCAA","CCCCTCAA","GCCCTCAA","TCCCTCAA",
 "AGCCTCAA","CGCCTCAA","GGCCTCAA","TGCCTCAA","ATCCTCAA","CTCCTCAA","GTCCTCAA","TTCCTCAA",
 "AAGCTCAA","CAGCTCAA","GAGCTCAA","TAGCTCAA","ACGCTCAA","CCGCTCAA","GCGCTCAA","TCGCTCAA",
 "AGGCTCAA","CGGCTCAA","GGGCTCAA","TGGCTCAA","ATGCTCAA","CTGCTCAA","GTGCTCAA","TTGCTCAA",
 "AATCTCAA","CATCTCAA","GATCTCAA","TATCTCAA","ACTCTCAA","CCTCTCAA","GCTCTCAA","TCTCTCAA",
 "AGTCTCAA","CGTCTCAA","GGTCTCAA","TGTCTCAA","ATTCTCAA","CTTCTCAA","GTTCTCAA","TTTCTCAA",
 "AAAGTCAA","CAAGTCAA","GAAGTCAA","TAAGTCAA","ACAGTCAA","CCAGTCAA","GCAGTCAA","TCAGTCAA",
 "AGAGTCAA","CGAGTCAA","GGAGTCAA","TGAGTCAA","ATAGTCAA","CTAGTCAA","GTAGTCAA","TTAGTCAA",
 "AACGTCAA","CACGTCAA","GACGTCAA","TACGTCAA","ACCGTCAA","CCCGTCAA","GCCGTCAA","TCCGTCAA",
 "AGCGTCAA","CGCGTCAA","GGCGTCAA","TGCGTCAA","ATCGTCAA","CTCGTCAA","GTCGTCAA","TTCGTCAA",
 "AAGGTCAA","CAGGTCAA","GAGGTCAA","TAGGTCAA","ACGGTCAA","CCGGTCAA","GCGGTCAA","TCGGTCAA",
 "AGGGTCAA","CGGGTCAA","GGGGTCAA","TGGGTCAA","ATGGTCAA","CTGGTCAA","GTGGTCAA","TTGGTCAA",
 "AATGTCAA","CATGTCAA","GATGTCAA","TATGTCAA","ACTGTCAA","CCTGTCAA","GCTGTCAA","TCTGTCAA",
 "AGTGTCAA","CGTGTCAA","GGTGTCAA","TGTGTCAA","ATTGTCAA","CTTGTCAA","GTTGTCAA","TTTGTCAA",
 "AAATTCAA","CAATTCAA","GAATTCAA","TAATTCAA","ACATTCAA","CCATTCAA","GCATTCAA","TCATTCAA",
 "AGATTCAA","CGATTCAA","GGATTCAA","TGATTCAA","ATATTCAA","CTATTCAA","GTATTCAA","TTATTCAA",
 "AACTTCAA","CACTTCAA","GACTTCAA","TACTTCAA","ACCTTCAA","CCCTTCAA","GCCTTCAA","TCCTTCAA",
 "AGCTTCAA","CGCTTCAA","GGCTTCAA","TGCTTCAA","ATCTTCAA","CTCTTCAA","GTCTTCAA","TTCTTCAA",
 "AAGTTCAA","CAGTTCAA","GAGTTCAA","TAGTTCAA","ACGTTCAA","CCGTTCAA","GCGTTCAA","TCGTTCAA",
 "AGGTTCAA","CGGTTCAA","GGGTTCAA","TGGTTCAA","ATGTTCAA","CTGTTCAA","GTGTTCAA","TTGTTCAA",
 "AATTTCAA","CATTTCAA","GATTTCAA","TATTTCAA","ACTTTCAA","CCTTTCAA","GCTTTCAA","TCTTTCAA",
 "AGTTTCAA","CGTTTCAA","GGTTTCAA","TGTTTCAA","ATTTTCAA","CTTTTCAA","GTTTTCAA","TTTTTCAA",
 "AAAAAGAA","CAAAAGAA","GAAAAGAA","TAAAAGAA","ACAAAGAA","CCAAAGAA","GCAAAGAA","TCAAAGAA",
 "AGAAAGAA","CGAAAGAA","GGAAAGAA","TGAAAGAA","ATAAAGAA","CTAAAGAA","GTAAAGAA","TTAAAGAA",
 "AACAAGAA","CACAAGAA","GACAAGAA","TACAAGAA","ACCAAGAA","CCCAAGAA","GCCAAGAA","TCCAAGAA",
 "AGCAAGAA","CGCAAGAA","GGCAAGAA","TGCAAGAA","ATCAAGAA","CTCAAGAA","GTCAAGAA","TTCAAGAA",
 "AAGAAGAA","CAGAAGAA","GAGAAGAA","TAGAAGAA","ACGAAGAA","CCGAAGAA","GCGAAGAA","TCGAAGAA",
 "AGGAAGAA","CGGAAGAA","GGGAAGAA","TGGAAGAA","ATGAAGAA","CTGAAGAA","GTGAAGAA","TTGAAGAA",
 "AATAAGAA","CATAAGAA","GATAAGAA","TATAAGAA","ACTAAGAA","CCTAAGAA","GCTAAGAA","TCTAAGAA",
 "AGTAAGAA","CGTAAGAA","GGTAAGAA","TGTAAGAA","ATTAAGAA","CTTAAGAA","GTTAAGAA","TTTAAGAA",
 "AAACAGAA","CAACAGAA","GAACAGAA","TAACAGAA","ACACAGAA","CCACAGAA","GCACAGAA","TCACAGAA",
 "AGACAGAA","CGACAGAA","GGACAGAA","TGACAGAA","ATACAGAA","CTACAGAA","GTACAGAA","TTACAGAA",
 "AACCAGAA","CACCAGAA","GACCAGAA","TACCAGAA","ACCCAGAA","CCCCAGAA","GCCCAGAA","TCCCAGAA",
 "AGCCAGAA","CGCCAGAA","GGCCAGAA","TGCCAGAA","ATCCAGAA","CTCCAGAA","GTCCAGAA","TTCCAGAA",
 "AAGCAGAA","CAGCAGAA","GAGCAGAA","TAGCAGAA","ACGCAGAA","CCGCAGAA","GCGCAGAA","TCGCAGAA",
 "AGGCAGAA","CGGCAGAA","GGGCAGAA","TGGCAGAA","ATGCAGAA","CTGCAGAA","GTGCAGAA","TTGCAGAA",
 "AATCAGAA","CATCAGAA","GATCAGAA","TATCAGAA","ACTCAGAA","CCTCAGAA","GCTCAGAA","TCTCAGAA",
 "AGTCAGAA","CGTCAGAA","GGTCAGAA","TGTCAGAA","ATTCAGAA","CTTCAGAA","GTTCAGAA","TTTCAGAA",
 "AAAGAGAA","CAAGAGAA","GAAGAGAA","TAAGAGAA","ACAGAGAA","CCAGAGAA","GCAGAGAA","TCAGAGAA",
 "AGAGAGAA","CGAGAGAA","GGAGAGAA","TGAGAGAA","ATAGAGAA","CTAGAGAA","GTAGAGAA","TTAGAGAA",
 "AACGAGAA","CACGAGAA","GACGAGAA","TACGAGAA","ACCGAGAA","CCCGAGAA","GCCGAGAA","TCCGAGAA",
 "AGCGAGAA","CGCGAGAA","GGCGAGAA","TGCGAGAA","ATCGAGAA","CTCGAGAA","GTCGAGAA","TTCGAGAA",
 "AAGGAGAA","CAGGAGAA","GAGGAGAA","TAGGAGAA","ACGGAGAA","CCGGAGAA","GCGGAGAA","TCGGAGAA",
 "AGGGAGAA","CGGGAGAA","GGGGAGAA","TGGGAGAA","ATGGAGAA","CTGGAGAA","GTGGAGAA","TTGGAGAA",
 "AATGAGAA","CATGAGAA","GATGAGAA","TATGAGAA","ACTGAGAA","CCTGAGAA","GCTGAGAA","TCTGAGAA",
 "AGTGAGAA","CGTGAGAA","GGTGAGAA","TGTGAGAA","ATTGAGAA","CTTGAGAA","GTTGAGAA","TTTGAGAA",
 "AAATAGAA","CAATAGAA","GAATAGAA","TAATAGAA","ACATAGAA","CCATAGAA","GCATAGAA","TCATAGAA",
 "AGATAGAA","CGATAGAA","GGATAGAA","TGATAGAA","ATATAGAA","CTATAGAA","GTATAGAA","TTATAGAA",
 "AACTAGAA","CACTAGAA","GACTAGAA","TACTAGAA","ACCTAGAA","CCCTAGAA","GCCTAGAA","TCCTAGAA",
 "AGCTAGAA","CGCTAGAA","GGCTAGAA","TGCTAGAA","ATCTAGAA","CTCTAGAA","GTCTAGAA","TTCTAGAA",
 "AAGTAGAA","CAGTAGAA","GAGTAGAA","TAGTAGAA","ACGTAGAA","CCGTAGAA","GCGTAGAA","TCGTAGAA",
 "AGGTAGAA","CGGTAGAA","GGGTAGAA","TGGTAGAA","ATGTAGAA","CTGTAGAA","GTGTAGAA","TTGTAGAA",
 "AATTAGAA","CATTAGAA","GATTAGAA","TATTAGAA","ACTTAGAA","CCTTAGAA","GCTTAGAA","TCTTAGAA",
 "AGTTAGAA","CGTTAGAA","GGTTAGAA","TGTTAGAA","ATTTAGAA","CTTTAGAA","GTTTAGAA","TTTTAGAA",
 "AAAACGAA","CAAACGAA","GAAACGAA","TAAACGAA","ACAACGAA","CCAACGAA","GCAACGAA","TCAACGAA",
 "AGAACGAA","CGAACGAA","GGAACGAA","TGAACGAA","ATAACGAA","CTAACGAA","GTAACGAA","TTAACGAA",
 "AACACGAA","CACACGAA","GACACGAA","TACACGAA","ACCACGAA","CCCACGAA","GCCACGAA","TCCACGAA",
 "AGCACGAA","CGCACGAA","GGCACGAA","TGCACGAA","ATCACGAA","CTCACGAA","GTCACGAA","TTCACGAA",
 "AAGACGAA","CAGACGAA","GAGACGAA","TAGACGAA","ACGACGAA","CCGACGAA","GCGACGAA","TCGACGAA",
 "AGGACGAA","CGGACGAA","GGGACGAA","TGGACGAA","ATGACGAA","CTGACGAA","GTGACGAA","TTGACGAA",
 "AATACGAA","CATACGAA","GATACGAA","TATACGAA","ACTACGAA","CCTACGAA","GCTACGAA","TCTACGAA",
 "AGTACGAA","CGTACGAA","GGTACGAA","TGTACGAA","ATTACGAA","CTTACGAA","GTTACGAA","TTTACGAA",
 "AAACCGAA","CAACCGAA","GAACCGAA","TAACCGAA","ACACCGAA","CCACCGAA","GCACCGAA","TCACCGAA",
 "AGACCGAA","CGACCGAA","GGACCGAA","TGACCGAA","ATACCGAA","CTACCGAA","GTACCGAA","TTACCGAA",
 "AACCCGAA","CACCCGAA","GACCCGAA","TACCCGAA","ACCCCGAA","CCCCCGAA","GCCCCGAA","TCCCCGAA",
 "AGCCCGAA","CGCCCGAA","GGCCCGAA","TGCCCGAA","ATCCCGAA","CTCCCGAA","GTCCCGAA","TTCCCGAA",
 "AAGCCGAA","CAGCCGAA","GAGCCGAA","TAGCCGAA","ACGCCGAA","CCGCCGAA","GCGCCGAA","TCGCCGAA",
 "AGGCCGAA","CGGCCGAA","GGGCCGAA","TGGCCGAA","ATGCCGAA","CTGCCGAA","GTGCCGAA","TTGCCGAA",
 "AATCCGAA","CATCCGAA","GATCCGAA","TATCCGAA","ACTCCGAA","CCTCCGAA","GCTCCGAA","TCTCCGAA",
 "AGTCCGAA","CGTCCGAA","GGTCCGAA","TGTCCGAA","ATTCCGAA","CTTCCGAA","GTTCCGAA","TTTCCGAA",
 "AAAGCGAA","CAAGCGAA","GAAGCGAA","TAAGCGAA","ACAGCGAA","CCAGCGAA","GCAGCGAA","TCAGCGAA",
 "AGAGCGAA","CGAGCGAA","GGAGCGAA","TGAGCGAA","ATAGCGAA","CTAGCGAA","GTAGCGAA","TTAGCGAA",
 "AACGCGAA","CACGCGAA","GACGCGAA","TACGCGAA","ACCGCGAA","CCCGCGAA","GCCGCGAA","TCCGCGAA",
 "AGCGCGAA","CGCGCGAA","GGCGCGAA","TGCGCGAA","ATCGCGAA","CTCGCGAA","GTCGCGAA","TTCGCGAA",
 "AAGGCGAA","CAGGCGAA","GAGGCGAA","TAGGCGAA","ACGGCGAA","CCGGCGAA","GCGGCGAA","TCGGCGAA",
 "AGGGCGAA","CGGGCGAA","GGGGCGAA","TGGGCGAA","ATGGCGAA","CTGGCGAA","GTGGCGAA","TTGGCGAA",
 "AATGCGAA","CATGCGAA","GATGCGAA","TATGCGAA","ACTGCGAA","CCTGCGAA","GCTGCGAA","TCTGCGAA",
 "AGTGCGAA","CGTGCGAA","GGTGCGAA","TGTGCGAA","ATTGCGAA","CTTGCGAA","GTTGCGAA","TTTGCGAA",
 "AAATCGAA","CAATCGAA","GAATCGAA","TAATCGAA","ACATCGAA","CCATCGAA","GCATCGAA","TCATCGAA",
 "AGATCGAA","CGATCGAA","GGATCGAA","TGATCGAA","ATATCGAA","CTATCGAA","GTATCGAA","TTATCGAA",
 "AACTCGAA","CACTCGAA","GACTCGAA","TACTCGAA","ACCTCGAA","CCCTCGAA","GCCTCGAA","TCCTCGAA",
 "AGCTCGAA","CGCTCGAA","GGCTCGAA","TGCTCGAA","ATCTCGAA","CTCTCGAA","GTCTCGAA","TTCTCGAA",
 "AAGTCGAA","CAGTCGAA","GAGTCGAA","TAGTCGAA","ACGTCGAA","CCGTCGAA","GCGTCGAA","TCGTCGAA",
 "AGGTCGAA","CGGTCGAA","GGGTCGAA","TGGTCGAA","ATGTCGAA","CTGTCGAA","GTGTCGAA","TTGTCGAA",
 "AATTCGAA","CATTCGAA","GATTCGAA","TATTCGAA","ACTTCGAA","CCTTCGAA","GCTTCGAA","TCTTCGAA",
 "AGTTCGAA","CGTTCGAA","GGTTCGAA","TGTTCGAA","ATTTCGAA","CTTTCGAA","GTTTCGAA","TTTTCGAA",
 "AAAAGGAA","CAAAGGAA","GAAAGGAA","TAAAGGAA","ACAAGGAA","CCAAGGAA","GCAAGGAA","TCAAGGAA",
 "AGAAGGAA","CGAAGGAA","GGAAGGAA","TGAAGGAA","ATAAGGAA","CTAAGGAA","GTAAGGAA","TTAAGGAA",
 "AACAGGAA","CACAGGAA","GACAGGAA","TACAGGAA","ACCAGGAA","CCCAGGAA","GCCAGGAA","TCCAGGAA",
 "AGCAGGAA","CGCAGGAA","GGCAGGAA","TGCAGGAA","ATCAGGAA","CTCAGGAA","GTCAGGAA","TTCAGGAA",
 "AAGAGGAA","CAGAGGAA","GAGAGGAA","TAGAGGAA","ACGAGGAA","CCGAGGAA","GCGAGGAA","TCGAGGAA",
 "AGGAGGAA","CGGAGGAA","GGGAGGAA","TGGAGGAA","ATGAGGAA","CTGAGGAA","GTGAGGAA","TTGAGGAA",
 "AATAGGAA","CATAGGAA","GATAGGAA","TATAGGAA","ACTAGGAA","CCTAGGAA","GCTAGGAA","TCTAGGAA",
 "AGTAGGAA","CGTAGGAA","GGTAGGAA","TGTAGGAA","ATTAGGAA","CTTAGGAA","GTTAGGAA","TTTAGGAA",
 "AAACGGAA","CAACGGAA","GAACGGAA","TAACGGAA","ACACGGAA","CCACGGAA","GCACGGAA","TCACGGAA",
 "AGACGGAA","CGACGGAA","GGACGGAA","TGACGGAA","ATACGGAA","CTACGGAA","GTACGGAA","TTACGGAA",
 "AACCGGAA","CACCGGAA","GACCGGAA","TACCGGAA","ACCCGGAA","CCCCGGAA","GCCCGGAA","TCCCGGAA",
 "AGCCGGAA","CGCCGGAA","GGCCGGAA","TGCCGGAA","ATCCGGAA","CTCCGGAA","GTCCGGAA","TTCCGGAA",
 "AAGCGGAA","CAGCGGAA","GAGCGGAA","TAGCGGAA","ACGCGGAA","CCGCGGAA","GCGCGGAA","TCGCGGAA",
 "AGGCGGAA","CGGCGGAA","GGGCGGAA","TGGCGGAA","ATGCGGAA","CTGCGGAA","GTGCGGAA","TTGCGGAA",
 "AATCGGAA","CATCGGAA","GATCGGAA","TATCGGAA","ACTCGGAA","CCTCGGAA","GCTCGGAA","TCTCGGAA",
 "AGTCGGAA","CGTCGGAA","GGTCGGAA","TGTCGGAA","ATTCGGAA","CTTCGGAA","GTTCGGAA","TTTCGGAA",
 "AAAGGGAA","CAAGGGAA","GAAGGGAA","TAAGGGAA","ACAGGGAA","CCAGGGAA","GCAGGGAA","TCAGGGAA",
 "AGAGGGAA","CGAGGGAA","GGAGGGAA","TGAGGGAA","ATAGGGAA","CTAGGGAA","GTAGGGAA","TTAGGGAA",
 "AACGGGAA","CACGGGAA","GACGGGAA","TACGGGAA","ACCGGGAA","CCCGGGAA","GCCGGGAA","TCCGGGAA",
 "AGCGGGAA","CGCGGGAA","GGCGGGAA","TGCGGGAA","ATCGGGAA","CTCGGGAA","GTCGGGAA","TTCGGGAA",
 "AAGGGGAA","CAGGGGAA","GAGGGGAA","TAGGGGAA","ACGGGGAA","CCGGGGAA","GCGGGGAA","TCGGGGAA",
 "AGGGGGAA","CGGGGGAA","GGGGGGAA","TGGGGGAA","ATGGGGAA","CTGGGGAA","GTGGGGAA","TTGGGGAA",
 "AATGGGAA","CATGGGAA","GATGGGAA","TATGGGAA","ACTGGGAA","CCTGGGAA","GCTGGGAA","TCTGGGAA",
 "AGTGGGAA","CGTGGGAA","GGTGGGAA","TGTGGGAA","ATTGGGAA","CTTGGGAA","GTTGGGAA","TTTGGGAA",
 "AAATGGAA","CAATGGAA","GAATGGAA","TAATGGAA","ACATGGAA","CCATGGAA","GCATGGAA","TCATGGAA",
 "AGATGGAA","CGATGGAA","GGATGGAA","TGATGGAA","ATATGGAA","CTATGGAA","GTATGGAA","TTATGGAA",
 "AACTGGAA","CACTGGAA","GACTGGAA","TACTGGAA","ACCTGGAA","CCCTGGAA","GCCTGGAA","TCCTGGAA",
 "AGCTGGAA","CGCTGGAA","GGCTGGAA","TGCTGGAA","ATCTGGAA","CTCTGGAA","GTCTGGAA","TTCTGGAA",
 "AAGTGGAA","CAGTGGAA","GAGTGGAA","TAGTGGAA","ACGTGGAA","CCGTGGAA","GCGTGGAA","TCGTGGAA",
 "AGGTGGAA","CGGTGGAA","GGGTGGAA","TGGTGGAA","ATGTGGAA","CTGTGGAA","GTGTGGAA","TTGTGGAA",
 "AATTGGAA","CATTGGAA","GATTGGAA","TATTGGAA","ACTTGGAA","CCTTGGAA","GCTTGGAA","TCTTGGAA",
 "AGTTGGAA","CGTTGGAA","GGTTGGAA","TGTTGGAA","ATTTGGAA","CTTTGGAA","GTTTGGAA","TTTTGGAA",
 "AAAATGAA","CAAATGAA","GAAATGAA","TAAATGAA","ACAATGAA","CCAATGAA","GCAATGAA","TCAATGAA",
 "AGAATGAA","CGAATGAA","GGAATGAA","TGAATGAA","ATAATGAA","CTAATGAA","GTAATGAA","TTAATGAA",
 "AACATGAA","CACATGAA","GACATGAA","TACATGAA","ACCATGAA","CCCATGAA","GCCATGAA","TCCATGAA",
 "AGCATGAA","CGCATGAA","GGCATGAA","TGCATGAA","ATCATGAA","CTCATGAA","GTCATGAA","TTCATGAA",
 "AAGATGAA","CAGATGAA","GAGATGAA","TAGATGAA","ACGATGAA","CCGATGAA","GCGATGAA","TCGATGAA",
 "AGGATGAA","CGGATGAA","GGGATGAA","TGGATGAA","ATGATGAA","CTGATGAA","GTGATGAA","TTGATGAA",
 "AATATGAA","CATATGAA","GATATGAA","TATATGAA","ACTATGAA","CCTATGAA","GCTATGAA","TCTATGAA",
 "AGTATGAA","CGTATGAA","GGTATGAA","TGTATGAA","ATTATGAA","CTTATGAA","GTTATGAA","TTTATGAA",
 "AAACTGAA","CAACTGAA","GAACTGAA","TAACTGAA","ACACTGAA","CCACTGAA","GCACTGAA","TCACTGAA",
 "AGACTGAA","CGACTGAA","GGACTGAA","TGACTGAA","ATACTGAA","CTACTGAA","GTACTGAA","TTACTGAA",
 "AACCTGAA","CACCTGAA","GACCTGAA","TACCTGAA","ACCCTGAA","CCCCTGAA","GCCCTGAA","TCCCTGAA",
 "AGCCTGAA","CGCCTGAA","GGCCTGAA","TGCCTGAA","ATCCTGAA","CTCCTGAA","GTCCTGAA","TTCCTGAA",
 "AAGCTGAA","CAGCTGAA","GAGCTGAA","TAGCTGAA","ACGCTGAA","CCGCTGAA","GCGCTGAA","TCGCTGAA",
 "AGGCTGAA","CGGCTGAA","GGGCTGAA","TGGCTGAA","ATGCTGAA","CTGCTGAA","GTGCTGAA","TTGCTGAA",
 "AATCTGAA","CATCTGAA","GATCTGAA","TATCTGAA","ACTCTGAA","CCTCTGAA","GCTCTGAA","TCTCTGAA",
 "AGTCTGAA","CGTCTGAA","GGTCTGAA","TGTCTGAA","ATTCTGAA","CTTCTGAA","GTTCTGAA","TTTCTGAA",
 "AAAGTGAA","CAAGTGAA","GAAGTGAA","TAAGTGAA","ACAGTGAA","CCAGTGAA","GCAGTGAA","TCAGTGAA",
 "AGAGTGAA","CGAGTGAA","GGAGTGAA","TGAGTGAA","ATAGTGAA","CTAGTGAA","GTAGTGAA","TTAGTGAA",
 "AACGTGAA","CACGTGAA","GACGTGAA","TACGTGAA","ACCGTGAA","CCCGTGAA","GCCGTGAA","TCCGTGAA",
 "AGCGTGAA","CGCGTGAA","GGCGTGAA","TGCGTGAA","ATCGTGAA","CTCGTGAA","GTCGTGAA","TTCGTGAA",
 "AAGGTGAA","CAGGTGAA","GAGGTGAA","TAGGTGAA","ACGGTGAA","CCGGTGAA","GCGGTGAA","TCGGTGAA",
 "AGGGTGAA","CGGGTGAA","GGGGTGAA","TGGGTGAA","ATGGTGAA","CTGGTGAA","GTGGTGAA","TTGGTGAA",
 "AATGTGAA","CATGTGAA","GATGTGAA","TATGTGAA","ACTGTGAA","CCTGTGAA","GCTGTGAA","TCTGTGAA",
 "AGTGTGAA","CGTGTGAA","GGTGTGAA","TGTGTGAA","ATTGTGAA","CTTGTGAA","GTTGTGAA","TTTGTGAA",
 "AAATTGAA","CAATTGAA","GAATTGAA","TAATTGAA","ACATTGAA","CCATTGAA","GCATTGAA","TCATTGAA",
 "AGATTGAA","CGATTGAA","GGATTGAA","TGATTGAA","ATATTGAA","CTATTGAA","GTATTGAA","TTATTGAA",
 "AACTTGAA","CACTTGAA","GACTTGAA","TACTTGAA","ACCTTGAA","CCCTTGAA","GCCTTGAA","TCCTTGAA",
 "AGCTTGAA","CGCTTGAA","GGCTTGAA","TGCTTGAA","ATCTTGAA","CTCTTGAA","GTCTTGAA","TTCTTGAA",
 "AAGTTGAA","CAGTTGAA","GAGTTGAA","TAGTTGAA","ACGTTGAA","CCGTTGAA","GCGTTGAA","TCGTTGAA",
 "AGGTTGAA","CGGTTGAA","GGGTTGAA","TGGTTGAA","ATGTTGAA","CTGTTGAA","GTGTTGAA","TTGTTGAA",
 "AATTTGAA","CATTTGAA","GATTTGAA","TATTTGAA","ACTTTGAA","CCTTTGAA","GCTTTGAA","TCTTTGAA",
 "AGTTTGAA","CGTTTGAA","GGTTTGAA","TGTTTGAA","ATTTTGAA","CTTTTGAA","GTTTTGAA","TTTTTGAA",
 "AAAAATAA","CAAAATAA","GAAAATAA","TAAAATAA","ACAAATAA","CCAAATAA","GCAAATAA","TCAAATAA",
 "AGAAATAA","CGAAATAA","GGAAATAA","TGAAATAA","ATAAATAA","CTAAATAA","GTAAATAA","TTAAATAA",
 "AACAATAA","CACAATAA","GACAATAA","TACAATAA","ACCAATAA","CCCAATAA","GCCAATAA","TCCAATAA",
 "AGCAATAA","CGCAATAA","GGCAATAA","TGCAATAA","ATCAATAA","CTCAATAA","GTCAATAA","TTCAATAA",
 "AAGAATAA","CAGAATAA","GAGAATAA","TAGAATAA","ACGAATAA","CCGAATAA","GCGAATAA","TCGAATAA",
 "AGGAATAA","CGGAATAA","GGGAATAA","TGGAATAA","ATGAATAA","CTGAATAA","GTGAATAA","TTGAATAA",
 "AATAATAA","CATAATAA","GATAATAA","TATAATAA","ACTAATAA","CCTAATAA","GCTAATAA","TCTAATAA",
 "AGTAATAA","CGTAATAA","GGTAATAA","TGTAATAA","ATTAATAA","CTTAATAA","GTTAATAA","TTTAATAA",
 "AAACATAA","CAACATAA","GAACATAA","TAACATAA","ACACATAA","CCACATAA","GCACATAA","TCACATAA",
 "AGACATAA","CGACATAA","GGACATAA","TGACATAA","ATACATAA","CTACATAA","GTACATAA","TTACATAA",
 "AACCATAA","CACCATAA","GACCATAA","TACCATAA","ACCCATAA","CCCCATAA","GCCCATAA","TCCCATAA",
 "AGCCATAA","CGCCATAA","GGCCATAA","TGCCATAA","ATCCATAA","CTCCATAA","GTCCATAA","TTCCATAA",
 "AAGCATAA","CAGCATAA","GAGCATAA","TAGCATAA","ACGCATAA","CCGCATAA","GCGCATAA","TCGCATAA",
 "AGGCATAA","CGGCATAA","GGGCATAA","TGGCATAA","ATGCATAA","CTGCATAA","GTGCATAA","TTGCATAA",
 "AATCATAA","CATCATAA","GATCATAA","TATCATAA","ACTCATAA","CCTCATAA","GCTCATAA","TCTCATAA",
 "AGTCATAA","CGTCATAA","GGTCATAA","TGTCATAA","ATTCATAA","CTTCATAA","GTTCATAA","TTTCATAA",
 "AAAGATAA","CAAGATAA","GAAGATAA","TAAGATAA","ACAGATAA","CCAGATAA","GCAGATAA","TCAGATAA",
 "AGAGATAA","CGAGATAA","GGAGATAA","TGAGATAA","ATAGATAA","CTAGATAA","GTAGATAA","TTAGATAA",
 "AACGATAA","CACGATAA","GACGATAA","TACGATAA","ACCGATAA","CCCGATAA","GCCGATAA","TCCGATAA",
 "AGCGATAA","CGCGATAA","GGCGATAA","TGCGATAA","ATCGATAA","CTCGATAA","GTCGATAA","TTCGATAA",
 "AAGGATAA","CAGGATAA","GAGGATAA","TAGGATAA","ACGGATAA","CCGGATAA","GCGGATAA","TCGGATAA",
 "AGGGATAA","CGGGATAA","GGGGATAA","TGGGATAA","ATGGATAA","CTGGATAA","GTGGATAA","TTGGATAA",
 "AATGATAA","CATGATAA","GATGATAA","TATGATAA","ACTGATAA","CCTGATAA","GCTGATAA","TCTGATAA",
 "AGTGATAA","CGTGATAA","GGTGATAA","TGTGATAA","ATTGATAA","CTTGATAA","GTTGATAA","TTTGATAA",
 "AAATATAA","CAATATAA","GAATATAA","TAATATAA","ACATATAA","CCATATAA","GCATATAA","TCATATAA",
 "AGATATAA","CGATATAA","GGATATAA","TGATATAA","ATATATAA","CTATATAA","GTATATAA","TTATATAA",
 "AACTATAA","CACTATAA","GACTATAA","TACTATAA","ACCTATAA","CCCTATAA","GCCTATAA","TCCTATAA",
 "AGCTATAA","CGCTATAA","GGCTATAA","TGCTATAA","ATCTATAA","CTCTATAA","GTCTATAA","TTCTATAA",
 "AAGTATAA","CAGTATAA","GAGTATAA","TAGTATAA","ACGTATAA","CCGTATAA","GCGTATAA","TCGTATAA",
 "AGGTATAA","CGGTATAA","GGGTATAA","TGGTATAA","ATGTATAA","CTGTATAA","GTGTATAA","TTGTATAA",
 "AATTATAA","CATTATAA","GATTATAA","TATTATAA","ACTTATAA","CCTTATAA","GCTTATAA","TCTTATAA",
 "AGTTATAA","CGTTATAA","GGTTATAA","TGTTATAA","ATTTATAA","CTTTATAA","GTTTATAA","TTTTATAA",
 "AAAACTAA","CAAACTAA","GAAACTAA","TAAACTAA","ACAACTAA","CCAACTAA","GCAACTAA","TCAACTAA",
 "AGAACTAA","CGAACTAA","GGAACTAA","TGAACTAA","ATAACTAA","CTAACTAA","GTAACTAA","TTAACTAA",
 "AACACTAA","CACACTAA","GACACTAA","TACACTAA","ACCACTAA","CCCACTAA","GCCACTAA","TCCACTAA",
 "AGCACTAA","CGCACTAA","GGCACTAA","TGCACTAA","ATCACTAA","CTCACTAA","GTCACTAA","TTCACTAA",
 "AAGACTAA","CAGACTAA","GAGACTAA","TAGACTAA","ACGACTAA","CCGACTAA","GCGACTAA","TCGACTAA",
 "AGGACTAA","CGGACTAA","GGGACTAA","TGGACTAA","ATGACTAA","CTGACTAA","GTGACTAA","TTGACTAA",
 "AATACTAA","CATACTAA","GATACTAA","TATACTAA","ACTACTAA","CCTACTAA","GCTACTAA","TCTACTAA",
 "AGTACTAA","CGTACTAA","GGTACTAA","TGTACTAA","ATTACTAA","CTTACTAA","GTTACTAA","TTTACTAA",
 "AAACCTAA","CAACCTAA","GAACCTAA","TAACCTAA","ACACCTAA","CCACCTAA","GCACCTAA","TCACCTAA",
 "AGACCTAA","CGACCTAA","GGACCTAA","TGACCTAA","ATACCTAA","CTACCTAA","GTACCTAA","TTACCTAA",
 "AACCCTAA","CACCCTAA","GACCCTAA","TACCCTAA","ACCCCTAA","CCCCCTAA","GCCCCTAA","TCCCCTAA",
 "AGCCCTAA","CGCCCTAA","GGCCCTAA","TGCCCTAA","ATCCCTAA","CTCCCTAA","GTCCCTAA","TTCCCTAA",
 "AAGCCTAA","CAGCCTAA","GAGCCTAA","TAGCCTAA","ACGCCTAA","CCGCCTAA","GCGCCTAA","TCGCCTAA",
 "AGGCCTAA","CGGCCTAA","GGGCCTAA","TGGCCTAA","ATGCCTAA","CTGCCTAA","GTGCCTAA","TTGCCTAA",
 "AATCCTAA","CATCCTAA","GATCCTAA","TATCCTAA","ACTCCTAA","CCTCCTAA","GCTCCTAA","TCTCCTAA",
 "AGTCCTAA","CGTCCTAA","GGTCCTAA","TGTCCTAA","ATTCCTAA","CTTCCTAA","GTTCCTAA","TTTCCTAA",
 "AAAGCTAA","CAAGCTAA","GAAGCTAA","TAAGCTAA","ACAGCTAA","CCAGCTAA","GCAGCTAA","TCAGCTAA",
 "AGAGCTAA","CGAGCTAA","GGAGCTAA","TGAGCTAA","ATAGCTAA","CTAGCTAA","GTAGCTAA","TTAGCTAA",
 "AACGCTAA","CACGCTAA","GACGCTAA","TACGCTAA","ACCGCTAA","CCCGCTAA","GCCGCTAA","TCCGCTAA",
 "AGCGCTAA","CGCGCTAA","GGCGCTAA","TGCGCTAA","ATCGCTAA","CTCGCTAA","GTCGCTAA","TTCGCTAA",
 "AAGGCTAA","CAGGCTAA","GAGGCTAA","TAGGCTAA","ACGGCTAA","CCGGCTAA","GCGGCTAA","TCGGCTAA",
 "AGGGCTAA","CGGGCTAA","GGGGCTAA","TGGGCTAA","ATGGCTAA","CTGGCTAA","GTGGCTAA","TTGGCTAA",
 "AATGCTAA","CATGCTAA","GATGCTAA","TATGCTAA","ACTGCTAA","CCTGCTAA","GCTGCTAA","TCTGCTAA",
 "AGTGCTAA","CGTGCTAA","GGTGCTAA","TGTGCTAA","ATTGCTAA","CTTGCTAA","GTTGCTAA","TTTGCTAA",
 "AAATCTAA","CAATCTAA","GAATCTAA","TAATCTAA","ACATCTAA","CCATCTAA","GCATCTAA","TCATCTAA",
 "AGATCTAA","CGATCTAA","GGATCTAA","TGATCTAA","ATATCTAA","CTATCTAA","GTATCTAA","TTATCTAA",
 "AACTCTAA","CACTCTAA","GACTCTAA","TACTCTAA","ACCTCTAA","CCCTCTAA","GCCTCTAA","TCCTCTAA",
 "AGCTCTAA","CGCTCTAA","GGCTCTAA","TGCTCTAA","ATCTCTAA","CTCTCTAA","GTCTCTAA","TTCTCTAA",
 "AAGTCTAA","CAGTCTAA","GAGTCTAA","TAGTCTAA","ACGTCTAA","CCGTCTAA","GCGTCTAA","TCGTCTAA",
 "AGGTCTAA","CGGTCTAA","GGGTCTAA","TGGTCTAA","ATGTCTAA","CTGTCTAA","GTGTCTAA","TTGTCTAA",
 "AATTCTAA","CATTCTAA","GATTCTAA","TATTCTAA","ACTTCTAA","CCTTCTAA","GCTTCTAA","TCTTCTAA",
 "AGTTCTAA","CGTTCTAA","GGTTCTAA","TGTTCTAA","ATTTCTAA","CTTTCTAA","GTTTCTAA","TTTTCTAA",
 "AAAAGTAA","CAAAGTAA","GAAAGTAA","TAAAGTAA","ACAAGTAA","CCAAGTAA","GCAAGTAA","TCAAGTAA",
 "AGAAGTAA","CGAAGTAA","GGAAGTAA","TGAAGTAA","ATAAGTAA","CTAAGTAA","GTAAGTAA","TTAAGTAA",
 "AACAGTAA","CACAGTAA","GACAGTAA","TACAGTAA","ACCAGTAA","CCCAGTAA","GCCAGTAA","TCCAGTAA",
 "AGCAGTAA","CGCAGTAA","GGCAGTAA","TGCAGTAA","ATCAGTAA","CTCAGTAA","GTCAGTAA","TTCAGTAA",
 "AAGAGTAA","CAGAGTAA","GAGAGTAA","TAGAGTAA","ACGAGTAA","CCGAGTAA","GCGAGTAA","TCGAGTAA",
 "AGGAGTAA","CGGAGTAA","GGGAGTAA","TGGAGTAA","ATGAGTAA","CTGAGTAA","GTGAGTAA","TTGAGTAA",
 "AATAGTAA","CATAGTAA","GATAGTAA","TATAGTAA","ACTAGTAA","CCTAGTAA","GCTAGTAA","TCTAGTAA",
 "AGTAGTAA","CGTAGTAA","GGTAGTAA","TGTAGTAA","ATTAGTAA","CTTAGTAA","GTTAGTAA","TTTAGTAA",
 "AAACGTAA","CAACGTAA","GAACGTAA","TAACGTAA","ACACGTAA","CCACGTAA","GCACGTAA","TCACGTAA",
 "AGACGTAA","CGACGTAA","GGACGTAA","TGACGTAA","ATACGTAA","CTACGTAA","GTACGTAA","TTACGTAA",
 "AACCGTAA","CACCGTAA","GACCGTAA","TACCGTAA","ACCCGTAA","CCCCGTAA","GCCCGTAA","TCCCGTAA",
 "AGCCGTAA","CGCCGTAA","GGCCGTAA","TGCCGTAA","ATCCGTAA","CTCCGTAA","GTCCGTAA","TTCCGTAA",
 "AAGCGTAA","CAGCGTAA","GAGCGTAA","TAGCGTAA","ACGCGTAA","CCGCGTAA","GCGCGTAA","TCGCGTAA",
 "AGGCGTAA","CGGCGTAA","GGGCGTAA","TGGCGTAA","ATGCGTAA","CTGCGTAA","GTGCGTAA","TTGCGTAA",
 "AATCGTAA","CATCGTAA","GATCGTAA","TATCGTAA","ACTCGTAA","CCTCGTAA","GCTCGTAA","TCTCGTAA",
 "AGTCGTAA","CGTCGTAA","GGTCGTAA","TGTCGTAA","ATTCGTAA","CTTCGTAA","GTTCGTAA","TTTCGTAA",
 "AAAGGTAA","CAAGGTAA","GAAGGTAA","TAAGGTAA","ACAGGTAA","CCAGGTAA","GCAGGTAA","TCAGGTAA",
 "AGAGGTAA","CGAGGTAA","GGAGGTAA","TGAGGTAA","ATAGGTAA","CTAGGTAA","GTAGGTAA","TTAGGTAA",
 "AACGGTAA","CACGGTAA","GACGGTAA","TACGGTAA","ACCGGTAA","CCCGGTAA","GCCGGTAA","TCCGGTAA",
 "AGCGGTAA","CGCGGTAA","GGCGGTAA","TGCGGTAA","ATCGGTAA","CTCGGTAA","GTCGGTAA","TTCGGTAA",
 "AAGGGTAA","CAGGGTAA","GAGGGTAA","TAGGGTAA","ACGGGTAA","CCGGGTAA","GCGGGTAA","TCGGGTAA",
 "AGGGGTAA","CGGGGTAA","GGGGGTAA","TGGGGTAA","ATGGGTAA","CTGGGTAA","GTGGGTAA","TTGGGTAA",
 "AATGGTAA","CATGGTAA","GATGGTAA","TATGGTAA","ACTGGTAA","CCTGGTAA","GCTGGTAA","TCTGGTAA",
 "AGTGGTAA","CGTGGTAA","GGTGGTAA","TGTGGTAA","ATTGGTAA","CTTGGTAA","GTTGGTAA","TTTGGTAA",
 "AAATGTAA","CAATGTAA","GAATGTAA","TAATGTAA","ACATGTAA","CCATGTAA","GCATGTAA","TCATGTAA",
 "AGATGTAA","CGATGTAA","GGATGTAA","TGATGTAA","ATATGTAA","CTATGTAA","GTATGTAA","TTATGTAA",
 "AACTGTAA","CACTGTAA","GACTGTAA","TACTGTAA","ACCTGTAA","CCCTGTAA","GCCTGTAA","TCCTGTAA",
 "AGCTGTAA","CGCTGTAA","GGCTGTAA","TGCTGTAA","ATCTGTAA","CTCTGTAA","GTCTGTAA","TTCTGTAA",
 "AAGTGTAA","CAGTGTAA","GAGTGTAA","TAGTGTAA","ACGTGTAA","CCGTGTAA","GCGTGTAA","TCGTGTAA",
 "AGGTGTAA","CGGTGTAA","GGGTGTAA","TGGTGTAA","ATGTGTAA","CTGTGTAA","GTGTGTAA","TTGTGTAA",
 "AATTGTAA","CATTGTAA","GATTGTAA","TATTGTAA","ACTTGTAA","CCTTGTAA","GCTTGTAA","TCTTGTAA",
 "AGTTGTAA","CGTTGTAA","GGTTGTAA","TGTTGTAA","ATTTGTAA","CTTTGTAA","GTTTGTAA","TTTTGTAA",
 "AAAATTAA","CAAATTAA","GAAATTAA","TAAATTAA","ACAATTAA","CCAATTAA","GCAATTAA","TCAATTAA",
 "AGAATTAA","CGAATTAA","GGAATTAA","TGAATTAA","ATAATTAA","CTAATTAA","GTAATTAA","TTAATTAA",
 "AACATTAA","CACATTAA","GACATTAA","TACATTAA","ACCATTAA","CCCATTAA","GCCATTAA","TCCATTAA",
 "AGCATTAA","CGCATTAA","GGCATTAA","TGCATTAA","ATCATTAA","CTCATTAA","GTCATTAA","TTCATTAA",
 "AAGATTAA","CAGATTAA","GAGATTAA","TAGATTAA","ACGATTAA","CCGATTAA","GCGATTAA","TCGATTAA",
 "AGGATTAA","CGGATTAA","GGGATTAA","TGGATTAA","ATGATTAA","CTGATTAA","GTGATTAA","TTGATTAA",
 "AATATTAA","CATATTAA","GATATTAA","TATATTAA","ACTATTAA","CCTATTAA","GCTATTAA","TCTATTAA",
 "AGTATTAA","CGTATTAA","GGTATTAA","TGTATTAA","ATTATTAA","CTTATTAA","GTTATTAA","TTTATTAA",
 "AAACTTAA","CAACTTAA","GAACTTAA","TAACTTAA","ACACTTAA","CCACTTAA","GCACTTAA","TCACTTAA",
 "AGACTTAA","CGACTTAA","GGACTTAA","TGACTTAA","ATACTTAA","CTACTTAA","GTACTTAA","TTACTTAA",
 "AACCTTAA","CACCTTAA","GACCTTAA","TACCTTAA","ACCCTTAA","CCCCTTAA","GCCCTTAA","TCCCTTAA",
 "AGCCTTAA","CGCCTTAA","GGCCTTAA","TGCCTTAA","ATCCTTAA","CTCCTTAA","GTCCTTAA","TTCCTTAA",
 "AAGCTTAA","CAGCTTAA","GAGCTTAA","TAGCTTAA","ACGCTTAA","CCGCTTAA","GCGCTTAA","TCGCTTAA",
 "AGGCTTAA","CGGCTTAA","GGGCTTAA","TGGCTTAA","ATGCTTAA","CTGCTTAA","GTGCTTAA","TTGCTTAA",
 "AATCTTAA","CATCTTAA","GATCTTAA","TATCTTAA","ACTCTTAA","CCTCTTAA","GCTCTTAA","TCTCTTAA",
 "AGTCTTAA","CGTCTTAA","GGTCTTAA","TGTCTTAA","ATTCTTAA","CTTCTTAA","GTTCTTAA","TTTCTTAA",
 "AAAGTTAA","CAAGTTAA","GAAGTTAA","TAAGTTAA","ACAGTTAA","CCAGTTAA","GCAGTTAA","TCAGTTAA",
 "AGAGTTAA","CGAGTTAA","GGAGTTAA","TGAGTTAA","ATAGTTAA","CTAGTTAA","GTAGTTAA","TTAGTTAA",
 "AACGTTAA","CACGTTAA","GACGTTAA","TACGTTAA","ACCGTTAA","CCCGTTAA","GCCGTTAA","TCCGTTAA",
 "AGCGTTAA","CGCGTTAA","GGCGTTAA","TGCGTTAA","ATCGTTAA","CTCGTTAA","GTCGTTAA","TTCGTTAA",
 "AAGGTTAA","CAGGTTAA","GAGGTTAA","TAGGTTAA","ACGGTTAA","CCGGTTAA","GCGGTTAA","TCGGTTAA",
 "AGGGTTAA","CGGGTTAA","GGGGTTAA","TGGGTTAA","ATGGTTAA","CTGGTTAA","GTGGTTAA","TTGGTTAA",
 "AATGTTAA","CATGTTAA","GATGTTAA","TATGTTAA","ACTGTTAA","CCTGTTAA","GCTGTTAA","TCTGTTAA",
 "AGTGTTAA","CGTGTTAA","GGTGTTAA","TGTGTTAA","ATTGTTAA","CTTGTTAA","GTTGTTAA","TTTGTTAA",
 "AAATTTAA","CAATTTAA","GAATTTAA","TAATTTAA","ACATTTAA","CCATTTAA","GCATTTAA","TCATTTAA",
 "AGATTTAA","CGATTTAA","GGATTTAA","TGATTTAA","ATATTTAA","CTATTTAA","GTATTTAA","TTATTTAA",
 "AACTTTAA","CACTTTAA","GACTTTAA","TACTTTAA","ACCTTTAA","CCCTTTAA","GCCTTTAA","TCCTTTAA",
 "AGCTTTAA","CGCTTTAA","GGCTTTAA","TGCTTTAA","ATCTTTAA","CTCTTTAA","GTCTTTAA","TTCTTTAA",
 "AAGTTTAA","CAGTTTAA","GAGTTTAA","TAGTTTAA","ACGTTTAA","CCGTTTAA","GCGTTTAA","TCGTTTAA",
 "AGGTTTAA","CGGTTTAA","GGGTTTAA","TGGTTTAA","ATGTTTAA","CTGTTTAA","GTGTTTAA","TTGTTTAA",
 "AATTTTAA","CATTTTAA","GATTTTAA","TATTTTAA","ACTTTTAA","CCTTTTAA","GCTTTTAA","TCTTTTAA",
 "AGTTTTAA","CGTTTTAA","GGTTTTAA","TGTTTTAA","ATTTTTAA","CTTTTTAA","GTTTTTAA","TTTTTTAA",
 "AAAAAACA","CAAAAACA","GAAAAACA","TAAAAACA","ACAAAACA","CCAAAACA","GCAAAACA","TCAAAACA",
 "AGAAAACA","CGAAAACA","GGAAAACA","TGAAAACA","ATAAAACA","CTAAAACA","GTAAAACA","TTAAAACA",
 "AACAAACA","CACAAACA","GACAAACA","TACAAACA","ACCAAACA","CCCAAACA","GCCAAACA","TCCAAACA",
 "AGCAAACA","CGCAAACA","GGCAAACA","TGCAAACA","ATCAAACA","CTCAAACA","GTCAAACA","TTCAAACA",
 "AAGAAACA","CAGAAACA","GAGAAACA","TAGAAACA","ACGAAACA","CCGAAACA","GCGAAACA","TCGAAACA",
 "AGGAAACA","CGGAAACA","GGGAAACA","TGGAAACA","ATGAAACA","CTGAAACA","GTGAAACA","TTGAAACA",
 "AATAAACA","CATAAACA","GATAAACA","TATAAACA","ACTAAACA","CCTAAACA","GCTAAACA","TCTAAACA",
 "AGTAAACA","CGTAAACA","GGTAAACA","TGTAAACA","ATTAAACA","CTTAAACA","GTTAAACA","TTTAAACA",
 "AAACAACA","CAACAACA","GAACAACA","TAACAACA","ACACAACA","CCACAACA","GCACAACA","TCACAACA",
 "AGACAACA","CGACAACA","GGACAACA","TGACAACA","ATACAACA","CTACAACA","GTACAACA","TTACAACA",
 "AACCAACA","CACCAACA","GACCAACA","TACCAACA","ACCCAACA","CCCCAACA","GCCCAACA","TCCCAACA",
 "AGCCAACA","CGCCAACA","GGCCAACA","TGCCAACA","ATCCAACA","CTCCAACA","GTCCAACA","TTCCAACA",
 "AAGCAACA","CAGCAACA","GAGCAACA","TAGCAACA","ACGCAACA","CCGCAACA","GCGCAACA","TCGCAACA",
 "AGGCAACA","CGGCAACA","GGGCAACA","TGGCAACA","ATGCAACA","CTGCAACA","GTGCAACA","TTGCAACA",
 "AATCAACA","CATCAACA","GATCAACA","TATCAACA","ACTCAACA","CCTCAACA","GCTCAACA","TCTCAACA",
 "AGTCAACA","CGTCAACA","GGTCAACA","TGTCAACA","ATTCAACA","CTTCAACA","GTTCAACA","TTTCAACA",
 "AAAGAACA","CAAGAACA","GAAGAACA","TAAGAACA","ACAGAACA","CCAGAACA","GCAGAACA","TCAGAACA",
 "AGAGAACA","CGAGAACA","GGAGAACA","TGAGAACA","ATAGAACA","CTAGAACA","GTAGAACA","TTAGAACA",
 "AACGAACA","CACGAACA","GACGAACA","TACGAACA","ACCGAACA","CCCGAACA","GCCGAACA","TCCGAACA",
 "AGCGAACA","CGCGAACA","GGCGAACA","TGCGAACA","ATCGAACA","CTCGAACA","GTCGAACA","TTCGAACA",
 "AAGGAACA","CAGGAACA","GAGGAACA","TAGGAACA","ACGGAACA","CCGGAACA","GCGGAACA","TCGGAACA",
 "AGGGAACA","CGGGAACA","GGGGAACA","TGGGAACA","ATGGAACA","CTGGAACA","GTGGAACA","TTGGAACA",
 "AATGAACA","CATGAACA","GATGAACA","TATGAACA","ACTGAACA","CCTGAACA","GCTGAACA","TCTGAACA",
 "AGTGAACA","CGTGAACA","GGTGAACA","TGTGAACA","ATTGAACA","CTTGAACA","GTTGAACA","TTTGAACA",
 "AAATAACA","CAATAACA","GAATAACA","TAATAACA","ACATAACA","CCATAACA","GCATAACA","TCATAACA",
 "AGATAACA","CGATAACA","GGATAACA","TGATAACA","ATATAACA","CTATAACA","GTATAACA","TTATAACA",
 "AACTAACA","CACTAACA","GACTAACA","TACTAACA","ACCTAACA","CCCTAACA","GCCTAACA","TCCTAACA",
 "AGCTAACA","CGCTAACA","GGCTAACA","TGCTAACA","ATCTAACA","CTCTAACA","GTCTAACA","TTCTAACA",
 "AAGTAACA","CAGTAACA","GAGTAACA","TAGTAACA","ACGTAACA","CCGTAACA","GCGTAACA","TCGTAACA",
 "AGGTAACA","CGGTAACA","GGGTAACA","TGGTAACA","ATGTAACA","CTGTAACA","GTGTAACA","TTGTAACA",
 "AATTAACA","CATTAACA","GATTAACA","TATTAACA","ACTTAACA","CCTTAACA","GCTTAACA","TCTTAACA",
 "AGTTAACA","CGTTAACA","GGTTAACA","TGTTAACA","ATTTAACA","CTTTAACA","GTTTAACA","TTTTAACA",
 "AAAACACA","CAAACACA","GAAACACA","TAAACACA","ACAACACA","CCAACACA","GCAACACA","TCAACACA",
 "AGAACACA","CGAACACA","GGAACACA","TGAACACA","ATAACACA","CTAACACA","GTAACACA","TTAACACA",
 "AACACACA","CACACACA","GACACACA","TACACACA","ACCACACA","CCCACACA","GCCACACA","TCCACACA",
 "AGCACACA","CGCACACA","GGCACACA","TGCACACA","ATCACACA","CTCACACA","GTCACACA","TTCACACA",
 "AAGACACA","CAGACACA","GAGACACA","TAGACACA","ACGACACA","CCGACACA","GCGACACA","TCGACACA",
 "AGGACACA","CGGACACA","GGGACACA","TGGACACA","ATGACACA","CTGACACA","GTGACACA","TTGACACA",
 "AATACACA","CATACACA","GATACACA","TATACACA","ACTACACA","CCTACACA","GCTACACA","TCTACACA",
 "AGTACACA","CGTACACA","GGTACACA","TGTACACA","ATTACACA","CTTACACA","GTTACACA","TTTACACA",
 "AAACCACA","CAACCACA","GAACCACA","TAACCACA","ACACCACA","CCACCACA","GCACCACA","TCACCACA",
 "AGACCACA","CGACCACA","GGACCACA","TGACCACA","ATACCACA","CTACCACA","GTACCACA","TTACCACA",
 "AACCCACA","CACCCACA","GACCCACA","TACCCACA","ACCCCACA","CCCCCACA","GCCCCACA","TCCCCACA",
 "AGCCCACA","CGCCCACA","GGCCCACA","TGCCCACA","ATCCCACA","CTCCCACA","GTCCCACA","TTCCCACA",
 "AAGCCACA","CAGCCACA","GAGCCACA","TAGCCACA","ACGCCACA","CCGCCACA","GCGCCACA","TCGCCACA",
 "AGGCCACA","CGGCCACA","GGGCCACA","TGGCCACA","ATGCCACA","CTGCCACA","GTGCCACA","TTGCCACA",
 "AATCCACA","CATCCACA","GATCCACA","TATCCACA","ACTCCACA","CCTCCACA","GCTCCACA","TCTCCACA",
 "AGTCCACA","CGTCCACA","GGTCCACA","TGTCCACA","ATTCCACA","CTTCCACA","GTTCCACA","TTTCCACA",
 "AAAGCACA","CAAGCACA","GAAGCACA","TAAGCACA","ACAGCACA","CCAGCACA","GCAGCACA","TCAGCACA",
 "AGAGCACA","CGAGCACA","GGAGCACA","TGAGCACA","ATAGCACA","CTAGCACA","GTAGCACA","TTAGCACA",
 "AACGCACA","CACGCACA","GACGCACA","TACGCACA","ACCGCACA","CCCGCACA","GCCGCACA","TCCGCACA",
 "AGCGCACA","CGCGCACA","GGCGCACA","TGCGCACA","ATCGCACA","CTCGCACA","GTCGCACA","TTCGCACA",
 "AAGGCACA","CAGGCACA","GAGGCACA","TAGGCACA","ACGGCACA","CCGGCACA","GCGGCACA","TCGGCACA",
 "AGGGCACA","CGGGCACA","GGGGCACA","TGGGCACA","ATGGCACA","CTGGCACA","GTGGCACA","TTGGCACA",
 "AATGCACA","CATGCACA","GATGCACA","TATGCACA","ACTGCACA","CCTGCACA","GCTGCACA","TCTGCACA",
 "AGTGCACA","CGTGCACA","GGTGCACA","TGTGCACA","ATTGCACA","CTTGCACA","GTTGCACA","TTTGCACA",
 "AAATCACA","CAATCACA","GAATCACA","TAATCACA","ACATCACA","CCATCACA","GCATCACA","TCATCACA",
 "AGATCACA","CGATCACA","GGATCACA","TGATCACA","ATATCACA","CTATCACA","GTATCACA","TTATCACA",
 "AACTCACA","CACTCACA","GACTCACA","TACTCACA","ACCTCACA","CCCTCACA","GCCTCACA","TCCTCACA",
 "AGCTCACA","CGCTCACA","GGCTCACA","TGCTCACA","ATCTCACA","CTCTCACA","GTCTCACA","TTCTCACA",
 "AAGTCACA","CAGTCACA","GAGTCACA","TAGTCACA","ACGTCACA","CCGTCACA","GCGTCACA","TCGTCACA",
 "AGGTCACA","CGGTCACA","GGGTCACA","TGGTCACA","ATGTCACA","CTGTCACA","GTGTCACA","TTGTCACA",
 "AATTCACA","CATTCACA","GATTCACA","TATTCACA","ACTTCACA","CCTTCACA","GCTTCACA","TCTTCACA",
 "AGTTCACA","CGTTCACA","GGTTCACA","TGTTCACA","ATTTCACA","CTTTCACA","GTTTCACA","TTTTCACA",
 "AAAAGACA","CAAAGACA","GAAAGACA","TAAAGACA","ACAAGACA","CCAAGACA","GCAAGACA","TCAAGACA",
 "AGAAGACA","CGAAGACA","GGAAGACA","TGAAGACA","ATAAGACA","CTAAGACA","GTAAGACA","TTAAGACA",
 "AACAGACA","CACAGACA","GACAGACA","TACAGACA","ACCAGACA","CCCAGACA","GCCAGACA","TCCAGACA",
 "AGCAGACA","CGCAGACA","GGCAGACA","TGCAGACA","ATCAGACA","CTCAGACA","GTCAGACA","TTCAGACA",
 "AAGAGACA","CAGAGACA","GAGAGACA","TAGAGACA","ACGAGACA","CCGAGACA","GCGAGACA","TCGAGACA",
 "AGGAGACA","CGGAGACA","GGGAGACA","TGGAGACA","ATGAGACA","CTGAGACA","GTGAGACA","TTGAGACA",
 "AATAGACA","CATAGACA","GATAGACA","TATAGACA","ACTAGACA","CCTAGACA","GCTAGACA","TCTAGACA",
 "AGTAGACA","CGTAGACA","GGTAGACA","TGTAGACA","ATTAGACA","CTTAGACA","GTTAGACA","TTTAGACA",
 "AAACGACA","CAACGACA","GAACGACA","TAACGACA","ACACGACA","CCACGACA","GCACGACA","TCACGACA",
 "AGACGACA","CGACGACA","GGACGACA","TGACGACA","ATACGACA","CTACGACA","GTACGACA","TTACGACA",
 "AACCGACA","CACCGACA","GACCGACA","TACCGACA","ACCCGACA","CCCCGACA","GCCCGACA","TCCCGACA",
 "AGCCGACA","CGCCGACA","GGCCGACA","TGCCGACA","ATCCGACA","CTCCGACA","GTCCGACA","TTCCGACA",
 "AAGCGACA","CAGCGACA","GAGCGACA","TAGCGACA","ACGCGACA","CCGCGACA","GCGCGACA","TCGCGACA",
 "AGGCGACA","CGGCGACA","GGGCGACA","TGGCGACA","ATGCGACA","CTGCGACA","GTGCGACA","TTGCGACA",
 "AATCGACA","CATCGACA","GATCGACA","TATCGACA","ACTCGACA","CCTCGACA","GCTCGACA","TCTCGACA",
 "AGTCGACA","CGTCGACA","GGTCGACA","TGTCGACA","ATTCGACA","CTTCGACA","GTTCGACA","TTTCGACA",
 "AAAGGACA","CAAGGACA","GAAGGACA","TAAGGACA","ACAGGACA","CCAGGACA","GCAGGACA","TCAGGACA",
 "AGAGGACA","CGAGGACA","GGAGGACA","TGAGGACA","ATAGGACA","CTAGGACA","GTAGGACA","TTAGGACA",
 "AACGGACA","CACGGACA","GACGGACA","TACGGACA","ACCGGACA","CCCGGACA","GCCGGACA","TCCGGACA",
 "AGCGGACA","CGCGGACA","GGCGGACA","TGCGGACA","ATCGGACA","CTCGGACA","GTCGGACA","TTCGGACA",
 "AAGGGACA","CAGGGACA","GAGGGACA","TAGGGACA","ACGGGACA","CCGGGACA","GCGGGACA","TCGGGACA",
 "AGGGGACA","CGGGGACA","GGGGGACA","TGGGGACA","ATGGGACA","CTGGGACA","GTGGGACA","TTGGGACA",
 "AATGGACA","CATGGACA","GATGGACA","TATGGACA","ACTGGACA","CCTGGACA","GCTGGACA","TCTGGACA",
 "AGTGGACA","CGTGGACA","GGTGGACA","TGTGGACA","ATTGGACA","CTTGGACA","GTTGGACA","TTTGGACA",
 "AAATGACA","CAATGACA","GAATGACA","TAATGACA","ACATGACA","CCATGACA","GCATGACA","TCATGACA",
 "AGATGACA","CGATGACA","GGATGACA","TGATGACA","ATATGACA","CTATGACA","GTATGACA","TTATGACA",
 "AACTGACA","CACTGACA","GACTGACA","TACTGACA","ACCTGACA","CCCTGACA","GCCTGACA","TCCTGACA",
 "AGCTGACA","CGCTGACA","GGCTGACA","TGCTGACA","ATCTGACA","CTCTGACA","GTCTGACA","TTCTGACA",
 "AAGTGACA","CAGTGACA","GAGTGACA","TAGTGACA","ACGTGACA","CCGTGACA","GCGTGACA","TCGTGACA",
 "AGGTGACA","CGGTGACA","GGGTGACA","TGGTGACA","ATGTGACA","CTGTGACA","GTGTGACA","TTGTGACA",
 "AATTGACA","CATTGACA","GATTGACA","TATTGACA","ACTTGACA","CCTTGACA","GCTTGACA","TCTTGACA",
 "AGTTGACA","CGTTGACA","GGTTGACA","TGTTGACA","ATTTGACA","CTTTGACA","GTTTGACA","TTTTGACA",
 "AAAATACA","CAAATACA","GAAATACA","TAAATACA","ACAATACA","CCAATACA","GCAATACA","TCAATACA",
 "AGAATACA","CGAATACA","GGAATACA","TGAATACA","ATAATACA","CTAATACA","GTAATACA","TTAATACA",
 "AACATACA","CACATACA","GACATACA","TACATACA","ACCATACA","CCCATACA","GCCATACA","TCCATACA",
 "AGCATACA","CGCATACA","GGCATACA","TGCATACA","ATCATACA","CTCATACA","GTCATACA","TTCATACA",
 "AAGATACA","CAGATACA","GAGATACA","TAGATACA","ACGATACA","CCGATACA","GCGATACA","TCGATACA",
 "AGGATACA","CGGATACA","GGGATACA","TGGATACA","ATGATACA","CTGATACA","GTGATACA","TTGATACA",
 "AATATACA","CATATACA","GATATACA","TATATACA","ACTATACA","CCTATACA","GCTATACA","TCTATACA",
 "AGTATACA","CGTATACA","GGTATACA","TGTATACA","ATTATACA","CTTATACA","GTTATACA","TTTATACA",
 "AAACTACA","CAACTACA","GAACTACA","TAACTACA","ACACTACA","CCACTACA","GCACTACA","TCACTACA",
 "AGACTACA","CGACTACA","GGACTACA","TGACTACA","ATACTACA","CTACTACA","GTACTACA","TTACTACA",
 "AACCTACA","CACCTACA","GACCTACA","TACCTACA","ACCCTACA","CCCCTACA","GCCCTACA","TCCCTACA",
 "AGCCTACA","CGCCTACA","GGCCTACA","TGCCTACA","ATCCTACA","CTCCTACA","GTCCTACA","TTCCTACA",
 "AAGCTACA","CAGCTACA","GAGCTACA","TAGCTACA","ACGCTACA","CCGCTACA","GCGCTACA","TCGCTACA",
 "AGGCTACA","CGGCTACA","GGGCTACA","TGGCTACA","ATGCTACA","CTGCTACA","GTGCTACA","TTGCTACA",
 "AATCTACA","CATCTACA","GATCTACA","TATCTACA","ACTCTACA","CCTCTACA","GCTCTACA","TCTCTACA",
 "AGTCTACA","CGTCTACA","GGTCTACA","TGTCTACA","ATTCTACA","CTTCTACA","GTTCTACA","TTTCTACA",
 "AAAGTACA","CAAGTACA","GAAGTACA","TAAGTACA","ACAGTACA","CCAGTACA","GCAGTACA","TCAGTACA",
 "AGAGTACA","CGAGTACA","GGAGTACA","TGAGTACA","ATAGTACA","CTAGTACA","GTAGTACA","TTAGTACA",
 "AACGTACA","CACGTACA","GACGTACA","TACGTACA","ACCGTACA","CCCGTACA","GCCGTACA","TCCGTACA",
 "AGCGTACA","CGCGTACA","GGCGTACA","TGCGTACA","ATCGTACA","CTCGTACA","GTCGTACA","TTCGTACA",
 "AAGGTACA","CAGGTACA","GAGGTACA","TAGGTACA","ACGGTACA","CCGGTACA","GCGGTACA","TCGGTACA",
 "AGGGTACA","CGGGTACA","GGGGTACA","TGGGTACA","ATGGTACA","CTGGTACA","GTGGTACA","TTGGTACA",
 "AATGTACA","CATGTACA","GATGTACA","TATGTACA","ACTGTACA","CCTGTACA","GCTGTACA","TCTGTACA",
 "AGTGTACA","CGTGTACA","GGTGTACA","TGTGTACA","ATTGTACA","CTTGTACA","GTTGTACA","TTTGTACA",
 "AAATTACA","CAATTACA","GAATTACA","TAATTACA","ACATTACA","CCATTACA","GCATTACA","TCATTACA",
 "AGATTACA","CGATTACA","GGATTACA","TGATTACA","ATATTACA","CTATTACA","GTATTACA","TTATTACA",
 "AACTTACA","CACTTACA","GACTTACA","TACTTACA","ACCTTACA","CCCTTACA","GCCTTACA","TCCTTACA",
 "AGCTTACA","CGCTTACA","GGCTTACA","TGCTTACA","ATCTTACA","CTCTTACA","GTCTTACA","TTCTTACA",
 "AAGTTACA","CAGTTACA","GAGTTACA","TAGTTACA","ACGTTACA","CCGTTACA","GCGTTACA","TCGTTACA",
 "AGGTTACA","CGGTTACA","GGGTTACA","TGGTTACA","ATGTTACA","CTGTTACA","GTGTTACA","TTGTTACA",
 "AATTTACA","CATTTACA","GATTTACA","TATTTACA","ACTTTACA","CCTTTACA","GCTTTACA","TCTTTACA",
 "AGTTTACA","CGTTTACA","GGTTTACA","TGTTTACA","ATTTTACA","CTTTTACA","GTTTTACA","TTTTTACA",
 "AAAAACCA","CAAAACCA","GAAAACCA","TAAAACCA","ACAAACCA","CCAAACCA","GCAAACCA","TCAAACCA",
 "AGAAACCA","CGAAACCA","GGAAACCA","TGAAACCA","ATAAACCA","CTAAACCA","GTAAACCA","TTAAACCA",
 "AACAACCA","CACAACCA","GACAACCA","TACAACCA","ACCAACCA","CCCAACCA","GCCAACCA","TCCAACCA",
 "AGCAACCA","CGCAACCA","GGCAACCA","TGCAACCA","ATCAACCA","CTCAACCA","GTCAACCA","TTCAACCA",
 "AAGAACCA","CAGAACCA","GAGAACCA","TAGAACCA","ACGAACCA","CCGAACCA","GCGAACCA","TCGAACCA",
 "AGGAACCA","CGGAACCA","GGGAACCA","TGGAACCA","ATGAACCA","CTGAACCA","GTGAACCA","TTGAACCA",
 "AATAACCA","CATAACCA","GATAACCA","TATAACCA","ACTAACCA","CCTAACCA","GCTAACCA","TCTAACCA",
 "AGTAACCA","CGTAACCA","GGTAACCA","TGTAACCA","ATTAACCA","CTTAACCA","GTTAACCA","TTTAACCA",
 "AAACACCA","CAACACCA","GAACACCA","TAACACCA","ACACACCA","CCACACCA","GCACACCA","TCACACCA",
 "AGACACCA","CGACACCA","GGACACCA","TGACACCA","ATACACCA","CTACACCA","GTACACCA","TTACACCA",
 "AACCACCA","CACCACCA","GACCACCA","TACCACCA","ACCCACCA","CCCCACCA","GCCCACCA","TCCCACCA",
 "AGCCACCA","CGCCACCA","GGCCACCA","TGCCACCA","ATCCACCA","CTCCACCA","GTCCACCA","TTCCACCA",
 "AAGCACCA","CAGCACCA","GAGCACCA","TAGCACCA","ACGCACCA","CCGCACCA","GCGCACCA","TCGCACCA",
 "AGGCACCA","CGGCACCA","GGGCACCA","TGGCACCA","ATGCACCA","CTGCACCA","GTGCACCA","TTGCACCA",
 "AATCACCA","CATCACCA","GATCACCA","TATCACCA","ACTCACCA","CCTCACCA","GCTCACCA","TCTCACCA",
 "AGTCACCA","CGTCACCA","GGTCACCA","TGTCACCA","ATTCACCA","CTTCACCA","GTTCACCA","TTTCACCA",
 "AAAGACCA","CAAGACCA","GAAGACCA","TAAGACCA","ACAGACCA","CCAGACCA","GCAGACCA","TCAGACCA",
 "AGAGACCA","CGAGACCA","GGAGACCA","TGAGACCA","ATAGACCA","CTAGACCA","GTAGACCA","TTAGACCA",
 "AACGACCA","CACGACCA","GACGACCA","TACGACCA","ACCGACCA","CCCGACCA","GCCGACCA","TCCGACCA",
 "AGCGACCA","CGCGACCA","GGCGACCA","TGCGACCA","ATCGACCA","CTCGACCA","GTCGACCA","TTCGACCA",
 "AAGGACCA","CAGGACCA","GAGGACCA","TAGGACCA","ACGGACCA","CCGGACCA","GCGGACCA","TCGGACCA",
 "AGGGACCA","CGGGACCA","GGGGACCA","TGGGACCA","ATGGACCA","CTGGACCA","GTGGACCA","TTGGACCA",
 "AATGACCA","CATGACCA","GATGACCA","TATGACCA","ACTGACCA","CCTGACCA","GCTGACCA","TCTGACCA",
 "AGTGACCA","CGTGACCA","GGTGACCA","TGTGACCA","ATTGACCA","CTTGACCA","GTTGACCA","TTTGACCA",
 "AAATACCA","CAATACCA","GAATACCA","TAATACCA","ACATACCA","CCATACCA","GCATACCA","TCATACCA",
 "AGATACCA","CGATACCA","GGATACCA","TGATACCA","ATATACCA","CTATACCA","GTATACCA","TTATACCA",
 "AACTACCA","CACTACCA","GACTACCA","TACTACCA","ACCTACCA","CCCTACCA","GCCTACCA","TCCTACCA",
 "AGCTACCA","CGCTACCA","GGCTACCA","TGCTACCA","ATCTACCA","CTCTACCA","GTCTACCA","TTCTACCA",
 "AAGTACCA","CAGTACCA","GAGTACCA","TAGTACCA","ACGTACCA","CCGTACCA","GCGTACCA","TCGTACCA",
 "AGGTACCA","CGGTACCA","GGGTACCA","TGGTACCA","ATGTACCA","CTGTACCA","GTGTACCA","TTGTACCA",
 "AATTACCA","CATTACCA","GATTACCA","TATTACCA","ACTTACCA","CCTTACCA","GCTTACCA","TCTTACCA",
 "AGTTACCA","CGTTACCA","GGTTACCA","TGTTACCA","ATTTACCA","CTTTACCA","GTTTACCA","TTTTACCA",
 "AAAACCCA","CAAACCCA","GAAACCCA","TAAACCCA","ACAACCCA","CCAACCCA","GCAACCCA","TCAACCCA",
 "AGAACCCA","CGAACCCA","GGAACCCA","TGAACCCA","ATAACCCA","CTAACCCA","GTAACCCA","TTAACCCA",
 "AACACCCA","CACACCCA","GACACCCA","TACACCCA","ACCACCCA","CCCACCCA","GCCACCCA","TCCACCCA",
 "AGCACCCA","CGCACCCA","GGCACCCA","TGCACCCA","ATCACCCA","CTCACCCA","GTCACCCA","TTCACCCA",
 "AAGACCCA","CAGACCCA","GAGACCCA","TAGACCCA","ACGACCCA","CCGACCCA","GCGACCCA","TCGACCCA",
 "AGGACCCA","CGGACCCA","GGGACCCA","TGGACCCA","ATGACCCA","CTGACCCA","GTGACCCA","TTGACCCA",
 "AATACCCA","CATACCCA","GATACCCA","TATACCCA","ACTACCCA","CCTACCCA","GCTACCCA","TCTACCCA",
 "AGTACCCA","CGTACCCA","GGTACCCA","TGTACCCA","ATTACCCA","CTTACCCA","GTTACCCA","TTTACCCA",
 "AAACCCCA","CAACCCCA","GAACCCCA","TAACCCCA","ACACCCCA","CCACCCCA","GCACCCCA","TCACCCCA",
 "AGACCCCA","CGACCCCA","GGACCCCA","TGACCCCA","ATACCCCA","CTACCCCA","GTACCCCA","TTACCCCA",
 "AACCCCCA","CACCCCCA","GACCCCCA","TACCCCCA","ACCCCCCA","CCCCCCCA","GCCCCCCA","TCCCCCCA",
 "AGCCCCCA","CGCCCCCA","GGCCCCCA","TGCCCCCA","ATCCCCCA","CTCCCCCA","GTCCCCCA","TTCCCCCA",
 "AAGCCCCA","CAGCCCCA","GAGCCCCA","TAGCCCCA","ACGCCCCA","CCGCCCCA","GCGCCCCA","TCGCCCCA",
 "AGGCCCCA","CGGCCCCA","GGGCCCCA","TGGCCCCA","ATGCCCCA","CTGCCCCA","GTGCCCCA","TTGCCCCA",
 "AATCCCCA","CATCCCCA","GATCCCCA","TATCCCCA","ACTCCCCA","CCTCCCCA","GCTCCCCA","TCTCCCCA",
 "AGTCCCCA","CGTCCCCA","GGTCCCCA","TGTCCCCA","ATTCCCCA","CTTCCCCA","GTTCCCCA","TTTCCCCA",
 "AAAGCCCA","CAAGCCCA","GAAGCCCA","TAAGCCCA","ACAGCCCA","CCAGCCCA","GCAGCCCA","TCAGCCCA",
 "AGAGCCCA","CGAGCCCA","GGAGCCCA","TGAGCCCA","ATAGCCCA","CTAGCCCA","GTAGCCCA","TTAGCCCA",
 "AACGCCCA","CACGCCCA","GACGCCCA","TACGCCCA","ACCGCCCA","CCCGCCCA","GCCGCCCA","TCCGCCCA",
 "AGCGCCCA","CGCGCCCA","GGCGCCCA","TGCGCCCA","ATCGCCCA","CTCGCCCA","GTCGCCCA","TTCGCCCA",
 "AAGGCCCA","CAGGCCCA","GAGGCCCA","TAGGCCCA","ACGGCCCA","CCGGCCCA","GCGGCCCA","TCGGCCCA",
 "AGGGCCCA","CGGGCCCA","GGGGCCCA","TGGGCCCA","ATGGCCCA","CTGGCCCA","GTGGCCCA","TTGGCCCA",
 "AATGCCCA","CATGCCCA","GATGCCCA","TATGCCCA","ACTGCCCA","CCTGCCCA","GCTGCCCA","TCTGCCCA",
 "AGTGCCCA","CGTGCCCA","GGTGCCCA","TGTGCCCA","ATTGCCCA","CTTGCCCA","GTTGCCCA","TTTGCCCA",
 "AAATCCCA","CAATCCCA","GAATCCCA","TAATCCCA","ACATCCCA","CCATCCCA","GCATCCCA","TCATCCCA",
 "AGATCCCA","CGATCCCA","GGATCCCA","TGATCCCA","ATATCCCA","CTATCCCA","GTATCCCA","TTATCCCA",
 "AACTCCCA","CACTCCCA","GACTCCCA","TACTCCCA","ACCTCCCA","CCCTCCCA","GCCTCCCA","TCCTCCCA",
 "AGCTCCCA","CGCTCCCA","GGCTCCCA","TGCTCCCA","ATCTCCCA","CTCTCCCA","GTCTCCCA","TTCTCCCA",
 "AAGTCCCA","CAGTCCCA","GAGTCCCA","TAGTCCCA","ACGTCCCA","CCGTCCCA","GCGTCCCA","TCGTCCCA",
 "AGGTCCCA","CGGTCCCA","GGGTCCCA","TGGTCCCA","ATGTCCCA","CTGTCCCA","GTGTCCCA","TTGTCCCA",
 "AATTCCCA","CATTCCCA","GATTCCCA","TATTCCCA","ACTTCCCA","CCTTCCCA","GCTTCCCA","TCTTCCCA",
 "AGTTCCCA","CGTTCCCA","GGTTCCCA","TGTTCCCA","ATTTCCCA","CTTTCCCA","GTTTCCCA","TTTTCCCA",
 "AAAAGCCA","CAAAGCCA","GAAAGCCA","TAAAGCCA","ACAAGCCA","CCAAGCCA","GCAAGCCA","TCAAGCCA",
 "AGAAGCCA","CGAAGCCA","GGAAGCCA","TGAAGCCA","ATAAGCCA","CTAAGCCA","GTAAGCCA","TTAAGCCA",
 "AACAGCCA","CACAGCCA","GACAGCCA","TACAGCCA","ACCAGCCA","CCCAGCCA","GCCAGCCA","TCCAGCCA",
 "AGCAGCCA","CGCAGCCA","GGCAGCCA","TGCAGCCA","ATCAGCCA","CTCAGCCA","GTCAGCCA","TTCAGCCA",
 "AAGAGCCA","CAGAGCCA","GAGAGCCA","TAGAGCCA","ACGAGCCA","CCGAGCCA","GCGAGCCA","TCGAGCCA",
 "AGGAGCCA","CGGAGCCA","GGGAGCCA","TGGAGCCA","ATGAGCCA","CTGAGCCA","GTGAGCCA","TTGAGCCA",
 "AATAGCCA","CATAGCCA","GATAGCCA","TATAGCCA","ACTAGCCA","CCTAGCCA","GCTAGCCA","TCTAGCCA",
 "AGTAGCCA","CGTAGCCA","GGTAGCCA","TGTAGCCA","ATTAGCCA","CTTAGCCA","GTTAGCCA","TTTAGCCA",
 "AAACGCCA","CAACGCCA","GAACGCCA","TAACGCCA","ACACGCCA","CCACGCCA","GCACGCCA","TCACGCCA",
 "AGACGCCA","CGACGCCA","GGACGCCA","TGACGCCA","ATACGCCA","CTACGCCA","GTACGCCA","TTACGCCA",
 "AACCGCCA","CACCGCCA","GACCGCCA","TACCGCCA","ACCCGCCA","CCCCGCCA","GCCCGCCA","TCCCGCCA",
 "AGCCGCCA","CGCCGCCA","GGCCGCCA","TGCCGCCA","ATCCGCCA","CTCCGCCA","GTCCGCCA","TTCCGCCA",
 "AAGCGCCA","CAGCGCCA","GAGCGCCA","TAGCGCCA","ACGCGCCA","CCGCGCCA","GCGCGCCA","TCGCGCCA",
 "AGGCGCCA","CGGCGCCA","GGGCGCCA","TGGCGCCA","ATGCGCCA","CTGCGCCA","GTGCGCCA","TTGCGCCA",
 "AATCGCCA","CATCGCCA","GATCGCCA","TATCGCCA","ACTCGCCA","CCTCGCCA","GCTCGCCA","TCTCGCCA",
 "AGTCGCCA","CGTCGCCA","GGTCGCCA","TGTCGCCA","ATTCGCCA","CTTCGCCA","GTTCGCCA","TTTCGCCA",
 "AAAGGCCA","CAAGGCCA","GAAGGCCA","TAAGGCCA","ACAGGCCA","CCAGGCCA","GCAGGCCA","TCAGGCCA",
 "AGAGGCCA","CGAGGCCA","GGAGGCCA","TGAGGCCA","ATAGGCCA","CTAGGCCA","GTAGGCCA","TTAGGCCA",
 "AACGGCCA","CACGGCCA","GACGGCCA","TACGGCCA","ACCGGCCA","CCCGGCCA","GCCGGCCA","TCCGGCCA",
 "AGCGGCCA","CGCGGCCA","GGCGGCCA","TGCGGCCA","ATCGGCCA","CTCGGCCA","GTCGGCCA","TTCGGCCA",
 "AAGGGCCA","CAGGGCCA","GAGGGCCA","TAGGGCCA","ACGGGCCA","CCGGGCCA","GCGGGCCA","TCGGGCCA",
 "AGGGGCCA","CGGGGCCA","GGGGGCCA","TGGGGCCA","ATGGGCCA","CTGGGCCA","GTGGGCCA","TTGGGCCA",
 "AATGGCCA","CATGGCCA","GATGGCCA","TATGGCCA","ACTGGCCA","CCTGGCCA","GCTGGCCA","TCTGGCCA",
 "AGTGGCCA","CGTGGCCA","GGTGGCCA","TGTGGCCA","ATTGGCCA","CTTGGCCA","GTTGGCCA","TTTGGCCA",
 "AAATGCCA","CAATGCCA","GAATGCCA","TAATGCCA","ACATGCCA","CCATGCCA","GCATGCCA","TCATGCCA",
 "AGATGCCA","CGATGCCA","GGATGCCA","TGATGCCA","ATATGCCA","CTATGCCA","GTATGCCA","TTATGCCA",
 "AACTGCCA","CACTGCCA","GACTGCCA","TACTGCCA","ACCTGCCA","CCCTGCCA","GCCTGCCA","TCCTGCCA",
 "AGCTGCCA","CGCTGCCA","GGCTGCCA","TGCTGCCA","ATCTGCCA","CTCTGCCA","GTCTGCCA","TTCTGCCA",
 "AAGTGCCA","CAGTGCCA","GAGTGCCA","TAGTGCCA","ACGTGCCA","CCGTGCCA","GCGTGCCA","TCGTGCCA",
 "AGGTGCCA","CGGTGCCA","GGGTGCCA","TGGTGCCA","ATGTGCCA","CTGTGCCA","GTGTGCCA","TTGTGCCA",
 "AATTGCCA","CATTGCCA","GATTGCCA","TATTGCCA","ACTTGCCA","CCTTGCCA","GCTTGCCA","TCTTGCCA",
 "AGTTGCCA","CGTTGCCA","GGTTGCCA","TGTTGCCA","ATTTGCCA","CTTTGCCA","GTTTGCCA","TTTTGCCA",
 "AAAATCCA","CAAATCCA","GAAATCCA","TAAATCCA","ACAATCCA","CCAATCCA","GCAATCCA","TCAATCCA",
 "AGAATCCA","CGAATCCA","GGAATCCA","TGAATCCA","ATAATCCA","CTAATCCA","GTAATCCA","TTAATCCA",
 "AACATCCA","CACATCCA","GACATCCA","TACATCCA","ACCATCCA","CCCATCCA","GCCATCCA","TCCATCCA",
 "AGCATCCA","CGCATCCA","GGCATCCA","TGCATCCA","ATCATCCA","CTCATCCA","GTCATCCA","TTCATCCA",
 "AAGATCCA","CAGATCCA","GAGATCCA","TAGATCCA","ACGATCCA","CCGATCCA","GCGATCCA","TCGATCCA",
 "AGGATCCA","CGGATCCA","GGGATCCA","TGGATCCA","ATGATCCA","CTGATCCA","GTGATCCA","TTGATCCA",
 "AATATCCA","CATATCCA","GATATCCA","TATATCCA","ACTATCCA","CCTATCCA","GCTATCCA","TCTATCCA",
 "AGTATCCA","CGTATCCA","GGTATCCA","TGTATCCA","ATTATCCA","CTTATCCA","GTTATCCA","TTTATCCA",
 "AAACTCCA","CAACTCCA","GAACTCCA","TAACTCCA","ACACTCCA","CCACTCCA","GCACTCCA","TCACTCCA",
 "AGACTCCA","CGACTCCA","GGACTCCA","TGACTCCA","ATACTCCA","CTACTCCA","GTACTCCA","TTACTCCA",
 "AACCTCCA","CACCTCCA","GACCTCCA","TACCTCCA","ACCCTCCA","CCCCTCCA","GCCCTCCA","TCCCTCCA",
 "AGCCTCCA","CGCCTCCA","GGCCTCCA","TGCCTCCA","ATCCTCCA","CTCCTCCA","GTCCTCCA","TTCCTCCA",
 "AAGCTCCA","CAGCTCCA","GAGCTCCA","TAGCTCCA","ACGCTCCA","CCGCTCCA","GCGCTCCA","TCGCTCCA",
 "AGGCTCCA","CGGCTCCA","GGGCTCCA","TGGCTCCA","ATGCTCCA","CTGCTCCA","GTGCTCCA","TTGCTCCA",
 "AATCTCCA","CATCTCCA","GATCTCCA","TATCTCCA","ACTCTCCA","CCTCTCCA","GCTCTCCA","TCTCTCCA",
 "AGTCTCCA","CGTCTCCA","GGTCTCCA","TGTCTCCA","ATTCTCCA","CTTCTCCA","GTTCTCCA","TTTCTCCA",
 "AAAGTCCA","CAAGTCCA","GAAGTCCA","TAAGTCCA","ACAGTCCA","CCAGTCCA","GCAGTCCA","TCAGTCCA",
 "AGAGTCCA","CGAGTCCA","GGAGTCCA","TGAGTCCA","ATAGTCCA","CTAGTCCA","GTAGTCCA","TTAGTCCA",
 "AACGTCCA","CACGTCCA","GACGTCCA","TACGTCCA","ACCGTCCA","CCCGTCCA","GCCGTCCA","TCCGTCCA",
 "AGCGTCCA","CGCGTCCA","GGCGTCCA","TGCGTCCA","ATCGTCCA","CTCGTCCA","GTCGTCCA","TTCGTCCA",
 "AAGGTCCA","CAGGTCCA","GAGGTCCA","TAGGTCCA","ACGGTCCA","CCGGTCCA","GCGGTCCA","TCGGTCCA",
 "AGGGTCCA","CGGGTCCA","GGGGTCCA","TGGGTCCA","ATGGTCCA","CTGGTCCA","GTGGTCCA","TTGGTCCA",
 "AATGTCCA","CATGTCCA","GATGTCCA","TATGTCCA","ACTGTCCA","CCTGTCCA","GCTGTCCA","TCTGTCCA",
 "AGTGTCCA","CGTGTCCA","GGTGTCCA","TGTGTCCA","ATTGTCCA","CTTGTCCA","GTTGTCCA","TTTGTCCA",
 "AAATTCCA","CAATTCCA","GAATTCCA","TAATTCCA","ACATTCCA","CCATTCCA","GCATTCCA","TCATTCCA",
 "AGATTCCA","CGATTCCA","GGATTCCA","TGATTCCA","ATATTCCA","CTATTCCA","GTATTCCA","TTATTCCA",
 "AACTTCCA","CACTTCCA","GACTTCCA","TACTTCCA","ACCTTCCA","CCCTTCCA","GCCTTCCA","TCCTTCCA",
 "AGCTTCCA","CGCTTCCA","GGCTTCCA","TGCTTCCA","ATCTTCCA","CTCTTCCA","GTCTTCCA","TTCTTCCA",
 "AAGTTCCA","CAGTTCCA","GAGTTCCA","TAGTTCCA","ACGTTCCA","CCGTTCCA","GCGTTCCA","TCGTTCCA",
 "AGGTTCCA","CGGTTCCA","GGGTTCCA","TGGTTCCA","ATGTTCCA","CTGTTCCA","GTGTTCCA","TTGTTCCA",
 "AATTTCCA","CATTTCCA","GATTTCCA","TATTTCCA","ACTTTCCA","CCTTTCCA","GCTTTCCA","TCTTTCCA",
 "AGTTTCCA","CGTTTCCA","GGTTTCCA","TGTTTCCA","ATTTTCCA","CTTTTCCA","GTTTTCCA","TTTTTCCA",
 "AAAAAGCA","CAAAAGCA","GAAAAGCA","TAAAAGCA","ACAAAGCA","CCAAAGCA","GCAAAGCA","TCAAAGCA",
 "AGAAAGCA","CGAAAGCA","GGAAAGCA","TGAAAGCA","ATAAAGCA","CTAAAGCA","GTAAAGCA","TTAAAGCA",
 "AACAAGCA","CACAAGCA","GACAAGCA","TACAAGCA","ACCAAGCA","CCCAAGCA","GCCAAGCA","TCCAAGCA",
 "AGCAAGCA","CGCAAGCA","GGCAAGCA","TGCAAGCA","ATCAAGCA","CTCAAGCA","GTCAAGCA","TTCAAGCA",
 "AAGAAGCA","CAGAAGCA","GAGAAGCA","TAGAAGCA","ACGAAGCA","CCGAAGCA","GCGAAGCA","TCGAAGCA",
 "AGGAAGCA","CGGAAGCA","GGGAAGCA","TGGAAGCA","ATGAAGCA","CTGAAGCA","GTGAAGCA","TTGAAGCA",
 "AATAAGCA","CATAAGCA","GATAAGCA","TATAAGCA","ACTAAGCA","CCTAAGCA","GCTAAGCA","TCTAAGCA",
 "AGTAAGCA","CGTAAGCA","GGTAAGCA","TGTAAGCA","ATTAAGCA","CTTAAGCA","GTTAAGCA","TTTAAGCA",
 "AAACAGCA","CAACAGCA","GAACAGCA","TAACAGCA","ACACAGCA","CCACAGCA","GCACAGCA","TCACAGCA",
 "AGACAGCA","CGACAGCA","GGACAGCA","TGACAGCA","ATACAGCA","CTACAGCA","GTACAGCA","TTACAGCA",
 "AACCAGCA","CACCAGCA","GACCAGCA","TACCAGCA","ACCCAGCA","CCCCAGCA","GCCCAGCA","TCCCAGCA",
 "AGCCAGCA","CGCCAGCA","GGCCAGCA","TGCCAGCA","ATCCAGCA","CTCCAGCA","GTCCAGCA","TTCCAGCA",
 "AAGCAGCA","CAGCAGCA","GAGCAGCA","TAGCAGCA","ACGCAGCA","CCGCAGCA","GCGCAGCA","TCGCAGCA",
 "AGGCAGCA","CGGCAGCA","GGGCAGCA","TGGCAGCA","ATGCAGCA","CTGCAGCA","GTGCAGCA","TTGCAGCA",
 "AATCAGCA","CATCAGCA","GATCAGCA","TATCAGCA","ACTCAGCA","CCTCAGCA","GCTCAGCA","TCTCAGCA",
 "AGTCAGCA","CGTCAGCA","GGTCAGCA","TGTCAGCA","ATTCAGCA","CTTCAGCA","GTTCAGCA","TTTCAGCA",
 "AAAGAGCA","CAAGAGCA","GAAGAGCA","TAAGAGCA","ACAGAGCA","CCAGAGCA","GCAGAGCA","TCAGAGCA",
 "AGAGAGCA","CGAGAGCA","GGAGAGCA","TGAGAGCA","ATAGAGCA","CTAGAGCA","GTAGAGCA","TTAGAGCA",
 "AACGAGCA","CACGAGCA","GACGAGCA","TACGAGCA","ACCGAGCA","CCCGAGCA","GCCGAGCA","TCCGAGCA",
 "AGCGAGCA","CGCGAGCA","GGCGAGCA","TGCGAGCA","ATCGAGCA","CTCGAGCA","GTCGAGCA","TTCGAGCA",
 "AAGGAGCA","CAGGAGCA","GAGGAGCA","TAGGAGCA","ACGGAGCA","CCGGAGCA","GCGGAGCA","TCGGAGCA",
 "AGGGAGCA","CGGGAGCA","GGGGAGCA","TGGGAGCA","ATGGAGCA","CTGGAGCA","GTGGAGCA","TTGGAGCA",
 "AATGAGCA","CATGAGCA","GATGAGCA","TATGAGCA","ACTGAGCA","CCTGAGCA","GCTGAGCA","TCTGAGCA",
 "AGTGAGCA","CGTGAGCA","GGTGAGCA","TGTGAGCA","ATTGAGCA","CTTGAGCA","GTTGAGCA","TTTGAGCA",
 "AAATAGCA","CAATAGCA","GAATAGCA","TAATAGCA","ACATAGCA","CCATAGCA","GCATAGCA","TCATAGCA",
 "AGATAGCA","CGATAGCA","GGATAGCA","TGATAGCA","ATATAGCA","CTATAGCA","GTATAGCA","TTATAGCA",
 "AACTAGCA","CACTAGCA","GACTAGCA","TACTAGCA","ACCTAGCA","CCCTAGCA","GCCTAGCA","TCCTAGCA",
 "AGCTAGCA","CGCTAGCA","GGCTAGCA","TGCTAGCA","ATCTAGCA","CTCTAGCA","GTCTAGCA","TTCTAGCA",
 "AAGTAGCA","CAGTAGCA","GAGTAGCA","TAGTAGCA","ACGTAGCA","CCGTAGCA","GCGTAGCA","TCGTAGCA",
 "AGGTAGCA","CGGTAGCA","GGGTAGCA","TGGTAGCA","ATGTAGCA","CTGTAGCA","GTGTAGCA","TTGTAGCA",
 "AATTAGCA","CATTAGCA","GATTAGCA","TATTAGCA","ACTTAGCA","CCTTAGCA","GCTTAGCA","TCTTAGCA",
 "AGTTAGCA","CGTTAGCA","GGTTAGCA","TGTTAGCA","ATTTAGCA","CTTTAGCA","GTTTAGCA","TTTTAGCA",
 "AAAACGCA","CAAACGCA","GAAACGCA","TAAACGCA","ACAACGCA","CCAACGCA","GCAACGCA","TCAACGCA",
 "AGAACGCA","CGAACGCA","GGAACGCA","TGAACGCA","ATAACGCA","CTAACGCA","GTAACGCA","TTAACGCA",
 "AACACGCA","CACACGCA","GACACGCA","TACACGCA","ACCACGCA","CCCACGCA","GCCACGCA","TCCACGCA",
 "AGCACGCA","CGCACGCA","GGCACGCA","TGCACGCA","ATCACGCA","CTCACGCA","GTCACGCA","TTCACGCA",
 "AAGACGCA","CAGACGCA","GAGACGCA","TAGACGCA","ACGACGCA","CCGACGCA","GCGACGCA","TCGACGCA",
 "AGGACGCA","CGGACGCA","GGGACGCA","TGGACGCA","ATGACGCA","CTGACGCA","GTGACGCA","TTGACGCA",
 "AATACGCA","CATACGCA","GATACGCA","TATACGCA","ACTACGCA","CCTACGCA","GCTACGCA","TCTACGCA",
 "AGTACGCA","CGTACGCA","GGTACGCA","TGTACGCA","ATTACGCA","CTTACGCA","GTTACGCA","TTTACGCA",
 "AAACCGCA","CAACCGCA","GAACCGCA","TAACCGCA","ACACCGCA","CCACCGCA","GCACCGCA","TCACCGCA",
 "AGACCGCA","CGACCGCA","GGACCGCA","TGACCGCA","ATACCGCA","CTACCGCA","GTACCGCA","TTACCGCA",
 "AACCCGCA","CACCCGCA","GACCCGCA","TACCCGCA","ACCCCGCA","CCCCCGCA","GCCCCGCA","TCCCCGCA",
 "AGCCCGCA","CGCCCGCA","GGCCCGCA","TGCCCGCA","ATCCCGCA","CTCCCGCA","GTCCCGCA","TTCCCGCA",
 "AAGCCGCA","CAGCCGCA","GAGCCGCA","TAGCCGCA","ACGCCGCA","CCGCCGCA","GCGCCGCA","TCGCCGCA",
 "AGGCCGCA","CGGCCGCA","GGGCCGCA","TGGCCGCA","ATGCCGCA","CTGCCGCA","GTGCCGCA","TTGCCGCA",
 "AATCCGCA","CATCCGCA","GATCCGCA","TATCCGCA","ACTCCGCA","CCTCCGCA","GCTCCGCA","TCTCCGCA",
 "AGTCCGCA","CGTCCGCA","GGTCCGCA","TGTCCGCA","ATTCCGCA","CTTCCGCA","GTTCCGCA","TTTCCGCA",
 "AAAGCGCA","CAAGCGCA","GAAGCGCA","TAAGCGCA","ACAGCGCA","CCAGCGCA","GCAGCGCA","TCAGCGCA",
 "AGAGCGCA","CGAGCGCA","GGAGCGCA","TGAGCGCA","ATAGCGCA","CTAGCGCA","GTAGCGCA","TTAGCGCA",
 "AACGCGCA","CACGCGCA","GACGCGCA","TACGCGCA","ACCGCGCA","CCCGCGCA","GCCGCGCA","TCCGCGCA",
 "AGCGCGCA","CGCGCGCA","GGCGCGCA","TGCGCGCA","ATCGCGCA","CTCGCGCA","GTCGCGCA","TTCGCGCA",
 "AAGGCGCA","CAGGCGCA","GAGGCGCA","TAGGCGCA","ACGGCGCA","CCGGCGCA","GCGGCGCA","TCGGCGCA",
 "AGGGCGCA","CGGGCGCA","GGGGCGCA","TGGGCGCA","ATGGCGCA","CTGGCGCA","GTGGCGCA","TTGGCGCA",
 "AATGCGCA","CATGCGCA","GATGCGCA","TATGCGCA","ACTGCGCA","CCTGCGCA","GCTGCGCA","TCTGCGCA",
 "AGTGCGCA","CGTGCGCA","GGTGCGCA","TGTGCGCA","ATTGCGCA","CTTGCGCA","GTTGCGCA","TTTGCGCA",
 "AAATCGCA","CAATCGCA","GAATCGCA","TAATCGCA","ACATCGCA","CCATCGCA","GCATCGCA","TCATCGCA",
 "AGATCGCA","CGATCGCA","GGATCGCA","TGATCGCA","ATATCGCA","CTATCGCA","GTATCGCA","TTATCGCA",
 "AACTCGCA","CACTCGCA","GACTCGCA","TACTCGCA","ACCTCGCA","CCCTCGCA","GCCTCGCA","TCCTCGCA",
 "AGCTCGCA","CGCTCGCA","GGCTCGCA","TGCTCGCA","ATCTCGCA","CTCTCGCA","GTCTCGCA","TTCTCGCA",
 "AAGTCGCA","CAGTCGCA","GAGTCGCA","TAGTCGCA","ACGTCGCA","CCGTCGCA","GCGTCGCA","TCGTCGCA",
 "AGGTCGCA","CGGTCGCA","GGGTCGCA","TGGTCGCA","ATGTCGCA","CTGTCGCA","GTGTCGCA","TTGTCGCA",
 "AATTCGCA","CATTCGCA","GATTCGCA","TATTCGCA","ACTTCGCA","CCTTCGCA","GCTTCGCA","TCTTCGCA",
 "AGTTCGCA","CGTTCGCA","GGTTCGCA","TGTTCGCA","ATTTCGCA","CTTTCGCA","GTTTCGCA","TTTTCGCA",
 "AAAAGGCA","CAAAGGCA","GAAAGGCA","TAAAGGCA","ACAAGGCA","CCAAGGCA","GCAAGGCA","TCAAGGCA",
 "AGAAGGCA","CGAAGGCA","GGAAGGCA","TGAAGGCA","ATAAGGCA","CTAAGGCA","GTAAGGCA","TTAAGGCA",
 "AACAGGCA","CACAGGCA","GACAGGCA","TACAGGCA","ACCAGGCA","CCCAGGCA","GCCAGGCA","TCCAGGCA",
 "AGCAGGCA","CGCAGGCA","GGCAGGCA","TGCAGGCA","ATCAGGCA","CTCAGGCA","GTCAGGCA","TTCAGGCA",
 "AAGAGGCA","CAGAGGCA","GAGAGGCA","TAGAGGCA","ACGAGGCA","CCGAGGCA","GCGAGGCA","TCGAGGCA",
 "AGGAGGCA","CGGAGGCA","GGGAGGCA","TGGAGGCA","ATGAGGCA","CTGAGGCA","GTGAGGCA","TTGAGGCA",
 "AATAGGCA","CATAGGCA","GATAGGCA","TATAGGCA","ACTAGGCA","CCTAGGCA","GCTAGGCA","TCTAGGCA",
 "AGTAGGCA","CGTAGGCA","GGTAGGCA","TGTAGGCA","ATTAGGCA","CTTAGGCA","GTTAGGCA","TTTAGGCA",
 "AAACGGCA","CAACGGCA","GAACGGCA","TAACGGCA","ACACGGCA","CCACGGCA","GCACGGCA","TCACGGCA",
 "AGACGGCA","CGACGGCA","GGACGGCA","TGACGGCA","ATACGGCA","CTACGGCA","GTACGGCA","TTACGGCA",
 "AACCGGCA","CACCGGCA","GACCGGCA","TACCGGCA","ACCCGGCA","CCCCGGCA","GCCCGGCA","TCCCGGCA",
 "AGCCGGCA","CGCCGGCA","GGCCGGCA","TGCCGGCA","ATCCGGCA","CTCCGGCA","GTCCGGCA","TTCCGGCA",
 "AAGCGGCA","CAGCGGCA","GAGCGGCA","TAGCGGCA","ACGCGGCA","CCGCGGCA","GCGCGGCA","TCGCGGCA",
 "AGGCGGCA","CGGCGGCA","GGGCGGCA","TGGCGGCA","ATGCGGCA","CTGCGGCA","GTGCGGCA","TTGCGGCA",
 "AATCGGCA","CATCGGCA","GATCGGCA","TATCGGCA","ACTCGGCA","CCTCGGCA","GCTCGGCA","TCTCGGCA",
 "AGTCGGCA","CGTCGGCA","GGTCGGCA","TGTCGGCA","ATTCGGCA","CTTCGGCA","GTTCGGCA","TTTCGGCA",
 "AAAGGGCA","CAAGGGCA","GAAGGGCA","TAAGGGCA","ACAGGGCA","CCAGGGCA","GCAGGGCA","TCAGGGCA",
 "AGAGGGCA","CGAGGGCA","GGAGGGCA","TGAGGGCA","ATAGGGCA","CTAGGGCA","GTAGGGCA","TTAGGGCA",
 "AACGGGCA","CACGGGCA","GACGGGCA","TACGGGCA","ACCGGGCA","CCCGGGCA","GCCGGGCA","TCCGGGCA",
 "AGCGGGCA","CGCGGGCA","GGCGGGCA","TGCGGGCA","ATCGGGCA","CTCGGGCA","GTCGGGCA","TTCGGGCA",
 "AAGGGGCA","CAGGGGCA","GAGGGGCA","TAGGGGCA","ACGGGGCA","CCGGGGCA","GCGGGGCA","TCGGGGCA",
 "AGGGGGCA","CGGGGGCA","GGGGGGCA","TGGGGGCA","ATGGGGCA","CTGGGGCA","GTGGGGCA","TTGGGGCA",
 "AATGGGCA","CATGGGCA","GATGGGCA","TATGGGCA","ACTGGGCA","CCTGGGCA","GCTGGGCA","TCTGGGCA",
 "AGTGGGCA","CGTGGGCA","GGTGGGCA","TGTGGGCA","ATTGGGCA","CTTGGGCA","GTTGGGCA","TTTGGGCA",
 "AAATGGCA","CAATGGCA","GAATGGCA","TAATGGCA","ACATGGCA","CCATGGCA","GCATGGCA","TCATGGCA",
 "AGATGGCA","CGATGGCA","GGATGGCA","TGATGGCA","ATATGGCA","CTATGGCA","GTATGGCA","TTATGGCA",
 "AACTGGCA","CACTGGCA","GACTGGCA","TACTGGCA","ACCTGGCA","CCCTGGCA","GCCTGGCA","TCCTGGCA",
 "AGCTGGCA","CGCTGGCA","GGCTGGCA","TGCTGGCA","ATCTGGCA","CTCTGGCA","GTCTGGCA","TTCTGGCA",
 "AAGTGGCA","CAGTGGCA","GAGTGGCA","TAGTGGCA","ACGTGGCA","CCGTGGCA","GCGTGGCA","TCGTGGCA",
 "AGGTGGCA","CGGTGGCA","GGGTGGCA","TGGTGGCA","ATGTGGCA","CTGTGGCA","GTGTGGCA","TTGTGGCA",
 "AATTGGCA","CATTGGCA","GATTGGCA","TATTGGCA","ACTTGGCA","CCTTGGCA","GCTTGGCA","TCTTGGCA",
 "AGTTGGCA","CGTTGGCA","GGTTGGCA","TGTTGGCA","ATTTGGCA","CTTTGGCA","GTTTGGCA","TTTTGGCA",
 "AAAATGCA","CAAATGCA","GAAATGCA","TAAATGCA","ACAATGCA","CCAATGCA","GCAATGCA","TCAATGCA",
 "AGAATGCA","CGAATGCA","GGAATGCA","TGAATGCA","ATAATGCA","CTAATGCA","GTAATGCA","TTAATGCA",
 "AACATGCA","CACATGCA","GACATGCA","TACATGCA","ACCATGCA","CCCATGCA","GCCATGCA","TCCATGCA",
 "AGCATGCA","CGCATGCA","GGCATGCA","TGCATGCA","ATCATGCA","CTCATGCA","GTCATGCA","TTCATGCA",
 "AAGATGCA","CAGATGCA","GAGATGCA","TAGATGCA","ACGATGCA","CCGATGCA","GCGATGCA","TCGATGCA",
 "AGGATGCA","CGGATGCA","GGGATGCA","TGGATGCA","ATGATGCA","CTGATGCA","GTGATGCA","TTGATGCA",
 "AATATGCA","CATATGCA","GATATGCA","TATATGCA","ACTATGCA","CCTATGCA","GCTATGCA","TCTATGCA",
 "AGTATGCA","CGTATGCA","GGTATGCA","TGTATGCA","ATTATGCA","CTTATGCA","GTTATGCA","TTTATGCA",
 "AAACTGCA","CAACTGCA","GAACTGCA","TAACTGCA","ACACTGCA","CCACTGCA","GCACTGCA","TCACTGCA",
 "AGACTGCA","CGACTGCA","GGACTGCA","TGACTGCA","ATACTGCA","CTACTGCA","GTACTGCA","TTACTGCA",
 "AACCTGCA","CACCTGCA","GACCTGCA","TACCTGCA","ACCCTGCA","CCCCTGCA","GCCCTGCA","TCCCTGCA",
 "AGCCTGCA","CGCCTGCA","GGCCTGCA","TGCCTGCA","ATCCTGCA","CTCCTGCA","GTCCTGCA","TTCCTGCA",
 "AAGCTGCA","CAGCTGCA","GAGCTGCA","TAGCTGCA","ACGCTGCA","CCGCTGCA","GCGCTGCA","TCGCTGCA",
 "AGGCTGCA","CGGCTGCA","GGGCTGCA","TGGCTGCA","ATGCTGCA","CTGCTGCA","GTGCTGCA","TTGCTGCA",
 "AATCTGCA","CATCTGCA","GATCTGCA","TATCTGCA","ACTCTGCA","CCTCTGCA","GCTCTGCA","TCTCTGCA",
 "AGTCTGCA","CGTCTGCA","GGTCTGCA","TGTCTGCA","ATTCTGCA","CTTCTGCA","GTTCTGCA","TTTCTGCA",
 "AAAGTGCA","CAAGTGCA","GAAGTGCA","TAAGTGCA","ACAGTGCA","CCAGTGCA","GCAGTGCA","TCAGTGCA",
 "AGAGTGCA","CGAGTGCA","GGAGTGCA","TGAGTGCA","ATAGTGCA","CTAGTGCA","GTAGTGCA","TTAGTGCA",
 "AACGTGCA","CACGTGCA","GACGTGCA","TACGTGCA","ACCGTGCA","CCCGTGCA","GCCGTGCA","TCCGTGCA",
 "AGCGTGCA","CGCGTGCA","GGCGTGCA","TGCGTGCA","ATCGTGCA","CTCGTGCA","GTCGTGCA","TTCGTGCA",
 "AAGGTGCA","CAGGTGCA","GAGGTGCA","TAGGTGCA","ACGGTGCA","CCGGTGCA","GCGGTGCA","TCGGTGCA",
 "AGGGTGCA","CGGGTGCA","GGGGTGCA","TGGGTGCA","ATGGTGCA","CTGGTGCA","GTGGTGCA","TTGGTGCA",
 "AATGTGCA","CATGTGCA","GATGTGCA","TATGTGCA","ACTGTGCA","CCTGTGCA","GCTGTGCA","TCTGTGCA",
 "AGTGTGCA","CGTGTGCA","GGTGTGCA","TGTGTGCA","ATTGTGCA","CTTGTGCA","GTTGTGCA","TTTGTGCA",
 "AAATTGCA","CAATTGCA","GAATTGCA","TAATTGCA","ACATTGCA","CCATTGCA","GCATTGCA","TCATTGCA",
 "AGATTGCA","CGATTGCA","GGATTGCA","TGATTGCA","ATATTGCA","CTATTGCA","GTATTGCA","TTATTGCA",
 "AACTTGCA","CACTTGCA","GACTTGCA","TACTTGCA","ACCTTGCA","CCCTTGCA","GCCTTGCA","TCCTTGCA",
 "AGCTTGCA","CGCTTGCA","GGCTTGCA","TGCTTGCA","ATCTTGCA","CTCTTGCA","GTCTTGCA","TTCTTGCA",
 "AAGTTGCA","CAGTTGCA","GAGTTGCA","TAGTTGCA","ACGTTGCA","CCGTTGCA","GCGTTGCA","TCGTTGCA",
 "AGGTTGCA","CGGTTGCA","GGGTTGCA","TGGTTGCA","ATGTTGCA","CTGTTGCA","GTGTTGCA","TTGTTGCA",
 "AATTTGCA","CATTTGCA","GATTTGCA","TATTTGCA","ACTTTGCA","CCTTTGCA","GCTTTGCA","TCTTTGCA",
 "AGTTTGCA","CGTTTGCA","GGTTTGCA","TGTTTGCA","ATTTTGCA","CTTTTGCA","GTTTTGCA","TTTTTGCA",
 "AAAAATCA","CAAAATCA","GAAAATCA","TAAAATCA","ACAAATCA","CCAAATCA","GCAAATCA","TCAAATCA",
 "AGAAATCA","CGAAATCA","GGAAATCA","TGAAATCA","ATAAATCA","CTAAATCA","GTAAATCA","TTAAATCA",
 "AACAATCA","CACAATCA","GACAATCA","TACAATCA","ACCAATCA","CCCAATCA","GCCAATCA","TCCAATCA",
 "AGCAATCA","CGCAATCA","GGCAATCA","TGCAATCA","ATCAATCA","CTCAATCA","GTCAATCA","TTCAATCA",
 "AAGAATCA","CAGAATCA","GAGAATCA","TAGAATCA","ACGAATCA","CCGAATCA","GCGAATCA","TCGAATCA",
 "AGGAATCA","CGGAATCA","GGGAATCA","TGGAATCA","ATGAATCA","CTGAATCA","GTGAATCA","TTGAATCA",
 "AATAATCA","CATAATCA","GATAATCA","TATAATCA","ACTAATCA","CCTAATCA","GCTAATCA","TCTAATCA",
 "AGTAATCA","CGTAATCA","GGTAATCA","TGTAATCA","ATTAATCA","CTTAATCA","GTTAATCA","TTTAATCA",
 "AAACATCA","CAACATCA","GAACATCA","TAACATCA","ACACATCA","CCACATCA","GCACATCA","TCACATCA",
 "AGACATCA","CGACATCA","GGACATCA","TGACATCA","ATACATCA","CTACATCA","GTACATCA","TTACATCA",
 "AACCATCA","CACCATCA","GACCATCA","TACCATCA","ACCCATCA","CCCCATCA","GCCCATCA","TCCCATCA",
 "AGCCATCA","CGCCATCA","GGCCATCA","TGCCATCA","ATCCATCA","CTCCATCA","GTCCATCA","TTCCATCA",
 "AAGCATCA","CAGCATCA","GAGCATCA","TAGCATCA","ACGCATCA","CCGCATCA","GCGCATCA","TCGCATCA",
 "AGGCATCA","CGGCATCA","GGGCATCA","TGGCATCA","ATGCATCA","CTGCATCA","GTGCATCA","TTGCATCA",
 "AATCATCA","CATCATCA","GATCATCA","TATCATCA","ACTCATCA","CCTCATCA","GCTCATCA","TCTCATCA",
 "AGTCATCA","CGTCATCA","GGTCATCA","TGTCATCA","ATTCATCA","CTTCATCA","GTTCATCA","TTTCATCA",
 "AAAGATCA","CAAGATCA","GAAGATCA","TAAGATCA","ACAGATCA","CCAGATCA","GCAGATCA","TCAGATCA",
 "AGAGATCA","CGAGATCA","GGAGATCA","TGAGATCA","ATAGATCA","CTAGATCA","GTAGATCA","TTAGATCA",
 "AACGATCA","CACGATCA","GACGATCA","TACGATCA","ACCGATCA","CCCGATCA","GCCGATCA","TCCGATCA",
 "AGCGATCA","CGCGATCA","GGCGATCA","TGCGATCA","ATCGATCA","CTCGATCA","GTCGATCA","TTCGATCA",
 "AAGGATCA","CAGGATCA","GAGGATCA","TAGGATCA","ACGGATCA","CCGGATCA","GCGGATCA","TCGGATCA",
 "AGGGATCA","CGGGATCA","GGGGATCA","TGGGATCA","ATGGATCA","CTGGATCA","GTGGATCA","TTGGATCA",
 "AATGATCA","CATGATCA","GATGATCA","TATGATCA","ACTGATCA","CCTGATCA","GCTGATCA","TCTGATCA",
 "AGTGATCA","CGTGATCA","GGTGATCA","TGTGATCA","ATTGATCA","CTTGATCA","GTTGATCA","TTTGATCA",
 "AAATATCA","CAATATCA","GAATATCA","TAATATCA","ACATATCA","CCATATCA","GCATATCA","TCATATCA",
 "AGATATCA","CGATATCA","GGATATCA","TGATATCA","ATATATCA","CTATATCA","GTATATCA","TTATATCA",
 "AACTATCA","CACTATCA","GACTATCA","TACTATCA","ACCTATCA","CCCTATCA","GCCTATCA","TCCTATCA",
 "AGCTATCA","CGCTATCA","GGCTATCA","TGCTATCA","ATCTATCA","CTCTATCA","GTCTATCA","TTCTATCA",
 "AAGTATCA","CAGTATCA","GAGTATCA","TAGTATCA","ACGTATCA","CCGTATCA","GCGTATCA","TCGTATCA",
 "AGGTATCA","CGGTATCA","GGGTATCA","TGGTATCA","ATGTATCA","CTGTATCA","GTGTATCA","TTGTATCA",
 "AATTATCA","CATTATCA","GATTATCA","TATTATCA","ACTTATCA","CCTTATCA","GCTTATCA","TCTTATCA",
 "AGTTATCA","CGTTATCA","GGTTATCA","TGTTATCA","ATTTATCA","CTTTATCA","GTTTATCA","TTTTATCA",
 "AAAACTCA","CAAACTCA","GAAACTCA","TAAACTCA","ACAACTCA","CCAACTCA","GCAACTCA","TCAACTCA",
 "AGAACTCA","CGAACTCA","GGAACTCA","TGAACTCA","ATAACTCA","CTAACTCA","GTAACTCA","TTAACTCA",
 "AACACTCA","CACACTCA","GACACTCA","TACACTCA","ACCACTCA","CCCACTCA","GCCACTCA","TCCACTCA",
 "AGCACTCA","CGCACTCA","GGCACTCA","TGCACTCA","ATCACTCA","CTCACTCA","GTCACTCA","TTCACTCA",
 "AAGACTCA","CAGACTCA","GAGACTCA","TAGACTCA","ACGACTCA","CCGACTCA","GCGACTCA","TCGACTCA",
 "AGGACTCA","CGGACTCA","GGGACTCA","TGGACTCA","ATGACTCA","CTGACTCA","GTGACTCA","TTGACTCA",
 "AATACTCA","CATACTCA","GATACTCA","TATACTCA","ACTACTCA","CCTACTCA","GCTACTCA","TCTACTCA",
 "AGTACTCA","CGTACTCA","GGTACTCA","TGTACTCA","ATTACTCA","CTTACTCA","GTTACTCA","TTTACTCA",
 "AAACCTCA","CAACCTCA","GAACCTCA","TAACCTCA","ACACCTCA","CCACCTCA","GCACCTCA","TCACCTCA",
 "AGACCTCA","CGACCTCA","GGACCTCA","TGACCTCA","ATACCTCA","CTACCTCA","GTACCTCA","TTACCTCA",
 "AACCCTCA","CACCCTCA","GACCCTCA","TACCCTCA","ACCCCTCA","CCCCCTCA","GCCCCTCA","TCCCCTCA",
 "AGCCCTCA","CGCCCTCA","GGCCCTCA","TGCCCTCA","ATCCCTCA","CTCCCTCA","GTCCCTCA","TTCCCTCA",
 "AAGCCTCA","CAGCCTCA","GAGCCTCA","TAGCCTCA","ACGCCTCA","CCGCCTCA","GCGCCTCA","TCGCCTCA",
 "AGGCCTCA","CGGCCTCA","GGGCCTCA","TGGCCTCA","ATGCCTCA","CTGCCTCA","GTGCCTCA","TTGCCTCA",
 "AATCCTCA","CATCCTCA","GATCCTCA","TATCCTCA","ACTCCTCA","CCTCCTCA","GCTCCTCA","TCTCCTCA",
 "AGTCCTCA","CGTCCTCA","GGTCCTCA","TGTCCTCA","ATTCCTCA","CTTCCTCA","GTTCCTCA","TTTCCTCA",
 "AAAGCTCA","CAAGCTCA","GAAGCTCA","TAAGCTCA","ACAGCTCA","CCAGCTCA","GCAGCTCA","TCAGCTCA",
 "AGAGCTCA","CGAGCTCA","GGAGCTCA","TGAGCTCA","ATAGCTCA","CTAGCTCA","GTAGCTCA","TTAGCTCA",
 "AACGCTCA","CACGCTCA","GACGCTCA","TACGCTCA","ACCGCTCA","CCCGCTCA","GCCGCTCA","TCCGCTCA",
 "AGCGCTCA","CGCGCTCA","GGCGCTCA","TGCGCTCA","ATCGCTCA","CTCGCTCA","GTCGCTCA","TTCGCTCA",
 "AAGGCTCA","CAGGCTCA","GAGGCTCA","TAGGCTCA","ACGGCTCA","CCGGCTCA","GCGGCTCA","TCGGCTCA",
 "AGGGCTCA","CGGGCTCA","GGGGCTCA","TGGGCTCA","ATGGCTCA","CTGGCTCA","GTGGCTCA","TTGGCTCA",
 "AATGCTCA","CATGCTCA","GATGCTCA","TATGCTCA","ACTGCTCA","CCTGCTCA","GCTGCTCA","TCTGCTCA",
 "AGTGCTCA","CGTGCTCA","GGTGCTCA","TGTGCTCA","ATTGCTCA","CTTGCTCA","GTTGCTCA","TTTGCTCA",
 "AAATCTCA","CAATCTCA","GAATCTCA","TAATCTCA","ACATCTCA","CCATCTCA","GCATCTCA","TCATCTCA",
 "AGATCTCA","CGATCTCA","GGATCTCA","TGATCTCA","ATATCTCA","CTATCTCA","GTATCTCA","TTATCTCA",
 "AACTCTCA","CACTCTCA","GACTCTCA","TACTCTCA","ACCTCTCA","CCCTCTCA","GCCTCTCA","TCCTCTCA",
 "AGCTCTCA","CGCTCTCA","GGCTCTCA","TGCTCTCA","ATCTCTCA","CTCTCTCA","GTCTCTCA","TTCTCTCA",
 "AAGTCTCA","CAGTCTCA","GAGTCTCA","TAGTCTCA","ACGTCTCA","CCGTCTCA","GCGTCTCA","TCGTCTCA",
 "AGGTCTCA","CGGTCTCA","GGGTCTCA","TGGTCTCA","ATGTCTCA","CTGTCTCA","GTGTCTCA","TTGTCTCA",
 "AATTCTCA","CATTCTCA","GATTCTCA","TATTCTCA","ACTTCTCA","CCTTCTCA","GCTTCTCA","TCTTCTCA",
 "AGTTCTCA","CGTTCTCA","GGTTCTCA","TGTTCTCA","ATTTCTCA","CTTTCTCA","GTTTCTCA","TTTTCTCA",
 "AAAAGTCA","CAAAGTCA","GAAAGTCA","TAAAGTCA","ACAAGTCA","CCAAGTCA","GCAAGTCA","TCAAGTCA",
 "AGAAGTCA","CGAAGTCA","GGAAGTCA","TGAAGTCA","ATAAGTCA","CTAAGTCA","GTAAGTCA","TTAAGTCA",
 "AACAGTCA","CACAGTCA","GACAGTCA","TACAGTCA","ACCAGTCA","CCCAGTCA","GCCAGTCA","TCCAGTCA",
 "AGCAGTCA","CGCAGTCA","GGCAGTCA","TGCAGTCA","ATCAGTCA","CTCAGTCA","GTCAGTCA","TTCAGTCA",
 "AAGAGTCA","CAGAGTCA","GAGAGTCA","TAGAGTCA","ACGAGTCA","CCGAGTCA","GCGAGTCA","TCGAGTCA",
 "AGGAGTCA","CGGAGTCA","GGGAGTCA","TGGAGTCA","ATGAGTCA","CTGAGTCA","GTGAGTCA","TTGAGTCA",
 "AATAGTCA","CATAGTCA","GATAGTCA","TATAGTCA","ACTAGTCA","CCTAGTCA","GCTAGTCA","TCTAGTCA",
 "AGTAGTCA","CGTAGTCA","GGTAGTCA","TGTAGTCA","ATTAGTCA","CTTAGTCA","GTTAGTCA","TTTAGTCA",
 "AAACGTCA","CAACGTCA","GAACGTCA","TAACGTCA","ACACGTCA","CCACGTCA","GCACGTCA","TCACGTCA",
 "AGACGTCA","CGACGTCA","GGACGTCA","TGACGTCA","ATACGTCA","CTACGTCA","GTACGTCA","TTACGTCA",
 "AACCGTCA","CACCGTCA","GACCGTCA","TACCGTCA","ACCCGTCA","CCCCGTCA","GCCCGTCA","TCCCGTCA",
 "AGCCGTCA","CGCCGTCA","GGCCGTCA","TGCCGTCA","ATCCGTCA","CTCCGTCA","GTCCGTCA","TTCCGTCA",
 "AAGCGTCA","CAGCGTCA","GAGCGTCA","TAGCGTCA","ACGCGTCA","CCGCGTCA","GCGCGTCA","TCGCGTCA",
 "AGGCGTCA","CGGCGTCA","GGGCGTCA","TGGCGTCA","ATGCGTCA","CTGCGTCA","GTGCGTCA","TTGCGTCA",
 "AATCGTCA","CATCGTCA","GATCGTCA","TATCGTCA","ACTCGTCA","CCTCGTCA","GCTCGTCA","TCTCGTCA",
 "AGTCGTCA","CGTCGTCA","GGTCGTCA","TGTCGTCA","ATTCGTCA","CTTCGTCA","GTTCGTCA","TTTCGTCA",
 "AAAGGTCA","CAAGGTCA","GAAGGTCA","TAAGGTCA","ACAGGTCA","CCAGGTCA","GCAGGTCA","TCAGGTCA",
 "AGAGGTCA","CGAGGTCA","GGAGGTCA","TGAGGTCA","ATAGGTCA","CTAGGTCA","GTAGGTCA","TTAGGTCA",
 "AACGGTCA","CACGGTCA","GACGGTCA","TACGGTCA","ACCGGTCA","CCCGGTCA","GCCGGTCA","TCCGGTCA",
 "AGCGGTCA","CGCGGTCA","GGCGGTCA","TGCGGTCA","ATCGGTCA","CTCGGTCA","GTCGGTCA","TTCGGTCA",
 "AAGGGTCA","CAGGGTCA","GAGGGTCA","TAGGGTCA","ACGGGTCA","CCGGGTCA","GCGGGTCA","TCGGGTCA",
 "AGGGGTCA","CGGGGTCA","GGGGGTCA","TGGGGTCA","ATGGGTCA","CTGGGTCA","GTGGGTCA","TTGGGTCA",
 "AATGGTCA","CATGGTCA","GATGGTCA","TATGGTCA","ACTGGTCA","CCTGGTCA","GCTGGTCA","TCTGGTCA",
 "AGTGGTCA","CGTGGTCA","GGTGGTCA","TGTGGTCA","ATTGGTCA","CTTGGTCA","GTTGGTCA","TTTGGTCA",
 "AAATGTCA","CAATGTCA","GAATGTCA","TAATGTCA","ACATGTCA","CCATGTCA","GCATGTCA","TCATGTCA",
 "AGATGTCA","CGATGTCA","GGATGTCA","TGATGTCA","ATATGTCA","CTATGTCA","GTATGTCA","TTATGTCA",
 "AACTGTCA","CACTGTCA","GACTGTCA","TACTGTCA","ACCTGTCA","CCCTGTCA","GCCTGTCA","TCCTGTCA",
 "AGCTGTCA","CGCTGTCA","GGCTGTCA","TGCTGTCA","ATCTGTCA","CTCTGTCA","GTCTGTCA","TTCTGTCA",
 "AAGTGTCA","CAGTGTCA","GAGTGTCA","TAGTGTCA","ACGTGTCA","CCGTGTCA","GCGTGTCA","TCGTGTCA",
 "AGGTGTCA","CGGTGTCA","GGGTGTCA","TGGTGTCA","ATGTGTCA","CTGTGTCA","GTGTGTCA","TTGTGTCA",
 "AATTGTCA","CATTGTCA","GATTGTCA","TATTGTCA","ACTTGTCA","CCTTGTCA","GCTTGTCA","TCTTGTCA",
 "AGTTGTCA","CGTTGTCA","GGTTGTCA","TGTTGTCA","ATTTGTCA","CTTTGTCA","GTTTGTCA","TTTTGTCA",
 "AAAATTCA","CAAATTCA","GAAATTCA","TAAATTCA","ACAATTCA","CCAATTCA","GCAATTCA","TCAATTCA",
 "AGAATTCA","CGAATTCA","GGAATTCA","TGAATTCA","ATAATTCA","CTAATTCA","GTAATTCA","TTAATTCA",
 "AACATTCA","CACATTCA","GACATTCA","TACATTCA","ACCATTCA","CCCATTCA","GCCATTCA","TCCATTCA",
 "AGCATTCA","CGCATTCA","GGCATTCA","TGCATTCA","ATCATTCA","CTCATTCA","GTCATTCA","TTCATTCA",
 "AAGATTCA","CAGATTCA","GAGATTCA","TAGATTCA","ACGATTCA","CCGATTCA","GCGATTCA","TCGATTCA",
 "AGGATTCA","CGGATTCA","GGGATTCA","TGGATTCA","ATGATTCA","CTGATTCA","GTGATTCA","TTGATTCA",
 "AATATTCA","CATATTCA","GATATTCA","TATATTCA","ACTATTCA","CCTATTCA","GCTATTCA","TCTATTCA",
 "AGTATTCA","CGTATTCA","GGTATTCA","TGTATTCA","ATTATTCA","CTTATTCA","GTTATTCA","TTTATTCA",
 "AAACTTCA","CAACTTCA","GAACTTCA","TAACTTCA","ACACTTCA","CCACTTCA","GCACTTCA","TCACTTCA",
 "AGACTTCA","CGACTTCA","GGACTTCA","TGACTTCA","ATACTTCA","CTACTTCA","GTACTTCA","TTACTTCA",
 "AACCTTCA","CACCTTCA","GACCTTCA","TACCTTCA","ACCCTTCA","CCCCTTCA","GCCCTTCA","TCCCTTCA",
 "AGCCTTCA","CGCCTTCA","GGCCTTCA","TGCCTTCA","ATCCTTCA","CTCCTTCA","GTCCTTCA","TTCCTTCA",
 "AAGCTTCA","CAGCTTCA","GAGCTTCA","TAGCTTCA","ACGCTTCA","CCGCTTCA","GCGCTTCA","TCGCTTCA",
 "AGGCTTCA","CGGCTTCA","GGGCTTCA","TGGCTTCA","ATGCTTCA","CTGCTTCA","GTGCTTCA","TTGCTTCA",
 "AATCTTCA","CATCTTCA","GATCTTCA","TATCTTCA","ACTCTTCA","CCTCTTCA","GCTCTTCA","TCTCTTCA",
 "AGTCTTCA","CGTCTTCA","GGTCTTCA","TGTCTTCA","ATTCTTCA","CTTCTTCA","GTTCTTCA","TTTCTTCA",
 "AAAGTTCA","CAAGTTCA","GAAGTTCA","TAAGTTCA","ACAGTTCA","CCAGTTCA","GCAGTTCA","TCAGTTCA",
 "AGAGTTCA","CGAGTTCA","GGAGTTCA","TGAGTTCA","ATAGTTCA","CTAGTTCA","GTAGTTCA","TTAGTTCA",
 "AACGTTCA","CACGTTCA","GACGTTCA","TACGTTCA","ACCGTTCA","CCCGTTCA","GCCGTTCA","TCCGTTCA",
 "AGCGTTCA","CGCGTTCA","GGCGTTCA","TGCGTTCA","ATCGTTCA","CTCGTTCA","GTCGTTCA","TTCGTTCA",
 "AAGGTTCA","CAGGTTCA","GAGGTTCA","TAGGTTCA","ACGGTTCA","CCGGTTCA","GCGGTTCA","TCGGTTCA",
 "AGGGTTCA","CGGGTTCA","GGGGTTCA","TGGGTTCA","ATGGTTCA","CTGGTTCA","GTGGTTCA","TTGGTTCA",
 "AATGTTCA","CATGTTCA","GATGTTCA","TATGTTCA","ACTGTTCA","CCTGTTCA","GCTGTTCA","TCTGTTCA",
 "AGTGTTCA","CGTGTTCA","GGTGTTCA","TGTGTTCA","ATTGTTCA","CTTGTTCA","GTTGTTCA","TTTGTTCA",
 "AAATTTCA","CAATTTCA","GAATTTCA","TAATTTCA","ACATTTCA","CCATTTCA","GCATTTCA","TCATTTCA",
 "AGATTTCA","CGATTTCA","GGATTTCA","TGATTTCA","ATATTTCA","CTATTTCA","GTATTTCA","TTATTTCA",
 "AACTTTCA","CACTTTCA","GACTTTCA","TACTTTCA","ACCTTTCA","CCCTTTCA","GCCTTTCA","TCCTTTCA",
 "AGCTTTCA","CGCTTTCA","GGCTTTCA","TGCTTTCA","ATCTTTCA","CTCTTTCA","GTCTTTCA","TTCTTTCA",
 "AAGTTTCA","CAGTTTCA","GAGTTTCA","TAGTTTCA","ACGTTTCA","CCGTTTCA","GCGTTTCA","TCGTTTCA",
 "AGGTTTCA","CGGTTTCA","GGGTTTCA","TGGTTTCA","ATGTTTCA","CTGTTTCA","GTGTTTCA","TTGTTTCA",
 "AATTTTCA","CATTTTCA","GATTTTCA","TATTTTCA","ACTTTTCA","CCTTTTCA","GCTTTTCA","TCTTTTCA",
 "AGTTTTCA","CGTTTTCA","GGTTTTCA","TGTTTTCA","ATTTTTCA","CTTTTTCA","GTTTTTCA","TTTTTTCA",
 "AAAAAAGA","CAAAAAGA","GAAAAAGA","TAAAAAGA","ACAAAAGA","CCAAAAGA","GCAAAAGA","TCAAAAGA",
 "AGAAAAGA","CGAAAAGA","GGAAAAGA","TGAAAAGA","ATAAAAGA","CTAAAAGA","GTAAAAGA","TTAAAAGA",
 "AACAAAGA","CACAAAGA","GACAAAGA","TACAAAGA","ACCAAAGA","CCCAAAGA","GCCAAAGA","TCCAAAGA",
 "AGCAAAGA","CGCAAAGA","GGCAAAGA","TGCAAAGA","ATCAAAGA","CTCAAAGA","GTCAAAGA","TTCAAAGA",
 "AAGAAAGA","CAGAAAGA","GAGAAAGA","TAGAAAGA","ACGAAAGA","CCGAAAGA","GCGAAAGA","TCGAAAGA",
 "AGGAAAGA","CGGAAAGA","GGGAAAGA","TGGAAAGA","ATGAAAGA","CTGAAAGA","GTGAAAGA","TTGAAAGA",
 "AATAAAGA","CATAAAGA","GATAAAGA","TATAAAGA","ACTAAAGA","CCTAAAGA","GCTAAAGA","TCTAAAGA",
 "AGTAAAGA","CGTAAAGA","GGTAAAGA","TGTAAAGA","ATTAAAGA","CTTAAAGA","GTTAAAGA","TTTAAAGA",
 "AAACAAGA","CAACAAGA","GAACAAGA","TAACAAGA","ACACAAGA","CCACAAGA","GCACAAGA","TCACAAGA",
 "AGACAAGA","CGACAAGA","GGACAAGA","TGACAAGA","ATACAAGA","CTACAAGA","GTACAAGA","TTACAAGA",
 "AACCAAGA","CACCAAGA","GACCAAGA","TACCAAGA","ACCCAAGA","CCCCAAGA","GCCCAAGA","TCCCAAGA",
 "AGCCAAGA","CGCCAAGA","GGCCAAGA","TGCCAAGA","ATCCAAGA","CTCCAAGA","GTCCAAGA","TTCCAAGA",
 "AAGCAAGA","CAGCAAGA","GAGCAAGA","TAGCAAGA","ACGCAAGA","CCGCAAGA","GCGCAAGA","TCGCAAGA",
 "AGGCAAGA","CGGCAAGA","GGGCAAGA","TGGCAAGA","ATGCAAGA","CTGCAAGA","GTGCAAGA","TTGCAAGA",
 "AATCAAGA","CATCAAGA","GATCAAGA","TATCAAGA","ACTCAAGA","CCTCAAGA","GCTCAAGA","TCTCAAGA",
 "AGTCAAGA","CGTCAAGA","GGTCAAGA","TGTCAAGA","ATTCAAGA","CTTCAAGA","GTTCAAGA","TTTCAAGA",
 "AAAGAAGA","CAAGAAGA","GAAGAAGA","TAAGAAGA","ACAGAAGA","CCAGAAGA","GCAGAAGA","TCAGAAGA",
 "AGAGAAGA","CGAGAAGA","GGAGAAGA","TGAGAAGA","ATAGAAGA","CTAGAAGA","GTAGAAGA","TTAGAAGA",
 "AACGAAGA","CACGAAGA","GACGAAGA","TACGAAGA","ACCGAAGA","CCCGAAGA","GCCGAAGA","TCCGAAGA",
 "AGCGAAGA","CGCGAAGA","GGCGAAGA","TGCGAAGA","ATCGAAGA","CTCGAAGA","GTCGAAGA","TTCGAAGA",
 "AAGGAAGA","CAGGAAGA","GAGGAAGA","TAGGAAGA","ACGGAAGA","CCGGAAGA","GCGGAAGA","TCGGAAGA",
 "AGGGAAGA","CGGGAAGA","GGGGAAGA","TGGGAAGA","ATGGAAGA","CTGGAAGA","GTGGAAGA","TTGGAAGA",
 "AATGAAGA","CATGAAGA","GATGAAGA","TATGAAGA","ACTGAAGA","CCTGAAGA","GCTGAAGA","TCTGAAGA",
 "AGTGAAGA","CGTGAAGA","GGTGAAGA","TGTGAAGA","ATTGAAGA","CTTGAAGA","GTTGAAGA","TTTGAAGA",
 "AAATAAGA","CAATAAGA","GAATAAGA","TAATAAGA","ACATAAGA","CCATAAGA","GCATAAGA","TCATAAGA",
 "AGATAAGA","CGATAAGA","GGATAAGA","TGATAAGA","ATATAAGA","CTATAAGA","GTATAAGA","TTATAAGA",
 "AACTAAGA","CACTAAGA","GACTAAGA","TACTAAGA","ACCTAAGA","CCCTAAGA","GCCTAAGA","TCCTAAGA",
 "AGCTAAGA","CGCTAAGA","GGCTAAGA","TGCTAAGA","ATCTAAGA","CTCTAAGA","GTCTAAGA","TTCTAAGA",
 "AAGTAAGA","CAGTAAGA","GAGTAAGA","TAGTAAGA","ACGTAAGA","CCGTAAGA","GCGTAAGA","TCGTAAGA",
 "AGGTAAGA","CGGTAAGA","GGGTAAGA","TGGTAAGA","ATGTAAGA","CTGTAAGA","GTGTAAGA","TTGTAAGA",
 "AATTAAGA","CATTAAGA","GATTAAGA","TATTAAGA","ACTTAAGA","CCTTAAGA","GCTTAAGA","TCTTAAGA",
 "AGTTAAGA","CGTTAAGA","GGTTAAGA","TGTTAAGA","ATTTAAGA","CTTTAAGA","GTTTAAGA","TTTTAAGA",
 "AAAACAGA","CAAACAGA","GAAACAGA","TAAACAGA","ACAACAGA","CCAACAGA","GCAACAGA","TCAACAGA",
 "AGAACAGA","CGAACAGA","GGAACAGA","TGAACAGA","ATAACAGA","CTAACAGA","GTAACAGA","TTAACAGA",
 "AACACAGA","CACACAGA","GACACAGA","TACACAGA","ACCACAGA","CCCACAGA","GCCACAGA","TCCACAGA",
 "AGCACAGA","CGCACAGA","GGCACAGA","TGCACAGA","ATCACAGA","CTCACAGA","GTCACAGA","TTCACAGA",
 "AAGACAGA","CAGACAGA","GAGACAGA","TAGACAGA","ACGACAGA","CCGACAGA","GCGACAGA","TCGACAGA",
 "AGGACAGA","CGGACAGA","GGGACAGA","TGGACAGA","ATGACAGA","CTGACAGA","GTGACAGA","TTGACAGA",
 "AATACAGA","CATACAGA","GATACAGA","TATACAGA","ACTACAGA","CCTACAGA","GCTACAGA","TCTACAGA",
 "AGTACAGA","CGTACAGA","GGTACAGA","TGTACAGA","ATTACAGA","CTTACAGA","GTTACAGA","TTTACAGA",
 "AAACCAGA","CAACCAGA","GAACCAGA","TAACCAGA","ACACCAGA","CCACCAGA","GCACCAGA","TCACCAGA",
 "AGACCAGA","CGACCAGA","GGACCAGA","TGACCAGA","ATACCAGA","CTACCAGA","GTACCAGA","TTACCAGA",
 "AACCCAGA","CACCCAGA","GACCCAGA","TACCCAGA","ACCCCAGA","CCCCCAGA","GCCCCAGA","TCCCCAGA",
 "AGCCCAGA","CGCCCAGA","GGCCCAGA","TGCCCAGA","ATCCCAGA","CTCCCAGA","GTCCCAGA","TTCCCAGA",
 "AAGCCAGA","CAGCCAGA","GAGCCAGA","TAGCCAGA","ACGCCAGA","CCGCCAGA","GCGCCAGA","TCGCCAGA",
 "AGGCCAGA","CGGCCAGA","GGGCCAGA","TGGCCAGA","ATGCCAGA","CTGCCAGA","GTGCCAGA","TTGCCAGA",
 "AATCCAGA","CATCCAGA","GATCCAGA","TATCCAGA","ACTCCAGA","CCTCCAGA","GCTCCAGA","TCTCCAGA",
 "AGTCCAGA","CGTCCAGA","GGTCCAGA","TGTCCAGA","ATTCCAGA","CTTCCAGA","GTTCCAGA","TTTCCAGA",
 "AAAGCAGA","CAAGCAGA","GAAGCAGA","TAAGCAGA","ACAGCAGA","CCAGCAGA","GCAGCAGA","TCAGCAGA",
 "AGAGCAGA","CGAGCAGA","GGAGCAGA","TGAGCAGA","ATAGCAGA","CTAGCAGA","GTAGCAGA","TTAGCAGA",
 "AACGCAGA","CACGCAGA","GACGCAGA","TACGCAGA","ACCGCAGA","CCCGCAGA","GCCGCAGA","TCCGCAGA",
 "AGCGCAGA","CGCGCAGA","GGCGCAGA","TGCGCAGA","ATCGCAGA","CTCGCAGA","GTCGCAGA","TTCGCAGA",
 "AAGGCAGA","CAGGCAGA","GAGGCAGA","TAGGCAGA","ACGGCAGA","CCGGCAGA","GCGGCAGA","TCGGCAGA",
 "AGGGCAGA","CGGGCAGA","GGGGCAGA","TGGGCAGA","ATGGCAGA","CTGGCAGA","GTGGCAGA","TTGGCAGA",
 "AATGCAGA","CATGCAGA","GATGCAGA","TATGCAGA","ACTGCAGA","CCTGCAGA","GCTGCAGA","TCTGCAGA",
 "AGTGCAGA","CGTGCAGA","GGTGCAGA","TGTGCAGA","ATTGCAGA","CTTGCAGA","GTTGCAGA","TTTGCAGA",
 "AAATCAGA","CAATCAGA","GAATCAGA","TAATCAGA","ACATCAGA","CCATCAGA","GCATCAGA","TCATCAGA",
 "AGATCAGA","CGATCAGA","GGATCAGA","TGATCAGA","ATATCAGA","CTATCAGA","GTATCAGA","TTATCAGA",
 "AACTCAGA","CACTCAGA","GACTCAGA","TACTCAGA","ACCTCAGA","CCCTCAGA","GCCTCAGA","TCCTCAGA",
 "AGCTCAGA","CGCTCAGA","GGCTCAGA","TGCTCAGA","ATCTCAGA","CTCTCAGA","GTCTCAGA","TTCTCAGA",
 "AAGTCAGA","CAGTCAGA","GAGTCAGA","TAGTCAGA","ACGTCAGA","CCGTCAGA","GCGTCAGA","TCGTCAGA",
 "AGGTCAGA","CGGTCAGA","GGGTCAGA","TGGTCAGA","ATGTCAGA","CTGTCAGA","GTGTCAGA","TTGTCAGA",
 "AATTCAGA","CATTCAGA","GATTCAGA","TATTCAGA","ACTTCAGA","CCTTCAGA","GCTTCAGA","TCTTCAGA",
 "AGTTCAGA","CGTTCAGA","GGTTCAGA","TGTTCAGA","ATTTCAGA","CTTTCAGA","GTTTCAGA","TTTTCAGA",
 "AAAAGAGA","CAAAGAGA","GAAAGAGA","TAAAGAGA","ACAAGAGA","CCAAGAGA","GCAAGAGA","TCAAGAGA",
 "AGAAGAGA","CGAAGAGA","GGAAGAGA","TGAAGAGA","ATAAGAGA","CTAAGAGA","GTAAGAGA","TTAAGAGA",
 "AACAGAGA","CACAGAGA","GACAGAGA","TACAGAGA","ACCAGAGA","CCCAGAGA","GCCAGAGA","TCCAGAGA",
 "AGCAGAGA","CGCAGAGA","GGCAGAGA","TGCAGAGA","ATCAGAGA","CTCAGAGA","GTCAGAGA","TTCAGAGA",
 "AAGAGAGA","CAGAGAGA","GAGAGAGA","TAGAGAGA","ACGAGAGA","CCGAGAGA","GCGAGAGA","TCGAGAGA",
 "AGGAGAGA","CGGAGAGA","GGGAGAGA","TGGAGAGA","ATGAGAGA","CTGAGAGA","GTGAGAGA","TTGAGAGA",
 "AATAGAGA","CATAGAGA","GATAGAGA","TATAGAGA","ACTAGAGA","CCTAGAGA","GCTAGAGA","TCTAGAGA",
 "AGTAGAGA","CGTAGAGA","GGTAGAGA","TGTAGAGA","ATTAGAGA","CTTAGAGA","GTTAGAGA","TTTAGAGA",
 "AAACGAGA","CAACGAGA","GAACGAGA","TAACGAGA","ACACGAGA","CCACGAGA","GCACGAGA","TCACGAGA",
 "AGACGAGA","CGACGAGA","GGACGAGA","TGACGAGA","ATACGAGA","CTACGAGA","GTACGAGA","TTACGAGA",
 "AACCGAGA","CACCGAGA","GACCGAGA","TACCGAGA","ACCCGAGA","CCCCGAGA","GCCCGAGA","TCCCGAGA",
 "AGCCGAGA","CGCCGAGA","GGCCGAGA","TGCCGAGA","ATCCGAGA","CTCCGAGA","GTCCGAGA","TTCCGAGA",
 "AAGCGAGA","CAGCGAGA","GAGCGAGA","TAGCGAGA","ACGCGAGA","CCGCGAGA","GCGCGAGA","TCGCGAGA",
 "AGGCGAGA","CGGCGAGA","GGGCGAGA","TGGCGAGA","ATGCGAGA","CTGCGAGA","GTGCGAGA","TTGCGAGA",
 "AATCGAGA","CATCGAGA","GATCGAGA","TATCGAGA","ACTCGAGA","CCTCGAGA","GCTCGAGA","TCTCGAGA",
 "AGTCGAGA","CGTCGAGA","GGTCGAGA","TGTCGAGA","ATTCGAGA","CTTCGAGA","GTTCGAGA","TTTCGAGA",
 "AAAGGAGA","CAAGGAGA","GAAGGAGA","TAAGGAGA","ACAGGAGA","CCAGGAGA","GCAGGAGA","TCAGGAGA",
 "AGAGGAGA","CGAGGAGA","GGAGGAGA","TGAGGAGA","ATAGGAGA","CTAGGAGA","GTAGGAGA","TTAGGAGA",
 "AACGGAGA","CACGGAGA","GACGGAGA","TACGGAGA","ACCGGAGA","CCCGGAGA","GCCGGAGA","TCCGGAGA",
 "AGCGGAGA","CGCGGAGA","GGCGGAGA","TGCGGAGA","ATCGGAGA","CTCGGAGA","GTCGGAGA","TTCGGAGA",
 "AAGGGAGA","CAGGGAGA","GAGGGAGA","TAGGGAGA","ACGGGAGA","CCGGGAGA","GCGGGAGA","TCGGGAGA",
 "AGGGGAGA","CGGGGAGA","GGGGGAGA","TGGGGAGA","ATGGGAGA","CTGGGAGA","GTGGGAGA","TTGGGAGA",
 "AATGGAGA","CATGGAGA","GATGGAGA","TATGGAGA","ACTGGAGA","CCTGGAGA","GCTGGAGA","TCTGGAGA",
 "AGTGGAGA","CGTGGAGA","GGTGGAGA","TGTGGAGA","ATTGGAGA","CTTGGAGA","GTTGGAGA","TTTGGAGA",
 "AAATGAGA","CAATGAGA","GAATGAGA","TAATGAGA","ACATGAGA","CCATGAGA","GCATGAGA","TCATGAGA",
 "AGATGAGA","CGATGAGA","GGATGAGA","TGATGAGA","ATATGAGA","CTATGAGA","GTATGAGA","TTATGAGA",
 "AACTGAGA","CACTGAGA","GACTGAGA","TACTGAGA","ACCTGAGA","CCCTGAGA","GCCTGAGA","TCCTGAGA",
 "AGCTGAGA","CGCTGAGA","GGCTGAGA","TGCTGAGA","ATCTGAGA","CTCTGAGA","GTCTGAGA","TTCTGAGA",
 "AAGTGAGA","CAGTGAGA","GAGTGAGA","TAGTGAGA","ACGTGAGA","CCGTGAGA","GCGTGAGA","TCGTGAGA",
 "AGGTGAGA","CGGTGAGA","GGGTGAGA","TGGTGAGA","ATGTGAGA","CTGTGAGA","GTGTGAGA","TTGTGAGA",
 "AATTGAGA","CATTGAGA","GATTGAGA","TATTGAGA","ACTTGAGA","CCTTGAGA","GCTTGAGA","TCTTGAGA",
 "AGTTGAGA","CGTTGAGA","GGTTGAGA","TGTTGAGA","ATTTGAGA","CTTTGAGA","GTTTGAGA","TTTTGAGA",
 "AAAATAGA","CAAATAGA","GAAATAGA","TAAATAGA","ACAATAGA","CCAATAGA","GCAATAGA","TCAATAGA",
 "AGAATAGA","CGAATAGA","GGAATAGA","TGAATAGA","ATAATAGA","CTAATAGA","GTAATAGA","TTAATAGA",
 "AACATAGA","CACATAGA","GACATAGA","TACATAGA","ACCATAGA","CCCATAGA","GCCATAGA","TCCATAGA",
 "AGCATAGA","CGCATAGA","GGCATAGA","TGCATAGA","ATCATAGA","CTCATAGA","GTCATAGA","TTCATAGA",
 "AAGATAGA","CAGATAGA","GAGATAGA","TAGATAGA","ACGATAGA","CCGATAGA","GCGATAGA","TCGATAGA",
 "AGGATAGA","CGGATAGA","GGGATAGA","TGGATAGA","ATGATAGA","CTGATAGA","GTGATAGA","TTGATAGA",
 "AATATAGA","CATATAGA","GATATAGA","TATATAGA","ACTATAGA","CCTATAGA","GCTATAGA","TCTATAGA",
 "AGTATAGA","CGTATAGA","GGTATAGA","TGTATAGA","ATTATAGA","CTTATAGA","GTTATAGA","TTTATAGA",
 "AAACTAGA","CAACTAGA","GAACTAGA","TAACTAGA","ACACTAGA","CCACTAGA","GCACTAGA","TCACTAGA",
 "AGACTAGA","CGACTAGA","GGACTAGA","TGACTAGA","ATACTAGA","CTACTAGA","GTACTAGA","TTACTAGA",
 "AACCTAGA","CACCTAGA","GACCTAGA","TACCTAGA","ACCCTAGA","CCCCTAGA","GCCCTAGA","TCCCTAGA",
 "AGCCTAGA","CGCCTAGA","GGCCTAGA","TGCCTAGA","ATCCTAGA","CTCCTAGA","GTCCTAGA","TTCCTAGA",
 "AAGCTAGA","CAGCTAGA","GAGCTAGA","TAGCTAGA","ACGCTAGA","CCGCTAGA","GCGCTAGA","TCGCTAGA",
 "AGGCTAGA","CGGCTAGA","GGGCTAGA","TGGCTAGA","ATGCTAGA","CTGCTAGA","GTGCTAGA","TTGCTAGA",
 "AATCTAGA","CATCTAGA","GATCTAGA","TATCTAGA","ACTCTAGA","CCTCTAGA","GCTCTAGA","TCTCTAGA",
 "AGTCTAGA","CGTCTAGA","GGTCTAGA","TGTCTAGA","ATTCTAGA","CTTCTAGA","GTTCTAGA","TTTCTAGA",
 "AAAGTAGA","CAAGTAGA","GAAGTAGA","TAAGTAGA","ACAGTAGA","CCAGTAGA","GCAGTAGA","TCAGTAGA",
 "AGAGTAGA","CGAGTAGA","GGAGTAGA","TGAGTAGA","ATAGTAGA","CTAGTAGA","GTAGTAGA","TTAGTAGA",
 "AACGTAGA","CACGTAGA","GACGTAGA","TACGTAGA","ACCGTAGA","CCCGTAGA","GCCGTAGA","TCCGTAGA",
 "AGCGTAGA","CGCGTAGA","GGCGTAGA","TGCGTAGA","ATCGTAGA","CTCGTAGA","GTCGTAGA","TTCGTAGA",
 "AAGGTAGA","CAGGTAGA","GAGGTAGA","TAGGTAGA","ACGGTAGA","CCGGTAGA","GCGGTAGA","TCGGTAGA",
 "AGGGTAGA","CGGGTAGA","GGGGTAGA","TGGGTAGA","ATGGTAGA","CTGGTAGA","GTGGTAGA","TTGGTAGA",
 "AATGTAGA","CATGTAGA","GATGTAGA","TATGTAGA","ACTGTAGA","CCTGTAGA","GCTGTAGA","TCTGTAGA",
 "AGTGTAGA","CGTGTAGA","GGTGTAGA","TGTGTAGA","ATTGTAGA","CTTGTAGA","GTTGTAGA","TTTGTAGA",
 "AAATTAGA","CAATTAGA","GAATTAGA","TAATTAGA","ACATTAGA","CCATTAGA","GCATTAGA","TCATTAGA",
 "AGATTAGA","CGATTAGA","GGATTAGA","TGATTAGA","ATATTAGA","CTATTAGA","GTATTAGA","TTATTAGA",
 "AACTTAGA","CACTTAGA","GACTTAGA","TACTTAGA","ACCTTAGA","CCCTTAGA","GCCTTAGA","TCCTTAGA",
 "AGCTTAGA","CGCTTAGA","GGCTTAGA","TGCTTAGA","ATCTTAGA","CTCTTAGA","GTCTTAGA","TTCTTAGA",
 "AAGTTAGA","CAGTTAGA","GAGTTAGA","TAGTTAGA","ACGTTAGA","CCGTTAGA","GCGTTAGA","TCGTTAGA",
 "AGGTTAGA","CGGTTAGA","GGGTTAGA","TGGTTAGA","ATGTTAGA","CTGTTAGA","GTGTTAGA","TTGTTAGA",
 "AATTTAGA","CATTTAGA","GATTTAGA","TATTTAGA","ACTTTAGA","CCTTTAGA","GCTTTAGA","TCTTTAGA",
 "AGTTTAGA","CGTTTAGA","GGTTTAGA","TGTTTAGA","ATTTTAGA","CTTTTAGA","GTTTTAGA","TTTTTAGA",
 "AAAAACGA","CAAAACGA","GAAAACGA","TAAAACGA","ACAAACGA","CCAAACGA","GCAAACGA","TCAAACGA",
 "AGAAACGA","CGAAACGA","GGAAACGA","TGAAACGA","ATAAACGA","CTAAACGA","GTAAACGA","TTAAACGA",
 "AACAACGA","CACAACGA","GACAACGA","TACAACGA","ACCAACGA","CCCAACGA","GCCAACGA","TCCAACGA",
 "AGCAACGA","CGCAACGA","GGCAACGA","TGCAACGA","ATCAACGA","CTCAACGA","GTCAACGA","TTCAACGA",
 "AAGAACGA","CAGAACGA","GAGAACGA","TAGAACGA","ACGAACGA","CCGAACGA","GCGAACGA","TCGAACGA",
 "AGGAACGA","CGGAACGA","GGGAACGA","TGGAACGA","ATGAACGA","CTGAACGA","GTGAACGA","TTGAACGA",
 "AATAACGA","CATAACGA","GATAACGA","TATAACGA","ACTAACGA","CCTAACGA","GCTAACGA","TCTAACGA",
 "AGTAACGA","CGTAACGA","GGTAACGA","TGTAACGA","ATTAACGA","CTTAACGA","GTTAACGA","TTTAACGA",
 "AAACACGA","CAACACGA","GAACACGA","TAACACGA","ACACACGA","CCACACGA","GCACACGA","TCACACGA",
 "AGACACGA","CGACACGA","GGACACGA","TGACACGA","ATACACGA","CTACACGA","GTACACGA","TTACACGA",
 "AACCACGA","CACCACGA","GACCACGA","TACCACGA","ACCCACGA","CCCCACGA","GCCCACGA","TCCCACGA",
 "AGCCACGA","CGCCACGA","GGCCACGA","TGCCACGA","ATCCACGA","CTCCACGA","GTCCACGA","TTCCACGA",
 "AAGCACGA","CAGCACGA","GAGCACGA","TAGCACGA","ACGCACGA","CCGCACGA","GCGCACGA","TCGCACGA",
 "AGGCACGA","CGGCACGA","GGGCACGA","TGGCACGA","ATGCACGA","CTGCACGA","GTGCACGA","TTGCACGA",
 "AATCACGA","CATCACGA","GATCACGA","TATCACGA","ACTCACGA","CCTCACGA","GCTCACGA","TCTCACGA",
 "AGTCACGA","CGTCACGA","GGTCACGA","TGTCACGA","ATTCACGA","CTTCACGA","GTTCACGA","TTTCACGA",
 "AAAGACGA","CAAGACGA","GAAGACGA","TAAGACGA","ACAGACGA","CCAGACGA","GCAGACGA","TCAGACGA",
 "AGAGACGA","CGAGACGA","GGAGACGA","TGAGACGA","ATAGACGA","CTAGACGA","GTAGACGA","TTAGACGA",
 "AACGACGA","CACGACGA","GACGACGA","TACGACGA","ACCGACGA","CCCGACGA","GCCGACGA","TCCGACGA",
 "AGCGACGA","CGCGACGA","GGCGACGA","TGCGACGA","ATCGACGA","CTCGACGA","GTCGACGA","TTCGACGA",
 "AAGGACGA","CAGGACGA","GAGGACGA","TAGGACGA","ACGGACGA","CCGGACGA","GCGGACGA","TCGGACGA",
 "AGGGACGA","CGGGACGA","GGGGACGA","TGGGACGA","ATGGACGA","CTGGACGA","GTGGACGA","TTGGACGA",
 "AATGACGA","CATGACGA","GATGACGA","TATGACGA","ACTGACGA","CCTGACGA","GCTGACGA","TCTGACGA",
 "AGTGACGA","CGTGACGA","GGTGACGA","TGTGACGA","ATTGACGA","CTTGACGA","GTTGACGA","TTTGACGA",
 "AAATACGA","CAATACGA","GAATACGA","TAATACGA","ACATACGA","CCATACGA","GCATACGA","TCATACGA",
 "AGATACGA","CGATACGA","GGATACGA","TGATACGA","ATATACGA","CTATACGA","GTATACGA","TTATACGA",
 "AACTACGA","CACTACGA","GACTACGA","TACTACGA","ACCTACGA","CCCTACGA","GCCTACGA","TCCTACGA",
 "AGCTACGA","CGCTACGA","GGCTACGA","TGCTACGA","ATCTACGA","CTCTACGA","GTCTACGA","TTCTACGA",
 "AAGTACGA","CAGTACGA","GAGTACGA","TAGTACGA","ACGTACGA","CCGTACGA","GCGTACGA","TCGTACGA",
 "AGGTACGA","CGGTACGA","GGGTACGA","TGGTACGA","ATGTACGA","CTGTACGA","GTGTACGA","TTGTACGA",
 "AATTACGA","CATTACGA","GATTACGA","TATTACGA","ACTTACGA","CCTTACGA","GCTTACGA","TCTTACGA",
 "AGTTACGA","CGTTACGA","GGTTACGA","TGTTACGA","ATTTACGA","CTTTACGA","GTTTACGA","TTTTACGA",
 "AAAACCGA","CAAACCGA","GAAACCGA","TAAACCGA","ACAACCGA","CCAACCGA","GCAACCGA","TCAACCGA",
 "AGAACCGA","CGAACCGA","GGAACCGA","TGAACCGA","ATAACCGA","CTAACCGA","GTAACCGA","TTAACCGA",
 "AACACCGA","CACACCGA","GACACCGA","TACACCGA","ACCACCGA","CCCACCGA","GCCACCGA","TCCACCGA",
 "AGCACCGA","CGCACCGA","GGCACCGA","TGCACCGA","ATCACCGA","CTCACCGA","GTCACCGA","TTCACCGA",
 "AAGACCGA","CAGACCGA","GAGACCGA","TAGACCGA","ACGACCGA","CCGACCGA","GCGACCGA","TCGACCGA",
 "AGGACCGA","CGGACCGA","GGGACCGA","TGGACCGA","ATGACCGA","CTGACCGA","GTGACCGA","TTGACCGA",
 "AATACCGA","CATACCGA","GATACCGA","TATACCGA","ACTACCGA","CCTACCGA","GCTACCGA","TCTACCGA",
 "AGTACCGA","CGTACCGA","GGTACCGA","TGTACCGA","ATTACCGA","CTTACCGA","GTTACCGA","TTTACCGA",
 "AAACCCGA","CAACCCGA","GAACCCGA","TAACCCGA","ACACCCGA","CCACCCGA","GCACCCGA","TCACCCGA",
 "AGACCCGA","CGACCCGA","GGACCCGA","TGACCCGA","ATACCCGA","CTACCCGA","GTACCCGA","TTACCCGA",
 "AACCCCGA","CACCCCGA","GACCCCGA","TACCCCGA","ACCCCCGA","CCCCCCGA","GCCCCCGA","TCCCCCGA",
 "AGCCCCGA","CGCCCCGA","GGCCCCGA","TGCCCCGA","ATCCCCGA","CTCCCCGA","GTCCCCGA","TTCCCCGA",
 "AAGCCCGA","CAGCCCGA","GAGCCCGA","TAGCCCGA","ACGCCCGA","CCGCCCGA","GCGCCCGA","TCGCCCGA",
 "AGGCCCGA","CGGCCCGA","GGGCCCGA","TGGCCCGA","ATGCCCGA","CTGCCCGA","GTGCCCGA","TTGCCCGA",
 "AATCCCGA","CATCCCGA","GATCCCGA","TATCCCGA","ACTCCCGA","CCTCCCGA","GCTCCCGA","TCTCCCGA",
 "AGTCCCGA","CGTCCCGA","GGTCCCGA","TGTCCCGA","ATTCCCGA","CTTCCCGA","GTTCCCGA","TTTCCCGA",
 "AAAGCCGA","CAAGCCGA","GAAGCCGA","TAAGCCGA","ACAGCCGA","CCAGCCGA","GCAGCCGA","TCAGCCGA",
 "AGAGCCGA","CGAGCCGA","GGAGCCGA","TGAGCCGA","ATAGCCGA","CTAGCCGA","GTAGCCGA","TTAGCCGA",
 "AACGCCGA","CACGCCGA","GACGCCGA","TACGCCGA","ACCGCCGA","CCCGCCGA","GCCGCCGA","TCCGCCGA",
 "AGCGCCGA","CGCGCCGA","GGCGCCGA","TGCGCCGA","ATCGCCGA","CTCGCCGA","GTCGCCGA","TTCGCCGA",
 "AAGGCCGA","CAGGCCGA","GAGGCCGA","TAGGCCGA","ACGGCCGA","CCGGCCGA","GCGGCCGA","TCGGCCGA",
 "AGGGCCGA","CGGGCCGA","GGGGCCGA","TGGGCCGA","ATGGCCGA","CTGGCCGA","GTGGCCGA","TTGGCCGA",
 "AATGCCGA","CATGCCGA","GATGCCGA","TATGCCGA","ACTGCCGA","CCTGCCGA","GCTGCCGA","TCTGCCGA",
 "AGTGCCGA","CGTGCCGA","GGTGCCGA","TGTGCCGA","ATTGCCGA","CTTGCCGA","GTTGCCGA","TTTGCCGA",
 "AAATCCGA","CAATCCGA","GAATCCGA","TAATCCGA","ACATCCGA","CCATCCGA","GCATCCGA","TCATCCGA",
 "AGATCCGA","CGATCCGA","GGATCCGA","TGATCCGA","ATATCCGA","CTATCCGA","GTATCCGA","TTATCCGA",
 "AACTCCGA","CACTCCGA","GACTCCGA","TACTCCGA","ACCTCCGA","CCCTCCGA","GCCTCCGA","TCCTCCGA",
 "AGCTCCGA","CGCTCCGA","GGCTCCGA","TGCTCCGA","ATCTCCGA","CTCTCCGA","GTCTCCGA","TTCTCCGA",
 "AAGTCCGA","CAGTCCGA","GAGTCCGA","TAGTCCGA","ACGTCCGA","CCGTCCGA","GCGTCCGA","TCGTCCGA",
 "AGGTCCGA","CGGTCCGA","GGGTCCGA","TGGTCCGA","ATGTCCGA","CTGTCCGA","GTGTCCGA","TTGTCCGA",
 "AATTCCGA","CATTCCGA","GATTCCGA","TATTCCGA","ACTTCCGA","CCTTCCGA","GCTTCCGA","TCTTCCGA",
 "AGTTCCGA","CGTTCCGA","GGTTCCGA","TGTTCCGA","ATTTCCGA","CTTTCCGA","GTTTCCGA","TTTTCCGA",
 "AAAAGCGA","CAAAGCGA","GAAAGCGA","TAAAGCGA","ACAAGCGA","CCAAGCGA","GCAAGCGA","TCAAGCGA",
 "AGAAGCGA","CGAAGCGA","GGAAGCGA","TGAAGCGA","ATAAGCGA","CTAAGCGA","GTAAGCGA","TTAAGCGA",
 "AACAGCGA","CACAGCGA","GACAGCGA","TACAGCGA","ACCAGCGA","CCCAGCGA","GCCAGCGA","TCCAGCGA",
 "AGCAGCGA","CGCAGCGA","GGCAGCGA","TGCAGCGA","ATCAGCGA","CTCAGCGA","GTCAGCGA","TTCAGCGA",
 "AAGAGCGA","CAGAGCGA","GAGAGCGA","TAGAGCGA","ACGAGCGA","CCGAGCGA","GCGAGCGA","TCGAGCGA",
 "AGGAGCGA","CGGAGCGA","GGGAGCGA","TGGAGCGA","ATGAGCGA","CTGAGCGA","GTGAGCGA","TTGAGCGA",
 "AATAGCGA","CATAGCGA","GATAGCGA","TATAGCGA","ACTAGCGA","CCTAGCGA","GCTAGCGA","TCTAGCGA",
 "AGTAGCGA","CGTAGCGA","GGTAGCGA","TGTAGCGA","ATTAGCGA","CTTAGCGA","GTTAGCGA","TTTAGCGA",
 "AAACGCGA","CAACGCGA","GAACGCGA","TAACGCGA","ACACGCGA","CCACGCGA","GCACGCGA","TCACGCGA",
 "AGACGCGA","CGACGCGA","GGACGCGA","TGACGCGA","ATACGCGA","CTACGCGA","GTACGCGA","TTACGCGA",
 "AACCGCGA","CACCGCGA","GACCGCGA","TACCGCGA","ACCCGCGA","CCCCGCGA","GCCCGCGA","TCCCGCGA",
 "AGCCGCGA","CGCCGCGA","GGCCGCGA","TGCCGCGA","ATCCGCGA","CTCCGCGA","GTCCGCGA","TTCCGCGA",
 "AAGCGCGA","CAGCGCGA","GAGCGCGA","TAGCGCGA","ACGCGCGA","CCGCGCGA","GCGCGCGA","TCGCGCGA",
 "AGGCGCGA","CGGCGCGA","GGGCGCGA","TGGCGCGA","ATGCGCGA","CTGCGCGA","GTGCGCGA","TTGCGCGA",
 "AATCGCGA","CATCGCGA","GATCGCGA","TATCGCGA","ACTCGCGA","CCTCGCGA","GCTCGCGA","TCTCGCGA",
 "AGTCGCGA","CGTCGCGA","GGTCGCGA","TGTCGCGA","ATTCGCGA","CTTCGCGA","GTTCGCGA","TTTCGCGA",
 "AAAGGCGA","CAAGGCGA","GAAGGCGA","TAAGGCGA","ACAGGCGA","CCAGGCGA","GCAGGCGA","TCAGGCGA",
 "AGAGGCGA","CGAGGCGA","GGAGGCGA","TGAGGCGA","ATAGGCGA","CTAGGCGA","GTAGGCGA","TTAGGCGA",
 "AACGGCGA","CACGGCGA","GACGGCGA","TACGGCGA","ACCGGCGA","CCCGGCGA","GCCGGCGA","TCCGGCGA",
 "AGCGGCGA","CGCGGCGA","GGCGGCGA","TGCGGCGA","ATCGGCGA","CTCGGCGA","GTCGGCGA","TTCGGCGA",
 "AAGGGCGA","CAGGGCGA","GAGGGCGA","TAGGGCGA","ACGGGCGA","CCGGGCGA","GCGGGCGA","TCGGGCGA",
 "AGGGGCGA","CGGGGCGA","GGGGGCGA","TGGGGCGA","ATGGGCGA","CTGGGCGA","GTGGGCGA","TTGGGCGA",
 "AATGGCGA","CATGGCGA","GATGGCGA","TATGGCGA","ACTGGCGA","CCTGGCGA","GCTGGCGA","TCTGGCGA",
 "AGTGGCGA","CGTGGCGA","GGTGGCGA","TGTGGCGA","ATTGGCGA","CTTGGCGA","GTTGGCGA","TTTGGCGA",
 "AAATGCGA","CAATGCGA","GAATGCGA","TAATGCGA","ACATGCGA","CCATGCGA","GCATGCGA","TCATGCGA",
 "AGATGCGA","CGATGCGA","GGATGCGA","TGATGCGA","ATATGCGA","CTATGCGA","GTATGCGA","TTATGCGA",
 "AACTGCGA","CACTGCGA","GACTGCGA","TACTGCGA","ACCTGCGA","CCCTGCGA","GCCTGCGA","TCCTGCGA",
 "AGCTGCGA","CGCTGCGA","GGCTGCGA","TGCTGCGA","ATCTGCGA","CTCTGCGA","GTCTGCGA","TTCTGCGA",
 "AAGTGCGA","CAGTGCGA","GAGTGCGA","TAGTGCGA","ACGTGCGA","CCGTGCGA","GCGTGCGA","TCGTGCGA",
 "AGGTGCGA","CGGTGCGA","GGGTGCGA","TGGTGCGA","ATGTGCGA","CTGTGCGA","GTGTGCGA","TTGTGCGA",
 "AATTGCGA","CATTGCGA","GATTGCGA","TATTGCGA","ACTTGCGA","CCTTGCGA","GCTTGCGA","TCTTGCGA",
 "AGTTGCGA","CGTTGCGA","GGTTGCGA","TGTTGCGA","ATTTGCGA","CTTTGCGA","GTTTGCGA","TTTTGCGA",
 "AAAATCGA","CAAATCGA","GAAATCGA","TAAATCGA","ACAATCGA","CCAATCGA","GCAATCGA","TCAATCGA",
 "AGAATCGA","CGAATCGA","GGAATCGA","TGAATCGA","ATAATCGA","CTAATCGA","GTAATCGA","TTAATCGA",
 "AACATCGA","CACATCGA","GACATCGA","TACATCGA","ACCATCGA","CCCATCGA","GCCATCGA","TCCATCGA",
 "AGCATCGA","CGCATCGA","GGCATCGA","TGCATCGA","ATCATCGA","CTCATCGA","GTCATCGA","TTCATCGA",
 "AAGATCGA","CAGATCGA","GAGATCGA","TAGATCGA","ACGATCGA","CCGATCGA","GCGATCGA","TCGATCGA",
 "AGGATCGA","CGGATCGA","GGGATCGA","TGGATCGA","ATGATCGA","CTGATCGA","GTGATCGA","TTGATCGA",
 "AATATCGA","CATATCGA","GATATCGA","TATATCGA","ACTATCGA","CCTATCGA","GCTATCGA","TCTATCGA",
 "AGTATCGA","CGTATCGA","GGTATCGA","TGTATCGA","ATTATCGA","CTTATCGA","GTTATCGA","TTTATCGA",
 "AAACTCGA","CAACTCGA","GAACTCGA","TAACTCGA","ACACTCGA","CCACTCGA","GCACTCGA","TCACTCGA",
 "AGACTCGA","CGACTCGA","GGACTCGA","TGACTCGA","ATACTCGA","CTACTCGA","GTACTCGA","TTACTCGA",
 "AACCTCGA","CACCTCGA","GACCTCGA","TACCTCGA","ACCCTCGA","CCCCTCGA","GCCCTCGA","TCCCTCGA",
 "AGCCTCGA","CGCCTCGA","GGCCTCGA","TGCCTCGA","ATCCTCGA","CTCCTCGA","GTCCTCGA","TTCCTCGA",
 "AAGCTCGA","CAGCTCGA","GAGCTCGA","TAGCTCGA","ACGCTCGA","CCGCTCGA","GCGCTCGA","TCGCTCGA",
 "AGGCTCGA","CGGCTCGA","GGGCTCGA","TGGCTCGA","ATGCTCGA","CTGCTCGA","GTGCTCGA","TTGCTCGA",
 "AATCTCGA","CATCTCGA","GATCTCGA","TATCTCGA","ACTCTCGA","CCTCTCGA","GCTCTCGA","TCTCTCGA",
 "AGTCTCGA","CGTCTCGA","GGTCTCGA","TGTCTCGA","ATTCTCGA","CTTCTCGA","GTTCTCGA","TTTCTCGA",
 "AAAGTCGA","CAAGTCGA","GAAGTCGA","TAAGTCGA","ACAGTCGA","CCAGTCGA","GCAGTCGA","TCAGTCGA",
 "AGAGTCGA","CGAGTCGA","GGAGTCGA","TGAGTCGA","ATAGTCGA","CTAGTCGA","GTAGTCGA","TTAGTCGA",
 "AACGTCGA","CACGTCGA","GACGTCGA","TACGTCGA","ACCGTCGA","CCCGTCGA","GCCGTCGA","TCCGTCGA",
 "AGCGTCGA","CGCGTCGA","GGCGTCGA","TGCGTCGA","ATCGTCGA","CTCGTCGA","GTCGTCGA","TTCGTCGA",
 "AAGGTCGA","CAGGTCGA","GAGGTCGA","TAGGTCGA","ACGGTCGA","CCGGTCGA","GCGGTCGA","TCGGTCGA",
 "AGGGTCGA","CGGGTCGA","GGGGTCGA","TGGGTCGA","ATGGTCGA","CTGGTCGA","GTGGTCGA","TTGGTCGA",
 "AATGTCGA","CATGTCGA","GATGTCGA","TATGTCGA","ACTGTCGA","CCTGTCGA","GCTGTCGA","TCTGTCGA",
 "AGTGTCGA","CGTGTCGA","GGTGTCGA","TGTGTCGA","ATTGTCGA","CTTGTCGA","GTTGTCGA","TTTGTCGA",
 "AAATTCGA","CAATTCGA","GAATTCGA","TAATTCGA","ACATTCGA","CCATTCGA","GCATTCGA","TCATTCGA",
 "AGATTCGA","CGATTCGA","GGATTCGA","TGATTCGA","ATATTCGA","CTATTCGA","GTATTCGA","TTATTCGA",
 "AACTTCGA","CACTTCGA","GACTTCGA","TACTTCGA","ACCTTCGA","CCCTTCGA","GCCTTCGA","TCCTTCGA",
 "AGCTTCGA","CGCTTCGA","GGCTTCGA","TGCTTCGA","ATCTTCGA","CTCTTCGA","GTCTTCGA","TTCTTCGA",
 "AAGTTCGA","CAGTTCGA","GAGTTCGA","TAGTTCGA","ACGTTCGA","CCGTTCGA","GCGTTCGA","TCGTTCGA",
 "AGGTTCGA","CGGTTCGA","GGGTTCGA","TGGTTCGA","ATGTTCGA","CTGTTCGA","GTGTTCGA","TTGTTCGA",
 "AATTTCGA","CATTTCGA","GATTTCGA","TATTTCGA","ACTTTCGA","CCTTTCGA","GCTTTCGA","TCTTTCGA",
 "AGTTTCGA","CGTTTCGA","GGTTTCGA","TGTTTCGA","ATTTTCGA","CTTTTCGA","GTTTTCGA","TTTTTCGA",
 "AAAAAGGA","CAAAAGGA","GAAAAGGA","TAAAAGGA","ACAAAGGA","CCAAAGGA","GCAAAGGA","TCAAAGGA",
 "AGAAAGGA","CGAAAGGA","GGAAAGGA","TGAAAGGA","ATAAAGGA","CTAAAGGA","GTAAAGGA","TTAAAGGA",
 "AACAAGGA","CACAAGGA","GACAAGGA","TACAAGGA","ACCAAGGA","CCCAAGGA","GCCAAGGA","TCCAAGGA",
 "AGCAAGGA","CGCAAGGA","GGCAAGGA","TGCAAGGA","ATCAAGGA","CTCAAGGA","GTCAAGGA","TTCAAGGA",
 "AAGAAGGA","CAGAAGGA","GAGAAGGA","TAGAAGGA","ACGAAGGA","CCGAAGGA","GCGAAGGA","TCGAAGGA",
 "AGGAAGGA","CGGAAGGA","GGGAAGGA","TGGAAGGA","ATGAAGGA","CTGAAGGA","GTGAAGGA","TTGAAGGA",
 "AATAAGGA","CATAAGGA","GATAAGGA","TATAAGGA","ACTAAGGA","CCTAAGGA","GCTAAGGA","TCTAAGGA",
 "AGTAAGGA","CGTAAGGA","GGTAAGGA","TGTAAGGA","ATTAAGGA","CTTAAGGA","GTTAAGGA","TTTAAGGA",
 "AAACAGGA","CAACAGGA","GAACAGGA","TAACAGGA","ACACAGGA","CCACAGGA","GCACAGGA","TCACAGGA",
 "AGACAGGA","CGACAGGA","GGACAGGA","TGACAGGA","ATACAGGA","CTACAGGA","GTACAGGA","TTACAGGA",
 "AACCAGGA","CACCAGGA","GACCAGGA","TACCAGGA","ACCCAGGA","CCCCAGGA","GCCCAGGA","TCCCAGGA",
 "AGCCAGGA","CGCCAGGA","GGCCAGGA","TGCCAGGA","ATCCAGGA","CTCCAGGA","GTCCAGGA","TTCCAGGA",
 "AAGCAGGA","CAGCAGGA","GAGCAGGA","TAGCAGGA","ACGCAGGA","CCGCAGGA","GCGCAGGA","TCGCAGGA",
 "AGGCAGGA","CGGCAGGA","GGGCAGGA","TGGCAGGA","ATGCAGGA","CTGCAGGA","GTGCAGGA","TTGCAGGA",
 "AATCAGGA","CATCAGGA","GATCAGGA","TATCAGGA","ACTCAGGA","CCTCAGGA","GCTCAGGA","TCTCAGGA",
 "AGTCAGGA","CGTCAGGA","GGTCAGGA","TGTCAGGA","ATTCAGGA","CTTCAGGA","GTTCAGGA","TTTCAGGA",
 "AAAGAGGA","CAAGAGGA","GAAGAGGA","TAAGAGGA","ACAGAGGA","CCAGAGGA","GCAGAGGA","TCAGAGGA",
 "AGAGAGGA","CGAGAGGA","GGAGAGGA","TGAGAGGA","ATAGAGGA","CTAGAGGA","GTAGAGGA","TTAGAGGA",
 "AACGAGGA","CACGAGGA","GACGAGGA","TACGAGGA","ACCGAGGA","CCCGAGGA","GCCGAGGA","TCCGAGGA",
 "AGCGAGGA","CGCGAGGA","GGCGAGGA","TGCGAGGA","ATCGAGGA","CTCGAGGA","GTCGAGGA","TTCGAGGA",
 "AAGGAGGA","CAGGAGGA","GAGGAGGA","TAGGAGGA","ACGGAGGA","CCGGAGGA","GCGGAGGA","TCGGAGGA",
 "AGGGAGGA","CGGGAGGA","GGGGAGGA","TGGGAGGA","ATGGAGGA","CTGGAGGA","GTGGAGGA","TTGGAGGA",
 "AATGAGGA","CATGAGGA","GATGAGGA","TATGAGGA","ACTGAGGA","CCTGAGGA","GCTGAGGA","TCTGAGGA",
 "AGTGAGGA","CGTGAGGA","GGTGAGGA","TGTGAGGA","ATTGAGGA","CTTGAGGA","GTTGAGGA","TTTGAGGA",
 "AAATAGGA","CAATAGGA","GAATAGGA","TAATAGGA","ACATAGGA","CCATAGGA","GCATAGGA","TCATAGGA",
 "AGATAGGA","CGATAGGA","GGATAGGA","TGATAGGA","ATATAGGA","CTATAGGA","GTATAGGA","TTATAGGA",
 "AACTAGGA","CACTAGGA","GACTAGGA","TACTAGGA","ACCTAGGA","CCCTAGGA","GCCTAGGA","TCCTAGGA",
 "AGCTAGGA","CGCTAGGA","GGCTAGGA","TGCTAGGA","ATCTAGGA","CTCTAGGA","GTCTAGGA","TTCTAGGA",
 "AAGTAGGA","CAGTAGGA","GAGTAGGA","TAGTAGGA","ACGTAGGA","CCGTAGGA","GCGTAGGA","TCGTAGGA",
 "AGGTAGGA","CGGTAGGA","GGGTAGGA","TGGTAGGA","ATGTAGGA","CTGTAGGA","GTGTAGGA","TTGTAGGA",
 "AATTAGGA","CATTAGGA","GATTAGGA","TATTAGGA","ACTTAGGA","CCTTAGGA","GCTTAGGA","TCTTAGGA",
 "AGTTAGGA","CGTTAGGA","GGTTAGGA","TGTTAGGA","ATTTAGGA","CTTTAGGA","GTTTAGGA","TTTTAGGA",
 "AAAACGGA","CAAACGGA","GAAACGGA","TAAACGGA","ACAACGGA","CCAACGGA","GCAACGGA","TCAACGGA",
 "AGAACGGA","CGAACGGA","GGAACGGA","TGAACGGA","ATAACGGA","CTAACGGA","GTAACGGA","TTAACGGA",
 "AACACGGA","CACACGGA","GACACGGA","TACACGGA","ACCACGGA","CCCACGGA","GCCACGGA","TCCACGGA",
 "AGCACGGA","CGCACGGA","GGCACGGA","TGCACGGA","ATCACGGA","CTCACGGA","GTCACGGA","TTCACGGA",
 "AAGACGGA","CAGACGGA","GAGACGGA","TAGACGGA","ACGACGGA","CCGACGGA","GCGACGGA","TCGACGGA",
 "AGGACGGA","CGGACGGA","GGGACGGA","TGGACGGA","ATGACGGA","CTGACGGA","GTGACGGA","TTGACGGA",
 "AATACGGA","CATACGGA","GATACGGA","TATACGGA","ACTACGGA","CCTACGGA","GCTACGGA","TCTACGGA",
 "AGTACGGA","CGTACGGA","GGTACGGA","TGTACGGA","ATTACGGA","CTTACGGA","GTTACGGA","TTTACGGA",
 "AAACCGGA","CAACCGGA","GAACCGGA","TAACCGGA","ACACCGGA","CCACCGGA","GCACCGGA","TCACCGGA",
 "AGACCGGA","CGACCGGA","GGACCGGA","TGACCGGA","ATACCGGA","CTACCGGA","GTACCGGA","TTACCGGA",
 "AACCCGGA","CACCCGGA","GACCCGGA","TACCCGGA","ACCCCGGA","CCCCCGGA","GCCCCGGA","TCCCCGGA",
 "AGCCCGGA","CGCCCGGA","GGCCCGGA","TGCCCGGA","ATCCCGGA","CTCCCGGA","GTCCCGGA","TTCCCGGA",
 "AAGCCGGA","CAGCCGGA","GAGCCGGA","TAGCCGGA","ACGCCGGA","CCGCCGGA","GCGCCGGA","TCGCCGGA",
 "AGGCCGGA","CGGCCGGA","GGGCCGGA","TGGCCGGA","ATGCCGGA","CTGCCGGA","GTGCCGGA","TTGCCGGA",
 "AATCCGGA","CATCCGGA","GATCCGGA","TATCCGGA","ACTCCGGA","CCTCCGGA","GCTCCGGA","TCTCCGGA",
 "AGTCCGGA","CGTCCGGA","GGTCCGGA","TGTCCGGA","ATTCCGGA","CTTCCGGA","GTTCCGGA","TTTCCGGA",
 "AAAGCGGA","CAAGCGGA","GAAGCGGA","TAAGCGGA","ACAGCGGA","CCAGCGGA","GCAGCGGA","TCAGCGGA",
 "AGAGCGGA","CGAGCGGA","GGAGCGGA","TGAGCGGA","ATAGCGGA","CTAGCGGA","GTAGCGGA","TTAGCGGA",
 "AACGCGGA","CACGCGGA","GACGCGGA","TACGCGGA","ACCGCGGA","CCCGCGGA","GCCGCGGA","TCCGCGGA",
 "AGCGCGGA","CGCGCGGA","GGCGCGGA","TGCGCGGA","ATCGCGGA","CTCGCGGA","GTCGCGGA","TTCGCGGA",
 "AAGGCGGA","CAGGCGGA","GAGGCGGA","TAGGCGGA","ACGGCGGA","CCGGCGGA","GCGGCGGA","TCGGCGGA",
 "AGGGCGGA","CGGGCGGA","GGGGCGGA","TGGGCGGA","ATGGCGGA","CTGGCGGA","GTGGCGGA","TTGGCGGA",
 "AATGCGGA","CATGCGGA","GATGCGGA","TATGCGGA","ACTGCGGA","CCTGCGGA","GCTGCGGA","TCTGCGGA",
 "AGTGCGGA","CGTGCGGA","GGTGCGGA","TGTGCGGA","ATTGCGGA","CTTGCGGA","GTTGCGGA","TTTGCGGA",
 "AAATCGGA","CAATCGGA","GAATCGGA","TAATCGGA","ACATCGGA","CCATCGGA","GCATCGGA","TCATCGGA",
 "AGATCGGA","CGATCGGA","GGATCGGA","TGATCGGA","ATATCGGA","CTATCGGA","GTATCGGA","TTATCGGA",
 "AACTCGGA","CACTCGGA","GACTCGGA","TACTCGGA","ACCTCGGA","CCCTCGGA","GCCTCGGA","TCCTCGGA",
 "AGCTCGGA","CGCTCGGA","GGCTCGGA","TGCTCGGA","ATCTCGGA","CTCTCGGA","GTCTCGGA","TTCTCGGA",
 "AAGTCGGA","CAGTCGGA","GAGTCGGA","TAGTCGGA","ACGTCGGA","CCGTCGGA","GCGTCGGA","TCGTCGGA",
 "AGGTCGGA","CGGTCGGA","GGGTCGGA","TGGTCGGA","ATGTCGGA","CTGTCGGA","GTGTCGGA","TTGTCGGA",
 "AATTCGGA","CATTCGGA","GATTCGGA","TATTCGGA","ACTTCGGA","CCTTCGGA","GCTTCGGA","TCTTCGGA",
 "AGTTCGGA","CGTTCGGA","GGTTCGGA","TGTTCGGA","ATTTCGGA","CTTTCGGA","GTTTCGGA","TTTTCGGA",
 "AAAAGGGA","CAAAGGGA","GAAAGGGA","TAAAGGGA","ACAAGGGA","CCAAGGGA","GCAAGGGA","TCAAGGGA",
 "AGAAGGGA","CGAAGGGA","GGAAGGGA","TGAAGGGA","ATAAGGGA","CTAAGGGA","GTAAGGGA","TTAAGGGA",
 "AACAGGGA","CACAGGGA","GACAGGGA","TACAGGGA","ACCAGGGA","CCCAGGGA","GCCAGGGA","TCCAGGGA",
 "AGCAGGGA","CGCAGGGA","GGCAGGGA","TGCAGGGA","ATCAGGGA","CTCAGGGA","GTCAGGGA","TTCAGGGA",
 "AAGAGGGA","CAGAGGGA","GAGAGGGA","TAGAGGGA","ACGAGGGA","CCGAGGGA","GCGAGGGA","TCGAGGGA",
 "AGGAGGGA","CGGAGGGA","GGGAGGGA","TGGAGGGA","ATGAGGGA","CTGAGGGA","GTGAGGGA","TTGAGGGA",
 "AATAGGGA","CATAGGGA","GATAGGGA","TATAGGGA","ACTAGGGA","CCTAGGGA","GCTAGGGA","TCTAGGGA",
 "AGTAGGGA","CGTAGGGA","GGTAGGGA","TGTAGGGA","ATTAGGGA","CTTAGGGA","GTTAGGGA","TTTAGGGA",
 "AAACGGGA","CAACGGGA","GAACGGGA","TAACGGGA","ACACGGGA","CCACGGGA","GCACGGGA","TCACGGGA",
 "AGACGGGA","CGACGGGA","GGACGGGA","TGACGGGA","ATACGGGA","CTACGGGA","GTACGGGA","TTACGGGA",
 "AACCGGGA","CACCGGGA","GACCGGGA","TACCGGGA","ACCCGGGA","CCCCGGGA","GCCCGGGA","TCCCGGGA",
 "AGCCGGGA","CGCCGGGA","GGCCGGGA","TGCCGGGA","ATCCGGGA","CTCCGGGA","GTCCGGGA","TTCCGGGA",
 "AAGCGGGA","CAGCGGGA","GAGCGGGA","TAGCGGGA","ACGCGGGA","CCGCGGGA","GCGCGGGA","TCGCGGGA",
 "AGGCGGGA","CGGCGGGA","GGGCGGGA","TGGCGGGA","ATGCGGGA","CTGCGGGA","GTGCGGGA","TTGCGGGA",
 "AATCGGGA","CATCGGGA","GATCGGGA","TATCGGGA","ACTCGGGA","CCTCGGGA","GCTCGGGA","TCTCGGGA",
 "AGTCGGGA","CGTCGGGA","GGTCGGGA","TGTCGGGA","ATTCGGGA","CTTCGGGA","GTTCGGGA","TTTCGGGA",
 "AAAGGGGA","CAAGGGGA","GAAGGGGA","TAAGGGGA","ACAGGGGA","CCAGGGGA","GCAGGGGA","TCAGGGGA",
 "AGAGGGGA","CGAGGGGA","GGAGGGGA","TGAGGGGA","ATAGGGGA","CTAGGGGA","GTAGGGGA","TTAGGGGA",
 "AACGGGGA","CACGGGGA","GACGGGGA","TACGGGGA","ACCGGGGA","CCCGGGGA","GCCGGGGA","TCCGGGGA",
 "AGCGGGGA","CGCGGGGA","GGCGGGGA","TGCGGGGA","ATCGGGGA","CTCGGGGA","GTCGGGGA","TTCGGGGA",
 "AAGGGGGA","CAGGGGGA","GAGGGGGA","TAGGGGGA","ACGGGGGA","CCGGGGGA","GCGGGGGA","TCGGGGGA",
 "AGGGGGGA","CGGGGGGA","GGGGGGGA","TGGGGGGA","ATGGGGGA","CTGGGGGA","GTGGGGGA","TTGGGGGA",
 "AATGGGGA","CATGGGGA","GATGGGGA","TATGGGGA","ACTGGGGA","CCTGGGGA","GCTGGGGA","TCTGGGGA",
 "AGTGGGGA","CGTGGGGA","GGTGGGGA","TGTGGGGA","ATTGGGGA","CTTGGGGA","GTTGGGGA","TTTGGGGA",
 "AAATGGGA","CAATGGGA","GAATGGGA","TAATGGGA","ACATGGGA","CCATGGGA","GCATGGGA","TCATGGGA",
 "AGATGGGA","CGATGGGA","GGATGGGA","TGATGGGA","ATATGGGA","CTATGGGA","GTATGGGA","TTATGGGA",
 "AACTGGGA","CACTGGGA","GACTGGGA","TACTGGGA","ACCTGGGA","CCCTGGGA","GCCTGGGA","TCCTGGGA",
 "AGCTGGGA","CGCTGGGA","GGCTGGGA","TGCTGGGA","ATCTGGGA","CTCTGGGA","GTCTGGGA","TTCTGGGA",
 "AAGTGGGA","CAGTGGGA","GAGTGGGA","TAGTGGGA","ACGTGGGA","CCGTGGGA","GCGTGGGA","TCGTGGGA",
 "AGGTGGGA","CGGTGGGA","GGGTGGGA","TGGTGGGA","ATGTGGGA","CTGTGGGA","GTGTGGGA","TTGTGGGA",
 "AATTGGGA","CATTGGGA","GATTGGGA","TATTGGGA","ACTTGGGA","CCTTGGGA","GCTTGGGA","TCTTGGGA",
 "AGTTGGGA","CGTTGGGA","GGTTGGGA","TGTTGGGA","ATTTGGGA","CTTTGGGA","GTTTGGGA","TTTTGGGA",
 "AAAATGGA","CAAATGGA","GAAATGGA","TAAATGGA","ACAATGGA","CCAATGGA","GCAATGGA","TCAATGGA",
 "AGAATGGA","CGAATGGA","GGAATGGA","TGAATGGA","ATAATGGA","CTAATGGA","GTAATGGA","TTAATGGA",
 "AACATGGA","CACATGGA","GACATGGA","TACATGGA","ACCATGGA","CCCATGGA","GCCATGGA","TCCATGGA",
 "AGCATGGA","CGCATGGA","GGCATGGA","TGCATGGA","ATCATGGA","CTCATGGA","GTCATGGA","TTCATGGA",
 "AAGATGGA","CAGATGGA","GAGATGGA","TAGATGGA","ACGATGGA","CCGATGGA","GCGATGGA","TCGATGGA",
 "AGGATGGA","CGGATGGA","GGGATGGA","TGGATGGA","ATGATGGA","CTGATGGA","GTGATGGA","TTGATGGA",
 "AATATGGA","CATATGGA","GATATGGA","TATATGGA","ACTATGGA","CCTATGGA","GCTATGGA","TCTATGGA",
 "AGTATGGA","CGTATGGA","GGTATGGA","TGTATGGA","ATTATGGA","CTTATGGA","GTTATGGA","TTTATGGA",
 "AAACTGGA","CAACTGGA","GAACTGGA","TAACTGGA","ACACTGGA","CCACTGGA","GCACTGGA","TCACTGGA",
 "AGACTGGA","CGACTGGA","GGACTGGA","TGACTGGA","ATACTGGA","CTACTGGA","GTACTGGA","TTACTGGA",
 "AACCTGGA","CACCTGGA","GACCTGGA","TACCTGGA","ACCCTGGA","CCCCTGGA","GCCCTGGA","TCCCTGGA",
 "AGCCTGGA","CGCCTGGA","GGCCTGGA","TGCCTGGA","ATCCTGGA","CTCCTGGA","GTCCTGGA","TTCCTGGA",
 "AAGCTGGA","CAGCTGGA","GAGCTGGA","TAGCTGGA","ACGCTGGA","CCGCTGGA","GCGCTGGA","TCGCTGGA",
 "AGGCTGGA","CGGCTGGA","GGGCTGGA","TGGCTGGA","ATGCTGGA","CTGCTGGA","GTGCTGGA","TTGCTGGA",
 "AATCTGGA","CATCTGGA","GATCTGGA","TATCTGGA","ACTCTGGA","CCTCTGGA","GCTCTGGA","TCTCTGGA",
 "AGTCTGGA","CGTCTGGA","GGTCTGGA","TGTCTGGA","ATTCTGGA","CTTCTGGA","GTTCTGGA","TTTCTGGA",
 "AAAGTGGA","CAAGTGGA","GAAGTGGA","TAAGTGGA","ACAGTGGA","CCAGTGGA","GCAGTGGA","TCAGTGGA",
 "AGAGTGGA","CGAGTGGA","GGAGTGGA","TGAGTGGA","ATAGTGGA","CTAGTGGA","GTAGTGGA","TTAGTGGA",
 "AACGTGGA","CACGTGGA","GACGTGGA","TACGTGGA","ACCGTGGA","CCCGTGGA","GCCGTGGA","TCCGTGGA",
 "AGCGTGGA","CGCGTGGA","GGCGTGGA","TGCGTGGA","ATCGTGGA","CTCGTGGA","GTCGTGGA","TTCGTGGA",
 "AAGGTGGA","CAGGTGGA","GAGGTGGA","TAGGTGGA","ACGGTGGA","CCGGTGGA","GCGGTGGA","TCGGTGGA",
 "AGGGTGGA","CGGGTGGA","GGGGTGGA","TGGGTGGA","ATGGTGGA","CTGGTGGA","GTGGTGGA","TTGGTGGA",
 "AATGTGGA","CATGTGGA","GATGTGGA","TATGTGGA","ACTGTGGA","CCTGTGGA","GCTGTGGA","TCTGTGGA",
 "AGTGTGGA","CGTGTGGA","GGTGTGGA","TGTGTGGA","ATTGTGGA","CTTGTGGA","GTTGTGGA","TTTGTGGA",
 "AAATTGGA","CAATTGGA","GAATTGGA","TAATTGGA","ACATTGGA","CCATTGGA","GCATTGGA","TCATTGGA",
 "AGATTGGA","CGATTGGA","GGATTGGA","TGATTGGA","ATATTGGA","CTATTGGA","GTATTGGA","TTATTGGA",
 "AACTTGGA","CACTTGGA","GACTTGGA","TACTTGGA","ACCTTGGA","CCCTTGGA","GCCTTGGA","TCCTTGGA",
 "AGCTTGGA","CGCTTGGA","GGCTTGGA","TGCTTGGA","ATCTTGGA","CTCTTGGA","GTCTTGGA","TTCTTGGA",
 "AAGTTGGA","CAGTTGGA","GAGTTGGA","TAGTTGGA","ACGTTGGA","CCGTTGGA","GCGTTGGA","TCGTTGGA",
 "AGGTTGGA","CGGTTGGA","GGGTTGGA","TGGTTGGA","ATGTTGGA","CTGTTGGA","GTGTTGGA","TTGTTGGA",
 "AATTTGGA","CATTTGGA","GATTTGGA","TATTTGGA","ACTTTGGA","CCTTTGGA","GCTTTGGA","TCTTTGGA",
 "AGTTTGGA","CGTTTGGA","GGTTTGGA","TGTTTGGA","ATTTTGGA","CTTTTGGA","GTTTTGGA","TTTTTGGA",
 "AAAAATGA","CAAAATGA","GAAAATGA","TAAAATGA","ACAAATGA","CCAAATGA","GCAAATGA","TCAAATGA",
 "AGAAATGA","CGAAATGA","GGAAATGA","TGAAATGA","ATAAATGA","CTAAATGA","GTAAATGA","TTAAATGA",
 "AACAATGA","CACAATGA","GACAATGA","TACAATGA","ACCAATGA","CCCAATGA","GCCAATGA","TCCAATGA",
 "AGCAATGA","CGCAATGA","GGCAATGA","TGCAATGA","ATCAATGA","CTCAATGA","GTCAATGA","TTCAATGA",
 "AAGAATGA","CAGAATGA","GAGAATGA","TAGAATGA","ACGAATGA","CCGAATGA","GCGAATGA","TCGAATGA",
 "AGGAATGA","CGGAATGA","GGGAATGA","TGGAATGA","ATGAATGA","CTGAATGA","GTGAATGA","TTGAATGA",
 "AATAATGA","CATAATGA","GATAATGA","TATAATGA","ACTAATGA","CCTAATGA","GCTAATGA","TCTAATGA",
 "AGTAATGA","CGTAATGA","GGTAATGA","TGTAATGA","ATTAATGA","CTTAATGA","GTTAATGA","TTTAATGA",
 "AAACATGA","CAACATGA","GAACATGA","TAACATGA","ACACATGA","CCACATGA","GCACATGA","TCACATGA",
 "AGACATGA","CGACATGA","GGACATGA","TGACATGA","ATACATGA","CTACATGA","GTACATGA","TTACATGA",
 "AACCATGA","CACCATGA","GACCATGA","TACCATGA","ACCCATGA","CCCCATGA","GCCCATGA","TCCCATGA",
 "AGCCATGA","CGCCATGA","GGCCATGA","TGCCATGA","ATCCATGA","CTCCATGA","GTCCATGA","TTCCATGA",
 "AAGCATGA","CAGCATGA","GAGCATGA","TAGCATGA","ACGCATGA","CCGCATGA","GCGCATGA","TCGCATGA",
 "AGGCATGA","CGGCATGA","GGGCATGA","TGGCATGA","ATGCATGA","CTGCATGA","GTGCATGA","TTGCATGA",
 "AATCATGA","CATCATGA","GATCATGA","TATCATGA","ACTCATGA","CCTCATGA","GCTCATGA","TCTCATGA",
 "AGTCATGA","CGTCATGA","GGTCATGA","TGTCATGA","ATTCATGA","CTTCATGA","GTTCATGA","TTTCATGA",
 "AAAGATGA","CAAGATGA","GAAGATGA","TAAGATGA","ACAGATGA","CCAGATGA","GCAGATGA","TCAGATGA",
 "AGAGATGA","CGAGATGA","GGAGATGA","TGAGATGA","ATAGATGA","CTAGATGA","GTAGATGA","TTAGATGA",
 "AACGATGA","CACGATGA","GACGATGA","TACGATGA","ACCGATGA","CCCGATGA","GCCGATGA","TCCGATGA",
 "AGCGATGA","CGCGATGA","GGCGATGA","TGCGATGA","ATCGATGA","CTCGATGA","GTCGATGA","TTCGATGA",
 "AAGGATGA","CAGGATGA","GAGGATGA","TAGGATGA","ACGGATGA","CCGGATGA","GCGGATGA","TCGGATGA",
 "AGGGATGA","CGGGATGA","GGGGATGA","TGGGATGA","ATGGATGA","CTGGATGA","GTGGATGA","TTGGATGA",
 "AATGATGA","CATGATGA","GATGATGA","TATGATGA","ACTGATGA","CCTGATGA","GCTGATGA","TCTGATGA",
 "AGTGATGA","CGTGATGA","GGTGATGA","TGTGATGA","ATTGATGA","CTTGATGA","GTTGATGA","TTTGATGA",
 "AAATATGA","CAATATGA","GAATATGA","TAATATGA","ACATATGA","CCATATGA","GCATATGA","TCATATGA",
 "AGATATGA","CGATATGA","GGATATGA","TGATATGA","ATATATGA","CTATATGA","GTATATGA","TTATATGA",
 "AACTATGA","CACTATGA","GACTATGA","TACTATGA","ACCTATGA","CCCTATGA","GCCTATGA","TCCTATGA",
 "AGCTATGA","CGCTATGA","GGCTATGA","TGCTATGA","ATCTATGA","CTCTATGA","GTCTATGA","TTCTATGA",
 "AAGTATGA","CAGTATGA","GAGTATGA","TAGTATGA","ACGTATGA","CCGTATGA","GCGTATGA","TCGTATGA",
 "AGGTATGA","CGGTATGA","GGGTATGA","TGGTATGA","ATGTATGA","CTGTATGA","GTGTATGA","TTGTATGA",
 "AATTATGA","CATTATGA","GATTATGA","TATTATGA","ACTTATGA","CCTTATGA","GCTTATGA","TCTTATGA",
 "AGTTATGA","CGTTATGA","GGTTATGA","TGTTATGA","ATTTATGA","CTTTATGA","GTTTATGA","TTTTATGA",
 "AAAACTGA","CAAACTGA","GAAACTGA","TAAACTGA","ACAACTGA","CCAACTGA","GCAACTGA","TCAACTGA",
 "AGAACTGA","CGAACTGA","GGAACTGA","TGAACTGA","ATAACTGA","CTAACTGA","GTAACTGA","TTAACTGA",
 "AACACTGA","CACACTGA","GACACTGA","TACACTGA","ACCACTGA","CCCACTGA","GCCACTGA","TCCACTGA",
 "AGCACTGA","CGCACTGA","GGCACTGA","TGCACTGA","ATCACTGA","CTCACTGA","GTCACTGA","TTCACTGA",
 "AAGACTGA","CAGACTGA","GAGACTGA","TAGACTGA","ACGACTGA","CCGACTGA","GCGACTGA","TCGACTGA",
 "AGGACTGA","CGGACTGA","GGGACTGA","TGGACTGA","ATGACTGA","CTGACTGA","GTGACTGA","TTGACTGA",
 "AATACTGA","CATACTGA","GATACTGA","TATACTGA","ACTACTGA","CCTACTGA","GCTACTGA","TCTACTGA",
 "AGTACTGA","CGTACTGA","GGTACTGA","TGTACTGA","ATTACTGA","CTTACTGA","GTTACTGA","TTTACTGA",
 "AAACCTGA","CAACCTGA","GAACCTGA","TAACCTGA","ACACCTGA","CCACCTGA","GCACCTGA","TCACCTGA",
 "AGACCTGA","CGACCTGA","GGACCTGA","TGACCTGA","ATACCTGA","CTACCTGA","GTACCTGA","TTACCTGA",
 "AACCCTGA","CACCCTGA","GACCCTGA","TACCCTGA","ACCCCTGA","CCCCCTGA","GCCCCTGA","TCCCCTGA",
 "AGCCCTGA","CGCCCTGA","GGCCCTGA","TGCCCTGA","ATCCCTGA","CTCCCTGA","GTCCCTGA","TTCCCTGA",
 "AAGCCTGA","CAGCCTGA","GAGCCTGA","TAGCCTGA","ACGCCTGA","CCGCCTGA","GCGCCTGA","TCGCCTGA",
 "AGGCCTGA","CGGCCTGA","GGGCCTGA","TGGCCTGA","ATGCCTGA","CTGCCTGA","GTGCCTGA","TTGCCTGA",
 "AATCCTGA","CATCCTGA","GATCCTGA","TATCCTGA","ACTCCTGA","CCTCCTGA","GCTCCTGA","TCTCCTGA",
 "AGTCCTGA","CGTCCTGA","GGTCCTGA","TGTCCTGA","ATTCCTGA","CTTCCTGA","GTTCCTGA","TTTCCTGA",
 "AAAGCTGA","CAAGCTGA","GAAGCTGA","TAAGCTGA","ACAGCTGA","CCAGCTGA","GCAGCTGA","TCAGCTGA",
 "AGAGCTGA","CGAGCTGA","GGAGCTGA","TGAGCTGA","ATAGCTGA","CTAGCTGA","GTAGCTGA","TTAGCTGA",
 "AACGCTGA","CACGCTGA","GACGCTGA","TACGCTGA","ACCGCTGA","CCCGCTGA","GCCGCTGA","TCCGCTGA",
 "AGCGCTGA","CGCGCTGA","GGCGCTGA","TGCGCTGA","ATCGCTGA","CTCGCTGA","GTCGCTGA","TTCGCTGA",
 "AAGGCTGA","CAGGCTGA","GAGGCTGA","TAGGCTGA","ACGGCTGA","CCGGCTGA","GCGGCTGA","TCGGCTGA",
 "AGGGCTGA","CGGGCTGA","GGGGCTGA","TGGGCTGA","ATGGCTGA","CTGGCTGA","GTGGCTGA","TTGGCTGA",
 "AATGCTGA","CATGCTGA","GATGCTGA","TATGCTGA","ACTGCTGA","CCTGCTGA","GCTGCTGA","TCTGCTGA",
 "AGTGCTGA","CGTGCTGA","GGTGCTGA","TGTGCTGA","ATTGCTGA","CTTGCTGA","GTTGCTGA","TTTGCTGA",
 "AAATCTGA","CAATCTGA","GAATCTGA","TAATCTGA","ACATCTGA","CCATCTGA","GCATCTGA","TCATCTGA",
 "AGATCTGA","CGATCTGA","GGATCTGA","TGATCTGA","ATATCTGA","CTATCTGA","GTATCTGA","TTATCTGA",
 "AACTCTGA","CACTCTGA","GACTCTGA","TACTCTGA","ACCTCTGA","CCCTCTGA","GCCTCTGA","TCCTCTGA",
 "AGCTCTGA","CGCTCTGA","GGCTCTGA","TGCTCTGA","ATCTCTGA","CTCTCTGA","GTCTCTGA","TTCTCTGA",
 "AAGTCTGA","CAGTCTGA","GAGTCTGA","TAGTCTGA","ACGTCTGA","CCGTCTGA","GCGTCTGA","TCGTCTGA",
 "AGGTCTGA","CGGTCTGA","GGGTCTGA","TGGTCTGA","ATGTCTGA","CTGTCTGA","GTGTCTGA","TTGTCTGA",
 "AATTCTGA","CATTCTGA","GATTCTGA","TATTCTGA","ACTTCTGA","CCTTCTGA","GCTTCTGA","TCTTCTGA",
 "AGTTCTGA","CGTTCTGA","GGTTCTGA","TGTTCTGA","ATTTCTGA","CTTTCTGA","GTTTCTGA","TTTTCTGA",
 "AAAAGTGA","CAAAGTGA","GAAAGTGA","TAAAGTGA","ACAAGTGA","CCAAGTGA","GCAAGTGA","TCAAGTGA",
 "AGAAGTGA","CGAAGTGA","GGAAGTGA","TGAAGTGA","ATAAGTGA","CTAAGTGA","GTAAGTGA","TTAAGTGA",
 "AACAGTGA","CACAGTGA","GACAGTGA","TACAGTGA","ACCAGTGA","CCCAGTGA","GCCAGTGA","TCCAGTGA",
 "AGCAGTGA","CGCAGTGA","GGCAGTGA","TGCAGTGA","ATCAGTGA","CTCAGTGA","GTCAGTGA","TTCAGTGA",
 "AAGAGTGA","CAGAGTGA","GAGAGTGA","TAGAGTGA","ACGAGTGA","CCGAGTGA","GCGAGTGA","TCGAGTGA",
 "AGGAGTGA","CGGAGTGA","GGGAGTGA","TGGAGTGA","ATGAGTGA","CTGAGTGA","GTGAGTGA","TTGAGTGA",
 "AATAGTGA","CATAGTGA","GATAGTGA","TATAGTGA","ACTAGTGA","CCTAGTGA","GCTAGTGA","TCTAGTGA",
 "AGTAGTGA","CGTAGTGA","GGTAGTGA","TGTAGTGA","ATTAGTGA","CTTAGTGA","GTTAGTGA","TTTAGTGA",
 "AAACGTGA","CAACGTGA","GAACGTGA","TAACGTGA","ACACGTGA","CCACGTGA","GCACGTGA","TCACGTGA",
 "AGACGTGA","CGACGTGA","GGACGTGA","TGACGTGA","ATACGTGA","CTACGTGA","GTACGTGA","TTACGTGA",
 "AACCGTGA","CACCGTGA","GACCGTGA","TACCGTGA","ACCCGTGA","CCCCGTGA","GCCCGTGA","TCCCGTGA",
 "AGCCGTGA","CGCCGTGA","GGCCGTGA","TGCCGTGA","ATCCGTGA","CTCCGTGA","GTCCGTGA","TTCCGTGA",
 "AAGCGTGA","CAGCGTGA","GAGCGTGA","TAGCGTGA","ACGCGTGA","CCGCGTGA","GCGCGTGA","TCGCGTGA",
 "AGGCGTGA","CGGCGTGA","GGGCGTGA","TGGCGTGA","ATGCGTGA","CTGCGTGA","GTGCGTGA","TTGCGTGA",
 "AATCGTGA","CATCGTGA","GATCGTGA","TATCGTGA","ACTCGTGA","CCTCGTGA","GCTCGTGA","TCTCGTGA",
 "AGTCGTGA","CGTCGTGA","GGTCGTGA","TGTCGTGA","ATTCGTGA","CTTCGTGA","GTTCGTGA","TTTCGTGA",
 "AAAGGTGA","CAAGGTGA","GAAGGTGA","TAAGGTGA","ACAGGTGA","CCAGGTGA","GCAGGTGA","TCAGGTGA",
 "AGAGGTGA","CGAGGTGA","GGAGGTGA","TGAGGTGA","ATAGGTGA","CTAGGTGA","GTAGGTGA","TTAGGTGA",
 "AACGGTGA","CACGGTGA","GACGGTGA","TACGGTGA","ACCGGTGA","CCCGGTGA","GCCGGTGA","TCCGGTGA",
 "AGCGGTGA","CGCGGTGA","GGCGGTGA","TGCGGTGA","ATCGGTGA","CTCGGTGA","GTCGGTGA","TTCGGTGA",
 "AAGGGTGA","CAGGGTGA","GAGGGTGA","TAGGGTGA","ACGGGTGA","CCGGGTGA","GCGGGTGA","TCGGGTGA",
 "AGGGGTGA","CGGGGTGA","GGGGGTGA","TGGGGTGA","ATGGGTGA","CTGGGTGA","GTGGGTGA","TTGGGTGA",
 "AATGGTGA","CATGGTGA","GATGGTGA","TATGGTGA","ACTGGTGA","CCTGGTGA","GCTGGTGA","TCTGGTGA",
 "AGTGGTGA","CGTGGTGA","GGTGGTGA","TGTGGTGA","ATTGGTGA","CTTGGTGA","GTTGGTGA","TTTGGTGA",
 "AAATGTGA","CAATGTGA","GAATGTGA","TAATGTGA","ACATGTGA","CCATGTGA","GCATGTGA","TCATGTGA",
 "AGATGTGA","CGATGTGA","GGATGTGA","TGATGTGA","ATATGTGA","CTATGTGA","GTATGTGA","TTATGTGA",
 "AACTGTGA","CACTGTGA","GACTGTGA","TACTGTGA","ACCTGTGA","CCCTGTGA","GCCTGTGA","TCCTGTGA",
 "AGCTGTGA","CGCTGTGA","GGCTGTGA","TGCTGTGA","ATCTGTGA","CTCTGTGA","GTCTGTGA","TTCTGTGA",
 "AAGTGTGA","CAGTGTGA","GAGTGTGA","TAGTGTGA","ACGTGTGA","CCGTGTGA","GCGTGTGA","TCGTGTGA",
 "AGGTGTGA","CGGTGTGA","GGGTGTGA","TGGTGTGA","ATGTGTGA","CTGTGTGA","GTGTGTGA","TTGTGTGA",
 "AATTGTGA","CATTGTGA","GATTGTGA","TATTGTGA","ACTTGTGA","CCTTGTGA","GCTTGTGA","TCTTGTGA",
 "AGTTGTGA","CGTTGTGA","GGTTGTGA","TGTTGTGA","ATTTGTGA","CTTTGTGA","GTTTGTGA","TTTTGTGA",
 "AAAATTGA","CAAATTGA","GAAATTGA","TAAATTGA","ACAATTGA","CCAATTGA","GCAATTGA","TCAATTGA",
 "AGAATTGA","CGAATTGA","GGAATTGA","TGAATTGA","ATAATTGA","CTAATTGA","GTAATTGA","TTAATTGA",
 "AACATTGA","CACATTGA","GACATTGA","TACATTGA","ACCATTGA","CCCATTGA","GCCATTGA","TCCATTGA",
 "AGCATTGA","CGCATTGA","GGCATTGA","TGCATTGA","ATCATTGA","CTCATTGA","GTCATTGA","TTCATTGA",
 "AAGATTGA","CAGATTGA","GAGATTGA","TAGATTGA","ACGATTGA","CCGATTGA","GCGATTGA","TCGATTGA",
 "AGGATTGA","CGGATTGA","GGGATTGA","TGGATTGA","ATGATTGA","CTGATTGA","GTGATTGA","TTGATTGA",
 "AATATTGA","CATATTGA","GATATTGA","TATATTGA","ACTATTGA","CCTATTGA","GCTATTGA","TCTATTGA",
 "AGTATTGA","CGTATTGA","GGTATTGA","TGTATTGA","ATTATTGA","CTTATTGA","GTTATTGA","TTTATTGA",
 "AAACTTGA","CAACTTGA","GAACTTGA","TAACTTGA","ACACTTGA","CCACTTGA","GCACTTGA","TCACTTGA",
 "AGACTTGA","CGACTTGA","GGACTTGA","TGACTTGA","ATACTTGA","CTACTTGA","GTACTTGA","TTACTTGA",
 "AACCTTGA","CACCTTGA","GACCTTGA","TACCTTGA","ACCCTTGA","CCCCTTGA","GCCCTTGA","TCCCTTGA",
 "AGCCTTGA","CGCCTTGA","GGCCTTGA","TGCCTTGA","ATCCTTGA","CTCCTTGA","GTCCTTGA","TTCCTTGA",
 "AAGCTTGA","CAGCTTGA","GAGCTTGA","TAGCTTGA","ACGCTTGA","CCGCTTGA","GCGCTTGA","TCGCTTGA",
 "AGGCTTGA","CGGCTTGA","GGGCTTGA","TGGCTTGA","ATGCTTGA","CTGCTTGA","GTGCTTGA","TTGCTTGA",
 "AATCTTGA","CATCTTGA","GATCTTGA","TATCTTGA","ACTCTTGA","CCTCTTGA","GCTCTTGA","TCTCTTGA",
 "AGTCTTGA","CGTCTTGA","GGTCTTGA","TGTCTTGA","ATTCTTGA","CTTCTTGA","GTTCTTGA","TTTCTTGA",
 "AAAGTTGA","CAAGTTGA","GAAGTTGA","TAAGTTGA","ACAGTTGA","CCAGTTGA","GCAGTTGA","TCAGTTGA",
 "AGAGTTGA","CGAGTTGA","GGAGTTGA","TGAGTTGA","ATAGTTGA","CTAGTTGA","GTAGTTGA","TTAGTTGA",
 "AACGTTGA","CACGTTGA","GACGTTGA","TACGTTGA","ACCGTTGA","CCCGTTGA","GCCGTTGA","TCCGTTGA",
 "AGCGTTGA","CGCGTTGA","GGCGTTGA","TGCGTTGA","ATCGTTGA","CTCGTTGA","GTCGTTGA","TTCGTTGA",
 "AAGGTTGA","CAGGTTGA","GAGGTTGA","TAGGTTGA","ACGGTTGA","CCGGTTGA","GCGGTTGA","TCGGTTGA",
 "AGGGTTGA","CGGGTTGA","GGGGTTGA","TGGGTTGA","ATGGTTGA","CTGGTTGA","GTGGTTGA","TTGGTTGA",
 "AATGTTGA","CATGTTGA","GATGTTGA","TATGTTGA","ACTGTTGA","CCTGTTGA","GCTGTTGA","TCTGTTGA",
 "AGTGTTGA","CGTGTTGA","GGTGTTGA","TGTGTTGA","ATTGTTGA","CTTGTTGA","GTTGTTGA","TTTGTTGA",
 "AAATTTGA","CAATTTGA","GAATTTGA","TAATTTGA","ACATTTGA","CCATTTGA","GCATTTGA","TCATTTGA",
 "AGATTTGA","CGATTTGA","GGATTTGA","TGATTTGA","ATATTTGA","CTATTTGA","GTATTTGA","TTATTTGA",
 "AACTTTGA","CACTTTGA","GACTTTGA","TACTTTGA","ACCTTTGA","CCCTTTGA","GCCTTTGA","TCCTTTGA",
 "AGCTTTGA","CGCTTTGA","GGCTTTGA","TGCTTTGA","ATCTTTGA","CTCTTTGA","GTCTTTGA","TTCTTTGA",
 "AAGTTTGA","CAGTTTGA","GAGTTTGA","TAGTTTGA","ACGTTTGA","CCGTTTGA","GCGTTTGA","TCGTTTGA",
 "AGGTTTGA","CGGTTTGA","GGGTTTGA","TGGTTTGA","ATGTTTGA","CTGTTTGA","GTGTTTGA","TTGTTTGA",
 "AATTTTGA","CATTTTGA","GATTTTGA","TATTTTGA","ACTTTTGA","CCTTTTGA","GCTTTTGA","TCTTTTGA",
 "AGTTTTGA","CGTTTTGA","GGTTTTGA","TGTTTTGA","ATTTTTGA","CTTTTTGA","GTTTTTGA","TTTTTTGA",
 "AAAAAATA","CAAAAATA","GAAAAATA","TAAAAATA","ACAAAATA","CCAAAATA","GCAAAATA","TCAAAATA",
 "AGAAAATA","CGAAAATA","GGAAAATA","TGAAAATA","ATAAAATA","CTAAAATA","GTAAAATA","TTAAAATA",
 "AACAAATA","CACAAATA","GACAAATA","TACAAATA","ACCAAATA","CCCAAATA","GCCAAATA","TCCAAATA",
 "AGCAAATA","CGCAAATA","GGCAAATA","TGCAAATA","ATCAAATA","CTCAAATA","GTCAAATA","TTCAAATA",
 "AAGAAATA","CAGAAATA","GAGAAATA","TAGAAATA","ACGAAATA","CCGAAATA","GCGAAATA","TCGAAATA",
 "AGGAAATA","CGGAAATA","GGGAAATA","TGGAAATA","ATGAAATA","CTGAAATA","GTGAAATA","TTGAAATA",
 "AATAAATA","CATAAATA","GATAAATA","TATAAATA","ACTAAATA","CCTAAATA","GCTAAATA","TCTAAATA",
 "AGTAAATA","CGTAAATA","GGTAAATA","TGTAAATA","ATTAAATA","CTTAAATA","GTTAAATA","TTTAAATA",
 "AAACAATA","CAACAATA","GAACAATA","TAACAATA","ACACAATA","CCACAATA","GCACAATA","TCACAATA",
 "AGACAATA","CGACAATA","GGACAATA","TGACAATA","ATACAATA","CTACAATA","GTACAATA","TTACAATA",
 "AACCAATA","CACCAATA","GACCAATA","TACCAATA","ACCCAATA","CCCCAATA","GCCCAATA","TCCCAATA",
 "AGCCAATA","CGCCAATA","GGCCAATA","TGCCAATA","ATCCAATA","CTCCAATA","GTCCAATA","TTCCAATA",
 "AAGCAATA","CAGCAATA","GAGCAATA","TAGCAATA","ACGCAATA","CCGCAATA","GCGCAATA","TCGCAATA",
 "AGGCAATA","CGGCAATA","GGGCAATA","TGGCAATA","ATGCAATA","CTGCAATA","GTGCAATA","TTGCAATA",
 "AATCAATA","CATCAATA","GATCAATA","TATCAATA","ACTCAATA","CCTCAATA","GCTCAATA","TCTCAATA",
 "AGTCAATA","CGTCAATA","GGTCAATA","TGTCAATA","ATTCAATA","CTTCAATA","GTTCAATA","TTTCAATA",
 "AAAGAATA","CAAGAATA","GAAGAATA","TAAGAATA","ACAGAATA","CCAGAATA","GCAGAATA","TCAGAATA",
 "AGAGAATA","CGAGAATA","GGAGAATA","TGAGAATA","ATAGAATA","CTAGAATA","GTAGAATA","TTAGAATA",
 "AACGAATA","CACGAATA","GACGAATA","TACGAATA","ACCGAATA","CCCGAATA","GCCGAATA","TCCGAATA",
 "AGCGAATA","CGCGAATA","GGCGAATA","TGCGAATA","ATCGAATA","CTCGAATA","GTCGAATA","TTCGAATA",
 "AAGGAATA","CAGGAATA","GAGGAATA","TAGGAATA","ACGGAATA","CCGGAATA","GCGGAATA","TCGGAATA",
 "AGGGAATA","CGGGAATA","GGGGAATA","TGGGAATA","ATGGAATA","CTGGAATA","GTGGAATA","TTGGAATA",
 "AATGAATA","CATGAATA","GATGAATA","TATGAATA","ACTGAATA","CCTGAATA","GCTGAATA","TCTGAATA",
 "AGTGAATA","CGTGAATA","GGTGAATA","TGTGAATA","ATTGAATA","CTTGAATA","GTTGAATA","TTTGAATA",
 "AAATAATA","CAATAATA","GAATAATA","TAATAATA","ACATAATA","CCATAATA","GCATAATA","TCATAATA",
 "AGATAATA","CGATAATA","GGATAATA","TGATAATA","ATATAATA","CTATAATA","GTATAATA","TTATAATA",
 "AACTAATA","CACTAATA","GACTAATA","TACTAATA","ACCTAATA","CCCTAATA","GCCTAATA","TCCTAATA",
 "AGCTAATA","CGCTAATA","GGCTAATA","TGCTAATA","ATCTAATA","CTCTAATA","GTCTAATA","TTCTAATA",
 "AAGTAATA","CAGTAATA","GAGTAATA","TAGTAATA","ACGTAATA","CCGTAATA","GCGTAATA","TCGTAATA",
 "AGGTAATA","CGGTAATA","GGGTAATA","TGGTAATA","ATGTAATA","CTGTAATA","GTGTAATA","TTGTAATA",
 "AATTAATA","CATTAATA","GATTAATA","TATTAATA","ACTTAATA","CCTTAATA","GCTTAATA","TCTTAATA",
 "AGTTAATA","CGTTAATA","GGTTAATA","TGTTAATA","ATTTAATA","CTTTAATA","GTTTAATA","TTTTAATA",
 "AAAACATA","CAAACATA","GAAACATA","TAAACATA","ACAACATA","CCAACATA","GCAACATA","TCAACATA",
 "AGAACATA","CGAACATA","GGAACATA","TGAACATA","ATAACATA","CTAACATA","GTAACATA","TTAACATA",
 "AACACATA","CACACATA","GACACATA","TACACATA","ACCACATA","CCCACATA","GCCACATA","TCCACATA",
 "AGCACATA","CGCACATA","GGCACATA","TGCACATA","ATCACATA","CTCACATA","GTCACATA","TTCACATA",
 "AAGACATA","CAGACATA","GAGACATA","TAGACATA","ACGACATA","CCGACATA","GCGACATA","TCGACATA",
 "AGGACATA","CGGACATA","GGGACATA","TGGACATA","ATGACATA","CTGACATA","GTGACATA","TTGACATA",
 "AATACATA","CATACATA","GATACATA","TATACATA","ACTACATA","CCTACATA","GCTACATA","TCTACATA",
 "AGTACATA","CGTACATA","GGTACATA","TGTACATA","ATTACATA","CTTACATA","GTTACATA","TTTACATA",
 "AAACCATA","CAACCATA","GAACCATA","TAACCATA","ACACCATA","CCACCATA","GCACCATA","TCACCATA",
 "AGACCATA","CGACCATA","GGACCATA","TGACCATA","ATACCATA","CTACCATA","GTACCATA","TTACCATA",
 "AACCCATA","CACCCATA","GACCCATA","TACCCATA","ACCCCATA","CCCCCATA","GCCCCATA","TCCCCATA",
 "AGCCCATA","CGCCCATA","GGCCCATA","TGCCCATA","ATCCCATA","CTCCCATA","GTCCCATA","TTCCCATA",
 "AAGCCATA","CAGCCATA","GAGCCATA","TAGCCATA","ACGCCATA","CCGCCATA","GCGCCATA","TCGCCATA",
 "AGGCCATA","CGGCCATA","GGGCCATA","TGGCCATA","ATGCCATA","CTGCCATA","GTGCCATA","TTGCCATA",
 "AATCCATA","CATCCATA","GATCCATA","TATCCATA","ACTCCATA","CCTCCATA","GCTCCATA","TCTCCATA",
 "AGTCCATA","CGTCCATA","GGTCCATA","TGTCCATA","ATTCCATA","CTTCCATA","GTTCCATA","TTTCCATA",
 "AAAGCATA","CAAGCATA","GAAGCATA","TAAGCATA","ACAGCATA","CCAGCATA","GCAGCATA","TCAGCATA",
 "AGAGCATA","CGAGCATA","GGAGCATA","TGAGCATA","ATAGCATA","CTAGCATA","GTAGCATA","TTAGCATA",
 "AACGCATA","CACGCATA","GACGCATA","TACGCATA","ACCGCATA","CCCGCATA","GCCGCATA","TCCGCATA",
 "AGCGCATA","CGCGCATA","GGCGCATA","TGCGCATA","ATCGCATA","CTCGCATA","GTCGCATA","TTCGCATA",
 "AAGGCATA","CAGGCATA","GAGGCATA","TAGGCATA","ACGGCATA","CCGGCATA","GCGGCATA","TCGGCATA",
 "AGGGCATA","CGGGCATA","GGGGCATA","TGGGCATA","ATGGCATA","CTGGCATA","GTGGCATA","TTGGCATA",
 "AATGCATA","CATGCATA","GATGCATA","TATGCATA","ACTGCATA","CCTGCATA","GCTGCATA","TCTGCATA",
 "AGTGCATA","CGTGCATA","GGTGCATA","TGTGCATA","ATTGCATA","CTTGCATA","GTTGCATA","TTTGCATA",
 "AAATCATA","CAATCATA","GAATCATA","TAATCATA","ACATCATA","CCATCATA","GCATCATA","TCATCATA",
 "AGATCATA","CGATCATA","GGATCATA","TGATCATA","ATATCATA","CTATCATA","GTATCATA","TTATCATA",
 "AACTCATA","CACTCATA","GACTCATA","TACTCATA","ACCTCATA","CCCTCATA","GCCTCATA","TCCTCATA",
 "AGCTCATA","CGCTCATA","GGCTCATA","TGCTCATA","ATCTCATA","CTCTCATA","GTCTCATA","TTCTCATA",
 "AAGTCATA","CAGTCATA","GAGTCATA","TAGTCATA","ACGTCATA","CCGTCATA","GCGTCATA","TCGTCATA",
 "AGGTCATA","CGGTCATA","GGGTCATA","TGGTCATA","ATGTCATA","CTGTCATA","GTGTCATA","TTGTCATA",
 "AATTCATA","CATTCATA","GATTCATA","TATTCATA","ACTTCATA","CCTTCATA","GCTTCATA","TCTTCATA",
 "AGTTCATA","CGTTCATA","GGTTCATA","TGTTCATA","ATTTCATA","CTTTCATA","GTTTCATA","TTTTCATA",
 "AAAAGATA","CAAAGATA","GAAAGATA","TAAAGATA","ACAAGATA","CCAAGATA","GCAAGATA","TCAAGATA",
 "AGAAGATA","CGAAGATA","GGAAGATA","TGAAGATA","ATAAGATA","CTAAGATA","GTAAGATA","TTAAGATA",
 "AACAGATA","CACAGATA","GACAGATA","TACAGATA","ACCAGATA","CCCAGATA","GCCAGATA","TCCAGATA",
 "AGCAGATA","CGCAGATA","GGCAGATA","TGCAGATA","ATCAGATA","CTCAGATA","GTCAGATA","TTCAGATA",
 "AAGAGATA","CAGAGATA","GAGAGATA","TAGAGATA","ACGAGATA","CCGAGATA","GCGAGATA","TCGAGATA",
 "AGGAGATA","CGGAGATA","GGGAGATA","TGGAGATA","ATGAGATA","CTGAGATA","GTGAGATA","TTGAGATA",
 "AATAGATA","CATAGATA","GATAGATA","TATAGATA","ACTAGATA","CCTAGATA","GCTAGATA","TCTAGATA",
 "AGTAGATA","CGTAGATA","GGTAGATA","TGTAGATA","ATTAGATA","CTTAGATA","GTTAGATA","TTTAGATA",
 "AAACGATA","CAACGATA","GAACGATA","TAACGATA","ACACGATA","CCACGATA","GCACGATA","TCACGATA",
 "AGACGATA","CGACGATA","GGACGATA","TGACGATA","ATACGATA","CTACGATA","GTACGATA","TTACGATA",
 "AACCGATA","CACCGATA","GACCGATA","TACCGATA","ACCCGATA","CCCCGATA","GCCCGATA","TCCCGATA",
 "AGCCGATA","CGCCGATA","GGCCGATA","TGCCGATA","ATCCGATA","CTCCGATA","GTCCGATA","TTCCGATA",
 "AAGCGATA","CAGCGATA","GAGCGATA","TAGCGATA","ACGCGATA","CCGCGATA","GCGCGATA","TCGCGATA",
 "AGGCGATA","CGGCGATA","GGGCGATA","TGGCGATA","ATGCGATA","CTGCGATA","GTGCGATA","TTGCGATA",
 "AATCGATA","CATCGATA","GATCGATA","TATCGATA","ACTCGATA","CCTCGATA","GCTCGATA","TCTCGATA",
 "AGTCGATA","CGTCGATA","GGTCGATA","TGTCGATA","ATTCGATA","CTTCGATA","GTTCGATA","TTTCGATA",
 "AAAGGATA","CAAGGATA","GAAGGATA","TAAGGATA","ACAGGATA","CCAGGATA","GCAGGATA","TCAGGATA",
 "AGAGGATA","CGAGGATA","GGAGGATA","TGAGGATA","ATAGGATA","CTAGGATA","GTAGGATA","TTAGGATA",
 "AACGGATA","CACGGATA","GACGGATA","TACGGATA","ACCGGATA","CCCGGATA","GCCGGATA","TCCGGATA",
 "AGCGGATA","CGCGGATA","GGCGGATA","TGCGGATA","ATCGGATA","CTCGGATA","GTCGGATA","TTCGGATA",
 "AAGGGATA","CAGGGATA","GAGGGATA","TAGGGATA","ACGGGATA","CCGGGATA","GCGGGATA","TCGGGATA",
 "AGGGGATA","CGGGGATA","GGGGGATA","TGGGGATA","ATGGGATA","CTGGGATA","GTGGGATA","TTGGGATA",
 "AATGGATA","CATGGATA","GATGGATA","TATGGATA","ACTGGATA","CCTGGATA","GCTGGATA","TCTGGATA",
 "AGTGGATA","CGTGGATA","GGTGGATA","TGTGGATA","ATTGGATA","CTTGGATA","GTTGGATA","TTTGGATA",
 "AAATGATA","CAATGATA","GAATGATA","TAATGATA","ACATGATA","CCATGATA","GCATGATA","TCATGATA",
 "AGATGATA","CGATGATA","GGATGATA","TGATGATA","ATATGATA","CTATGATA","GTATGATA","TTATGATA",
 "AACTGATA","CACTGATA","GACTGATA","TACTGATA","ACCTGATA","CCCTGATA","GCCTGATA","TCCTGATA",
 "AGCTGATA","CGCTGATA","GGCTGATA","TGCTGATA","ATCTGATA","CTCTGATA","GTCTGATA","TTCTGATA",
 "AAGTGATA","CAGTGATA","GAGTGATA","TAGTGATA","ACGTGATA","CCGTGATA","GCGTGATA","TCGTGATA",
 "AGGTGATA","CGGTGATA","GGGTGATA","TGGTGATA","ATGTGATA","CTGTGATA","GTGTGATA","TTGTGATA",
 "AATTGATA","CATTGATA","GATTGATA","TATTGATA","ACTTGATA","CCTTGATA","GCTTGATA","TCTTGATA",
 "AGTTGATA","CGTTGATA","GGTTGATA","TGTTGATA","ATTTGATA","CTTTGATA","GTTTGATA","TTTTGATA",
 "AAAATATA","CAAATATA","GAAATATA","TAAATATA","ACAATATA","CCAATATA","GCAATATA","TCAATATA",
 "AGAATATA","CGAATATA","GGAATATA","TGAATATA","ATAATATA","CTAATATA","GTAATATA","TTAATATA",
 "AACATATA","CACATATA","GACATATA","TACATATA","ACCATATA","CCCATATA","GCCATATA","TCCATATA",
 "AGCATATA","CGCATATA","GGCATATA","TGCATATA","ATCATATA","CTCATATA","GTCATATA","TTCATATA",
 "AAGATATA","CAGATATA","GAGATATA","TAGATATA","ACGATATA","CCGATATA","GCGATATA","TCGATATA",
 "AGGATATA","CGGATATA","GGGATATA","TGGATATA","ATGATATA","CTGATATA","GTGATATA","TTGATATA",
 "AATATATA","CATATATA","GATATATA","TATATATA","ACTATATA","CCTATATA","GCTATATA","TCTATATA",
 "AGTATATA","CGTATATA","GGTATATA","TGTATATA","ATTATATA","CTTATATA","GTTATATA","TTTATATA",
 "AAACTATA","CAACTATA","GAACTATA","TAACTATA","ACACTATA","CCACTATA","GCACTATA","TCACTATA",
 "AGACTATA","CGACTATA","GGACTATA","TGACTATA","ATACTATA","CTACTATA","GTACTATA","TTACTATA",
 "AACCTATA","CACCTATA","GACCTATA","TACCTATA","ACCCTATA","CCCCTATA","GCCCTATA","TCCCTATA",
 "AGCCTATA","CGCCTATA","GGCCTATA","TGCCTATA","ATCCTATA","CTCCTATA","GTCCTATA","TTCCTATA",
 "AAGCTATA","CAGCTATA","GAGCTATA","TAGCTATA","ACGCTATA","CCGCTATA","GCGCTATA","TCGCTATA",
 "AGGCTATA","CGGCTATA","GGGCTATA","TGGCTATA","ATGCTATA","CTGCTATA","GTGCTATA","TTGCTATA",
 "AATCTATA","CATCTATA","GATCTATA","TATCTATA","ACTCTATA","CCTCTATA","GCTCTATA","TCTCTATA",
 "AGTCTATA","CGTCTATA","GGTCTATA","TGTCTATA","ATTCTATA","CTTCTATA","GTTCTATA","TTTCTATA",
 "AAAGTATA","CAAGTATA","GAAGTATA","TAAGTATA","ACAGTATA","CCAGTATA","GCAGTATA","TCAGTATA",
 "AGAGTATA","CGAGTATA","GGAGTATA","TGAGTATA","ATAGTATA","CTAGTATA","GTAGTATA","TTAGTATA",
 "AACGTATA","CACGTATA","GACGTATA","TACGTATA","ACCGTATA","CCCGTATA","GCCGTATA","TCCGTATA",
 "AGCGTATA","CGCGTATA","GGCGTATA","TGCGTATA","ATCGTATA","CTCGTATA","GTCGTATA","TTCGTATA",
 "AAGGTATA","CAGGTATA","GAGGTATA","TAGGTATA","ACGGTATA","CCGGTATA","GCGGTATA","TCGGTATA",
 "AGGGTATA","CGGGTATA","GGGGTATA","TGGGTATA","ATGGTATA","CTGGTATA","GTGGTATA","TTGGTATA",
 "AATGTATA","CATGTATA","GATGTATA","TATGTATA","ACTGTATA","CCTGTATA","GCTGTATA","TCTGTATA",
 "AGTGTATA","CGTGTATA","GGTGTATA","TGTGTATA","ATTGTATA","CTTGTATA","GTTGTATA","TTTGTATA",
 "AAATTATA","CAATTATA","GAATTATA","TAATTATA","ACATTATA","CCATTATA","GCATTATA","TCATTATA",
 "AGATTATA","CGATTATA","GGATTATA","TGATTATA","ATATTATA","CTATTATA","GTATTATA","TTATTATA",
 "AACTTATA","CACTTATA","GACTTATA","TACTTATA","ACCTTATA","CCCTTATA","GCCTTATA","TCCTTATA",
 "AGCTTATA","CGCTTATA","GGCTTATA","TGCTTATA","ATCTTATA","CTCTTATA","GTCTTATA","TTCTTATA",
 "AAGTTATA","CAGTTATA","GAGTTATA","TAGTTATA","ACGTTATA","CCGTTATA","GCGTTATA","TCGTTATA",
 "AGGTTATA","CGGTTATA","GGGTTATA","TGGTTATA","ATGTTATA","CTGTTATA","GTGTTATA","TTGTTATA",
 "AATTTATA","CATTTATA","GATTTATA","TATTTATA","ACTTTATA","CCTTTATA","GCTTTATA","TCTTTATA",
 "AGTTTATA","CGTTTATA","GGTTTATA","TGTTTATA","ATTTTATA","CTTTTATA","GTTTTATA","TTTTTATA",
 "AAAAACTA","CAAAACTA","GAAAACTA","TAAAACTA","ACAAACTA","CCAAACTA","GCAAACTA","TCAAACTA",
 "AGAAACTA","CGAAACTA","GGAAACTA","TGAAACTA","ATAAACTA","CTAAACTA","GTAAACTA","TTAAACTA",
 "AACAACTA","CACAACTA","GACAACTA","TACAACTA","ACCAACTA","CCCAACTA","GCCAACTA","TCCAACTA",
 "AGCAACTA","CGCAACTA","GGCAACTA","TGCAACTA","ATCAACTA","CTCAACTA","GTCAACTA","TTCAACTA",
 "AAGAACTA","CAGAACTA","GAGAACTA","TAGAACTA","ACGAACTA","CCGAACTA","GCGAACTA","TCGAACTA",
 "AGGAACTA","CGGAACTA","GGGAACTA","TGGAACTA","ATGAACTA","CTGAACTA","GTGAACTA","TTGAACTA",
 "AATAACTA","CATAACTA","GATAACTA","TATAACTA","ACTAACTA","CCTAACTA","GCTAACTA","TCTAACTA",
 "AGTAACTA","CGTAACTA","GGTAACTA","TGTAACTA","ATTAACTA","CTTAACTA","GTTAACTA","TTTAACTA",
 "AAACACTA","CAACACTA","GAACACTA","TAACACTA","ACACACTA","CCACACTA","GCACACTA","TCACACTA",
 "AGACACTA","CGACACTA","GGACACTA","TGACACTA","ATACACTA","CTACACTA","GTACACTA","TTACACTA",
 "AACCACTA","CACCACTA","GACCACTA","TACCACTA","ACCCACTA","CCCCACTA","GCCCACTA","TCCCACTA",
 "AGCCACTA","CGCCACTA","GGCCACTA","TGCCACTA","ATCCACTA","CTCCACTA","GTCCACTA","TTCCACTA",
 "AAGCACTA","CAGCACTA","GAGCACTA","TAGCACTA","ACGCACTA","CCGCACTA","GCGCACTA","TCGCACTA",
 "AGGCACTA","CGGCACTA","GGGCACTA","TGGCACTA","ATGCACTA","CTGCACTA","GTGCACTA","TTGCACTA",
 "AATCACTA","CATCACTA","GATCACTA","TATCACTA","ACTCACTA","CCTCACTA","GCTCACTA","TCTCACTA",
 "AGTCACTA","CGTCACTA","GGTCACTA","TGTCACTA","ATTCACTA","CTTCACTA","GTTCACTA","TTTCACTA",
 "AAAGACTA","CAAGACTA","GAAGACTA","TAAGACTA","ACAGACTA","CCAGACTA","GCAGACTA","TCAGACTA",
 "AGAGACTA","CGAGACTA","GGAGACTA","TGAGACTA","ATAGACTA","CTAGACTA","GTAGACTA","TTAGACTA",
 "AACGACTA","CACGACTA","GACGACTA","TACGACTA","ACCGACTA","CCCGACTA","GCCGACTA","TCCGACTA",
 "AGCGACTA","CGCGACTA","GGCGACTA","TGCGACTA","ATCGACTA","CTCGACTA","GTCGACTA","TTCGACTA",
 "AAGGACTA","CAGGACTA","GAGGACTA","TAGGACTA","ACGGACTA","CCGGACTA","GCGGACTA","TCGGACTA",
 "AGGGACTA","CGGGACTA","GGGGACTA","TGGGACTA","ATGGACTA","CTGGACTA","GTGGACTA","TTGGACTA",
 "AATGACTA","CATGACTA","GATGACTA","TATGACTA","ACTGACTA","CCTGACTA","GCTGACTA","TCTGACTA",
 "AGTGACTA","CGTGACTA","GGTGACTA","TGTGACTA","ATTGACTA","CTTGACTA","GTTGACTA","TTTGACTA",
 "AAATACTA","CAATACTA","GAATACTA","TAATACTA","ACATACTA","CCATACTA","GCATACTA","TCATACTA",
 "AGATACTA","CGATACTA","GGATACTA","TGATACTA","ATATACTA","CTATACTA","GTATACTA","TTATACTA",
 "AACTACTA","CACTACTA","GACTACTA","TACTACTA","ACCTACTA","CCCTACTA","GCCTACTA","TCCTACTA",
 "AGCTACTA","CGCTACTA","GGCTACTA","TGCTACTA","ATCTACTA","CTCTACTA","GTCTACTA","TTCTACTA",
 "AAGTACTA","CAGTACTA","GAGTACTA","TAGTACTA","ACGTACTA","CCGTACTA","GCGTACTA","TCGTACTA",
 "AGGTACTA","CGGTACTA","GGGTACTA","TGGTACTA","ATGTACTA","CTGTACTA","GTGTACTA","TTGTACTA",
 "AATTACTA","CATTACTA","GATTACTA","TATTACTA","ACTTACTA","CCTTACTA","GCTTACTA","TCTTACTA",
 "AGTTACTA","CGTTACTA","GGTTACTA","TGTTACTA","ATTTACTA","CTTTACTA","GTTTACTA","TTTTACTA",
 "AAAACCTA","CAAACCTA","GAAACCTA","TAAACCTA","ACAACCTA","CCAACCTA","GCAACCTA","TCAACCTA",
 "AGAACCTA","CGAACCTA","GGAACCTA","TGAACCTA","ATAACCTA","CTAACCTA","GTAACCTA","TTAACCTA",
 "AACACCTA","CACACCTA","GACACCTA","TACACCTA","ACCACCTA","CCCACCTA","GCCACCTA","TCCACCTA",
 "AGCACCTA","CGCACCTA","GGCACCTA","TGCACCTA","ATCACCTA","CTCACCTA","GTCACCTA","TTCACCTA",
 "AAGACCTA","CAGACCTA","GAGACCTA","TAGACCTA","ACGACCTA","CCGACCTA","GCGACCTA","TCGACCTA",
 "AGGACCTA","CGGACCTA","GGGACCTA","TGGACCTA","ATGACCTA","CTGACCTA","GTGACCTA","TTGACCTA",
 "AATACCTA","CATACCTA","GATACCTA","TATACCTA","ACTACCTA","CCTACCTA","GCTACCTA","TCTACCTA",
 "AGTACCTA","CGTACCTA","GGTACCTA","TGTACCTA","ATTACCTA","CTTACCTA","GTTACCTA","TTTACCTA",
 "AAACCCTA","CAACCCTA","GAACCCTA","TAACCCTA","ACACCCTA","CCACCCTA","GCACCCTA","TCACCCTA",
 "AGACCCTA","CGACCCTA","GGACCCTA","TGACCCTA","ATACCCTA","CTACCCTA","GTACCCTA","TTACCCTA",
 "AACCCCTA","CACCCCTA","GACCCCTA","TACCCCTA","ACCCCCTA","CCCCCCTA","GCCCCCTA","TCCCCCTA",
 "AGCCCCTA","CGCCCCTA","GGCCCCTA","TGCCCCTA","ATCCCCTA","CTCCCCTA","GTCCCCTA","TTCCCCTA",
 "AAGCCCTA","CAGCCCTA","GAGCCCTA","TAGCCCTA","ACGCCCTA","CCGCCCTA","GCGCCCTA","TCGCCCTA",
 "AGGCCCTA","CGGCCCTA","GGGCCCTA","TGGCCCTA","ATGCCCTA","CTGCCCTA","GTGCCCTA","TTGCCCTA",
 "AATCCCTA","CATCCCTA","GATCCCTA","TATCCCTA","ACTCCCTA","CCTCCCTA","GCTCCCTA","TCTCCCTA",
 "AGTCCCTA","CGTCCCTA","GGTCCCTA","TGTCCCTA","ATTCCCTA","CTTCCCTA","GTTCCCTA","TTTCCCTA",
 "AAAGCCTA","CAAGCCTA","GAAGCCTA","TAAGCCTA","ACAGCCTA","CCAGCCTA","GCAGCCTA","TCAGCCTA",
 "AGAGCCTA","CGAGCCTA","GGAGCCTA","TGAGCCTA","ATAGCCTA","CTAGCCTA","GTAGCCTA","TTAGCCTA",
 "AACGCCTA","CACGCCTA","GACGCCTA","TACGCCTA","ACCGCCTA","CCCGCCTA","GCCGCCTA","TCCGCCTA",
 "AGCGCCTA","CGCGCCTA","GGCGCCTA","TGCGCCTA","ATCGCCTA","CTCGCCTA","GTCGCCTA","TTCGCCTA",
 "AAGGCCTA","CAGGCCTA","GAGGCCTA","TAGGCCTA","ACGGCCTA","CCGGCCTA","GCGGCCTA","TCGGCCTA",
 "AGGGCCTA","CGGGCCTA","GGGGCCTA","TGGGCCTA","ATGGCCTA","CTGGCCTA","GTGGCCTA","TTGGCCTA",
 "AATGCCTA","CATGCCTA","GATGCCTA","TATGCCTA","ACTGCCTA","CCTGCCTA","GCTGCCTA","TCTGCCTA",
 "AGTGCCTA","CGTGCCTA","GGTGCCTA","TGTGCCTA","ATTGCCTA","CTTGCCTA","GTTGCCTA","TTTGCCTA",
 "AAATCCTA","CAATCCTA","GAATCCTA","TAATCCTA","ACATCCTA","CCATCCTA","GCATCCTA","TCATCCTA",
 "AGATCCTA","CGATCCTA","GGATCCTA","TGATCCTA","ATATCCTA","CTATCCTA","GTATCCTA","TTATCCTA",
 "AACTCCTA","CACTCCTA","GACTCCTA","TACTCCTA","ACCTCCTA","CCCTCCTA","GCCTCCTA","TCCTCCTA",
 "AGCTCCTA","CGCTCCTA","GGCTCCTA","TGCTCCTA","ATCTCCTA","CTCTCCTA","GTCTCCTA","TTCTCCTA",
 "AAGTCCTA","CAGTCCTA","GAGTCCTA","TAGTCCTA","ACGTCCTA","CCGTCCTA","GCGTCCTA","TCGTCCTA",
 "AGGTCCTA","CGGTCCTA","GGGTCCTA","TGGTCCTA","ATGTCCTA","CTGTCCTA","GTGTCCTA","TTGTCCTA",
 "AATTCCTA","CATTCCTA","GATTCCTA","TATTCCTA","ACTTCCTA","CCTTCCTA","GCTTCCTA","TCTTCCTA",
 "AGTTCCTA","CGTTCCTA","GGTTCCTA","TGTTCCTA","ATTTCCTA","CTTTCCTA","GTTTCCTA","TTTTCCTA",
 "AAAAGCTA","CAAAGCTA","GAAAGCTA","TAAAGCTA","ACAAGCTA","CCAAGCTA","GCAAGCTA","TCAAGCTA",
 "AGAAGCTA","CGAAGCTA","GGAAGCTA","TGAAGCTA","ATAAGCTA","CTAAGCTA","GTAAGCTA","TTAAGCTA",
 "AACAGCTA","CACAGCTA","GACAGCTA","TACAGCTA","ACCAGCTA","CCCAGCTA","GCCAGCTA","TCCAGCTA",
 "AGCAGCTA","CGCAGCTA","GGCAGCTA","TGCAGCTA","ATCAGCTA","CTCAGCTA","GTCAGCTA","TTCAGCTA",
 "AAGAGCTA","CAGAGCTA","GAGAGCTA","TAGAGCTA","ACGAGCTA","CCGAGCTA","GCGAGCTA","TCGAGCTA",
 "AGGAGCTA","CGGAGCTA","GGGAGCTA","TGGAGCTA","ATGAGCTA","CTGAGCTA","GTGAGCTA","TTGAGCTA",
 "AATAGCTA","CATAGCTA","GATAGCTA","TATAGCTA","ACTAGCTA","CCTAGCTA","GCTAGCTA","TCTAGCTA",
 "AGTAGCTA","CGTAGCTA","GGTAGCTA","TGTAGCTA","ATTAGCTA","CTTAGCTA","GTTAGCTA","TTTAGCTA",
 "AAACGCTA","CAACGCTA","GAACGCTA","TAACGCTA","ACACGCTA","CCACGCTA","GCACGCTA","TCACGCTA",
 "AGACGCTA","CGACGCTA","GGACGCTA","TGACGCTA","ATACGCTA","CTACGCTA","GTACGCTA","TTACGCTA",
 "AACCGCTA","CACCGCTA","GACCGCTA","TACCGCTA","ACCCGCTA","CCCCGCTA","GCCCGCTA","TCCCGCTA",
 "AGCCGCTA","CGCCGCTA","GGCCGCTA","TGCCGCTA","ATCCGCTA","CTCCGCTA","GTCCGCTA","TTCCGCTA",
 "AAGCGCTA","CAGCGCTA","GAGCGCTA","TAGCGCTA","ACGCGCTA","CCGCGCTA","GCGCGCTA","TCGCGCTA",
 "AGGCGCTA","CGGCGCTA","GGGCGCTA","TGGCGCTA","ATGCGCTA","CTGCGCTA","GTGCGCTA","TTGCGCTA",
 "AATCGCTA","CATCGCTA","GATCGCTA","TATCGCTA","ACTCGCTA","CCTCGCTA","GCTCGCTA","TCTCGCTA",
 "AGTCGCTA","CGTCGCTA","GGTCGCTA","TGTCGCTA","ATTCGCTA","CTTCGCTA","GTTCGCTA","TTTCGCTA",
 "AAAGGCTA","CAAGGCTA","GAAGGCTA","TAAGGCTA","ACAGGCTA","CCAGGCTA","GCAGGCTA","TCAGGCTA",
 "AGAGGCTA","CGAGGCTA","GGAGGCTA","TGAGGCTA","ATAGGCTA","CTAGGCTA","GTAGGCTA","TTAGGCTA",
 "AACGGCTA","CACGGCTA","GACGGCTA","TACGGCTA","ACCGGCTA","CCCGGCTA","GCCGGCTA","TCCGGCTA",
 "AGCGGCTA","CGCGGCTA","GGCGGCTA","TGCGGCTA","ATCGGCTA","CTCGGCTA","GTCGGCTA","TTCGGCTA",
 "AAGGGCTA","CAGGGCTA","GAGGGCTA","TAGGGCTA","ACGGGCTA","CCGGGCTA","GCGGGCTA","TCGGGCTA",
 "AGGGGCTA","CGGGGCTA","GGGGGCTA","TGGGGCTA","ATGGGCTA","CTGGGCTA","GTGGGCTA","TTGGGCTA",
 "AATGGCTA","CATGGCTA","GATGGCTA","TATGGCTA","ACTGGCTA","CCTGGCTA","GCTGGCTA","TCTGGCTA",
 "AGTGGCTA","CGTGGCTA","GGTGGCTA","TGTGGCTA","ATTGGCTA","CTTGGCTA","GTTGGCTA","TTTGGCTA",
 "AAATGCTA","CAATGCTA","GAATGCTA","TAATGCTA","ACATGCTA","CCATGCTA","GCATGCTA","TCATGCTA",
 "AGATGCTA","CGATGCTA","GGATGCTA","TGATGCTA","ATATGCTA","CTATGCTA","GTATGCTA","TTATGCTA",
 "AACTGCTA","CACTGCTA","GACTGCTA","TACTGCTA","ACCTGCTA","CCCTGCTA","GCCTGCTA","TCCTGCTA",
 "AGCTGCTA","CGCTGCTA","GGCTGCTA","TGCTGCTA","ATCTGCTA","CTCTGCTA","GTCTGCTA","TTCTGCTA",
 "AAGTGCTA","CAGTGCTA","GAGTGCTA","TAGTGCTA","ACGTGCTA","CCGTGCTA","GCGTGCTA","TCGTGCTA",
 "AGGTGCTA","CGGTGCTA","GGGTGCTA","TGGTGCTA","ATGTGCTA","CTGTGCTA","GTGTGCTA","TTGTGCTA",
 "AATTGCTA","CATTGCTA","GATTGCTA","TATTGCTA","ACTTGCTA","CCTTGCTA","GCTTGCTA","TCTTGCTA",
 "AGTTGCTA","CGTTGCTA","GGTTGCTA","TGTTGCTA","ATTTGCTA","CTTTGCTA","GTTTGCTA","TTTTGCTA",
 "AAAATCTA","CAAATCTA","GAAATCTA","TAAATCTA","ACAATCTA","CCAATCTA","GCAATCTA","TCAATCTA",
 "AGAATCTA","CGAATCTA","GGAATCTA","TGAATCTA","ATAATCTA","CTAATCTA","GTAATCTA","TTAATCTA",
 "AACATCTA","CACATCTA","GACATCTA","TACATCTA","ACCATCTA","CCCATCTA","GCCATCTA","TCCATCTA",
 "AGCATCTA","CGCATCTA","GGCATCTA","TGCATCTA","ATCATCTA","CTCATCTA","GTCATCTA","TTCATCTA",
 "AAGATCTA","CAGATCTA","GAGATCTA","TAGATCTA","ACGATCTA","CCGATCTA","GCGATCTA","TCGATCTA",
 "AGGATCTA","CGGATCTA","GGGATCTA","TGGATCTA","ATGATCTA","CTGATCTA","GTGATCTA","TTGATCTA",
 "AATATCTA","CATATCTA","GATATCTA","TATATCTA","ACTATCTA","CCTATCTA","GCTATCTA","TCTATCTA",
 "AGTATCTA","CGTATCTA","GGTATCTA","TGTATCTA","ATTATCTA","CTTATCTA","GTTATCTA","TTTATCTA",
 "AAACTCTA","CAACTCTA","GAACTCTA","TAACTCTA","ACACTCTA","CCACTCTA","GCACTCTA","TCACTCTA",
 "AGACTCTA","CGACTCTA","GGACTCTA","TGACTCTA","ATACTCTA","CTACTCTA","GTACTCTA","TTACTCTA",
 "AACCTCTA","CACCTCTA","GACCTCTA","TACCTCTA","ACCCTCTA","CCCCTCTA","GCCCTCTA","TCCCTCTA",
 "AGCCTCTA","CGCCTCTA","GGCCTCTA","TGCCTCTA","ATCCTCTA","CTCCTCTA","GTCCTCTA","TTCCTCTA",
 "AAGCTCTA","CAGCTCTA","GAGCTCTA","TAGCTCTA","ACGCTCTA","CCGCTCTA","GCGCTCTA","TCGCTCTA",
 "AGGCTCTA","CGGCTCTA","GGGCTCTA","TGGCTCTA","ATGCTCTA","CTGCTCTA","GTGCTCTA","TTGCTCTA",
 "AATCTCTA","CATCTCTA","GATCTCTA","TATCTCTA","ACTCTCTA","CCTCTCTA","GCTCTCTA","TCTCTCTA",
 "AGTCTCTA","CGTCTCTA","GGTCTCTA","TGTCTCTA","ATTCTCTA","CTTCTCTA","GTTCTCTA","TTTCTCTA",
 "AAAGTCTA","CAAGTCTA","GAAGTCTA","TAAGTCTA","ACAGTCTA","CCAGTCTA","GCAGTCTA","TCAGTCTA",
 "AGAGTCTA","CGAGTCTA","GGAGTCTA","TGAGTCTA","ATAGTCTA","CTAGTCTA","GTAGTCTA","TTAGTCTA",
 "AACGTCTA","CACGTCTA","GACGTCTA","TACGTCTA","ACCGTCTA","CCCGTCTA","GCCGTCTA","TCCGTCTA",
 "AGCGTCTA","CGCGTCTA","GGCGTCTA","TGCGTCTA","ATCGTCTA","CTCGTCTA","GTCGTCTA","TTCGTCTA",
 "AAGGTCTA","CAGGTCTA","GAGGTCTA","TAGGTCTA","ACGGTCTA","CCGGTCTA","GCGGTCTA","TCGGTCTA",
 "AGGGTCTA","CGGGTCTA","GGGGTCTA","TGGGTCTA","ATGGTCTA","CTGGTCTA","GTGGTCTA","TTGGTCTA",
 "AATGTCTA","CATGTCTA","GATGTCTA","TATGTCTA","ACTGTCTA","CCTGTCTA","GCTGTCTA","TCTGTCTA",
 "AGTGTCTA","CGTGTCTA","GGTGTCTA","TGTGTCTA","ATTGTCTA","CTTGTCTA","GTTGTCTA","TTTGTCTA",
 "AAATTCTA","CAATTCTA","GAATTCTA","TAATTCTA","ACATTCTA","CCATTCTA","GCATTCTA","TCATTCTA",
 "AGATTCTA","CGATTCTA","GGATTCTA","TGATTCTA","ATATTCTA","CTATTCTA","GTATTCTA","TTATTCTA",
 "AACTTCTA","CACTTCTA","GACTTCTA","TACTTCTA","ACCTTCTA","CCCTTCTA","GCCTTCTA","TCCTTCTA",
 "AGCTTCTA","CGCTTCTA","GGCTTCTA","TGCTTCTA","ATCTTCTA","CTCTTCTA","GTCTTCTA","TTCTTCTA",
 "AAGTTCTA","CAGTTCTA","GAGTTCTA","TAGTTCTA","ACGTTCTA","CCGTTCTA","GCGTTCTA","TCGTTCTA",
 "AGGTTCTA","CGGTTCTA","GGGTTCTA","TGGTTCTA","ATGTTCTA","CTGTTCTA","GTGTTCTA","TTGTTCTA",
 "AATTTCTA","CATTTCTA","GATTTCTA","TATTTCTA","ACTTTCTA","CCTTTCTA","GCTTTCTA","TCTTTCTA",
 "AGTTTCTA","CGTTTCTA","GGTTTCTA","TGTTTCTA","ATTTTCTA","CTTTTCTA","GTTTTCTA","TTTTTCTA",
 "AAAAAGTA","CAAAAGTA","GAAAAGTA","TAAAAGTA","ACAAAGTA","CCAAAGTA","GCAAAGTA","TCAAAGTA",
 "AGAAAGTA","CGAAAGTA","GGAAAGTA","TGAAAGTA","ATAAAGTA","CTAAAGTA","GTAAAGTA","TTAAAGTA",
 "AACAAGTA","CACAAGTA","GACAAGTA","TACAAGTA","ACCAAGTA","CCCAAGTA","GCCAAGTA","TCCAAGTA",
 "AGCAAGTA","CGCAAGTA","GGCAAGTA","TGCAAGTA","ATCAAGTA","CTCAAGTA","GTCAAGTA","TTCAAGTA",
 "AAGAAGTA","CAGAAGTA","GAGAAGTA","TAGAAGTA","ACGAAGTA","CCGAAGTA","GCGAAGTA","TCGAAGTA",
 "AGGAAGTA","CGGAAGTA","GGGAAGTA","TGGAAGTA","ATGAAGTA","CTGAAGTA","GTGAAGTA","TTGAAGTA",
 "AATAAGTA","CATAAGTA","GATAAGTA","TATAAGTA","ACTAAGTA","CCTAAGTA","GCTAAGTA","TCTAAGTA",
 "AGTAAGTA","CGTAAGTA","GGTAAGTA","TGTAAGTA","ATTAAGTA","CTTAAGTA","GTTAAGTA","TTTAAGTA",
 "AAACAGTA","CAACAGTA","GAACAGTA","TAACAGTA","ACACAGTA","CCACAGTA","GCACAGTA","TCACAGTA",
 "AGACAGTA","CGACAGTA","GGACAGTA","TGACAGTA","ATACAGTA","CTACAGTA","GTACAGTA","TTACAGTA",
 "AACCAGTA","CACCAGTA","GACCAGTA","TACCAGTA","ACCCAGTA","CCCCAGTA","GCCCAGTA","TCCCAGTA",
 "AGCCAGTA","CGCCAGTA","GGCCAGTA","TGCCAGTA","ATCCAGTA","CTCCAGTA","GTCCAGTA","TTCCAGTA",
 "AAGCAGTA","CAGCAGTA","GAGCAGTA","TAGCAGTA","ACGCAGTA","CCGCAGTA","GCGCAGTA","TCGCAGTA",
 "AGGCAGTA","CGGCAGTA","GGGCAGTA","TGGCAGTA","ATGCAGTA","CTGCAGTA","GTGCAGTA","TTGCAGTA",
 "AATCAGTA","CATCAGTA","GATCAGTA","TATCAGTA","ACTCAGTA","CCTCAGTA","GCTCAGTA","TCTCAGTA",
 "AGTCAGTA","CGTCAGTA","GGTCAGTA","TGTCAGTA","ATTCAGTA","CTTCAGTA","GTTCAGTA","TTTCAGTA",
 "AAAGAGTA","CAAGAGTA","GAAGAGTA","TAAGAGTA","ACAGAGTA","CCAGAGTA","GCAGAGTA","TCAGAGTA",
 "AGAGAGTA","CGAGAGTA","GGAGAGTA","TGAGAGTA","ATAGAGTA","CTAGAGTA","GTAGAGTA","TTAGAGTA",
 "AACGAGTA","CACGAGTA","GACGAGTA","TACGAGTA","ACCGAGTA","CCCGAGTA","GCCGAGTA","TCCGAGTA",
 "AGCGAGTA","CGCGAGTA","GGCGAGTA","TGCGAGTA","ATCGAGTA","CTCGAGTA","GTCGAGTA","TTCGAGTA",
 "AAGGAGTA","CAGGAGTA","GAGGAGTA","TAGGAGTA","ACGGAGTA","CCGGAGTA","GCGGAGTA","TCGGAGTA",
 "AGGGAGTA","CGGGAGTA","GGGGAGTA","TGGGAGTA","ATGGAGTA","CTGGAGTA","GTGGAGTA","TTGGAGTA",
 "AATGAGTA","CATGAGTA","GATGAGTA","TATGAGTA","ACTGAGTA","CCTGAGTA","GCTGAGTA","TCTGAGTA",
 "AGTGAGTA","CGTGAGTA","GGTGAGTA","TGTGAGTA","ATTGAGTA","CTTGAGTA","GTTGAGTA","TTTGAGTA",
 "AAATAGTA","CAATAGTA","GAATAGTA","TAATAGTA","ACATAGTA","CCATAGTA","GCATAGTA","TCATAGTA",
 "AGATAGTA","CGATAGTA","GGATAGTA","TGATAGTA","ATATAGTA","CTATAGTA","GTATAGTA","TTATAGTA",
 "AACTAGTA","CACTAGTA","GACTAGTA","TACTAGTA","ACCTAGTA","CCCTAGTA","GCCTAGTA","TCCTAGTA",
 "AGCTAGTA","CGCTAGTA","GGCTAGTA","TGCTAGTA","ATCTAGTA","CTCTAGTA","GTCTAGTA","TTCTAGTA",
 "AAGTAGTA","CAGTAGTA","GAGTAGTA","TAGTAGTA","ACGTAGTA","CCGTAGTA","GCGTAGTA","TCGTAGTA",
 "AGGTAGTA","CGGTAGTA","GGGTAGTA","TGGTAGTA","ATGTAGTA","CTGTAGTA","GTGTAGTA","TTGTAGTA",
 "AATTAGTA","CATTAGTA","GATTAGTA","TATTAGTA","ACTTAGTA","CCTTAGTA","GCTTAGTA","TCTTAGTA",
 "AGTTAGTA","CGTTAGTA","GGTTAGTA","TGTTAGTA","ATTTAGTA","CTTTAGTA","GTTTAGTA","TTTTAGTA",
 "AAAACGTA","CAAACGTA","GAAACGTA","TAAACGTA","ACAACGTA","CCAACGTA","GCAACGTA","TCAACGTA",
 "AGAACGTA","CGAACGTA","GGAACGTA","TGAACGTA","ATAACGTA","CTAACGTA","GTAACGTA","TTAACGTA",
 "AACACGTA","CACACGTA","GACACGTA","TACACGTA","ACCACGTA","CCCACGTA","GCCACGTA","TCCACGTA",
 "AGCACGTA","CGCACGTA","GGCACGTA","TGCACGTA","ATCACGTA","CTCACGTA","GTCACGTA","TTCACGTA",
 "AAGACGTA","CAGACGTA","GAGACGTA","TAGACGTA","ACGACGTA","CCGACGTA","GCGACGTA","TCGACGTA",
 "AGGACGTA","CGGACGTA","GGGACGTA","TGGACGTA","ATGACGTA","CTGACGTA","GTGACGTA","TTGACGTA",
 "AATACGTA","CATACGTA","GATACGTA","TATACGTA","ACTACGTA","CCTACGTA","GCTACGTA","TCTACGTA",
 "AGTACGTA","CGTACGTA","GGTACGTA","TGTACGTA","ATTACGTA","CTTACGTA","GTTACGTA","TTTACGTA",
 "AAACCGTA","CAACCGTA","GAACCGTA","TAACCGTA","ACACCGTA","CCACCGTA","GCACCGTA","TCACCGTA",
 "AGACCGTA","CGACCGTA","GGACCGTA","TGACCGTA","ATACCGTA","CTACCGTA","GTACCGTA","TTACCGTA",
 "AACCCGTA","CACCCGTA","GACCCGTA","TACCCGTA","ACCCCGTA","CCCCCGTA","GCCCCGTA","TCCCCGTA",
 "AGCCCGTA","CGCCCGTA","GGCCCGTA","TGCCCGTA","ATCCCGTA","CTCCCGTA","GTCCCGTA","TTCCCGTA",
 "AAGCCGTA","CAGCCGTA","GAGCCGTA","TAGCCGTA","ACGCCGTA","CCGCCGTA","GCGCCGTA","TCGCCGTA",
 "AGGCCGTA","CGGCCGTA","GGGCCGTA","TGGCCGTA","ATGCCGTA","CTGCCGTA","GTGCCGTA","TTGCCGTA",
 "AATCCGTA","CATCCGTA","GATCCGTA","TATCCGTA","ACTCCGTA","CCTCCGTA","GCTCCGTA","TCTCCGTA",
 "AGTCCGTA","CGTCCGTA","GGTCCGTA","TGTCCGTA","ATTCCGTA","CTTCCGTA","GTTCCGTA","TTTCCGTA",
 "AAAGCGTA","CAAGCGTA","GAAGCGTA","TAAGCGTA","ACAGCGTA","CCAGCGTA","GCAGCGTA","TCAGCGTA",
 "AGAGCGTA","CGAGCGTA","GGAGCGTA","TGAGCGTA","ATAGCGTA","CTAGCGTA","GTAGCGTA","TTAGCGTA",
 "AACGCGTA","CACGCGTA","GACGCGTA","TACGCGTA","ACCGCGTA","CCCGCGTA","GCCGCGTA","TCCGCGTA",
 "AGCGCGTA","CGCGCGTA","GGCGCGTA","TGCGCGTA","ATCGCGTA","CTCGCGTA","GTCGCGTA","TTCGCGTA",
 "AAGGCGTA","CAGGCGTA","GAGGCGTA","TAGGCGTA","ACGGCGTA","CCGGCGTA","GCGGCGTA","TCGGCGTA",
 "AGGGCGTA","CGGGCGTA","GGGGCGTA","TGGGCGTA","ATGGCGTA","CTGGCGTA","GTGGCGTA","TTGGCGTA",
 "AATGCGTA","CATGCGTA","GATGCGTA","TATGCGTA","ACTGCGTA","CCTGCGTA","GCTGCGTA","TCTGCGTA",
 "AGTGCGTA","CGTGCGTA","GGTGCGTA","TGTGCGTA","ATTGCGTA","CTTGCGTA","GTTGCGTA","TTTGCGTA",
 "AAATCGTA","CAATCGTA","GAATCGTA","TAATCGTA","ACATCGTA","CCATCGTA","GCATCGTA","TCATCGTA",
 "AGATCGTA","CGATCGTA","GGATCGTA","TGATCGTA","ATATCGTA","CTATCGTA","GTATCGTA","TTATCGTA",
 "AACTCGTA","CACTCGTA","GACTCGTA","TACTCGTA","ACCTCGTA","CCCTCGTA","GCCTCGTA","TCCTCGTA",
 "AGCTCGTA","CGCTCGTA","GGCTCGTA","TGCTCGTA","ATCTCGTA","CTCTCGTA","GTCTCGTA","TTCTCGTA",
 "AAGTCGTA","CAGTCGTA","GAGTCGTA","TAGTCGTA","ACGTCGTA","CCGTCGTA","GCGTCGTA","TCGTCGTA",
 "AGGTCGTA","CGGTCGTA","GGGTCGTA","TGGTCGTA","ATGTCGTA","CTGTCGTA","GTGTCGTA","TTGTCGTA",
 "AATTCGTA","CATTCGTA","GATTCGTA","TATTCGTA","ACTTCGTA","CCTTCGTA","GCTTCGTA","TCTTCGTA",
 "AGTTCGTA","CGTTCGTA","GGTTCGTA","TGTTCGTA","ATTTCGTA","CTTTCGTA","GTTTCGTA","TTTTCGTA",
 "AAAAGGTA","CAAAGGTA","GAAAGGTA","TAAAGGTA","ACAAGGTA","CCAAGGTA","GCAAGGTA","TCAAGGTA",
 "AGAAGGTA","CGAAGGTA","GGAAGGTA","TGAAGGTA","ATAAGGTA","CTAAGGTA","GTAAGGTA","TTAAGGTA",
 "AACAGGTA","CACAGGTA","GACAGGTA","TACAGGTA","ACCAGGTA","CCCAGGTA","GCCAGGTA","TCCAGGTA",
 "AGCAGGTA","CGCAGGTA","GGCAGGTA","TGCAGGTA","ATCAGGTA","CTCAGGTA","GTCAGGTA","TTCAGGTA",
 "AAGAGGTA","CAGAGGTA","GAGAGGTA","TAGAGGTA","ACGAGGTA","CCGAGGTA","GCGAGGTA","TCGAGGTA",
 "AGGAGGTA","CGGAGGTA","GGGAGGTA","TGGAGGTA","ATGAGGTA","CTGAGGTA","GTGAGGTA","TTGAGGTA",
 "AATAGGTA","CATAGGTA","GATAGGTA","TATAGGTA","ACTAGGTA","CCTAGGTA","GCTAGGTA","TCTAGGTA",
 "AGTAGGTA","CGTAGGTA","GGTAGGTA","TGTAGGTA","ATTAGGTA","CTTAGGTA","GTTAGGTA","TTTAGGTA",
 "AAACGGTA","CAACGGTA","GAACGGTA","TAACGGTA","ACACGGTA","CCACGGTA","GCACGGTA","TCACGGTA",
 "AGACGGTA","CGACGGTA","GGACGGTA","TGACGGTA","ATACGGTA","CTACGGTA","GTACGGTA","TTACGGTA",
 "AACCGGTA","CACCGGTA","GACCGGTA","TACCGGTA","ACCCGGTA","CCCCGGTA","GCCCGGTA","TCCCGGTA",
 "AGCCGGTA","CGCCGGTA","GGCCGGTA","TGCCGGTA","ATCCGGTA","CTCCGGTA","GTCCGGTA","TTCCGGTA",
 "AAGCGGTA","CAGCGGTA","GAGCGGTA","TAGCGGTA","ACGCGGTA","CCGCGGTA","GCGCGGTA","TCGCGGTA",
 "AGGCGGTA","CGGCGGTA","GGGCGGTA","TGGCGGTA","ATGCGGTA","CTGCGGTA","GTGCGGTA","TTGCGGTA",
 "AATCGGTA","CATCGGTA","GATCGGTA","TATCGGTA","ACTCGGTA","CCTCGGTA","GCTCGGTA","TCTCGGTA",
 "AGTCGGTA","CGTCGGTA","GGTCGGTA","TGTCGGTA","ATTCGGTA","CTTCGGTA","GTTCGGTA","TTTCGGTA",
 "AAAGGGTA","CAAGGGTA","GAAGGGTA","TAAGGGTA","ACAGGGTA","CCAGGGTA","GCAGGGTA","TCAGGGTA",
 "AGAGGGTA","CGAGGGTA","GGAGGGTA","TGAGGGTA","ATAGGGTA","CTAGGGTA","GTAGGGTA","TTAGGGTA",
 "AACGGGTA","CACGGGTA","GACGGGTA","TACGGGTA","ACCGGGTA","CCCGGGTA","GCCGGGTA","TCCGGGTA",
 "AGCGGGTA","CGCGGGTA","GGCGGGTA","TGCGGGTA","ATCGGGTA","CTCGGGTA","GTCGGGTA","TTCGGGTA",
 "AAGGGGTA","CAGGGGTA","GAGGGGTA","TAGGGGTA","ACGGGGTA","CCGGGGTA","GCGGGGTA","TCGGGGTA",
 "AGGGGGTA","CGGGGGTA","GGGGGGTA","TGGGGGTA","ATGGGGTA","CTGGGGTA","GTGGGGTA","TTGGGGTA",
 "AATGGGTA","CATGGGTA","GATGGGTA","TATGGGTA","ACTGGGTA","CCTGGGTA","GCTGGGTA","TCTGGGTA",
 "AGTGGGTA","CGTGGGTA","GGTGGGTA","TGTGGGTA","ATTGGGTA","CTTGGGTA","GTTGGGTA","TTTGGGTA",
 "AAATGGTA","CAATGGTA","GAATGGTA","TAATGGTA","ACATGGTA","CCATGGTA","GCATGGTA","TCATGGTA",
 "AGATGGTA","CGATGGTA","GGATGGTA","TGATGGTA","ATATGGTA","CTATGGTA","GTATGGTA","TTATGGTA",
 "AACTGGTA","CACTGGTA","GACTGGTA","TACTGGTA","ACCTGGTA","CCCTGGTA","GCCTGGTA","TCCTGGTA",
 "AGCTGGTA","CGCTGGTA","GGCTGGTA","TGCTGGTA","ATCTGGTA","CTCTGGTA","GTCTGGTA","TTCTGGTA",
 "AAGTGGTA","CAGTGGTA","GAGTGGTA","TAGTGGTA","ACGTGGTA","CCGTGGTA","GCGTGGTA","TCGTGGTA",
 "AGGTGGTA","CGGTGGTA","GGGTGGTA","TGGTGGTA","ATGTGGTA","CTGTGGTA","GTGTGGTA","TTGTGGTA",
 "AATTGGTA","CATTGGTA","GATTGGTA","TATTGGTA","ACTTGGTA","CCTTGGTA","GCTTGGTA","TCTTGGTA",
 "AGTTGGTA","CGTTGGTA","GGTTGGTA","TGTTGGTA","ATTTGGTA","CTTTGGTA","GTTTGGTA","TTTTGGTA",
 "AAAATGTA","CAAATGTA","GAAATGTA","TAAATGTA","ACAATGTA","CCAATGTA","GCAATGTA","TCAATGTA",
 "AGAATGTA","CGAATGTA","GGAATGTA","TGAATGTA","ATAATGTA","CTAATGTA","GTAATGTA","TTAATGTA",
 "AACATGTA","CACATGTA","GACATGTA","TACATGTA","ACCATGTA","CCCATGTA","GCCATGTA","TCCATGTA",
 "AGCATGTA","CGCATGTA","GGCATGTA","TGCATGTA","ATCATGTA","CTCATGTA","GTCATGTA","TTCATGTA",
 "AAGATGTA","CAGATGTA","GAGATGTA","TAGATGTA","ACGATGTA","CCGATGTA","GCGATGTA","TCGATGTA",
 "AGGATGTA","CGGATGTA","GGGATGTA","TGGATGTA","ATGATGTA","CTGATGTA","GTGATGTA","TTGATGTA",
 "AATATGTA","CATATGTA","GATATGTA","TATATGTA","ACTATGTA","CCTATGTA","GCTATGTA","TCTATGTA",
 "AGTATGTA","CGTATGTA","GGTATGTA","TGTATGTA","ATTATGTA","CTTATGTA","GTTATGTA","TTTATGTA",
 "AAACTGTA","CAACTGTA","GAACTGTA","TAACTGTA","ACACTGTA","CCACTGTA","GCACTGTA","TCACTGTA",
 "AGACTGTA","CGACTGTA","GGACTGTA","TGACTGTA","ATACTGTA","CTACTGTA","GTACTGTA","TTACTGTA",
 "AACCTGTA","CACCTGTA","GACCTGTA","TACCTGTA","ACCCTGTA","CCCCTGTA","GCCCTGTA","TCCCTGTA",
 "AGCCTGTA","CGCCTGTA","GGCCTGTA","TGCCTGTA","ATCCTGTA","CTCCTGTA","GTCCTGTA","TTCCTGTA",
 "AAGCTGTA","CAGCTGTA","GAGCTGTA","TAGCTGTA","ACGCTGTA","CCGCTGTA","GCGCTGTA","TCGCTGTA",
 "AGGCTGTA","CGGCTGTA","GGGCTGTA","TGGCTGTA","ATGCTGTA","CTGCTGTA","GTGCTGTA","TTGCTGTA",
 "AATCTGTA","CATCTGTA","GATCTGTA","TATCTGTA","ACTCTGTA","CCTCTGTA","GCTCTGTA","TCTCTGTA",
 "AGTCTGTA","CGTCTGTA","GGTCTGTA","TGTCTGTA","ATTCTGTA","CTTCTGTA","GTTCTGTA","TTTCTGTA",
 "AAAGTGTA","CAAGTGTA","GAAGTGTA","TAAGTGTA","ACAGTGTA","CCAGTGTA","GCAGTGTA","TCAGTGTA",
 "AGAGTGTA","CGAGTGTA","GGAGTGTA","TGAGTGTA","ATAGTGTA","CTAGTGTA","GTAGTGTA","TTAGTGTA",
 "AACGTGTA","CACGTGTA","GACGTGTA","TACGTGTA","ACCGTGTA","CCCGTGTA","GCCGTGTA","TCCGTGTA",
 "AGCGTGTA","CGCGTGTA","GGCGTGTA","TGCGTGTA","ATCGTGTA","CTCGTGTA","GTCGTGTA","TTCGTGTA",
 "AAGGTGTA","CAGGTGTA","GAGGTGTA","TAGGTGTA","ACGGTGTA","CCGGTGTA","GCGGTGTA","TCGGTGTA",
 "AGGGTGTA","CGGGTGTA","GGGGTGTA","TGGGTGTA","ATGGTGTA","CTGGTGTA","GTGGTGTA","TTGGTGTA",
 "AATGTGTA","CATGTGTA","GATGTGTA","TATGTGTA","ACTGTGTA","CCTGTGTA","GCTGTGTA","TCTGTGTA",
 "AGTGTGTA","CGTGTGTA","GGTGTGTA","TGTGTGTA","ATTGTGTA","CTTGTGTA","GTTGTGTA","TTTGTGTA",
 "AAATTGTA","CAATTGTA","GAATTGTA","TAATTGTA","ACATTGTA","CCATTGTA","GCATTGTA","TCATTGTA",
 "AGATTGTA","CGATTGTA","GGATTGTA","TGATTGTA","ATATTGTA","CTATTGTA","GTATTGTA","TTATTGTA",
 "AACTTGTA","CACTTGTA","GACTTGTA","TACTTGTA","ACCTTGTA","CCCTTGTA","GCCTTGTA","TCCTTGTA",
 "AGCTTGTA","CGCTTGTA","GGCTTGTA","TGCTTGTA","ATCTTGTA","CTCTTGTA","GTCTTGTA","TTCTTGTA",
 "AAGTTGTA","CAGTTGTA","GAGTTGTA","TAGTTGTA","ACGTTGTA","CCGTTGTA","GCGTTGTA","TCGTTGTA",
 "AGGTTGTA","CGGTTGTA","GGGTTGTA","TGGTTGTA","ATGTTGTA","CTGTTGTA","GTGTTGTA","TTGTTGTA",
 "AATTTGTA","CATTTGTA","GATTTGTA","TATTTGTA","ACTTTGTA","CCTTTGTA","GCTTTGTA","TCTTTGTA",
 "AGTTTGTA","CGTTTGTA","GGTTTGTA","TGTTTGTA","ATTTTGTA","CTTTTGTA","GTTTTGTA","TTTTTGTA",
 "AAAAATTA","CAAAATTA","GAAAATTA","TAAAATTA","ACAAATTA","CCAAATTA","GCAAATTA","TCAAATTA",
 "AGAAATTA","CGAAATTA","GGAAATTA","TGAAATTA","ATAAATTA","CTAAATTA","GTAAATTA","TTAAATTA",
 "AACAATTA","CACAATTA","GACAATTA","TACAATTA","ACCAATTA","CCCAATTA","GCCAATTA","TCCAATTA",
 "AGCAATTA","CGCAATTA","GGCAATTA","TGCAATTA","ATCAATTA","CTCAATTA","GTCAATTA","TTCAATTA",
 "AAGAATTA","CAGAATTA","GAGAATTA","TAGAATTA","ACGAATTA","CCGAATTA","GCGAATTA","TCGAATTA",
 "AGGAATTA","CGGAATTA","GGGAATTA","TGGAATTA","ATGAATTA","CTGAATTA","GTGAATTA","TTGAATTA",
 "AATAATTA","CATAATTA","GATAATTA","TATAATTA","ACTAATTA","CCTAATTA","GCTAATTA","TCTAATTA",
 "AGTAATTA","CGTAATTA","GGTAATTA","TGTAATTA","ATTAATTA","CTTAATTA","GTTAATTA","TTTAATTA",
 "AAACATTA","CAACATTA","GAACATTA","TAACATTA","ACACATTA","CCACATTA","GCACATTA","TCACATTA",
 "AGACATTA","CGACATTA","GGACATTA","TGACATTA","ATACATTA","CTACATTA","GTACATTA","TTACATTA",
 "AACCATTA","CACCATTA","GACCATTA","TACCATTA","ACCCATTA","CCCCATTA","GCCCATTA","TCCCATTA",
 "AGCCATTA","CGCCATTA","GGCCATTA","TGCCATTA","ATCCATTA","CTCCATTA","GTCCATTA","TTCCATTA",
 "AAGCATTA","CAGCATTA","GAGCATTA","TAGCATTA","ACGCATTA","CCGCATTA","GCGCATTA","TCGCATTA",
 "AGGCATTA","CGGCATTA","GGGCATTA","TGGCATTA","ATGCATTA","CTGCATTA","GTGCATTA","TTGCATTA",
 "AATCATTA","CATCATTA","GATCATTA","TATCATTA","ACTCATTA","CCTCATTA","GCTCATTA","TCTCATTA",
 "AGTCATTA","CGTCATTA","GGTCATTA","TGTCATTA","ATTCATTA","CTTCATTA","GTTCATTA","TTTCATTA",
 "AAAGATTA","CAAGATTA","GAAGATTA","TAAGATTA","ACAGATTA","CCAGATTA","GCAGATTA","TCAGATTA",
 "AGAGATTA","CGAGATTA","GGAGATTA","TGAGATTA","ATAGATTA","CTAGATTA","GTAGATTA","TTAGATTA",
 "AACGATTA","CACGATTA","GACGATTA","TACGATTA","ACCGATTA","CCCGATTA","GCCGATTA","TCCGATTA",
 "AGCGATTA","CGCGATTA","GGCGATTA","TGCGATTA","ATCGATTA","CTCGATTA","GTCGATTA","TTCGATTA",
 "AAGGATTA","CAGGATTA","GAGGATTA","TAGGATTA","ACGGATTA","CCGGATTA","GCGGATTA","TCGGATTA",
 "AGGGATTA","CGGGATTA","GGGGATTA","TGGGATTA","ATGGATTA","CTGGATTA","GTGGATTA","TTGGATTA",
 "AATGATTA","CATGATTA","GATGATTA","TATGATTA","ACTGATTA","CCTGATTA","GCTGATTA","TCTGATTA",
 "AGTGATTA","CGTGATTA","GGTGATTA","TGTGATTA","ATTGATTA","CTTGATTA","GTTGATTA","TTTGATTA",
 "AAATATTA","CAATATTA","GAATATTA","TAATATTA","ACATATTA","CCATATTA","GCATATTA","TCATATTA",
 "AGATATTA","CGATATTA","GGATATTA","TGATATTA","ATATATTA","CTATATTA","GTATATTA","TTATATTA",
 "AACTATTA","CACTATTA","GACTATTA","TACTATTA","ACCTATTA","CCCTATTA","GCCTATTA","TCCTATTA",
 "AGCTATTA","CGCTATTA","GGCTATTA","TGCTATTA","ATCTATTA","CTCTATTA","GTCTATTA","TTCTATTA",
 "AAGTATTA","CAGTATTA","GAGTATTA","TAGTATTA","ACGTATTA","CCGTATTA","GCGTATTA","TCGTATTA",
 "AGGTATTA","CGGTATTA","GGGTATTA","TGGTATTA","ATGTATTA","CTGTATTA","GTGTATTA","TTGTATTA",
 "AATTATTA","CATTATTA","GATTATTA","TATTATTA","ACTTATTA","CCTTATTA","GCTTATTA","TCTTATTA",
 "AGTTATTA","CGTTATTA","GGTTATTA","TGTTATTA","ATTTATTA","CTTTATTA","GTTTATTA","TTTTATTA",
 "AAAACTTA","CAAACTTA","GAAACTTA","TAAACTTA","ACAACTTA","CCAACTTA","GCAACTTA","TCAACTTA",
 "AGAACTTA","CGAACTTA","GGAACTTA","TGAACTTA","ATAACTTA","CTAACTTA","GTAACTTA","TTAACTTA",
 "AACACTTA","CACACTTA","GACACTTA","TACACTTA","ACCACTTA","CCCACTTA","GCCACTTA","TCCACTTA",
 "AGCACTTA","CGCACTTA","GGCACTTA","TGCACTTA","ATCACTTA","CTCACTTA","GTCACTTA","TTCACTTA",
 "AAGACTTA","CAGACTTA","GAGACTTA","TAGACTTA","ACGACTTA","CCGACTTA","GCGACTTA","TCGACTTA",
 "AGGACTTA","CGGACTTA","GGGACTTA","TGGACTTA","ATGACTTA","CTGACTTA","GTGACTTA","TTGACTTA",
 "AATACTTA","CATACTTA","GATACTTA","TATACTTA","ACTACTTA","CCTACTTA","GCTACTTA","TCTACTTA",
 "AGTACTTA","CGTACTTA","GGTACTTA","TGTACTTA","ATTACTTA","CTTACTTA","GTTACTTA","TTTACTTA",
 "AAACCTTA","CAACCTTA","GAACCTTA","TAACCTTA","ACACCTTA","CCACCTTA","GCACCTTA","TCACCTTA",
 "AGACCTTA","CGACCTTA","GGACCTTA","TGACCTTA","ATACCTTA","CTACCTTA","GTACCTTA","TTACCTTA",
 "AACCCTTA","CACCCTTA","GACCCTTA","TACCCTTA","ACCCCTTA","CCCCCTTA","GCCCCTTA","TCCCCTTA",
 "AGCCCTTA","CGCCCTTA","GGCCCTTA","TGCCCTTA","ATCCCTTA","CTCCCTTA","GTCCCTTA","TTCCCTTA",
 "AAGCCTTA","CAGCCTTA","GAGCCTTA","TAGCCTTA","ACGCCTTA","CCGCCTTA","GCGCCTTA","TCGCCTTA",
 "AGGCCTTA","CGGCCTTA","GGGCCTTA","TGGCCTTA","ATGCCTTA","CTGCCTTA","GTGCCTTA","TTGCCTTA",
 "AATCCTTA","CATCCTTA","GATCCTTA","TATCCTTA","ACTCCTTA","CCTCCTTA","GCTCCTTA","TCTCCTTA",
 "AGTCCTTA","CGTCCTTA","GGTCCTTA","TGTCCTTA","ATTCCTTA","CTTCCTTA","GTTCCTTA","TTTCCTTA",
 "AAAGCTTA","CAAGCTTA","GAAGCTTA","TAAGCTTA","ACAGCTTA","CCAGCTTA","GCAGCTTA","TCAGCTTA",
 "AGAGCTTA","CGAGCTTA","GGAGCTTA","TGAGCTTA","ATAGCTTA","CTAGCTTA","GTAGCTTA","TTAGCTTA",
 "AACGCTTA","CACGCTTA","GACGCTTA","TACGCTTA","ACCGCTTA","CCCGCTTA","GCCGCTTA","TCCGCTTA",
 "AGCGCTTA","CGCGCTTA","GGCGCTTA","TGCGCTTA","ATCGCTTA","CTCGCTTA","GTCGCTTA","TTCGCTTA",
 "AAGGCTTA","CAGGCTTA","GAGGCTTA","TAGGCTTA","ACGGCTTA","CCGGCTTA","GCGGCTTA","TCGGCTTA",
 "AGGGCTTA","CGGGCTTA","GGGGCTTA","TGGGCTTA","ATGGCTTA","CTGGCTTA","GTGGCTTA","TTGGCTTA",
 "AATGCTTA","CATGCTTA","GATGCTTA","TATGCTTA","ACTGCTTA","CCTGCTTA","GCTGCTTA","TCTGCTTA",
 "AGTGCTTA","CGTGCTTA","GGTGCTTA","TGTGCTTA","ATTGCTTA","CTTGCTTA","GTTGCTTA","TTTGCTTA",
 "AAATCTTA","CAATCTTA","GAATCTTA","TAATCTTA","ACATCTTA","CCATCTTA","GCATCTTA","TCATCTTA",
 "AGATCTTA","CGATCTTA","GGATCTTA","TGATCTTA","ATATCTTA","CTATCTTA","GTATCTTA","TTATCTTA",
 "AACTCTTA","CACTCTTA","GACTCTTA","TACTCTTA","ACCTCTTA","CCCTCTTA","GCCTCTTA","TCCTCTTA",
 "AGCTCTTA","CGCTCTTA","GGCTCTTA","TGCTCTTA","ATCTCTTA","CTCTCTTA","GTCTCTTA","TTCTCTTA",
 "AAGTCTTA","CAGTCTTA","GAGTCTTA","TAGTCTTA","ACGTCTTA","CCGTCTTA","GCGTCTTA","TCGTCTTA",
 "AGGTCTTA","CGGTCTTA","GGGTCTTA","TGGTCTTA","ATGTCTTA","CTGTCTTA","GTGTCTTA","TTGTCTTA",
 "AATTCTTA","CATTCTTA","GATTCTTA","TATTCTTA","ACTTCTTA","CCTTCTTA","GCTTCTTA","TCTTCTTA",
 "AGTTCTTA","CGTTCTTA","GGTTCTTA","TGTTCTTA","ATTTCTTA","CTTTCTTA","GTTTCTTA","TTTTCTTA",
 "AAAAGTTA","CAAAGTTA","GAAAGTTA","TAAAGTTA","ACAAGTTA","CCAAGTTA","GCAAGTTA","TCAAGTTA",
 "AGAAGTTA","CGAAGTTA","GGAAGTTA","TGAAGTTA","ATAAGTTA","CTAAGTTA","GTAAGTTA","TTAAGTTA",
 "AACAGTTA","CACAGTTA","GACAGTTA","TACAGTTA","ACCAGTTA","CCCAGTTA","GCCAGTTA","TCCAGTTA",
 "AGCAGTTA","CGCAGTTA","GGCAGTTA","TGCAGTTA","ATCAGTTA","CTCAGTTA","GTCAGTTA","TTCAGTTA",
 "AAGAGTTA","CAGAGTTA","GAGAGTTA","TAGAGTTA","ACGAGTTA","CCGAGTTA","GCGAGTTA","TCGAGTTA",
 "AGGAGTTA","CGGAGTTA","GGGAGTTA","TGGAGTTA","ATGAGTTA","CTGAGTTA","GTGAGTTA","TTGAGTTA",
 "AATAGTTA","CATAGTTA","GATAGTTA","TATAGTTA","ACTAGTTA","CCTAGTTA","GCTAGTTA","TCTAGTTA",
 "AGTAGTTA","CGTAGTTA","GGTAGTTA","TGTAGTTA","ATTAGTTA","CTTAGTTA","GTTAGTTA","TTTAGTTA",
 "AAACGTTA","CAACGTTA","GAACGTTA","TAACGTTA","ACACGTTA","CCACGTTA","GCACGTTA","TCACGTTA",
 "AGACGTTA","CGACGTTA","GGACGTTA","TGACGTTA","ATACGTTA","CTACGTTA","GTACGTTA","TTACGTTA",
 "AACCGTTA","CACCGTTA","GACCGTTA","TACCGTTA","ACCCGTTA","CCCCGTTA","GCCCGTTA","TCCCGTTA",
 "AGCCGTTA","CGCCGTTA","GGCCGTTA","TGCCGTTA","ATCCGTTA","CTCCGTTA","GTCCGTTA","TTCCGTTA",
 "AAGCGTTA","CAGCGTTA","GAGCGTTA","TAGCGTTA","ACGCGTTA","CCGCGTTA","GCGCGTTA","TCGCGTTA",
 "AGGCGTTA","CGGCGTTA","GGGCGTTA","TGGCGTTA","ATGCGTTA","CTGCGTTA","GTGCGTTA","TTGCGTTA",
 "AATCGTTA","CATCGTTA","GATCGTTA","TATCGTTA","ACTCGTTA","CCTCGTTA","GCTCGTTA","TCTCGTTA",
 "AGTCGTTA","CGTCGTTA","GGTCGTTA","TGTCGTTA","ATTCGTTA","CTTCGTTA","GTTCGTTA","TTTCGTTA",
 "AAAGGTTA","CAAGGTTA","GAAGGTTA","TAAGGTTA","ACAGGTTA","CCAGGTTA","GCAGGTTA","TCAGGTTA",
 "AGAGGTTA","CGAGGTTA","GGAGGTTA","TGAGGTTA","ATAGGTTA","CTAGGTTA","GTAGGTTA","TTAGGTTA",
 "AACGGTTA","CACGGTTA","GACGGTTA","TACGGTTA","ACCGGTTA","CCCGGTTA","GCCGGTTA","TCCGGTTA",
 "AGCGGTTA","CGCGGTTA","GGCGGTTA","TGCGGTTA","ATCGGTTA","CTCGGTTA","GTCGGTTA","TTCGGTTA",
 "AAGGGTTA","CAGGGTTA","GAGGGTTA","TAGGGTTA","ACGGGTTA","CCGGGTTA","GCGGGTTA","TCGGGTTA",
 "AGGGGTTA","CGGGGTTA","GGGGGTTA","TGGGGTTA","ATGGGTTA","CTGGGTTA","GTGGGTTA","TTGGGTTA",
 "AATGGTTA","CATGGTTA","GATGGTTA","TATGGTTA","ACTGGTTA","CCTGGTTA","GCTGGTTA","TCTGGTTA",
 "AGTGGTTA","CGTGGTTA","GGTGGTTA","TGTGGTTA","ATTGGTTA","CTTGGTTA","GTTGGTTA","TTTGGTTA",
 "AAATGTTA","CAATGTTA","GAATGTTA","TAATGTTA","ACATGTTA","CCATGTTA","GCATGTTA","TCATGTTA",
 "AGATGTTA","CGATGTTA","GGATGTTA","TGATGTTA","ATATGTTA","CTATGTTA","GTATGTTA","TTATGTTA",
 "AACTGTTA","CACTGTTA","GACTGTTA","TACTGTTA","ACCTGTTA","CCCTGTTA","GCCTGTTA","TCCTGTTA",
 "AGCTGTTA","CGCTGTTA","GGCTGTTA","TGCTGTTA","ATCTGTTA","CTCTGTTA","GTCTGTTA","TTCTGTTA",
 "AAGTGTTA","CAGTGTTA","GAGTGTTA","TAGTGTTA","ACGTGTTA","CCGTGTTA","GCGTGTTA","TCGTGTTA",
 "AGGTGTTA","CGGTGTTA","GGGTGTTA","TGGTGTTA","ATGTGTTA","CTGTGTTA","GTGTGTTA","TTGTGTTA",
 "AATTGTTA","CATTGTTA","GATTGTTA","TATTGTTA","ACTTGTTA","CCTTGTTA","GCTTGTTA","TCTTGTTA",
 "AGTTGTTA","CGTTGTTA","GGTTGTTA","TGTTGTTA","ATTTGTTA","CTTTGTTA","GTTTGTTA","TTTTGTTA",
 "AAAATTTA","CAAATTTA","GAAATTTA","TAAATTTA","ACAATTTA","CCAATTTA","GCAATTTA","TCAATTTA",
 "AGAATTTA","CGAATTTA","GGAATTTA","TGAATTTA","ATAATTTA","CTAATTTA","GTAATTTA","TTAATTTA",
 "AACATTTA","CACATTTA","GACATTTA","TACATTTA","ACCATTTA","CCCATTTA","GCCATTTA","TCCATTTA",
 "AGCATTTA","CGCATTTA","GGCATTTA","TGCATTTA","ATCATTTA","CTCATTTA","GTCATTTA","TTCATTTA",
 "AAGATTTA","CAGATTTA","GAGATTTA","TAGATTTA","ACGATTTA","CCGATTTA","GCGATTTA","TCGATTTA",
 "AGGATTTA","CGGATTTA","GGGATTTA","TGGATTTA","ATGATTTA","CTGATTTA","GTGATTTA","TTGATTTA",
 "AATATTTA","CATATTTA","GATATTTA","TATATTTA","ACTATTTA","CCTATTTA","GCTATTTA","TCTATTTA",
 "AGTATTTA","CGTATTTA","GGTATTTA","TGTATTTA","ATTATTTA","CTTATTTA","GTTATTTA","TTTATTTA",
 "AAACTTTA","CAACTTTA","GAACTTTA","TAACTTTA","ACACTTTA","CCACTTTA","GCACTTTA","TCACTTTA",
 "AGACTTTA","CGACTTTA","GGACTTTA","TGACTTTA","ATACTTTA","CTACTTTA","GTACTTTA","TTACTTTA",
 "AACCTTTA","CACCTTTA","GACCTTTA","TACCTTTA","ACCCTTTA","CCCCTTTA","GCCCTTTA","TCCCTTTA",
 "AGCCTTTA","CGCCTTTA","GGCCTTTA","TGCCTTTA","ATCCTTTA","CTCCTTTA","GTCCTTTA","TTCCTTTA",
 "AAGCTTTA","CAGCTTTA","GAGCTTTA","TAGCTTTA","ACGCTTTA","CCGCTTTA","GCGCTTTA","TCGCTTTA",
 "AGGCTTTA","CGGCTTTA","GGGCTTTA","TGGCTTTA","ATGCTTTA","CTGCTTTA","GTGCTTTA","TTGCTTTA",
 "AATCTTTA","CATCTTTA","GATCTTTA","TATCTTTA","ACTCTTTA","CCTCTTTA","GCTCTTTA","TCTCTTTA",
 "AGTCTTTA","CGTCTTTA","GGTCTTTA","TGTCTTTA","ATTCTTTA","CTTCTTTA","GTTCTTTA","TTTCTTTA",
 "AAAGTTTA","CAAGTTTA","GAAGTTTA","TAAGTTTA","ACAGTTTA","CCAGTTTA","GCAGTTTA","TCAGTTTA",
 "AGAGTTTA","CGAGTTTA","GGAGTTTA","TGAGTTTA","ATAGTTTA","CTAGTTTA","GTAGTTTA","TTAGTTTA",
 "AACGTTTA","CACGTTTA","GACGTTTA","TACGTTTA","ACCGTTTA","CCCGTTTA","GCCGTTTA","TCCGTTTA",
 "AGCGTTTA","CGCGTTTA","GGCGTTTA","TGCGTTTA","ATCGTTTA","CTCGTTTA","GTCGTTTA","TTCGTTTA",
 "AAGGTTTA","CAGGTTTA","GAGGTTTA","TAGGTTTA","ACGGTTTA","CCGGTTTA","GCGGTTTA","TCGGTTTA",
 "AGGGTTTA","CGGGTTTA","GGGGTTTA","TGGGTTTA","ATGGTTTA","CTGGTTTA","GTGGTTTA","TTGGTTTA",
 "AATGTTTA","CATGTTTA","GATGTTTA","TATGTTTA","ACTGTTTA","CCTGTTTA","GCTGTTTA","TCTGTTTA",
 "AGTGTTTA","CGTGTTTA","GGTGTTTA","TGTGTTTA","ATTGTTTA","CTTGTTTA","GTTGTTTA","TTTGTTTA",
 "AAATTTTA","CAATTTTA","GAATTTTA","TAATTTTA","ACATTTTA","CCATTTTA","GCATTTTA","TCATTTTA",
 "AGATTTTA","CGATTTTA","GGATTTTA","TGATTTTA","ATATTTTA","CTATTTTA","GTATTTTA","TTATTTTA",
 "AACTTTTA","CACTTTTA","GACTTTTA","TACTTTTA","ACCTTTTA","CCCTTTTA","GCCTTTTA","TCCTTTTA",
 "AGCTTTTA","CGCTTTTA","GGCTTTTA","TGCTTTTA","ATCTTTTA","CTCTTTTA","GTCTTTTA","TTCTTTTA",
 "AAGTTTTA","CAGTTTTA","GAGTTTTA","TAGTTTTA","ACGTTTTA","CCGTTTTA","GCGTTTTA","TCGTTTTA",
 "AGGTTTTA","CGGTTTTA","GGGTTTTA","TGGTTTTA","ATGTTTTA","CTGTTTTA","GTGTTTTA","TTGTTTTA",
 "AATTTTTA","CATTTTTA","GATTTTTA","TATTTTTA","ACTTTTTA","CCTTTTTA","GCTTTTTA","TCTTTTTA",
 "AGTTTTTA","CGTTTTTA","GGTTTTTA","TGTTTTTA","ATTTTTTA","CTTTTTTA","GTTTTTTA","TTTTTTTA",
 "AAAAAAAC","CAAAAAAC","GAAAAAAC","TAAAAAAC","ACAAAAAC","CCAAAAAC","GCAAAAAC","TCAAAAAC",
 "AGAAAAAC","CGAAAAAC","GGAAAAAC","TGAAAAAC","ATAAAAAC","CTAAAAAC","GTAAAAAC","TTAAAAAC",
 "AACAAAAC","CACAAAAC","GACAAAAC","TACAAAAC","ACCAAAAC","CCCAAAAC","GCCAAAAC","TCCAAAAC",
 "AGCAAAAC","CGCAAAAC","GGCAAAAC","TGCAAAAC","ATCAAAAC","CTCAAAAC","GTCAAAAC","TTCAAAAC",
 "AAGAAAAC","CAGAAAAC","GAGAAAAC","TAGAAAAC","ACGAAAAC","CCGAAAAC","GCGAAAAC","TCGAAAAC",
 "AGGAAAAC","CGGAAAAC","GGGAAAAC","TGGAAAAC","ATGAAAAC","CTGAAAAC","GTGAAAAC","TTGAAAAC",
 "AATAAAAC","CATAAAAC","GATAAAAC","TATAAAAC","ACTAAAAC","CCTAAAAC","GCTAAAAC","TCTAAAAC",
 "AGTAAAAC","CGTAAAAC","GGTAAAAC","TGTAAAAC","ATTAAAAC","CTTAAAAC","GTTAAAAC","TTTAAAAC",
 "AAACAAAC","CAACAAAC","GAACAAAC","TAACAAAC","ACACAAAC","CCACAAAC","GCACAAAC","TCACAAAC",
 "AGACAAAC","CGACAAAC","GGACAAAC","TGACAAAC","ATACAAAC","CTACAAAC","GTACAAAC","TTACAAAC",
 "AACCAAAC","CACCAAAC","GACCAAAC","TACCAAAC","ACCCAAAC","CCCCAAAC","GCCCAAAC","TCCCAAAC",
 "AGCCAAAC","CGCCAAAC","GGCCAAAC","TGCCAAAC","ATCCAAAC","CTCCAAAC","GTCCAAAC","TTCCAAAC",
 "AAGCAAAC","CAGCAAAC","GAGCAAAC","TAGCAAAC","ACGCAAAC","CCGCAAAC","GCGCAAAC","TCGCAAAC",
 "AGGCAAAC","CGGCAAAC","GGGCAAAC","TGGCAAAC","ATGCAAAC","CTGCAAAC","GTGCAAAC","TTGCAAAC",
 "AATCAAAC","CATCAAAC","GATCAAAC","TATCAAAC","ACTCAAAC","CCTCAAAC","GCTCAAAC","TCTCAAAC",
 "AGTCAAAC","CGTCAAAC","GGTCAAAC","TGTCAAAC","ATTCAAAC","CTTCAAAC","GTTCAAAC","TTTCAAAC",
 "AAAGAAAC","CAAGAAAC","GAAGAAAC","TAAGAAAC","ACAGAAAC","CCAGAAAC","GCAGAAAC","TCAGAAAC",
 "AGAGAAAC","CGAGAAAC","GGAGAAAC","TGAGAAAC","ATAGAAAC","CTAGAAAC","GTAGAAAC","TTAGAAAC",
 "AACGAAAC","CACGAAAC","GACGAAAC","TACGAAAC","ACCGAAAC","CCCGAAAC","GCCGAAAC","TCCGAAAC",
 "AGCGAAAC","CGCGAAAC","GGCGAAAC","TGCGAAAC","ATCGAAAC","CTCGAAAC","GTCGAAAC","TTCGAAAC",
 "AAGGAAAC","CAGGAAAC","GAGGAAAC","TAGGAAAC","ACGGAAAC","CCGGAAAC","GCGGAAAC","TCGGAAAC",
 "AGGGAAAC","CGGGAAAC","GGGGAAAC","TGGGAAAC","ATGGAAAC","CTGGAAAC","GTGGAAAC","TTGGAAAC",
 "AATGAAAC","CATGAAAC","GATGAAAC","TATGAAAC","ACTGAAAC","CCTGAAAC","GCTGAAAC","TCTGAAAC",
 "AGTGAAAC","CGTGAAAC","GGTGAAAC","TGTGAAAC","ATTGAAAC","CTTGAAAC","GTTGAAAC","TTTGAAAC",
 "AAATAAAC","CAATAAAC","GAATAAAC","TAATAAAC","ACATAAAC","CCATAAAC","GCATAAAC","TCATAAAC",
 "AGATAAAC","CGATAAAC","GGATAAAC","TGATAAAC","ATATAAAC","CTATAAAC","GTATAAAC","TTATAAAC",
 "AACTAAAC","CACTAAAC","GACTAAAC","TACTAAAC","ACCTAAAC","CCCTAAAC","GCCTAAAC","TCCTAAAC",
 "AGCTAAAC","CGCTAAAC","GGCTAAAC","TGCTAAAC","ATCTAAAC","CTCTAAAC","GTCTAAAC","TTCTAAAC",
 "AAGTAAAC","CAGTAAAC","GAGTAAAC","TAGTAAAC","ACGTAAAC","CCGTAAAC","GCGTAAAC","TCGTAAAC",
 "AGGTAAAC","CGGTAAAC","GGGTAAAC","TGGTAAAC","ATGTAAAC","CTGTAAAC","GTGTAAAC","TTGTAAAC",
 "AATTAAAC","CATTAAAC","GATTAAAC","TATTAAAC","ACTTAAAC","CCTTAAAC","GCTTAAAC","TCTTAAAC",
 "AGTTAAAC","CGTTAAAC","GGTTAAAC","TGTTAAAC","ATTTAAAC","CTTTAAAC","GTTTAAAC","TTTTAAAC",
 "AAAACAAC","CAAACAAC","GAAACAAC","TAAACAAC","ACAACAAC","CCAACAAC","GCAACAAC","TCAACAAC",
 "AGAACAAC","CGAACAAC","GGAACAAC","TGAACAAC","ATAACAAC","CTAACAAC","GTAACAAC","TTAACAAC",
 "AACACAAC","CACACAAC","GACACAAC","TACACAAC","ACCACAAC","CCCACAAC","GCCACAAC","TCCACAAC",
 "AGCACAAC","CGCACAAC","GGCACAAC","TGCACAAC","ATCACAAC","CTCACAAC","GTCACAAC","TTCACAAC",
 "AAGACAAC","CAGACAAC","GAGACAAC","TAGACAAC","ACGACAAC","CCGACAAC","GCGACAAC","TCGACAAC",
 "AGGACAAC","CGGACAAC","GGGACAAC","TGGACAAC","ATGACAAC","CTGACAAC","GTGACAAC","TTGACAAC",
 "AATACAAC","CATACAAC","GATACAAC","TATACAAC","ACTACAAC","CCTACAAC","GCTACAAC","TCTACAAC",
 "AGTACAAC","CGTACAAC","GGTACAAC","TGTACAAC","ATTACAAC","CTTACAAC","GTTACAAC","TTTACAAC",
 "AAACCAAC","CAACCAAC","GAACCAAC","TAACCAAC","ACACCAAC","CCACCAAC","GCACCAAC","TCACCAAC",
 "AGACCAAC","CGACCAAC","GGACCAAC","TGACCAAC","ATACCAAC","CTACCAAC","GTACCAAC","TTACCAAC",
 "AACCCAAC","CACCCAAC","GACCCAAC","TACCCAAC","ACCCCAAC","CCCCCAAC","GCCCCAAC","TCCCCAAC",
 "AGCCCAAC","CGCCCAAC","GGCCCAAC","TGCCCAAC","ATCCCAAC","CTCCCAAC","GTCCCAAC","TTCCCAAC",
 "AAGCCAAC","CAGCCAAC","GAGCCAAC","TAGCCAAC","ACGCCAAC","CCGCCAAC","GCGCCAAC","TCGCCAAC",
 "AGGCCAAC","CGGCCAAC","GGGCCAAC","TGGCCAAC","ATGCCAAC","CTGCCAAC","GTGCCAAC","TTGCCAAC",
 "AATCCAAC","CATCCAAC","GATCCAAC","TATCCAAC","ACTCCAAC","CCTCCAAC","GCTCCAAC","TCTCCAAC",
 "AGTCCAAC","CGTCCAAC","GGTCCAAC","TGTCCAAC","ATTCCAAC","CTTCCAAC","GTTCCAAC","TTTCCAAC",
 "AAAGCAAC","CAAGCAAC","GAAGCAAC","TAAGCAAC","ACAGCAAC","CCAGCAAC","GCAGCAAC","TCAGCAAC",
 "AGAGCAAC","CGAGCAAC","GGAGCAAC","TGAGCAAC","ATAGCAAC","CTAGCAAC","GTAGCAAC","TTAGCAAC",
 "AACGCAAC","CACGCAAC","GACGCAAC","TACGCAAC","ACCGCAAC","CCCGCAAC","GCCGCAAC","TCCGCAAC",
 "AGCGCAAC","CGCGCAAC","GGCGCAAC","TGCGCAAC","ATCGCAAC","CTCGCAAC","GTCGCAAC","TTCGCAAC",
 "AAGGCAAC","CAGGCAAC","GAGGCAAC","TAGGCAAC","ACGGCAAC","CCGGCAAC","GCGGCAAC","TCGGCAAC",
 "AGGGCAAC","CGGGCAAC","GGGGCAAC","TGGGCAAC","ATGGCAAC","CTGGCAAC","GTGGCAAC","TTGGCAAC",
 "AATGCAAC","CATGCAAC","GATGCAAC","TATGCAAC","ACTGCAAC","CCTGCAAC","GCTGCAAC","TCTGCAAC",
 "AGTGCAAC","CGTGCAAC","GGTGCAAC","TGTGCAAC","ATTGCAAC","CTTGCAAC","GTTGCAAC","TTTGCAAC",
 "AAATCAAC","CAATCAAC","GAATCAAC","TAATCAAC","ACATCAAC","CCATCAAC","GCATCAAC","TCATCAAC",
 "AGATCAAC","CGATCAAC","GGATCAAC","TGATCAAC","ATATCAAC","CTATCAAC","GTATCAAC","TTATCAAC",
 "AACTCAAC","CACTCAAC","GACTCAAC","TACTCAAC","ACCTCAAC","CCCTCAAC","GCCTCAAC","TCCTCAAC",
 "AGCTCAAC","CGCTCAAC","GGCTCAAC","TGCTCAAC","ATCTCAAC","CTCTCAAC","GTCTCAAC","TTCTCAAC",
 "AAGTCAAC","CAGTCAAC","GAGTCAAC","TAGTCAAC","ACGTCAAC","CCGTCAAC","GCGTCAAC","TCGTCAAC",
 "AGGTCAAC","CGGTCAAC","GGGTCAAC","TGGTCAAC","ATGTCAAC","CTGTCAAC","GTGTCAAC","TTGTCAAC",
 "AATTCAAC","CATTCAAC","GATTCAAC","TATTCAAC","ACTTCAAC","CCTTCAAC","GCTTCAAC","TCTTCAAC",
 "AGTTCAAC","CGTTCAAC","GGTTCAAC","TGTTCAAC","ATTTCAAC","CTTTCAAC","GTTTCAAC","TTTTCAAC",
 "AAAAGAAC","CAAAGAAC","GAAAGAAC","TAAAGAAC","ACAAGAAC","CCAAGAAC","GCAAGAAC","TCAAGAAC",
 "AGAAGAAC","CGAAGAAC","GGAAGAAC","TGAAGAAC","ATAAGAAC","CTAAGAAC","GTAAGAAC","TTAAGAAC",
 "AACAGAAC","CACAGAAC","GACAGAAC","TACAGAAC","ACCAGAAC","CCCAGAAC","GCCAGAAC","TCCAGAAC",
 "AGCAGAAC","CGCAGAAC","GGCAGAAC","TGCAGAAC","ATCAGAAC","CTCAGAAC","GTCAGAAC","TTCAGAAC",
 "AAGAGAAC","CAGAGAAC","GAGAGAAC","TAGAGAAC","ACGAGAAC","CCGAGAAC","GCGAGAAC","TCGAGAAC",
 "AGGAGAAC","CGGAGAAC","GGGAGAAC","TGGAGAAC","ATGAGAAC","CTGAGAAC","GTGAGAAC","TTGAGAAC",
 "AATAGAAC","CATAGAAC","GATAGAAC","TATAGAAC","ACTAGAAC","CCTAGAAC","GCTAGAAC","TCTAGAAC",
 "AGTAGAAC","CGTAGAAC","GGTAGAAC","TGTAGAAC","ATTAGAAC","CTTAGAAC","GTTAGAAC","TTTAGAAC",
 "AAACGAAC","CAACGAAC","GAACGAAC","TAACGAAC","ACACGAAC","CCACGAAC","GCACGAAC","TCACGAAC",
 "AGACGAAC","CGACGAAC","GGACGAAC","TGACGAAC","ATACGAAC","CTACGAAC","GTACGAAC","TTACGAAC",
 "AACCGAAC","CACCGAAC","GACCGAAC","TACCGAAC","ACCCGAAC","CCCCGAAC","GCCCGAAC","TCCCGAAC",
 "AGCCGAAC","CGCCGAAC","GGCCGAAC","TGCCGAAC","ATCCGAAC","CTCCGAAC","GTCCGAAC","TTCCGAAC",
 "AAGCGAAC","CAGCGAAC","GAGCGAAC","TAGCGAAC","ACGCGAAC","CCGCGAAC","GCGCGAAC","TCGCGAAC",
 "AGGCGAAC","CGGCGAAC","GGGCGAAC","TGGCGAAC","ATGCGAAC","CTGCGAAC","GTGCGAAC","TTGCGAAC",
 "AATCGAAC","CATCGAAC","GATCGAAC","TATCGAAC","ACTCGAAC","CCTCGAAC","GCTCGAAC","TCTCGAAC",
 "AGTCGAAC","CGTCGAAC","GGTCGAAC","TGTCGAAC","ATTCGAAC","CTTCGAAC","GTTCGAAC","TTTCGAAC",
 "AAAGGAAC","CAAGGAAC","GAAGGAAC","TAAGGAAC","ACAGGAAC","CCAGGAAC","GCAGGAAC","TCAGGAAC",
 "AGAGGAAC","CGAGGAAC","GGAGGAAC","TGAGGAAC","ATAGGAAC","CTAGGAAC","GTAGGAAC","TTAGGAAC",
 "AACGGAAC","CACGGAAC","GACGGAAC","TACGGAAC","ACCGGAAC","CCCGGAAC","GCCGGAAC","TCCGGAAC",
 "AGCGGAAC","CGCGGAAC","GGCGGAAC","TGCGGAAC","ATCGGAAC","CTCGGAAC","GTCGGAAC","TTCGGAAC",
 "AAGGGAAC","CAGGGAAC","GAGGGAAC","TAGGGAAC","ACGGGAAC","CCGGGAAC","GCGGGAAC","TCGGGAAC",
 "AGGGGAAC","CGGGGAAC","GGGGGAAC","TGGGGAAC","ATGGGAAC","CTGGGAAC","GTGGGAAC","TTGGGAAC",
 "AATGGAAC","CATGGAAC","GATGGAAC","TATGGAAC","ACTGGAAC","CCTGGAAC","GCTGGAAC","TCTGGAAC",
 "AGTGGAAC","CGTGGAAC","GGTGGAAC","TGTGGAAC","ATTGGAAC","CTTGGAAC","GTTGGAAC","TTTGGAAC",
 "AAATGAAC","CAATGAAC","GAATGAAC","TAATGAAC","ACATGAAC","CCATGAAC","GCATGAAC","TCATGAAC",
 "AGATGAAC","CGATGAAC","GGATGAAC","TGATGAAC","ATATGAAC","CTATGAAC","GTATGAAC","TTATGAAC",
 "AACTGAAC","CACTGAAC","GACTGAAC","TACTGAAC","ACCTGAAC","CCCTGAAC","GCCTGAAC","TCCTGAAC",
 "AGCTGAAC","CGCTGAAC","GGCTGAAC","TGCTGAAC","ATCTGAAC","CTCTGAAC","GTCTGAAC","TTCTGAAC",
 "AAGTGAAC","CAGTGAAC","GAGTGAAC","TAGTGAAC","ACGTGAAC","CCGTGAAC","GCGTGAAC","TCGTGAAC",
 "AGGTGAAC","CGGTGAAC","GGGTGAAC","TGGTGAAC","ATGTGAAC","CTGTGAAC","GTGTGAAC","TTGTGAAC",
 "AATTGAAC","CATTGAAC","GATTGAAC","TATTGAAC","ACTTGAAC","CCTTGAAC","GCTTGAAC","TCTTGAAC",
 "AGTTGAAC","CGTTGAAC","GGTTGAAC","TGTTGAAC","ATTTGAAC","CTTTGAAC","GTTTGAAC","TTTTGAAC",
 "AAAATAAC","CAAATAAC","GAAATAAC","TAAATAAC","ACAATAAC","CCAATAAC","GCAATAAC","TCAATAAC",
 "AGAATAAC","CGAATAAC","GGAATAAC","TGAATAAC","ATAATAAC","CTAATAAC","GTAATAAC","TTAATAAC",
 "AACATAAC","CACATAAC","GACATAAC","TACATAAC","ACCATAAC","CCCATAAC","GCCATAAC","TCCATAAC",
 "AGCATAAC","CGCATAAC","GGCATAAC","TGCATAAC","ATCATAAC","CTCATAAC","GTCATAAC","TTCATAAC",
 "AAGATAAC","CAGATAAC","GAGATAAC","TAGATAAC","ACGATAAC","CCGATAAC","GCGATAAC","TCGATAAC",
 "AGGATAAC","CGGATAAC","GGGATAAC","TGGATAAC","ATGATAAC","CTGATAAC","GTGATAAC","TTGATAAC",
 "AATATAAC","CATATAAC","GATATAAC","TATATAAC","ACTATAAC","CCTATAAC","GCTATAAC","TCTATAAC",
 "AGTATAAC","CGTATAAC","GGTATAAC","TGTATAAC","ATTATAAC","CTTATAAC","GTTATAAC","TTTATAAC",
 "AAACTAAC","CAACTAAC","GAACTAAC","TAACTAAC","ACACTAAC","CCACTAAC","GCACTAAC","TCACTAAC",
 "AGACTAAC","CGACTAAC","GGACTAAC","TGACTAAC","ATACTAAC","CTACTAAC","GTACTAAC","TTACTAAC",
 "AACCTAAC","CACCTAAC","GACCTAAC","TACCTAAC","ACCCTAAC","CCCCTAAC","GCCCTAAC","TCCCTAAC",
 "AGCCTAAC","CGCCTAAC","GGCCTAAC","TGCCTAAC","ATCCTAAC","CTCCTAAC","GTCCTAAC","TTCCTAAC",
 "AAGCTAAC","CAGCTAAC","GAGCTAAC","TAGCTAAC","ACGCTAAC","CCGCTAAC","GCGCTAAC","TCGCTAAC",
 "AGGCTAAC","CGGCTAAC","GGGCTAAC","TGGCTAAC","ATGCTAAC","CTGCTAAC","GTGCTAAC","TTGCTAAC",
 "AATCTAAC","CATCTAAC","GATCTAAC","TATCTAAC","ACTCTAAC","CCTCTAAC","GCTCTAAC","TCTCTAAC",
 "AGTCTAAC","CGTCTAAC","GGTCTAAC","TGTCTAAC","ATTCTAAC","CTTCTAAC","GTTCTAAC","TTTCTAAC",
 "AAAGTAAC","CAAGTAAC","GAAGTAAC","TAAGTAAC","ACAGTAAC","CCAGTAAC","GCAGTAAC","TCAGTAAC",
 "AGAGTAAC","CGAGTAAC","GGAGTAAC","TGAGTAAC","ATAGTAAC","CTAGTAAC","GTAGTAAC","TTAGTAAC",
 "AACGTAAC","CACGTAAC","GACGTAAC","TACGTAAC","ACCGTAAC","CCCGTAAC","GCCGTAAC","TCCGTAAC",
 "AGCGTAAC","CGCGTAAC","GGCGTAAC","TGCGTAAC","ATCGTAAC","CTCGTAAC","GTCGTAAC","TTCGTAAC",
 "AAGGTAAC","CAGGTAAC","GAGGTAAC","TAGGTAAC","ACGGTAAC","CCGGTAAC","GCGGTAAC","TCGGTAAC",
 "AGGGTAAC","CGGGTAAC","GGGGTAAC","TGGGTAAC","ATGGTAAC","CTGGTAAC","GTGGTAAC","TTGGTAAC",
 "AATGTAAC","CATGTAAC","GATGTAAC","TATGTAAC","ACTGTAAC","CCTGTAAC","GCTGTAAC","TCTGTAAC",
 "AGTGTAAC","CGTGTAAC","GGTGTAAC","TGTGTAAC","ATTGTAAC","CTTGTAAC","GTTGTAAC","TTTGTAAC",
 "AAATTAAC","CAATTAAC","GAATTAAC","TAATTAAC","ACATTAAC","CCATTAAC","GCATTAAC","TCATTAAC",
 "AGATTAAC","CGATTAAC","GGATTAAC","TGATTAAC","ATATTAAC","CTATTAAC","GTATTAAC","TTATTAAC",
 "AACTTAAC","CACTTAAC","GACTTAAC","TACTTAAC","ACCTTAAC","CCCTTAAC","GCCTTAAC","TCCTTAAC",
 "AGCTTAAC","CGCTTAAC","GGCTTAAC","TGCTTAAC","ATCTTAAC","CTCTTAAC","GTCTTAAC","TTCTTAAC",
 "AAGTTAAC","CAGTTAAC","GAGTTAAC","TAGTTAAC","ACGTTAAC","CCGTTAAC","GCGTTAAC","TCGTTAAC",
 "AGGTTAAC","CGGTTAAC","GGGTTAAC","TGGTTAAC","ATGTTAAC","CTGTTAAC","GTGTTAAC","TTGTTAAC",
 "AATTTAAC","CATTTAAC","GATTTAAC","TATTTAAC","ACTTTAAC","CCTTTAAC","GCTTTAAC","TCTTTAAC",
 "AGTTTAAC","CGTTTAAC","GGTTTAAC","TGTTTAAC","ATTTTAAC","CTTTTAAC","GTTTTAAC","TTTTTAAC",
 "AAAAACAC","CAAAACAC","GAAAACAC","TAAAACAC","ACAAACAC","CCAAACAC","GCAAACAC","TCAAACAC",
 "AGAAACAC","CGAAACAC","GGAAACAC","TGAAACAC","ATAAACAC","CTAAACAC","GTAAACAC","TTAAACAC",
 "AACAACAC","CACAACAC","GACAACAC","TACAACAC","ACCAACAC","CCCAACAC","GCCAACAC","TCCAACAC",
 "AGCAACAC","CGCAACAC","GGCAACAC","TGCAACAC","ATCAACAC","CTCAACAC","GTCAACAC","TTCAACAC",
 "AAGAACAC","CAGAACAC","GAGAACAC","TAGAACAC","ACGAACAC","CCGAACAC","GCGAACAC","TCGAACAC",
 "AGGAACAC","CGGAACAC","GGGAACAC","TGGAACAC","ATGAACAC","CTGAACAC","GTGAACAC","TTGAACAC",
 "AATAACAC","CATAACAC","GATAACAC","TATAACAC","ACTAACAC","CCTAACAC","GCTAACAC","TCTAACAC",
 "AGTAACAC","CGTAACAC","GGTAACAC","TGTAACAC","ATTAACAC","CTTAACAC","GTTAACAC","TTTAACAC",
 "AAACACAC","CAACACAC","GAACACAC","TAACACAC","ACACACAC","CCACACAC","GCACACAC","TCACACAC",
 "AGACACAC","CGACACAC","GGACACAC","TGACACAC","ATACACAC","CTACACAC","GTACACAC","TTACACAC",
 "AACCACAC","CACCACAC","GACCACAC","TACCACAC","ACCCACAC","CCCCACAC","GCCCACAC","TCCCACAC",
 "AGCCACAC","CGCCACAC","GGCCACAC","TGCCACAC","ATCCACAC","CTCCACAC","GTCCACAC","TTCCACAC",
 "AAGCACAC","CAGCACAC","GAGCACAC","TAGCACAC","ACGCACAC","CCGCACAC","GCGCACAC","TCGCACAC",
 "AGGCACAC","CGGCACAC","GGGCACAC","TGGCACAC","ATGCACAC","CTGCACAC","GTGCACAC","TTGCACAC",
 "AATCACAC","CATCACAC","GATCACAC","TATCACAC","ACTCACAC","CCTCACAC","GCTCACAC","TCTCACAC",
 "AGTCACAC","CGTCACAC","GGTCACAC","TGTCACAC","ATTCACAC","CTTCACAC","GTTCACAC","TTTCACAC",
 "AAAGACAC","CAAGACAC","GAAGACAC","TAAGACAC","ACAGACAC","CCAGACAC","GCAGACAC","TCAGACAC",
 "AGAGACAC","CGAGACAC","GGAGACAC","TGAGACAC","ATAGACAC","CTAGACAC","GTAGACAC","TTAGACAC",
 "AACGACAC","CACGACAC","GACGACAC","TACGACAC","ACCGACAC","CCCGACAC","GCCGACAC","TCCGACAC",
 "AGCGACAC","CGCGACAC","GGCGACAC","TGCGACAC","ATCGACAC","CTCGACAC","GTCGACAC","TTCGACAC",
 "AAGGACAC","CAGGACAC","GAGGACAC","TAGGACAC","ACGGACAC","CCGGACAC","GCGGACAC","TCGGACAC",
 "AGGGACAC","CGGGACAC","GGGGACAC","TGGGACAC","ATGGACAC","CTGGACAC","GTGGACAC","TTGGACAC",
 "AATGACAC","CATGACAC","GATGACAC","TATGACAC","ACTGACAC","CCTGACAC","GCTGACAC","TCTGACAC",
 "AGTGACAC","CGTGACAC","GGTGACAC","TGTGACAC","ATTGACAC","CTTGACAC","GTTGACAC","TTTGACAC",
 "AAATACAC","CAATACAC","GAATACAC","TAATACAC","ACATACAC","CCATACAC","GCATACAC","TCATACAC",
 "AGATACAC","CGATACAC","GGATACAC","TGATACAC","ATATACAC","CTATACAC","GTATACAC","TTATACAC",
 "AACTACAC","CACTACAC","GACTACAC","TACTACAC","ACCTACAC","CCCTACAC","GCCTACAC","TCCTACAC",
 "AGCTACAC","CGCTACAC","GGCTACAC","TGCTACAC","ATCTACAC","CTCTACAC","GTCTACAC","TTCTACAC",
 "AAGTACAC","CAGTACAC","GAGTACAC","TAGTACAC","ACGTACAC","CCGTACAC","GCGTACAC","TCGTACAC",
 "AGGTACAC","CGGTACAC","GGGTACAC","TGGTACAC","ATGTACAC","CTGTACAC","GTGTACAC","TTGTACAC",
 "AATTACAC","CATTACAC","GATTACAC","TATTACAC","ACTTACAC","CCTTACAC","GCTTACAC","TCTTACAC",
 "AGTTACAC","CGTTACAC","GGTTACAC","TGTTACAC","ATTTACAC","CTTTACAC","GTTTACAC","TTTTACAC",
 "AAAACCAC","CAAACCAC","GAAACCAC","TAAACCAC","ACAACCAC","CCAACCAC","GCAACCAC","TCAACCAC",
 "AGAACCAC","CGAACCAC","GGAACCAC","TGAACCAC","ATAACCAC","CTAACCAC","GTAACCAC","TTAACCAC",
 "AACACCAC","CACACCAC","GACACCAC","TACACCAC","ACCACCAC","CCCACCAC","GCCACCAC","TCCACCAC",
 "AGCACCAC","CGCACCAC","GGCACCAC","TGCACCAC","ATCACCAC","CTCACCAC","GTCACCAC","TTCACCAC",
 "AAGACCAC","CAGACCAC","GAGACCAC","TAGACCAC","ACGACCAC","CCGACCAC","GCGACCAC","TCGACCAC",
 "AGGACCAC","CGGACCAC","GGGACCAC","TGGACCAC","ATGACCAC","CTGACCAC","GTGACCAC","TTGACCAC",
 "AATACCAC","CATACCAC","GATACCAC","TATACCAC","ACTACCAC","CCTACCAC","GCTACCAC","TCTACCAC",
 "AGTACCAC","CGTACCAC","GGTACCAC","TGTACCAC","ATTACCAC","CTTACCAC","GTTACCAC","TTTACCAC",
 "AAACCCAC","CAACCCAC","GAACCCAC","TAACCCAC","ACACCCAC","CCACCCAC","GCACCCAC","TCACCCAC",
 "AGACCCAC","CGACCCAC","GGACCCAC","TGACCCAC","ATACCCAC","CTACCCAC","GTACCCAC","TTACCCAC",
 "AACCCCAC","CACCCCAC","GACCCCAC","TACCCCAC","ACCCCCAC","CCCCCCAC","GCCCCCAC","TCCCCCAC",
 "AGCCCCAC","CGCCCCAC","GGCCCCAC","TGCCCCAC","ATCCCCAC","CTCCCCAC","GTCCCCAC","TTCCCCAC",
 "AAGCCCAC","CAGCCCAC","GAGCCCAC","TAGCCCAC","ACGCCCAC","CCGCCCAC","GCGCCCAC","TCGCCCAC",
 "AGGCCCAC","CGGCCCAC","GGGCCCAC","TGGCCCAC","ATGCCCAC","CTGCCCAC","GTGCCCAC","TTGCCCAC",
 "AATCCCAC","CATCCCAC","GATCCCAC","TATCCCAC","ACTCCCAC","CCTCCCAC","GCTCCCAC","TCTCCCAC",
 "AGTCCCAC","CGTCCCAC","GGTCCCAC","TGTCCCAC","ATTCCCAC","CTTCCCAC","GTTCCCAC","TTTCCCAC",
 "AAAGCCAC","CAAGCCAC","GAAGCCAC","TAAGCCAC","ACAGCCAC","CCAGCCAC","GCAGCCAC","TCAGCCAC",
 "AGAGCCAC","CGAGCCAC","GGAGCCAC","TGAGCCAC","ATAGCCAC","CTAGCCAC","GTAGCCAC","TTAGCCAC",
 "AACGCCAC","CACGCCAC","GACGCCAC","TACGCCAC","ACCGCCAC","CCCGCCAC","GCCGCCAC","TCCGCCAC",
 "AGCGCCAC","CGCGCCAC","GGCGCCAC","TGCGCCAC","ATCGCCAC","CTCGCCAC","GTCGCCAC","TTCGCCAC",
 "AAGGCCAC","CAGGCCAC","GAGGCCAC","TAGGCCAC","ACGGCCAC","CCGGCCAC","GCGGCCAC","TCGGCCAC",
 "AGGGCCAC","CGGGCCAC","GGGGCCAC","TGGGCCAC","ATGGCCAC","CTGGCCAC","GTGGCCAC","TTGGCCAC",
 "AATGCCAC","CATGCCAC","GATGCCAC","TATGCCAC","ACTGCCAC","CCTGCCAC","GCTGCCAC","TCTGCCAC",
 "AGTGCCAC","CGTGCCAC","GGTGCCAC","TGTGCCAC","ATTGCCAC","CTTGCCAC","GTTGCCAC","TTTGCCAC",
 "AAATCCAC","CAATCCAC","GAATCCAC","TAATCCAC","ACATCCAC","CCATCCAC","GCATCCAC","TCATCCAC",
 "AGATCCAC","CGATCCAC","GGATCCAC","TGATCCAC","ATATCCAC","CTATCCAC","GTATCCAC","TTATCCAC",
 "AACTCCAC","CACTCCAC","GACTCCAC","TACTCCAC","ACCTCCAC","CCCTCCAC","GCCTCCAC","TCCTCCAC",
 "AGCTCCAC","CGCTCCAC","GGCTCCAC","TGCTCCAC","ATCTCCAC","CTCTCCAC","GTCTCCAC","TTCTCCAC",
 "AAGTCCAC","CAGTCCAC","GAGTCCAC","TAGTCCAC","ACGTCCAC","CCGTCCAC","GCGTCCAC","TCGTCCAC",
 "AGGTCCAC","CGGTCCAC","GGGTCCAC","TGGTCCAC","ATGTCCAC","CTGTCCAC","GTGTCCAC","TTGTCCAC",
 "AATTCCAC","CATTCCAC","GATTCCAC","TATTCCAC","ACTTCCAC","CCTTCCAC","GCTTCCAC","TCTTCCAC",
 "AGTTCCAC","CGTTCCAC","GGTTCCAC","TGTTCCAC","ATTTCCAC","CTTTCCAC","GTTTCCAC","TTTTCCAC",
 "AAAAGCAC","CAAAGCAC","GAAAGCAC","TAAAGCAC","ACAAGCAC","CCAAGCAC","GCAAGCAC","TCAAGCAC",
 "AGAAGCAC","CGAAGCAC","GGAAGCAC","TGAAGCAC","ATAAGCAC","CTAAGCAC","GTAAGCAC","TTAAGCAC",
 "AACAGCAC","CACAGCAC","GACAGCAC","TACAGCAC","ACCAGCAC","CCCAGCAC","GCCAGCAC","TCCAGCAC",
 "AGCAGCAC","CGCAGCAC","GGCAGCAC","TGCAGCAC","ATCAGCAC","CTCAGCAC","GTCAGCAC","TTCAGCAC",
 "AAGAGCAC","CAGAGCAC","GAGAGCAC","TAGAGCAC","ACGAGCAC","CCGAGCAC","GCGAGCAC","TCGAGCAC",
 "AGGAGCAC","CGGAGCAC","GGGAGCAC","TGGAGCAC","ATGAGCAC","CTGAGCAC","GTGAGCAC","TTGAGCAC",
 "AATAGCAC","CATAGCAC","GATAGCAC","TATAGCAC","ACTAGCAC","CCTAGCAC","GCTAGCAC","TCTAGCAC",
 "AGTAGCAC","CGTAGCAC","GGTAGCAC","TGTAGCAC","ATTAGCAC","CTTAGCAC","GTTAGCAC","TTTAGCAC",
 "AAACGCAC","CAACGCAC","GAACGCAC","TAACGCAC","ACACGCAC","CCACGCAC","GCACGCAC","TCACGCAC",
 "AGACGCAC","CGACGCAC","GGACGCAC","TGACGCAC","ATACGCAC","CTACGCAC","GTACGCAC","TTACGCAC",
 "AACCGCAC","CACCGCAC","GACCGCAC","TACCGCAC","ACCCGCAC","CCCCGCAC","GCCCGCAC","TCCCGCAC",
 "AGCCGCAC","CGCCGCAC","GGCCGCAC","TGCCGCAC","ATCCGCAC","CTCCGCAC","GTCCGCAC","TTCCGCAC",
 "AAGCGCAC","CAGCGCAC","GAGCGCAC","TAGCGCAC","ACGCGCAC","CCGCGCAC","GCGCGCAC","TCGCGCAC",
 "AGGCGCAC","CGGCGCAC","GGGCGCAC","TGGCGCAC","ATGCGCAC","CTGCGCAC","GTGCGCAC","TTGCGCAC",
 "AATCGCAC","CATCGCAC","GATCGCAC","TATCGCAC","ACTCGCAC","CCTCGCAC","GCTCGCAC","TCTCGCAC",
 "AGTCGCAC","CGTCGCAC","GGTCGCAC","TGTCGCAC","ATTCGCAC","CTTCGCAC","GTTCGCAC","TTTCGCAC",
 "AAAGGCAC","CAAGGCAC","GAAGGCAC","TAAGGCAC","ACAGGCAC","CCAGGCAC","GCAGGCAC","TCAGGCAC",
 "AGAGGCAC","CGAGGCAC","GGAGGCAC","TGAGGCAC","ATAGGCAC","CTAGGCAC","GTAGGCAC","TTAGGCAC",
 "AACGGCAC","CACGGCAC","GACGGCAC","TACGGCAC","ACCGGCAC","CCCGGCAC","GCCGGCAC","TCCGGCAC",
 "AGCGGCAC","CGCGGCAC","GGCGGCAC","TGCGGCAC","ATCGGCAC","CTCGGCAC","GTCGGCAC","TTCGGCAC",
 "AAGGGCAC","CAGGGCAC","GAGGGCAC","TAGGGCAC","ACGGGCAC","CCGGGCAC","GCGGGCAC","TCGGGCAC",
 "AGGGGCAC","CGGGGCAC","GGGGGCAC","TGGGGCAC","ATGGGCAC","CTGGGCAC","GTGGGCAC","TTGGGCAC",
 "AATGGCAC","CATGGCAC","GATGGCAC","TATGGCAC","ACTGGCAC","CCTGGCAC","GCTGGCAC","TCTGGCAC",
 "AGTGGCAC","CGTGGCAC","GGTGGCAC","TGTGGCAC","ATTGGCAC","CTTGGCAC","GTTGGCAC","TTTGGCAC",
 "AAATGCAC","CAATGCAC","GAATGCAC","TAATGCAC","ACATGCAC","CCATGCAC","GCATGCAC","TCATGCAC",
 "AGATGCAC","CGATGCAC","GGATGCAC","TGATGCAC","ATATGCAC","CTATGCAC","GTATGCAC","TTATGCAC",
 "AACTGCAC","CACTGCAC","GACTGCAC","TACTGCAC","ACCTGCAC","CCCTGCAC","GCCTGCAC","TCCTGCAC",
 "AGCTGCAC","CGCTGCAC","GGCTGCAC","TGCTGCAC","ATCTGCAC","CTCTGCAC","GTCTGCAC","TTCTGCAC",
 "AAGTGCAC","CAGTGCAC","GAGTGCAC","TAGTGCAC","ACGTGCAC","CCGTGCAC","GCGTGCAC","TCGTGCAC",
 "AGGTGCAC","CGGTGCAC","GGGTGCAC","TGGTGCAC","ATGTGCAC","CTGTGCAC","GTGTGCAC","TTGTGCAC",
 "AATTGCAC","CATTGCAC","GATTGCAC","TATTGCAC","ACTTGCAC","CCTTGCAC","GCTTGCAC","TCTTGCAC",
 "AGTTGCAC","CGTTGCAC","GGTTGCAC","TGTTGCAC","ATTTGCAC","CTTTGCAC","GTTTGCAC","TTTTGCAC",
 "AAAATCAC","CAAATCAC","GAAATCAC","TAAATCAC","ACAATCAC","CCAATCAC","GCAATCAC","TCAATCAC",
 "AGAATCAC","CGAATCAC","GGAATCAC","TGAATCAC","ATAATCAC","CTAATCAC","GTAATCAC","TTAATCAC",
 "AACATCAC","CACATCAC","GACATCAC","TACATCAC","ACCATCAC","CCCATCAC","GCCATCAC","TCCATCAC",
 "AGCATCAC","CGCATCAC","GGCATCAC","TGCATCAC","ATCATCAC","CTCATCAC","GTCATCAC","TTCATCAC",
 "AAGATCAC","CAGATCAC","GAGATCAC","TAGATCAC","ACGATCAC","CCGATCAC","GCGATCAC","TCGATCAC",
 "AGGATCAC","CGGATCAC","GGGATCAC","TGGATCAC","ATGATCAC","CTGATCAC","GTGATCAC","TTGATCAC",
 "AATATCAC","CATATCAC","GATATCAC","TATATCAC","ACTATCAC","CCTATCAC","GCTATCAC","TCTATCAC",
 "AGTATCAC","CGTATCAC","GGTATCAC","TGTATCAC","ATTATCAC","CTTATCAC","GTTATCAC","TTTATCAC",
 "AAACTCAC","CAACTCAC","GAACTCAC","TAACTCAC","ACACTCAC","CCACTCAC","GCACTCAC","TCACTCAC",
 "AGACTCAC","CGACTCAC","GGACTCAC","TGACTCAC","ATACTCAC","CTACTCAC","GTACTCAC","TTACTCAC",
 "AACCTCAC","CACCTCAC","GACCTCAC","TACCTCAC","ACCCTCAC","CCCCTCAC","GCCCTCAC","TCCCTCAC",
 "AGCCTCAC","CGCCTCAC","GGCCTCAC","TGCCTCAC","ATCCTCAC","CTCCTCAC","GTCCTCAC","TTCCTCAC",
 "AAGCTCAC","CAGCTCAC","GAGCTCAC","TAGCTCAC","ACGCTCAC","CCGCTCAC","GCGCTCAC","TCGCTCAC",
 "AGGCTCAC","CGGCTCAC","GGGCTCAC","TGGCTCAC","ATGCTCAC","CTGCTCAC","GTGCTCAC","TTGCTCAC",
 "AATCTCAC","CATCTCAC","GATCTCAC","TATCTCAC","ACTCTCAC","CCTCTCAC","GCTCTCAC","TCTCTCAC",
 "AGTCTCAC","CGTCTCAC","GGTCTCAC","TGTCTCAC","ATTCTCAC","CTTCTCAC","GTTCTCAC","TTTCTCAC",
 "AAAGTCAC","CAAGTCAC","GAAGTCAC","TAAGTCAC","ACAGTCAC","CCAGTCAC","GCAGTCAC","TCAGTCAC",
 "AGAGTCAC","CGAGTCAC","GGAGTCAC","TGAGTCAC","ATAGTCAC","CTAGTCAC","GTAGTCAC","TTAGTCAC",
 "AACGTCAC","CACGTCAC","GACGTCAC","TACGTCAC","ACCGTCAC","CCCGTCAC","GCCGTCAC","TCCGTCAC",
 "AGCGTCAC","CGCGTCAC","GGCGTCAC","TGCGTCAC","ATCGTCAC","CTCGTCAC","GTCGTCAC","TTCGTCAC",
 "AAGGTCAC","CAGGTCAC","GAGGTCAC","TAGGTCAC","ACGGTCAC","CCGGTCAC","GCGGTCAC","TCGGTCAC",
 "AGGGTCAC","CGGGTCAC","GGGGTCAC","TGGGTCAC","ATGGTCAC","CTGGTCAC","GTGGTCAC","TTGGTCAC",
 "AATGTCAC","CATGTCAC","GATGTCAC","TATGTCAC","ACTGTCAC","CCTGTCAC","GCTGTCAC","TCTGTCAC",
 "AGTGTCAC","CGTGTCAC","GGTGTCAC","TGTGTCAC","ATTGTCAC","CTTGTCAC","GTTGTCAC","TTTGTCAC",
 "AAATTCAC","CAATTCAC","GAATTCAC","TAATTCAC","ACATTCAC","CCATTCAC","GCATTCAC","TCATTCAC",
 "AGATTCAC","CGATTCAC","GGATTCAC","TGATTCAC","ATATTCAC","CTATTCAC","GTATTCAC","TTATTCAC",
 "AACTTCAC","CACTTCAC","GACTTCAC","TACTTCAC","ACCTTCAC","CCCTTCAC","GCCTTCAC","TCCTTCAC",
 "AGCTTCAC","CGCTTCAC","GGCTTCAC","TGCTTCAC","ATCTTCAC","CTCTTCAC","GTCTTCAC","TTCTTCAC",
 "AAGTTCAC","CAGTTCAC","GAGTTCAC","TAGTTCAC","ACGTTCAC","CCGTTCAC","GCGTTCAC","TCGTTCAC",
 "AGGTTCAC","CGGTTCAC","GGGTTCAC","TGGTTCAC","ATGTTCAC","CTGTTCAC","GTGTTCAC","TTGTTCAC",
 "AATTTCAC","CATTTCAC","GATTTCAC","TATTTCAC","ACTTTCAC","CCTTTCAC","GCTTTCAC","TCTTTCAC",
 "AGTTTCAC","CGTTTCAC","GGTTTCAC","TGTTTCAC","ATTTTCAC","CTTTTCAC","GTTTTCAC","TTTTTCAC",
 "AAAAAGAC","CAAAAGAC","GAAAAGAC","TAAAAGAC","ACAAAGAC","CCAAAGAC","GCAAAGAC","TCAAAGAC",
 "AGAAAGAC","CGAAAGAC","GGAAAGAC","TGAAAGAC","ATAAAGAC","CTAAAGAC","GTAAAGAC","TTAAAGAC",
 "AACAAGAC","CACAAGAC","GACAAGAC","TACAAGAC","ACCAAGAC","CCCAAGAC","GCCAAGAC","TCCAAGAC",
 "AGCAAGAC","CGCAAGAC","GGCAAGAC","TGCAAGAC","ATCAAGAC","CTCAAGAC","GTCAAGAC","TTCAAGAC",
 "AAGAAGAC","CAGAAGAC","GAGAAGAC","TAGAAGAC","ACGAAGAC","CCGAAGAC","GCGAAGAC","TCGAAGAC",
 "AGGAAGAC","CGGAAGAC","GGGAAGAC","TGGAAGAC","ATGAAGAC","CTGAAGAC","GTGAAGAC","TTGAAGAC",
 "AATAAGAC","CATAAGAC","GATAAGAC","TATAAGAC","ACTAAGAC","CCTAAGAC","GCTAAGAC","TCTAAGAC",
 "AGTAAGAC","CGTAAGAC","GGTAAGAC","TGTAAGAC","ATTAAGAC","CTTAAGAC","GTTAAGAC","TTTAAGAC",
 "AAACAGAC","CAACAGAC","GAACAGAC","TAACAGAC","ACACAGAC","CCACAGAC","GCACAGAC","TCACAGAC",
 "AGACAGAC","CGACAGAC","GGACAGAC","TGACAGAC","ATACAGAC","CTACAGAC","GTACAGAC","TTACAGAC",
 "AACCAGAC","CACCAGAC","GACCAGAC","TACCAGAC","ACCCAGAC","CCCCAGAC","GCCCAGAC","TCCCAGAC",
 "AGCCAGAC","CGCCAGAC","GGCCAGAC","TGCCAGAC","ATCCAGAC","CTCCAGAC","GTCCAGAC","TTCCAGAC",
 "AAGCAGAC","CAGCAGAC","GAGCAGAC","TAGCAGAC","ACGCAGAC","CCGCAGAC","GCGCAGAC","TCGCAGAC",
 "AGGCAGAC","CGGCAGAC","GGGCAGAC","TGGCAGAC","ATGCAGAC","CTGCAGAC","GTGCAGAC","TTGCAGAC",
 "AATCAGAC","CATCAGAC","GATCAGAC","TATCAGAC","ACTCAGAC","CCTCAGAC","GCTCAGAC","TCTCAGAC",
 "AGTCAGAC","CGTCAGAC","GGTCAGAC","TGTCAGAC","ATTCAGAC","CTTCAGAC","GTTCAGAC","TTTCAGAC",
 "AAAGAGAC","CAAGAGAC","GAAGAGAC","TAAGAGAC","ACAGAGAC","CCAGAGAC","GCAGAGAC","TCAGAGAC",
 "AGAGAGAC","CGAGAGAC","GGAGAGAC","TGAGAGAC","ATAGAGAC","CTAGAGAC","GTAGAGAC","TTAGAGAC",
 "AACGAGAC","CACGAGAC","GACGAGAC","TACGAGAC","ACCGAGAC","CCCGAGAC","GCCGAGAC","TCCGAGAC",
 "AGCGAGAC","CGCGAGAC","GGCGAGAC","TGCGAGAC","ATCGAGAC","CTCGAGAC","GTCGAGAC","TTCGAGAC",
 "AAGGAGAC","CAGGAGAC","GAGGAGAC","TAGGAGAC","ACGGAGAC","CCGGAGAC","GCGGAGAC","TCGGAGAC",
 "AGGGAGAC","CGGGAGAC","GGGGAGAC","TGGGAGAC","ATGGAGAC","CTGGAGAC","GTGGAGAC","TTGGAGAC",
 "AATGAGAC","CATGAGAC","GATGAGAC","TATGAGAC","ACTGAGAC","CCTGAGAC","GCTGAGAC","TCTGAGAC",
 "AGTGAGAC","CGTGAGAC","GGTGAGAC","TGTGAGAC","ATTGAGAC","CTTGAGAC","GTTGAGAC","TTTGAGAC",
 "AAATAGAC","CAATAGAC","GAATAGAC","TAATAGAC","ACATAGAC","CCATAGAC","GCATAGAC","TCATAGAC",
 "AGATAGAC","CGATAGAC","GGATAGAC","TGATAGAC","ATATAGAC","CTATAGAC","GTATAGAC","TTATAGAC",
 "AACTAGAC","CACTAGAC","GACTAGAC","TACTAGAC","ACCTAGAC","CCCTAGAC","GCCTAGAC","TCCTAGAC",
 "AGCTAGAC","CGCTAGAC","GGCTAGAC","TGCTAGAC","ATCTAGAC","CTCTAGAC","GTCTAGAC","TTCTAGAC",
 "AAGTAGAC","CAGTAGAC","GAGTAGAC","TAGTAGAC","ACGTAGAC","CCGTAGAC","GCGTAGAC","TCGTAGAC",
 "AGGTAGAC","CGGTAGAC","GGGTAGAC","TGGTAGAC","ATGTAGAC","CTGTAGAC","GTGTAGAC","TTGTAGAC",
 "AATTAGAC","CATTAGAC","GATTAGAC","TATTAGAC","ACTTAGAC","CCTTAGAC","GCTTAGAC","TCTTAGAC",
 "AGTTAGAC","CGTTAGAC","GGTTAGAC","TGTTAGAC","ATTTAGAC","CTTTAGAC","GTTTAGAC","TTTTAGAC",
 "AAAACGAC","CAAACGAC","GAAACGAC","TAAACGAC","ACAACGAC","CCAACGAC","GCAACGAC","TCAACGAC",
 "AGAACGAC","CGAACGAC","GGAACGAC","TGAACGAC","ATAACGAC","CTAACGAC","GTAACGAC","TTAACGAC",
 "AACACGAC","CACACGAC","GACACGAC","TACACGAC","ACCACGAC","CCCACGAC","GCCACGAC","TCCACGAC",
 "AGCACGAC","CGCACGAC","GGCACGAC","TGCACGAC","ATCACGAC","CTCACGAC","GTCACGAC","TTCACGAC",
 "AAGACGAC","CAGACGAC","GAGACGAC","TAGACGAC","ACGACGAC","CCGACGAC","GCGACGAC","TCGACGAC",
 "AGGACGAC","CGGACGAC","GGGACGAC","TGGACGAC","ATGACGAC","CTGACGAC","GTGACGAC","TTGACGAC",
 "AATACGAC","CATACGAC","GATACGAC","TATACGAC","ACTACGAC","CCTACGAC","GCTACGAC","TCTACGAC",
 "AGTACGAC","CGTACGAC","GGTACGAC","TGTACGAC","ATTACGAC","CTTACGAC","GTTACGAC","TTTACGAC",
 "AAACCGAC","CAACCGAC","GAACCGAC","TAACCGAC","ACACCGAC","CCACCGAC","GCACCGAC","TCACCGAC",
 "AGACCGAC","CGACCGAC","GGACCGAC","TGACCGAC","ATACCGAC","CTACCGAC","GTACCGAC","TTACCGAC",
 "AACCCGAC","CACCCGAC","GACCCGAC","TACCCGAC","ACCCCGAC","CCCCCGAC","GCCCCGAC","TCCCCGAC",
 "AGCCCGAC","CGCCCGAC","GGCCCGAC","TGCCCGAC","ATCCCGAC","CTCCCGAC","GTCCCGAC","TTCCCGAC",
 "AAGCCGAC","CAGCCGAC","GAGCCGAC","TAGCCGAC","ACGCCGAC","CCGCCGAC","GCGCCGAC","TCGCCGAC",
 "AGGCCGAC","CGGCCGAC","GGGCCGAC","TGGCCGAC","ATGCCGAC","CTGCCGAC","GTGCCGAC","TTGCCGAC",
 "AATCCGAC","CATCCGAC","GATCCGAC","TATCCGAC","ACTCCGAC","CCTCCGAC","GCTCCGAC","TCTCCGAC",
 "AGTCCGAC","CGTCCGAC","GGTCCGAC","TGTCCGAC","ATTCCGAC","CTTCCGAC","GTTCCGAC","TTTCCGAC",
 "AAAGCGAC","CAAGCGAC","GAAGCGAC","TAAGCGAC","ACAGCGAC","CCAGCGAC","GCAGCGAC","TCAGCGAC",
 "AGAGCGAC","CGAGCGAC","GGAGCGAC","TGAGCGAC","ATAGCGAC","CTAGCGAC","GTAGCGAC","TTAGCGAC",
 "AACGCGAC","CACGCGAC","GACGCGAC","TACGCGAC","ACCGCGAC","CCCGCGAC","GCCGCGAC","TCCGCGAC",
 "AGCGCGAC","CGCGCGAC","GGCGCGAC","TGCGCGAC","ATCGCGAC","CTCGCGAC","GTCGCGAC","TTCGCGAC",
 "AAGGCGAC","CAGGCGAC","GAGGCGAC","TAGGCGAC","ACGGCGAC","CCGGCGAC","GCGGCGAC","TCGGCGAC",
 "AGGGCGAC","CGGGCGAC","GGGGCGAC","TGGGCGAC","ATGGCGAC","CTGGCGAC","GTGGCGAC","TTGGCGAC",
 "AATGCGAC","CATGCGAC","GATGCGAC","TATGCGAC","ACTGCGAC","CCTGCGAC","GCTGCGAC","TCTGCGAC",
 "AGTGCGAC","CGTGCGAC","GGTGCGAC","TGTGCGAC","ATTGCGAC","CTTGCGAC","GTTGCGAC","TTTGCGAC",
 "AAATCGAC","CAATCGAC","GAATCGAC","TAATCGAC","ACATCGAC","CCATCGAC","GCATCGAC","TCATCGAC",
 "AGATCGAC","CGATCGAC","GGATCGAC","TGATCGAC","ATATCGAC","CTATCGAC","GTATCGAC","TTATCGAC",
 "AACTCGAC","CACTCGAC","GACTCGAC","TACTCGAC","ACCTCGAC","CCCTCGAC","GCCTCGAC","TCCTCGAC",
 "AGCTCGAC","CGCTCGAC","GGCTCGAC","TGCTCGAC","ATCTCGAC","CTCTCGAC","GTCTCGAC","TTCTCGAC",
 "AAGTCGAC","CAGTCGAC","GAGTCGAC","TAGTCGAC","ACGTCGAC","CCGTCGAC","GCGTCGAC","TCGTCGAC",
 "AGGTCGAC","CGGTCGAC","GGGTCGAC","TGGTCGAC","ATGTCGAC","CTGTCGAC","GTGTCGAC","TTGTCGAC",
 "AATTCGAC","CATTCGAC","GATTCGAC","TATTCGAC","ACTTCGAC","CCTTCGAC","GCTTCGAC","TCTTCGAC",
 "AGTTCGAC","CGTTCGAC","GGTTCGAC","TGTTCGAC","ATTTCGAC","CTTTCGAC","GTTTCGAC","TTTTCGAC",
 "AAAAGGAC","CAAAGGAC","GAAAGGAC","TAAAGGAC","ACAAGGAC","CCAAGGAC","GCAAGGAC","TCAAGGAC",
 "AGAAGGAC","CGAAGGAC","GGAAGGAC","TGAAGGAC","ATAAGGAC","CTAAGGAC","GTAAGGAC","TTAAGGAC",
 "AACAGGAC","CACAGGAC","GACAGGAC","TACAGGAC","ACCAGGAC","CCCAGGAC","GCCAGGAC","TCCAGGAC",
 "AGCAGGAC","CGCAGGAC","GGCAGGAC","TGCAGGAC","ATCAGGAC","CTCAGGAC","GTCAGGAC","TTCAGGAC",
 "AAGAGGAC","CAGAGGAC","GAGAGGAC","TAGAGGAC","ACGAGGAC","CCGAGGAC","GCGAGGAC","TCGAGGAC",
 "AGGAGGAC","CGGAGGAC","GGGAGGAC","TGGAGGAC","ATGAGGAC","CTGAGGAC","GTGAGGAC","TTGAGGAC",
 "AATAGGAC","CATAGGAC","GATAGGAC","TATAGGAC","ACTAGGAC","CCTAGGAC","GCTAGGAC","TCTAGGAC",
 "AGTAGGAC","CGTAGGAC","GGTAGGAC","TGTAGGAC","ATTAGGAC","CTTAGGAC","GTTAGGAC","TTTAGGAC",
 "AAACGGAC","CAACGGAC","GAACGGAC","TAACGGAC","ACACGGAC","CCACGGAC","GCACGGAC","TCACGGAC",
 "AGACGGAC","CGACGGAC","GGACGGAC","TGACGGAC","ATACGGAC","CTACGGAC","GTACGGAC","TTACGGAC",
 "AACCGGAC","CACCGGAC","GACCGGAC","TACCGGAC","ACCCGGAC","CCCCGGAC","GCCCGGAC","TCCCGGAC",
 "AGCCGGAC","CGCCGGAC","GGCCGGAC","TGCCGGAC","ATCCGGAC","CTCCGGAC","GTCCGGAC","TTCCGGAC",
 "AAGCGGAC","CAGCGGAC","GAGCGGAC","TAGCGGAC","ACGCGGAC","CCGCGGAC","GCGCGGAC","TCGCGGAC",
 "AGGCGGAC","CGGCGGAC","GGGCGGAC","TGGCGGAC","ATGCGGAC","CTGCGGAC","GTGCGGAC","TTGCGGAC",
 "AATCGGAC","CATCGGAC","GATCGGAC","TATCGGAC","ACTCGGAC","CCTCGGAC","GCTCGGAC","TCTCGGAC",
 "AGTCGGAC","CGTCGGAC","GGTCGGAC","TGTCGGAC","ATTCGGAC","CTTCGGAC","GTTCGGAC","TTTCGGAC",
 "AAAGGGAC","CAAGGGAC","GAAGGGAC","TAAGGGAC","ACAGGGAC","CCAGGGAC","GCAGGGAC","TCAGGGAC",
 "AGAGGGAC","CGAGGGAC","GGAGGGAC","TGAGGGAC","ATAGGGAC","CTAGGGAC","GTAGGGAC","TTAGGGAC",
 "AACGGGAC","CACGGGAC","GACGGGAC","TACGGGAC","ACCGGGAC","CCCGGGAC","GCCGGGAC","TCCGGGAC",
 "AGCGGGAC","CGCGGGAC","GGCGGGAC","TGCGGGAC","ATCGGGAC","CTCGGGAC","GTCGGGAC","TTCGGGAC",
 "AAGGGGAC","CAGGGGAC","GAGGGGAC","TAGGGGAC","ACGGGGAC","CCGGGGAC","GCGGGGAC","TCGGGGAC",
 "AGGGGGAC","CGGGGGAC","GGGGGGAC","TGGGGGAC","ATGGGGAC","CTGGGGAC","GTGGGGAC","TTGGGGAC",
 "AATGGGAC","CATGGGAC","GATGGGAC","TATGGGAC","ACTGGGAC","CCTGGGAC","GCTGGGAC","TCTGGGAC",
 "AGTGGGAC","CGTGGGAC","GGTGGGAC","TGTGGGAC","ATTGGGAC","CTTGGGAC","GTTGGGAC","TTTGGGAC",
 "AAATGGAC","CAATGGAC","GAATGGAC","TAATGGAC","ACATGGAC","CCATGGAC","GCATGGAC","TCATGGAC",
 "AGATGGAC","CGATGGAC","GGATGGAC","TGATGGAC","ATATGGAC","CTATGGAC","GTATGGAC","TTATGGAC",
 "AACTGGAC","CACTGGAC","GACTGGAC","TACTGGAC","ACCTGGAC","CCCTGGAC","GCCTGGAC","TCCTGGAC",
 "AGCTGGAC","CGCTGGAC","GGCTGGAC","TGCTGGAC","ATCTGGAC","CTCTGGAC","GTCTGGAC","TTCTGGAC",
 "AAGTGGAC","CAGTGGAC","GAGTGGAC","TAGTGGAC","ACGTGGAC","CCGTGGAC","GCGTGGAC","TCGTGGAC",
 "AGGTGGAC","CGGTGGAC","GGGTGGAC","TGGTGGAC","ATGTGGAC","CTGTGGAC","GTGTGGAC","TTGTGGAC",
 "AATTGGAC","CATTGGAC","GATTGGAC","TATTGGAC","ACTTGGAC","CCTTGGAC","GCTTGGAC","TCTTGGAC",
 "AGTTGGAC","CGTTGGAC","GGTTGGAC","TGTTGGAC","ATTTGGAC","CTTTGGAC","GTTTGGAC","TTTTGGAC",
 "AAAATGAC","CAAATGAC","GAAATGAC","TAAATGAC","ACAATGAC","CCAATGAC","GCAATGAC","TCAATGAC",
 "AGAATGAC","CGAATGAC","GGAATGAC","TGAATGAC","ATAATGAC","CTAATGAC","GTAATGAC","TTAATGAC",
 "AACATGAC","CACATGAC","GACATGAC","TACATGAC","ACCATGAC","CCCATGAC","GCCATGAC","TCCATGAC",
 "AGCATGAC","CGCATGAC","GGCATGAC","TGCATGAC","ATCATGAC","CTCATGAC","GTCATGAC","TTCATGAC",
 "AAGATGAC","CAGATGAC","GAGATGAC","TAGATGAC","ACGATGAC","CCGATGAC","GCGATGAC","TCGATGAC",
 "AGGATGAC","CGGATGAC","GGGATGAC","TGGATGAC","ATGATGAC","CTGATGAC","GTGATGAC","TTGATGAC",
 "AATATGAC","CATATGAC","GATATGAC","TATATGAC","ACTATGAC","CCTATGAC","GCTATGAC","TCTATGAC",
 "AGTATGAC","CGTATGAC","GGTATGAC","TGTATGAC","ATTATGAC","CTTATGAC","GTTATGAC","TTTATGAC",
 "AAACTGAC","CAACTGAC","GAACTGAC","TAACTGAC","ACACTGAC","CCACTGAC","GCACTGAC","TCACTGAC",
 "AGACTGAC","CGACTGAC","GGACTGAC","TGACTGAC","ATACTGAC","CTACTGAC","GTACTGAC","TTACTGAC",
 "AACCTGAC","CACCTGAC","GACCTGAC","TACCTGAC","ACCCTGAC","CCCCTGAC","GCCCTGAC","TCCCTGAC",
 "AGCCTGAC","CGCCTGAC","GGCCTGAC","TGCCTGAC","ATCCTGAC","CTCCTGAC","GTCCTGAC","TTCCTGAC",
 "AAGCTGAC","CAGCTGAC","GAGCTGAC","TAGCTGAC","ACGCTGAC","CCGCTGAC","GCGCTGAC","TCGCTGAC",
 "AGGCTGAC","CGGCTGAC","GGGCTGAC","TGGCTGAC","ATGCTGAC","CTGCTGAC","GTGCTGAC","TTGCTGAC",
 "AATCTGAC","CATCTGAC","GATCTGAC","TATCTGAC","ACTCTGAC","CCTCTGAC","GCTCTGAC","TCTCTGAC",
 "AGTCTGAC","CGTCTGAC","GGTCTGAC","TGTCTGAC","ATTCTGAC","CTTCTGAC","GTTCTGAC","TTTCTGAC",
 "AAAGTGAC","CAAGTGAC","GAAGTGAC","TAAGTGAC","ACAGTGAC","CCAGTGAC","GCAGTGAC","TCAGTGAC",
 "AGAGTGAC","CGAGTGAC","GGAGTGAC","TGAGTGAC","ATAGTGAC","CTAGTGAC","GTAGTGAC","TTAGTGAC",
 "AACGTGAC","CACGTGAC","GACGTGAC","TACGTGAC","ACCGTGAC","CCCGTGAC","GCCGTGAC","TCCGTGAC",
 "AGCGTGAC","CGCGTGAC","GGCGTGAC","TGCGTGAC","ATCGTGAC","CTCGTGAC","GTCGTGAC","TTCGTGAC",
 "AAGGTGAC","CAGGTGAC","GAGGTGAC","TAGGTGAC","ACGGTGAC","CCGGTGAC","GCGGTGAC","TCGGTGAC",
 "AGGGTGAC","CGGGTGAC","GGGGTGAC","TGGGTGAC","ATGGTGAC","CTGGTGAC","GTGGTGAC","TTGGTGAC",
 "AATGTGAC","CATGTGAC","GATGTGAC","TATGTGAC","ACTGTGAC","CCTGTGAC","GCTGTGAC","TCTGTGAC",
 "AGTGTGAC","CGTGTGAC","GGTGTGAC","TGTGTGAC","ATTGTGAC","CTTGTGAC","GTTGTGAC","TTTGTGAC",
 "AAATTGAC","CAATTGAC","GAATTGAC","TAATTGAC","ACATTGAC","CCATTGAC","GCATTGAC","TCATTGAC",
 "AGATTGAC","CGATTGAC","GGATTGAC","TGATTGAC","ATATTGAC","CTATTGAC","GTATTGAC","TTATTGAC",
 "AACTTGAC","CACTTGAC","GACTTGAC","TACTTGAC","ACCTTGAC","CCCTTGAC","GCCTTGAC","TCCTTGAC",
 "AGCTTGAC","CGCTTGAC","GGCTTGAC","TGCTTGAC","ATCTTGAC","CTCTTGAC","GTCTTGAC","TTCTTGAC",
 "AAGTTGAC","CAGTTGAC","GAGTTGAC","TAGTTGAC","ACGTTGAC","CCGTTGAC","GCGTTGAC","TCGTTGAC",
 "AGGTTGAC","CGGTTGAC","GGGTTGAC","TGGTTGAC","ATGTTGAC","CTGTTGAC","GTGTTGAC","TTGTTGAC",
 "AATTTGAC","CATTTGAC","GATTTGAC","TATTTGAC","ACTTTGAC","CCTTTGAC","GCTTTGAC","TCTTTGAC",
 "AGTTTGAC","CGTTTGAC","GGTTTGAC","TGTTTGAC","ATTTTGAC","CTTTTGAC","GTTTTGAC","TTTTTGAC",
 "AAAAATAC","CAAAATAC","GAAAATAC","TAAAATAC","ACAAATAC","CCAAATAC","GCAAATAC","TCAAATAC",
 "AGAAATAC","CGAAATAC","GGAAATAC","TGAAATAC","ATAAATAC","CTAAATAC","GTAAATAC","TTAAATAC",
 "AACAATAC","CACAATAC","GACAATAC","TACAATAC","ACCAATAC","CCCAATAC","GCCAATAC","TCCAATAC",
 "AGCAATAC","CGCAATAC","GGCAATAC","TGCAATAC","ATCAATAC","CTCAATAC","GTCAATAC","TTCAATAC",
 "AAGAATAC","CAGAATAC","GAGAATAC","TAGAATAC","ACGAATAC","CCGAATAC","GCGAATAC","TCGAATAC",
 "AGGAATAC","CGGAATAC","GGGAATAC","TGGAATAC","ATGAATAC","CTGAATAC","GTGAATAC","TTGAATAC",
 "AATAATAC","CATAATAC","GATAATAC","TATAATAC","ACTAATAC","CCTAATAC","GCTAATAC","TCTAATAC",
 "AGTAATAC","CGTAATAC","GGTAATAC","TGTAATAC","ATTAATAC","CTTAATAC","GTTAATAC","TTTAATAC",
 "AAACATAC","CAACATAC","GAACATAC","TAACATAC","ACACATAC","CCACATAC","GCACATAC","TCACATAC",
 "AGACATAC","CGACATAC","GGACATAC","TGACATAC","ATACATAC","CTACATAC","GTACATAC","TTACATAC",
 "AACCATAC","CACCATAC","GACCATAC","TACCATAC","ACCCATAC","CCCCATAC","GCCCATAC","TCCCATAC",
 "AGCCATAC","CGCCATAC","GGCCATAC","TGCCATAC","ATCCATAC","CTCCATAC","GTCCATAC","TTCCATAC",
 "AAGCATAC","CAGCATAC","GAGCATAC","TAGCATAC","ACGCATAC","CCGCATAC","GCGCATAC","TCGCATAC",
 "AGGCATAC","CGGCATAC","GGGCATAC","TGGCATAC","ATGCATAC","CTGCATAC","GTGCATAC","TTGCATAC",
 "AATCATAC","CATCATAC","GATCATAC","TATCATAC","ACTCATAC","CCTCATAC","GCTCATAC","TCTCATAC",
 "AGTCATAC","CGTCATAC","GGTCATAC","TGTCATAC","ATTCATAC","CTTCATAC","GTTCATAC","TTTCATAC",
 "AAAGATAC","CAAGATAC","GAAGATAC","TAAGATAC","ACAGATAC","CCAGATAC","GCAGATAC","TCAGATAC",
 "AGAGATAC","CGAGATAC","GGAGATAC","TGAGATAC","ATAGATAC","CTAGATAC","GTAGATAC","TTAGATAC",
 "AACGATAC","CACGATAC","GACGATAC","TACGATAC","ACCGATAC","CCCGATAC","GCCGATAC","TCCGATAC",
 "AGCGATAC","CGCGATAC","GGCGATAC","TGCGATAC","ATCGATAC","CTCGATAC","GTCGATAC","TTCGATAC",
 "AAGGATAC","CAGGATAC","GAGGATAC","TAGGATAC","ACGGATAC","CCGGATAC","GCGGATAC","TCGGATAC",
 "AGGGATAC","CGGGATAC","GGGGATAC","TGGGATAC","ATGGATAC","CTGGATAC","GTGGATAC","TTGGATAC",
 "AATGATAC","CATGATAC","GATGATAC","TATGATAC","ACTGATAC","CCTGATAC","GCTGATAC","TCTGATAC",
 "AGTGATAC","CGTGATAC","GGTGATAC","TGTGATAC","ATTGATAC","CTTGATAC","GTTGATAC","TTTGATAC",
 "AAATATAC","CAATATAC","GAATATAC","TAATATAC","ACATATAC","CCATATAC","GCATATAC","TCATATAC",
 "AGATATAC","CGATATAC","GGATATAC","TGATATAC","ATATATAC","CTATATAC","GTATATAC","TTATATAC",
 "AACTATAC","CACTATAC","GACTATAC","TACTATAC","ACCTATAC","CCCTATAC","GCCTATAC","TCCTATAC",
 "AGCTATAC","CGCTATAC","GGCTATAC","TGCTATAC","ATCTATAC","CTCTATAC","GTCTATAC","TTCTATAC",
 "AAGTATAC","CAGTATAC","GAGTATAC","TAGTATAC","ACGTATAC","CCGTATAC","GCGTATAC","TCGTATAC",
 "AGGTATAC","CGGTATAC","GGGTATAC","TGGTATAC","ATGTATAC","CTGTATAC","GTGTATAC","TTGTATAC",
 "AATTATAC","CATTATAC","GATTATAC","TATTATAC","ACTTATAC","CCTTATAC","GCTTATAC","TCTTATAC",
 "AGTTATAC","CGTTATAC","GGTTATAC","TGTTATAC","ATTTATAC","CTTTATAC","GTTTATAC","TTTTATAC",
 "AAAACTAC","CAAACTAC","GAAACTAC","TAAACTAC","ACAACTAC","CCAACTAC","GCAACTAC","TCAACTAC",
 "AGAACTAC","CGAACTAC","GGAACTAC","TGAACTAC","ATAACTAC","CTAACTAC","GTAACTAC","TTAACTAC",
 "AACACTAC","CACACTAC","GACACTAC","TACACTAC","ACCACTAC","CCCACTAC","GCCACTAC","TCCACTAC",
 "AGCACTAC","CGCACTAC","GGCACTAC","TGCACTAC","ATCACTAC","CTCACTAC","GTCACTAC","TTCACTAC",
 "AAGACTAC","CAGACTAC","GAGACTAC","TAGACTAC","ACGACTAC","CCGACTAC","GCGACTAC","TCGACTAC",
 "AGGACTAC","CGGACTAC","GGGACTAC","TGGACTAC","ATGACTAC","CTGACTAC","GTGACTAC","TTGACTAC",
 "AATACTAC","CATACTAC","GATACTAC","TATACTAC","ACTACTAC","CCTACTAC","GCTACTAC","TCTACTAC",
 "AGTACTAC","CGTACTAC","GGTACTAC","TGTACTAC","ATTACTAC","CTTACTAC","GTTACTAC","TTTACTAC",
 "AAACCTAC","CAACCTAC","GAACCTAC","TAACCTAC","ACACCTAC","CCACCTAC","GCACCTAC","TCACCTAC",
 "AGACCTAC","CGACCTAC","GGACCTAC","TGACCTAC","ATACCTAC","CTACCTAC","GTACCTAC","TTACCTAC",
 "AACCCTAC","CACCCTAC","GACCCTAC","TACCCTAC","ACCCCTAC","CCCCCTAC","GCCCCTAC","TCCCCTAC",
 "AGCCCTAC","CGCCCTAC","GGCCCTAC","TGCCCTAC","ATCCCTAC","CTCCCTAC","GTCCCTAC","TTCCCTAC",
 "AAGCCTAC","CAGCCTAC","GAGCCTAC","TAGCCTAC","ACGCCTAC","CCGCCTAC","GCGCCTAC","TCGCCTAC",
 "AGGCCTAC","CGGCCTAC","GGGCCTAC","TGGCCTAC","ATGCCTAC","CTGCCTAC","GTGCCTAC","TTGCCTAC",
 "AATCCTAC","CATCCTAC","GATCCTAC","TATCCTAC","ACTCCTAC","CCTCCTAC","GCTCCTAC","TCTCCTAC",
 "AGTCCTAC","CGTCCTAC","GGTCCTAC","TGTCCTAC","ATTCCTAC","CTTCCTAC","GTTCCTAC","TTTCCTAC",
 "AAAGCTAC","CAAGCTAC","GAAGCTAC","TAAGCTAC","ACAGCTAC","CCAGCTAC","GCAGCTAC","TCAGCTAC",
 "AGAGCTAC","CGAGCTAC","GGAGCTAC","TGAGCTAC","ATAGCTAC","CTAGCTAC","GTAGCTAC","TTAGCTAC",
 "AACGCTAC","CACGCTAC","GACGCTAC","TACGCTAC","ACCGCTAC","CCCGCTAC","GCCGCTAC","TCCGCTAC",
 "AGCGCTAC","CGCGCTAC","GGCGCTAC","TGCGCTAC","ATCGCTAC","CTCGCTAC","GTCGCTAC","TTCGCTAC",
 "AAGGCTAC","CAGGCTAC","GAGGCTAC","TAGGCTAC","ACGGCTAC","CCGGCTAC","GCGGCTAC","TCGGCTAC",
 "AGGGCTAC","CGGGCTAC","GGGGCTAC","TGGGCTAC","ATGGCTAC","CTGGCTAC","GTGGCTAC","TTGGCTAC",
 "AATGCTAC","CATGCTAC","GATGCTAC","TATGCTAC","ACTGCTAC","CCTGCTAC","GCTGCTAC","TCTGCTAC",
 "AGTGCTAC","CGTGCTAC","GGTGCTAC","TGTGCTAC","ATTGCTAC","CTTGCTAC","GTTGCTAC","TTTGCTAC",
 "AAATCTAC","CAATCTAC","GAATCTAC","TAATCTAC","ACATCTAC","CCATCTAC","GCATCTAC","TCATCTAC",
 "AGATCTAC","CGATCTAC","GGATCTAC","TGATCTAC","ATATCTAC","CTATCTAC","GTATCTAC","TTATCTAC",
 "AACTCTAC","CACTCTAC","GACTCTAC","TACTCTAC","ACCTCTAC","CCCTCTAC","GCCTCTAC","TCCTCTAC",
 "AGCTCTAC","CGCTCTAC","GGCTCTAC","TGCTCTAC","ATCTCTAC","CTCTCTAC","GTCTCTAC","TTCTCTAC",
 "AAGTCTAC","CAGTCTAC","GAGTCTAC","TAGTCTAC","ACGTCTAC","CCGTCTAC","GCGTCTAC","TCGTCTAC",
 "AGGTCTAC","CGGTCTAC","GGGTCTAC","TGGTCTAC","ATGTCTAC","CTGTCTAC","GTGTCTAC","TTGTCTAC",
 "AATTCTAC","CATTCTAC","GATTCTAC","TATTCTAC","ACTTCTAC","CCTTCTAC","GCTTCTAC","TCTTCTAC",
 "AGTTCTAC","CGTTCTAC","GGTTCTAC","TGTTCTAC","ATTTCTAC","CTTTCTAC","GTTTCTAC","TTTTCTAC",
 "AAAAGTAC","CAAAGTAC","GAAAGTAC","TAAAGTAC","ACAAGTAC","CCAAGTAC","GCAAGTAC","TCAAGTAC",
 "AGAAGTAC","CGAAGTAC","GGAAGTAC","TGAAGTAC","ATAAGTAC","CTAAGTAC","GTAAGTAC","TTAAGTAC",
 "AACAGTAC","CACAGTAC","GACAGTAC","TACAGTAC","ACCAGTAC","CCCAGTAC","GCCAGTAC","TCCAGTAC",
 "AGCAGTAC","CGCAGTAC","GGCAGTAC","TGCAGTAC","ATCAGTAC","CTCAGTAC","GTCAGTAC","TTCAGTAC",
 "AAGAGTAC","CAGAGTAC","GAGAGTAC","TAGAGTAC","ACGAGTAC","CCGAGTAC","GCGAGTAC","TCGAGTAC",
 "AGGAGTAC","CGGAGTAC","GGGAGTAC","TGGAGTAC","ATGAGTAC","CTGAGTAC","GTGAGTAC","TTGAGTAC",
 "AATAGTAC","CATAGTAC","GATAGTAC","TATAGTAC","ACTAGTAC","CCTAGTAC","GCTAGTAC","TCTAGTAC",
 "AGTAGTAC","CGTAGTAC","GGTAGTAC","TGTAGTAC","ATTAGTAC","CTTAGTAC","GTTAGTAC","TTTAGTAC",
 "AAACGTAC","CAACGTAC","GAACGTAC","TAACGTAC","ACACGTAC","CCACGTAC","GCACGTAC","TCACGTAC",
 "AGACGTAC","CGACGTAC","GGACGTAC","TGACGTAC","ATACGTAC","CTACGTAC","GTACGTAC","TTACGTAC",
 "AACCGTAC","CACCGTAC","GACCGTAC","TACCGTAC","ACCCGTAC","CCCCGTAC","GCCCGTAC","TCCCGTAC",
 "AGCCGTAC","CGCCGTAC","GGCCGTAC","TGCCGTAC","ATCCGTAC","CTCCGTAC","GTCCGTAC","TTCCGTAC",
 "AAGCGTAC","CAGCGTAC","GAGCGTAC","TAGCGTAC","ACGCGTAC","CCGCGTAC","GCGCGTAC","TCGCGTAC",
 "AGGCGTAC","CGGCGTAC","GGGCGTAC","TGGCGTAC","ATGCGTAC","CTGCGTAC","GTGCGTAC","TTGCGTAC",
 "AATCGTAC","CATCGTAC","GATCGTAC","TATCGTAC","ACTCGTAC","CCTCGTAC","GCTCGTAC","TCTCGTAC",
 "AGTCGTAC","CGTCGTAC","GGTCGTAC","TGTCGTAC","ATTCGTAC","CTTCGTAC","GTTCGTAC","TTTCGTAC",
 "AAAGGTAC","CAAGGTAC","GAAGGTAC","TAAGGTAC","ACAGGTAC","CCAGGTAC","GCAGGTAC","TCAGGTAC",
 "AGAGGTAC","CGAGGTAC","GGAGGTAC","TGAGGTAC","ATAGGTAC","CTAGGTAC","GTAGGTAC","TTAGGTAC",
 "AACGGTAC","CACGGTAC","GACGGTAC","TACGGTAC","ACCGGTAC","CCCGGTAC","GCCGGTAC","TCCGGTAC",
 "AGCGGTAC","CGCGGTAC","GGCGGTAC","TGCGGTAC","ATCGGTAC","CTCGGTAC","GTCGGTAC","TTCGGTAC",
 "AAGGGTAC","CAGGGTAC","GAGGGTAC","TAGGGTAC","ACGGGTAC","CCGGGTAC","GCGGGTAC","TCGGGTAC",
 "AGGGGTAC","CGGGGTAC","GGGGGTAC","TGGGGTAC","ATGGGTAC","CTGGGTAC","GTGGGTAC","TTGGGTAC",
 "AATGGTAC","CATGGTAC","GATGGTAC","TATGGTAC","ACTGGTAC","CCTGGTAC","GCTGGTAC","TCTGGTAC",
 "AGTGGTAC","CGTGGTAC","GGTGGTAC","TGTGGTAC","ATTGGTAC","CTTGGTAC","GTTGGTAC","TTTGGTAC",
 "AAATGTAC","CAATGTAC","GAATGTAC","TAATGTAC","ACATGTAC","CCATGTAC","GCATGTAC","TCATGTAC",
 "AGATGTAC","CGATGTAC","GGATGTAC","TGATGTAC","ATATGTAC","CTATGTAC","GTATGTAC","TTATGTAC",
 "AACTGTAC","CACTGTAC","GACTGTAC","TACTGTAC","ACCTGTAC","CCCTGTAC","GCCTGTAC","TCCTGTAC",
 "AGCTGTAC","CGCTGTAC","GGCTGTAC","TGCTGTAC","ATCTGTAC","CTCTGTAC","GTCTGTAC","TTCTGTAC",
 "AAGTGTAC","CAGTGTAC","GAGTGTAC","TAGTGTAC","ACGTGTAC","CCGTGTAC","GCGTGTAC","TCGTGTAC",
 "AGGTGTAC","CGGTGTAC","GGGTGTAC","TGGTGTAC","ATGTGTAC","CTGTGTAC","GTGTGTAC","TTGTGTAC",
 "AATTGTAC","CATTGTAC","GATTGTAC","TATTGTAC","ACTTGTAC","CCTTGTAC","GCTTGTAC","TCTTGTAC",
 "AGTTGTAC","CGTTGTAC","GGTTGTAC","TGTTGTAC","ATTTGTAC","CTTTGTAC","GTTTGTAC","TTTTGTAC",
 "AAAATTAC","CAAATTAC","GAAATTAC","TAAATTAC","ACAATTAC","CCAATTAC","GCAATTAC","TCAATTAC",
 "AGAATTAC","CGAATTAC","GGAATTAC","TGAATTAC","ATAATTAC","CTAATTAC","GTAATTAC","TTAATTAC",
 "AACATTAC","CACATTAC","GACATTAC","TACATTAC","ACCATTAC","CCCATTAC","GCCATTAC","TCCATTAC",
 "AGCATTAC","CGCATTAC","GGCATTAC","TGCATTAC","ATCATTAC","CTCATTAC","GTCATTAC","TTCATTAC",
 "AAGATTAC","CAGATTAC","GAGATTAC","TAGATTAC","ACGATTAC","CCGATTAC","GCGATTAC","TCGATTAC",
 "AGGATTAC","CGGATTAC","GGGATTAC","TGGATTAC","ATGATTAC","CTGATTAC","GTGATTAC","TTGATTAC",
 "AATATTAC","CATATTAC","GATATTAC","TATATTAC","ACTATTAC","CCTATTAC","GCTATTAC","TCTATTAC",
 "AGTATTAC","CGTATTAC","GGTATTAC","TGTATTAC","ATTATTAC","CTTATTAC","GTTATTAC","TTTATTAC",
 "AAACTTAC","CAACTTAC","GAACTTAC","TAACTTAC","ACACTTAC","CCACTTAC","GCACTTAC","TCACTTAC",
 "AGACTTAC","CGACTTAC","GGACTTAC","TGACTTAC","ATACTTAC","CTACTTAC","GTACTTAC","TTACTTAC",
 "AACCTTAC","CACCTTAC","GACCTTAC","TACCTTAC","ACCCTTAC","CCCCTTAC","GCCCTTAC","TCCCTTAC",
 "AGCCTTAC","CGCCTTAC","GGCCTTAC","TGCCTTAC","ATCCTTAC","CTCCTTAC","GTCCTTAC","TTCCTTAC",
 "AAGCTTAC","CAGCTTAC","GAGCTTAC","TAGCTTAC","ACGCTTAC","CCGCTTAC","GCGCTTAC","TCGCTTAC",
 "AGGCTTAC","CGGCTTAC","GGGCTTAC","TGGCTTAC","ATGCTTAC","CTGCTTAC","GTGCTTAC","TTGCTTAC",
 "AATCTTAC","CATCTTAC","GATCTTAC","TATCTTAC","ACTCTTAC","CCTCTTAC","GCTCTTAC","TCTCTTAC",
 "AGTCTTAC","CGTCTTAC","GGTCTTAC","TGTCTTAC","ATTCTTAC","CTTCTTAC","GTTCTTAC","TTTCTTAC",
 "AAAGTTAC","CAAGTTAC","GAAGTTAC","TAAGTTAC","ACAGTTAC","CCAGTTAC","GCAGTTAC","TCAGTTAC",
 "AGAGTTAC","CGAGTTAC","GGAGTTAC","TGAGTTAC","ATAGTTAC","CTAGTTAC","GTAGTTAC","TTAGTTAC",
 "AACGTTAC","CACGTTAC","GACGTTAC","TACGTTAC","ACCGTTAC","CCCGTTAC","GCCGTTAC","TCCGTTAC",
 "AGCGTTAC","CGCGTTAC","GGCGTTAC","TGCGTTAC","ATCGTTAC","CTCGTTAC","GTCGTTAC","TTCGTTAC",
 "AAGGTTAC","CAGGTTAC","GAGGTTAC","TAGGTTAC","ACGGTTAC","CCGGTTAC","GCGGTTAC","TCGGTTAC",
 "AGGGTTAC","CGGGTTAC","GGGGTTAC","TGGGTTAC","ATGGTTAC","CTGGTTAC","GTGGTTAC","TTGGTTAC",
 "AATGTTAC","CATGTTAC","GATGTTAC","TATGTTAC","ACTGTTAC","CCTGTTAC","GCTGTTAC","TCTGTTAC",
 "AGTGTTAC","CGTGTTAC","GGTGTTAC","TGTGTTAC","ATTGTTAC","CTTGTTAC","GTTGTTAC","TTTGTTAC",
 "AAATTTAC","CAATTTAC","GAATTTAC","TAATTTAC","ACATTTAC","CCATTTAC","GCATTTAC","TCATTTAC",
 "AGATTTAC","CGATTTAC","GGATTTAC","TGATTTAC","ATATTTAC","CTATTTAC","GTATTTAC","TTATTTAC",
 "AACTTTAC","CACTTTAC","GACTTTAC","TACTTTAC","ACCTTTAC","CCCTTTAC","GCCTTTAC","TCCTTTAC",
 "AGCTTTAC","CGCTTTAC","GGCTTTAC","TGCTTTAC","ATCTTTAC","CTCTTTAC","GTCTTTAC","TTCTTTAC",
 "AAGTTTAC","CAGTTTAC","GAGTTTAC","TAGTTTAC","ACGTTTAC","CCGTTTAC","GCGTTTAC","TCGTTTAC",
 "AGGTTTAC","CGGTTTAC","GGGTTTAC","TGGTTTAC","ATGTTTAC","CTGTTTAC","GTGTTTAC","TTGTTTAC",
 "AATTTTAC","CATTTTAC","GATTTTAC","TATTTTAC","ACTTTTAC","CCTTTTAC","GCTTTTAC","TCTTTTAC",
 "AGTTTTAC","CGTTTTAC","GGTTTTAC","TGTTTTAC","ATTTTTAC","CTTTTTAC","GTTTTTAC","TTTTTTAC",
 "AAAAAACC","CAAAAACC","GAAAAACC","TAAAAACC","ACAAAACC","CCAAAACC","GCAAAACC","TCAAAACC",
 "AGAAAACC","CGAAAACC","GGAAAACC","TGAAAACC","ATAAAACC","CTAAAACC","GTAAAACC","TTAAAACC",
 "AACAAACC","CACAAACC","GACAAACC","TACAAACC","ACCAAACC","CCCAAACC","GCCAAACC","TCCAAACC",
 "AGCAAACC","CGCAAACC","GGCAAACC","TGCAAACC","ATCAAACC","CTCAAACC","GTCAAACC","TTCAAACC",
 "AAGAAACC","CAGAAACC","GAGAAACC","TAGAAACC","ACGAAACC","CCGAAACC","GCGAAACC","TCGAAACC",
 "AGGAAACC","CGGAAACC","GGGAAACC","TGGAAACC","ATGAAACC","CTGAAACC","GTGAAACC","TTGAAACC",
 "AATAAACC","CATAAACC","GATAAACC","TATAAACC","ACTAAACC","CCTAAACC","GCTAAACC","TCTAAACC",
 "AGTAAACC","CGTAAACC","GGTAAACC","TGTAAACC","ATTAAACC","CTTAAACC","GTTAAACC","TTTAAACC",
 "AAACAACC","CAACAACC","GAACAACC","TAACAACC","ACACAACC","CCACAACC","GCACAACC","TCACAACC",
 "AGACAACC","CGACAACC","GGACAACC","TGACAACC","ATACAACC","CTACAACC","GTACAACC","TTACAACC",
 "AACCAACC","CACCAACC","GACCAACC","TACCAACC","ACCCAACC","CCCCAACC","GCCCAACC","TCCCAACC",
 "AGCCAACC","CGCCAACC","GGCCAACC","TGCCAACC","ATCCAACC","CTCCAACC","GTCCAACC","TTCCAACC",
 "AAGCAACC","CAGCAACC","GAGCAACC","TAGCAACC","ACGCAACC","CCGCAACC","GCGCAACC","TCGCAACC",
 "AGGCAACC","CGGCAACC","GGGCAACC","TGGCAACC","ATGCAACC","CTGCAACC","GTGCAACC","TTGCAACC",
 "AATCAACC","CATCAACC","GATCAACC","TATCAACC","ACTCAACC","CCTCAACC","GCTCAACC","TCTCAACC",
 "AGTCAACC","CGTCAACC","GGTCAACC","TGTCAACC","ATTCAACC","CTTCAACC","GTTCAACC","TTTCAACC",
 "AAAGAACC","CAAGAACC","GAAGAACC","TAAGAACC","ACAGAACC","CCAGAACC","GCAGAACC","TCAGAACC",
 "AGAGAACC","CGAGAACC","GGAGAACC","TGAGAACC","ATAGAACC","CTAGAACC","GTAGAACC","TTAGAACC",
 "AACGAACC","CACGAACC","GACGAACC","TACGAACC","ACCGAACC","CCCGAACC","GCCGAACC","TCCGAACC",
 "AGCGAACC","CGCGAACC","GGCGAACC","TGCGAACC","ATCGAACC","CTCGAACC","GTCGAACC","TTCGAACC",
 "AAGGAACC","CAGGAACC","GAGGAACC","TAGGAACC","ACGGAACC","CCGGAACC","GCGGAACC","TCGGAACC",
 "AGGGAACC","CGGGAACC","GGGGAACC","TGGGAACC","ATGGAACC","CTGGAACC","GTGGAACC","TTGGAACC",
 "AATGAACC","CATGAACC","GATGAACC","TATGAACC","ACTGAACC","CCTGAACC","GCTGAACC","TCTGAACC",
 "AGTGAACC","CGTGAACC","GGTGAACC","TGTGAACC","ATTGAACC","CTTGAACC","GTTGAACC","TTTGAACC",
 "AAATAACC","CAATAACC","GAATAACC","TAATAACC","ACATAACC","CCATAACC","GCATAACC","TCATAACC",
 "AGATAACC","CGATAACC","GGATAACC","TGATAACC","ATATAACC","CTATAACC","GTATAACC","TTATAACC",
 "AACTAACC","CACTAACC","GACTAACC","TACTAACC","ACCTAACC","CCCTAACC","GCCTAACC","TCCTAACC",
 "AGCTAACC","CGCTAACC","GGCTAACC","TGCTAACC","ATCTAACC","CTCTAACC","GTCTAACC","TTCTAACC",
 "AAGTAACC","CAGTAACC","GAGTAACC","TAGTAACC","ACGTAACC","CCGTAACC","GCGTAACC","TCGTAACC",
 "AGGTAACC","CGGTAACC","GGGTAACC","TGGTAACC","ATGTAACC","CTGTAACC","GTGTAACC","TTGTAACC",
 "AATTAACC","CATTAACC","GATTAACC","TATTAACC","ACTTAACC","CCTTAACC","GCTTAACC","TCTTAACC",
 "AGTTAACC","CGTTAACC","GGTTAACC","TGTTAACC","ATTTAACC","CTTTAACC","GTTTAACC","TTTTAACC",
 "AAAACACC","CAAACACC","GAAACACC","TAAACACC","ACAACACC","CCAACACC","GCAACACC","TCAACACC",
 "AGAACACC","CGAACACC","GGAACACC","TGAACACC","ATAACACC","CTAACACC","GTAACACC","TTAACACC",
 "AACACACC","CACACACC","GACACACC","TACACACC","ACCACACC","CCCACACC","GCCACACC","TCCACACC",
 "AGCACACC","CGCACACC","GGCACACC","TGCACACC","ATCACACC","CTCACACC","GTCACACC","TTCACACC",
 "AAGACACC","CAGACACC","GAGACACC","TAGACACC","ACGACACC","CCGACACC","GCGACACC","TCGACACC",
 "AGGACACC","CGGACACC","GGGACACC","TGGACACC","ATGACACC","CTGACACC","GTGACACC","TTGACACC",
 "AATACACC","CATACACC","GATACACC","TATACACC","ACTACACC","CCTACACC","GCTACACC","TCTACACC",
 "AGTACACC","CGTACACC","GGTACACC","TGTACACC","ATTACACC","CTTACACC","GTTACACC","TTTACACC",
 "AAACCACC","CAACCACC","GAACCACC","TAACCACC","ACACCACC","CCACCACC","GCACCACC","TCACCACC",
 "AGACCACC","CGACCACC","GGACCACC","TGACCACC","ATACCACC","CTACCACC","GTACCACC","TTACCACC",
 "AACCCACC","CACCCACC","GACCCACC","TACCCACC","ACCCCACC","CCCCCACC","GCCCCACC","TCCCCACC",
 "AGCCCACC","CGCCCACC","GGCCCACC","TGCCCACC","ATCCCACC","CTCCCACC","GTCCCACC","TTCCCACC",
 "AAGCCACC","CAGCCACC","GAGCCACC","TAGCCACC","ACGCCACC","CCGCCACC","GCGCCACC","TCGCCACC",
 "AGGCCACC","CGGCCACC","GGGCCACC","TGGCCACC","ATGCCACC","CTGCCACC","GTGCCACC","TTGCCACC",
 "AATCCACC","CATCCACC","GATCCACC","TATCCACC","ACTCCACC","CCTCCACC","GCTCCACC","TCTCCACC",
 "AGTCCACC","CGTCCACC","GGTCCACC","TGTCCACC","ATTCCACC","CTTCCACC","GTTCCACC","TTTCCACC",
 "AAAGCACC","CAAGCACC","GAAGCACC","TAAGCACC","ACAGCACC","CCAGCACC","GCAGCACC","TCAGCACC",
 "AGAGCACC","CGAGCACC","GGAGCACC","TGAGCACC","ATAGCACC","CTAGCACC","GTAGCACC","TTAGCACC",
 "AACGCACC","CACGCACC","GACGCACC","TACGCACC","ACCGCACC","CCCGCACC","GCCGCACC","TCCGCACC",
 "AGCGCACC","CGCGCACC","GGCGCACC","TGCGCACC","ATCGCACC","CTCGCACC","GTCGCACC","TTCGCACC",
 "AAGGCACC","CAGGCACC","GAGGCACC","TAGGCACC","ACGGCACC","CCGGCACC","GCGGCACC","TCGGCACC",
 "AGGGCACC","CGGGCACC","GGGGCACC","TGGGCACC","ATGGCACC","CTGGCACC","GTGGCACC","TTGGCACC",
 "AATGCACC","CATGCACC","GATGCACC","TATGCACC","ACTGCACC","CCTGCACC","GCTGCACC","TCTGCACC",
 "AGTGCACC","CGTGCACC","GGTGCACC","TGTGCACC","ATTGCACC","CTTGCACC","GTTGCACC","TTTGCACC",
 "AAATCACC","CAATCACC","GAATCACC","TAATCACC","ACATCACC","CCATCACC","GCATCACC","TCATCACC",
 "AGATCACC","CGATCACC","GGATCACC","TGATCACC","ATATCACC","CTATCACC","GTATCACC","TTATCACC",
 "AACTCACC","CACTCACC","GACTCACC","TACTCACC","ACCTCACC","CCCTCACC","GCCTCACC","TCCTCACC",
 "AGCTCACC","CGCTCACC","GGCTCACC","TGCTCACC","ATCTCACC","CTCTCACC","GTCTCACC","TTCTCACC",
 "AAGTCACC","CAGTCACC","GAGTCACC","TAGTCACC","ACGTCACC","CCGTCACC","GCGTCACC","TCGTCACC",
 "AGGTCACC","CGGTCACC","GGGTCACC","TGGTCACC","ATGTCACC","CTGTCACC","GTGTCACC","TTGTCACC",
 "AATTCACC","CATTCACC","GATTCACC","TATTCACC","ACTTCACC","CCTTCACC","GCTTCACC","TCTTCACC",
 "AGTTCACC","CGTTCACC","GGTTCACC","TGTTCACC","ATTTCACC","CTTTCACC","GTTTCACC","TTTTCACC",
 "AAAAGACC","CAAAGACC","GAAAGACC","TAAAGACC","ACAAGACC","CCAAGACC","GCAAGACC","TCAAGACC",
 "AGAAGACC","CGAAGACC","GGAAGACC","TGAAGACC","ATAAGACC","CTAAGACC","GTAAGACC","TTAAGACC",
 "AACAGACC","CACAGACC","GACAGACC","TACAGACC","ACCAGACC","CCCAGACC","GCCAGACC","TCCAGACC",
 "AGCAGACC","CGCAGACC","GGCAGACC","TGCAGACC","ATCAGACC","CTCAGACC","GTCAGACC","TTCAGACC",
 "AAGAGACC","CAGAGACC","GAGAGACC","TAGAGACC","ACGAGACC","CCGAGACC","GCGAGACC","TCGAGACC",
 "AGGAGACC","CGGAGACC","GGGAGACC","TGGAGACC","ATGAGACC","CTGAGACC","GTGAGACC","TTGAGACC",
 "AATAGACC","CATAGACC","GATAGACC","TATAGACC","ACTAGACC","CCTAGACC","GCTAGACC","TCTAGACC",
 "AGTAGACC","CGTAGACC","GGTAGACC","TGTAGACC","ATTAGACC","CTTAGACC","GTTAGACC","TTTAGACC",
 "AAACGACC","CAACGACC","GAACGACC","TAACGACC","ACACGACC","CCACGACC","GCACGACC","TCACGACC",
 "AGACGACC","CGACGACC","GGACGACC","TGACGACC","ATACGACC","CTACGACC","GTACGACC","TTACGACC",
 "AACCGACC","CACCGACC","GACCGACC","TACCGACC","ACCCGACC","CCCCGACC","GCCCGACC","TCCCGACC",
 "AGCCGACC","CGCCGACC","GGCCGACC","TGCCGACC","ATCCGACC","CTCCGACC","GTCCGACC","TTCCGACC",
 "AAGCGACC","CAGCGACC","GAGCGACC","TAGCGACC","ACGCGACC","CCGCGACC","GCGCGACC","TCGCGACC",
 "AGGCGACC","CGGCGACC","GGGCGACC","TGGCGACC","ATGCGACC","CTGCGACC","GTGCGACC","TTGCGACC",
 "AATCGACC","CATCGACC","GATCGACC","TATCGACC","ACTCGACC","CCTCGACC","GCTCGACC","TCTCGACC",
 "AGTCGACC","CGTCGACC","GGTCGACC","TGTCGACC","ATTCGACC","CTTCGACC","GTTCGACC","TTTCGACC",
 "AAAGGACC","CAAGGACC","GAAGGACC","TAAGGACC","ACAGGACC","CCAGGACC","GCAGGACC","TCAGGACC",
 "AGAGGACC","CGAGGACC","GGAGGACC","TGAGGACC","ATAGGACC","CTAGGACC","GTAGGACC","TTAGGACC",
 "AACGGACC","CACGGACC","GACGGACC","TACGGACC","ACCGGACC","CCCGGACC","GCCGGACC","TCCGGACC",
 "AGCGGACC","CGCGGACC","GGCGGACC","TGCGGACC","ATCGGACC","CTCGGACC","GTCGGACC","TTCGGACC",
 "AAGGGACC","CAGGGACC","GAGGGACC","TAGGGACC","ACGGGACC","CCGGGACC","GCGGGACC","TCGGGACC",
 "AGGGGACC","CGGGGACC","GGGGGACC","TGGGGACC","ATGGGACC","CTGGGACC","GTGGGACC","TTGGGACC",
 "AATGGACC","CATGGACC","GATGGACC","TATGGACC","ACTGGACC","CCTGGACC","GCTGGACC","TCTGGACC",
 "AGTGGACC","CGTGGACC","GGTGGACC","TGTGGACC","ATTGGACC","CTTGGACC","GTTGGACC","TTTGGACC",
 "AAATGACC","CAATGACC","GAATGACC","TAATGACC","ACATGACC","CCATGACC","GCATGACC","TCATGACC",
 "AGATGACC","CGATGACC","GGATGACC","TGATGACC","ATATGACC","CTATGACC","GTATGACC","TTATGACC",
 "AACTGACC","CACTGACC","GACTGACC","TACTGACC","ACCTGACC","CCCTGACC","GCCTGACC","TCCTGACC",
 "AGCTGACC","CGCTGACC","GGCTGACC","TGCTGACC","ATCTGACC","CTCTGACC","GTCTGACC","TTCTGACC",
 "AAGTGACC","CAGTGACC","GAGTGACC","TAGTGACC","ACGTGACC","CCGTGACC","GCGTGACC","TCGTGACC",
 "AGGTGACC","CGGTGACC","GGGTGACC","TGGTGACC","ATGTGACC","CTGTGACC","GTGTGACC","TTGTGACC",
 "AATTGACC","CATTGACC","GATTGACC","TATTGACC","ACTTGACC","CCTTGACC","GCTTGACC","TCTTGACC",
 "AGTTGACC","CGTTGACC","GGTTGACC","TGTTGACC","ATTTGACC","CTTTGACC","GTTTGACC","TTTTGACC",
 "AAAATACC","CAAATACC","GAAATACC","TAAATACC","ACAATACC","CCAATACC","GCAATACC","TCAATACC",
 "AGAATACC","CGAATACC","GGAATACC","TGAATACC","ATAATACC","CTAATACC","GTAATACC","TTAATACC",
 "AACATACC","CACATACC","GACATACC","TACATACC","ACCATACC","CCCATACC","GCCATACC","TCCATACC",
 "AGCATACC","CGCATACC","GGCATACC","TGCATACC","ATCATACC","CTCATACC","GTCATACC","TTCATACC",
 "AAGATACC","CAGATACC","GAGATACC","TAGATACC","ACGATACC","CCGATACC","GCGATACC","TCGATACC",
 "AGGATACC","CGGATACC","GGGATACC","TGGATACC","ATGATACC","CTGATACC","GTGATACC","TTGATACC",
 "AATATACC","CATATACC","GATATACC","TATATACC","ACTATACC","CCTATACC","GCTATACC","TCTATACC",
 "AGTATACC","CGTATACC","GGTATACC","TGTATACC","ATTATACC","CTTATACC","GTTATACC","TTTATACC",
 "AAACTACC","CAACTACC","GAACTACC","TAACTACC","ACACTACC","CCACTACC","GCACTACC","TCACTACC",
 "AGACTACC","CGACTACC","GGACTACC","TGACTACC","ATACTACC","CTACTACC","GTACTACC","TTACTACC",
 "AACCTACC","CACCTACC","GACCTACC","TACCTACC","ACCCTACC","CCCCTACC","GCCCTACC","TCCCTACC",
 "AGCCTACC","CGCCTACC","GGCCTACC","TGCCTACC","ATCCTACC","CTCCTACC","GTCCTACC","TTCCTACC",
 "AAGCTACC","CAGCTACC","GAGCTACC","TAGCTACC","ACGCTACC","CCGCTACC","GCGCTACC","TCGCTACC",
 "AGGCTACC","CGGCTACC","GGGCTACC","TGGCTACC","ATGCTACC","CTGCTACC","GTGCTACC","TTGCTACC",
 "AATCTACC","CATCTACC","GATCTACC","TATCTACC","ACTCTACC","CCTCTACC","GCTCTACC","TCTCTACC",
 "AGTCTACC","CGTCTACC","GGTCTACC","TGTCTACC","ATTCTACC","CTTCTACC","GTTCTACC","TTTCTACC",
 "AAAGTACC","CAAGTACC","GAAGTACC","TAAGTACC","ACAGTACC","CCAGTACC","GCAGTACC","TCAGTACC",
 "AGAGTACC","CGAGTACC","GGAGTACC","TGAGTACC","ATAGTACC","CTAGTACC","GTAGTACC","TTAGTACC",
 "AACGTACC","CACGTACC","GACGTACC","TACGTACC","ACCGTACC","CCCGTACC","GCCGTACC","TCCGTACC",
 "AGCGTACC","CGCGTACC","GGCGTACC","TGCGTACC","ATCGTACC","CTCGTACC","GTCGTACC","TTCGTACC",
 "AAGGTACC","CAGGTACC","GAGGTACC","TAGGTACC","ACGGTACC","CCGGTACC","GCGGTACC","TCGGTACC",
 "AGGGTACC","CGGGTACC","GGGGTACC","TGGGTACC","ATGGTACC","CTGGTACC","GTGGTACC","TTGGTACC",
 "AATGTACC","CATGTACC","GATGTACC","TATGTACC","ACTGTACC","CCTGTACC","GCTGTACC","TCTGTACC",
 "AGTGTACC","CGTGTACC","GGTGTACC","TGTGTACC","ATTGTACC","CTTGTACC","GTTGTACC","TTTGTACC",
 "AAATTACC","CAATTACC","GAATTACC","TAATTACC","ACATTACC","CCATTACC","GCATTACC","TCATTACC",
 "AGATTACC","CGATTACC","GGATTACC","TGATTACC","ATATTACC","CTATTACC","GTATTACC","TTATTACC",
 "AACTTACC","CACTTACC","GACTTACC","TACTTACC","ACCTTACC","CCCTTACC","GCCTTACC","TCCTTACC",
 "AGCTTACC","CGCTTACC","GGCTTACC","TGCTTACC","ATCTTACC","CTCTTACC","GTCTTACC","TTCTTACC",
 "AAGTTACC","CAGTTACC","GAGTTACC","TAGTTACC","ACGTTACC","CCGTTACC","GCGTTACC","TCGTTACC",
 "AGGTTACC","CGGTTACC","GGGTTACC","TGGTTACC","ATGTTACC","CTGTTACC","GTGTTACC","TTGTTACC",
 "AATTTACC","CATTTACC","GATTTACC","TATTTACC","ACTTTACC","CCTTTACC","GCTTTACC","TCTTTACC",
 "AGTTTACC","CGTTTACC","GGTTTACC","TGTTTACC","ATTTTACC","CTTTTACC","GTTTTACC","TTTTTACC",
 "AAAAACCC","CAAAACCC","GAAAACCC","TAAAACCC","ACAAACCC","CCAAACCC","GCAAACCC","TCAAACCC",
 "AGAAACCC","CGAAACCC","GGAAACCC","TGAAACCC","ATAAACCC","CTAAACCC","GTAAACCC","TTAAACCC",
 "AACAACCC","CACAACCC","GACAACCC","TACAACCC","ACCAACCC","CCCAACCC","GCCAACCC","TCCAACCC",
 "AGCAACCC","CGCAACCC","GGCAACCC","TGCAACCC","ATCAACCC","CTCAACCC","GTCAACCC","TTCAACCC",
 "AAGAACCC","CAGAACCC","GAGAACCC","TAGAACCC","ACGAACCC","CCGAACCC","GCGAACCC","TCGAACCC",
 "AGGAACCC","CGGAACCC","GGGAACCC","TGGAACCC","ATGAACCC","CTGAACCC","GTGAACCC","TTGAACCC",
 "AATAACCC","CATAACCC","GATAACCC","TATAACCC","ACTAACCC","CCTAACCC","GCTAACCC","TCTAACCC",
 "AGTAACCC","CGTAACCC","GGTAACCC","TGTAACCC","ATTAACCC","CTTAACCC","GTTAACCC","TTTAACCC",
 "AAACACCC","CAACACCC","GAACACCC","TAACACCC","ACACACCC","CCACACCC","GCACACCC","TCACACCC",
 "AGACACCC","CGACACCC","GGACACCC","TGACACCC","ATACACCC","CTACACCC","GTACACCC","TTACACCC",
 "AACCACCC","CACCACCC","GACCACCC","TACCACCC","ACCCACCC","CCCCACCC","GCCCACCC","TCCCACCC",
 "AGCCACCC","CGCCACCC","GGCCACCC","TGCCACCC","ATCCACCC","CTCCACCC","GTCCACCC","TTCCACCC",
 "AAGCACCC","CAGCACCC","GAGCACCC","TAGCACCC","ACGCACCC","CCGCACCC","GCGCACCC","TCGCACCC",
 "AGGCACCC","CGGCACCC","GGGCACCC","TGGCACCC","ATGCACCC","CTGCACCC","GTGCACCC","TTGCACCC",
 "AATCACCC","CATCACCC","GATCACCC","TATCACCC","ACTCACCC","CCTCACCC","GCTCACCC","TCTCACCC",
 "AGTCACCC","CGTCACCC","GGTCACCC","TGTCACCC","ATTCACCC","CTTCACCC","GTTCACCC","TTTCACCC",
 "AAAGACCC","CAAGACCC","GAAGACCC","TAAGACCC","ACAGACCC","CCAGACCC","GCAGACCC","TCAGACCC",
 "AGAGACCC","CGAGACCC","GGAGACCC","TGAGACCC","ATAGACCC","CTAGACCC","GTAGACCC","TTAGACCC",
 "AACGACCC","CACGACCC","GACGACCC","TACGACCC","ACCGACCC","CCCGACCC","GCCGACCC","TCCGACCC",
 "AGCGACCC","CGCGACCC","GGCGACCC","TGCGACCC","ATCGACCC","CTCGACCC","GTCGACCC","TTCGACCC",
 "AAGGACCC","CAGGACCC","GAGGACCC","TAGGACCC","ACGGACCC","CCGGACCC","GCGGACCC","TCGGACCC",
 "AGGGACCC","CGGGACCC","GGGGACCC","TGGGACCC","ATGGACCC","CTGGACCC","GTGGACCC","TTGGACCC",
 "AATGACCC","CATGACCC","GATGACCC","TATGACCC","ACTGACCC","CCTGACCC","GCTGACCC","TCTGACCC",
 "AGTGACCC","CGTGACCC","GGTGACCC","TGTGACCC","ATTGACCC","CTTGACCC","GTTGACCC","TTTGACCC",
 "AAATACCC","CAATACCC","GAATACCC","TAATACCC","ACATACCC","CCATACCC","GCATACCC","TCATACCC",
 "AGATACCC","CGATACCC","GGATACCC","TGATACCC","ATATACCC","CTATACCC","GTATACCC","TTATACCC",
 "AACTACCC","CACTACCC","GACTACCC","TACTACCC","ACCTACCC","CCCTACCC","GCCTACCC","TCCTACCC",
 "AGCTACCC","CGCTACCC","GGCTACCC","TGCTACCC","ATCTACCC","CTCTACCC","GTCTACCC","TTCTACCC",
 "AAGTACCC","CAGTACCC","GAGTACCC","TAGTACCC","ACGTACCC","CCGTACCC","GCGTACCC","TCGTACCC",
 "AGGTACCC","CGGTACCC","GGGTACCC","TGGTACCC","ATGTACCC","CTGTACCC","GTGTACCC","TTGTACCC",
 "AATTACCC","CATTACCC","GATTACCC","TATTACCC","ACTTACCC","CCTTACCC","GCTTACCC","TCTTACCC",
 "AGTTACCC","CGTTACCC","GGTTACCC","TGTTACCC","ATTTACCC","CTTTACCC","GTTTACCC","TTTTACCC",
 "AAAACCCC","CAAACCCC","GAAACCCC","TAAACCCC","ACAACCCC","CCAACCCC","GCAACCCC","TCAACCCC",
 "AGAACCCC","CGAACCCC","GGAACCCC","TGAACCCC","ATAACCCC","CTAACCCC","GTAACCCC","TTAACCCC",
 "AACACCCC","CACACCCC","GACACCCC","TACACCCC","ACCACCCC","CCCACCCC","GCCACCCC","TCCACCCC",
 "AGCACCCC","CGCACCCC","GGCACCCC","TGCACCCC","ATCACCCC","CTCACCCC","GTCACCCC","TTCACCCC",
 "AAGACCCC","CAGACCCC","GAGACCCC","TAGACCCC","ACGACCCC","CCGACCCC","GCGACCCC","TCGACCCC",
 "AGGACCCC","CGGACCCC","GGGACCCC","TGGACCCC","ATGACCCC","CTGACCCC","GTGACCCC","TTGACCCC",
 "AATACCCC","CATACCCC","GATACCCC","TATACCCC","ACTACCCC","CCTACCCC","GCTACCCC","TCTACCCC",
 "AGTACCCC","CGTACCCC","GGTACCCC","TGTACCCC","ATTACCCC","CTTACCCC","GTTACCCC","TTTACCCC",
 "AAACCCCC","CAACCCCC","GAACCCCC","TAACCCCC","ACACCCCC","CCACCCCC","GCACCCCC","TCACCCCC",
 "AGACCCCC","CGACCCCC","GGACCCCC","TGACCCCC","ATACCCCC","CTACCCCC","GTACCCCC","TTACCCCC",
 "AACCCCCC","CACCCCCC","GACCCCCC","TACCCCCC","ACCCCCCC","CCCCCCCC","GCCCCCCC","TCCCCCCC",
 "AGCCCCCC","CGCCCCCC","GGCCCCCC","TGCCCCCC","ATCCCCCC","CTCCCCCC","GTCCCCCC","TTCCCCCC",
 "AAGCCCCC","CAGCCCCC","GAGCCCCC","TAGCCCCC","ACGCCCCC","CCGCCCCC","GCGCCCCC","TCGCCCCC",
 "AGGCCCCC","CGGCCCCC","GGGCCCCC","TGGCCCCC","ATGCCCCC","CTGCCCCC","GTGCCCCC","TTGCCCCC",
 "AATCCCCC","CATCCCCC","GATCCCCC","TATCCCCC","ACTCCCCC","CCTCCCCC","GCTCCCCC","TCTCCCCC",
 "AGTCCCCC","CGTCCCCC","GGTCCCCC","TGTCCCCC","ATTCCCCC","CTTCCCCC","GTTCCCCC","TTTCCCCC",
 "AAAGCCCC","CAAGCCCC","GAAGCCCC","TAAGCCCC","ACAGCCCC","CCAGCCCC","GCAGCCCC","TCAGCCCC",
 "AGAGCCCC","CGAGCCCC","GGAGCCCC","TGAGCCCC","ATAGCCCC","CTAGCCCC","GTAGCCCC","TTAGCCCC",
 "AACGCCCC","CACGCCCC","GACGCCCC","TACGCCCC","ACCGCCCC","CCCGCCCC","GCCGCCCC","TCCGCCCC",
 "AGCGCCCC","CGCGCCCC","GGCGCCCC","TGCGCCCC","ATCGCCCC","CTCGCCCC","GTCGCCCC","TTCGCCCC",
 "AAGGCCCC","CAGGCCCC","GAGGCCCC","TAGGCCCC","ACGGCCCC","CCGGCCCC","GCGGCCCC","TCGGCCCC",
 "AGGGCCCC","CGGGCCCC","GGGGCCCC","TGGGCCCC","ATGGCCCC","CTGGCCCC","GTGGCCCC","TTGGCCCC",
 "AATGCCCC","CATGCCCC","GATGCCCC","TATGCCCC","ACTGCCCC","CCTGCCCC","GCTGCCCC","TCTGCCCC",
 "AGTGCCCC","CGTGCCCC","GGTGCCCC","TGTGCCCC","ATTGCCCC","CTTGCCCC","GTTGCCCC","TTTGCCCC",
 "AAATCCCC","CAATCCCC","GAATCCCC","TAATCCCC","ACATCCCC","CCATCCCC","GCATCCCC","TCATCCCC",
 "AGATCCCC","CGATCCCC","GGATCCCC","TGATCCCC","ATATCCCC","CTATCCCC","GTATCCCC","TTATCCCC",
 "AACTCCCC","CACTCCCC","GACTCCCC","TACTCCCC","ACCTCCCC","CCCTCCCC","GCCTCCCC","TCCTCCCC",
 "AGCTCCCC","CGCTCCCC","GGCTCCCC","TGCTCCCC","ATCTCCCC","CTCTCCCC","GTCTCCCC","TTCTCCCC",
 "AAGTCCCC","CAGTCCCC","GAGTCCCC","TAGTCCCC","ACGTCCCC","CCGTCCCC","GCGTCCCC","TCGTCCCC",
 "AGGTCCCC","CGGTCCCC","GGGTCCCC","TGGTCCCC","ATGTCCCC","CTGTCCCC","GTGTCCCC","TTGTCCCC",
 "AATTCCCC","CATTCCCC","GATTCCCC","TATTCCCC","ACTTCCCC","CCTTCCCC","GCTTCCCC","TCTTCCCC",
 "AGTTCCCC","CGTTCCCC","GGTTCCCC","TGTTCCCC","ATTTCCCC","CTTTCCCC","GTTTCCCC","TTTTCCCC",
 "AAAAGCCC","CAAAGCCC","GAAAGCCC","TAAAGCCC","ACAAGCCC","CCAAGCCC","GCAAGCCC","TCAAGCCC",
 "AGAAGCCC","CGAAGCCC","GGAAGCCC","TGAAGCCC","ATAAGCCC","CTAAGCCC","GTAAGCCC","TTAAGCCC",
 "AACAGCCC","CACAGCCC","GACAGCCC","TACAGCCC","ACCAGCCC","CCCAGCCC","GCCAGCCC","TCCAGCCC",
 "AGCAGCCC","CGCAGCCC","GGCAGCCC","TGCAGCCC","ATCAGCCC","CTCAGCCC","GTCAGCCC","TTCAGCCC",
 "AAGAGCCC","CAGAGCCC","GAGAGCCC","TAGAGCCC","ACGAGCCC","CCGAGCCC","GCGAGCCC","TCGAGCCC",
 "AGGAGCCC","CGGAGCCC","GGGAGCCC","TGGAGCCC","ATGAGCCC","CTGAGCCC","GTGAGCCC","TTGAGCCC",
 "AATAGCCC","CATAGCCC","GATAGCCC","TATAGCCC","ACTAGCCC","CCTAGCCC","GCTAGCCC","TCTAGCCC",
 "AGTAGCCC","CGTAGCCC","GGTAGCCC","TGTAGCCC","ATTAGCCC","CTTAGCCC","GTTAGCCC","TTTAGCCC",
 "AAACGCCC","CAACGCCC","GAACGCCC","TAACGCCC","ACACGCCC","CCACGCCC","GCACGCCC","TCACGCCC",
 "AGACGCCC","CGACGCCC","GGACGCCC","TGACGCCC","ATACGCCC","CTACGCCC","GTACGCCC","TTACGCCC",
 "AACCGCCC","CACCGCCC","GACCGCCC","TACCGCCC","ACCCGCCC","CCCCGCCC","GCCCGCCC","TCCCGCCC",
 "AGCCGCCC","CGCCGCCC","GGCCGCCC","TGCCGCCC","ATCCGCCC","CTCCGCCC","GTCCGCCC","TTCCGCCC",
 "AAGCGCCC","CAGCGCCC","GAGCGCCC","TAGCGCCC","ACGCGCCC","CCGCGCCC","GCGCGCCC","TCGCGCCC",
 "AGGCGCCC","CGGCGCCC","GGGCGCCC","TGGCGCCC","ATGCGCCC","CTGCGCCC","GTGCGCCC","TTGCGCCC",
 "AATCGCCC","CATCGCCC","GATCGCCC","TATCGCCC","ACTCGCCC","CCTCGCCC","GCTCGCCC","TCTCGCCC",
 "AGTCGCCC","CGTCGCCC","GGTCGCCC","TGTCGCCC","ATTCGCCC","CTTCGCCC","GTTCGCCC","TTTCGCCC",
 "AAAGGCCC","CAAGGCCC","GAAGGCCC","TAAGGCCC","ACAGGCCC","CCAGGCCC","GCAGGCCC","TCAGGCCC",
 "AGAGGCCC","CGAGGCCC","GGAGGCCC","TGAGGCCC","ATAGGCCC","CTAGGCCC","GTAGGCCC","TTAGGCCC",
 "AACGGCCC","CACGGCCC","GACGGCCC","TACGGCCC","ACCGGCCC","CCCGGCCC","GCCGGCCC","TCCGGCCC",
 "AGCGGCCC","CGCGGCCC","GGCGGCCC","TGCGGCCC","ATCGGCCC","CTCGGCCC","GTCGGCCC","TTCGGCCC",
 "AAGGGCCC","CAGGGCCC","GAGGGCCC","TAGGGCCC","ACGGGCCC","CCGGGCCC","GCGGGCCC","TCGGGCCC",
 "AGGGGCCC","CGGGGCCC","GGGGGCCC","TGGGGCCC","ATGGGCCC","CTGGGCCC","GTGGGCCC","TTGGGCCC",
 "AATGGCCC","CATGGCCC","GATGGCCC","TATGGCCC","ACTGGCCC","CCTGGCCC","GCTGGCCC","TCTGGCCC",
 "AGTGGCCC","CGTGGCCC","GGTGGCCC","TGTGGCCC","ATTGGCCC","CTTGGCCC","GTTGGCCC","TTTGGCCC",
 "AAATGCCC","CAATGCCC","GAATGCCC","TAATGCCC","ACATGCCC","CCATGCCC","GCATGCCC","TCATGCCC",
 "AGATGCCC","CGATGCCC","GGATGCCC","TGATGCCC","ATATGCCC","CTATGCCC","GTATGCCC","TTATGCCC",
 "AACTGCCC","CACTGCCC","GACTGCCC","TACTGCCC","ACCTGCCC","CCCTGCCC","GCCTGCCC","TCCTGCCC",
 "AGCTGCCC","CGCTGCCC","GGCTGCCC","TGCTGCCC","ATCTGCCC","CTCTGCCC","GTCTGCCC","TTCTGCCC",
 "AAGTGCCC","CAGTGCCC","GAGTGCCC","TAGTGCCC","ACGTGCCC","CCGTGCCC","GCGTGCCC","TCGTGCCC",
 "AGGTGCCC","CGGTGCCC","GGGTGCCC","TGGTGCCC","ATGTGCCC","CTGTGCCC","GTGTGCCC","TTGTGCCC",
 "AATTGCCC","CATTGCCC","GATTGCCC","TATTGCCC","ACTTGCCC","CCTTGCCC","GCTTGCCC","TCTTGCCC",
 "AGTTGCCC","CGTTGCCC","GGTTGCCC","TGTTGCCC","ATTTGCCC","CTTTGCCC","GTTTGCCC","TTTTGCCC",
 "AAAATCCC","CAAATCCC","GAAATCCC","TAAATCCC","ACAATCCC","CCAATCCC","GCAATCCC","TCAATCCC",
 "AGAATCCC","CGAATCCC","GGAATCCC","TGAATCCC","ATAATCCC","CTAATCCC","GTAATCCC","TTAATCCC",
 "AACATCCC","CACATCCC","GACATCCC","TACATCCC","ACCATCCC","CCCATCCC","GCCATCCC","TCCATCCC",
 "AGCATCCC","CGCATCCC","GGCATCCC","TGCATCCC","ATCATCCC","CTCATCCC","GTCATCCC","TTCATCCC",
 "AAGATCCC","CAGATCCC","GAGATCCC","TAGATCCC","ACGATCCC","CCGATCCC","GCGATCCC","TCGATCCC",
 "AGGATCCC","CGGATCCC","GGGATCCC","TGGATCCC","ATGATCCC","CTGATCCC","GTGATCCC","TTGATCCC",
 "AATATCCC","CATATCCC","GATATCCC","TATATCCC","ACTATCCC","CCTATCCC","GCTATCCC","TCTATCCC",
 "AGTATCCC","CGTATCCC","GGTATCCC","TGTATCCC","ATTATCCC","CTTATCCC","GTTATCCC","TTTATCCC",
 "AAACTCCC","CAACTCCC","GAACTCCC","TAACTCCC","ACACTCCC","CCACTCCC","GCACTCCC","TCACTCCC",
 "AGACTCCC","CGACTCCC","GGACTCCC","TGACTCCC","ATACTCCC","CTACTCCC","GTACTCCC","TTACTCCC",
 "AACCTCCC","CACCTCCC","GACCTCCC","TACCTCCC","ACCCTCCC","CCCCTCCC","GCCCTCCC","TCCCTCCC",
 "AGCCTCCC","CGCCTCCC","GGCCTCCC","TGCCTCCC","ATCCTCCC","CTCCTCCC","GTCCTCCC","TTCCTCCC",
 "AAGCTCCC","CAGCTCCC","GAGCTCCC","TAGCTCCC","ACGCTCCC","CCGCTCCC","GCGCTCCC","TCGCTCCC",
 "AGGCTCCC","CGGCTCCC","GGGCTCCC","TGGCTCCC","ATGCTCCC","CTGCTCCC","GTGCTCCC","TTGCTCCC",
 "AATCTCCC","CATCTCCC","GATCTCCC","TATCTCCC","ACTCTCCC","CCTCTCCC","GCTCTCCC","TCTCTCCC",
 "AGTCTCCC","CGTCTCCC","GGTCTCCC","TGTCTCCC","ATTCTCCC","CTTCTCCC","GTTCTCCC","TTTCTCCC",
 "AAAGTCCC","CAAGTCCC","GAAGTCCC","TAAGTCCC","ACAGTCCC","CCAGTCCC","GCAGTCCC","TCAGTCCC",
 "AGAGTCCC","CGAGTCCC","GGAGTCCC","TGAGTCCC","ATAGTCCC","CTAGTCCC","GTAGTCCC","TTAGTCCC",
 "AACGTCCC","CACGTCCC","GACGTCCC","TACGTCCC","ACCGTCCC","CCCGTCCC","GCCGTCCC","TCCGTCCC",
 "AGCGTCCC","CGCGTCCC","GGCGTCCC","TGCGTCCC","ATCGTCCC","CTCGTCCC","GTCGTCCC","TTCGTCCC",
 "AAGGTCCC","CAGGTCCC","GAGGTCCC","TAGGTCCC","ACGGTCCC","CCGGTCCC","GCGGTCCC","TCGGTCCC",
 "AGGGTCCC","CGGGTCCC","GGGGTCCC","TGGGTCCC","ATGGTCCC","CTGGTCCC","GTGGTCCC","TTGGTCCC",
 "AATGTCCC","CATGTCCC","GATGTCCC","TATGTCCC","ACTGTCCC","CCTGTCCC","GCTGTCCC","TCTGTCCC",
 "AGTGTCCC","CGTGTCCC","GGTGTCCC","TGTGTCCC","ATTGTCCC","CTTGTCCC","GTTGTCCC","TTTGTCCC",
 "AAATTCCC","CAATTCCC","GAATTCCC","TAATTCCC","ACATTCCC","CCATTCCC","GCATTCCC","TCATTCCC",
 "AGATTCCC","CGATTCCC","GGATTCCC","TGATTCCC","ATATTCCC","CTATTCCC","GTATTCCC","TTATTCCC",
 "AACTTCCC","CACTTCCC","GACTTCCC","TACTTCCC","ACCTTCCC","CCCTTCCC","GCCTTCCC","TCCTTCCC",
 "AGCTTCCC","CGCTTCCC","GGCTTCCC","TGCTTCCC","ATCTTCCC","CTCTTCCC","GTCTTCCC","TTCTTCCC",
 "AAGTTCCC","CAGTTCCC","GAGTTCCC","TAGTTCCC","ACGTTCCC","CCGTTCCC","GCGTTCCC","TCGTTCCC",
 "AGGTTCCC","CGGTTCCC","GGGTTCCC","TGGTTCCC","ATGTTCCC","CTGTTCCC","GTGTTCCC","TTGTTCCC",
 "AATTTCCC","CATTTCCC","GATTTCCC","TATTTCCC","ACTTTCCC","CCTTTCCC","GCTTTCCC","TCTTTCCC",
 "AGTTTCCC","CGTTTCCC","GGTTTCCC","TGTTTCCC","ATTTTCCC","CTTTTCCC","GTTTTCCC","TTTTTCCC",
 "AAAAAGCC","CAAAAGCC","GAAAAGCC","TAAAAGCC","ACAAAGCC","CCAAAGCC","GCAAAGCC","TCAAAGCC",
 "AGAAAGCC","CGAAAGCC","GGAAAGCC","TGAAAGCC","ATAAAGCC","CTAAAGCC","GTAAAGCC","TTAAAGCC",
 "AACAAGCC","CACAAGCC","GACAAGCC","TACAAGCC","ACCAAGCC","CCCAAGCC","GCCAAGCC","TCCAAGCC",
 "AGCAAGCC","CGCAAGCC","GGCAAGCC","TGCAAGCC","ATCAAGCC","CTCAAGCC","GTCAAGCC","TTCAAGCC",
 "AAGAAGCC","CAGAAGCC","GAGAAGCC","TAGAAGCC","ACGAAGCC","CCGAAGCC","GCGAAGCC","TCGAAGCC",
 "AGGAAGCC","CGGAAGCC","GGGAAGCC","TGGAAGCC","ATGAAGCC","CTGAAGCC","GTGAAGCC","TTGAAGCC",
 "AATAAGCC","CATAAGCC","GATAAGCC","TATAAGCC","ACTAAGCC","CCTAAGCC","GCTAAGCC","TCTAAGCC",
 "AGTAAGCC","CGTAAGCC","GGTAAGCC","TGTAAGCC","ATTAAGCC","CTTAAGCC","GTTAAGCC","TTTAAGCC",
 "AAACAGCC","CAACAGCC","GAACAGCC","TAACAGCC","ACACAGCC","CCACAGCC","GCACAGCC","TCACAGCC",
 "AGACAGCC","CGACAGCC","GGACAGCC","TGACAGCC","ATACAGCC","CTACAGCC","GTACAGCC","TTACAGCC",
 "AACCAGCC","CACCAGCC","GACCAGCC","TACCAGCC","ACCCAGCC","CCCCAGCC","GCCCAGCC","TCCCAGCC",
 "AGCCAGCC","CGCCAGCC","GGCCAGCC","TGCCAGCC","ATCCAGCC","CTCCAGCC","GTCCAGCC","TTCCAGCC",
 "AAGCAGCC","CAGCAGCC","GAGCAGCC","TAGCAGCC","ACGCAGCC","CCGCAGCC","GCGCAGCC","TCGCAGCC",
 "AGGCAGCC","CGGCAGCC","GGGCAGCC","TGGCAGCC","ATGCAGCC","CTGCAGCC","GTGCAGCC","TTGCAGCC",
 "AATCAGCC","CATCAGCC","GATCAGCC","TATCAGCC","ACTCAGCC","CCTCAGCC","GCTCAGCC","TCTCAGCC",
 "AGTCAGCC","CGTCAGCC","GGTCAGCC","TGTCAGCC","ATTCAGCC","CTTCAGCC","GTTCAGCC","TTTCAGCC",
 "AAAGAGCC","CAAGAGCC","GAAGAGCC","TAAGAGCC","ACAGAGCC","CCAGAGCC","GCAGAGCC","TCAGAGCC",
 "AGAGAGCC","CGAGAGCC","GGAGAGCC","TGAGAGCC","ATAGAGCC","CTAGAGCC","GTAGAGCC","TTAGAGCC",
 "AACGAGCC","CACGAGCC","GACGAGCC","TACGAGCC","ACCGAGCC","CCCGAGCC","GCCGAGCC","TCCGAGCC",
 "AGCGAGCC","CGCGAGCC","GGCGAGCC","TGCGAGCC","ATCGAGCC","CTCGAGCC","GTCGAGCC","TTCGAGCC",
 "AAGGAGCC","CAGGAGCC","GAGGAGCC","TAGGAGCC","ACGGAGCC","CCGGAGCC","GCGGAGCC","TCGGAGCC",
 "AGGGAGCC","CGGGAGCC","GGGGAGCC","TGGGAGCC","ATGGAGCC","CTGGAGCC","GTGGAGCC","TTGGAGCC",
 "AATGAGCC","CATGAGCC","GATGAGCC","TATGAGCC","ACTGAGCC","CCTGAGCC","GCTGAGCC","TCTGAGCC",
 "AGTGAGCC","CGTGAGCC","GGTGAGCC","TGTGAGCC","ATTGAGCC","CTTGAGCC","GTTGAGCC","TTTGAGCC",
 "AAATAGCC","CAATAGCC","GAATAGCC","TAATAGCC","ACATAGCC","CCATAGCC","GCATAGCC","TCATAGCC",
 "AGATAGCC","CGATAGCC","GGATAGCC","TGATAGCC","ATATAGCC","CTATAGCC","GTATAGCC","TTATAGCC",
 "AACTAGCC","CACTAGCC","GACTAGCC","TACTAGCC","ACCTAGCC","CCCTAGCC","GCCTAGCC","TCCTAGCC",
 "AGCTAGCC","CGCTAGCC","GGCTAGCC","TGCTAGCC","ATCTAGCC","CTCTAGCC","GTCTAGCC","TTCTAGCC",
 "AAGTAGCC","CAGTAGCC","GAGTAGCC","TAGTAGCC","ACGTAGCC","CCGTAGCC","GCGTAGCC","TCGTAGCC",
 "AGGTAGCC","CGGTAGCC","GGGTAGCC","TGGTAGCC","ATGTAGCC","CTGTAGCC","GTGTAGCC","TTGTAGCC",
 "AATTAGCC","CATTAGCC","GATTAGCC","TATTAGCC","ACTTAGCC","CCTTAGCC","GCTTAGCC","TCTTAGCC",
 "AGTTAGCC","CGTTAGCC","GGTTAGCC","TGTTAGCC","ATTTAGCC","CTTTAGCC","GTTTAGCC","TTTTAGCC",
 "AAAACGCC","CAAACGCC","GAAACGCC","TAAACGCC","ACAACGCC","CCAACGCC","GCAACGCC","TCAACGCC",
 "AGAACGCC","CGAACGCC","GGAACGCC","TGAACGCC","ATAACGCC","CTAACGCC","GTAACGCC","TTAACGCC",
 "AACACGCC","CACACGCC","GACACGCC","TACACGCC","ACCACGCC","CCCACGCC","GCCACGCC","TCCACGCC",
 "AGCACGCC","CGCACGCC","GGCACGCC","TGCACGCC","ATCACGCC","CTCACGCC","GTCACGCC","TTCACGCC",
 "AAGACGCC","CAGACGCC","GAGACGCC","TAGACGCC","ACGACGCC","CCGACGCC","GCGACGCC","TCGACGCC",
 "AGGACGCC","CGGACGCC","GGGACGCC","TGGACGCC","ATGACGCC","CTGACGCC","GTGACGCC","TTGACGCC",
 "AATACGCC","CATACGCC","GATACGCC","TATACGCC","ACTACGCC","CCTACGCC","GCTACGCC","TCTACGCC",
 "AGTACGCC","CGTACGCC","GGTACGCC","TGTACGCC","ATTACGCC","CTTACGCC","GTTACGCC","TTTACGCC",
 "AAACCGCC","CAACCGCC","GAACCGCC","TAACCGCC","ACACCGCC","CCACCGCC","GCACCGCC","TCACCGCC",
 "AGACCGCC","CGACCGCC","GGACCGCC","TGACCGCC","ATACCGCC","CTACCGCC","GTACCGCC","TTACCGCC",
 "AACCCGCC","CACCCGCC","GACCCGCC","TACCCGCC","ACCCCGCC","CCCCCGCC","GCCCCGCC","TCCCCGCC",
 "AGCCCGCC","CGCCCGCC","GGCCCGCC","TGCCCGCC","ATCCCGCC","CTCCCGCC","GTCCCGCC","TTCCCGCC",
 "AAGCCGCC","CAGCCGCC","GAGCCGCC","TAGCCGCC","ACGCCGCC","CCGCCGCC","GCGCCGCC","TCGCCGCC",
 "AGGCCGCC","CGGCCGCC","GGGCCGCC","TGGCCGCC","ATGCCGCC","CTGCCGCC","GTGCCGCC","TTGCCGCC",
 "AATCCGCC","CATCCGCC","GATCCGCC","TATCCGCC","ACTCCGCC","CCTCCGCC","GCTCCGCC","TCTCCGCC",
 "AGTCCGCC","CGTCCGCC","GGTCCGCC","TGTCCGCC","ATTCCGCC","CTTCCGCC","GTTCCGCC","TTTCCGCC",
 "AAAGCGCC","CAAGCGCC","GAAGCGCC","TAAGCGCC","ACAGCGCC","CCAGCGCC","GCAGCGCC","TCAGCGCC",
 "AGAGCGCC","CGAGCGCC","GGAGCGCC","TGAGCGCC","ATAGCGCC","CTAGCGCC","GTAGCGCC","TTAGCGCC",
 "AACGCGCC","CACGCGCC","GACGCGCC","TACGCGCC","ACCGCGCC","CCCGCGCC","GCCGCGCC","TCCGCGCC",
 "AGCGCGCC","CGCGCGCC","GGCGCGCC","TGCGCGCC","ATCGCGCC","CTCGCGCC","GTCGCGCC","TTCGCGCC",
 "AAGGCGCC","CAGGCGCC","GAGGCGCC","TAGGCGCC","ACGGCGCC","CCGGCGCC","GCGGCGCC","TCGGCGCC",
 "AGGGCGCC","CGGGCGCC","GGGGCGCC","TGGGCGCC","ATGGCGCC","CTGGCGCC","GTGGCGCC","TTGGCGCC",
 "AATGCGCC","CATGCGCC","GATGCGCC","TATGCGCC","ACTGCGCC","CCTGCGCC","GCTGCGCC","TCTGCGCC",
 "AGTGCGCC","CGTGCGCC","GGTGCGCC","TGTGCGCC","ATTGCGCC","CTTGCGCC","GTTGCGCC","TTTGCGCC",
 "AAATCGCC","CAATCGCC","GAATCGCC","TAATCGCC","ACATCGCC","CCATCGCC","GCATCGCC","TCATCGCC",
 "AGATCGCC","CGATCGCC","GGATCGCC","TGATCGCC","ATATCGCC","CTATCGCC","GTATCGCC","TTATCGCC",
 "AACTCGCC","CACTCGCC","GACTCGCC","TACTCGCC","ACCTCGCC","CCCTCGCC","GCCTCGCC","TCCTCGCC",
 "AGCTCGCC","CGCTCGCC","GGCTCGCC","TGCTCGCC","ATCTCGCC","CTCTCGCC","GTCTCGCC","TTCTCGCC",
 "AAGTCGCC","CAGTCGCC","GAGTCGCC","TAGTCGCC","ACGTCGCC","CCGTCGCC","GCGTCGCC","TCGTCGCC",
 "AGGTCGCC","CGGTCGCC","GGGTCGCC","TGGTCGCC","ATGTCGCC","CTGTCGCC","GTGTCGCC","TTGTCGCC",
 "AATTCGCC","CATTCGCC","GATTCGCC","TATTCGCC","ACTTCGCC","CCTTCGCC","GCTTCGCC","TCTTCGCC",
 "AGTTCGCC","CGTTCGCC","GGTTCGCC","TGTTCGCC","ATTTCGCC","CTTTCGCC","GTTTCGCC","TTTTCGCC",
 "AAAAGGCC","CAAAGGCC","GAAAGGCC","TAAAGGCC","ACAAGGCC","CCAAGGCC","GCAAGGCC","TCAAGGCC",
 "AGAAGGCC","CGAAGGCC","GGAAGGCC","TGAAGGCC","ATAAGGCC","CTAAGGCC","GTAAGGCC","TTAAGGCC",
 "AACAGGCC","CACAGGCC","GACAGGCC","TACAGGCC","ACCAGGCC","CCCAGGCC","GCCAGGCC","TCCAGGCC",
 "AGCAGGCC","CGCAGGCC","GGCAGGCC","TGCAGGCC","ATCAGGCC","CTCAGGCC","GTCAGGCC","TTCAGGCC",
 "AAGAGGCC","CAGAGGCC","GAGAGGCC","TAGAGGCC","ACGAGGCC","CCGAGGCC","GCGAGGCC","TCGAGGCC",
 "AGGAGGCC","CGGAGGCC","GGGAGGCC","TGGAGGCC","ATGAGGCC","CTGAGGCC","GTGAGGCC","TTGAGGCC",
 "AATAGGCC","CATAGGCC","GATAGGCC","TATAGGCC","ACTAGGCC","CCTAGGCC","GCTAGGCC","TCTAGGCC",
 "AGTAGGCC","CGTAGGCC","GGTAGGCC","TGTAGGCC","ATTAGGCC","CTTAGGCC","GTTAGGCC","TTTAGGCC",
 "AAACGGCC","CAACGGCC","GAACGGCC","TAACGGCC","ACACGGCC","CCACGGCC","GCACGGCC","TCACGGCC",
 "AGACGGCC","CGACGGCC","GGACGGCC","TGACGGCC","ATACGGCC","CTACGGCC","GTACGGCC","TTACGGCC",
 "AACCGGCC","CACCGGCC","GACCGGCC","TACCGGCC","ACCCGGCC","CCCCGGCC","GCCCGGCC","TCCCGGCC",
 "AGCCGGCC","CGCCGGCC","GGCCGGCC","TGCCGGCC","ATCCGGCC","CTCCGGCC","GTCCGGCC","TTCCGGCC",
 "AAGCGGCC","CAGCGGCC","GAGCGGCC","TAGCGGCC","ACGCGGCC","CCGCGGCC","GCGCGGCC","TCGCGGCC",
 "AGGCGGCC","CGGCGGCC","GGGCGGCC","TGGCGGCC","ATGCGGCC","CTGCGGCC","GTGCGGCC","TTGCGGCC",
 "AATCGGCC","CATCGGCC","GATCGGCC","TATCGGCC","ACTCGGCC","CCTCGGCC","GCTCGGCC","TCTCGGCC",
 "AGTCGGCC","CGTCGGCC","GGTCGGCC","TGTCGGCC","ATTCGGCC","CTTCGGCC","GTTCGGCC","TTTCGGCC",
 "AAAGGGCC","CAAGGGCC","GAAGGGCC","TAAGGGCC","ACAGGGCC","CCAGGGCC","GCAGGGCC","TCAGGGCC",
 "AGAGGGCC","CGAGGGCC","GGAGGGCC","TGAGGGCC","ATAGGGCC","CTAGGGCC","GTAGGGCC","TTAGGGCC",
 "AACGGGCC","CACGGGCC","GACGGGCC","TACGGGCC","ACCGGGCC","CCCGGGCC","GCCGGGCC","TCCGGGCC",
 "AGCGGGCC","CGCGGGCC","GGCGGGCC","TGCGGGCC","ATCGGGCC","CTCGGGCC","GTCGGGCC","TTCGGGCC",
 "AAGGGGCC","CAGGGGCC","GAGGGGCC","TAGGGGCC","ACGGGGCC","CCGGGGCC","GCGGGGCC","TCGGGGCC",
 "AGGGGGCC","CGGGGGCC","GGGGGGCC","TGGGGGCC","ATGGGGCC","CTGGGGCC","GTGGGGCC","TTGGGGCC",
 "AATGGGCC","CATGGGCC","GATGGGCC","TATGGGCC","ACTGGGCC","CCTGGGCC","GCTGGGCC","TCTGGGCC",
 "AGTGGGCC","CGTGGGCC","GGTGGGCC","TGTGGGCC","ATTGGGCC","CTTGGGCC","GTTGGGCC","TTTGGGCC",
 "AAATGGCC","CAATGGCC","GAATGGCC","TAATGGCC","ACATGGCC","CCATGGCC","GCATGGCC","TCATGGCC",
 "AGATGGCC","CGATGGCC","GGATGGCC","TGATGGCC","ATATGGCC","CTATGGCC","GTATGGCC","TTATGGCC",
 "AACTGGCC","CACTGGCC","GACTGGCC","TACTGGCC","ACCTGGCC","CCCTGGCC","GCCTGGCC","TCCTGGCC",
 "AGCTGGCC","CGCTGGCC","GGCTGGCC","TGCTGGCC","ATCTGGCC","CTCTGGCC","GTCTGGCC","TTCTGGCC",
 "AAGTGGCC","CAGTGGCC","GAGTGGCC","TAGTGGCC","ACGTGGCC","CCGTGGCC","GCGTGGCC","TCGTGGCC",
 "AGGTGGCC","CGGTGGCC","GGGTGGCC","TGGTGGCC","ATGTGGCC","CTGTGGCC","GTGTGGCC","TTGTGGCC",
 "AATTGGCC","CATTGGCC","GATTGGCC","TATTGGCC","ACTTGGCC","CCTTGGCC","GCTTGGCC","TCTTGGCC",
 "AGTTGGCC","CGTTGGCC","GGTTGGCC","TGTTGGCC","ATTTGGCC","CTTTGGCC","GTTTGGCC","TTTTGGCC",
 "AAAATGCC","CAAATGCC","GAAATGCC","TAAATGCC","ACAATGCC","CCAATGCC","GCAATGCC","TCAATGCC",
 "AGAATGCC","CGAATGCC","GGAATGCC","TGAATGCC","ATAATGCC","CTAATGCC","GTAATGCC","TTAATGCC",
 "AACATGCC","CACATGCC","GACATGCC","TACATGCC","ACCATGCC","CCCATGCC","GCCATGCC","TCCATGCC",
 "AGCATGCC","CGCATGCC","GGCATGCC","TGCATGCC","ATCATGCC","CTCATGCC","GTCATGCC","TTCATGCC",
 "AAGATGCC","CAGATGCC","GAGATGCC","TAGATGCC","ACGATGCC","CCGATGCC","GCGATGCC","TCGATGCC",
 "AGGATGCC","CGGATGCC","GGGATGCC","TGGATGCC","ATGATGCC","CTGATGCC","GTGATGCC","TTGATGCC",
 "AATATGCC","CATATGCC","GATATGCC","TATATGCC","ACTATGCC","CCTATGCC","GCTATGCC","TCTATGCC",
 "AGTATGCC","CGTATGCC","GGTATGCC","TGTATGCC","ATTATGCC","CTTATGCC","GTTATGCC","TTTATGCC",
 "AAACTGCC","CAACTGCC","GAACTGCC","TAACTGCC","ACACTGCC","CCACTGCC","GCACTGCC","TCACTGCC",
 "AGACTGCC","CGACTGCC","GGACTGCC","TGACTGCC","ATACTGCC","CTACTGCC","GTACTGCC","TTACTGCC",
 "AACCTGCC","CACCTGCC","GACCTGCC","TACCTGCC","ACCCTGCC","CCCCTGCC","GCCCTGCC","TCCCTGCC",
 "AGCCTGCC","CGCCTGCC","GGCCTGCC","TGCCTGCC","ATCCTGCC","CTCCTGCC","GTCCTGCC","TTCCTGCC",
 "AAGCTGCC","CAGCTGCC","GAGCTGCC","TAGCTGCC","ACGCTGCC","CCGCTGCC","GCGCTGCC","TCGCTGCC",
 "AGGCTGCC","CGGCTGCC","GGGCTGCC","TGGCTGCC","ATGCTGCC","CTGCTGCC","GTGCTGCC","TTGCTGCC",
 "AATCTGCC","CATCTGCC","GATCTGCC","TATCTGCC","ACTCTGCC","CCTCTGCC","GCTCTGCC","TCTCTGCC",
 "AGTCTGCC","CGTCTGCC","GGTCTGCC","TGTCTGCC","ATTCTGCC","CTTCTGCC","GTTCTGCC","TTTCTGCC",
 "AAAGTGCC","CAAGTGCC","GAAGTGCC","TAAGTGCC","ACAGTGCC","CCAGTGCC","GCAGTGCC","TCAGTGCC",
 "AGAGTGCC","CGAGTGCC","GGAGTGCC","TGAGTGCC","ATAGTGCC","CTAGTGCC","GTAGTGCC","TTAGTGCC",
 "AACGTGCC","CACGTGCC","GACGTGCC","TACGTGCC","ACCGTGCC","CCCGTGCC","GCCGTGCC","TCCGTGCC",
 "AGCGTGCC","CGCGTGCC","GGCGTGCC","TGCGTGCC","ATCGTGCC","CTCGTGCC","GTCGTGCC","TTCGTGCC",
 "AAGGTGCC","CAGGTGCC","GAGGTGCC","TAGGTGCC","ACGGTGCC","CCGGTGCC","GCGGTGCC","TCGGTGCC",
 "AGGGTGCC","CGGGTGCC","GGGGTGCC","TGGGTGCC","ATGGTGCC","CTGGTGCC","GTGGTGCC","TTGGTGCC",
 "AATGTGCC","CATGTGCC","GATGTGCC","TATGTGCC","ACTGTGCC","CCTGTGCC","GCTGTGCC","TCTGTGCC",
 "AGTGTGCC","CGTGTGCC","GGTGTGCC","TGTGTGCC","ATTGTGCC","CTTGTGCC","GTTGTGCC","TTTGTGCC",
 "AAATTGCC","CAATTGCC","GAATTGCC","TAATTGCC","ACATTGCC","CCATTGCC","GCATTGCC","TCATTGCC",
 "AGATTGCC","CGATTGCC","GGATTGCC","TGATTGCC","ATATTGCC","CTATTGCC","GTATTGCC","TTATTGCC",
 "AACTTGCC","CACTTGCC","GACTTGCC","TACTTGCC","ACCTTGCC","CCCTTGCC","GCCTTGCC","TCCTTGCC",
 "AGCTTGCC","CGCTTGCC","GGCTTGCC","TGCTTGCC","ATCTTGCC","CTCTTGCC","GTCTTGCC","TTCTTGCC",
 "AAGTTGCC","CAGTTGCC","GAGTTGCC","TAGTTGCC","ACGTTGCC","CCGTTGCC","GCGTTGCC","TCGTTGCC",
 "AGGTTGCC","CGGTTGCC","GGGTTGCC","TGGTTGCC","ATGTTGCC","CTGTTGCC","GTGTTGCC","TTGTTGCC",
 "AATTTGCC","CATTTGCC","GATTTGCC","TATTTGCC","ACTTTGCC","CCTTTGCC","GCTTTGCC","TCTTTGCC",
 "AGTTTGCC","CGTTTGCC","GGTTTGCC","TGTTTGCC","ATTTTGCC","CTTTTGCC","GTTTTGCC","TTTTTGCC",
 "AAAAATCC","CAAAATCC","GAAAATCC","TAAAATCC","ACAAATCC","CCAAATCC","GCAAATCC","TCAAATCC",
 "AGAAATCC","CGAAATCC","GGAAATCC","TGAAATCC","ATAAATCC","CTAAATCC","GTAAATCC","TTAAATCC",
 "AACAATCC","CACAATCC","GACAATCC","TACAATCC","ACCAATCC","CCCAATCC","GCCAATCC","TCCAATCC",
 "AGCAATCC","CGCAATCC","GGCAATCC","TGCAATCC","ATCAATCC","CTCAATCC","GTCAATCC","TTCAATCC",
 "AAGAATCC","CAGAATCC","GAGAATCC","TAGAATCC","ACGAATCC","CCGAATCC","GCGAATCC","TCGAATCC",
 "AGGAATCC","CGGAATCC","GGGAATCC","TGGAATCC","ATGAATCC","CTGAATCC","GTGAATCC","TTGAATCC",
 "AATAATCC","CATAATCC","GATAATCC","TATAATCC","ACTAATCC","CCTAATCC","GCTAATCC","TCTAATCC",
 "AGTAATCC","CGTAATCC","GGTAATCC","TGTAATCC","ATTAATCC","CTTAATCC","GTTAATCC","TTTAATCC",
 "AAACATCC","CAACATCC","GAACATCC","TAACATCC","ACACATCC","CCACATCC","GCACATCC","TCACATCC",
 "AGACATCC","CGACATCC","GGACATCC","TGACATCC","ATACATCC","CTACATCC","GTACATCC","TTACATCC",
 "AACCATCC","CACCATCC","GACCATCC","TACCATCC","ACCCATCC","CCCCATCC","GCCCATCC","TCCCATCC",
 "AGCCATCC","CGCCATCC","GGCCATCC","TGCCATCC","ATCCATCC","CTCCATCC","GTCCATCC","TTCCATCC",
 "AAGCATCC","CAGCATCC","GAGCATCC","TAGCATCC","ACGCATCC","CCGCATCC","GCGCATCC","TCGCATCC",
 "AGGCATCC","CGGCATCC","GGGCATCC","TGGCATCC","ATGCATCC","CTGCATCC","GTGCATCC","TTGCATCC",
 "AATCATCC","CATCATCC","GATCATCC","TATCATCC","ACTCATCC","CCTCATCC","GCTCATCC","TCTCATCC",
 "AGTCATCC","CGTCATCC","GGTCATCC","TGTCATCC","ATTCATCC","CTTCATCC","GTTCATCC","TTTCATCC",
 "AAAGATCC","CAAGATCC","GAAGATCC","TAAGATCC","ACAGATCC","CCAGATCC","GCAGATCC","TCAGATCC",
 "AGAGATCC","CGAGATCC","GGAGATCC","TGAGATCC","ATAGATCC","CTAGATCC","GTAGATCC","TTAGATCC",
 "AACGATCC","CACGATCC","GACGATCC","TACGATCC","ACCGATCC","CCCGATCC","GCCGATCC","TCCGATCC",
 "AGCGATCC","CGCGATCC","GGCGATCC","TGCGATCC","ATCGATCC","CTCGATCC","GTCGATCC","TTCGATCC",
 "AAGGATCC","CAGGATCC","GAGGATCC","TAGGATCC","ACGGATCC","CCGGATCC","GCGGATCC","TCGGATCC",
 "AGGGATCC","CGGGATCC","GGGGATCC","TGGGATCC","ATGGATCC","CTGGATCC","GTGGATCC","TTGGATCC",
 "AATGATCC","CATGATCC","GATGATCC","TATGATCC","ACTGATCC","CCTGATCC","GCTGATCC","TCTGATCC",
 "AGTGATCC","CGTGATCC","GGTGATCC","TGTGATCC","ATTGATCC","CTTGATCC","GTTGATCC","TTTGATCC",
 "AAATATCC","CAATATCC","GAATATCC","TAATATCC","ACATATCC","CCATATCC","GCATATCC","TCATATCC",
 "AGATATCC","CGATATCC","GGATATCC","TGATATCC","ATATATCC","CTATATCC","GTATATCC","TTATATCC",
 "AACTATCC","CACTATCC","GACTATCC","TACTATCC","ACCTATCC","CCCTATCC","GCCTATCC","TCCTATCC",
 "AGCTATCC","CGCTATCC","GGCTATCC","TGCTATCC","ATCTATCC","CTCTATCC","GTCTATCC","TTCTATCC",
 "AAGTATCC","CAGTATCC","GAGTATCC","TAGTATCC","ACGTATCC","CCGTATCC","GCGTATCC","TCGTATCC",
 "AGGTATCC","CGGTATCC","GGGTATCC","TGGTATCC","ATGTATCC","CTGTATCC","GTGTATCC","TTGTATCC",
 "AATTATCC","CATTATCC","GATTATCC","TATTATCC","ACTTATCC","CCTTATCC","GCTTATCC","TCTTATCC",
 "AGTTATCC","CGTTATCC","GGTTATCC","TGTTATCC","ATTTATCC","CTTTATCC","GTTTATCC","TTTTATCC",
 "AAAACTCC","CAAACTCC","GAAACTCC","TAAACTCC","ACAACTCC","CCAACTCC","GCAACTCC","TCAACTCC",
 "AGAACTCC","CGAACTCC","GGAACTCC","TGAACTCC","ATAACTCC","CTAACTCC","GTAACTCC","TTAACTCC",
 "AACACTCC","CACACTCC","GACACTCC","TACACTCC","ACCACTCC","CCCACTCC","GCCACTCC","TCCACTCC",
 "AGCACTCC","CGCACTCC","GGCACTCC","TGCACTCC","ATCACTCC","CTCACTCC","GTCACTCC","TTCACTCC",
 "AAGACTCC","CAGACTCC","GAGACTCC","TAGACTCC","ACGACTCC","CCGACTCC","GCGACTCC","TCGACTCC",
 "AGGACTCC","CGGACTCC","GGGACTCC","TGGACTCC","ATGACTCC","CTGACTCC","GTGACTCC","TTGACTCC",
 "AATACTCC","CATACTCC","GATACTCC","TATACTCC","ACTACTCC","CCTACTCC","GCTACTCC","TCTACTCC",
 "AGTACTCC","CGTACTCC","GGTACTCC","TGTACTCC","ATTACTCC","CTTACTCC","GTTACTCC","TTTACTCC",
 "AAACCTCC","CAACCTCC","GAACCTCC","TAACCTCC","ACACCTCC","CCACCTCC","GCACCTCC","TCACCTCC",
 "AGACCTCC","CGACCTCC","GGACCTCC","TGACCTCC","ATACCTCC","CTACCTCC","GTACCTCC","TTACCTCC",
 "AACCCTCC","CACCCTCC","GACCCTCC","TACCCTCC","ACCCCTCC","CCCCCTCC","GCCCCTCC","TCCCCTCC",
 "AGCCCTCC","CGCCCTCC","GGCCCTCC","TGCCCTCC","ATCCCTCC","CTCCCTCC","GTCCCTCC","TTCCCTCC",
 "AAGCCTCC","CAGCCTCC","GAGCCTCC","TAGCCTCC","ACGCCTCC","CCGCCTCC","GCGCCTCC","TCGCCTCC",
 "AGGCCTCC","CGGCCTCC","GGGCCTCC","TGGCCTCC","ATGCCTCC","CTGCCTCC","GTGCCTCC","TTGCCTCC",
 "AATCCTCC","CATCCTCC","GATCCTCC","TATCCTCC","ACTCCTCC","CCTCCTCC","GCTCCTCC","TCTCCTCC",
 "AGTCCTCC","CGTCCTCC","GGTCCTCC","TGTCCTCC","ATTCCTCC","CTTCCTCC","GTTCCTCC","TTTCCTCC",
 "AAAGCTCC","CAAGCTCC","GAAGCTCC","TAAGCTCC","ACAGCTCC","CCAGCTCC","GCAGCTCC","TCAGCTCC",
 "AGAGCTCC","CGAGCTCC","GGAGCTCC","TGAGCTCC","ATAGCTCC","CTAGCTCC","GTAGCTCC","TTAGCTCC",
 "AACGCTCC","CACGCTCC","GACGCTCC","TACGCTCC","ACCGCTCC","CCCGCTCC","GCCGCTCC","TCCGCTCC",
 "AGCGCTCC","CGCGCTCC","GGCGCTCC","TGCGCTCC","ATCGCTCC","CTCGCTCC","GTCGCTCC","TTCGCTCC",
 "AAGGCTCC","CAGGCTCC","GAGGCTCC","TAGGCTCC","ACGGCTCC","CCGGCTCC","GCGGCTCC","TCGGCTCC",
 "AGGGCTCC","CGGGCTCC","GGGGCTCC","TGGGCTCC","ATGGCTCC","CTGGCTCC","GTGGCTCC","TTGGCTCC",
 "AATGCTCC","CATGCTCC","GATGCTCC","TATGCTCC","ACTGCTCC","CCTGCTCC","GCTGCTCC","TCTGCTCC",
 "AGTGCTCC","CGTGCTCC","GGTGCTCC","TGTGCTCC","ATTGCTCC","CTTGCTCC","GTTGCTCC","TTTGCTCC",
 "AAATCTCC","CAATCTCC","GAATCTCC","TAATCTCC","ACATCTCC","CCATCTCC","GCATCTCC","TCATCTCC",
 "AGATCTCC","CGATCTCC","GGATCTCC","TGATCTCC","ATATCTCC","CTATCTCC","GTATCTCC","TTATCTCC",
 "AACTCTCC","CACTCTCC","GACTCTCC","TACTCTCC","ACCTCTCC","CCCTCTCC","GCCTCTCC","TCCTCTCC",
 "AGCTCTCC","CGCTCTCC","GGCTCTCC","TGCTCTCC","ATCTCTCC","CTCTCTCC","GTCTCTCC","TTCTCTCC",
 "AAGTCTCC","CAGTCTCC","GAGTCTCC","TAGTCTCC","ACGTCTCC","CCGTCTCC","GCGTCTCC","TCGTCTCC",
 "AGGTCTCC","CGGTCTCC","GGGTCTCC","TGGTCTCC","ATGTCTCC","CTGTCTCC","GTGTCTCC","TTGTCTCC",
 "AATTCTCC","CATTCTCC","GATTCTCC","TATTCTCC","ACTTCTCC","CCTTCTCC","GCTTCTCC","TCTTCTCC",
 "AGTTCTCC","CGTTCTCC","GGTTCTCC","TGTTCTCC","ATTTCTCC","CTTTCTCC","GTTTCTCC","TTTTCTCC",
 "AAAAGTCC","CAAAGTCC","GAAAGTCC","TAAAGTCC","ACAAGTCC","CCAAGTCC","GCAAGTCC","TCAAGTCC",
 "AGAAGTCC","CGAAGTCC","GGAAGTCC","TGAAGTCC","ATAAGTCC","CTAAGTCC","GTAAGTCC","TTAAGTCC",
 "AACAGTCC","CACAGTCC","GACAGTCC","TACAGTCC","ACCAGTCC","CCCAGTCC","GCCAGTCC","TCCAGTCC",
 "AGCAGTCC","CGCAGTCC","GGCAGTCC","TGCAGTCC","ATCAGTCC","CTCAGTCC","GTCAGTCC","TTCAGTCC",
 "AAGAGTCC","CAGAGTCC","GAGAGTCC","TAGAGTCC","ACGAGTCC","CCGAGTCC","GCGAGTCC","TCGAGTCC",
 "AGGAGTCC","CGGAGTCC","GGGAGTCC","TGGAGTCC","ATGAGTCC","CTGAGTCC","GTGAGTCC","TTGAGTCC",
 "AATAGTCC","CATAGTCC","GATAGTCC","TATAGTCC","ACTAGTCC","CCTAGTCC","GCTAGTCC","TCTAGTCC",
 "AGTAGTCC","CGTAGTCC","GGTAGTCC","TGTAGTCC","ATTAGTCC","CTTAGTCC","GTTAGTCC","TTTAGTCC",
 "AAACGTCC","CAACGTCC","GAACGTCC","TAACGTCC","ACACGTCC","CCACGTCC","GCACGTCC","TCACGTCC",
 "AGACGTCC","CGACGTCC","GGACGTCC","TGACGTCC","ATACGTCC","CTACGTCC","GTACGTCC","TTACGTCC",
 "AACCGTCC","CACCGTCC","GACCGTCC","TACCGTCC","ACCCGTCC","CCCCGTCC","GCCCGTCC","TCCCGTCC",
 "AGCCGTCC","CGCCGTCC","GGCCGTCC","TGCCGTCC","ATCCGTCC","CTCCGTCC","GTCCGTCC","TTCCGTCC",
 "AAGCGTCC","CAGCGTCC","GAGCGTCC","TAGCGTCC","ACGCGTCC","CCGCGTCC","GCGCGTCC","TCGCGTCC",
 "AGGCGTCC","CGGCGTCC","GGGCGTCC","TGGCGTCC","ATGCGTCC","CTGCGTCC","GTGCGTCC","TTGCGTCC",
 "AATCGTCC","CATCGTCC","GATCGTCC","TATCGTCC","ACTCGTCC","CCTCGTCC","GCTCGTCC","TCTCGTCC",
 "AGTCGTCC","CGTCGTCC","GGTCGTCC","TGTCGTCC","ATTCGTCC","CTTCGTCC","GTTCGTCC","TTTCGTCC",
 "AAAGGTCC","CAAGGTCC","GAAGGTCC","TAAGGTCC","ACAGGTCC","CCAGGTCC","GCAGGTCC","TCAGGTCC",
 "AGAGGTCC","CGAGGTCC","GGAGGTCC","TGAGGTCC","ATAGGTCC","CTAGGTCC","GTAGGTCC","TTAGGTCC",
 "AACGGTCC","CACGGTCC","GACGGTCC","TACGGTCC","ACCGGTCC","CCCGGTCC","GCCGGTCC","TCCGGTCC",
 "AGCGGTCC","CGCGGTCC","GGCGGTCC","TGCGGTCC","ATCGGTCC","CTCGGTCC","GTCGGTCC","TTCGGTCC",
 "AAGGGTCC","CAGGGTCC","GAGGGTCC","TAGGGTCC","ACGGGTCC","CCGGGTCC","GCGGGTCC","TCGGGTCC",
 "AGGGGTCC","CGGGGTCC","GGGGGTCC","TGGGGTCC","ATGGGTCC","CTGGGTCC","GTGGGTCC","TTGGGTCC",
 "AATGGTCC","CATGGTCC","GATGGTCC","TATGGTCC","ACTGGTCC","CCTGGTCC","GCTGGTCC","TCTGGTCC",
 "AGTGGTCC","CGTGGTCC","GGTGGTCC","TGTGGTCC","ATTGGTCC","CTTGGTCC","GTTGGTCC","TTTGGTCC",
 "AAATGTCC","CAATGTCC","GAATGTCC","TAATGTCC","ACATGTCC","CCATGTCC","GCATGTCC","TCATGTCC",
 "AGATGTCC","CGATGTCC","GGATGTCC","TGATGTCC","ATATGTCC","CTATGTCC","GTATGTCC","TTATGTCC",
 "AACTGTCC","CACTGTCC","GACTGTCC","TACTGTCC","ACCTGTCC","CCCTGTCC","GCCTGTCC","TCCTGTCC",
 "AGCTGTCC","CGCTGTCC","GGCTGTCC","TGCTGTCC","ATCTGTCC","CTCTGTCC","GTCTGTCC","TTCTGTCC",
 "AAGTGTCC","CAGTGTCC","GAGTGTCC","TAGTGTCC","ACGTGTCC","CCGTGTCC","GCGTGTCC","TCGTGTCC",
 "AGGTGTCC","CGGTGTCC","GGGTGTCC","TGGTGTCC","ATGTGTCC","CTGTGTCC","GTGTGTCC","TTGTGTCC",
 "AATTGTCC","CATTGTCC","GATTGTCC","TATTGTCC","ACTTGTCC","CCTTGTCC","GCTTGTCC","TCTTGTCC",
 "AGTTGTCC","CGTTGTCC","GGTTGTCC","TGTTGTCC","ATTTGTCC","CTTTGTCC","GTTTGTCC","TTTTGTCC",
 "AAAATTCC","CAAATTCC","GAAATTCC","TAAATTCC","ACAATTCC","CCAATTCC","GCAATTCC","TCAATTCC",
 "AGAATTCC","CGAATTCC","GGAATTCC","TGAATTCC","ATAATTCC","CTAATTCC","GTAATTCC","TTAATTCC",
 "AACATTCC","CACATTCC","GACATTCC","TACATTCC","ACCATTCC","CCCATTCC","GCCATTCC","TCCATTCC",
 "AGCATTCC","CGCATTCC","GGCATTCC","TGCATTCC","ATCATTCC","CTCATTCC","GTCATTCC","TTCATTCC",
 "AAGATTCC","CAGATTCC","GAGATTCC","TAGATTCC","ACGATTCC","CCGATTCC","GCGATTCC","TCGATTCC",
 "AGGATTCC","CGGATTCC","GGGATTCC","TGGATTCC","ATGATTCC","CTGATTCC","GTGATTCC","TTGATTCC",
 "AATATTCC","CATATTCC","GATATTCC","TATATTCC","ACTATTCC","CCTATTCC","GCTATTCC","TCTATTCC",
 "AGTATTCC","CGTATTCC","GGTATTCC","TGTATTCC","ATTATTCC","CTTATTCC","GTTATTCC","TTTATTCC",
 "AAACTTCC","CAACTTCC","GAACTTCC","TAACTTCC","ACACTTCC","CCACTTCC","GCACTTCC","TCACTTCC",
 "AGACTTCC","CGACTTCC","GGACTTCC","TGACTTCC","ATACTTCC","CTACTTCC","GTACTTCC","TTACTTCC",
 "AACCTTCC","CACCTTCC","GACCTTCC","TACCTTCC","ACCCTTCC","CCCCTTCC","GCCCTTCC","TCCCTTCC",
 "AGCCTTCC","CGCCTTCC","GGCCTTCC","TGCCTTCC","ATCCTTCC","CTCCTTCC","GTCCTTCC","TTCCTTCC",
 "AAGCTTCC","CAGCTTCC","GAGCTTCC","TAGCTTCC","ACGCTTCC","CCGCTTCC","GCGCTTCC","TCGCTTCC",
 "AGGCTTCC","CGGCTTCC","GGGCTTCC","TGGCTTCC","ATGCTTCC","CTGCTTCC","GTGCTTCC","TTGCTTCC",
 "AATCTTCC","CATCTTCC","GATCTTCC","TATCTTCC","ACTCTTCC","CCTCTTCC","GCTCTTCC","TCTCTTCC",
 "AGTCTTCC","CGTCTTCC","GGTCTTCC","TGTCTTCC","ATTCTTCC","CTTCTTCC","GTTCTTCC","TTTCTTCC",
 "AAAGTTCC","CAAGTTCC","GAAGTTCC","TAAGTTCC","ACAGTTCC","CCAGTTCC","GCAGTTCC","TCAGTTCC",
 "AGAGTTCC","CGAGTTCC","GGAGTTCC","TGAGTTCC","ATAGTTCC","CTAGTTCC","GTAGTTCC","TTAGTTCC",
 "AACGTTCC","CACGTTCC","GACGTTCC","TACGTTCC","ACCGTTCC","CCCGTTCC","GCCGTTCC","TCCGTTCC",
 "AGCGTTCC","CGCGTTCC","GGCGTTCC","TGCGTTCC","ATCGTTCC","CTCGTTCC","GTCGTTCC","TTCGTTCC",
 "AAGGTTCC","CAGGTTCC","GAGGTTCC","TAGGTTCC","ACGGTTCC","CCGGTTCC","GCGGTTCC","TCGGTTCC",
 "AGGGTTCC","CGGGTTCC","GGGGTTCC","TGGGTTCC","ATGGTTCC","CTGGTTCC","GTGGTTCC","TTGGTTCC",
 "AATGTTCC","CATGTTCC","GATGTTCC","TATGTTCC","ACTGTTCC","CCTGTTCC","GCTGTTCC","TCTGTTCC",
 "AGTGTTCC","CGTGTTCC","GGTGTTCC","TGTGTTCC","ATTGTTCC","CTTGTTCC","GTTGTTCC","TTTGTTCC",
 "AAATTTCC","CAATTTCC","GAATTTCC","TAATTTCC","ACATTTCC","CCATTTCC","GCATTTCC","TCATTTCC",
 "AGATTTCC","CGATTTCC","GGATTTCC","TGATTTCC","ATATTTCC","CTATTTCC","GTATTTCC","TTATTTCC",
 "AACTTTCC","CACTTTCC","GACTTTCC","TACTTTCC","ACCTTTCC","CCCTTTCC","GCCTTTCC","TCCTTTCC",
 "AGCTTTCC","CGCTTTCC","GGCTTTCC","TGCTTTCC","ATCTTTCC","CTCTTTCC","GTCTTTCC","TTCTTTCC",
 "AAGTTTCC","CAGTTTCC","GAGTTTCC","TAGTTTCC","ACGTTTCC","CCGTTTCC","GCGTTTCC","TCGTTTCC",
 "AGGTTTCC","CGGTTTCC","GGGTTTCC","TGGTTTCC","ATGTTTCC","CTGTTTCC","GTGTTTCC","TTGTTTCC",
 "AATTTTCC","CATTTTCC","GATTTTCC","TATTTTCC","ACTTTTCC","CCTTTTCC","GCTTTTCC","TCTTTTCC",
 "AGTTTTCC","CGTTTTCC","GGTTTTCC","TGTTTTCC","ATTTTTCC","CTTTTTCC","GTTTTTCC","TTTTTTCC",
 "AAAAAAGC","CAAAAAGC","GAAAAAGC","TAAAAAGC","ACAAAAGC","CCAAAAGC","GCAAAAGC","TCAAAAGC",
 "AGAAAAGC","CGAAAAGC","GGAAAAGC","TGAAAAGC","ATAAAAGC","CTAAAAGC","GTAAAAGC","TTAAAAGC",
 "AACAAAGC","CACAAAGC","GACAAAGC","TACAAAGC","ACCAAAGC","CCCAAAGC","GCCAAAGC","TCCAAAGC",
 "AGCAAAGC","CGCAAAGC","GGCAAAGC","TGCAAAGC","ATCAAAGC","CTCAAAGC","GTCAAAGC","TTCAAAGC",
 "AAGAAAGC","CAGAAAGC","GAGAAAGC","TAGAAAGC","ACGAAAGC","CCGAAAGC","GCGAAAGC","TCGAAAGC",
 "AGGAAAGC","CGGAAAGC","GGGAAAGC","TGGAAAGC","ATGAAAGC","CTGAAAGC","GTGAAAGC","TTGAAAGC",
 "AATAAAGC","CATAAAGC","GATAAAGC","TATAAAGC","ACTAAAGC","CCTAAAGC","GCTAAAGC","TCTAAAGC",
 "AGTAAAGC","CGTAAAGC","GGTAAAGC","TGTAAAGC","ATTAAAGC","CTTAAAGC","GTTAAAGC","TTTAAAGC",
 "AAACAAGC","CAACAAGC","GAACAAGC","TAACAAGC","ACACAAGC","CCACAAGC","GCACAAGC","TCACAAGC",
 "AGACAAGC","CGACAAGC","GGACAAGC","TGACAAGC","ATACAAGC","CTACAAGC","GTACAAGC","TTACAAGC",
 "AACCAAGC","CACCAAGC","GACCAAGC","TACCAAGC","ACCCAAGC","CCCCAAGC","GCCCAAGC","TCCCAAGC",
 "AGCCAAGC","CGCCAAGC","GGCCAAGC","TGCCAAGC","ATCCAAGC","CTCCAAGC","GTCCAAGC","TTCCAAGC",
 "AAGCAAGC","CAGCAAGC","GAGCAAGC","TAGCAAGC","ACGCAAGC","CCGCAAGC","GCGCAAGC","TCGCAAGC",
 "AGGCAAGC","CGGCAAGC","GGGCAAGC","TGGCAAGC","ATGCAAGC","CTGCAAGC","GTGCAAGC","TTGCAAGC",
 "AATCAAGC","CATCAAGC","GATCAAGC","TATCAAGC","ACTCAAGC","CCTCAAGC","GCTCAAGC","TCTCAAGC",
 "AGTCAAGC","CGTCAAGC","GGTCAAGC","TGTCAAGC","ATTCAAGC","CTTCAAGC","GTTCAAGC","TTTCAAGC",
 "AAAGAAGC","CAAGAAGC","GAAGAAGC","TAAGAAGC","ACAGAAGC","CCAGAAGC","GCAGAAGC","TCAGAAGC",
 "AGAGAAGC","CGAGAAGC","GGAGAAGC","TGAGAAGC","ATAGAAGC","CTAGAAGC","GTAGAAGC","TTAGAAGC",
 "AACGAAGC","CACGAAGC","GACGAAGC","TACGAAGC","ACCGAAGC","CCCGAAGC","GCCGAAGC","TCCGAAGC",
 "AGCGAAGC","CGCGAAGC","GGCGAAGC","TGCGAAGC","ATCGAAGC","CTCGAAGC","GTCGAAGC","TTCGAAGC",
 "AAGGAAGC","CAGGAAGC","GAGGAAGC","TAGGAAGC","ACGGAAGC","CCGGAAGC","GCGGAAGC","TCGGAAGC",
 "AGGGAAGC","CGGGAAGC","GGGGAAGC","TGGGAAGC","ATGGAAGC","CTGGAAGC","GTGGAAGC","TTGGAAGC",
 "AATGAAGC","CATGAAGC","GATGAAGC","TATGAAGC","ACTGAAGC","CCTGAAGC","GCTGAAGC","TCTGAAGC",
 "AGTGAAGC","CGTGAAGC","GGTGAAGC","TGTGAAGC","ATTGAAGC","CTTGAAGC","GTTGAAGC","TTTGAAGC",
 "AAATAAGC","CAATAAGC","GAATAAGC","TAATAAGC","ACATAAGC","CCATAAGC","GCATAAGC","TCATAAGC",
 "AGATAAGC","CGATAAGC","GGATAAGC","TGATAAGC","ATATAAGC","CTATAAGC","GTATAAGC","TTATAAGC",
 "AACTAAGC","CACTAAGC","GACTAAGC","TACTAAGC","ACCTAAGC","CCCTAAGC","GCCTAAGC","TCCTAAGC",
 "AGCTAAGC","CGCTAAGC","GGCTAAGC","TGCTAAGC","ATCTAAGC","CTCTAAGC","GTCTAAGC","TTCTAAGC",
 "AAGTAAGC","CAGTAAGC","GAGTAAGC","TAGTAAGC","ACGTAAGC","CCGTAAGC","GCGTAAGC","TCGTAAGC",
 "AGGTAAGC","CGGTAAGC","GGGTAAGC","TGGTAAGC","ATGTAAGC","CTGTAAGC","GTGTAAGC","TTGTAAGC",
 "AATTAAGC","CATTAAGC","GATTAAGC","TATTAAGC","ACTTAAGC","CCTTAAGC","GCTTAAGC","TCTTAAGC",
 "AGTTAAGC","CGTTAAGC","GGTTAAGC","TGTTAAGC","ATTTAAGC","CTTTAAGC","GTTTAAGC","TTTTAAGC",
 "AAAACAGC","CAAACAGC","GAAACAGC","TAAACAGC","ACAACAGC","CCAACAGC","GCAACAGC","TCAACAGC",
 "AGAACAGC","CGAACAGC","GGAACAGC","TGAACAGC","ATAACAGC","CTAACAGC","GTAACAGC","TTAACAGC",
 "AACACAGC","CACACAGC","GACACAGC","TACACAGC","ACCACAGC","CCCACAGC","GCCACAGC","TCCACAGC",
 "AGCACAGC","CGCACAGC","GGCACAGC","TGCACAGC","ATCACAGC","CTCACAGC","GTCACAGC","TTCACAGC",
 "AAGACAGC","CAGACAGC","GAGACAGC","TAGACAGC","ACGACAGC","CCGACAGC","GCGACAGC","TCGACAGC",
 "AGGACAGC","CGGACAGC","GGGACAGC","TGGACAGC","ATGACAGC","CTGACAGC","GTGACAGC","TTGACAGC",
 "AATACAGC","CATACAGC","GATACAGC","TATACAGC","ACTACAGC","CCTACAGC","GCTACAGC","TCTACAGC",
 "AGTACAGC","CGTACAGC","GGTACAGC","TGTACAGC","ATTACAGC","CTTACAGC","GTTACAGC","TTTACAGC",
 "AAACCAGC","CAACCAGC","GAACCAGC","TAACCAGC","ACACCAGC","CCACCAGC","GCACCAGC","TCACCAGC",
 "AGACCAGC","CGACCAGC","GGACCAGC","TGACCAGC","ATACCAGC","CTACCAGC","GTACCAGC","TTACCAGC",
 "AACCCAGC","CACCCAGC","GACCCAGC","TACCCAGC","ACCCCAGC","CCCCCAGC","GCCCCAGC","TCCCCAGC",
 "AGCCCAGC","CGCCCAGC","GGCCCAGC","TGCCCAGC","ATCCCAGC","CTCCCAGC","GTCCCAGC","TTCCCAGC",
 "AAGCCAGC","CAGCCAGC","GAGCCAGC","TAGCCAGC","ACGCCAGC","CCGCCAGC","GCGCCAGC","TCGCCAGC",
 "AGGCCAGC","CGGCCAGC","GGGCCAGC","TGGCCAGC","ATGCCAGC","CTGCCAGC","GTGCCAGC","TTGCCAGC",
 "AATCCAGC","CATCCAGC","GATCCAGC","TATCCAGC","ACTCCAGC","CCTCCAGC","GCTCCAGC","TCTCCAGC",
 "AGTCCAGC","CGTCCAGC","GGTCCAGC","TGTCCAGC","ATTCCAGC","CTTCCAGC","GTTCCAGC","TTTCCAGC",
 "AAAGCAGC","CAAGCAGC","GAAGCAGC","TAAGCAGC","ACAGCAGC","CCAGCAGC","GCAGCAGC","TCAGCAGC",
 "AGAGCAGC","CGAGCAGC","GGAGCAGC","TGAGCAGC","ATAGCAGC","CTAGCAGC","GTAGCAGC","TTAGCAGC",
 "AACGCAGC","CACGCAGC","GACGCAGC","TACGCAGC","ACCGCAGC","CCCGCAGC","GCCGCAGC","TCCGCAGC",
 "AGCGCAGC","CGCGCAGC","GGCGCAGC","TGCGCAGC","ATCGCAGC","CTCGCAGC","GTCGCAGC","TTCGCAGC",
 "AAGGCAGC","CAGGCAGC","GAGGCAGC","TAGGCAGC","ACGGCAGC","CCGGCAGC","GCGGCAGC","TCGGCAGC",
 "AGGGCAGC","CGGGCAGC","GGGGCAGC","TGGGCAGC","ATGGCAGC","CTGGCAGC","GTGGCAGC","TTGGCAGC",
 "AATGCAGC","CATGCAGC","GATGCAGC","TATGCAGC","ACTGCAGC","CCTGCAGC","GCTGCAGC","TCTGCAGC",
 "AGTGCAGC","CGTGCAGC","GGTGCAGC","TGTGCAGC","ATTGCAGC","CTTGCAGC","GTTGCAGC","TTTGCAGC",
 "AAATCAGC","CAATCAGC","GAATCAGC","TAATCAGC","ACATCAGC","CCATCAGC","GCATCAGC","TCATCAGC",
 "AGATCAGC","CGATCAGC","GGATCAGC","TGATCAGC","ATATCAGC","CTATCAGC","GTATCAGC","TTATCAGC",
 "AACTCAGC","CACTCAGC","GACTCAGC","TACTCAGC","ACCTCAGC","CCCTCAGC","GCCTCAGC","TCCTCAGC",
 "AGCTCAGC","CGCTCAGC","GGCTCAGC","TGCTCAGC","ATCTCAGC","CTCTCAGC","GTCTCAGC","TTCTCAGC",
 "AAGTCAGC","CAGTCAGC","GAGTCAGC","TAGTCAGC","ACGTCAGC","CCGTCAGC","GCGTCAGC","TCGTCAGC",
 "AGGTCAGC","CGGTCAGC","GGGTCAGC","TGGTCAGC","ATGTCAGC","CTGTCAGC","GTGTCAGC","TTGTCAGC",
 "AATTCAGC","CATTCAGC","GATTCAGC","TATTCAGC","ACTTCAGC","CCTTCAGC","GCTTCAGC","TCTTCAGC",
 "AGTTCAGC","CGTTCAGC","GGTTCAGC","TGTTCAGC","ATTTCAGC","CTTTCAGC","GTTTCAGC","TTTTCAGC",
 "AAAAGAGC","CAAAGAGC","GAAAGAGC","TAAAGAGC","ACAAGAGC","CCAAGAGC","GCAAGAGC","TCAAGAGC",
 "AGAAGAGC","CGAAGAGC","GGAAGAGC","TGAAGAGC","ATAAGAGC","CTAAGAGC","GTAAGAGC","TTAAGAGC",
 "AACAGAGC","CACAGAGC","GACAGAGC","TACAGAGC","ACCAGAGC","CCCAGAGC","GCCAGAGC","TCCAGAGC",
 "AGCAGAGC","CGCAGAGC","GGCAGAGC","TGCAGAGC","ATCAGAGC","CTCAGAGC","GTCAGAGC","TTCAGAGC",
 "AAGAGAGC","CAGAGAGC","GAGAGAGC","TAGAGAGC","ACGAGAGC","CCGAGAGC","GCGAGAGC","TCGAGAGC",
 "AGGAGAGC","CGGAGAGC","GGGAGAGC","TGGAGAGC","ATGAGAGC","CTGAGAGC","GTGAGAGC","TTGAGAGC",
 "AATAGAGC","CATAGAGC","GATAGAGC","TATAGAGC","ACTAGAGC","CCTAGAGC","GCTAGAGC","TCTAGAGC",
 "AGTAGAGC","CGTAGAGC","GGTAGAGC","TGTAGAGC","ATTAGAGC","CTTAGAGC","GTTAGAGC","TTTAGAGC",
 "AAACGAGC","CAACGAGC","GAACGAGC","TAACGAGC","ACACGAGC","CCACGAGC","GCACGAGC","TCACGAGC",
 "AGACGAGC","CGACGAGC","GGACGAGC","TGACGAGC","ATACGAGC","CTACGAGC","GTACGAGC","TTACGAGC",
 "AACCGAGC","CACCGAGC","GACCGAGC","TACCGAGC","ACCCGAGC","CCCCGAGC","GCCCGAGC","TCCCGAGC",
 "AGCCGAGC","CGCCGAGC","GGCCGAGC","TGCCGAGC","ATCCGAGC","CTCCGAGC","GTCCGAGC","TTCCGAGC",
 "AAGCGAGC","CAGCGAGC","GAGCGAGC","TAGCGAGC","ACGCGAGC","CCGCGAGC","GCGCGAGC","TCGCGAGC",
 "AGGCGAGC","CGGCGAGC","GGGCGAGC","TGGCGAGC","ATGCGAGC","CTGCGAGC","GTGCGAGC","TTGCGAGC",
 "AATCGAGC","CATCGAGC","GATCGAGC","TATCGAGC","ACTCGAGC","CCTCGAGC","GCTCGAGC","TCTCGAGC",
 "AGTCGAGC","CGTCGAGC","GGTCGAGC","TGTCGAGC","ATTCGAGC","CTTCGAGC","GTTCGAGC","TTTCGAGC",
 "AAAGGAGC","CAAGGAGC","GAAGGAGC","TAAGGAGC","ACAGGAGC","CCAGGAGC","GCAGGAGC","TCAGGAGC",
 "AGAGGAGC","CGAGGAGC","GGAGGAGC","TGAGGAGC","ATAGGAGC","CTAGGAGC","GTAGGAGC","TTAGGAGC",
 "AACGGAGC","CACGGAGC","GACGGAGC","TACGGAGC","ACCGGAGC","CCCGGAGC","GCCGGAGC","TCCGGAGC",
 "AGCGGAGC","CGCGGAGC","GGCGGAGC","TGCGGAGC","ATCGGAGC","CTCGGAGC","GTCGGAGC","TTCGGAGC",
 "AAGGGAGC","CAGGGAGC","GAGGGAGC","TAGGGAGC","ACGGGAGC","CCGGGAGC","GCGGGAGC","TCGGGAGC",
 "AGGGGAGC","CGGGGAGC","GGGGGAGC","TGGGGAGC","ATGGGAGC","CTGGGAGC","GTGGGAGC","TTGGGAGC",
 "AATGGAGC","CATGGAGC","GATGGAGC","TATGGAGC","ACTGGAGC","CCTGGAGC","GCTGGAGC","TCTGGAGC",
 "AGTGGAGC","CGTGGAGC","GGTGGAGC","TGTGGAGC","ATTGGAGC","CTTGGAGC","GTTGGAGC","TTTGGAGC",
 "AAATGAGC","CAATGAGC","GAATGAGC","TAATGAGC","ACATGAGC","CCATGAGC","GCATGAGC","TCATGAGC",
 "AGATGAGC","CGATGAGC","GGATGAGC","TGATGAGC","ATATGAGC","CTATGAGC","GTATGAGC","TTATGAGC",
 "AACTGAGC","CACTGAGC","GACTGAGC","TACTGAGC","ACCTGAGC","CCCTGAGC","GCCTGAGC","TCCTGAGC",
 "AGCTGAGC","CGCTGAGC","GGCTGAGC","TGCTGAGC","ATCTGAGC","CTCTGAGC","GTCTGAGC","TTCTGAGC",
 "AAGTGAGC","CAGTGAGC","GAGTGAGC","TAGTGAGC","ACGTGAGC","CCGTGAGC","GCGTGAGC","TCGTGAGC",
 "AGGTGAGC","CGGTGAGC","GGGTGAGC","TGGTGAGC","ATGTGAGC","CTGTGAGC","GTGTGAGC","TTGTGAGC",
 "AATTGAGC","CATTGAGC","GATTGAGC","TATTGAGC","ACTTGAGC","CCTTGAGC","GCTTGAGC","TCTTGAGC",
 "AGTTGAGC","CGTTGAGC","GGTTGAGC","TGTTGAGC","ATTTGAGC","CTTTGAGC","GTTTGAGC","TTTTGAGC",
 "AAAATAGC","CAAATAGC","GAAATAGC","TAAATAGC","ACAATAGC","CCAATAGC","GCAATAGC","TCAATAGC",
 "AGAATAGC","CGAATAGC","GGAATAGC","TGAATAGC","ATAATAGC","CTAATAGC","GTAATAGC","TTAATAGC",
 "AACATAGC","CACATAGC","GACATAGC","TACATAGC","ACCATAGC","CCCATAGC","GCCATAGC","TCCATAGC",
 "AGCATAGC","CGCATAGC","GGCATAGC","TGCATAGC","ATCATAGC","CTCATAGC","GTCATAGC","TTCATAGC",
 "AAGATAGC","CAGATAGC","GAGATAGC","TAGATAGC","ACGATAGC","CCGATAGC","GCGATAGC","TCGATAGC",
 "AGGATAGC","CGGATAGC","GGGATAGC","TGGATAGC","ATGATAGC","CTGATAGC","GTGATAGC","TTGATAGC",
 "AATATAGC","CATATAGC","GATATAGC","TATATAGC","ACTATAGC","CCTATAGC","GCTATAGC","TCTATAGC",
 "AGTATAGC","CGTATAGC","GGTATAGC","TGTATAGC","ATTATAGC","CTTATAGC","GTTATAGC","TTTATAGC",
 "AAACTAGC","CAACTAGC","GAACTAGC","TAACTAGC","ACACTAGC","CCACTAGC","GCACTAGC","TCACTAGC",
 "AGACTAGC","CGACTAGC","GGACTAGC","TGACTAGC","ATACTAGC","CTACTAGC","GTACTAGC","TTACTAGC",
 "AACCTAGC","CACCTAGC","GACCTAGC","TACCTAGC","ACCCTAGC","CCCCTAGC","GCCCTAGC","TCCCTAGC",
 "AGCCTAGC","CGCCTAGC","GGCCTAGC","TGCCTAGC","ATCCTAGC","CTCCTAGC","GTCCTAGC","TTCCTAGC",
 "AAGCTAGC","CAGCTAGC","GAGCTAGC","TAGCTAGC","ACGCTAGC","CCGCTAGC","GCGCTAGC","TCGCTAGC",
 "AGGCTAGC","CGGCTAGC","GGGCTAGC","TGGCTAGC","ATGCTAGC","CTGCTAGC","GTGCTAGC","TTGCTAGC",
 "AATCTAGC","CATCTAGC","GATCTAGC","TATCTAGC","ACTCTAGC","CCTCTAGC","GCTCTAGC","TCTCTAGC",
 "AGTCTAGC","CGTCTAGC","GGTCTAGC","TGTCTAGC","ATTCTAGC","CTTCTAGC","GTTCTAGC","TTTCTAGC",
 "AAAGTAGC","CAAGTAGC","GAAGTAGC","TAAGTAGC","ACAGTAGC","CCAGTAGC","GCAGTAGC","TCAGTAGC",
 "AGAGTAGC","CGAGTAGC","GGAGTAGC","TGAGTAGC","ATAGTAGC","CTAGTAGC","GTAGTAGC","TTAGTAGC",
 "AACGTAGC","CACGTAGC","GACGTAGC","TACGTAGC","ACCGTAGC","CCCGTAGC","GCCGTAGC","TCCGTAGC",
 "AGCGTAGC","CGCGTAGC","GGCGTAGC","TGCGTAGC","ATCGTAGC","CTCGTAGC","GTCGTAGC","TTCGTAGC",
 "AAGGTAGC","CAGGTAGC","GAGGTAGC","TAGGTAGC","ACGGTAGC","CCGGTAGC","GCGGTAGC","TCGGTAGC",
 "AGGGTAGC","CGGGTAGC","GGGGTAGC","TGGGTAGC","ATGGTAGC","CTGGTAGC","GTGGTAGC","TTGGTAGC",
 "AATGTAGC","CATGTAGC","GATGTAGC","TATGTAGC","ACTGTAGC","CCTGTAGC","GCTGTAGC","TCTGTAGC",
 "AGTGTAGC","CGTGTAGC","GGTGTAGC","TGTGTAGC","ATTGTAGC","CTTGTAGC","GTTGTAGC","TTTGTAGC",
 "AAATTAGC","CAATTAGC","GAATTAGC","TAATTAGC","ACATTAGC","CCATTAGC","GCATTAGC","TCATTAGC",
 "AGATTAGC","CGATTAGC","GGATTAGC","TGATTAGC","ATATTAGC","CTATTAGC","GTATTAGC","TTATTAGC",
 "AACTTAGC","CACTTAGC","GACTTAGC","TACTTAGC","ACCTTAGC","CCCTTAGC","GCCTTAGC","TCCTTAGC",
 "AGCTTAGC","CGCTTAGC","GGCTTAGC","TGCTTAGC","ATCTTAGC","CTCTTAGC","GTCTTAGC","TTCTTAGC",
 "AAGTTAGC","CAGTTAGC","GAGTTAGC","TAGTTAGC","ACGTTAGC","CCGTTAGC","GCGTTAGC","TCGTTAGC",
 "AGGTTAGC","CGGTTAGC","GGGTTAGC","TGGTTAGC","ATGTTAGC","CTGTTAGC","GTGTTAGC","TTGTTAGC",
 "AATTTAGC","CATTTAGC","GATTTAGC","TATTTAGC","ACTTTAGC","CCTTTAGC","GCTTTAGC","TCTTTAGC",
 "AGTTTAGC","CGTTTAGC","GGTTTAGC","TGTTTAGC","ATTTTAGC","CTTTTAGC","GTTTTAGC","TTTTTAGC",
 "AAAAACGC","CAAAACGC","GAAAACGC","TAAAACGC","ACAAACGC","CCAAACGC","GCAAACGC","TCAAACGC",
 "AGAAACGC","CGAAACGC","GGAAACGC","TGAAACGC","ATAAACGC","CTAAACGC","GTAAACGC","TTAAACGC",
 "AACAACGC","CACAACGC","GACAACGC","TACAACGC","ACCAACGC","CCCAACGC","GCCAACGC","TCCAACGC",
 "AGCAACGC","CGCAACGC","GGCAACGC","TGCAACGC","ATCAACGC","CTCAACGC","GTCAACGC","TTCAACGC",
 "AAGAACGC","CAGAACGC","GAGAACGC","TAGAACGC","ACGAACGC","CCGAACGC","GCGAACGC","TCGAACGC",
 "AGGAACGC","CGGAACGC","GGGAACGC","TGGAACGC","ATGAACGC","CTGAACGC","GTGAACGC","TTGAACGC",
 "AATAACGC","CATAACGC","GATAACGC","TATAACGC","ACTAACGC","CCTAACGC","GCTAACGC","TCTAACGC",
 "AGTAACGC","CGTAACGC","GGTAACGC","TGTAACGC","ATTAACGC","CTTAACGC","GTTAACGC","TTTAACGC",
 "AAACACGC","CAACACGC","GAACACGC","TAACACGC","ACACACGC","CCACACGC","GCACACGC","TCACACGC",
 "AGACACGC","CGACACGC","GGACACGC","TGACACGC","ATACACGC","CTACACGC","GTACACGC","TTACACGC",
 "AACCACGC","CACCACGC","GACCACGC","TACCACGC","ACCCACGC","CCCCACGC","GCCCACGC","TCCCACGC",
 "AGCCACGC","CGCCACGC","GGCCACGC","TGCCACGC","ATCCACGC","CTCCACGC","GTCCACGC","TTCCACGC",
 "AAGCACGC","CAGCACGC","GAGCACGC","TAGCACGC","ACGCACGC","CCGCACGC","GCGCACGC","TCGCACGC",
 "AGGCACGC","CGGCACGC","GGGCACGC","TGGCACGC","ATGCACGC","CTGCACGC","GTGCACGC","TTGCACGC",
 "AATCACGC","CATCACGC","GATCACGC","TATCACGC","ACTCACGC","CCTCACGC","GCTCACGC","TCTCACGC",
 "AGTCACGC","CGTCACGC","GGTCACGC","TGTCACGC","ATTCACGC","CTTCACGC","GTTCACGC","TTTCACGC",
 "AAAGACGC","CAAGACGC","GAAGACGC","TAAGACGC","ACAGACGC","CCAGACGC","GCAGACGC","TCAGACGC",
 "AGAGACGC","CGAGACGC","GGAGACGC","TGAGACGC","ATAGACGC","CTAGACGC","GTAGACGC","TTAGACGC",
 "AACGACGC","CACGACGC","GACGACGC","TACGACGC","ACCGACGC","CCCGACGC","GCCGACGC","TCCGACGC",
 "AGCGACGC","CGCGACGC","GGCGACGC","TGCGACGC","ATCGACGC","CTCGACGC","GTCGACGC","TTCGACGC",
 "AAGGACGC","CAGGACGC","GAGGACGC","TAGGACGC","ACGGACGC","CCGGACGC","GCGGACGC","TCGGACGC",
 "AGGGACGC","CGGGACGC","GGGGACGC","TGGGACGC","ATGGACGC","CTGGACGC","GTGGACGC","TTGGACGC",
 "AATGACGC","CATGACGC","GATGACGC","TATGACGC","ACTGACGC","CCTGACGC","GCTGACGC","TCTGACGC",
 "AGTGACGC","CGTGACGC","GGTGACGC","TGTGACGC","ATTGACGC","CTTGACGC","GTTGACGC","TTTGACGC",
 "AAATACGC","CAATACGC","GAATACGC","TAATACGC","ACATACGC","CCATACGC","GCATACGC","TCATACGC",
 "AGATACGC","CGATACGC","GGATACGC","TGATACGC","ATATACGC","CTATACGC","GTATACGC","TTATACGC",
 "AACTACGC","CACTACGC","GACTACGC","TACTACGC","ACCTACGC","CCCTACGC","GCCTACGC","TCCTACGC",
 "AGCTACGC","CGCTACGC","GGCTACGC","TGCTACGC","ATCTACGC","CTCTACGC","GTCTACGC","TTCTACGC",
 "AAGTACGC","CAGTACGC","GAGTACGC","TAGTACGC","ACGTACGC","CCGTACGC","GCGTACGC","TCGTACGC",
 "AGGTACGC","CGGTACGC","GGGTACGC","TGGTACGC","ATGTACGC","CTGTACGC","GTGTACGC","TTGTACGC",
 "AATTACGC","CATTACGC","GATTACGC","TATTACGC","ACTTACGC","CCTTACGC","GCTTACGC","TCTTACGC",
 "AGTTACGC","CGTTACGC","GGTTACGC","TGTTACGC","ATTTACGC","CTTTACGC","GTTTACGC","TTTTACGC",
 "AAAACCGC","CAAACCGC","GAAACCGC","TAAACCGC","ACAACCGC","CCAACCGC","GCAACCGC","TCAACCGC",
 "AGAACCGC","CGAACCGC","GGAACCGC","TGAACCGC","ATAACCGC","CTAACCGC","GTAACCGC","TTAACCGC",
 "AACACCGC","CACACCGC","GACACCGC","TACACCGC","ACCACCGC","CCCACCGC","GCCACCGC","TCCACCGC",
 "AGCACCGC","CGCACCGC","GGCACCGC","TGCACCGC","ATCACCGC","CTCACCGC","GTCACCGC","TTCACCGC",
 "AAGACCGC","CAGACCGC","GAGACCGC","TAGACCGC","ACGACCGC","CCGACCGC","GCGACCGC","TCGACCGC",
 "AGGACCGC","CGGACCGC","GGGACCGC","TGGACCGC","ATGACCGC","CTGACCGC","GTGACCGC","TTGACCGC",
 "AATACCGC","CATACCGC","GATACCGC","TATACCGC","ACTACCGC","CCTACCGC","GCTACCGC","TCTACCGC",
 "AGTACCGC","CGTACCGC","GGTACCGC","TGTACCGC","ATTACCGC","CTTACCGC","GTTACCGC","TTTACCGC",
 "AAACCCGC","CAACCCGC","GAACCCGC","TAACCCGC","ACACCCGC","CCACCCGC","GCACCCGC","TCACCCGC",
 "AGACCCGC","CGACCCGC","GGACCCGC","TGACCCGC","ATACCCGC","CTACCCGC","GTACCCGC","TTACCCGC",
 "AACCCCGC","CACCCCGC","GACCCCGC","TACCCCGC","ACCCCCGC","CCCCCCGC","GCCCCCGC","TCCCCCGC",
 "AGCCCCGC","CGCCCCGC","GGCCCCGC","TGCCCCGC","ATCCCCGC","CTCCCCGC","GTCCCCGC","TTCCCCGC",
 "AAGCCCGC","CAGCCCGC","GAGCCCGC","TAGCCCGC","ACGCCCGC","CCGCCCGC","GCGCCCGC","TCGCCCGC",
 "AGGCCCGC","CGGCCCGC","GGGCCCGC","TGGCCCGC","ATGCCCGC","CTGCCCGC","GTGCCCGC","TTGCCCGC",
 "AATCCCGC","CATCCCGC","GATCCCGC","TATCCCGC","ACTCCCGC","CCTCCCGC","GCTCCCGC","TCTCCCGC",
 "AGTCCCGC","CGTCCCGC","GGTCCCGC","TGTCCCGC","ATTCCCGC","CTTCCCGC","GTTCCCGC","TTTCCCGC",
 "AAAGCCGC","CAAGCCGC","GAAGCCGC","TAAGCCGC","ACAGCCGC","CCAGCCGC","GCAGCCGC","TCAGCCGC",
 "AGAGCCGC","CGAGCCGC","GGAGCCGC","TGAGCCGC","ATAGCCGC","CTAGCCGC","GTAGCCGC","TTAGCCGC",
 "AACGCCGC","CACGCCGC","GACGCCGC","TACGCCGC","ACCGCCGC","CCCGCCGC","GCCGCCGC","TCCGCCGC",
 "AGCGCCGC","CGCGCCGC","GGCGCCGC","TGCGCCGC","ATCGCCGC","CTCGCCGC","GTCGCCGC","TTCGCCGC",
 "AAGGCCGC","CAGGCCGC","GAGGCCGC","TAGGCCGC","ACGGCCGC","CCGGCCGC","GCGGCCGC","TCGGCCGC",
 "AGGGCCGC","CGGGCCGC","GGGGCCGC","TGGGCCGC","ATGGCCGC","CTGGCCGC","GTGGCCGC","TTGGCCGC",
 "AATGCCGC","CATGCCGC","GATGCCGC","TATGCCGC","ACTGCCGC","CCTGCCGC","GCTGCCGC","TCTGCCGC",
 "AGTGCCGC","CGTGCCGC","GGTGCCGC","TGTGCCGC","ATTGCCGC","CTTGCCGC","GTTGCCGC","TTTGCCGC",
 "AAATCCGC","CAATCCGC","GAATCCGC","TAATCCGC","ACATCCGC","CCATCCGC","GCATCCGC","TCATCCGC",
 "AGATCCGC","CGATCCGC","GGATCCGC","TGATCCGC","ATATCCGC","CTATCCGC","GTATCCGC","TTATCCGC",
 "AACTCCGC","CACTCCGC","GACTCCGC","TACTCCGC","ACCTCCGC","CCCTCCGC","GCCTCCGC","TCCTCCGC",
 "AGCTCCGC","CGCTCCGC","GGCTCCGC","TGCTCCGC","ATCTCCGC","CTCTCCGC","GTCTCCGC","TTCTCCGC",
 "AAGTCCGC","CAGTCCGC","GAGTCCGC","TAGTCCGC","ACGTCCGC","CCGTCCGC","GCGTCCGC","TCGTCCGC",
 "AGGTCCGC","CGGTCCGC","GGGTCCGC","TGGTCCGC","ATGTCCGC","CTGTCCGC","GTGTCCGC","TTGTCCGC",
 "AATTCCGC","CATTCCGC","GATTCCGC","TATTCCGC","ACTTCCGC","CCTTCCGC","GCTTCCGC","TCTTCCGC",
 "AGTTCCGC","CGTTCCGC","GGTTCCGC","TGTTCCGC","ATTTCCGC","CTTTCCGC","GTTTCCGC","TTTTCCGC",
 "AAAAGCGC","CAAAGCGC","GAAAGCGC","TAAAGCGC","ACAAGCGC","CCAAGCGC","GCAAGCGC","TCAAGCGC",
 "AGAAGCGC","CGAAGCGC","GGAAGCGC","TGAAGCGC","ATAAGCGC","CTAAGCGC","GTAAGCGC","TTAAGCGC",
 "AACAGCGC","CACAGCGC","GACAGCGC","TACAGCGC","ACCAGCGC","CCCAGCGC","GCCAGCGC","TCCAGCGC",
 "AGCAGCGC","CGCAGCGC","GGCAGCGC","TGCAGCGC","ATCAGCGC","CTCAGCGC","GTCAGCGC","TTCAGCGC",
 "AAGAGCGC","CAGAGCGC","GAGAGCGC","TAGAGCGC","ACGAGCGC","CCGAGCGC","GCGAGCGC","TCGAGCGC",
 "AGGAGCGC","CGGAGCGC","GGGAGCGC","TGGAGCGC","ATGAGCGC","CTGAGCGC","GTGAGCGC","TTGAGCGC",
 "AATAGCGC","CATAGCGC","GATAGCGC","TATAGCGC","ACTAGCGC","CCTAGCGC","GCTAGCGC","TCTAGCGC",
 "AGTAGCGC","CGTAGCGC","GGTAGCGC","TGTAGCGC","ATTAGCGC","CTTAGCGC","GTTAGCGC","TTTAGCGC",
 "AAACGCGC","CAACGCGC","GAACGCGC","TAACGCGC","ACACGCGC","CCACGCGC","GCACGCGC","TCACGCGC",
 "AGACGCGC","CGACGCGC","GGACGCGC","TGACGCGC","ATACGCGC","CTACGCGC","GTACGCGC","TTACGCGC",
 "AACCGCGC","CACCGCGC","GACCGCGC","TACCGCGC","ACCCGCGC","CCCCGCGC","GCCCGCGC","TCCCGCGC",
 "AGCCGCGC","CGCCGCGC","GGCCGCGC","TGCCGCGC","ATCCGCGC","CTCCGCGC","GTCCGCGC","TTCCGCGC",
 "AAGCGCGC","CAGCGCGC","GAGCGCGC","TAGCGCGC","ACGCGCGC","CCGCGCGC","GCGCGCGC","TCGCGCGC",
 "AGGCGCGC","CGGCGCGC","GGGCGCGC","TGGCGCGC","ATGCGCGC","CTGCGCGC","GTGCGCGC","TTGCGCGC",
 "AATCGCGC","CATCGCGC","GATCGCGC","TATCGCGC","ACTCGCGC","CCTCGCGC","GCTCGCGC","TCTCGCGC",
 "AGTCGCGC","CGTCGCGC","GGTCGCGC","TGTCGCGC","ATTCGCGC","CTTCGCGC","GTTCGCGC","TTTCGCGC",
 "AAAGGCGC","CAAGGCGC","GAAGGCGC","TAAGGCGC","ACAGGCGC","CCAGGCGC","GCAGGCGC","TCAGGCGC",
 "AGAGGCGC","CGAGGCGC","GGAGGCGC","TGAGGCGC","ATAGGCGC","CTAGGCGC","GTAGGCGC","TTAGGCGC",
 "AACGGCGC","CACGGCGC","GACGGCGC","TACGGCGC","ACCGGCGC","CCCGGCGC","GCCGGCGC","TCCGGCGC",
 "AGCGGCGC","CGCGGCGC","GGCGGCGC","TGCGGCGC","ATCGGCGC","CTCGGCGC","GTCGGCGC","TTCGGCGC",
 "AAGGGCGC","CAGGGCGC","GAGGGCGC","TAGGGCGC","ACGGGCGC","CCGGGCGC","GCGGGCGC","TCGGGCGC",
 "AGGGGCGC","CGGGGCGC","GGGGGCGC","TGGGGCGC","ATGGGCGC","CTGGGCGC","GTGGGCGC","TTGGGCGC",
 "AATGGCGC","CATGGCGC","GATGGCGC","TATGGCGC","ACTGGCGC","CCTGGCGC","GCTGGCGC","TCTGGCGC",
 "AGTGGCGC","CGTGGCGC","GGTGGCGC","TGTGGCGC","ATTGGCGC","CTTGGCGC","GTTGGCGC","TTTGGCGC",
 "AAATGCGC","CAATGCGC","GAATGCGC","TAATGCGC","ACATGCGC","CCATGCGC","GCATGCGC","TCATGCGC",
 "AGATGCGC","CGATGCGC","GGATGCGC","TGATGCGC","ATATGCGC","CTATGCGC","GTATGCGC","TTATGCGC",
 "AACTGCGC","CACTGCGC","GACTGCGC","TACTGCGC","ACCTGCGC","CCCTGCGC","GCCTGCGC","TCCTGCGC",
 "AGCTGCGC","CGCTGCGC","GGCTGCGC","TGCTGCGC","ATCTGCGC","CTCTGCGC","GTCTGCGC","TTCTGCGC",
 "AAGTGCGC","CAGTGCGC","GAGTGCGC","TAGTGCGC","ACGTGCGC","CCGTGCGC","GCGTGCGC","TCGTGCGC",
 "AGGTGCGC","CGGTGCGC","GGGTGCGC","TGGTGCGC","ATGTGCGC","CTGTGCGC","GTGTGCGC","TTGTGCGC",
 "AATTGCGC","CATTGCGC","GATTGCGC","TATTGCGC","ACTTGCGC","CCTTGCGC","GCTTGCGC","TCTTGCGC",
 "AGTTGCGC","CGTTGCGC","GGTTGCGC","TGTTGCGC","ATTTGCGC","CTTTGCGC","GTTTGCGC","TTTTGCGC",
 "AAAATCGC","CAAATCGC","GAAATCGC","TAAATCGC","ACAATCGC","CCAATCGC","GCAATCGC","TCAATCGC",
 "AGAATCGC","CGAATCGC","GGAATCGC","TGAATCGC","ATAATCGC","CTAATCGC","GTAATCGC","TTAATCGC",
 "AACATCGC","CACATCGC","GACATCGC","TACATCGC","ACCATCGC","CCCATCGC","GCCATCGC","TCCATCGC",
 "AGCATCGC","CGCATCGC","GGCATCGC","TGCATCGC","ATCATCGC","CTCATCGC","GTCATCGC","TTCATCGC",
 "AAGATCGC","CAGATCGC","GAGATCGC","TAGATCGC","ACGATCGC","CCGATCGC","GCGATCGC","TCGATCGC",
 "AGGATCGC","CGGATCGC","GGGATCGC","TGGATCGC","ATGATCGC","CTGATCGC","GTGATCGC","TTGATCGC",
 "AATATCGC","CATATCGC","GATATCGC","TATATCGC","ACTATCGC","CCTATCGC","GCTATCGC","TCTATCGC",
 "AGTATCGC","CGTATCGC","GGTATCGC","TGTATCGC","ATTATCGC","CTTATCGC","GTTATCGC","TTTATCGC",
 "AAACTCGC","CAACTCGC","GAACTCGC","TAACTCGC","ACACTCGC","CCACTCGC","GCACTCGC","TCACTCGC",
 "AGACTCGC","CGACTCGC","GGACTCGC","TGACTCGC","ATACTCGC","CTACTCGC","GTACTCGC","TTACTCGC",
 "AACCTCGC","CACCTCGC","GACCTCGC","TACCTCGC","ACCCTCGC","CCCCTCGC","GCCCTCGC","TCCCTCGC",
 "AGCCTCGC","CGCCTCGC","GGCCTCGC","TGCCTCGC","ATCCTCGC","CTCCTCGC","GTCCTCGC","TTCCTCGC",
 "AAGCTCGC","CAGCTCGC","GAGCTCGC","TAGCTCGC","ACGCTCGC","CCGCTCGC","GCGCTCGC","TCGCTCGC",
 "AGGCTCGC","CGGCTCGC","GGGCTCGC","TGGCTCGC","ATGCTCGC","CTGCTCGC","GTGCTCGC","TTGCTCGC",
 "AATCTCGC","CATCTCGC","GATCTCGC","TATCTCGC","ACTCTCGC","CCTCTCGC","GCTCTCGC","TCTCTCGC",
 "AGTCTCGC","CGTCTCGC","GGTCTCGC","TGTCTCGC","ATTCTCGC","CTTCTCGC","GTTCTCGC","TTTCTCGC",
 "AAAGTCGC","CAAGTCGC","GAAGTCGC","TAAGTCGC","ACAGTCGC","CCAGTCGC","GCAGTCGC","TCAGTCGC",
 "AGAGTCGC","CGAGTCGC","GGAGTCGC","TGAGTCGC","ATAGTCGC","CTAGTCGC","GTAGTCGC","TTAGTCGC",
 "AACGTCGC","CACGTCGC","GACGTCGC","TACGTCGC","ACCGTCGC","CCCGTCGC","GCCGTCGC","TCCGTCGC",
 "AGCGTCGC","CGCGTCGC","GGCGTCGC","TGCGTCGC","ATCGTCGC","CTCGTCGC","GTCGTCGC","TTCGTCGC",
 "AAGGTCGC","CAGGTCGC","GAGGTCGC","TAGGTCGC","ACGGTCGC","CCGGTCGC","GCGGTCGC","TCGGTCGC",
 "AGGGTCGC","CGGGTCGC","GGGGTCGC","TGGGTCGC","ATGGTCGC","CTGGTCGC","GTGGTCGC","TTGGTCGC",
 "AATGTCGC","CATGTCGC","GATGTCGC","TATGTCGC","ACTGTCGC","CCTGTCGC","GCTGTCGC","TCTGTCGC",
 "AGTGTCGC","CGTGTCGC","GGTGTCGC","TGTGTCGC","ATTGTCGC","CTTGTCGC","GTTGTCGC","TTTGTCGC",
 "AAATTCGC","CAATTCGC","GAATTCGC","TAATTCGC","ACATTCGC","CCATTCGC","GCATTCGC","TCATTCGC",
 "AGATTCGC","CGATTCGC","GGATTCGC","TGATTCGC","ATATTCGC","CTATTCGC","GTATTCGC","TTATTCGC",
 "AACTTCGC","CACTTCGC","GACTTCGC","TACTTCGC","ACCTTCGC","CCCTTCGC","GCCTTCGC","TCCTTCGC",
 "AGCTTCGC","CGCTTCGC","GGCTTCGC","TGCTTCGC","ATCTTCGC","CTCTTCGC","GTCTTCGC","TTCTTCGC",
 "AAGTTCGC","CAGTTCGC","GAGTTCGC","TAGTTCGC","ACGTTCGC","CCGTTCGC","GCGTTCGC","TCGTTCGC",
 "AGGTTCGC","CGGTTCGC","GGGTTCGC","TGGTTCGC","ATGTTCGC","CTGTTCGC","GTGTTCGC","TTGTTCGC",
 "AATTTCGC","CATTTCGC","GATTTCGC","TATTTCGC","ACTTTCGC","CCTTTCGC","GCTTTCGC","TCTTTCGC",
 "AGTTTCGC","CGTTTCGC","GGTTTCGC","TGTTTCGC","ATTTTCGC","CTTTTCGC","GTTTTCGC","TTTTTCGC",
 "AAAAAGGC","CAAAAGGC","GAAAAGGC","TAAAAGGC","ACAAAGGC","CCAAAGGC","GCAAAGGC","TCAAAGGC",
 "AGAAAGGC","CGAAAGGC","GGAAAGGC","TGAAAGGC","ATAAAGGC","CTAAAGGC","GTAAAGGC","TTAAAGGC",
 "AACAAGGC","CACAAGGC","GACAAGGC","TACAAGGC","ACCAAGGC","CCCAAGGC","GCCAAGGC","TCCAAGGC",
 "AGCAAGGC","CGCAAGGC","GGCAAGGC","TGCAAGGC","ATCAAGGC","CTCAAGGC","GTCAAGGC","TTCAAGGC",
 "AAGAAGGC","CAGAAGGC","GAGAAGGC","TAGAAGGC","ACGAAGGC","CCGAAGGC","GCGAAGGC","TCGAAGGC",
 "AGGAAGGC","CGGAAGGC","GGGAAGGC","TGGAAGGC","ATGAAGGC","CTGAAGGC","GTGAAGGC","TTGAAGGC",
 "AATAAGGC","CATAAGGC","GATAAGGC","TATAAGGC","ACTAAGGC","CCTAAGGC","GCTAAGGC","TCTAAGGC",
 "AGTAAGGC","CGTAAGGC","GGTAAGGC","TGTAAGGC","ATTAAGGC","CTTAAGGC","GTTAAGGC","TTTAAGGC",
 "AAACAGGC","CAACAGGC","GAACAGGC","TAACAGGC","ACACAGGC","CCACAGGC","GCACAGGC","TCACAGGC",
 "AGACAGGC","CGACAGGC","GGACAGGC","TGACAGGC","ATACAGGC","CTACAGGC","GTACAGGC","TTACAGGC",
 "AACCAGGC","CACCAGGC","GACCAGGC","TACCAGGC","ACCCAGGC","CCCCAGGC","GCCCAGGC","TCCCAGGC",
 "AGCCAGGC","CGCCAGGC","GGCCAGGC","TGCCAGGC","ATCCAGGC","CTCCAGGC","GTCCAGGC","TTCCAGGC",
 "AAGCAGGC","CAGCAGGC","GAGCAGGC","TAGCAGGC","ACGCAGGC","CCGCAGGC","GCGCAGGC","TCGCAGGC",
 "AGGCAGGC","CGGCAGGC","GGGCAGGC","TGGCAGGC","ATGCAGGC","CTGCAGGC","GTGCAGGC","TTGCAGGC",
 "AATCAGGC","CATCAGGC","GATCAGGC","TATCAGGC","ACTCAGGC","CCTCAGGC","GCTCAGGC","TCTCAGGC",
 "AGTCAGGC","CGTCAGGC","GGTCAGGC","TGTCAGGC","ATTCAGGC","CTTCAGGC","GTTCAGGC","TTTCAGGC",
 "AAAGAGGC","CAAGAGGC","GAAGAGGC","TAAGAGGC","ACAGAGGC","CCAGAGGC","GCAGAGGC","TCAGAGGC",
 "AGAGAGGC","CGAGAGGC","GGAGAGGC","TGAGAGGC","ATAGAGGC","CTAGAGGC","GTAGAGGC","TTAGAGGC",
 "AACGAGGC","CACGAGGC","GACGAGGC","TACGAGGC","ACCGAGGC","CCCGAGGC","GCCGAGGC","TCCGAGGC",
 "AGCGAGGC","CGCGAGGC","GGCGAGGC","TGCGAGGC","ATCGAGGC","CTCGAGGC","GTCGAGGC","TTCGAGGC",
 "AAGGAGGC","CAGGAGGC","GAGGAGGC","TAGGAGGC","ACGGAGGC","CCGGAGGC","GCGGAGGC","TCGGAGGC",
 "AGGGAGGC","CGGGAGGC","GGGGAGGC","TGGGAGGC","ATGGAGGC","CTGGAGGC","GTGGAGGC","TTGGAGGC",
 "AATGAGGC","CATGAGGC","GATGAGGC","TATGAGGC","ACTGAGGC","CCTGAGGC","GCTGAGGC","TCTGAGGC",
 "AGTGAGGC","CGTGAGGC","GGTGAGGC","TGTGAGGC","ATTGAGGC","CTTGAGGC","GTTGAGGC","TTTGAGGC",
 "AAATAGGC","CAATAGGC","GAATAGGC","TAATAGGC","ACATAGGC","CCATAGGC","GCATAGGC","TCATAGGC",
 "AGATAGGC","CGATAGGC","GGATAGGC","TGATAGGC","ATATAGGC","CTATAGGC","GTATAGGC","TTATAGGC",
 "AACTAGGC","CACTAGGC","GACTAGGC","TACTAGGC","ACCTAGGC","CCCTAGGC","GCCTAGGC","TCCTAGGC",
 "AGCTAGGC","CGCTAGGC","GGCTAGGC","TGCTAGGC","ATCTAGGC","CTCTAGGC","GTCTAGGC","TTCTAGGC",
 "AAGTAGGC","CAGTAGGC","GAGTAGGC","TAGTAGGC","ACGTAGGC","CCGTAGGC","GCGTAGGC","TCGTAGGC",
 "AGGTAGGC","CGGTAGGC","GGGTAGGC","TGGTAGGC","ATGTAGGC","CTGTAGGC","GTGTAGGC","TTGTAGGC",
 "AATTAGGC","CATTAGGC","GATTAGGC","TATTAGGC","ACTTAGGC","CCTTAGGC","GCTTAGGC","TCTTAGGC",
 "AGTTAGGC","CGTTAGGC","GGTTAGGC","TGTTAGGC","ATTTAGGC","CTTTAGGC","GTTTAGGC","TTTTAGGC",
 "AAAACGGC","CAAACGGC","GAAACGGC","TAAACGGC","ACAACGGC","CCAACGGC","GCAACGGC","TCAACGGC",
 "AGAACGGC","CGAACGGC","GGAACGGC","TGAACGGC","ATAACGGC","CTAACGGC","GTAACGGC","TTAACGGC",
 "AACACGGC","CACACGGC","GACACGGC","TACACGGC","ACCACGGC","CCCACGGC","GCCACGGC","TCCACGGC",
 "AGCACGGC","CGCACGGC","GGCACGGC","TGCACGGC","ATCACGGC","CTCACGGC","GTCACGGC","TTCACGGC",
 "AAGACGGC","CAGACGGC","GAGACGGC","TAGACGGC","ACGACGGC","CCGACGGC","GCGACGGC","TCGACGGC",
 "AGGACGGC","CGGACGGC","GGGACGGC","TGGACGGC","ATGACGGC","CTGACGGC","GTGACGGC","TTGACGGC",
 "AATACGGC","CATACGGC","GATACGGC","TATACGGC","ACTACGGC","CCTACGGC","GCTACGGC","TCTACGGC",
 "AGTACGGC","CGTACGGC","GGTACGGC","TGTACGGC","ATTACGGC","CTTACGGC","GTTACGGC","TTTACGGC",
 "AAACCGGC","CAACCGGC","GAACCGGC","TAACCGGC","ACACCGGC","CCACCGGC","GCACCGGC","TCACCGGC",
 "AGACCGGC","CGACCGGC","GGACCGGC","TGACCGGC","ATACCGGC","CTACCGGC","GTACCGGC","TTACCGGC",
 "AACCCGGC","CACCCGGC","GACCCGGC","TACCCGGC","ACCCCGGC","CCCCCGGC","GCCCCGGC","TCCCCGGC",
 "AGCCCGGC","CGCCCGGC","GGCCCGGC","TGCCCGGC","ATCCCGGC","CTCCCGGC","GTCCCGGC","TTCCCGGC",
 "AAGCCGGC","CAGCCGGC","GAGCCGGC","TAGCCGGC","ACGCCGGC","CCGCCGGC","GCGCCGGC","TCGCCGGC",
 "AGGCCGGC","CGGCCGGC","GGGCCGGC","TGGCCGGC","ATGCCGGC","CTGCCGGC","GTGCCGGC","TTGCCGGC",
 "AATCCGGC","CATCCGGC","GATCCGGC","TATCCGGC","ACTCCGGC","CCTCCGGC","GCTCCGGC","TCTCCGGC",
 "AGTCCGGC","CGTCCGGC","GGTCCGGC","TGTCCGGC","ATTCCGGC","CTTCCGGC","GTTCCGGC","TTTCCGGC",
 "AAAGCGGC","CAAGCGGC","GAAGCGGC","TAAGCGGC","ACAGCGGC","CCAGCGGC","GCAGCGGC","TCAGCGGC",
 "AGAGCGGC","CGAGCGGC","GGAGCGGC","TGAGCGGC","ATAGCGGC","CTAGCGGC","GTAGCGGC","TTAGCGGC",
 "AACGCGGC","CACGCGGC","GACGCGGC","TACGCGGC","ACCGCGGC","CCCGCGGC","GCCGCGGC","TCCGCGGC",
 "AGCGCGGC","CGCGCGGC","GGCGCGGC","TGCGCGGC","ATCGCGGC","CTCGCGGC","GTCGCGGC","TTCGCGGC",
 "AAGGCGGC","CAGGCGGC","GAGGCGGC","TAGGCGGC","ACGGCGGC","CCGGCGGC","GCGGCGGC","TCGGCGGC",
 "AGGGCGGC","CGGGCGGC","GGGGCGGC","TGGGCGGC","ATGGCGGC","CTGGCGGC","GTGGCGGC","TTGGCGGC",
 "AATGCGGC","CATGCGGC","GATGCGGC","TATGCGGC","ACTGCGGC","CCTGCGGC","GCTGCGGC","TCTGCGGC",
 "AGTGCGGC","CGTGCGGC","GGTGCGGC","TGTGCGGC","ATTGCGGC","CTTGCGGC","GTTGCGGC","TTTGCGGC",
 "AAATCGGC","CAATCGGC","GAATCGGC","TAATCGGC","ACATCGGC","CCATCGGC","GCATCGGC","TCATCGGC",
 "AGATCGGC","CGATCGGC","GGATCGGC","TGATCGGC","ATATCGGC","CTATCGGC","GTATCGGC","TTATCGGC",
 "AACTCGGC","CACTCGGC","GACTCGGC","TACTCGGC","ACCTCGGC","CCCTCGGC","GCCTCGGC","TCCTCGGC",
 "AGCTCGGC","CGCTCGGC","GGCTCGGC","TGCTCGGC","ATCTCGGC","CTCTCGGC","GTCTCGGC","TTCTCGGC",
 "AAGTCGGC","CAGTCGGC","GAGTCGGC","TAGTCGGC","ACGTCGGC","CCGTCGGC","GCGTCGGC","TCGTCGGC",
 "AGGTCGGC","CGGTCGGC","GGGTCGGC","TGGTCGGC","ATGTCGGC","CTGTCGGC","GTGTCGGC","TTGTCGGC",
 "AATTCGGC","CATTCGGC","GATTCGGC","TATTCGGC","ACTTCGGC","CCTTCGGC","GCTTCGGC","TCTTCGGC",
 "AGTTCGGC","CGTTCGGC","GGTTCGGC","TGTTCGGC","ATTTCGGC","CTTTCGGC","GTTTCGGC","TTTTCGGC",
 "AAAAGGGC","CAAAGGGC","GAAAGGGC","TAAAGGGC","ACAAGGGC","CCAAGGGC","GCAAGGGC","TCAAGGGC",
 "AGAAGGGC","CGAAGGGC","GGAAGGGC","TGAAGGGC","ATAAGGGC","CTAAGGGC","GTAAGGGC","TTAAGGGC",
 "AACAGGGC","CACAGGGC","GACAGGGC","TACAGGGC","ACCAGGGC","CCCAGGGC","GCCAGGGC","TCCAGGGC",
 "AGCAGGGC","CGCAGGGC","GGCAGGGC","TGCAGGGC","ATCAGGGC","CTCAGGGC","GTCAGGGC","TTCAGGGC",
 "AAGAGGGC","CAGAGGGC","GAGAGGGC","TAGAGGGC","ACGAGGGC","CCGAGGGC","GCGAGGGC","TCGAGGGC",
 "AGGAGGGC","CGGAGGGC","GGGAGGGC","TGGAGGGC","ATGAGGGC","CTGAGGGC","GTGAGGGC","TTGAGGGC",
 "AATAGGGC","CATAGGGC","GATAGGGC","TATAGGGC","ACTAGGGC","CCTAGGGC","GCTAGGGC","TCTAGGGC",
 "AGTAGGGC","CGTAGGGC","GGTAGGGC","TGTAGGGC","ATTAGGGC","CTTAGGGC","GTTAGGGC","TTTAGGGC",
 "AAACGGGC","CAACGGGC","GAACGGGC","TAACGGGC","ACACGGGC","CCACGGGC","GCACGGGC","TCACGGGC",
 "AGACGGGC","CGACGGGC","GGACGGGC","TGACGGGC","ATACGGGC","CTACGGGC","GTACGGGC","TTACGGGC",
 "AACCGGGC","CACCGGGC","GACCGGGC","TACCGGGC","ACCCGGGC","CCCCGGGC","GCCCGGGC","TCCCGGGC",
 "AGCCGGGC","CGCCGGGC","GGCCGGGC","TGCCGGGC","ATCCGGGC","CTCCGGGC","GTCCGGGC","TTCCGGGC",
 "AAGCGGGC","CAGCGGGC","GAGCGGGC","TAGCGGGC","ACGCGGGC","CCGCGGGC","GCGCGGGC","TCGCGGGC",
 "AGGCGGGC","CGGCGGGC","GGGCGGGC","TGGCGGGC","ATGCGGGC","CTGCGGGC","GTGCGGGC","TTGCGGGC",
 "AATCGGGC","CATCGGGC","GATCGGGC","TATCGGGC","ACTCGGGC","CCTCGGGC","GCTCGGGC","TCTCGGGC",
 "AGTCGGGC","CGTCGGGC","GGTCGGGC","TGTCGGGC","ATTCGGGC","CTTCGGGC","GTTCGGGC","TTTCGGGC",
 "AAAGGGGC","CAAGGGGC","GAAGGGGC","TAAGGGGC","ACAGGGGC","CCAGGGGC","GCAGGGGC","TCAGGGGC",
 "AGAGGGGC","CGAGGGGC","GGAGGGGC","TGAGGGGC","ATAGGGGC","CTAGGGGC","GTAGGGGC","TTAGGGGC",
 "AACGGGGC","CACGGGGC","GACGGGGC","TACGGGGC","ACCGGGGC","CCCGGGGC","GCCGGGGC","TCCGGGGC",
 "AGCGGGGC","CGCGGGGC","GGCGGGGC","TGCGGGGC","ATCGGGGC","CTCGGGGC","GTCGGGGC","TTCGGGGC",
 "AAGGGGGC","CAGGGGGC","GAGGGGGC","TAGGGGGC","ACGGGGGC","CCGGGGGC","GCGGGGGC","TCGGGGGC",
 "AGGGGGGC","CGGGGGGC","GGGGGGGC","TGGGGGGC","ATGGGGGC","CTGGGGGC","GTGGGGGC","TTGGGGGC",
 "AATGGGGC","CATGGGGC","GATGGGGC","TATGGGGC","ACTGGGGC","CCTGGGGC","GCTGGGGC","TCTGGGGC",
 "AGTGGGGC","CGTGGGGC","GGTGGGGC","TGTGGGGC","ATTGGGGC","CTTGGGGC","GTTGGGGC","TTTGGGGC",
 "AAATGGGC","CAATGGGC","GAATGGGC","TAATGGGC","ACATGGGC","CCATGGGC","GCATGGGC","TCATGGGC",
 "AGATGGGC","CGATGGGC","GGATGGGC","TGATGGGC","ATATGGGC","CTATGGGC","GTATGGGC","TTATGGGC",
 "AACTGGGC","CACTGGGC","GACTGGGC","TACTGGGC","ACCTGGGC","CCCTGGGC","GCCTGGGC","TCCTGGGC",
 "AGCTGGGC","CGCTGGGC","GGCTGGGC","TGCTGGGC","ATCTGGGC","CTCTGGGC","GTCTGGGC","TTCTGGGC",
 "AAGTGGGC","CAGTGGGC","GAGTGGGC","TAGTGGGC","ACGTGGGC","CCGTGGGC","GCGTGGGC","TCGTGGGC",
 "AGGTGGGC","CGGTGGGC","GGGTGGGC","TGGTGGGC","ATGTGGGC","CTGTGGGC","GTGTGGGC","TTGTGGGC",
 "AATTGGGC","CATTGGGC","GATTGGGC","TATTGGGC","ACTTGGGC","CCTTGGGC","GCTTGGGC","TCTTGGGC",
 "AGTTGGGC","CGTTGGGC","GGTTGGGC","TGTTGGGC","ATTTGGGC","CTTTGGGC","GTTTGGGC","TTTTGGGC",
 "AAAATGGC","CAAATGGC","GAAATGGC","TAAATGGC","ACAATGGC","CCAATGGC","GCAATGGC","TCAATGGC",
 "AGAATGGC","CGAATGGC","GGAATGGC","TGAATGGC","ATAATGGC","CTAATGGC","GTAATGGC","TTAATGGC",
 "AACATGGC","CACATGGC","GACATGGC","TACATGGC","ACCATGGC","CCCATGGC","GCCATGGC","TCCATGGC",
 "AGCATGGC","CGCATGGC","GGCATGGC","TGCATGGC","ATCATGGC","CTCATGGC","GTCATGGC","TTCATGGC",
 "AAGATGGC","CAGATGGC","GAGATGGC","TAGATGGC","ACGATGGC","CCGATGGC","GCGATGGC","TCGATGGC",
 "AGGATGGC","CGGATGGC","GGGATGGC","TGGATGGC","ATGATGGC","CTGATGGC","GTGATGGC","TTGATGGC",
 "AATATGGC","CATATGGC","GATATGGC","TATATGGC","ACTATGGC","CCTATGGC","GCTATGGC","TCTATGGC",
 "AGTATGGC","CGTATGGC","GGTATGGC","TGTATGGC","ATTATGGC","CTTATGGC","GTTATGGC","TTTATGGC",
 "AAACTGGC","CAACTGGC","GAACTGGC","TAACTGGC","ACACTGGC","CCACTGGC","GCACTGGC","TCACTGGC",
 "AGACTGGC","CGACTGGC","GGACTGGC","TGACTGGC","ATACTGGC","CTACTGGC","GTACTGGC","TTACTGGC",
 "AACCTGGC","CACCTGGC","GACCTGGC","TACCTGGC","ACCCTGGC","CCCCTGGC","GCCCTGGC","TCCCTGGC",
 "AGCCTGGC","CGCCTGGC","GGCCTGGC","TGCCTGGC","ATCCTGGC","CTCCTGGC","GTCCTGGC","TTCCTGGC",
 "AAGCTGGC","CAGCTGGC","GAGCTGGC","TAGCTGGC","ACGCTGGC","CCGCTGGC","GCGCTGGC","TCGCTGGC",
 "AGGCTGGC","CGGCTGGC","GGGCTGGC","TGGCTGGC","ATGCTGGC","CTGCTGGC","GTGCTGGC","TTGCTGGC",
 "AATCTGGC","CATCTGGC","GATCTGGC","TATCTGGC","ACTCTGGC","CCTCTGGC","GCTCTGGC","TCTCTGGC",
 "AGTCTGGC","CGTCTGGC","GGTCTGGC","TGTCTGGC","ATTCTGGC","CTTCTGGC","GTTCTGGC","TTTCTGGC",
 "AAAGTGGC","CAAGTGGC","GAAGTGGC","TAAGTGGC","ACAGTGGC","CCAGTGGC","GCAGTGGC","TCAGTGGC",
 "AGAGTGGC","CGAGTGGC","GGAGTGGC","TGAGTGGC","ATAGTGGC","CTAGTGGC","GTAGTGGC","TTAGTGGC",
 "AACGTGGC","CACGTGGC","GACGTGGC","TACGTGGC","ACCGTGGC","CCCGTGGC","GCCGTGGC","TCCGTGGC",
 "AGCGTGGC","CGCGTGGC","GGCGTGGC","TGCGTGGC","ATCGTGGC","CTCGTGGC","GTCGTGGC","TTCGTGGC",
 "AAGGTGGC","CAGGTGGC","GAGGTGGC","TAGGTGGC","ACGGTGGC","CCGGTGGC","GCGGTGGC","TCGGTGGC",
 "AGGGTGGC","CGGGTGGC","GGGGTGGC","TGGGTGGC","ATGGTGGC","CTGGTGGC","GTGGTGGC","TTGGTGGC",
 "AATGTGGC","CATGTGGC","GATGTGGC","TATGTGGC","ACTGTGGC","CCTGTGGC","GCTGTGGC","TCTGTGGC",
 "AGTGTGGC","CGTGTGGC","GGTGTGGC","TGTGTGGC","ATTGTGGC","CTTGTGGC","GTTGTGGC","TTTGTGGC",
 "AAATTGGC","CAATTGGC","GAATTGGC","TAATTGGC","ACATTGGC","CCATTGGC","GCATTGGC","TCATTGGC",
 "AGATTGGC","CGATTGGC","GGATTGGC","TGATTGGC","ATATTGGC","CTATTGGC","GTATTGGC","TTATTGGC",
 "AACTTGGC","CACTTGGC","GACTTGGC","TACTTGGC","ACCTTGGC","CCCTTGGC","GCCTTGGC","TCCTTGGC",
 "AGCTTGGC","CGCTTGGC","GGCTTGGC","TGCTTGGC","ATCTTGGC","CTCTTGGC","GTCTTGGC","TTCTTGGC",
 "AAGTTGGC","CAGTTGGC","GAGTTGGC","TAGTTGGC","ACGTTGGC","CCGTTGGC","GCGTTGGC","TCGTTGGC",
 "AGGTTGGC","CGGTTGGC","GGGTTGGC","TGGTTGGC","ATGTTGGC","CTGTTGGC","GTGTTGGC","TTGTTGGC",
 "AATTTGGC","CATTTGGC","GATTTGGC","TATTTGGC","ACTTTGGC","CCTTTGGC","GCTTTGGC","TCTTTGGC",
 "AGTTTGGC","CGTTTGGC","GGTTTGGC","TGTTTGGC","ATTTTGGC","CTTTTGGC","GTTTTGGC","TTTTTGGC",
 "AAAAATGC","CAAAATGC","GAAAATGC","TAAAATGC","ACAAATGC","CCAAATGC","GCAAATGC","TCAAATGC",
 "AGAAATGC","CGAAATGC","GGAAATGC","TGAAATGC","ATAAATGC","CTAAATGC","GTAAATGC","TTAAATGC",
 "AACAATGC","CACAATGC","GACAATGC","TACAATGC","ACCAATGC","CCCAATGC","GCCAATGC","TCCAATGC",
 "AGCAATGC","CGCAATGC","GGCAATGC","TGCAATGC","ATCAATGC","CTCAATGC","GTCAATGC","TTCAATGC",
 "AAGAATGC","CAGAATGC","GAGAATGC","TAGAATGC","ACGAATGC","CCGAATGC","GCGAATGC","TCGAATGC",
 "AGGAATGC","CGGAATGC","GGGAATGC","TGGAATGC","ATGAATGC","CTGAATGC","GTGAATGC","TTGAATGC",
 "AATAATGC","CATAATGC","GATAATGC","TATAATGC","ACTAATGC","CCTAATGC","GCTAATGC","TCTAATGC",
 "AGTAATGC","CGTAATGC","GGTAATGC","TGTAATGC","ATTAATGC","CTTAATGC","GTTAATGC","TTTAATGC",
 "AAACATGC","CAACATGC","GAACATGC","TAACATGC","ACACATGC","CCACATGC","GCACATGC","TCACATGC",
 "AGACATGC","CGACATGC","GGACATGC","TGACATGC","ATACATGC","CTACATGC","GTACATGC","TTACATGC",
 "AACCATGC","CACCATGC","GACCATGC","TACCATGC","ACCCATGC","CCCCATGC","GCCCATGC","TCCCATGC",
 "AGCCATGC","CGCCATGC","GGCCATGC","TGCCATGC","ATCCATGC","CTCCATGC","GTCCATGC","TTCCATGC",
 "AAGCATGC","CAGCATGC","GAGCATGC","TAGCATGC","ACGCATGC","CCGCATGC","GCGCATGC","TCGCATGC",
 "AGGCATGC","CGGCATGC","GGGCATGC","TGGCATGC","ATGCATGC","CTGCATGC","GTGCATGC","TTGCATGC",
 "AATCATGC","CATCATGC","GATCATGC","TATCATGC","ACTCATGC","CCTCATGC","GCTCATGC","TCTCATGC",
 "AGTCATGC","CGTCATGC","GGTCATGC","TGTCATGC","ATTCATGC","CTTCATGC","GTTCATGC","TTTCATGC",
 "AAAGATGC","CAAGATGC","GAAGATGC","TAAGATGC","ACAGATGC","CCAGATGC","GCAGATGC","TCAGATGC",
 "AGAGATGC","CGAGATGC","GGAGATGC","TGAGATGC","ATAGATGC","CTAGATGC","GTAGATGC","TTAGATGC",
 "AACGATGC","CACGATGC","GACGATGC","TACGATGC","ACCGATGC","CCCGATGC","GCCGATGC","TCCGATGC",
 "AGCGATGC","CGCGATGC","GGCGATGC","TGCGATGC","ATCGATGC","CTCGATGC","GTCGATGC","TTCGATGC",
 "AAGGATGC","CAGGATGC","GAGGATGC","TAGGATGC","ACGGATGC","CCGGATGC","GCGGATGC","TCGGATGC",
 "AGGGATGC","CGGGATGC","GGGGATGC","TGGGATGC","ATGGATGC","CTGGATGC","GTGGATGC","TTGGATGC",
 "AATGATGC","CATGATGC","GATGATGC","TATGATGC","ACTGATGC","CCTGATGC","GCTGATGC","TCTGATGC",
 "AGTGATGC","CGTGATGC","GGTGATGC","TGTGATGC","ATTGATGC","CTTGATGC","GTTGATGC","TTTGATGC",
 "AAATATGC","CAATATGC","GAATATGC","TAATATGC","ACATATGC","CCATATGC","GCATATGC","TCATATGC",
 "AGATATGC","CGATATGC","GGATATGC","TGATATGC","ATATATGC","CTATATGC","GTATATGC","TTATATGC",
 "AACTATGC","CACTATGC","GACTATGC","TACTATGC","ACCTATGC","CCCTATGC","GCCTATGC","TCCTATGC",
 "AGCTATGC","CGCTATGC","GGCTATGC","TGCTATGC","ATCTATGC","CTCTATGC","GTCTATGC","TTCTATGC",
 "AAGTATGC","CAGTATGC","GAGTATGC","TAGTATGC","ACGTATGC","CCGTATGC","GCGTATGC","TCGTATGC",
 "AGGTATGC","CGGTATGC","GGGTATGC","TGGTATGC","ATGTATGC","CTGTATGC","GTGTATGC","TTGTATGC",
 "AATTATGC","CATTATGC","GATTATGC","TATTATGC","ACTTATGC","CCTTATGC","GCTTATGC","TCTTATGC",
 "AGTTATGC","CGTTATGC","GGTTATGC","TGTTATGC","ATTTATGC","CTTTATGC","GTTTATGC","TTTTATGC",
 "AAAACTGC","CAAACTGC","GAAACTGC","TAAACTGC","ACAACTGC","CCAACTGC","GCAACTGC","TCAACTGC",
 "AGAACTGC","CGAACTGC","GGAACTGC","TGAACTGC","ATAACTGC","CTAACTGC","GTAACTGC","TTAACTGC",
 "AACACTGC","CACACTGC","GACACTGC","TACACTGC","ACCACTGC","CCCACTGC","GCCACTGC","TCCACTGC",
 "AGCACTGC","CGCACTGC","GGCACTGC","TGCACTGC","ATCACTGC","CTCACTGC","GTCACTGC","TTCACTGC",
 "AAGACTGC","CAGACTGC","GAGACTGC","TAGACTGC","ACGACTGC","CCGACTGC","GCGACTGC","TCGACTGC",
 "AGGACTGC","CGGACTGC","GGGACTGC","TGGACTGC","ATGACTGC","CTGACTGC","GTGACTGC","TTGACTGC",
 "AATACTGC","CATACTGC","GATACTGC","TATACTGC","ACTACTGC","CCTACTGC","GCTACTGC","TCTACTGC",
 "AGTACTGC","CGTACTGC","GGTACTGC","TGTACTGC","ATTACTGC","CTTACTGC","GTTACTGC","TTTACTGC",
 "AAACCTGC","CAACCTGC","GAACCTGC","TAACCTGC","ACACCTGC","CCACCTGC","GCACCTGC","TCACCTGC",
 "AGACCTGC","CGACCTGC","GGACCTGC","TGACCTGC","ATACCTGC","CTACCTGC","GTACCTGC","TTACCTGC",
 "AACCCTGC","CACCCTGC","GACCCTGC","TACCCTGC","ACCCCTGC","CCCCCTGC","GCCCCTGC","TCCCCTGC",
 "AGCCCTGC","CGCCCTGC","GGCCCTGC","TGCCCTGC","ATCCCTGC","CTCCCTGC","GTCCCTGC","TTCCCTGC",
 "AAGCCTGC","CAGCCTGC","GAGCCTGC","TAGCCTGC","ACGCCTGC","CCGCCTGC","GCGCCTGC","TCGCCTGC",
 "AGGCCTGC","CGGCCTGC","GGGCCTGC","TGGCCTGC","ATGCCTGC","CTGCCTGC","GTGCCTGC","TTGCCTGC",
 "AATCCTGC","CATCCTGC","GATCCTGC","TATCCTGC","ACTCCTGC","CCTCCTGC","GCTCCTGC","TCTCCTGC",
 "AGTCCTGC","CGTCCTGC","GGTCCTGC","TGTCCTGC","ATTCCTGC","CTTCCTGC","GTTCCTGC","TTTCCTGC",
 "AAAGCTGC","CAAGCTGC","GAAGCTGC","TAAGCTGC","ACAGCTGC","CCAGCTGC","GCAGCTGC","TCAGCTGC",
 "AGAGCTGC","CGAGCTGC","GGAGCTGC","TGAGCTGC","ATAGCTGC","CTAGCTGC","GTAGCTGC","TTAGCTGC",
 "AACGCTGC","CACGCTGC","GACGCTGC","TACGCTGC","ACCGCTGC","CCCGCTGC","GCCGCTGC","TCCGCTGC",
 "AGCGCTGC","CGCGCTGC","GGCGCTGC","TGCGCTGC","ATCGCTGC","CTCGCTGC","GTCGCTGC","TTCGCTGC",
 "AAGGCTGC","CAGGCTGC","GAGGCTGC","TAGGCTGC","ACGGCTGC","CCGGCTGC","GCGGCTGC","TCGGCTGC",
 "AGGGCTGC","CGGGCTGC","GGGGCTGC","TGGGCTGC","ATGGCTGC","CTGGCTGC","GTGGCTGC","TTGGCTGC",
 "AATGCTGC","CATGCTGC","GATGCTGC","TATGCTGC","ACTGCTGC","CCTGCTGC","GCTGCTGC","TCTGCTGC",
 "AGTGCTGC","CGTGCTGC","GGTGCTGC","TGTGCTGC","ATTGCTGC","CTTGCTGC","GTTGCTGC","TTTGCTGC",
 "AAATCTGC","CAATCTGC","GAATCTGC","TAATCTGC","ACATCTGC","CCATCTGC","GCATCTGC","TCATCTGC",
 "AGATCTGC","CGATCTGC","GGATCTGC","TGATCTGC","ATATCTGC","CTATCTGC","GTATCTGC","TTATCTGC",
 "AACTCTGC","CACTCTGC","GACTCTGC","TACTCTGC","ACCTCTGC","CCCTCTGC","GCCTCTGC","TCCTCTGC",
 "AGCTCTGC","CGCTCTGC","GGCTCTGC","TGCTCTGC","ATCTCTGC","CTCTCTGC","GTCTCTGC","TTCTCTGC",
 "AAGTCTGC","CAGTCTGC","GAGTCTGC","TAGTCTGC","ACGTCTGC","CCGTCTGC","GCGTCTGC","TCGTCTGC",
 "AGGTCTGC","CGGTCTGC","GGGTCTGC","TGGTCTGC","ATGTCTGC","CTGTCTGC","GTGTCTGC","TTGTCTGC",
 "AATTCTGC","CATTCTGC","GATTCTGC","TATTCTGC","ACTTCTGC","CCTTCTGC","GCTTCTGC","TCTTCTGC",
 "AGTTCTGC","CGTTCTGC","GGTTCTGC","TGTTCTGC","ATTTCTGC","CTTTCTGC","GTTTCTGC","TTTTCTGC",
 "AAAAGTGC","CAAAGTGC","GAAAGTGC","TAAAGTGC","ACAAGTGC","CCAAGTGC","GCAAGTGC","TCAAGTGC",
 "AGAAGTGC","CGAAGTGC","GGAAGTGC","TGAAGTGC","ATAAGTGC","CTAAGTGC","GTAAGTGC","TTAAGTGC",
 "AACAGTGC","CACAGTGC","GACAGTGC","TACAGTGC","ACCAGTGC","CCCAGTGC","GCCAGTGC","TCCAGTGC",
 "AGCAGTGC","CGCAGTGC","GGCAGTGC","TGCAGTGC","ATCAGTGC","CTCAGTGC","GTCAGTGC","TTCAGTGC",
 "AAGAGTGC","CAGAGTGC","GAGAGTGC","TAGAGTGC","ACGAGTGC","CCGAGTGC","GCGAGTGC","TCGAGTGC",
 "AGGAGTGC","CGGAGTGC","GGGAGTGC","TGGAGTGC","ATGAGTGC","CTGAGTGC","GTGAGTGC","TTGAGTGC",
 "AATAGTGC","CATAGTGC","GATAGTGC","TATAGTGC","ACTAGTGC","CCTAGTGC","GCTAGTGC","TCTAGTGC",
 "AGTAGTGC","CGTAGTGC","GGTAGTGC","TGTAGTGC","ATTAGTGC","CTTAGTGC","GTTAGTGC","TTTAGTGC",
 "AAACGTGC","CAACGTGC","GAACGTGC","TAACGTGC","ACACGTGC","CCACGTGC","GCACGTGC","TCACGTGC",
 "AGACGTGC","CGACGTGC","GGACGTGC","TGACGTGC","ATACGTGC","CTACGTGC","GTACGTGC","TTACGTGC",
 "AACCGTGC","CACCGTGC","GACCGTGC","TACCGTGC","ACCCGTGC","CCCCGTGC","GCCCGTGC","TCCCGTGC",
 "AGCCGTGC","CGCCGTGC","GGCCGTGC","TGCCGTGC","ATCCGTGC","CTCCGTGC","GTCCGTGC","TTCCGTGC",
 "AAGCGTGC","CAGCGTGC","GAGCGTGC","TAGCGTGC","ACGCGTGC","CCGCGTGC","GCGCGTGC","TCGCGTGC",
 "AGGCGTGC","CGGCGTGC","GGGCGTGC","TGGCGTGC","ATGCGTGC","CTGCGTGC","GTGCGTGC","TTGCGTGC",
 "AATCGTGC","CATCGTGC","GATCGTGC","TATCGTGC","ACTCGTGC","CCTCGTGC","GCTCGTGC","TCTCGTGC",
 "AGTCGTGC","CGTCGTGC","GGTCGTGC","TGTCGTGC","ATTCGTGC","CTTCGTGC","GTTCGTGC","TTTCGTGC",
 "AAAGGTGC","CAAGGTGC","GAAGGTGC","TAAGGTGC","ACAGGTGC","CCAGGTGC","GCAGGTGC","TCAGGTGC",
 "AGAGGTGC","CGAGGTGC","GGAGGTGC","TGAGGTGC","ATAGGTGC","CTAGGTGC","GTAGGTGC","TTAGGTGC",
 "AACGGTGC","CACGGTGC","GACGGTGC","TACGGTGC","ACCGGTGC","CCCGGTGC","GCCGGTGC","TCCGGTGC",
 "AGCGGTGC","CGCGGTGC","GGCGGTGC","TGCGGTGC","ATCGGTGC","CTCGGTGC","GTCGGTGC","TTCGGTGC",
 "AAGGGTGC","CAGGGTGC","GAGGGTGC","TAGGGTGC","ACGGGTGC","CCGGGTGC","GCGGGTGC","TCGGGTGC",
 "AGGGGTGC","CGGGGTGC","GGGGGTGC","TGGGGTGC","ATGGGTGC","CTGGGTGC","GTGGGTGC","TTGGGTGC",
 "AATGGTGC","CATGGTGC","GATGGTGC","TATGGTGC","ACTGGTGC","CCTGGTGC","GCTGGTGC","TCTGGTGC",
 "AGTGGTGC","CGTGGTGC","GGTGGTGC","TGTGGTGC","ATTGGTGC","CTTGGTGC","GTTGGTGC","TTTGGTGC",
 "AAATGTGC","CAATGTGC","GAATGTGC","TAATGTGC","ACATGTGC","CCATGTGC","GCATGTGC","TCATGTGC",
 "AGATGTGC","CGATGTGC","GGATGTGC","TGATGTGC","ATATGTGC","CTATGTGC","GTATGTGC","TTATGTGC",
 "AACTGTGC","CACTGTGC","GACTGTGC","TACTGTGC","ACCTGTGC","CCCTGTGC","GCCTGTGC","TCCTGTGC",
 "AGCTGTGC","CGCTGTGC","GGCTGTGC","TGCTGTGC","ATCTGTGC","CTCTGTGC","GTCTGTGC","TTCTGTGC",
 "AAGTGTGC","CAGTGTGC","GAGTGTGC","TAGTGTGC","ACGTGTGC","CCGTGTGC","GCGTGTGC","TCGTGTGC",
 "AGGTGTGC","CGGTGTGC","GGGTGTGC","TGGTGTGC","ATGTGTGC","CTGTGTGC","GTGTGTGC","TTGTGTGC",
 "AATTGTGC","CATTGTGC","GATTGTGC","TATTGTGC","ACTTGTGC","CCTTGTGC","GCTTGTGC","TCTTGTGC",
 "AGTTGTGC","CGTTGTGC","GGTTGTGC","TGTTGTGC","ATTTGTGC","CTTTGTGC","GTTTGTGC","TTTTGTGC",
 "AAAATTGC","CAAATTGC","GAAATTGC","TAAATTGC","ACAATTGC","CCAATTGC","GCAATTGC","TCAATTGC",
 "AGAATTGC","CGAATTGC","GGAATTGC","TGAATTGC","ATAATTGC","CTAATTGC","GTAATTGC","TTAATTGC",
 "AACATTGC","CACATTGC","GACATTGC","TACATTGC","ACCATTGC","CCCATTGC","GCCATTGC","TCCATTGC",
 "AGCATTGC","CGCATTGC","GGCATTGC","TGCATTGC","ATCATTGC","CTCATTGC","GTCATTGC","TTCATTGC",
 "AAGATTGC","CAGATTGC","GAGATTGC","TAGATTGC","ACGATTGC","CCGATTGC","GCGATTGC","TCGATTGC",
 "AGGATTGC","CGGATTGC","GGGATTGC","TGGATTGC","ATGATTGC","CTGATTGC","GTGATTGC","TTGATTGC",
 "AATATTGC","CATATTGC","GATATTGC","TATATTGC","ACTATTGC","CCTATTGC","GCTATTGC","TCTATTGC",
 "AGTATTGC","CGTATTGC","GGTATTGC","TGTATTGC","ATTATTGC","CTTATTGC","GTTATTGC","TTTATTGC",
 "AAACTTGC","CAACTTGC","GAACTTGC","TAACTTGC","ACACTTGC","CCACTTGC","GCACTTGC","TCACTTGC",
 "AGACTTGC","CGACTTGC","GGACTTGC","TGACTTGC","ATACTTGC","CTACTTGC","GTACTTGC","TTACTTGC",
 "AACCTTGC","CACCTTGC","GACCTTGC","TACCTTGC","ACCCTTGC","CCCCTTGC","GCCCTTGC","TCCCTTGC",
 "AGCCTTGC","CGCCTTGC","GGCCTTGC","TGCCTTGC","ATCCTTGC","CTCCTTGC","GTCCTTGC","TTCCTTGC",
 "AAGCTTGC","CAGCTTGC","GAGCTTGC","TAGCTTGC","ACGCTTGC","CCGCTTGC","GCGCTTGC","TCGCTTGC",
 "AGGCTTGC","CGGCTTGC","GGGCTTGC","TGGCTTGC","ATGCTTGC","CTGCTTGC","GTGCTTGC","TTGCTTGC",
 "AATCTTGC","CATCTTGC","GATCTTGC","TATCTTGC","ACTCTTGC","CCTCTTGC","GCTCTTGC","TCTCTTGC",
 "AGTCTTGC","CGTCTTGC","GGTCTTGC","TGTCTTGC","ATTCTTGC","CTTCTTGC","GTTCTTGC","TTTCTTGC",
 "AAAGTTGC","CAAGTTGC","GAAGTTGC","TAAGTTGC","ACAGTTGC","CCAGTTGC","GCAGTTGC","TCAGTTGC",
 "AGAGTTGC","CGAGTTGC","GGAGTTGC","TGAGTTGC","ATAGTTGC","CTAGTTGC","GTAGTTGC","TTAGTTGC",
 "AACGTTGC","CACGTTGC","GACGTTGC","TACGTTGC","ACCGTTGC","CCCGTTGC","GCCGTTGC","TCCGTTGC",
 "AGCGTTGC","CGCGTTGC","GGCGTTGC","TGCGTTGC","ATCGTTGC","CTCGTTGC","GTCGTTGC","TTCGTTGC",
 "AAGGTTGC","CAGGTTGC","GAGGTTGC","TAGGTTGC","ACGGTTGC","CCGGTTGC","GCGGTTGC","TCGGTTGC",
 "AGGGTTGC","CGGGTTGC","GGGGTTGC","TGGGTTGC","ATGGTTGC","CTGGTTGC","GTGGTTGC","TTGGTTGC",
 "AATGTTGC","CATGTTGC","GATGTTGC","TATGTTGC","ACTGTTGC","CCTGTTGC","GCTGTTGC","TCTGTTGC",
 "AGTGTTGC","CGTGTTGC","GGTGTTGC","TGTGTTGC","ATTGTTGC","CTTGTTGC","GTTGTTGC","TTTGTTGC",
 "AAATTTGC","CAATTTGC","GAATTTGC","TAATTTGC","ACATTTGC","CCATTTGC","GCATTTGC","TCATTTGC",
 "AGATTTGC","CGATTTGC","GGATTTGC","TGATTTGC","ATATTTGC","CTATTTGC","GTATTTGC","TTATTTGC",
 "AACTTTGC","CACTTTGC","GACTTTGC","TACTTTGC","ACCTTTGC","CCCTTTGC","GCCTTTGC","TCCTTTGC",
 "AGCTTTGC","CGCTTTGC","GGCTTTGC","TGCTTTGC","ATCTTTGC","CTCTTTGC","GTCTTTGC","TTCTTTGC",
 "AAGTTTGC","CAGTTTGC","GAGTTTGC","TAGTTTGC","ACGTTTGC","CCGTTTGC","GCGTTTGC","TCGTTTGC",
 "AGGTTTGC","CGGTTTGC","GGGTTTGC","TGGTTTGC","ATGTTTGC","CTGTTTGC","GTGTTTGC","TTGTTTGC",
 "AATTTTGC","CATTTTGC","GATTTTGC","TATTTTGC","ACTTTTGC","CCTTTTGC","GCTTTTGC","TCTTTTGC",
 "AGTTTTGC","CGTTTTGC","GGTTTTGC","TGTTTTGC","ATTTTTGC","CTTTTTGC","GTTTTTGC","TTTTTTGC",
 "AAAAAATC","CAAAAATC","GAAAAATC","TAAAAATC","ACAAAATC","CCAAAATC","GCAAAATC","TCAAAATC",
 "AGAAAATC","CGAAAATC","GGAAAATC","TGAAAATC","ATAAAATC","CTAAAATC","GTAAAATC","TTAAAATC",
 "AACAAATC","CACAAATC","GACAAATC","TACAAATC","ACCAAATC","CCCAAATC","GCCAAATC","TCCAAATC",
 "AGCAAATC","CGCAAATC","GGCAAATC","TGCAAATC","ATCAAATC","CTCAAATC","GTCAAATC","TTCAAATC",
 "AAGAAATC","CAGAAATC","GAGAAATC","TAGAAATC","ACGAAATC","CCGAAATC","GCGAAATC","TCGAAATC",
 "AGGAAATC","CGGAAATC","GGGAAATC","TGGAAATC","ATGAAATC","CTGAAATC","GTGAAATC","TTGAAATC",
 "AATAAATC","CATAAATC","GATAAATC","TATAAATC","ACTAAATC","CCTAAATC","GCTAAATC","TCTAAATC",
 "AGTAAATC","CGTAAATC","GGTAAATC","TGTAAATC","ATTAAATC","CTTAAATC","GTTAAATC","TTTAAATC",
 "AAACAATC","CAACAATC","GAACAATC","TAACAATC","ACACAATC","CCACAATC","GCACAATC","TCACAATC",
 "AGACAATC","CGACAATC","GGACAATC","TGACAATC","ATACAATC","CTACAATC","GTACAATC","TTACAATC",
 "AACCAATC","CACCAATC","GACCAATC","TACCAATC","ACCCAATC","CCCCAATC","GCCCAATC","TCCCAATC",
 "AGCCAATC","CGCCAATC","GGCCAATC","TGCCAATC","ATCCAATC","CTCCAATC","GTCCAATC","TTCCAATC",
 "AAGCAATC","CAGCAATC","GAGCAATC","TAGCAATC","ACGCAATC","CCGCAATC","GCGCAATC","TCGCAATC",
 "AGGCAATC","CGGCAATC","GGGCAATC","TGGCAATC","ATGCAATC","CTGCAATC","GTGCAATC","TTGCAATC",
 "AATCAATC","CATCAATC","GATCAATC","TATCAATC","ACTCAATC","CCTCAATC","GCTCAATC","TCTCAATC",
 "AGTCAATC","CGTCAATC","GGTCAATC","TGTCAATC","ATTCAATC","CTTCAATC","GTTCAATC","TTTCAATC",
 "AAAGAATC","CAAGAATC","GAAGAATC","TAAGAATC","ACAGAATC","CCAGAATC","GCAGAATC","TCAGAATC",
 "AGAGAATC","CGAGAATC","GGAGAATC","TGAGAATC","ATAGAATC","CTAGAATC","GTAGAATC","TTAGAATC",
 "AACGAATC","CACGAATC","GACGAATC","TACGAATC","ACCGAATC","CCCGAATC","GCCGAATC","TCCGAATC",
 "AGCGAATC","CGCGAATC","GGCGAATC","TGCGAATC","ATCGAATC","CTCGAATC","GTCGAATC","TTCGAATC",
 "AAGGAATC","CAGGAATC","GAGGAATC","TAGGAATC","ACGGAATC","CCGGAATC","GCGGAATC","TCGGAATC",
 "AGGGAATC","CGGGAATC","GGGGAATC","TGGGAATC","ATGGAATC","CTGGAATC","GTGGAATC","TTGGAATC",
 "AATGAATC","CATGAATC","GATGAATC","TATGAATC","ACTGAATC","CCTGAATC","GCTGAATC","TCTGAATC",
 "AGTGAATC","CGTGAATC","GGTGAATC","TGTGAATC","ATTGAATC","CTTGAATC","GTTGAATC","TTTGAATC",
 "AAATAATC","CAATAATC","GAATAATC","TAATAATC","ACATAATC","CCATAATC","GCATAATC","TCATAATC",
 "AGATAATC","CGATAATC","GGATAATC","TGATAATC","ATATAATC","CTATAATC","GTATAATC","TTATAATC",
 "AACTAATC","CACTAATC","GACTAATC","TACTAATC","ACCTAATC","CCCTAATC","GCCTAATC","TCCTAATC",
 "AGCTAATC","CGCTAATC","GGCTAATC","TGCTAATC","ATCTAATC","CTCTAATC","GTCTAATC","TTCTAATC",
 "AAGTAATC","CAGTAATC","GAGTAATC","TAGTAATC","ACGTAATC","CCGTAATC","GCGTAATC","TCGTAATC",
 "AGGTAATC","CGGTAATC","GGGTAATC","TGGTAATC","ATGTAATC","CTGTAATC","GTGTAATC","TTGTAATC",
 "AATTAATC","CATTAATC","GATTAATC","TATTAATC","ACTTAATC","CCTTAATC","GCTTAATC","TCTTAATC",
 "AGTTAATC","CGTTAATC","GGTTAATC","TGTTAATC","ATTTAATC","CTTTAATC","GTTTAATC","TTTTAATC",
 "AAAACATC","CAAACATC","GAAACATC","TAAACATC","ACAACATC","CCAACATC","GCAACATC","TCAACATC",
 "AGAACATC","CGAACATC","GGAACATC","TGAACATC","ATAACATC","CTAACATC","GTAACATC","TTAACATC",
 "AACACATC","CACACATC","GACACATC","TACACATC","ACCACATC","CCCACATC","GCCACATC","TCCACATC",
 "AGCACATC","CGCACATC","GGCACATC","TGCACATC","ATCACATC","CTCACATC","GTCACATC","TTCACATC",
 "AAGACATC","CAGACATC","GAGACATC","TAGACATC","ACGACATC","CCGACATC","GCGACATC","TCGACATC",
 "AGGACATC","CGGACATC","GGGACATC","TGGACATC","ATGACATC","CTGACATC","GTGACATC","TTGACATC",
 "AATACATC","CATACATC","GATACATC","TATACATC","ACTACATC","CCTACATC","GCTACATC","TCTACATC",
 "AGTACATC","CGTACATC","GGTACATC","TGTACATC","ATTACATC","CTTACATC","GTTACATC","TTTACATC",
 "AAACCATC","CAACCATC","GAACCATC","TAACCATC","ACACCATC","CCACCATC","GCACCATC","TCACCATC",
 "AGACCATC","CGACCATC","GGACCATC","TGACCATC","ATACCATC","CTACCATC","GTACCATC","TTACCATC",
 "AACCCATC","CACCCATC","GACCCATC","TACCCATC","ACCCCATC","CCCCCATC","GCCCCATC","TCCCCATC",
 "AGCCCATC","CGCCCATC","GGCCCATC","TGCCCATC","ATCCCATC","CTCCCATC","GTCCCATC","TTCCCATC",
 "AAGCCATC","CAGCCATC","GAGCCATC","TAGCCATC","ACGCCATC","CCGCCATC","GCGCCATC","TCGCCATC",
 "AGGCCATC","CGGCCATC","GGGCCATC","TGGCCATC","ATGCCATC","CTGCCATC","GTGCCATC","TTGCCATC",
 "AATCCATC","CATCCATC","GATCCATC","TATCCATC","ACTCCATC","CCTCCATC","GCTCCATC","TCTCCATC",
 "AGTCCATC","CGTCCATC","GGTCCATC","TGTCCATC","ATTCCATC","CTTCCATC","GTTCCATC","TTTCCATC",
 "AAAGCATC","CAAGCATC","GAAGCATC","TAAGCATC","ACAGCATC","CCAGCATC","GCAGCATC","TCAGCATC",
 "AGAGCATC","CGAGCATC","GGAGCATC","TGAGCATC","ATAGCATC","CTAGCATC","GTAGCATC","TTAGCATC",
 "AACGCATC","CACGCATC","GACGCATC","TACGCATC","ACCGCATC","CCCGCATC","GCCGCATC","TCCGCATC",
 "AGCGCATC","CGCGCATC","GGCGCATC","TGCGCATC","ATCGCATC","CTCGCATC","GTCGCATC","TTCGCATC",
 "AAGGCATC","CAGGCATC","GAGGCATC","TAGGCATC","ACGGCATC","CCGGCATC","GCGGCATC","TCGGCATC",
 "AGGGCATC","CGGGCATC","GGGGCATC","TGGGCATC","ATGGCATC","CTGGCATC","GTGGCATC","TTGGCATC",
 "AATGCATC","CATGCATC","GATGCATC","TATGCATC","ACTGCATC","CCTGCATC","GCTGCATC","TCTGCATC",
 "AGTGCATC","CGTGCATC","GGTGCATC","TGTGCATC","ATTGCATC","CTTGCATC","GTTGCATC","TTTGCATC",
 "AAATCATC","CAATCATC","GAATCATC","TAATCATC","ACATCATC","CCATCATC","GCATCATC","TCATCATC",
 "AGATCATC","CGATCATC","GGATCATC","TGATCATC","ATATCATC","CTATCATC","GTATCATC","TTATCATC",
 "AACTCATC","CACTCATC","GACTCATC","TACTCATC","ACCTCATC","CCCTCATC","GCCTCATC","TCCTCATC",
 "AGCTCATC","CGCTCATC","GGCTCATC","TGCTCATC","ATCTCATC","CTCTCATC","GTCTCATC","TTCTCATC",
 "AAGTCATC","CAGTCATC","GAGTCATC","TAGTCATC","ACGTCATC","CCGTCATC","GCGTCATC","TCGTCATC",
 "AGGTCATC","CGGTCATC","GGGTCATC","TGGTCATC","ATGTCATC","CTGTCATC","GTGTCATC","TTGTCATC",
 "AATTCATC","CATTCATC","GATTCATC","TATTCATC","ACTTCATC","CCTTCATC","GCTTCATC","TCTTCATC",
 "AGTTCATC","CGTTCATC","GGTTCATC","TGTTCATC","ATTTCATC","CTTTCATC","GTTTCATC","TTTTCATC",
 "AAAAGATC","CAAAGATC","GAAAGATC","TAAAGATC","ACAAGATC","CCAAGATC","GCAAGATC","TCAAGATC",
 "AGAAGATC","CGAAGATC","GGAAGATC","TGAAGATC","ATAAGATC","CTAAGATC","GTAAGATC","TTAAGATC",
 "AACAGATC","CACAGATC","GACAGATC","TACAGATC","ACCAGATC","CCCAGATC","GCCAGATC","TCCAGATC",
 "AGCAGATC","CGCAGATC","GGCAGATC","TGCAGATC","ATCAGATC","CTCAGATC","GTCAGATC","TTCAGATC",
 "AAGAGATC","CAGAGATC","GAGAGATC","TAGAGATC","ACGAGATC","CCGAGATC","GCGAGATC","TCGAGATC",
 "AGGAGATC","CGGAGATC","GGGAGATC","TGGAGATC","ATGAGATC","CTGAGATC","GTGAGATC","TTGAGATC",
 "AATAGATC","CATAGATC","GATAGATC","TATAGATC","ACTAGATC","CCTAGATC","GCTAGATC","TCTAGATC",
 "AGTAGATC","CGTAGATC","GGTAGATC","TGTAGATC","ATTAGATC","CTTAGATC","GTTAGATC","TTTAGATC",
 "AAACGATC","CAACGATC","GAACGATC","TAACGATC","ACACGATC","CCACGATC","GCACGATC","TCACGATC",
 "AGACGATC","CGACGATC","GGACGATC","TGACGATC","ATACGATC","CTACGATC","GTACGATC","TTACGATC",
 "AACCGATC","CACCGATC","GACCGATC","TACCGATC","ACCCGATC","CCCCGATC","GCCCGATC","TCCCGATC",
 "AGCCGATC","CGCCGATC","GGCCGATC","TGCCGATC","ATCCGATC","CTCCGATC","GTCCGATC","TTCCGATC",
 "AAGCGATC","CAGCGATC","GAGCGATC","TAGCGATC","ACGCGATC","CCGCGATC","GCGCGATC","TCGCGATC",
 "AGGCGATC","CGGCGATC","GGGCGATC","TGGCGATC","ATGCGATC","CTGCGATC","GTGCGATC","TTGCGATC",
 "AATCGATC","CATCGATC","GATCGATC","TATCGATC","ACTCGATC","CCTCGATC","GCTCGATC","TCTCGATC",
 "AGTCGATC","CGTCGATC","GGTCGATC","TGTCGATC","ATTCGATC","CTTCGATC","GTTCGATC","TTTCGATC",
 "AAAGGATC","CAAGGATC","GAAGGATC","TAAGGATC","ACAGGATC","CCAGGATC","GCAGGATC","TCAGGATC",
 "AGAGGATC","CGAGGATC","GGAGGATC","TGAGGATC","ATAGGATC","CTAGGATC","GTAGGATC","TTAGGATC",
 "AACGGATC","CACGGATC","GACGGATC","TACGGATC","ACCGGATC","CCCGGATC","GCCGGATC","TCCGGATC",
 "AGCGGATC","CGCGGATC","GGCGGATC","TGCGGATC","ATCGGATC","CTCGGATC","GTCGGATC","TTCGGATC",
 "AAGGGATC","CAGGGATC","GAGGGATC","TAGGGATC","ACGGGATC","CCGGGATC","GCGGGATC","TCGGGATC",
 "AGGGGATC","CGGGGATC","GGGGGATC","TGGGGATC","ATGGGATC","CTGGGATC","GTGGGATC","TTGGGATC",
 "AATGGATC","CATGGATC","GATGGATC","TATGGATC","ACTGGATC","CCTGGATC","GCTGGATC","TCTGGATC",
 "AGTGGATC","CGTGGATC","GGTGGATC","TGTGGATC","ATTGGATC","CTTGGATC","GTTGGATC","TTTGGATC",
 "AAATGATC","CAATGATC","GAATGATC","TAATGATC","ACATGATC","CCATGATC","GCATGATC","TCATGATC",
 "AGATGATC","CGATGATC","GGATGATC","TGATGATC","ATATGATC","CTATGATC","GTATGATC","TTATGATC",
 "AACTGATC","CACTGATC","GACTGATC","TACTGATC","ACCTGATC","CCCTGATC","GCCTGATC","TCCTGATC",
 "AGCTGATC","CGCTGATC","GGCTGATC","TGCTGATC","ATCTGATC","CTCTGATC","GTCTGATC","TTCTGATC",
 "AAGTGATC","CAGTGATC","GAGTGATC","TAGTGATC","ACGTGATC","CCGTGATC","GCGTGATC","TCGTGATC",
 "AGGTGATC","CGGTGATC","GGGTGATC","TGGTGATC","ATGTGATC","CTGTGATC","GTGTGATC","TTGTGATC",
 "AATTGATC","CATTGATC","GATTGATC","TATTGATC","ACTTGATC","CCTTGATC","GCTTGATC","TCTTGATC",
 "AGTTGATC","CGTTGATC","GGTTGATC","TGTTGATC","ATTTGATC","CTTTGATC","GTTTGATC","TTTTGATC",
 "AAAATATC","CAAATATC","GAAATATC","TAAATATC","ACAATATC","CCAATATC","GCAATATC","TCAATATC",
 "AGAATATC","CGAATATC","GGAATATC","TGAATATC","ATAATATC","CTAATATC","GTAATATC","TTAATATC",
 "AACATATC","CACATATC","GACATATC","TACATATC","ACCATATC","CCCATATC","GCCATATC","TCCATATC",
 "AGCATATC","CGCATATC","GGCATATC","TGCATATC","ATCATATC","CTCATATC","GTCATATC","TTCATATC",
 "AAGATATC","CAGATATC","GAGATATC","TAGATATC","ACGATATC","CCGATATC","GCGATATC","TCGATATC",
 "AGGATATC","CGGATATC","GGGATATC","TGGATATC","ATGATATC","CTGATATC","GTGATATC","TTGATATC",
 "AATATATC","CATATATC","GATATATC","TATATATC","ACTATATC","CCTATATC","GCTATATC","TCTATATC",
 "AGTATATC","CGTATATC","GGTATATC","TGTATATC","ATTATATC","CTTATATC","GTTATATC","TTTATATC",
 "AAACTATC","CAACTATC","GAACTATC","TAACTATC","ACACTATC","CCACTATC","GCACTATC","TCACTATC",
 "AGACTATC","CGACTATC","GGACTATC","TGACTATC","ATACTATC","CTACTATC","GTACTATC","TTACTATC",
 "AACCTATC","CACCTATC","GACCTATC","TACCTATC","ACCCTATC","CCCCTATC","GCCCTATC","TCCCTATC",
 "AGCCTATC","CGCCTATC","GGCCTATC","TGCCTATC","ATCCTATC","CTCCTATC","GTCCTATC","TTCCTATC",
 "AAGCTATC","CAGCTATC","GAGCTATC","TAGCTATC","ACGCTATC","CCGCTATC","GCGCTATC","TCGCTATC",
 "AGGCTATC","CGGCTATC","GGGCTATC","TGGCTATC","ATGCTATC","CTGCTATC","GTGCTATC","TTGCTATC",
 "AATCTATC","CATCTATC","GATCTATC","TATCTATC","ACTCTATC","CCTCTATC","GCTCTATC","TCTCTATC",
 "AGTCTATC","CGTCTATC","GGTCTATC","TGTCTATC","ATTCTATC","CTTCTATC","GTTCTATC","TTTCTATC",
 "AAAGTATC","CAAGTATC","GAAGTATC","TAAGTATC","ACAGTATC","CCAGTATC","GCAGTATC","TCAGTATC",
 "AGAGTATC","CGAGTATC","GGAGTATC","TGAGTATC","ATAGTATC","CTAGTATC","GTAGTATC","TTAGTATC",
 "AACGTATC","CACGTATC","GACGTATC","TACGTATC","ACCGTATC","CCCGTATC","GCCGTATC","TCCGTATC",
 "AGCGTATC","CGCGTATC","GGCGTATC","TGCGTATC","ATCGTATC","CTCGTATC","GTCGTATC","TTCGTATC",
 "AAGGTATC","CAGGTATC","GAGGTATC","TAGGTATC","ACGGTATC","CCGGTATC","GCGGTATC","TCGGTATC",
 "AGGGTATC","CGGGTATC","GGGGTATC","TGGGTATC","ATGGTATC","CTGGTATC","GTGGTATC","TTGGTATC",
 "AATGTATC","CATGTATC","GATGTATC","TATGTATC","ACTGTATC","CCTGTATC","GCTGTATC","TCTGTATC",
 "AGTGTATC","CGTGTATC","GGTGTATC","TGTGTATC","ATTGTATC","CTTGTATC","GTTGTATC","TTTGTATC",
 "AAATTATC","CAATTATC","GAATTATC","TAATTATC","ACATTATC","CCATTATC","GCATTATC","TCATTATC",
 "AGATTATC","CGATTATC","GGATTATC","TGATTATC","ATATTATC","CTATTATC","GTATTATC","TTATTATC",
 "AACTTATC","CACTTATC","GACTTATC","TACTTATC","ACCTTATC","CCCTTATC","GCCTTATC","TCCTTATC",
 "AGCTTATC","CGCTTATC","GGCTTATC","TGCTTATC","ATCTTATC","CTCTTATC","GTCTTATC","TTCTTATC",
 "AAGTTATC","CAGTTATC","GAGTTATC","TAGTTATC","ACGTTATC","CCGTTATC","GCGTTATC","TCGTTATC",
 "AGGTTATC","CGGTTATC","GGGTTATC","TGGTTATC","ATGTTATC","CTGTTATC","GTGTTATC","TTGTTATC",
 "AATTTATC","CATTTATC","GATTTATC","TATTTATC","ACTTTATC","CCTTTATC","GCTTTATC","TCTTTATC",
 "AGTTTATC","CGTTTATC","GGTTTATC","TGTTTATC","ATTTTATC","CTTTTATC","GTTTTATC","TTTTTATC",
 "AAAAACTC","CAAAACTC","GAAAACTC","TAAAACTC","ACAAACTC","CCAAACTC","GCAAACTC","TCAAACTC",
 "AGAAACTC","CGAAACTC","GGAAACTC","TGAAACTC","ATAAACTC","CTAAACTC","GTAAACTC","TTAAACTC",
 "AACAACTC","CACAACTC","GACAACTC","TACAACTC","ACCAACTC","CCCAACTC","GCCAACTC","TCCAACTC",
 "AGCAACTC","CGCAACTC","GGCAACTC","TGCAACTC","ATCAACTC","CTCAACTC","GTCAACTC","TTCAACTC",
 "AAGAACTC","CAGAACTC","GAGAACTC","TAGAACTC","ACGAACTC","CCGAACTC","GCGAACTC","TCGAACTC",
 "AGGAACTC","CGGAACTC","GGGAACTC","TGGAACTC","ATGAACTC","CTGAACTC","GTGAACTC","TTGAACTC",
 "AATAACTC","CATAACTC","GATAACTC","TATAACTC","ACTAACTC","CCTAACTC","GCTAACTC","TCTAACTC",
 "AGTAACTC","CGTAACTC","GGTAACTC","TGTAACTC","ATTAACTC","CTTAACTC","GTTAACTC","TTTAACTC",
 "AAACACTC","CAACACTC","GAACACTC","TAACACTC","ACACACTC","CCACACTC","GCACACTC","TCACACTC",
 "AGACACTC","CGACACTC","GGACACTC","TGACACTC","ATACACTC","CTACACTC","GTACACTC","TTACACTC",
 "AACCACTC","CACCACTC","GACCACTC","TACCACTC","ACCCACTC","CCCCACTC","GCCCACTC","TCCCACTC",
 "AGCCACTC","CGCCACTC","GGCCACTC","TGCCACTC","ATCCACTC","CTCCACTC","GTCCACTC","TTCCACTC",
 "AAGCACTC","CAGCACTC","GAGCACTC","TAGCACTC","ACGCACTC","CCGCACTC","GCGCACTC","TCGCACTC",
 "AGGCACTC","CGGCACTC","GGGCACTC","TGGCACTC","ATGCACTC","CTGCACTC","GTGCACTC","TTGCACTC",
 "AATCACTC","CATCACTC","GATCACTC","TATCACTC","ACTCACTC","CCTCACTC","GCTCACTC","TCTCACTC",
 "AGTCACTC","CGTCACTC","GGTCACTC","TGTCACTC","ATTCACTC","CTTCACTC","GTTCACTC","TTTCACTC",
 "AAAGACTC","CAAGACTC","GAAGACTC","TAAGACTC","ACAGACTC","CCAGACTC","GCAGACTC","TCAGACTC",
 "AGAGACTC","CGAGACTC","GGAGACTC","TGAGACTC","ATAGACTC","CTAGACTC","GTAGACTC","TTAGACTC",
 "AACGACTC","CACGACTC","GACGACTC","TACGACTC","ACCGACTC","CCCGACTC","GCCGACTC","TCCGACTC",
 "AGCGACTC","CGCGACTC","GGCGACTC","TGCGACTC","ATCGACTC","CTCGACTC","GTCGACTC","TTCGACTC",
 "AAGGACTC","CAGGACTC","GAGGACTC","TAGGACTC","ACGGACTC","CCGGACTC","GCGGACTC","TCGGACTC",
 "AGGGACTC","CGGGACTC","GGGGACTC","TGGGACTC","ATGGACTC","CTGGACTC","GTGGACTC","TTGGACTC",
 "AATGACTC","CATGACTC","GATGACTC","TATGACTC","ACTGACTC","CCTGACTC","GCTGACTC","TCTGACTC",
 "AGTGACTC","CGTGACTC","GGTGACTC","TGTGACTC","ATTGACTC","CTTGACTC","GTTGACTC","TTTGACTC",
 "AAATACTC","CAATACTC","GAATACTC","TAATACTC","ACATACTC","CCATACTC","GCATACTC","TCATACTC",
 "AGATACTC","CGATACTC","GGATACTC","TGATACTC","ATATACTC","CTATACTC","GTATACTC","TTATACTC",
 "AACTACTC","CACTACTC","GACTACTC","TACTACTC","ACCTACTC","CCCTACTC","GCCTACTC","TCCTACTC",
 "AGCTACTC","CGCTACTC","GGCTACTC","TGCTACTC","ATCTACTC","CTCTACTC","GTCTACTC","TTCTACTC",
 "AAGTACTC","CAGTACTC","GAGTACTC","TAGTACTC","ACGTACTC","CCGTACTC","GCGTACTC","TCGTACTC",
 "AGGTACTC","CGGTACTC","GGGTACTC","TGGTACTC","ATGTACTC","CTGTACTC","GTGTACTC","TTGTACTC",
 "AATTACTC","CATTACTC","GATTACTC","TATTACTC","ACTTACTC","CCTTACTC","GCTTACTC","TCTTACTC",
 "AGTTACTC","CGTTACTC","GGTTACTC","TGTTACTC","ATTTACTC","CTTTACTC","GTTTACTC","TTTTACTC",
 "AAAACCTC","CAAACCTC","GAAACCTC","TAAACCTC","ACAACCTC","CCAACCTC","GCAACCTC","TCAACCTC",
 "AGAACCTC","CGAACCTC","GGAACCTC","TGAACCTC","ATAACCTC","CTAACCTC","GTAACCTC","TTAACCTC",
 "AACACCTC","CACACCTC","GACACCTC","TACACCTC","ACCACCTC","CCCACCTC","GCCACCTC","TCCACCTC",
 "AGCACCTC","CGCACCTC","GGCACCTC","TGCACCTC","ATCACCTC","CTCACCTC","GTCACCTC","TTCACCTC",
 "AAGACCTC","CAGACCTC","GAGACCTC","TAGACCTC","ACGACCTC","CCGACCTC","GCGACCTC","TCGACCTC",
 "AGGACCTC","CGGACCTC","GGGACCTC","TGGACCTC","ATGACCTC","CTGACCTC","GTGACCTC","TTGACCTC",
 "AATACCTC","CATACCTC","GATACCTC","TATACCTC","ACTACCTC","CCTACCTC","GCTACCTC","TCTACCTC",
 "AGTACCTC","CGTACCTC","GGTACCTC","TGTACCTC","ATTACCTC","CTTACCTC","GTTACCTC","TTTACCTC",
 "AAACCCTC","CAACCCTC","GAACCCTC","TAACCCTC","ACACCCTC","CCACCCTC","GCACCCTC","TCACCCTC",
 "AGACCCTC","CGACCCTC","GGACCCTC","TGACCCTC","ATACCCTC","CTACCCTC","GTACCCTC","TTACCCTC",
 "AACCCCTC","CACCCCTC","GACCCCTC","TACCCCTC","ACCCCCTC","CCCCCCTC","GCCCCCTC","TCCCCCTC",
 "AGCCCCTC","CGCCCCTC","GGCCCCTC","TGCCCCTC","ATCCCCTC","CTCCCCTC","GTCCCCTC","TTCCCCTC",
 "AAGCCCTC","CAGCCCTC","GAGCCCTC","TAGCCCTC","ACGCCCTC","CCGCCCTC","GCGCCCTC","TCGCCCTC",
 "AGGCCCTC","CGGCCCTC","GGGCCCTC","TGGCCCTC","ATGCCCTC","CTGCCCTC","GTGCCCTC","TTGCCCTC",
 "AATCCCTC","CATCCCTC","GATCCCTC","TATCCCTC","ACTCCCTC","CCTCCCTC","GCTCCCTC","TCTCCCTC",
 "AGTCCCTC","CGTCCCTC","GGTCCCTC","TGTCCCTC","ATTCCCTC","CTTCCCTC","GTTCCCTC","TTTCCCTC",
 "AAAGCCTC","CAAGCCTC","GAAGCCTC","TAAGCCTC","ACAGCCTC","CCAGCCTC","GCAGCCTC","TCAGCCTC",
 "AGAGCCTC","CGAGCCTC","GGAGCCTC","TGAGCCTC","ATAGCCTC","CTAGCCTC","GTAGCCTC","TTAGCCTC",
 "AACGCCTC","CACGCCTC","GACGCCTC","TACGCCTC","ACCGCCTC","CCCGCCTC","GCCGCCTC","TCCGCCTC",
 "AGCGCCTC","CGCGCCTC","GGCGCCTC","TGCGCCTC","ATCGCCTC","CTCGCCTC","GTCGCCTC","TTCGCCTC",
 "AAGGCCTC","CAGGCCTC","GAGGCCTC","TAGGCCTC","ACGGCCTC","CCGGCCTC","GCGGCCTC","TCGGCCTC",
 "AGGGCCTC","CGGGCCTC","GGGGCCTC","TGGGCCTC","ATGGCCTC","CTGGCCTC","GTGGCCTC","TTGGCCTC",
 "AATGCCTC","CATGCCTC","GATGCCTC","TATGCCTC","ACTGCCTC","CCTGCCTC","GCTGCCTC","TCTGCCTC",
 "AGTGCCTC","CGTGCCTC","GGTGCCTC","TGTGCCTC","ATTGCCTC","CTTGCCTC","GTTGCCTC","TTTGCCTC",
 "AAATCCTC","CAATCCTC","GAATCCTC","TAATCCTC","ACATCCTC","CCATCCTC","GCATCCTC","TCATCCTC",
 "AGATCCTC","CGATCCTC","GGATCCTC","TGATCCTC","ATATCCTC","CTATCCTC","GTATCCTC","TTATCCTC",
 "AACTCCTC","CACTCCTC","GACTCCTC","TACTCCTC","ACCTCCTC","CCCTCCTC","GCCTCCTC","TCCTCCTC",
 "AGCTCCTC","CGCTCCTC","GGCTCCTC","TGCTCCTC","ATCTCCTC","CTCTCCTC","GTCTCCTC","TTCTCCTC",
 "AAGTCCTC","CAGTCCTC","GAGTCCTC","TAGTCCTC","ACGTCCTC","CCGTCCTC","GCGTCCTC","TCGTCCTC",
 "AGGTCCTC","CGGTCCTC","GGGTCCTC","TGGTCCTC","ATGTCCTC","CTGTCCTC","GTGTCCTC","TTGTCCTC",
 "AATTCCTC","CATTCCTC","GATTCCTC","TATTCCTC","ACTTCCTC","CCTTCCTC","GCTTCCTC","TCTTCCTC",
 "AGTTCCTC","CGTTCCTC","GGTTCCTC","TGTTCCTC","ATTTCCTC","CTTTCCTC","GTTTCCTC","TTTTCCTC",
 "AAAAGCTC","CAAAGCTC","GAAAGCTC","TAAAGCTC","ACAAGCTC","CCAAGCTC","GCAAGCTC","TCAAGCTC",
 "AGAAGCTC","CGAAGCTC","GGAAGCTC","TGAAGCTC","ATAAGCTC","CTAAGCTC","GTAAGCTC","TTAAGCTC",
 "AACAGCTC","CACAGCTC","GACAGCTC","TACAGCTC","ACCAGCTC","CCCAGCTC","GCCAGCTC","TCCAGCTC",
 "AGCAGCTC","CGCAGCTC","GGCAGCTC","TGCAGCTC","ATCAGCTC","CTCAGCTC","GTCAGCTC","TTCAGCTC",
 "AAGAGCTC","CAGAGCTC","GAGAGCTC","TAGAGCTC","ACGAGCTC","CCGAGCTC","GCGAGCTC","TCGAGCTC",
 "AGGAGCTC","CGGAGCTC","GGGAGCTC","TGGAGCTC","ATGAGCTC","CTGAGCTC","GTGAGCTC","TTGAGCTC",
 "AATAGCTC","CATAGCTC","GATAGCTC","TATAGCTC","ACTAGCTC","CCTAGCTC","GCTAGCTC","TCTAGCTC",
 "AGTAGCTC","CGTAGCTC","GGTAGCTC","TGTAGCTC","ATTAGCTC","CTTAGCTC","GTTAGCTC","TTTAGCTC",
 "AAACGCTC","CAACGCTC","GAACGCTC","TAACGCTC","ACACGCTC","CCACGCTC","GCACGCTC","TCACGCTC",
 "AGACGCTC","CGACGCTC","GGACGCTC","TGACGCTC","ATACGCTC","CTACGCTC","GTACGCTC","TTACGCTC",
 "AACCGCTC","CACCGCTC","GACCGCTC","TACCGCTC","ACCCGCTC","CCCCGCTC","GCCCGCTC","TCCCGCTC",
 "AGCCGCTC","CGCCGCTC","GGCCGCTC","TGCCGCTC","ATCCGCTC","CTCCGCTC","GTCCGCTC","TTCCGCTC",
 "AAGCGCTC","CAGCGCTC","GAGCGCTC","TAGCGCTC","ACGCGCTC","CCGCGCTC","GCGCGCTC","TCGCGCTC",
 "AGGCGCTC","CGGCGCTC","GGGCGCTC","TGGCGCTC","ATGCGCTC","CTGCGCTC","GTGCGCTC","TTGCGCTC",
 "AATCGCTC","CATCGCTC","GATCGCTC","TATCGCTC","ACTCGCTC","CCTCGCTC","GCTCGCTC","TCTCGCTC",
 "AGTCGCTC","CGTCGCTC","GGTCGCTC","TGTCGCTC","ATTCGCTC","CTTCGCTC","GTTCGCTC","TTTCGCTC",
 "AAAGGCTC","CAAGGCTC","GAAGGCTC","TAAGGCTC","ACAGGCTC","CCAGGCTC","GCAGGCTC","TCAGGCTC",
 "AGAGGCTC","CGAGGCTC","GGAGGCTC","TGAGGCTC","ATAGGCTC","CTAGGCTC","GTAGGCTC","TTAGGCTC",
 "AACGGCTC","CACGGCTC","GACGGCTC","TACGGCTC","ACCGGCTC","CCCGGCTC","GCCGGCTC","TCCGGCTC",
 "AGCGGCTC","CGCGGCTC","GGCGGCTC","TGCGGCTC","ATCGGCTC","CTCGGCTC","GTCGGCTC","TTCGGCTC",
 "AAGGGCTC","CAGGGCTC","GAGGGCTC","TAGGGCTC","ACGGGCTC","CCGGGCTC","GCGGGCTC","TCGGGCTC",
 "AGGGGCTC","CGGGGCTC","GGGGGCTC","TGGGGCTC","ATGGGCTC","CTGGGCTC","GTGGGCTC","TTGGGCTC",
 "AATGGCTC","CATGGCTC","GATGGCTC","TATGGCTC","ACTGGCTC","CCTGGCTC","GCTGGCTC","TCTGGCTC",
 "AGTGGCTC","CGTGGCTC","GGTGGCTC","TGTGGCTC","ATTGGCTC","CTTGGCTC","GTTGGCTC","TTTGGCTC",
 "AAATGCTC","CAATGCTC","GAATGCTC","TAATGCTC","ACATGCTC","CCATGCTC","GCATGCTC","TCATGCTC",
 "AGATGCTC","CGATGCTC","GGATGCTC","TGATGCTC","ATATGCTC","CTATGCTC","GTATGCTC","TTATGCTC",
 "AACTGCTC","CACTGCTC","GACTGCTC","TACTGCTC","ACCTGCTC","CCCTGCTC","GCCTGCTC","TCCTGCTC",
 "AGCTGCTC","CGCTGCTC","GGCTGCTC","TGCTGCTC","ATCTGCTC","CTCTGCTC","GTCTGCTC","TTCTGCTC",
 "AAGTGCTC","CAGTGCTC","GAGTGCTC","TAGTGCTC","ACGTGCTC","CCGTGCTC","GCGTGCTC","TCGTGCTC",
 "AGGTGCTC","CGGTGCTC","GGGTGCTC","TGGTGCTC","ATGTGCTC","CTGTGCTC","GTGTGCTC","TTGTGCTC",
 "AATTGCTC","CATTGCTC","GATTGCTC","TATTGCTC","ACTTGCTC","CCTTGCTC","GCTTGCTC","TCTTGCTC",
 "AGTTGCTC","CGTTGCTC","GGTTGCTC","TGTTGCTC","ATTTGCTC","CTTTGCTC","GTTTGCTC","TTTTGCTC",
 "AAAATCTC","CAAATCTC","GAAATCTC","TAAATCTC","ACAATCTC","CCAATCTC","GCAATCTC","TCAATCTC",
 "AGAATCTC","CGAATCTC","GGAATCTC","TGAATCTC","ATAATCTC","CTAATCTC","GTAATCTC","TTAATCTC",
 "AACATCTC","CACATCTC","GACATCTC","TACATCTC","ACCATCTC","CCCATCTC","GCCATCTC","TCCATCTC",
 "AGCATCTC","CGCATCTC","GGCATCTC","TGCATCTC","ATCATCTC","CTCATCTC","GTCATCTC","TTCATCTC",
 "AAGATCTC","CAGATCTC","GAGATCTC","TAGATCTC","ACGATCTC","CCGATCTC","GCGATCTC","TCGATCTC",
 "AGGATCTC","CGGATCTC","GGGATCTC","TGGATCTC","ATGATCTC","CTGATCTC","GTGATCTC","TTGATCTC",
 "AATATCTC","CATATCTC","GATATCTC","TATATCTC","ACTATCTC","CCTATCTC","GCTATCTC","TCTATCTC",
 "AGTATCTC","CGTATCTC","GGTATCTC","TGTATCTC","ATTATCTC","CTTATCTC","GTTATCTC","TTTATCTC",
 "AAACTCTC","CAACTCTC","GAACTCTC","TAACTCTC","ACACTCTC","CCACTCTC","GCACTCTC","TCACTCTC",
 "AGACTCTC","CGACTCTC","GGACTCTC","TGACTCTC","ATACTCTC","CTACTCTC","GTACTCTC","TTACTCTC",
 "AACCTCTC","CACCTCTC","GACCTCTC","TACCTCTC","ACCCTCTC","CCCCTCTC","GCCCTCTC","TCCCTCTC",
 "AGCCTCTC","CGCCTCTC","GGCCTCTC","TGCCTCTC","ATCCTCTC","CTCCTCTC","GTCCTCTC","TTCCTCTC",
 "AAGCTCTC","CAGCTCTC","GAGCTCTC","TAGCTCTC","ACGCTCTC","CCGCTCTC","GCGCTCTC","TCGCTCTC",
 "AGGCTCTC","CGGCTCTC","GGGCTCTC","TGGCTCTC","ATGCTCTC","CTGCTCTC","GTGCTCTC","TTGCTCTC",
 "AATCTCTC","CATCTCTC","GATCTCTC","TATCTCTC","ACTCTCTC","CCTCTCTC","GCTCTCTC","TCTCTCTC",
 "AGTCTCTC","CGTCTCTC","GGTCTCTC","TGTCTCTC","ATTCTCTC","CTTCTCTC","GTTCTCTC","TTTCTCTC",
 "AAAGTCTC","CAAGTCTC","GAAGTCTC","TAAGTCTC","ACAGTCTC","CCAGTCTC","GCAGTCTC","TCAGTCTC",
 "AGAGTCTC","CGAGTCTC","GGAGTCTC","TGAGTCTC","ATAGTCTC","CTAGTCTC","GTAGTCTC","TTAGTCTC",
 "AACGTCTC","CACGTCTC","GACGTCTC","TACGTCTC","ACCGTCTC","CCCGTCTC","GCCGTCTC","TCCGTCTC",
 "AGCGTCTC","CGCGTCTC","GGCGTCTC","TGCGTCTC","ATCGTCTC","CTCGTCTC","GTCGTCTC","TTCGTCTC",
 "AAGGTCTC","CAGGTCTC","GAGGTCTC","TAGGTCTC","ACGGTCTC","CCGGTCTC","GCGGTCTC","TCGGTCTC",
 "AGGGTCTC","CGGGTCTC","GGGGTCTC","TGGGTCTC","ATGGTCTC","CTGGTCTC","GTGGTCTC","TTGGTCTC",
 "AATGTCTC","CATGTCTC","GATGTCTC","TATGTCTC","ACTGTCTC","CCTGTCTC","GCTGTCTC","TCTGTCTC",
 "AGTGTCTC","CGTGTCTC","GGTGTCTC","TGTGTCTC","ATTGTCTC","CTTGTCTC","GTTGTCTC","TTTGTCTC",
 "AAATTCTC","CAATTCTC","GAATTCTC","TAATTCTC","ACATTCTC","CCATTCTC","GCATTCTC","TCATTCTC",
 "AGATTCTC","CGATTCTC","GGATTCTC","TGATTCTC","ATATTCTC","CTATTCTC","GTATTCTC","TTATTCTC",
 "AACTTCTC","CACTTCTC","GACTTCTC","TACTTCTC","ACCTTCTC","CCCTTCTC","GCCTTCTC","TCCTTCTC",
 "AGCTTCTC","CGCTTCTC","GGCTTCTC","TGCTTCTC","ATCTTCTC","CTCTTCTC","GTCTTCTC","TTCTTCTC",
 "AAGTTCTC","CAGTTCTC","GAGTTCTC","TAGTTCTC","ACGTTCTC","CCGTTCTC","GCGTTCTC","TCGTTCTC",
 "AGGTTCTC","CGGTTCTC","GGGTTCTC","TGGTTCTC","ATGTTCTC","CTGTTCTC","GTGTTCTC","TTGTTCTC",
 "AATTTCTC","CATTTCTC","GATTTCTC","TATTTCTC","ACTTTCTC","CCTTTCTC","GCTTTCTC","TCTTTCTC",
 "AGTTTCTC","CGTTTCTC","GGTTTCTC","TGTTTCTC","ATTTTCTC","CTTTTCTC","GTTTTCTC","TTTTTCTC",
 "AAAAAGTC","CAAAAGTC","GAAAAGTC","TAAAAGTC","ACAAAGTC","CCAAAGTC","GCAAAGTC","TCAAAGTC",
 "AGAAAGTC","CGAAAGTC","GGAAAGTC","TGAAAGTC","ATAAAGTC","CTAAAGTC","GTAAAGTC","TTAAAGTC",
 "AACAAGTC","CACAAGTC","GACAAGTC","TACAAGTC","ACCAAGTC","CCCAAGTC","GCCAAGTC","TCCAAGTC",
 "AGCAAGTC","CGCAAGTC","GGCAAGTC","TGCAAGTC","ATCAAGTC","CTCAAGTC","GTCAAGTC","TTCAAGTC",
 "AAGAAGTC","CAGAAGTC","GAGAAGTC","TAGAAGTC","ACGAAGTC","CCGAAGTC","GCGAAGTC","TCGAAGTC",
 "AGGAAGTC","CGGAAGTC","GGGAAGTC","TGGAAGTC","ATGAAGTC","CTGAAGTC","GTGAAGTC","TTGAAGTC",
 "AATAAGTC","CATAAGTC","GATAAGTC","TATAAGTC","ACTAAGTC","CCTAAGTC","GCTAAGTC","TCTAAGTC",
 "AGTAAGTC","CGTAAGTC","GGTAAGTC","TGTAAGTC","ATTAAGTC","CTTAAGTC","GTTAAGTC","TTTAAGTC",
 "AAACAGTC","CAACAGTC","GAACAGTC","TAACAGTC","ACACAGTC","CCACAGTC","GCACAGTC","TCACAGTC",
 "AGACAGTC","CGACAGTC","GGACAGTC","TGACAGTC","ATACAGTC","CTACAGTC","GTACAGTC","TTACAGTC",
 "AACCAGTC","CACCAGTC","GACCAGTC","TACCAGTC","ACCCAGTC","CCCCAGTC","GCCCAGTC","TCCCAGTC",
 "AGCCAGTC","CGCCAGTC","GGCCAGTC","TGCCAGTC","ATCCAGTC","CTCCAGTC","GTCCAGTC","TTCCAGTC",
 "AAGCAGTC","CAGCAGTC","GAGCAGTC","TAGCAGTC","ACGCAGTC","CCGCAGTC","GCGCAGTC","TCGCAGTC",
 "AGGCAGTC","CGGCAGTC","GGGCAGTC","TGGCAGTC","ATGCAGTC","CTGCAGTC","GTGCAGTC","TTGCAGTC",
 "AATCAGTC","CATCAGTC","GATCAGTC","TATCAGTC","ACTCAGTC","CCTCAGTC","GCTCAGTC","TCTCAGTC",
 "AGTCAGTC","CGTCAGTC","GGTCAGTC","TGTCAGTC","ATTCAGTC","CTTCAGTC","GTTCAGTC","TTTCAGTC",
 "AAAGAGTC","CAAGAGTC","GAAGAGTC","TAAGAGTC","ACAGAGTC","CCAGAGTC","GCAGAGTC","TCAGAGTC",
 "AGAGAGTC","CGAGAGTC","GGAGAGTC","TGAGAGTC","ATAGAGTC","CTAGAGTC","GTAGAGTC","TTAGAGTC",
 "AACGAGTC","CACGAGTC","GACGAGTC","TACGAGTC","ACCGAGTC","CCCGAGTC","GCCGAGTC","TCCGAGTC",
 "AGCGAGTC","CGCGAGTC","GGCGAGTC","TGCGAGTC","ATCGAGTC","CTCGAGTC","GTCGAGTC","TTCGAGTC",
 "AAGGAGTC","CAGGAGTC","GAGGAGTC","TAGGAGTC","ACGGAGTC","CCGGAGTC","GCGGAGTC","TCGGAGTC",
 "AGGGAGTC","CGGGAGTC","GGGGAGTC","TGGGAGTC","ATGGAGTC","CTGGAGTC","GTGGAGTC","TTGGAGTC",
 "AATGAGTC","CATGAGTC","GATGAGTC","TATGAGTC","ACTGAGTC","CCTGAGTC","GCTGAGTC","TCTGAGTC",
 "AGTGAGTC","CGTGAGTC","GGTGAGTC","TGTGAGTC","ATTGAGTC","CTTGAGTC","GTTGAGTC","TTTGAGTC",
 "AAATAGTC","CAATAGTC","GAATAGTC","TAATAGTC","ACATAGTC","CCATAGTC","GCATAGTC","TCATAGTC",
 "AGATAGTC","CGATAGTC","GGATAGTC","TGATAGTC","ATATAGTC","CTATAGTC","GTATAGTC","TTATAGTC",
 "AACTAGTC","CACTAGTC","GACTAGTC","TACTAGTC","ACCTAGTC","CCCTAGTC","GCCTAGTC","TCCTAGTC",
 "AGCTAGTC","CGCTAGTC","GGCTAGTC","TGCTAGTC","ATCTAGTC","CTCTAGTC","GTCTAGTC","TTCTAGTC",
 "AAGTAGTC","CAGTAGTC","GAGTAGTC","TAGTAGTC","ACGTAGTC","CCGTAGTC","GCGTAGTC","TCGTAGTC",
 "AGGTAGTC","CGGTAGTC","GGGTAGTC","TGGTAGTC","ATGTAGTC","CTGTAGTC","GTGTAGTC","TTGTAGTC",
 "AATTAGTC","CATTAGTC","GATTAGTC","TATTAGTC","ACTTAGTC","CCTTAGTC","GCTTAGTC","TCTTAGTC",
 "AGTTAGTC","CGTTAGTC","GGTTAGTC","TGTTAGTC","ATTTAGTC","CTTTAGTC","GTTTAGTC","TTTTAGTC",
 "AAAACGTC","CAAACGTC","GAAACGTC","TAAACGTC","ACAACGTC","CCAACGTC","GCAACGTC","TCAACGTC",
 "AGAACGTC","CGAACGTC","GGAACGTC","TGAACGTC","ATAACGTC","CTAACGTC","GTAACGTC","TTAACGTC",
 "AACACGTC","CACACGTC","GACACGTC","TACACGTC","ACCACGTC","CCCACGTC","GCCACGTC","TCCACGTC",
 "AGCACGTC","CGCACGTC","GGCACGTC","TGCACGTC","ATCACGTC","CTCACGTC","GTCACGTC","TTCACGTC",
 "AAGACGTC","CAGACGTC","GAGACGTC","TAGACGTC","ACGACGTC","CCGACGTC","GCGACGTC","TCGACGTC",
 "AGGACGTC","CGGACGTC","GGGACGTC","TGGACGTC","ATGACGTC","CTGACGTC","GTGACGTC","TTGACGTC",
 "AATACGTC","CATACGTC","GATACGTC","TATACGTC","ACTACGTC","CCTACGTC","GCTACGTC","TCTACGTC",
 "AGTACGTC","CGTACGTC","GGTACGTC","TGTACGTC","ATTACGTC","CTTACGTC","GTTACGTC","TTTACGTC",
 "AAACCGTC","CAACCGTC","GAACCGTC","TAACCGTC","ACACCGTC","CCACCGTC","GCACCGTC","TCACCGTC",
 "AGACCGTC","CGACCGTC","GGACCGTC","TGACCGTC","ATACCGTC","CTACCGTC","GTACCGTC","TTACCGTC",
 "AACCCGTC","CACCCGTC","GACCCGTC","TACCCGTC","ACCCCGTC","CCCCCGTC","GCCCCGTC","TCCCCGTC",
 "AGCCCGTC","CGCCCGTC","GGCCCGTC","TGCCCGTC","ATCCCGTC","CTCCCGTC","GTCCCGTC","TTCCCGTC",
 "AAGCCGTC","CAGCCGTC","GAGCCGTC","TAGCCGTC","ACGCCGTC","CCGCCGTC","GCGCCGTC","TCGCCGTC",
 "AGGCCGTC","CGGCCGTC","GGGCCGTC","TGGCCGTC","ATGCCGTC","CTGCCGTC","GTGCCGTC","TTGCCGTC",
 "AATCCGTC","CATCCGTC","GATCCGTC","TATCCGTC","ACTCCGTC","CCTCCGTC","GCTCCGTC","TCTCCGTC",
 "AGTCCGTC","CGTCCGTC","GGTCCGTC","TGTCCGTC","ATTCCGTC","CTTCCGTC","GTTCCGTC","TTTCCGTC",
 "AAAGCGTC","CAAGCGTC","GAAGCGTC","TAAGCGTC","ACAGCGTC","CCAGCGTC","GCAGCGTC","TCAGCGTC",
 "AGAGCGTC","CGAGCGTC","GGAGCGTC","TGAGCGTC","ATAGCGTC","CTAGCGTC","GTAGCGTC","TTAGCGTC",
 "AACGCGTC","CACGCGTC","GACGCGTC","TACGCGTC","ACCGCGTC","CCCGCGTC","GCCGCGTC","TCCGCGTC",
 "AGCGCGTC","CGCGCGTC","GGCGCGTC","TGCGCGTC","ATCGCGTC","CTCGCGTC","GTCGCGTC","TTCGCGTC",
 "AAGGCGTC","CAGGCGTC","GAGGCGTC","TAGGCGTC","ACGGCGTC","CCGGCGTC","GCGGCGTC","TCGGCGTC",
 "AGGGCGTC","CGGGCGTC","GGGGCGTC","TGGGCGTC","ATGGCGTC","CTGGCGTC","GTGGCGTC","TTGGCGTC",
 "AATGCGTC","CATGCGTC","GATGCGTC","TATGCGTC","ACTGCGTC","CCTGCGTC","GCTGCGTC","TCTGCGTC",
 "AGTGCGTC","CGTGCGTC","GGTGCGTC","TGTGCGTC","ATTGCGTC","CTTGCGTC","GTTGCGTC","TTTGCGTC",
 "AAATCGTC","CAATCGTC","GAATCGTC","TAATCGTC","ACATCGTC","CCATCGTC","GCATCGTC","TCATCGTC",
 "AGATCGTC","CGATCGTC","GGATCGTC","TGATCGTC","ATATCGTC","CTATCGTC","GTATCGTC","TTATCGTC",
 "AACTCGTC","CACTCGTC","GACTCGTC","TACTCGTC","ACCTCGTC","CCCTCGTC","GCCTCGTC","TCCTCGTC",
 "AGCTCGTC","CGCTCGTC","GGCTCGTC","TGCTCGTC","ATCTCGTC","CTCTCGTC","GTCTCGTC","TTCTCGTC",
 "AAGTCGTC","CAGTCGTC","GAGTCGTC","TAGTCGTC","ACGTCGTC","CCGTCGTC","GCGTCGTC","TCGTCGTC",
 "AGGTCGTC","CGGTCGTC","GGGTCGTC","TGGTCGTC","ATGTCGTC","CTGTCGTC","GTGTCGTC","TTGTCGTC",
 "AATTCGTC","CATTCGTC","GATTCGTC","TATTCGTC","ACTTCGTC","CCTTCGTC","GCTTCGTC","TCTTCGTC",
 "AGTTCGTC","CGTTCGTC","GGTTCGTC","TGTTCGTC","ATTTCGTC","CTTTCGTC","GTTTCGTC","TTTTCGTC",
 "AAAAGGTC","CAAAGGTC","GAAAGGTC","TAAAGGTC","ACAAGGTC","CCAAGGTC","GCAAGGTC","TCAAGGTC",
 "AGAAGGTC","CGAAGGTC","GGAAGGTC","TGAAGGTC","ATAAGGTC","CTAAGGTC","GTAAGGTC","TTAAGGTC",
 "AACAGGTC","CACAGGTC","GACAGGTC","TACAGGTC","ACCAGGTC","CCCAGGTC","GCCAGGTC","TCCAGGTC",
 "AGCAGGTC","CGCAGGTC","GGCAGGTC","TGCAGGTC","ATCAGGTC","CTCAGGTC","GTCAGGTC","TTCAGGTC",
 "AAGAGGTC","CAGAGGTC","GAGAGGTC","TAGAGGTC","ACGAGGTC","CCGAGGTC","GCGAGGTC","TCGAGGTC",
 "AGGAGGTC","CGGAGGTC","GGGAGGTC","TGGAGGTC","ATGAGGTC","CTGAGGTC","GTGAGGTC","TTGAGGTC",
 "AATAGGTC","CATAGGTC","GATAGGTC","TATAGGTC","ACTAGGTC","CCTAGGTC","GCTAGGTC","TCTAGGTC",
 "AGTAGGTC","CGTAGGTC","GGTAGGTC","TGTAGGTC","ATTAGGTC","CTTAGGTC","GTTAGGTC","TTTAGGTC",
 "AAACGGTC","CAACGGTC","GAACGGTC","TAACGGTC","ACACGGTC","CCACGGTC","GCACGGTC","TCACGGTC",
 "AGACGGTC","CGACGGTC","GGACGGTC","TGACGGTC","ATACGGTC","CTACGGTC","GTACGGTC","TTACGGTC",
 "AACCGGTC","CACCGGTC","GACCGGTC","TACCGGTC","ACCCGGTC","CCCCGGTC","GCCCGGTC","TCCCGGTC",
 "AGCCGGTC","CGCCGGTC","GGCCGGTC","TGCCGGTC","ATCCGGTC","CTCCGGTC","GTCCGGTC","TTCCGGTC",
 "AAGCGGTC","CAGCGGTC","GAGCGGTC","TAGCGGTC","ACGCGGTC","CCGCGGTC","GCGCGGTC","TCGCGGTC",
 "AGGCGGTC","CGGCGGTC","GGGCGGTC","TGGCGGTC","ATGCGGTC","CTGCGGTC","GTGCGGTC","TTGCGGTC",
 "AATCGGTC","CATCGGTC","GATCGGTC","TATCGGTC","ACTCGGTC","CCTCGGTC","GCTCGGTC","TCTCGGTC",
 "AGTCGGTC","CGTCGGTC","GGTCGGTC","TGTCGGTC","ATTCGGTC","CTTCGGTC","GTTCGGTC","TTTCGGTC",
 "AAAGGGTC","CAAGGGTC","GAAGGGTC","TAAGGGTC","ACAGGGTC","CCAGGGTC","GCAGGGTC","TCAGGGTC",
 "AGAGGGTC","CGAGGGTC","GGAGGGTC","TGAGGGTC","ATAGGGTC","CTAGGGTC","GTAGGGTC","TTAGGGTC",
 "AACGGGTC","CACGGGTC","GACGGGTC","TACGGGTC","ACCGGGTC","CCCGGGTC","GCCGGGTC","TCCGGGTC",
 "AGCGGGTC","CGCGGGTC","GGCGGGTC","TGCGGGTC","ATCGGGTC","CTCGGGTC","GTCGGGTC","TTCGGGTC",
 "AAGGGGTC","CAGGGGTC","GAGGGGTC","TAGGGGTC","ACGGGGTC","CCGGGGTC","GCGGGGTC","TCGGGGTC",
 "AGGGGGTC","CGGGGGTC","GGGGGGTC","TGGGGGTC","ATGGGGTC","CTGGGGTC","GTGGGGTC","TTGGGGTC",
 "AATGGGTC","CATGGGTC","GATGGGTC","TATGGGTC","ACTGGGTC","CCTGGGTC","GCTGGGTC","TCTGGGTC",
 "AGTGGGTC","CGTGGGTC","GGTGGGTC","TGTGGGTC","ATTGGGTC","CTTGGGTC","GTTGGGTC","TTTGGGTC",
 "AAATGGTC","CAATGGTC","GAATGGTC","TAATGGTC","ACATGGTC","CCATGGTC","GCATGGTC","TCATGGTC",
 "AGATGGTC","CGATGGTC","GGATGGTC","TGATGGTC","ATATGGTC","CTATGGTC","GTATGGTC","TTATGGTC",
 "AACTGGTC","CACTGGTC","GACTGGTC","TACTGGTC","ACCTGGTC","CCCTGGTC","GCCTGGTC","TCCTGGTC",
 "AGCTGGTC","CGCTGGTC","GGCTGGTC","TGCTGGTC","ATCTGGTC","CTCTGGTC","GTCTGGTC","TTCTGGTC",
 "AAGTGGTC","CAGTGGTC","GAGTGGTC","TAGTGGTC","ACGTGGTC","CCGTGGTC","GCGTGGTC","TCGTGGTC",
 "AGGTGGTC","CGGTGGTC","GGGTGGTC","TGGTGGTC","ATGTGGTC","CTGTGGTC","GTGTGGTC","TTGTGGTC",
 "AATTGGTC","CATTGGTC","GATTGGTC","TATTGGTC","ACTTGGTC","CCTTGGTC","GCTTGGTC","TCTTGGTC",
 "AGTTGGTC","CGTTGGTC","GGTTGGTC","TGTTGGTC","ATTTGGTC","CTTTGGTC","GTTTGGTC","TTTTGGTC",
 "AAAATGTC","CAAATGTC","GAAATGTC","TAAATGTC","ACAATGTC","CCAATGTC","GCAATGTC","TCAATGTC",
 "AGAATGTC","CGAATGTC","GGAATGTC","TGAATGTC","ATAATGTC","CTAATGTC","GTAATGTC","TTAATGTC",
 "AACATGTC","CACATGTC","GACATGTC","TACATGTC","ACCATGTC","CCCATGTC","GCCATGTC","TCCATGTC",
 "AGCATGTC","CGCATGTC","GGCATGTC","TGCATGTC","ATCATGTC","CTCATGTC","GTCATGTC","TTCATGTC",
 "AAGATGTC","CAGATGTC","GAGATGTC","TAGATGTC","ACGATGTC","CCGATGTC","GCGATGTC","TCGATGTC",
 "AGGATGTC","CGGATGTC","GGGATGTC","TGGATGTC","ATGATGTC","CTGATGTC","GTGATGTC","TTGATGTC",
 "AATATGTC","CATATGTC","GATATGTC","TATATGTC","ACTATGTC","CCTATGTC","GCTATGTC","TCTATGTC",
 "AGTATGTC","CGTATGTC","GGTATGTC","TGTATGTC","ATTATGTC","CTTATGTC","GTTATGTC","TTTATGTC",
 "AAACTGTC","CAACTGTC","GAACTGTC","TAACTGTC","ACACTGTC","CCACTGTC","GCACTGTC","TCACTGTC",
 "AGACTGTC","CGACTGTC","GGACTGTC","TGACTGTC","ATACTGTC","CTACTGTC","GTACTGTC","TTACTGTC",
 "AACCTGTC","CACCTGTC","GACCTGTC","TACCTGTC","ACCCTGTC","CCCCTGTC","GCCCTGTC","TCCCTGTC",
 "AGCCTGTC","CGCCTGTC","GGCCTGTC","TGCCTGTC","ATCCTGTC","CTCCTGTC","GTCCTGTC","TTCCTGTC",
 "AAGCTGTC","CAGCTGTC","GAGCTGTC","TAGCTGTC","ACGCTGTC","CCGCTGTC","GCGCTGTC","TCGCTGTC",
 "AGGCTGTC","CGGCTGTC","GGGCTGTC","TGGCTGTC","ATGCTGTC","CTGCTGTC","GTGCTGTC","TTGCTGTC",
 "AATCTGTC","CATCTGTC","GATCTGTC","TATCTGTC","ACTCTGTC","CCTCTGTC","GCTCTGTC","TCTCTGTC",
 "AGTCTGTC","CGTCTGTC","GGTCTGTC","TGTCTGTC","ATTCTGTC","CTTCTGTC","GTTCTGTC","TTTCTGTC",
 "AAAGTGTC","CAAGTGTC","GAAGTGTC","TAAGTGTC","ACAGTGTC","CCAGTGTC","GCAGTGTC","TCAGTGTC",
 "AGAGTGTC","CGAGTGTC","GGAGTGTC","TGAGTGTC","ATAGTGTC","CTAGTGTC","GTAGTGTC","TTAGTGTC",
 "AACGTGTC","CACGTGTC","GACGTGTC","TACGTGTC","ACCGTGTC","CCCGTGTC","GCCGTGTC","TCCGTGTC",
 "AGCGTGTC","CGCGTGTC","GGCGTGTC","TGCGTGTC","ATCGTGTC","CTCGTGTC","GTCGTGTC","TTCGTGTC",
 "AAGGTGTC","CAGGTGTC","GAGGTGTC","TAGGTGTC","ACGGTGTC","CCGGTGTC","GCGGTGTC","TCGGTGTC",
 "AGGGTGTC","CGGGTGTC","GGGGTGTC","TGGGTGTC","ATGGTGTC","CTGGTGTC","GTGGTGTC","TTGGTGTC",
 "AATGTGTC","CATGTGTC","GATGTGTC","TATGTGTC","ACTGTGTC","CCTGTGTC","GCTGTGTC","TCTGTGTC",
 "AGTGTGTC","CGTGTGTC","GGTGTGTC","TGTGTGTC","ATTGTGTC","CTTGTGTC","GTTGTGTC","TTTGTGTC",
 "AAATTGTC","CAATTGTC","GAATTGTC","TAATTGTC","ACATTGTC","CCATTGTC","GCATTGTC","TCATTGTC",
 "AGATTGTC","CGATTGTC","GGATTGTC","TGATTGTC","ATATTGTC","CTATTGTC","GTATTGTC","TTATTGTC",
 "AACTTGTC","CACTTGTC","GACTTGTC","TACTTGTC","ACCTTGTC","CCCTTGTC","GCCTTGTC","TCCTTGTC",
 "AGCTTGTC","CGCTTGTC","GGCTTGTC","TGCTTGTC","ATCTTGTC","CTCTTGTC","GTCTTGTC","TTCTTGTC",
 "AAGTTGTC","CAGTTGTC","GAGTTGTC","TAGTTGTC","ACGTTGTC","CCGTTGTC","GCGTTGTC","TCGTTGTC",
 "AGGTTGTC","CGGTTGTC","GGGTTGTC","TGGTTGTC","ATGTTGTC","CTGTTGTC","GTGTTGTC","TTGTTGTC",
 "AATTTGTC","CATTTGTC","GATTTGTC","TATTTGTC","ACTTTGTC","CCTTTGTC","GCTTTGTC","TCTTTGTC",
 "AGTTTGTC","CGTTTGTC","GGTTTGTC","TGTTTGTC","ATTTTGTC","CTTTTGTC","GTTTTGTC","TTTTTGTC",
 "AAAAATTC","CAAAATTC","GAAAATTC","TAAAATTC","ACAAATTC","CCAAATTC","GCAAATTC","TCAAATTC",
 "AGAAATTC","CGAAATTC","GGAAATTC","TGAAATTC","ATAAATTC","CTAAATTC","GTAAATTC","TTAAATTC",
 "AACAATTC","CACAATTC","GACAATTC","TACAATTC","ACCAATTC","CCCAATTC","GCCAATTC","TCCAATTC",
 "AGCAATTC","CGCAATTC","GGCAATTC","TGCAATTC","ATCAATTC","CTCAATTC","GTCAATTC","TTCAATTC",
 "AAGAATTC","CAGAATTC","GAGAATTC","TAGAATTC","ACGAATTC","CCGAATTC","GCGAATTC","TCGAATTC",
 "AGGAATTC","CGGAATTC","GGGAATTC","TGGAATTC","ATGAATTC","CTGAATTC","GTGAATTC","TTGAATTC",
 "AATAATTC","CATAATTC","GATAATTC","TATAATTC","ACTAATTC","CCTAATTC","GCTAATTC","TCTAATTC",
 "AGTAATTC","CGTAATTC","GGTAATTC","TGTAATTC","ATTAATTC","CTTAATTC","GTTAATTC","TTTAATTC",
 "AAACATTC","CAACATTC","GAACATTC","TAACATTC","ACACATTC","CCACATTC","GCACATTC","TCACATTC",
 "AGACATTC","CGACATTC","GGACATTC","TGACATTC","ATACATTC","CTACATTC","GTACATTC","TTACATTC",
 "AACCATTC","CACCATTC","GACCATTC","TACCATTC","ACCCATTC","CCCCATTC","GCCCATTC","TCCCATTC",
 "AGCCATTC","CGCCATTC","GGCCATTC","TGCCATTC","ATCCATTC","CTCCATTC","GTCCATTC","TTCCATTC",
 "AAGCATTC","CAGCATTC","GAGCATTC","TAGCATTC","ACGCATTC","CCGCATTC","GCGCATTC","TCGCATTC",
 "AGGCATTC","CGGCATTC","GGGCATTC","TGGCATTC","ATGCATTC","CTGCATTC","GTGCATTC","TTGCATTC",
 "AATCATTC","CATCATTC","GATCATTC","TATCATTC","ACTCATTC","CCTCATTC","GCTCATTC","TCTCATTC",
 "AGTCATTC","CGTCATTC","GGTCATTC","TGTCATTC","ATTCATTC","CTTCATTC","GTTCATTC","TTTCATTC",
 "AAAGATTC","CAAGATTC","GAAGATTC","TAAGATTC","ACAGATTC","CCAGATTC","GCAGATTC","TCAGATTC",
 "AGAGATTC","CGAGATTC","GGAGATTC","TGAGATTC","ATAGATTC","CTAGATTC","GTAGATTC","TTAGATTC",
 "AACGATTC","CACGATTC","GACGATTC","TACGATTC","ACCGATTC","CCCGATTC","GCCGATTC","TCCGATTC",
 "AGCGATTC","CGCGATTC","GGCGATTC","TGCGATTC","ATCGATTC","CTCGATTC","GTCGATTC","TTCGATTC",
 "AAGGATTC","CAGGATTC","GAGGATTC","TAGGATTC","ACGGATTC","CCGGATTC","GCGGATTC","TCGGATTC",
 "AGGGATTC","CGGGATTC","GGGGATTC","TGGGATTC","ATGGATTC","CTGGATTC","GTGGATTC","TTGGATTC",
 "AATGATTC","CATGATTC","GATGATTC","TATGATTC","ACTGATTC","CCTGATTC","GCTGATTC","TCTGATTC",
 "AGTGATTC","CGTGATTC","GGTGATTC","TGTGATTC","ATTGATTC","CTTGATTC","GTTGATTC","TTTGATTC",
 "AAATATTC","CAATATTC","GAATATTC","TAATATTC","ACATATTC","CCATATTC","GCATATTC","TCATATTC",
 "AGATATTC","CGATATTC","GGATATTC","TGATATTC","ATATATTC","CTATATTC","GTATATTC","TTATATTC",
 "AACTATTC","CACTATTC","GACTATTC","TACTATTC","ACCTATTC","CCCTATTC","GCCTATTC","TCCTATTC",
 "AGCTATTC","CGCTATTC","GGCTATTC","TGCTATTC","ATCTATTC","CTCTATTC","GTCTATTC","TTCTATTC",
 "AAGTATTC","CAGTATTC","GAGTATTC","TAGTATTC","ACGTATTC","CCGTATTC","GCGTATTC","TCGTATTC",
 "AGGTATTC","CGGTATTC","GGGTATTC","TGGTATTC","ATGTATTC","CTGTATTC","GTGTATTC","TTGTATTC",
 "AATTATTC","CATTATTC","GATTATTC","TATTATTC","ACTTATTC","CCTTATTC","GCTTATTC","TCTTATTC",
 "AGTTATTC","CGTTATTC","GGTTATTC","TGTTATTC","ATTTATTC","CTTTATTC","GTTTATTC","TTTTATTC",
 "AAAACTTC","CAAACTTC","GAAACTTC","TAAACTTC","ACAACTTC","CCAACTTC","GCAACTTC","TCAACTTC",
 "AGAACTTC","CGAACTTC","GGAACTTC","TGAACTTC","ATAACTTC","CTAACTTC","GTAACTTC","TTAACTTC",
 "AACACTTC","CACACTTC","GACACTTC","TACACTTC","ACCACTTC","CCCACTTC","GCCACTTC","TCCACTTC",
 "AGCACTTC","CGCACTTC","GGCACTTC","TGCACTTC","ATCACTTC","CTCACTTC","GTCACTTC","TTCACTTC",
 "AAGACTTC","CAGACTTC","GAGACTTC","TAGACTTC","ACGACTTC","CCGACTTC","GCGACTTC","TCGACTTC",
 "AGGACTTC","CGGACTTC","GGGACTTC","TGGACTTC","ATGACTTC","CTGACTTC","GTGACTTC","TTGACTTC",
 "AATACTTC","CATACTTC","GATACTTC","TATACTTC","ACTACTTC","CCTACTTC","GCTACTTC","TCTACTTC",
 "AGTACTTC","CGTACTTC","GGTACTTC","TGTACTTC","ATTACTTC","CTTACTTC","GTTACTTC","TTTACTTC",
 "AAACCTTC","CAACCTTC","GAACCTTC","TAACCTTC","ACACCTTC","CCACCTTC","GCACCTTC","TCACCTTC",
 "AGACCTTC","CGACCTTC","GGACCTTC","TGACCTTC","ATACCTTC","CTACCTTC","GTACCTTC","TTACCTTC",
 "AACCCTTC","CACCCTTC","GACCCTTC","TACCCTTC","ACCCCTTC","CCCCCTTC","GCCCCTTC","TCCCCTTC",
 "AGCCCTTC","CGCCCTTC","GGCCCTTC","TGCCCTTC","ATCCCTTC","CTCCCTTC","GTCCCTTC","TTCCCTTC",
 "AAGCCTTC","CAGCCTTC","GAGCCTTC","TAGCCTTC","ACGCCTTC","CCGCCTTC","GCGCCTTC","TCGCCTTC",
 "AGGCCTTC","CGGCCTTC","GGGCCTTC","TGGCCTTC","ATGCCTTC","CTGCCTTC","GTGCCTTC","TTGCCTTC",
 "AATCCTTC","CATCCTTC","GATCCTTC","TATCCTTC","ACTCCTTC","CCTCCTTC","GCTCCTTC","TCTCCTTC",
 "AGTCCTTC","CGTCCTTC","GGTCCTTC","TGTCCTTC","ATTCCTTC","CTTCCTTC","GTTCCTTC","TTTCCTTC",
 "AAAGCTTC","CAAGCTTC","GAAGCTTC","TAAGCTTC","ACAGCTTC","CCAGCTTC","GCAGCTTC","TCAGCTTC",
 "AGAGCTTC","CGAGCTTC","GGAGCTTC","TGAGCTTC","ATAGCTTC","CTAGCTTC","GTAGCTTC","TTAGCTTC",
 "AACGCTTC","CACGCTTC","GACGCTTC","TACGCTTC","ACCGCTTC","CCCGCTTC","GCCGCTTC","TCCGCTTC",
 "AGCGCTTC","CGCGCTTC","GGCGCTTC","TGCGCTTC","ATCGCTTC","CTCGCTTC","GTCGCTTC","TTCGCTTC",
 "AAGGCTTC","CAGGCTTC","GAGGCTTC","TAGGCTTC","ACGGCTTC","CCGGCTTC","GCGGCTTC","TCGGCTTC",
 "AGGGCTTC","CGGGCTTC","GGGGCTTC","TGGGCTTC","ATGGCTTC","CTGGCTTC","GTGGCTTC","TTGGCTTC",
 "AATGCTTC","CATGCTTC","GATGCTTC","TATGCTTC","ACTGCTTC","CCTGCTTC","GCTGCTTC","TCTGCTTC",
 "AGTGCTTC","CGTGCTTC","GGTGCTTC","TGTGCTTC","ATTGCTTC","CTTGCTTC","GTTGCTTC","TTTGCTTC",
 "AAATCTTC","CAATCTTC","GAATCTTC","TAATCTTC","ACATCTTC","CCATCTTC","GCATCTTC","TCATCTTC",
 "AGATCTTC","CGATCTTC","GGATCTTC","TGATCTTC","ATATCTTC","CTATCTTC","GTATCTTC","TTATCTTC",
 "AACTCTTC","CACTCTTC","GACTCTTC","TACTCTTC","ACCTCTTC","CCCTCTTC","GCCTCTTC","TCCTCTTC",
 "AGCTCTTC","CGCTCTTC","GGCTCTTC","TGCTCTTC","ATCTCTTC","CTCTCTTC","GTCTCTTC","TTCTCTTC",
 "AAGTCTTC","CAGTCTTC","GAGTCTTC","TAGTCTTC","ACGTCTTC","CCGTCTTC","GCGTCTTC","TCGTCTTC",
 "AGGTCTTC","CGGTCTTC","GGGTCTTC","TGGTCTTC","ATGTCTTC","CTGTCTTC","GTGTCTTC","TTGTCTTC",
 "AATTCTTC","CATTCTTC","GATTCTTC","TATTCTTC","ACTTCTTC","CCTTCTTC","GCTTCTTC","TCTTCTTC",
 "AGTTCTTC","CGTTCTTC","GGTTCTTC","TGTTCTTC","ATTTCTTC","CTTTCTTC","GTTTCTTC","TTTTCTTC",
 "AAAAGTTC","CAAAGTTC","GAAAGTTC","TAAAGTTC","ACAAGTTC","CCAAGTTC","GCAAGTTC","TCAAGTTC",
 "AGAAGTTC","CGAAGTTC","GGAAGTTC","TGAAGTTC","ATAAGTTC","CTAAGTTC","GTAAGTTC","TTAAGTTC",
 "AACAGTTC","CACAGTTC","GACAGTTC","TACAGTTC","ACCAGTTC","CCCAGTTC","GCCAGTTC","TCCAGTTC",
 "AGCAGTTC","CGCAGTTC","GGCAGTTC","TGCAGTTC","ATCAGTTC","CTCAGTTC","GTCAGTTC","TTCAGTTC",
 "AAGAGTTC","CAGAGTTC","GAGAGTTC","TAGAGTTC","ACGAGTTC","CCGAGTTC","GCGAGTTC","TCGAGTTC",
 "AGGAGTTC","CGGAGTTC","GGGAGTTC","TGGAGTTC","ATGAGTTC","CTGAGTTC","GTGAGTTC","TTGAGTTC",
 "AATAGTTC","CATAGTTC","GATAGTTC","TATAGTTC","ACTAGTTC","CCTAGTTC","GCTAGTTC","TCTAGTTC",
 "AGTAGTTC","CGTAGTTC","GGTAGTTC","TGTAGTTC","ATTAGTTC","CTTAGTTC","GTTAGTTC","TTTAGTTC",
 "AAACGTTC","CAACGTTC","GAACGTTC","TAACGTTC","ACACGTTC","CCACGTTC","GCACGTTC","TCACGTTC",
 "AGACGTTC","CGACGTTC","GGACGTTC","TGACGTTC","ATACGTTC","CTACGTTC","GTACGTTC","TTACGTTC",
 "AACCGTTC","CACCGTTC","GACCGTTC","TACCGTTC","ACCCGTTC","CCCCGTTC","GCCCGTTC","TCCCGTTC",
 "AGCCGTTC","CGCCGTTC","GGCCGTTC","TGCCGTTC","ATCCGTTC","CTCCGTTC","GTCCGTTC","TTCCGTTC",
 "AAGCGTTC","CAGCGTTC","GAGCGTTC","TAGCGTTC","ACGCGTTC","CCGCGTTC","GCGCGTTC","TCGCGTTC",
 "AGGCGTTC","CGGCGTTC","GGGCGTTC","TGGCGTTC","ATGCGTTC","CTGCGTTC","GTGCGTTC","TTGCGTTC",
 "AATCGTTC","CATCGTTC","GATCGTTC","TATCGTTC","ACTCGTTC","CCTCGTTC","GCTCGTTC","TCTCGTTC",
 "AGTCGTTC","CGTCGTTC","GGTCGTTC","TGTCGTTC","ATTCGTTC","CTTCGTTC","GTTCGTTC","TTTCGTTC",
 "AAAGGTTC","CAAGGTTC","GAAGGTTC","TAAGGTTC","ACAGGTTC","CCAGGTTC","GCAGGTTC","TCAGGTTC",
 "AGAGGTTC","CGAGGTTC","GGAGGTTC","TGAGGTTC","ATAGGTTC","CTAGGTTC","GTAGGTTC","TTAGGTTC",
 "AACGGTTC","CACGGTTC","GACGGTTC","TACGGTTC","ACCGGTTC","CCCGGTTC","GCCGGTTC","TCCGGTTC",
 "AGCGGTTC","CGCGGTTC","GGCGGTTC","TGCGGTTC","ATCGGTTC","CTCGGTTC","GTCGGTTC","TTCGGTTC",
 "AAGGGTTC","CAGGGTTC","GAGGGTTC","TAGGGTTC","ACGGGTTC","CCGGGTTC","GCGGGTTC","TCGGGTTC",
 "AGGGGTTC","CGGGGTTC","GGGGGTTC","TGGGGTTC","ATGGGTTC","CTGGGTTC","GTGGGTTC","TTGGGTTC",
 "AATGGTTC","CATGGTTC","GATGGTTC","TATGGTTC","ACTGGTTC","CCTGGTTC","GCTGGTTC","TCTGGTTC",
 "AGTGGTTC","CGTGGTTC","GGTGGTTC","TGTGGTTC","ATTGGTTC","CTTGGTTC","GTTGGTTC","TTTGGTTC",
 "AAATGTTC","CAATGTTC","GAATGTTC","TAATGTTC","ACATGTTC","CCATGTTC","GCATGTTC","TCATGTTC",
 "AGATGTTC","CGATGTTC","GGATGTTC","TGATGTTC","ATATGTTC","CTATGTTC","GTATGTTC","TTATGTTC",
 "AACTGTTC","CACTGTTC","GACTGTTC","TACTGTTC","ACCTGTTC","CCCTGTTC","GCCTGTTC","TCCTGTTC",
 "AGCTGTTC","CGCTGTTC","GGCTGTTC","TGCTGTTC","ATCTGTTC","CTCTGTTC","GTCTGTTC","TTCTGTTC",
 "AAGTGTTC","CAGTGTTC","GAGTGTTC","TAGTGTTC","ACGTGTTC","CCGTGTTC","GCGTGTTC","TCGTGTTC",
 "AGGTGTTC","CGGTGTTC","GGGTGTTC","TGGTGTTC","ATGTGTTC","CTGTGTTC","GTGTGTTC","TTGTGTTC",
 "AATTGTTC","CATTGTTC","GATTGTTC","TATTGTTC","ACTTGTTC","CCTTGTTC","GCTTGTTC","TCTTGTTC",
 "AGTTGTTC","CGTTGTTC","GGTTGTTC","TGTTGTTC","ATTTGTTC","CTTTGTTC","GTTTGTTC","TTTTGTTC",
 "AAAATTTC","CAAATTTC","GAAATTTC","TAAATTTC","ACAATTTC","CCAATTTC","GCAATTTC","TCAATTTC",
 "AGAATTTC","CGAATTTC","GGAATTTC","TGAATTTC","ATAATTTC","CTAATTTC","GTAATTTC","TTAATTTC",
 "AACATTTC","CACATTTC","GACATTTC","TACATTTC","ACCATTTC","CCCATTTC","GCCATTTC","TCCATTTC",
 "AGCATTTC","CGCATTTC","GGCATTTC","TGCATTTC","ATCATTTC","CTCATTTC","GTCATTTC","TTCATTTC",
 "AAGATTTC","CAGATTTC","GAGATTTC","TAGATTTC","ACGATTTC","CCGATTTC","GCGATTTC","TCGATTTC",
 "AGGATTTC","CGGATTTC","GGGATTTC","TGGATTTC","ATGATTTC","CTGATTTC","GTGATTTC","TTGATTTC",
 "AATATTTC","CATATTTC","GATATTTC","TATATTTC","ACTATTTC","CCTATTTC","GCTATTTC","TCTATTTC",
 "AGTATTTC","CGTATTTC","GGTATTTC","TGTATTTC","ATTATTTC","CTTATTTC","GTTATTTC","TTTATTTC",
 "AAACTTTC","CAACTTTC","GAACTTTC","TAACTTTC","ACACTTTC","CCACTTTC","GCACTTTC","TCACTTTC",
 "AGACTTTC","CGACTTTC","GGACTTTC","TGACTTTC","ATACTTTC","CTACTTTC","GTACTTTC","TTACTTTC",
 "AACCTTTC","CACCTTTC","GACCTTTC","TACCTTTC","ACCCTTTC","CCCCTTTC","GCCCTTTC","TCCCTTTC",
 "AGCCTTTC","CGCCTTTC","GGCCTTTC","TGCCTTTC","ATCCTTTC","CTCCTTTC","GTCCTTTC","TTCCTTTC",
 "AAGCTTTC","CAGCTTTC","GAGCTTTC","TAGCTTTC","ACGCTTTC","CCGCTTTC","GCGCTTTC","TCGCTTTC",
 "AGGCTTTC","CGGCTTTC","GGGCTTTC","TGGCTTTC","ATGCTTTC","CTGCTTTC","GTGCTTTC","TTGCTTTC",
 "AATCTTTC","CATCTTTC","GATCTTTC","TATCTTTC","ACTCTTTC","CCTCTTTC","GCTCTTTC","TCTCTTTC",
 "AGTCTTTC","CGTCTTTC","GGTCTTTC","TGTCTTTC","ATTCTTTC","CTTCTTTC","GTTCTTTC","TTTCTTTC",
 "AAAGTTTC","CAAGTTTC","GAAGTTTC","TAAGTTTC","ACAGTTTC","CCAGTTTC","GCAGTTTC","TCAGTTTC",
 "AGAGTTTC","CGAGTTTC","GGAGTTTC","TGAGTTTC","ATAGTTTC","CTAGTTTC","GTAGTTTC","TTAGTTTC",
 "AACGTTTC","CACGTTTC","GACGTTTC","TACGTTTC","ACCGTTTC","CCCGTTTC","GCCGTTTC","TCCGTTTC",
 "AGCGTTTC","CGCGTTTC","GGCGTTTC","TGCGTTTC","ATCGTTTC","CTCGTTTC","GTCGTTTC","TTCGTTTC",
 "AAGGTTTC","CAGGTTTC","GAGGTTTC","TAGGTTTC","ACGGTTTC","CCGGTTTC","GCGGTTTC","TCGGTTTC",
 "AGGGTTTC","CGGGTTTC","GGGGTTTC","TGGGTTTC","ATGGTTTC","CTGGTTTC","GTGGTTTC","TTGGTTTC",
 "AATGTTTC","CATGTTTC","GATGTTTC","TATGTTTC","ACTGTTTC","CCTGTTTC","GCTGTTTC","TCTGTTTC",
 "AGTGTTTC","CGTGTTTC","GGTGTTTC","TGTGTTTC","ATTGTTTC","CTTGTTTC","GTTGTTTC","TTTGTTTC",
 "AAATTTTC","CAATTTTC","GAATTTTC","TAATTTTC","ACATTTTC","CCATTTTC","GCATTTTC","TCATTTTC",
 "AGATTTTC","CGATTTTC","GGATTTTC","TGATTTTC","ATATTTTC","CTATTTTC","GTATTTTC","TTATTTTC",
 "AACTTTTC","CACTTTTC","GACTTTTC","TACTTTTC","ACCTTTTC","CCCTTTTC","GCCTTTTC","TCCTTTTC",
 "AGCTTTTC","CGCTTTTC","GGCTTTTC","TGCTTTTC","ATCTTTTC","CTCTTTTC","GTCTTTTC","TTCTTTTC",
 "AAGTTTTC","CAGTTTTC","GAGTTTTC","TAGTTTTC","ACGTTTTC","CCGTTTTC","GCGTTTTC","TCGTTTTC",
 "AGGTTTTC","CGGTTTTC","GGGTTTTC","TGGTTTTC","ATGTTTTC","CTGTTTTC","GTGTTTTC","TTGTTTTC",
 "AATTTTTC","CATTTTTC","GATTTTTC","TATTTTTC","ACTTTTTC","CCTTTTTC","GCTTTTTC","TCTTTTTC",
 "AGTTTTTC","CGTTTTTC","GGTTTTTC","TGTTTTTC","ATTTTTTC","CTTTTTTC","GTTTTTTC","TTTTTTTC",
 "AAAAAAAG","CAAAAAAG","GAAAAAAG","TAAAAAAG","ACAAAAAG","CCAAAAAG","GCAAAAAG","TCAAAAAG",
 "AGAAAAAG","CGAAAAAG","GGAAAAAG","TGAAAAAG","ATAAAAAG","CTAAAAAG","GTAAAAAG","TTAAAAAG",
 "AACAAAAG","CACAAAAG","GACAAAAG","TACAAAAG","ACCAAAAG","CCCAAAAG","GCCAAAAG","TCCAAAAG",
 "AGCAAAAG","CGCAAAAG","GGCAAAAG","TGCAAAAG","ATCAAAAG","CTCAAAAG","GTCAAAAG","TTCAAAAG",
 "AAGAAAAG","CAGAAAAG","GAGAAAAG","TAGAAAAG","ACGAAAAG","CCGAAAAG","GCGAAAAG","TCGAAAAG",
 "AGGAAAAG","CGGAAAAG","GGGAAAAG","TGGAAAAG","ATGAAAAG","CTGAAAAG","GTGAAAAG","TTGAAAAG",
 "AATAAAAG","CATAAAAG","GATAAAAG","TATAAAAG","ACTAAAAG","CCTAAAAG","GCTAAAAG","TCTAAAAG",
 "AGTAAAAG","CGTAAAAG","GGTAAAAG","TGTAAAAG","ATTAAAAG","CTTAAAAG","GTTAAAAG","TTTAAAAG",
 "AAACAAAG","CAACAAAG","GAACAAAG","TAACAAAG","ACACAAAG","CCACAAAG","GCACAAAG","TCACAAAG",
 "AGACAAAG","CGACAAAG","GGACAAAG","TGACAAAG","ATACAAAG","CTACAAAG","GTACAAAG","TTACAAAG",
 "AACCAAAG","CACCAAAG","GACCAAAG","TACCAAAG","ACCCAAAG","CCCCAAAG","GCCCAAAG","TCCCAAAG",
 "AGCCAAAG","CGCCAAAG","GGCCAAAG","TGCCAAAG","ATCCAAAG","CTCCAAAG","GTCCAAAG","TTCCAAAG",
 "AAGCAAAG","CAGCAAAG","GAGCAAAG","TAGCAAAG","ACGCAAAG","CCGCAAAG","GCGCAAAG","TCGCAAAG",
 "AGGCAAAG","CGGCAAAG","GGGCAAAG","TGGCAAAG","ATGCAAAG","CTGCAAAG","GTGCAAAG","TTGCAAAG",
 "AATCAAAG","CATCAAAG","GATCAAAG","TATCAAAG","ACTCAAAG","CCTCAAAG","GCTCAAAG","TCTCAAAG",
 "AGTCAAAG","CGTCAAAG","GGTCAAAG","TGTCAAAG","ATTCAAAG","CTTCAAAG","GTTCAAAG","TTTCAAAG",
 "AAAGAAAG","CAAGAAAG","GAAGAAAG","TAAGAAAG","ACAGAAAG","CCAGAAAG","GCAGAAAG","TCAGAAAG",
 "AGAGAAAG","CGAGAAAG","GGAGAAAG","TGAGAAAG","ATAGAAAG","CTAGAAAG","GTAGAAAG","TTAGAAAG",
 "AACGAAAG","CACGAAAG","GACGAAAG","TACGAAAG","ACCGAAAG","CCCGAAAG","GCCGAAAG","TCCGAAAG",
 "AGCGAAAG","CGCGAAAG","GGCGAAAG","TGCGAAAG","ATCGAAAG","CTCGAAAG","GTCGAAAG","TTCGAAAG",
 "AAGGAAAG","CAGGAAAG","GAGGAAAG","TAGGAAAG","ACGGAAAG","CCGGAAAG","GCGGAAAG","TCGGAAAG",
 "AGGGAAAG","CGGGAAAG","GGGGAAAG","TGGGAAAG","ATGGAAAG","CTGGAAAG","GTGGAAAG","TTGGAAAG",
 "AATGAAAG","CATGAAAG","GATGAAAG","TATGAAAG","ACTGAAAG","CCTGAAAG","GCTGAAAG","TCTGAAAG",
 "AGTGAAAG","CGTGAAAG","GGTGAAAG","TGTGAAAG","ATTGAAAG","CTTGAAAG","GTTGAAAG","TTTGAAAG",
 "AAATAAAG","CAATAAAG","GAATAAAG","TAATAAAG","ACATAAAG","CCATAAAG","GCATAAAG","TCATAAAG",
 "AGATAAAG","CGATAAAG","GGATAAAG","TGATAAAG","ATATAAAG","CTATAAAG","GTATAAAG","TTATAAAG",
 "AACTAAAG","CACTAAAG","GACTAAAG","TACTAAAG","ACCTAAAG","CCCTAAAG","GCCTAAAG","TCCTAAAG",
 "AGCTAAAG","CGCTAAAG","GGCTAAAG","TGCTAAAG","ATCTAAAG","CTCTAAAG","GTCTAAAG","TTCTAAAG",
 "AAGTAAAG","CAGTAAAG","GAGTAAAG","TAGTAAAG","ACGTAAAG","CCGTAAAG","GCGTAAAG","TCGTAAAG",
 "AGGTAAAG","CGGTAAAG","GGGTAAAG","TGGTAAAG","ATGTAAAG","CTGTAAAG","GTGTAAAG","TTGTAAAG",
 "AATTAAAG","CATTAAAG","GATTAAAG","TATTAAAG","ACTTAAAG","CCTTAAAG","GCTTAAAG","TCTTAAAG",
 "AGTTAAAG","CGTTAAAG","GGTTAAAG","TGTTAAAG","ATTTAAAG","CTTTAAAG","GTTTAAAG","TTTTAAAG",
 "AAAACAAG","CAAACAAG","GAAACAAG","TAAACAAG","ACAACAAG","CCAACAAG","GCAACAAG","TCAACAAG",
 "AGAACAAG","CGAACAAG","GGAACAAG","TGAACAAG","ATAACAAG","CTAACAAG","GTAACAAG","TTAACAAG",
 "AACACAAG","CACACAAG","GACACAAG","TACACAAG","ACCACAAG","CCCACAAG","GCCACAAG","TCCACAAG",
 "AGCACAAG","CGCACAAG","GGCACAAG","TGCACAAG","ATCACAAG","CTCACAAG","GTCACAAG","TTCACAAG",
 "AAGACAAG","CAGACAAG","GAGACAAG","TAGACAAG","ACGACAAG","CCGACAAG","GCGACAAG","TCGACAAG",
 "AGGACAAG","CGGACAAG","GGGACAAG","TGGACAAG","ATGACAAG","CTGACAAG","GTGACAAG","TTGACAAG",
 "AATACAAG","CATACAAG","GATACAAG","TATACAAG","ACTACAAG","CCTACAAG","GCTACAAG","TCTACAAG",
 "AGTACAAG","CGTACAAG","GGTACAAG","TGTACAAG","ATTACAAG","CTTACAAG","GTTACAAG","TTTACAAG",
 "AAACCAAG","CAACCAAG","GAACCAAG","TAACCAAG","ACACCAAG","CCACCAAG","GCACCAAG","TCACCAAG",
 "AGACCAAG","CGACCAAG","GGACCAAG","TGACCAAG","ATACCAAG","CTACCAAG","GTACCAAG","TTACCAAG",
 "AACCCAAG","CACCCAAG","GACCCAAG","TACCCAAG","ACCCCAAG","CCCCCAAG","GCCCCAAG","TCCCCAAG",
 "AGCCCAAG","CGCCCAAG","GGCCCAAG","TGCCCAAG","ATCCCAAG","CTCCCAAG","GTCCCAAG","TTCCCAAG",
 "AAGCCAAG","CAGCCAAG","GAGCCAAG","TAGCCAAG","ACGCCAAG","CCGCCAAG","GCGCCAAG","TCGCCAAG",
 "AGGCCAAG","CGGCCAAG","GGGCCAAG","TGGCCAAG","ATGCCAAG","CTGCCAAG","GTGCCAAG","TTGCCAAG",
 "AATCCAAG","CATCCAAG","GATCCAAG","TATCCAAG","ACTCCAAG","CCTCCAAG","GCTCCAAG","TCTCCAAG",
 "AGTCCAAG","CGTCCAAG","GGTCCAAG","TGTCCAAG","ATTCCAAG","CTTCCAAG","GTTCCAAG","TTTCCAAG",
 "AAAGCAAG","CAAGCAAG","GAAGCAAG","TAAGCAAG","ACAGCAAG","CCAGCAAG","GCAGCAAG","TCAGCAAG",
 "AGAGCAAG","CGAGCAAG","GGAGCAAG","TGAGCAAG","ATAGCAAG","CTAGCAAG","GTAGCAAG","TTAGCAAG",
 "AACGCAAG","CACGCAAG","GACGCAAG","TACGCAAG","ACCGCAAG","CCCGCAAG","GCCGCAAG","TCCGCAAG",
 "AGCGCAAG","CGCGCAAG","GGCGCAAG","TGCGCAAG","ATCGCAAG","CTCGCAAG","GTCGCAAG","TTCGCAAG",
 "AAGGCAAG","CAGGCAAG","GAGGCAAG","TAGGCAAG","ACGGCAAG","CCGGCAAG","GCGGCAAG","TCGGCAAG",
 "AGGGCAAG","CGGGCAAG","GGGGCAAG","TGGGCAAG","ATGGCAAG","CTGGCAAG","GTGGCAAG","TTGGCAAG",
 "AATGCAAG","CATGCAAG","GATGCAAG","TATGCAAG","ACTGCAAG","CCTGCAAG","GCTGCAAG","TCTGCAAG",
 "AGTGCAAG","CGTGCAAG","GGTGCAAG","TGTGCAAG","ATTGCAAG","CTTGCAAG","GTTGCAAG","TTTGCAAG",
 "AAATCAAG","CAATCAAG","GAATCAAG","TAATCAAG","ACATCAAG","CCATCAAG","GCATCAAG","TCATCAAG",
 "AGATCAAG","CGATCAAG","GGATCAAG","TGATCAAG","ATATCAAG","CTATCAAG","GTATCAAG","TTATCAAG",
 "AACTCAAG","CACTCAAG","GACTCAAG","TACTCAAG","ACCTCAAG","CCCTCAAG","GCCTCAAG","TCCTCAAG",
 "AGCTCAAG","CGCTCAAG","GGCTCAAG","TGCTCAAG","ATCTCAAG","CTCTCAAG","GTCTCAAG","TTCTCAAG",
 "AAGTCAAG","CAGTCAAG","GAGTCAAG","TAGTCAAG","ACGTCAAG","CCGTCAAG","GCGTCAAG","TCGTCAAG",
 "AGGTCAAG","CGGTCAAG","GGGTCAAG","TGGTCAAG","ATGTCAAG","CTGTCAAG","GTGTCAAG","TTGTCAAG",
 "AATTCAAG","CATTCAAG","GATTCAAG","TATTCAAG","ACTTCAAG","CCTTCAAG","GCTTCAAG","TCTTCAAG",
 "AGTTCAAG","CGTTCAAG","GGTTCAAG","TGTTCAAG","ATTTCAAG","CTTTCAAG","GTTTCAAG","TTTTCAAG",
 "AAAAGAAG","CAAAGAAG","GAAAGAAG","TAAAGAAG","ACAAGAAG","CCAAGAAG","GCAAGAAG","TCAAGAAG",
 "AGAAGAAG","CGAAGAAG","GGAAGAAG","TGAAGAAG","ATAAGAAG","CTAAGAAG","GTAAGAAG","TTAAGAAG",
 "AACAGAAG","CACAGAAG","GACAGAAG","TACAGAAG","ACCAGAAG","CCCAGAAG","GCCAGAAG","TCCAGAAG",
 "AGCAGAAG","CGCAGAAG","GGCAGAAG","TGCAGAAG","ATCAGAAG","CTCAGAAG","GTCAGAAG","TTCAGAAG",
 "AAGAGAAG","CAGAGAAG","GAGAGAAG","TAGAGAAG","ACGAGAAG","CCGAGAAG","GCGAGAAG","TCGAGAAG",
 "AGGAGAAG","CGGAGAAG","GGGAGAAG","TGGAGAAG","ATGAGAAG","CTGAGAAG","GTGAGAAG","TTGAGAAG",
 "AATAGAAG","CATAGAAG","GATAGAAG","TATAGAAG","ACTAGAAG","CCTAGAAG","GCTAGAAG","TCTAGAAG",
 "AGTAGAAG","CGTAGAAG","GGTAGAAG","TGTAGAAG","ATTAGAAG","CTTAGAAG","GTTAGAAG","TTTAGAAG",
 "AAACGAAG","CAACGAAG","GAACGAAG","TAACGAAG","ACACGAAG","CCACGAAG","GCACGAAG","TCACGAAG",
 "AGACGAAG","CGACGAAG","GGACGAAG","TGACGAAG","ATACGAAG","CTACGAAG","GTACGAAG","TTACGAAG",
 "AACCGAAG","CACCGAAG","GACCGAAG","TACCGAAG","ACCCGAAG","CCCCGAAG","GCCCGAAG","TCCCGAAG",
 "AGCCGAAG","CGCCGAAG","GGCCGAAG","TGCCGAAG","ATCCGAAG","CTCCGAAG","GTCCGAAG","TTCCGAAG",
 "AAGCGAAG","CAGCGAAG","GAGCGAAG","TAGCGAAG","ACGCGAAG","CCGCGAAG","GCGCGAAG","TCGCGAAG",
 "AGGCGAAG","CGGCGAAG","GGGCGAAG","TGGCGAAG","ATGCGAAG","CTGCGAAG","GTGCGAAG","TTGCGAAG",
 "AATCGAAG","CATCGAAG","GATCGAAG","TATCGAAG","ACTCGAAG","CCTCGAAG","GCTCGAAG","TCTCGAAG",
 "AGTCGAAG","CGTCGAAG","GGTCGAAG","TGTCGAAG","ATTCGAAG","CTTCGAAG","GTTCGAAG","TTTCGAAG",
 "AAAGGAAG","CAAGGAAG","GAAGGAAG","TAAGGAAG","ACAGGAAG","CCAGGAAG","GCAGGAAG","TCAGGAAG",
 "AGAGGAAG","CGAGGAAG","GGAGGAAG","TGAGGAAG","ATAGGAAG","CTAGGAAG","GTAGGAAG","TTAGGAAG",
 "AACGGAAG","CACGGAAG","GACGGAAG","TACGGAAG","ACCGGAAG","CCCGGAAG","GCCGGAAG","TCCGGAAG",
 "AGCGGAAG","CGCGGAAG","GGCGGAAG","TGCGGAAG","ATCGGAAG","CTCGGAAG","GTCGGAAG","TTCGGAAG",
 "AAGGGAAG","CAGGGAAG","GAGGGAAG","TAGGGAAG","ACGGGAAG","CCGGGAAG","GCGGGAAG","TCGGGAAG",
 "AGGGGAAG","CGGGGAAG","GGGGGAAG","TGGGGAAG","ATGGGAAG","CTGGGAAG","GTGGGAAG","TTGGGAAG",
 "AATGGAAG","CATGGAAG","GATGGAAG","TATGGAAG","ACTGGAAG","CCTGGAAG","GCTGGAAG","TCTGGAAG",
 "AGTGGAAG","CGTGGAAG","GGTGGAAG","TGTGGAAG","ATTGGAAG","CTTGGAAG","GTTGGAAG","TTTGGAAG",
 "AAATGAAG","CAATGAAG","GAATGAAG","TAATGAAG","ACATGAAG","CCATGAAG","GCATGAAG","TCATGAAG",
 "AGATGAAG","CGATGAAG","GGATGAAG","TGATGAAG","ATATGAAG","CTATGAAG","GTATGAAG","TTATGAAG",
 "AACTGAAG","CACTGAAG","GACTGAAG","TACTGAAG","ACCTGAAG","CCCTGAAG","GCCTGAAG","TCCTGAAG",
 "AGCTGAAG","CGCTGAAG","GGCTGAAG","TGCTGAAG","ATCTGAAG","CTCTGAAG","GTCTGAAG","TTCTGAAG",
 "AAGTGAAG","CAGTGAAG","GAGTGAAG","TAGTGAAG","ACGTGAAG","CCGTGAAG","GCGTGAAG","TCGTGAAG",
 "AGGTGAAG","CGGTGAAG","GGGTGAAG","TGGTGAAG","ATGTGAAG","CTGTGAAG","GTGTGAAG","TTGTGAAG",
 "AATTGAAG","CATTGAAG","GATTGAAG","TATTGAAG","ACTTGAAG","CCTTGAAG","GCTTGAAG","TCTTGAAG",
 "AGTTGAAG","CGTTGAAG","GGTTGAAG","TGTTGAAG","ATTTGAAG","CTTTGAAG","GTTTGAAG","TTTTGAAG",
 "AAAATAAG","CAAATAAG","GAAATAAG","TAAATAAG","ACAATAAG","CCAATAAG","GCAATAAG","TCAATAAG",
 "AGAATAAG","CGAATAAG","GGAATAAG","TGAATAAG","ATAATAAG","CTAATAAG","GTAATAAG","TTAATAAG",
 "AACATAAG","CACATAAG","GACATAAG","TACATAAG","ACCATAAG","CCCATAAG","GCCATAAG","TCCATAAG",
 "AGCATAAG","CGCATAAG","GGCATAAG","TGCATAAG","ATCATAAG","CTCATAAG","GTCATAAG","TTCATAAG",
 "AAGATAAG","CAGATAAG","GAGATAAG","TAGATAAG","ACGATAAG","CCGATAAG","GCGATAAG","TCGATAAG",
 "AGGATAAG","CGGATAAG","GGGATAAG","TGGATAAG","ATGATAAG","CTGATAAG","GTGATAAG","TTGATAAG",
 "AATATAAG","CATATAAG","GATATAAG","TATATAAG","ACTATAAG","CCTATAAG","GCTATAAG","TCTATAAG",
 "AGTATAAG","CGTATAAG","GGTATAAG","TGTATAAG","ATTATAAG","CTTATAAG","GTTATAAG","TTTATAAG",
 "AAACTAAG","CAACTAAG","GAACTAAG","TAACTAAG","ACACTAAG","CCACTAAG","GCACTAAG","TCACTAAG",
 "AGACTAAG","CGACTAAG","GGACTAAG","TGACTAAG","ATACTAAG","CTACTAAG","GTACTAAG","TTACTAAG",
 "AACCTAAG","CACCTAAG","GACCTAAG","TACCTAAG","ACCCTAAG","CCCCTAAG","GCCCTAAG","TCCCTAAG",
 "AGCCTAAG","CGCCTAAG","GGCCTAAG","TGCCTAAG","ATCCTAAG","CTCCTAAG","GTCCTAAG","TTCCTAAG",
 "AAGCTAAG","CAGCTAAG","GAGCTAAG","TAGCTAAG","ACGCTAAG","CCGCTAAG","GCGCTAAG","TCGCTAAG",
 "AGGCTAAG","CGGCTAAG","GGGCTAAG","TGGCTAAG","ATGCTAAG","CTGCTAAG","GTGCTAAG","TTGCTAAG",
 "AATCTAAG","CATCTAAG","GATCTAAG","TATCTAAG","ACTCTAAG","CCTCTAAG","GCTCTAAG","TCTCTAAG",
 "AGTCTAAG","CGTCTAAG","GGTCTAAG","TGTCTAAG","ATTCTAAG","CTTCTAAG","GTTCTAAG","TTTCTAAG",
 "AAAGTAAG","CAAGTAAG","GAAGTAAG","TAAGTAAG","ACAGTAAG","CCAGTAAG","GCAGTAAG","TCAGTAAG",
 "AGAGTAAG","CGAGTAAG","GGAGTAAG","TGAGTAAG","ATAGTAAG","CTAGTAAG","GTAGTAAG","TTAGTAAG",
 "AACGTAAG","CACGTAAG","GACGTAAG","TACGTAAG","ACCGTAAG","CCCGTAAG","GCCGTAAG","TCCGTAAG",
 "AGCGTAAG","CGCGTAAG","GGCGTAAG","TGCGTAAG","ATCGTAAG","CTCGTAAG","GTCGTAAG","TTCGTAAG",
 "AAGGTAAG","CAGGTAAG","GAGGTAAG","TAGGTAAG","ACGGTAAG","CCGGTAAG","GCGGTAAG","TCGGTAAG",
 "AGGGTAAG","CGGGTAAG","GGGGTAAG","TGGGTAAG","ATGGTAAG","CTGGTAAG","GTGGTAAG","TTGGTAAG",
 "AATGTAAG","CATGTAAG","GATGTAAG","TATGTAAG","ACTGTAAG","CCTGTAAG","GCTGTAAG","TCTGTAAG",
 "AGTGTAAG","CGTGTAAG","GGTGTAAG","TGTGTAAG","ATTGTAAG","CTTGTAAG","GTTGTAAG","TTTGTAAG",
 "AAATTAAG","CAATTAAG","GAATTAAG","TAATTAAG","ACATTAAG","CCATTAAG","GCATTAAG","TCATTAAG",
 "AGATTAAG","CGATTAAG","GGATTAAG","TGATTAAG","ATATTAAG","CTATTAAG","GTATTAAG","TTATTAAG",
 "AACTTAAG","CACTTAAG","GACTTAAG","TACTTAAG","ACCTTAAG","CCCTTAAG","GCCTTAAG","TCCTTAAG",
 "AGCTTAAG","CGCTTAAG","GGCTTAAG","TGCTTAAG","ATCTTAAG","CTCTTAAG","GTCTTAAG","TTCTTAAG",
 "AAGTTAAG","CAGTTAAG","GAGTTAAG","TAGTTAAG","ACGTTAAG","CCGTTAAG","GCGTTAAG","TCGTTAAG",
 "AGGTTAAG","CGGTTAAG","GGGTTAAG","TGGTTAAG","ATGTTAAG","CTGTTAAG","GTGTTAAG","TTGTTAAG",
 "AATTTAAG","CATTTAAG","GATTTAAG","TATTTAAG","ACTTTAAG","CCTTTAAG","GCTTTAAG","TCTTTAAG",
 "AGTTTAAG","CGTTTAAG","GGTTTAAG","TGTTTAAG","ATTTTAAG","CTTTTAAG","GTTTTAAG","TTTTTAAG",
 "AAAAACAG","CAAAACAG","GAAAACAG","TAAAACAG","ACAAACAG","CCAAACAG","GCAAACAG","TCAAACAG",
 "AGAAACAG","CGAAACAG","GGAAACAG","TGAAACAG","ATAAACAG","CTAAACAG","GTAAACAG","TTAAACAG",
 "AACAACAG","CACAACAG","GACAACAG","TACAACAG","ACCAACAG","CCCAACAG","GCCAACAG","TCCAACAG",
 "AGCAACAG","CGCAACAG","GGCAACAG","TGCAACAG","ATCAACAG","CTCAACAG","GTCAACAG","TTCAACAG",
 "AAGAACAG","CAGAACAG","GAGAACAG","TAGAACAG","ACGAACAG","CCGAACAG","GCGAACAG","TCGAACAG",
 "AGGAACAG","CGGAACAG","GGGAACAG","TGGAACAG","ATGAACAG","CTGAACAG","GTGAACAG","TTGAACAG",
 "AATAACAG","CATAACAG","GATAACAG","TATAACAG","ACTAACAG","CCTAACAG","GCTAACAG","TCTAACAG",
 "AGTAACAG","CGTAACAG","GGTAACAG","TGTAACAG","ATTAACAG","CTTAACAG","GTTAACAG","TTTAACAG",
 "AAACACAG","CAACACAG","GAACACAG","TAACACAG","ACACACAG","CCACACAG","GCACACAG","TCACACAG",
 "AGACACAG","CGACACAG","GGACACAG","TGACACAG","ATACACAG","CTACACAG","GTACACAG","TTACACAG",
 "AACCACAG","CACCACAG","GACCACAG","TACCACAG","ACCCACAG","CCCCACAG","GCCCACAG","TCCCACAG",
 "AGCCACAG","CGCCACAG","GGCCACAG","TGCCACAG","ATCCACAG","CTCCACAG","GTCCACAG","TTCCACAG",
 "AAGCACAG","CAGCACAG","GAGCACAG","TAGCACAG","ACGCACAG","CCGCACAG","GCGCACAG","TCGCACAG",
 "AGGCACAG","CGGCACAG","GGGCACAG","TGGCACAG","ATGCACAG","CTGCACAG","GTGCACAG","TTGCACAG",
 "AATCACAG","CATCACAG","GATCACAG","TATCACAG","ACTCACAG","CCTCACAG","GCTCACAG","TCTCACAG",
 "AGTCACAG","CGTCACAG","GGTCACAG","TGTCACAG","ATTCACAG","CTTCACAG","GTTCACAG","TTTCACAG",
 "AAAGACAG","CAAGACAG","GAAGACAG","TAAGACAG","ACAGACAG","CCAGACAG","GCAGACAG","TCAGACAG",
 "AGAGACAG","CGAGACAG","GGAGACAG","TGAGACAG","ATAGACAG","CTAGACAG","GTAGACAG","TTAGACAG",
 "AACGACAG","CACGACAG","GACGACAG","TACGACAG","ACCGACAG","CCCGACAG","GCCGACAG","TCCGACAG",
 "AGCGACAG","CGCGACAG","GGCGACAG","TGCGACAG","ATCGACAG","CTCGACAG","GTCGACAG","TTCGACAG",
 "AAGGACAG","CAGGACAG","GAGGACAG","TAGGACAG","ACGGACAG","CCGGACAG","GCGGACAG","TCGGACAG",
 "AGGGACAG","CGGGACAG","GGGGACAG","TGGGACAG","ATGGACAG","CTGGACAG","GTGGACAG","TTGGACAG",
 "AATGACAG","CATGACAG","GATGACAG","TATGACAG","ACTGACAG","CCTGACAG","GCTGACAG","TCTGACAG",
 "AGTGACAG","CGTGACAG","GGTGACAG","TGTGACAG","ATTGACAG","CTTGACAG","GTTGACAG","TTTGACAG",
 "AAATACAG","CAATACAG","GAATACAG","TAATACAG","ACATACAG","CCATACAG","GCATACAG","TCATACAG",
 "AGATACAG","CGATACAG","GGATACAG","TGATACAG","ATATACAG","CTATACAG","GTATACAG","TTATACAG",
 "AACTACAG","CACTACAG","GACTACAG","TACTACAG","ACCTACAG","CCCTACAG","GCCTACAG","TCCTACAG",
 "AGCTACAG","CGCTACAG","GGCTACAG","TGCTACAG","ATCTACAG","CTCTACAG","GTCTACAG","TTCTACAG",
 "AAGTACAG","CAGTACAG","GAGTACAG","TAGTACAG","ACGTACAG","CCGTACAG","GCGTACAG","TCGTACAG",
 "AGGTACAG","CGGTACAG","GGGTACAG","TGGTACAG","ATGTACAG","CTGTACAG","GTGTACAG","TTGTACAG",
 "AATTACAG","CATTACAG","GATTACAG","TATTACAG","ACTTACAG","CCTTACAG","GCTTACAG","TCTTACAG",
 "AGTTACAG","CGTTACAG","GGTTACAG","TGTTACAG","ATTTACAG","CTTTACAG","GTTTACAG","TTTTACAG",
 "AAAACCAG","CAAACCAG","GAAACCAG","TAAACCAG","ACAACCAG","CCAACCAG","GCAACCAG","TCAACCAG",
 "AGAACCAG","CGAACCAG","GGAACCAG","TGAACCAG","ATAACCAG","CTAACCAG","GTAACCAG","TTAACCAG",
 "AACACCAG","CACACCAG","GACACCAG","TACACCAG","ACCACCAG","CCCACCAG","GCCACCAG","TCCACCAG",
 "AGCACCAG","CGCACCAG","GGCACCAG","TGCACCAG","ATCACCAG","CTCACCAG","GTCACCAG","TTCACCAG",
 "AAGACCAG","CAGACCAG","GAGACCAG","TAGACCAG","ACGACCAG","CCGACCAG","GCGACCAG","TCGACCAG",
 "AGGACCAG","CGGACCAG","GGGACCAG","TGGACCAG","ATGACCAG","CTGACCAG","GTGACCAG","TTGACCAG",
 "AATACCAG","CATACCAG","GATACCAG","TATACCAG","ACTACCAG","CCTACCAG","GCTACCAG","TCTACCAG",
 "AGTACCAG","CGTACCAG","GGTACCAG","TGTACCAG","ATTACCAG","CTTACCAG","GTTACCAG","TTTACCAG",
 "AAACCCAG","CAACCCAG","GAACCCAG","TAACCCAG","ACACCCAG","CCACCCAG","GCACCCAG","TCACCCAG",
 "AGACCCAG","CGACCCAG","GGACCCAG","TGACCCAG","ATACCCAG","CTACCCAG","GTACCCAG","TTACCCAG",
 "AACCCCAG","CACCCCAG","GACCCCAG","TACCCCAG","ACCCCCAG","CCCCCCAG","GCCCCCAG","TCCCCCAG",
 "AGCCCCAG","CGCCCCAG","GGCCCCAG","TGCCCCAG","ATCCCCAG","CTCCCCAG","GTCCCCAG","TTCCCCAG",
 "AAGCCCAG","CAGCCCAG","GAGCCCAG","TAGCCCAG","ACGCCCAG","CCGCCCAG","GCGCCCAG","TCGCCCAG",
 "AGGCCCAG","CGGCCCAG","GGGCCCAG","TGGCCCAG","ATGCCCAG","CTGCCCAG","GTGCCCAG","TTGCCCAG",
 "AATCCCAG","CATCCCAG","GATCCCAG","TATCCCAG","ACTCCCAG","CCTCCCAG","GCTCCCAG","TCTCCCAG",
 "AGTCCCAG","CGTCCCAG","GGTCCCAG","TGTCCCAG","ATTCCCAG","CTTCCCAG","GTTCCCAG","TTTCCCAG",
 "AAAGCCAG","CAAGCCAG","GAAGCCAG","TAAGCCAG","ACAGCCAG","CCAGCCAG","GCAGCCAG","TCAGCCAG",
 "AGAGCCAG","CGAGCCAG","GGAGCCAG","TGAGCCAG","ATAGCCAG","CTAGCCAG","GTAGCCAG","TTAGCCAG",
 "AACGCCAG","CACGCCAG","GACGCCAG","TACGCCAG","ACCGCCAG","CCCGCCAG","GCCGCCAG","TCCGCCAG",
 "AGCGCCAG","CGCGCCAG","GGCGCCAG","TGCGCCAG","ATCGCCAG","CTCGCCAG","GTCGCCAG","TTCGCCAG",
 "AAGGCCAG","CAGGCCAG","GAGGCCAG","TAGGCCAG","ACGGCCAG","CCGGCCAG","GCGGCCAG","TCGGCCAG",
 "AGGGCCAG","CGGGCCAG","GGGGCCAG","TGGGCCAG","ATGGCCAG","CTGGCCAG","GTGGCCAG","TTGGCCAG",
 "AATGCCAG","CATGCCAG","GATGCCAG","TATGCCAG","ACTGCCAG","CCTGCCAG","GCTGCCAG","TCTGCCAG",
 "AGTGCCAG","CGTGCCAG","GGTGCCAG","TGTGCCAG","ATTGCCAG","CTTGCCAG","GTTGCCAG","TTTGCCAG",
 "AAATCCAG","CAATCCAG","GAATCCAG","TAATCCAG","ACATCCAG","CCATCCAG","GCATCCAG","TCATCCAG",
 "AGATCCAG","CGATCCAG","GGATCCAG","TGATCCAG","ATATCCAG","CTATCCAG","GTATCCAG","TTATCCAG",
 "AACTCCAG","CACTCCAG","GACTCCAG","TACTCCAG","ACCTCCAG","CCCTCCAG","GCCTCCAG","TCCTCCAG",
 "AGCTCCAG","CGCTCCAG","GGCTCCAG","TGCTCCAG","ATCTCCAG","CTCTCCAG","GTCTCCAG","TTCTCCAG",
 "AAGTCCAG","CAGTCCAG","GAGTCCAG","TAGTCCAG","ACGTCCAG","CCGTCCAG","GCGTCCAG","TCGTCCAG",
 "AGGTCCAG","CGGTCCAG","GGGTCCAG","TGGTCCAG","ATGTCCAG","CTGTCCAG","GTGTCCAG","TTGTCCAG",
 "AATTCCAG","CATTCCAG","GATTCCAG","TATTCCAG","ACTTCCAG","CCTTCCAG","GCTTCCAG","TCTTCCAG",
 "AGTTCCAG","CGTTCCAG","GGTTCCAG","TGTTCCAG","ATTTCCAG","CTTTCCAG","GTTTCCAG","TTTTCCAG",
 "AAAAGCAG","CAAAGCAG","GAAAGCAG","TAAAGCAG","ACAAGCAG","CCAAGCAG","GCAAGCAG","TCAAGCAG",
 "AGAAGCAG","CGAAGCAG","GGAAGCAG","TGAAGCAG","ATAAGCAG","CTAAGCAG","GTAAGCAG","TTAAGCAG",
 "AACAGCAG","CACAGCAG","GACAGCAG","TACAGCAG","ACCAGCAG","CCCAGCAG","GCCAGCAG","TCCAGCAG",
 "AGCAGCAG","CGCAGCAG","GGCAGCAG","TGCAGCAG","ATCAGCAG","CTCAGCAG","GTCAGCAG","TTCAGCAG",
 "AAGAGCAG","CAGAGCAG","GAGAGCAG","TAGAGCAG","ACGAGCAG","CCGAGCAG","GCGAGCAG","TCGAGCAG",
 "AGGAGCAG","CGGAGCAG","GGGAGCAG","TGGAGCAG","ATGAGCAG","CTGAGCAG","GTGAGCAG","TTGAGCAG",
 "AATAGCAG","CATAGCAG","GATAGCAG","TATAGCAG","ACTAGCAG","CCTAGCAG","GCTAGCAG","TCTAGCAG",
 "AGTAGCAG","CGTAGCAG","GGTAGCAG","TGTAGCAG","ATTAGCAG","CTTAGCAG","GTTAGCAG","TTTAGCAG",
 "AAACGCAG","CAACGCAG","GAACGCAG","TAACGCAG","ACACGCAG","CCACGCAG","GCACGCAG","TCACGCAG",
 "AGACGCAG","CGACGCAG","GGACGCAG","TGACGCAG","ATACGCAG","CTACGCAG","GTACGCAG","TTACGCAG",
 "AACCGCAG","CACCGCAG","GACCGCAG","TACCGCAG","ACCCGCAG","CCCCGCAG","GCCCGCAG","TCCCGCAG",
 "AGCCGCAG","CGCCGCAG","GGCCGCAG","TGCCGCAG","ATCCGCAG","CTCCGCAG","GTCCGCAG","TTCCGCAG",
 "AAGCGCAG","CAGCGCAG","GAGCGCAG","TAGCGCAG","ACGCGCAG","CCGCGCAG","GCGCGCAG","TCGCGCAG",
 "AGGCGCAG","CGGCGCAG","GGGCGCAG","TGGCGCAG","ATGCGCAG","CTGCGCAG","GTGCGCAG","TTGCGCAG",
 "AATCGCAG","CATCGCAG","GATCGCAG","TATCGCAG","ACTCGCAG","CCTCGCAG","GCTCGCAG","TCTCGCAG",
 "AGTCGCAG","CGTCGCAG","GGTCGCAG","TGTCGCAG","ATTCGCAG","CTTCGCAG","GTTCGCAG","TTTCGCAG",
 "AAAGGCAG","CAAGGCAG","GAAGGCAG","TAAGGCAG","ACAGGCAG","CCAGGCAG","GCAGGCAG","TCAGGCAG",
 "AGAGGCAG","CGAGGCAG","GGAGGCAG","TGAGGCAG","ATAGGCAG","CTAGGCAG","GTAGGCAG","TTAGGCAG",
 "AACGGCAG","CACGGCAG","GACGGCAG","TACGGCAG","ACCGGCAG","CCCGGCAG","GCCGGCAG","TCCGGCAG",
 "AGCGGCAG","CGCGGCAG","GGCGGCAG","TGCGGCAG","ATCGGCAG","CTCGGCAG","GTCGGCAG","TTCGGCAG",
 "AAGGGCAG","CAGGGCAG","GAGGGCAG","TAGGGCAG","ACGGGCAG","CCGGGCAG","GCGGGCAG","TCGGGCAG",
 "AGGGGCAG","CGGGGCAG","GGGGGCAG","TGGGGCAG","ATGGGCAG","CTGGGCAG","GTGGGCAG","TTGGGCAG",
 "AATGGCAG","CATGGCAG","GATGGCAG","TATGGCAG","ACTGGCAG","CCTGGCAG","GCTGGCAG","TCTGGCAG",
 "AGTGGCAG","CGTGGCAG","GGTGGCAG","TGTGGCAG","ATTGGCAG","CTTGGCAG","GTTGGCAG","TTTGGCAG",
 "AAATGCAG","CAATGCAG","GAATGCAG","TAATGCAG","ACATGCAG","CCATGCAG","GCATGCAG","TCATGCAG",
 "AGATGCAG","CGATGCAG","GGATGCAG","TGATGCAG","ATATGCAG","CTATGCAG","GTATGCAG","TTATGCAG",
 "AACTGCAG","CACTGCAG","GACTGCAG","TACTGCAG","ACCTGCAG","CCCTGCAG","GCCTGCAG","TCCTGCAG",
 "AGCTGCAG","CGCTGCAG","GGCTGCAG","TGCTGCAG","ATCTGCAG","CTCTGCAG","GTCTGCAG","TTCTGCAG",
 "AAGTGCAG","CAGTGCAG","GAGTGCAG","TAGTGCAG","ACGTGCAG","CCGTGCAG","GCGTGCAG","TCGTGCAG",
 "AGGTGCAG","CGGTGCAG","GGGTGCAG","TGGTGCAG","ATGTGCAG","CTGTGCAG","GTGTGCAG","TTGTGCAG",
 "AATTGCAG","CATTGCAG","GATTGCAG","TATTGCAG","ACTTGCAG","CCTTGCAG","GCTTGCAG","TCTTGCAG",
 "AGTTGCAG","CGTTGCAG","GGTTGCAG","TGTTGCAG","ATTTGCAG","CTTTGCAG","GTTTGCAG","TTTTGCAG",
 "AAAATCAG","CAAATCAG","GAAATCAG","TAAATCAG","ACAATCAG","CCAATCAG","GCAATCAG","TCAATCAG",
 "AGAATCAG","CGAATCAG","GGAATCAG","TGAATCAG","ATAATCAG","CTAATCAG","GTAATCAG","TTAATCAG",
 "AACATCAG","CACATCAG","GACATCAG","TACATCAG","ACCATCAG","CCCATCAG","GCCATCAG","TCCATCAG",
 "AGCATCAG","CGCATCAG","GGCATCAG","TGCATCAG","ATCATCAG","CTCATCAG","GTCATCAG","TTCATCAG",
 "AAGATCAG","CAGATCAG","GAGATCAG","TAGATCAG","ACGATCAG","CCGATCAG","GCGATCAG","TCGATCAG",
 "AGGATCAG","CGGATCAG","GGGATCAG","TGGATCAG","ATGATCAG","CTGATCAG","GTGATCAG","TTGATCAG",
 "AATATCAG","CATATCAG","GATATCAG","TATATCAG","ACTATCAG","CCTATCAG","GCTATCAG","TCTATCAG",
 "AGTATCAG","CGTATCAG","GGTATCAG","TGTATCAG","ATTATCAG","CTTATCAG","GTTATCAG","TTTATCAG",
 "AAACTCAG","CAACTCAG","GAACTCAG","TAACTCAG","ACACTCAG","CCACTCAG","GCACTCAG","TCACTCAG",
 "AGACTCAG","CGACTCAG","GGACTCAG","TGACTCAG","ATACTCAG","CTACTCAG","GTACTCAG","TTACTCAG",
 "AACCTCAG","CACCTCAG","GACCTCAG","TACCTCAG","ACCCTCAG","CCCCTCAG","GCCCTCAG","TCCCTCAG",
 "AGCCTCAG","CGCCTCAG","GGCCTCAG","TGCCTCAG","ATCCTCAG","CTCCTCAG","GTCCTCAG","TTCCTCAG",
 "AAGCTCAG","CAGCTCAG","GAGCTCAG","TAGCTCAG","ACGCTCAG","CCGCTCAG","GCGCTCAG","TCGCTCAG",
 "AGGCTCAG","CGGCTCAG","GGGCTCAG","TGGCTCAG","ATGCTCAG","CTGCTCAG","GTGCTCAG","TTGCTCAG",
 "AATCTCAG","CATCTCAG","GATCTCAG","TATCTCAG","ACTCTCAG","CCTCTCAG","GCTCTCAG","TCTCTCAG",
 "AGTCTCAG","CGTCTCAG","GGTCTCAG","TGTCTCAG","ATTCTCAG","CTTCTCAG","GTTCTCAG","TTTCTCAG",
 "AAAGTCAG","CAAGTCAG","GAAGTCAG","TAAGTCAG","ACAGTCAG","CCAGTCAG","GCAGTCAG","TCAGTCAG",
 "AGAGTCAG","CGAGTCAG","GGAGTCAG","TGAGTCAG","ATAGTCAG","CTAGTCAG","GTAGTCAG","TTAGTCAG",
[truncated: 399,976 more chars]
