# Supplementary material for: Bitpacking techniques for indexing genomes: I. Hash tables
Source: Algorithms Mol Biol. 2016 Apr 18;11:5. doi: 10.1186/s13015-016-0069-5 (PMC4835851; doi:10.1186/s13015-016-0069-5)
Supplement: Supplementary file 2 — 10.1007/s13015-016-0069-5 Source code for constructing benchmarks. Source code in an archive format, using tar and bzip2, for users to generate their own benchmarks for any genomic text in FASTA format. This is the same package as provided in our companion paper on bitpacking for enhanced suffix arrays. [file 13015_2016_69_MOESM2_ESM.bz2 › genomic-benchmark-build-2016-02-26/src/access.c]

static char rcsid[] = "$Id: access.c 185007 2016-02-26 18:41:00Z twu $";
#ifdef HAVE_CONFIG_H
#include <config.h>
#endif

#include "access.h"

#include <stdio.h>
#include <stddef.h>
#include <stdlib.h>
#include <string.h>		/* For strerror */
#include <errno.h>

/* <unistd.h> and <sys/types.h> included in access.h */
#include <sys/mman.h>		/* For mmap */
#ifdef HAVE_FCNTL_H
#include <fcntl.h>		/* For open */
#endif
#ifdef HAVE_SYS_STAT_H
#include <sys/stat.h>		/* For open and fstat */
#endif
/* Not sure why this was included
#include <errno.h>
*/
#ifdef PAGESIZE_VIA_SYSCONF
#include <unistd.h>
#endif
#ifdef PAGESIZE_VIA_SYSCTL
#include <sys/sysctl.h>
#endif

#include "assert.h"
#include "mem.h"
#include "types.h"
#include "fopen.h"
#include "stopwatch.h"

#ifdef WORDS_BIGENDIAN
#include "bigendian.h"
#else
#include "littleendian.h"
#endif


#ifdef DEBUG
#define debug(x) x
#else
#define debug(x)
#endif


bool
Access_file_exists_p (char *filename) {
#ifdef HAVE_STRUCT_STAT64
  struct stat64 sb;
#else
  struct stat sb;
#endif

#ifdef HAVE_STAT64
  if (stat64(filename,&sb) == 0) {
    return true;
  } else {
    return false;
  }
#else
  if (stat(filename,&sb) == 0) {
    return true;
  } else {
    return false;
  }
#endif
}


off_t
Access_filesize (char *filename) {
#ifdef HAVE_STRUCT_STAT64
  struct stat64 sb;
#else
  struct stat sb;
#endif

#ifdef HAVE_STAT64
  stat64(filename,&sb);
#else
  stat(filename,&sb);
#endif
  debug(printf("filesize is %lu\n",sb.st_size));
  return sb.st_size;
}


size_t
Access_file_copy (char *dest_file, char *source_file) {
  size_t nbytes = 0;
  FILE *dest, *source;
  int c;

  if ((source = FOPEN_READ_BINARY(source_file)) == NULL) {
    fprintf(stderr,"Cannot open source file %s\n",source_file);
    return 0;

  } else if ((dest = FOPEN_WRITE_BINARY(dest_file)) == NULL) {
    fprintf(stderr,"Cannot open destination file %s\n",dest_file);
    fclose(source);
    return 0;

  } else {
    while ((c = fgetc(source)) != EOF) {
      fputc(c,dest);
      nbytes++;
    }
    fclose(dest);
    fclose(source);
    return nbytes;
  }
}


bool
Access_file_equal (char *file1, char *file2) {
  FILE *fp1, *fp2;
  int c1, c2;

  if ((fp1 = FOPEN_READ_BINARY(file1)) == NULL) {
    fprintf(stderr,"Cannot open file %s\n",file1);
    exit(9);

  } else if ((fp2 = FOPEN_READ_BINARY(file2)) == NULL) {
    fprintf(stderr,"Cannot open file %s\n",file2);
    fclose(fp1);
    exit(9);

  } else {
    c1 = fgetc(fp1);
    c2 = fgetc(fp2);
    while (c1 != EOF && c2 != EOF) {
      if (c1 != c2) {
	fclose(fp2);
	fclose(fp1);
	return false;
      }
      c1 = fgetc(fp1);
      c2 = fgetc(fp2);
    }
    fclose(fp2);
    fclose(fp1);

    if (c1 == EOF && c2 == EOF) {
      return true;
    } else {
      return false;
    }
  }
}


int
Access_fileio (char *filename) {
  int fd;

  if ((fd = open(filename,O_RDONLY,0764)) < 0) {
    fprintf(stderr,"Error: can't open file %s with open for reading\n",filename);
    exit(9);
  }
  return fd;
}

int
Access_fileio_rw (char *filename) {
  int fd;

  if ((fd = open(filename,O_RDWR | O_CREAT | O_TRUNC,0764)) < 0) {
    fprintf(stderr,"Error: can't open file %s with open for reading/writing\n",filename);
    exit(9);
  }
  return fd;
}


#ifndef WORDS_BIGENDIAN
/* Needed as a test on Macintosh machines */
static unsigned char
first_nonzero_char (size_t *i, char *filename) {
  size_t len;
  FILE *fp;
  unsigned char value = 0;
  void *p;

  len = (size_t) Access_filesize(filename);

  if ((fp = FOPEN_READ_BINARY(filename)) == NULL) {
    fprintf(stderr,"Error: can't open file %s with fopen\n",filename);
    exit(9);
  } else {
    *i = 0;
    p = (void *) &value;
    while ((size_t) *i < len && fread(p,sizeof(unsigned char),1,fp) > 0 &&
	   value == 0) {
      *i += 1;
    }
    if (value == 0) {
      *i = -1;
    }
    fclose(fp);
    return value;
  }
}

static UINT4
first_nonzero_uint (size_t *i, char *filename) {
  size_t len;
  FILE *fp;
  UINT4 value = 0;
  void *p;

  len = (size_t) Access_filesize(filename);

  if ((fp = FOPEN_READ_BINARY(filename)) == NULL) {
    fprintf(stderr,"Error: can't open file %s with fopen\n",filename);
    exit(9);
  } else {
    *i = 0;
    p = (void *) &value;
    while ((size_t) *i < len && fread(p,sizeof(UINT4),1,fp) > 0 &&
	   value == 0) {
      *i += 1;
    }
    if (value == 0) {
      *i = -1;
    }
    fclose(fp);
    return value;
  }
}

static UINT8
first_nonzero_uint8 (size_t *i, char *filename) {
  size_t len;
  FILE *fp;
  UINT8 value = 0;
  void *p;

  len = (size_t) Access_filesize(filename);

  if ((fp = FOPEN_READ_BINARY(filename)) == NULL) {
    fprintf(stderr,"Error: can't open file %s with fopen\n",filename);
    exit(9);
  } else {
    *i = 0;
    p = (void *) &value;
    while ((size_t) *i < len && fread(p,sizeof(UINT8),1,fp) > 0 &&
	   value == 0) {
      *i += 1;
    }
    if (value == 0) {
      *i = -1;
    }
    fclose(fp);
    return value;
  }
}
#endif


#define FREAD_BATCH 10000000	/* 10 million at a time */

/* Bigendian conversion not needed after this */
void *
Access_allocated (size_t *len, double *seconds, char *filename, size_t eltsize) {
  void *memory;
  FILE *fp;
  Stopwatch_T stopwatch;
  unsigned char value1;
  UINT4 value4;
  UINT8 value8;
  void *p;
  size_t i;

  fprintf(stderr,"alloc: %s\n",filename);
  *len = (size_t) Access_filesize(filename);
  if (*len == 0) {
    *seconds = 0.0;
    return (void *) NULL;
  }

  if ((fp = FOPEN_READ_BINARY(filename)) == NULL) {
    fprintf(stderr,"Error: can't open file %s with fopen\n",filename);
    exit(9);
  }

  Stopwatch_start(stopwatch = Stopwatch_new());
  memory = (void *) MALLOC(*len);
  if (eltsize == 1) {
    FREAD_CHARS(memory,(*len)/eltsize,fp);
  } else if (eltsize == 4) {
    FREAD_UINTS(memory,(*len)/eltsize,fp);
  } else if (eltsize == 8) {
    FREAD_UINT8S(memory,(*len)/eltsize,fp);
  } else {
    fprintf(stderr,"Access_allocated called with an element size of %d, which is not handled\n",(int) eltsize);
    exit(9);
  }
  fclose(fp);

#ifndef WORDS_BIGENDIAN
  if (eltsize == 1) {
    /* Test if Macintosh fread failure occurs.  Apple bug ID 6434977 */
    value1 = first_nonzero_char(&i,filename);
    if (((unsigned char *) memory)[i] != value1) {
      fprintf(stderr,"single fread command failed (observed on Macs with -B 3 or greater on large genomes)");
#if 0
      fprintf(stderr,"...reading file in smaller batches...");
      fp = FOPEN_READ_BINARY(filename);

      for (i = 0; i < (*len)/eltsize; i += FREAD_BATCH) {
	p = (void *) &(((unsigned char *) memory)[i]);
	fread(p,sizeof(unsigned char),FREAD_BATCH,fp);
      }

      if (i < (*len)/eltsize) {
	p = (void *) &(((unsigned char *) memory)[i]);
	fread(p,sizeof(unsigned char),(*len)/eltsize - i,fp);
      }

      fclose(fp);
#else
      fprintf(stderr,"...unable to handle this value of --batch on your machine\n");
      exit(9);
#endif
    }

  } else if (eltsize == 4) {
    /* Test if Macintosh fread failure occurs.  Apple bug ID 6434977 */
    value4 = first_nonzero_uint(&i,filename);
    if (((UINT4 *) memory)[i] != value4) {
      fprintf(stderr,"single fread command failed (observed on Macs with -B 3 or greater on large genomes)");
#if 0
      fprintf(stderr,"...reading file in smaller batches...");
      fp = FOPEN_READ_BINARY(filename);

      for (i = 0; i < (*len)/eltsize; i += FREAD_BATCH) {
	p = (void *) &(((UINT4 *) memory)[i]);
	fread(p,sizeof(UINT4),FREAD_BATCH,fp);
      }

      if (i < (*len)/eltsize) {
	p = (void *) &(((UINT4 *) memory)[i]);
	fread(p,sizeof(UINT4),(*len)/eltsize - i,fp);
      }

      fclose(fp);
#else
      fprintf(stderr,"...unable to handle this value of --batch on your machine\n");
      exit(9);
#endif
    }

  } else if (eltsize == 8) {
    /* Test if Macintosh fread failure occurs.  Apple bug ID 6434977 */
    value8 = first_nonzero_uint8(&i,filename);
    if (((UINT8 *) memory)[i] != value8) {
      fprintf(stderr,"single fread command failed (observed on Macs with -B 3 or greater on large genomes)");
#if 0
      fprintf(stderr,"...reading file in smaller batches...");
      fp = FOPEN_READ_BINARY(filename);

      for (i = 0; i < (*len)/eltsize; i += FREAD_BATCH) {
	p = (void *) &(((UINT8 *) memory)[i]);
	fread(p,sizeof(UINT8),FREAD_BATCH,fp);
      }

      if (i < (*len)/eltsize) {
	p = (void *) &(((UINT8 *) memory)[i]);
	fread(p,sizeof(UINT8),(*len)/eltsize - i,fp);
      }

      fclose(fp);
#else
      fprintf(stderr,"...unable to handle this value of --batch on your machine\n");
      exit(9);
#endif
    }

  }
#endif

  /* Note: the following (old non-batch mode) requires conversion to bigendian later, as needed */
  /* fread(new->offsets,eltsize,sb.st_size/eltsize,fp); */

  *seconds = Stopwatch_stop(stopwatch);
  Stopwatch_free(&stopwatch);

  return memory;
}


#define PAGESIZE 1024*4

static int
get_pagesize () {

#ifdef PAGESIZE_VIA_SYSCTL
  int pagesize;
  size_t pagelen;
  int mib[2];
#endif

#ifdef __STRICT_ANSI__
  return PAGESIZE;
#elif defined(HAVE_GETPAGESIZE)
  return getpagesize();
#elif defined(PAGESIZE_VIA_SYSCONF)
  return (int) sysconf(_SC_PAGESIZE);
#elif defined(PAGESIZE_VIA_SYSCTL)
  pagelen = sizeof(pagesize);
  mib[0] = CTL_HW;
  mib[1] = HW_PAGESIZE;
  sysctl(mib,2,&pagesize,&pagelen,NULL,0);
  return pagesize;
#else
  return PAGESIZE;
#endif

}


#ifdef HAVE_MMAP
/* Returns NULL if mmap fails.  Bigendian conversion required */
#ifdef HAVE_CADDR_T
caddr_t
#else
void *
#endif
Access_mmap (int *fd, size_t *len, char *filename, size_t eltsize, bool randomp) {
  off_t length;
#ifdef HAVE_CADDR_T
  caddr_t memory;
#else
  void *memory;
#endif

  /* fprintf(stderr,"mmap: %s\n",filename); */
  if ((*len = length = Access_filesize(filename)) == 0U) {
    fprintf(stderr,"Warning: file %s is empty\n",filename);
    memory = NULL;
  } else if ((*fd = open(filename,O_RDONLY,0764)) < 0) {
    fprintf(stderr,"Error: can't open file %s with open for reading\n",filename);
    exit(9);
  } else if (sizeof(size_t) <= 4 && length > MAX32BIT) {
    debug(printf("Too big to mmap\n"));
    *len = 0;
    memory = NULL;
  } else {
    *len = (size_t) length;
    memory = mmap(NULL,length,PROT_READ,0
#ifdef HAVE_MMAP_MAP_SHARED
		  |MAP_SHARED
#endif
#ifdef HAVE_MMAP_MAP_FILE
		  |MAP_FILE
#endif
#ifdef HAVE_MMAP_MAP_VARIABLE
		  |MAP_VARIABLE
#endif
		  ,*fd,0);
    if (memory == MAP_FAILED) {
      fprintf(stderr,"Got mmap failure on len %ju from length %ju.  Error %d: %s\n",
	      length,length,errno,strerror(errno));
      debug(printf("Got MAP_FAILED on len %lu from length %lu\n",length,length));
      memory = NULL;
    } else if (randomp == true) {
      debug(printf("Got mmap of %lu bytes at %p to %p\n",length,memory,memory+length-1));
#ifdef HAVE_MADVISE
#ifdef HAVE_MADVISE_MADV_RANDOM
      madvise(memory,*len,MADV_RANDOM);
#endif
#endif
    } else {
      debug(printf("Got mmap of %lu bytes at %p to %p\n",length,memory,memory+length-1));
#ifdef HAVE_MADVISE
#ifdef HAVE_MADVISE_MADV_DONTNEED
      madvise(memory,*len,MADV_DONTNEED);
#endif
#endif
    }
  }

  return memory;
}
#endif


#ifdef HAVE_MMAP
/* Returns NULL if mmap fails.  Bigendian conversion required */
#ifdef HAVE_CADDR_T
caddr_t
#else
void *
#endif
Access_mmap_offset (int *remainder, int fd, off_t offset, size_t length, size_t eltsize, bool randomp) {
#ifdef HAVE_CADDR_T
  caddr_t memory;
#else
  void *memory;
#endif

  if (length == 0) {
    abort();
  }

  *remainder = offset % get_pagesize();
  offset -= (off_t) *remainder;
  length += (size_t) *remainder;

  if (sizeof(size_t) <= 4 && length > MAX32BIT) {
    debug(printf("Too big to mmap\n"));
    memory = NULL;
  } else {
    memory = mmap(NULL,length,PROT_READ,0
#ifdef HAVE_MMAP_MAP_SHARED
		  |MAP_SHARED
#endif
#ifdef HAVE_MMAP_MAP_FILE
		  |MAP_FILE
#endif
#ifdef HAVE_MMAP_MAP_VARIABLE
		  |MAP_VARIABLE
#endif
		  ,fd,offset);
    if (memory == MAP_FAILED) {
      fprintf(stderr,"Got mmap failure on fd %d, offset %ju, length %ju.  Error %d: %s\n",
	      fd,offset,length,errno,strerror(errno));
      debug(printf("Got MAP_FAILED on fd %d, offset %lu, length %lu\n",fd,offset,length));
      memory = NULL;
    } else if (randomp == true) {
      debug(printf("Got mmap of %lu bytes at %p to %p\n",length,memory,memory+length-1));
#ifdef HAVE_MADVISE
#ifdef HAVE_MADVISE_MADV_RANDOM
      madvise(memory,length,MADV_RANDOM);
#endif
#endif
    } else {
      debug(printf("Got mmap of %lu bytes at %p to %p\n",length,memory,memory+length-1));
#ifdef HAVE_MADVISE
#ifdef HAVE_MADVISE_MADV_DONTNEED
      madvise(memory,length,MADV_DONTNEED);
#endif
#endif
    }
  }

  return memory;
}
#endif


#ifdef HAVE_MMAP
/* Returns NULL if mmap fails.  Bigendian conversion required */
#ifdef HAVE_CADDR_T
caddr_t
#else
void *
#endif
Access_mmap_rw (int *fd, size_t *len, char *filename, size_t eltsize, bool randomp) {
  off_t length;
#ifdef HAVE_CADDR_T
  caddr_t memory;
#else
  void *memory;
#endif

  if ((*len = length = Access_filesize(filename)) == 0U) {
    fprintf(stderr,"Error: file %s is empty\n",filename);
    exit(9);
  }

  if ((*fd = open(filename,O_RDWR,0764)) < 0) {
    fprintf(stderr,"Error: can't open file %s with open for reading/writing\n",filename);
    exit(9);
  }

  if (sizeof(size_t) <= 4 && length > MAX32BIT) {
    debug(printf("Too big to mmap\n"));
    *len = 0;
    memory = NULL;
  } else {
    *len = (size_t) length;
    memory = mmap(NULL,length,PROT_READ|PROT_WRITE,0
#ifdef HAVE_MMAP_MAP_SHARED
		  |MAP_SHARED
#endif
#ifdef HAVE_MMAP_MAP_FILE
		  |MAP_FILE
#endif
#ifdef HAVE_MMAP_MAP_VARIABLE
		  |MAP_VARIABLE
#endif
		  ,*fd,0);
    if (memory == MAP_FAILED) {
      fprintf(stderr,"Got mmap failure on len %ju from length %ju.  Error %d: %s\n",
	      *len,length,errno,strerror(errno));
      debug(printf("Got MAP_FAILED on len %lu from length %lu\n",*len,length));
      memory = NULL;
    } else if (randomp == true) {
      debug(printf("Got mmap of %lu bytes at %p to %p\n",length,memory,memory+length-1));
#ifdef HAVE_MADVISE
#ifdef HAVE_MADVISE_MADV_RANDOM
      madvise(memory,*len,MADV_RANDOM);
#endif
#endif
    } else {
      debug(printf("Got mmap of %lu bytes at %p to %p\n",length,memory,memory+length-1));
#ifdef HAVE_MADVISE
#ifdef HAVE_MADVISE_MADV_DONTNEED
      madvise(memory,*len,MADV_DONTNEED);
#endif
#endif
    }
  }

  return memory;
}
#endif

#ifdef HAVE_MMAP
/* Returns NULL if mmap fails.  Bigendian conversion required */
#ifdef HAVE_CADDR_T
caddr_t
#else
void *
#endif
Access_mmap_offset_rw (int *remainder, int fd, off_t offset, size_t length, size_t eltsize, bool randomp) {
#ifdef HAVE_CADDR_T
  caddr_t memory;
#else
  void *memory;
#endif

  if (length == 0) {
    abort();
  }

  *remainder = offset % get_pagesize();
  offset -= (off_t) *remainder;
  length += (size_t) *remainder;

  if (sizeof(size_t) <= 4 && length > MAX32BIT) {
    debug(printf("Too big to mmap\n"));
    memory = NULL;
  } else {
    memory = mmap(NULL,length,PROT_READ|PROT_WRITE,0
#ifdef HAVE_MMAP_MAP_SHARED
		  |MAP_SHARED
#endif
#ifdef HAVE_MMAP_MAP_FILE
		  |MAP_FILE
#endif
#ifdef HAVE_MMAP_MAP_VARIABLE
		  |MAP_VARIABLE
#endif
		  ,fd,offset);
    if (memory == MAP_FAILED) {
      fprintf(stderr,"Got mmap failure on offset %ju, length %ju.  Error %d: %s\n",
	      offset,length,errno,strerror(errno));
      debug(printf("Got MAP_FAILED on offset %lu, length %lu\n",offset,length));
      memory = NULL;
    } else if (randomp == true) {
      debug(printf("Got mmap of %lu bytes at %p to %p\n",length,memory,memory+length-1));
#ifdef HAVE_MADVISE
#ifdef HAVE_MADVISE_MADV_RANDOM
      madvise(memory,length,MADV_RANDOM);
#endif
#endif
    } else {
      debug(printf("Got mmap of %lu bytes at %p to %p\n",length,memory,memory+length-1));
#ifdef HAVE_MADVISE
#ifdef HAVE_MADVISE_MADV_DONTNEED
      madvise(memory,length,MADV_DONTNEED);
#endif
#endif
    }
  }

  return memory;
}
#endif


#ifdef HAVE_MMAP

#ifdef HAVE_CADDR_T
caddr_t
#else
void *
#endif
Access_mmap_and_preload (int *fd, size_t *len, int *npages, double *seconds, char *filename, size_t eltsize) {
  off_t length;
#ifdef HAVE_CADDR_T
  caddr_t memory;
#else
  void *memory;
#endif
  int pagesize, indicesperpage;
  size_t totalindices, i;	/* Needs to handle uncompressed genomes > 2 gigabytes */
  int nzero = 0, npos = 0;
  Stopwatch_T stopwatch;


  if ((*len = length = Access_filesize(filename)) == 0U) {
    fprintf(stderr,"Error: file %s is empty\n",filename);
    exit(9);
  }

  if ((*fd = open(filename,O_RDONLY,0764)) < 0) {
    fprintf(stderr,"Error: can't open file %s with open for reading\n",filename);
    exit(9);
  }

  if (sizeof(size_t) <= 4 && *len > MAX32BIT) {
    debug(printf("Too big to mmap\n"));
    *len = 0;
    *npages = 0;
    *seconds = 0.0;
    memory = NULL;

  } else {

    pagesize = get_pagesize();

    indicesperpage = pagesize/eltsize;
    
    Stopwatch_start(stopwatch = Stopwatch_new());

    memory = mmap(NULL,length,PROT_READ,0
#ifdef HAVE_MMAP_MAP_SHARED
		  |MAP_SHARED
#endif
#ifdef HAVE_MMAP_MAP_FILE
		  |MAP_FILE
#endif
#ifdef HAVE_MMAP_MAP_VARIABLE
		  |MAP_VARIABLE
#endif
		  ,*fd,0);
    if (memory == MAP_FAILED) {
      fprintf(stderr,"Got mmap failure on len %ju from length %ju.  Error %d: %s\n",
	      *len,length,errno,strerror(errno));
      debug(printf("Got MAP_FAILED on len %lu from length %lu\n",*len,length));
      memory = NULL;
      Stopwatch_stop(stopwatch);
      Stopwatch_free(&stopwatch);
    } else {
      /* Touch all pages */
      debug(printf("Got mmap of %lu bytes at %p to %p\n",length,memory,memory+length-1));
#ifdef HAVE_MADVISE
#ifdef HAVE_MADVISE_MADV_WILLNEED
      madvise(memory,*len,MADV_WILLNEED);
#endif
#endif
      totalindices = (*len)/eltsize;
      for (i = 0; i < totalindices; i += indicesperpage) {
	if (((char *) memory)[i] == 0) {
	  nzero++;
	  if (i % 10000 == 0) {
	    fprintf(stderr,",");
	  }
	} else {
	  npos++;
	}
	if (i % 10000 == 0) {
	  fprintf(stderr,".");
	}
      }
      *npages = nzero + npos;
      *seconds = Stopwatch_stop(stopwatch);
      Stopwatch_free(&stopwatch);
    }
  }

  return memory;
}
#endif
