# Supplementary material for: Bitpacking techniques for indexing genomes: I. Hash tables
Source: Algorithms Mol Biol. 2016 Apr 18;11:5. doi: 10.1186/s13015-016-0069-5 (PMC4835851; doi:10.1186/s13015-016-0069-5)
Supplement: Supplementary file 2 — 10.1007/s13015-016-0069-5 Source code for constructing benchmarks. Source code in an archive format, using tar and bzip2, for users to generate their own benchmarks for any genomic text in FASTA format. This is the same package as provided in our companion paper on bitpacking for enhanced suffix arrays. [file 13015_2016_69_MOESM2_ESM.bz2 › genomic-benchmark-build-2016-02-26/src/sarray-write.h]

/* $Id: sarray-write.h 185025 2016-02-26 21:04:04Z twu $ */
#ifndef SARRAY_WRITE_INCLUDED
#define SARRAY_WRITE_INCLUDED
#include "types.h"
#include "genome.h"

/* #define USE_CHILD_BP 1 */

extern void
Sarray_write_array (char *sarrayfile, Genome_T genomecomp, UINT4 genomelength);

extern void
Sarray_write_index_interleaved (char *indexptrsfile, char *indexcompfile,
				char *sarrayfile, Genome_T genomecomp, UINT4 genomelength, bool compressp);

extern UINT4 *
Sarray_compute_lcp (UINT4 *SA, UINT4 n);

extern void
Sarray_write_plcp (char *plcpfile, UINT4 *SA, UINT4 genomelength);

extern void
Sarray_write_bytecoded (char *bytesfile, char *excfile, char *guidefile, UINT4 *values,
			UINT4 genomelength, int guide_interval);

extern unsigned char *
Sarray_discriminating_chars (UINT4 *nbytes, UINT4 *SA, Genome_T genome,
			     unsigned char *lcp_bytes, UINT4 *lcp_exceptions, int n_lcp_exceptions,
			     UINT4 n);

extern UINT4 *
Sarray_compute_child (UINT4 *lcp, UINT4 n);

#endif
