# Supplementary material for: Bitpacking techniques for indexing genomes: I. Hash tables
Source: Algorithms Mol Biol. 2016 Apr 18;11:5. doi: 10.1186/s13015-016-0069-5 (PMC4835851; doi:10.1186/s13015-016-0069-5)
Supplement: Supplementary file 2 — 10.1007/s13015-016-0069-5 Source code for constructing benchmarks. Source code in an archive format, using tar and bzip2, for users to generate their own benchmarks for any genomic text in FASTA format. This is the same package as provided in our companion paper on bitpacking for enhanced suffix arrays. [file 13015_2016_69_MOESM2_ESM.bz2 › genomic-benchmark-build-2016-02-26/src/popcount.c]

static char rcsid[] = "$Id: popcount.c 116713 2013-11-27 19:46:01Z twu $";

#ifndef HAVE_BUILTIN_CTZ
const int mod_37_bit_position[] = 
  {
    32, 0, 1, 26, 2, 23, 27, 0, 3, 16, 24, 30, 28, 11, 0, 13, 4,
    7, 17, 0, 25, 22, 31, 15, 29, 10, 12, 6, 0, 21, 14, 9, 5,
    20, 8, 19, 18
  };
#endif

#ifndef HAVE_BUILTIN_POPCOUNT
const int count_bits[] =
{ 0, 1, 1, 2, 1, 2, 2, 3, 1, 2, 2, 3, 2, 3, 3, 4, 1, 2, 2, 3, 2, 3, 3, 4, 2, 3, 3, 4, 3, 4, 4, 5,
  1, 2, 2, 3, 2, 3, 3, 4, 2, 3, 3, 4, 3, 4, 4, 5, 2, 3, 3, 4, 3, 4, 4, 5, 3, 4, 4, 5, 4, 5, 5, 6,
  1, 2, 2, 3, 2, 3, 3, 4, 2, 3, 3, 4, 3, 4, 4, 5, 2, 3, 3, 4, 3, 4, 4, 5, 3, 4, 4, 5, 4, 5, 5, 6,
  2, 3, 3, 4, 3, 4, 4, 5, 3, 4, 4, 5, 4, 5, 5, 6, 3, 4, 4, 5, 4, 5, 5, 6, 4, 5, 5, 6, 5, 6, 6, 7,
  1, 2, 2, 3, 2, 3, 3, 4, 2, 3, 3, 4, 3, 4, 4, 5, 2, 3, 3, 4, 3, 4, 4, 5, 3, 4, 4, 5, 4, 5, 5, 6,
  2, 3, 3, 4, 3, 4, 4, 5, 3, 4, 4, 5, 4, 5, 5, 6, 3, 4, 4, 5, 4, 5, 5, 6, 4, 5, 5, 6, 5, 6, 6, 7,
  2, 3, 3, 4, 3, 4, 4, 5, 3, 4, 4, 5, 4, 5, 5, 6, 3, 4, 4, 5, 4, 5, 5, 6, 4, 5, 5, 6, 5, 6, 6, 7,
  3, 4, 4, 5, 4, 5, 5, 6, 4, 5, 5, 6, 5, 6, 6, 7, 4, 5, 5, 6, 5, 6, 6, 7, 5, 6, 6, 7, 6, 7, 7, 8,
  1, 2, 2, 3, 2, 3, 3, 4, 2, 3, 3, 4, 3, 4, 4, 5, 2, 3, 3, 4, 3, 4, 4, 5, 3, 4, 4, 5, 4, 5, 5, 6,
  2, 3, 3, 4, 3, 4, 4, 5, 3, 4, 4, 5, 4, 5, 5, 6, 3, 4, 4, 5, 4, 5, 5, 6, 4, 5, 5, 6, 5, 6, 6, 7,
  2, 3, 3, 4, 3, 4, 4, 5, 3, 4, 4, 5, 4, 5, 5, 6, 3, 4, 4, 5, 4, 5, 5, 6, 4, 5, 5, 6, 5, 6, 6, 7,
  3, 4, 4, 5, 4, 5, 5, 6, 4, 5, 5, 6, 5, 6, 6, 7, 4, 5, 5, 6, 5, 6, 6, 7, 5, 6, 6, 7, 6, 7, 7, 8,
  2, 3, 3, 4, 3, 4, 4, 5, 3, 4, 4, 5, 4, 5, 5, 6, 3, 4, 4, 5, 4, 5, 5, 6, 4, 5, 5, 6, 5, 6, 6, 7,
  3, 4, 4, 5, 4, 5, 5, 6, 4, 5, 5, 6, 5, 6, 6, 7, 4, 5, 5, 6, 5, 6, 6, 7, 5, 6, 6, 7, 6, 7, 7, 8,
  3, 4, 4, 5, 4, 5, 5, 6, 4, 5, 5, 6, 5, 6, 6, 7, 4, 5, 5, 6, 5, 6, 6, 7, 5, 6, 6, 7, 6, 7, 7, 8,
  4, 5, 5, 6, 5, 6, 6, 7, 5, 6, 6, 7, 6, 7, 7, 8, 5, 6, 6, 7, 6, 7, 7, 8, 6, 7, 7, 8, 7, 8, 8, 9,
  1, 2, 2, 3, 2, 3, 3, 4, 2, 3, 3, 4, 3, 4, 4, 5, 2, 3, 3, 4, 3, 4, 4, 5, 3, 4, 4, 5, 4, 5, 5, 6,
  2, 3, 3, 4, 3, 4, 4, 5, 3, 4, 4, 5, 4, 5, 5, 6, 3, 4, 4, 5, 4, 5, 5, 6, 4, 5, 5, 6, 5, 6, 6, 7,
  2, 3, 3, 4, 3, 4, 4, 5, 3, 4, 4, 5, 4, 5, 5, 6, 3, 4, 4, 5, 4, 5, 5, 6, 4, 5, 5, 6, 5, 6, 6, 7,
  3, 4, 4, 5, 4, 5, 5, 6, 4, 5, 5, 6, 5, 6, 6, 7, 4, 5, 5, 6, 5, 6, 6, 7, 5, 6, 6, 7, 6, 7, 7, 8,
  2, 3, 3, 4, 3, 4, 4, 5, 3, 4, 4, 5, 4, 5, 5, 6, 3, 4, 4, 5, 4, 5, 5, 6, 4, 5, 5, 6, 5, 6, 6, 7,
  3, 4, 4, 5, 4, 5, 5, 6, 4, 5, 5, 6, 5, 6, 6, 7, 4, 5, 5, 6, 5, 6, 6, 7, 5, 6, 6, 7, 6, 7, 7, 8,
  3, 4, 4, 5, 4, 5, 5, 6, 4, 5, 5, 6, 5, 6, 6, 7, 4, 5, 5, 6, 5, 6, 6, 7, 5, 6, 6, 7, 6, 7, 7, 8,
  4, 5, 5, 6, 5, 6, 6, 7, 5, 6, 6, 7, 6, 7, 7, 8, 5, 6, 6, 7, 6, 7, 7, 8, 6, 7, 7, 8, 7, 8, 8, 9,
  2, 3, 3, 4, 3, 4, 4, 5, 3, 4, 4, 5, 4, 5, 5, 6, 3, 4, 4, 5, 4, 5, 5, 6, 4, 5, 5, 6, 5, 6, 6, 7,
  3, 4, 4, 5, 4, 5, 5, 6, 4, 5, 5, 6, 5, 6, 6, 7, 4, 5, 5, 6, 5, 6, 6, 7, 5, 6, 6, 7, 6, 7, 7, 8,
  3, 4, 4, 5, 4, 5, 5, 6, 4, 5, 5, 6, 5, 6, 6, 7, 4, 5, 5, 6, 5, 6, 6, 7, 5, 6, 6, 7, 6, 7, 7, 8,
  4, 5, 5, 6, 5, 6, 6, 7, 5, 6, 6, 7, 6, 7, 7, 8, 5, 6, 6, 7, 6, 7, 7, 8, 6, 7, 7, 8, 7, 8, 8, 9,
  3, 4, 4, 5, 4, 5, 5, 6, 4, 5, 5, 6, 5, 6, 6, 7, 4, 5, 5, 6, 5, 6, 6, 7, 5, 6, 6, 7, 6, 7, 7, 8,
  4, 5, 5, 6, 5, 6, 6, 7, 5, 6, 6, 7, 6, 7, 7, 8, 5, 6, 6, 7, 6, 7, 7, 8, 6, 7, 7, 8, 7, 8, 8, 9,
  4, 5, 5, 6, 5, 6, 6, 7, 5, 6, 6, 7, 6, 7, 7, 8, 5, 6, 6, 7, 6, 7, 7, 8, 6, 7, 7, 8, 7, 8, 8, 9,
  5, 6, 6, 7, 6, 7, 7, 8, 6, 7, 7, 8, 7, 8, 8, 9, 6, 7, 7, 8, 7, 8, 8, 9, 7, 8, 8, 9, 8, 9, 9,10,
  1, 2, 2, 3, 2, 3, 3, 4, 2, 3, 3, 4, 3, 4, 4, 5, 2, 3, 3, 4, 3, 4, 4, 5, 3, 4, 4, 5, 4, 5, 5, 6,
  2, 3, 3, 4, 3, 4, 4, 5, 3, 4, 4, 5, 4, 5, 5, 6, 3, 4, 4, 5, 4, 5, 5, 6, 4, 5, 5, 6, 5, 6, 6, 7,
  2, 3, 3, 4, 3, 4, 4, 5, 3, 4, 4, 5, 4, 5, 5, 6, 3, 4, 4, 5, 4, 5, 5, 6, 4, 5, 5, 6, 5, 6, 6, 7,
  3, 4, 4, 5, 4, 5, 5, 6, 4, 5, 5, 6, 5, 6, 6, 7, 4, 5, 5, 6, 5, 6, 6, 7, 5, 6, 6, 7, 6, 7, 7, 8,
  2, 3, 3, 4, 3, 4, 4, 5, 3, 4, 4, 5, 4, 5, 5, 6, 3, 4, 4, 5, 4, 5, 5, 6, 4, 5, 5, 6, 5, 6, 6, 7,
  3, 4, 4, 5, 4, 5, 5, 6, 4, 5, 5, 6, 5, 6, 6, 7, 4, 5, 5, 6, 5, 6, 6, 7, 5, 6, 6, 7, 6, 7, 7, 8,
  3, 4, 4, 5, 4, 5, 5, 6, 4, 5, 5, 6, 5, 6, 6, 7, 4, 5, 5, 6, 5, 6, 6, 7, 5, 6, 6, 7, 6, 7, 7, 8,
  4, 5, 5, 6, 5, 6, 6, 7, 5, 6, 6, 7, 6, 7, 7, 8, 5, 6, 6, 7, 6, 7, 7, 8, 6, 7, 7, 8, 7, 8, 8, 9,
  2, 3, 3, 4, 3, 4, 4, 5, 3, 4, 4, 5, 4, 5, 5, 6, 3, 4, 4, 5, 4, 5, 5, 6, 4, 5, 5, 6, 5, 6, 6, 7,
  3, 4, 4, 5, 4, 5, 5, 6, 4, 5, 5, 6, 5, 6, 6, 7, 4, 5, 5, 6, 5, 6, 6, 7, 5, 6, 6, 7, 6, 7, 7, 8,
  3, 4, 4, 5, 4, 5, 5, 6, 4, 5, 5, 6, 5, 6, 6, 7, 4, 5, 5, 6, 5, 6, 6, 7, 5, 6, 6, 7, 6, 7, 7, 8,
  4, 5, 5, 6, 5, 6, 6, 7, 5, 6, 6, 7, 6, 7, 7, 8, 5, 6, 6, 7, 6, 7, 7, 8, 6, 7, 7, 8, 7, 8, 8, 9,
  3, 4, 4, 5, 4, 5, 5, 6, 4, 5, 5, 6, 5, 6, 6, 7, 4, 5, 5, 6, 5, 6, 6, 7, 5, 6, 6, 7, 6, 7, 7, 8,
  4, 5, 5, 6, 5, 6, 6, 7, 5, 6, 6, 7, 6, 7, 7, 8, 5, 6, 6, 7, 6, 7, 7, 8, 6, 7, 7, 8, 7, 8, 8, 9,
  4, 5, 5, 6, 5, 6, 6, 7, 5, 6, 6, 7, 6, 7, 7, 8, 5, 6, 6, 7, 6, 7, 7, 8, 6, 7, 7, 8, 7, 8, 8, 9,
  5, 6, 6, 7, 6, 7, 7, 8, 6, 7, 7, 8, 7, 8, 8, 9, 6, 7, 7, 8, 7, 8, 8, 9, 7, 8, 8, 9, 8, 9, 9,10,
  2, 3, 3, 4, 3, 4, 4, 5, 3, 4, 4, 5, 4, 5, 5, 6, 3, 4, 4, 5, 4, 5, 5, 6, 4, 5, 5, 6, 5, 6, 6, 7,
  3, 4, 4, 5, 4, 5, 5, 6, 4, 5, 5, 6, 5, 6, 6, 7, 4, 5, 5, 6, 5, 6, 6, 7, 5, 6, 6, 7, 6, 7, 7, 8,
  3, 4, 4, 5, 4, 5, 5, 6, 4, 5, 5, 6, 5, 6, 6, 7, 4, 5, 5, 6, 5, 6, 6, 7, 5, 6, 6, 7, 6, 7, 7, 8,
  4, 5, 5, 6, 5, 6, 6, 7, 5, 6, 6, 7, 6, 7, 7, 8, 5, 6, 6, 7, 6, 7, 7, 8, 6, 7, 7, 8, 7, 8, 8, 9,
  3, 4, 4, 5, 4, 5, 5, 6, 4, 5, 5, 6, 5, 6, 6, 7, 4, 5, 5, 6, 5, 6, 6, 7, 5, 6, 6, 7, 6, 7, 7, 8,
  4, 5, 5, 6, 5, 6, 6, 7, 5, 6, 6, 7, 6, 7, 7, 8, 5, 6, 6, 7, 6, 7, 7, 8, 6, 7, 7, 8, 7, 8, 8, 9,
  4, 5, 5, 6, 5, 6, 6, 7, 5, 6, 6, 7, 6, 7, 7, 8, 5, 6, 6, 7, 6, 7, 7, 8, 6, 7, 7, 8, 7, 8, 8, 9,
  5, 6, 6, 7, 6, 7, 7, 8, 6, 7, 7, 8, 7, 8, 8, 9, 6, 7, 7, 8, 7, 8, 8, 9, 7, 8, 8, 9, 8, 9, 9,10,
  3, 4, 4, 5, 4, 5, 5, 6, 4, 5, 5, 6, 5, 6, 6, 7, 4, 5, 5, 6, 5, 6, 6, 7, 5, 6, 6, 7, 6, 7, 7, 8,
  4, 5, 5, 6, 5, 6, 6, 7, 5, 6, 6, 7, 6, 7, 7, 8, 5, 6, 6, 7, 6, 7, 7, 8, 6, 7, 7, 8, 7, 8, 8, 9,
  4, 5, 5, 6, 5, 6, 6, 7, 5, 6, 6, 7, 6, 7, 7, 8, 5, 6, 6, 7, 6, 7, 7, 8, 6, 7, 7, 8, 7, 8, 8, 9,
  5, 6, 6, 7, 6, 7, 7, 8, 6, 7, 7, 8, 7, 8, 8, 9, 6, 7, 7, 8, 7, 8, 8, 9, 7, 8, 8, 9, 8, 9, 9,10,
  4, 5, 5, 6, 5, 6, 6, 7, 5, 6, 6, 7, 6, 7, 7, 8, 5, 6, 6, 7, 6, 7, 7, 8, 6, 7, 7, 8, 7, 8, 8, 9,
  5, 6, 6, 7, 6, 7, 7, 8, 6, 7, 7, 8, 7, 8, 8, 9, 6, 7, 7, 8, 7, 8, 8, 9, 7, 8, 8, 9, 8, 9, 9,10,
  5, 6, 6, 7, 6, 7, 7, 8, 6, 7, 7, 8, 7, 8, 8, 9, 6, 7, 7, 8, 7, 8, 8, 9, 7, 8, 8, 9, 8, 9, 9,10,
  6, 7, 7, 8, 7, 8, 8, 9, 7, 8, 8, 9, 8, 9, 9,10, 7, 8, 8, 9, 8, 9, 9,10, 8, 9, 9,10, 9,10,10,11,
  1, 2, 2, 3, 2, 3, 3, 4, 2, 3, 3, 4, 3, 4, 4, 5, 2, 3, 3, 4, 3, 4, 4, 5, 3, 4, 4, 5, 4, 5, 5, 6,
  2, 3, 3, 4, 3, 4, 4, 5, 3, 4, 4, 5, 4, 5, 5, 6, 3, 4, 4, 5, 4, 5, 5, 6, 4, 5, 5, 6, 5, 6, 6, 7,
  2, 3, 3, 4, 3, 4, 4, 5, 3, 4, 4, 5, 4, 5, 5, 6, 3, 4, 4, 5, 4, 5, 5, 6, 4, 5, 5, 6, 5, 6, 6, 7,
  3, 4, 4, 5, 4, 5, 5, 6, 4, 5, 5, 6, 5, 6, 6, 7, 4, 5, 5, 6, 5, 6, 6, 7, 5, 6, 6, 7, 6, 7, 7, 8,
  2, 3, 3, 4, 3, 4, 4, 5, 3, 4, 4, 5, 4, 5, 5, 6, 3, 4, 4, 5, 4, 5, 5, 6, 4, 5, 5, 6, 5, 6, 6, 7,
  3, 4, 4, 5, 4, 5, 5, 6, 4, 5, 5, 6, 5, 6, 6, 7, 4, 5, 5, 6, 5, 6, 6, 7, 5, 6, 6, 7, 6, 7, 7, 8,
  3, 4, 4, 5, 4, 5, 5, 6, 4, 5, 5, 6, 5, 6, 6, 7, 4, 5, 5, 6, 5, 6, 6, 7, 5, 6, 6, 7, 6, 7, 7, 8,
  4, 5, 5, 6, 5, 6, 6, 7, 5, 6, 6, 7, 6, 7, 7, 8, 5, 6, 6, 7, 6, 7, 7, 8, 6, 7, 7, 8, 7, 8, 8, 9,
  2, 3, 3, 4, 3, 4, 4, 5, 3, 4, 4, 5, 4, 5, 5, 6, 3, 4, 4, 5, 4, 5, 5, 6, 4, 5, 5, 6, 5, 6, 6, 7,
  3, 4, 4, 5, 4, 5, 5, 6, 4, 5, 5, 6, 5, 6, 6, 7, 4, 5, 5, 6, 5, 6, 6, 7, 5, 6, 6, 7, 6, 7, 7, 8,
  3, 4, 4, 5, 4, 5, 5, 6, 4, 5, 5, 6, 5, 6, 6, 7, 4, 5, 5, 6, 5, 6, 6, 7, 5, 6, 6, 7, 6, 7, 7, 8,
  4, 5, 5, 6, 5, 6, 6, 7, 5, 6, 6, 7, 6, 7, 7, 8, 5, 6, 6, 7, 6, 7, 7, 8, 6, 7, 7, 8, 7, 8, 8, 9,
  3, 4, 4, 5, 4, 5, 5, 6, 4, 5, 5, 6, 5, 6, 6, 7, 4, 5, 5, 6, 5, 6, 6, 7, 5, 6, 6, 7, 6, 7, 7, 8,
  4, 5, 5, 6, 5, 6, 6, 7, 5, 6, 6, 7, 6, 7, 7, 8, 5, 6, 6, 7, 6, 7, 7, 8, 6, 7, 7, 8, 7, 8, 8, 9,
  4, 5, 5, 6, 5, 6, 6, 7, 5, 6, 6, 7, 6, 7, 7, 8, 5, 6, 6, 7, 6, 7, 7, 8, 6, 7, 7, 8, 7, 8, 8, 9,
  5, 6, 6, 7, 6, 7, 7, 8, 6, 7, 7, 8, 7, 8, 8, 9, 6, 7, 7, 8, 7, 8, 8, 9, 7, 8, 8, 9, 8, 9, 9,10,
  2, 3, 3, 4, 3, 4, 4, 5, 3, 4, 4, 5, 4, 5, 5, 6, 3, 4, 4, 5, 4, 5, 5, 6, 4, 5, 5, 6, 5, 6, 6, 7,
  3, 4, 4, 5, 4, 5, 5, 6, 4, 5, 5, 6, 5, 6, 6, 7, 4, 5, 5, 6, 5, 6, 6, 7, 5, 6, 6, 7, 6, 7, 7, 8,
  3, 4, 4, 5, 4, 5, 5, 6, 4, 5, 5, 6, 5, 6, 6, 7, 4, 5, 5, 6, 5, 6, 6, 7, 5, 6, 6, 7, 6, 7, 7, 8,
  4, 5, 5, 6, 5, 6, 6, 7, 5, 6, 6, 7, 6, 7, 7, 8, 5, 6, 6, 7, 6, 7, 7, 8, 6, 7, 7, 8, 7, 8, 8, 9,
  3, 4, 4, 5, 4, 5, 5, 6, 4, 5, 5, 6, 5, 6, 6, 7, 4, 5, 5, 6, 5, 6, 6, 7, 5, 6, 6, 7, 6, 7, 7, 8,
  4, 5, 5, 6, 5, 6, 6, 7, 5, 6, 6, 7, 6, 7, 7, 8, 5, 6, 6, 7, 6, 7, 7, 8, 6, 7, 7, 8, 7, 8, 8, 9,
  4, 5, 5, 6, 5, 6, 6, 7, 5, 6, 6, 7, 6, 7, 7, 8, 5, 6, 6, 7, 6, 7, 7, 8, 6, 7, 7, 8, 7, 8, 8, 9,
  5, 6, 6, 7, 6, 7, 7, 8, 6, 7, 7, 8, 7, 8, 8, 9, 6, 7, 7, 8, 7, 8, 8, 9, 7, 8, 8, 9, 8, 9, 9,10,
  3, 4, 4, 5, 4, 5, 5, 6, 4, 5, 5, 6, 5, 6, 6, 7, 4, 5, 5, 6, 5, 6, 6, 7, 5, 6, 6, 7, 6, 7, 7, 8,
  4, 5, 5, 6, 5, 6, 6, 7, 5, 6, 6, 7, 6, 7, 7, 8, 5, 6, 6, 7, 6, 7, 7, 8, 6, 7, 7, 8, 7, 8, 8, 9,
  4, 5, 5, 6, 5, 6, 6, 7, 5, 6, 6, 7, 6, 7, 7, 8, 5, 6, 6, 7, 6, 7, 7, 8, 6, 7, 7, 8, 7, 8, 8, 9,
  5, 6, 6, 7, 6, 7, 7, 8, 6, 7, 7, 8, 7, 8, 8, 9, 6, 7, 7, 8, 7, 8, 8, 9, 7, 8, 8, 9, 8, 9, 9,10,
  4, 5, 5, 6, 5, 6, 6, 7, 5, 6, 6, 7, 6, 7, 7, 8, 5, 6, 6, 7, 6, 7, 7, 8, 6, 7, 7, 8, 7, 8, 8, 9,
  5, 6, 6, 7, 6, 7, 7, 8, 6, 7, 7, 8, 7, 8, 8, 9, 6, 7, 7, 8, 7, 8, 8, 9, 7, 8, 8, 9, 8, 9, 9,10,
  5, 6, 6, 7, 6, 7, 7, 8, 6, 7, 7, 8, 7, 8, 8, 9, 6, 7, 7, 8, 7, 8, 8, 9, 7, 8, 8, 9, 8, 9, 9,10,
  6, 7, 7, 8, 7, 8, 8, 9, 7, 8, 8, 9, 8, 9, 9,10, 7, 8, 8, 9, 8, 9, 9,10, 8, 9, 9,10, 9,10,10,11,
  2, 3, 3, 4, 3, 4, 4, 5, 3, 4, 4, 5, 4, 5, 5, 6, 3, 4, 4, 5, 4, 5, 5, 6, 4, 5, 5, 6, 5, 6, 6, 7,
  3, 4, 4, 5, 4, 5, 5, 6, 4, 5, 5, 6, 5, 6, 6, 7, 4, 5, 5, 6, 5, 6, 6, 7, 5, 6, 6, 7, 6, 7, 7, 8,
  3, 4, 4, 5, 4, 5, 5, 6, 4, 5, 5, 6, 5, 6, 6, 7, 4, 5, 5, 6, 5, 6, 6, 7, 5, 6, 6, 7, 6, 7, 7, 8,
  4, 5, 5, 6, 5, 6, 6, 7, 5, 6, 6, 7, 6, 7, 7, 8, 5, 6, 6, 7, 6, 7, 7, 8, 6, 7, 7, 8, 7, 8, 8, 9,
  3, 4, 4, 5, 4, 5, 5, 6, 4, 5, 5, 6, 5, 6, 6, 7, 4, 5, 5, 6, 5, 6, 6, 7, 5, 6, 6, 7, 6, 7, 7, 8,
  4, 5, 5, 6, 5, 6, 6, 7, 5, 6, 6, 7, 6, 7, 7, 8, 5, 6, 6, 7, 6, 7, 7, 8, 6, 7, 7, 8, 7, 8, 8, 9,
  4, 5, 5, 6, 5, 6, 6, 7, 5, 6, 6, 7, 6, 7, 7, 8, 5, 6, 6, 7, 6, 7, 7, 8, 6, 7, 7, 8, 7, 8, 8, 9,
  5, 6, 6, 7, 6, 7, 7, 8, 6, 7, 7, 8, 7, 8, 8, 9, 6, 7, 7, 8, 7, 8, 8, 9, 7, 8, 8, 9, 8, 9, 9,10,
  3, 4, 4, 5, 4, 5, 5, 6, 4, 5, 5, 6, 5, 6, 6, 7, 4, 5, 5, 6, 5, 6, 6, 7, 5, 6, 6, 7, 6, 7, 7, 8,
  4, 5, 5, 6, 5, 6, 6, 7, 5, 6, 6, 7, 6, 7, 7, 8, 5, 6, 6, 7, 6, 7, 7, 8, 6, 7, 7, 8, 7, 8, 8, 9,
  4, 5, 5, 6, 5, 6, 6, 7, 5, 6, 6, 7, 6, 7, 7, 8, 5, 6, 6, 7, 6, 7, 7, 8, 6, 7, 7, 8, 7, 8, 8, 9,
  5, 6, 6, 7, 6, 7, 7, 8, 6, 7, 7, 8, 7, 8, 8, 9, 6, 7, 7, 8, 7, 8, 8, 9, 7, 8, 8, 9, 8, 9, 9,10,
  4, 5, 5, 6, 5, 6, 6, 7, 5, 6, 6, 7, 6, 7, 7, 8, 5, 6, 6, 7, 6, 7, 7, 8, 6, 7, 7, 8, 7, 8, 8, 9,
  5, 6, 6, 7, 6, 7, 7, 8, 6, 7, 7, 8, 7, 8, 8, 9, 6, 7, 7, 8, 7, 8, 8, 9, 7, 8, 8, 9, 8, 9, 9,10,
  5, 6, 6, 7, 6, 7, 7, 8, 6, 7, 7, 8, 7, 8, 8, 9, 6, 7, 7, 8, 7, 8, 8, 9, 7, 8, 8, 9, 8, 9, 9,10,
  6, 7, 7, 8, 7, 8, 8, 9, 7, 8, 8, 9, 8, 9, 9,10, 7, 8, 8, 9, 8, 9, 9,10, 8, 9, 9,10, 9,10,10,11,
  3, 4, 4, 5, 4, 5, 5, 6, 4, 5, 5, 6, 5, 6, 6, 7, 4, 5, 5, 6, 5, 6, 6, 7, 5, 6, 6, 7, 6, 7, 7, 8,
  4, 5, 5, 6, 5, 6, 6, 7, 5, 6, 6, 7, 6, 7, 7, 8, 5, 6, 6, 7, 6, 7, 7, 8, 6, 7, 7, 8, 7, 8, 8, 9,
  4, 5, 5, 6, 5, 6, 6, 7, 5, 6, 6, 7, 6, 7, 7, 8, 5, 6, 6, 7, 6, 7, 7, 8, 6, 7, 7, 8, 7, 8, 8, 9,
  5, 6, 6, 7, 6, 7, 7, 8, 6, 7, 7, 8, 7, 8, 8, 9, 6, 7, 7, 8, 7, 8, 8, 9, 7, 8, 8, 9, 8, 9, 9,10,
  4, 5, 5, 6, 5, 6, 6, 7, 5, 6, 6, 7, 6, 7, 7, 8, 5, 6, 6, 7, 6, 7, 7, 8, 6, 7, 7, 8, 7, 8, 8, 9,
  5, 6, 6, 7, 6, 7, 7, 8, 6, 7, 7, 8, 7, 8, 8, 9, 6, 7, 7, 8, 7, 8, 8, 9, 7, 8, 8, 9, 8, 9, 9,10,
  5, 6, 6, 7, 6, 7, 7, 8, 6, 7, 7, 8, 7, 8, 8, 9, 6, 7, 7, 8, 7, 8, 8, 9, 7, 8, 8, 9, 8, 9, 9,10,
  6, 7, 7, 8, 7, 8, 8, 9, 7, 8, 8, 9, 8, 9, 9,10, 7, 8, 8, 9, 8, 9, 9,10, 8, 9, 9,10, 9,10,10,11,
  4, 5, 5, 6, 5, 6, 6, 7, 5, 6, 6, 7, 6, 7, 7, 8, 5, 6, 6, 7, 6, 7, 7, 8, 6, 7, 7, 8, 7, 8, 8, 9,
  5, 6, 6, 7, 6, 7, 7, 8, 6, 7, 7, 8, 7, 8, 8, 9, 6, 7, 7, 8, 7, 8, 8, 9, 7, 8, 8, 9, 8, 9, 9,10,
  5, 6, 6, 7, 6, 7, 7, 8, 6, 7, 7, 8, 7, 8, 8, 9, 6, 7, 7, 8, 7, 8, 8, 9, 7, 8, 8, 9, 8, 9, 9,10,
  6, 7, 7, 8, 7, 8, 8, 9, 7, 8, 8, 9, 8, 9, 9,10, 7, 8, 8, 9, 8, 9, 9,10, 8, 9, 9,10, 9,10,10,11,
  5, 6, 6, 7, 6, 7, 7, 8, 6, 7, 7, 8, 7, 8, 8, 9, 6, 7, 7, 8, 7, 8, 8, 9, 7, 8, 8, 9, 8, 9, 9,10,
  6, 7, 7, 8, 7, 8, 8, 9, 7, 8, 8, 9, 8, 9, 9,10, 7, 8, 8, 9, 8, 9, 9,10, 8, 9, 9,10, 9,10,10,11,
  6, 7, 7, 8, 7, 8, 8, 9, 7, 8, 8, 9, 8, 9, 9,10, 7, 8, 8, 9, 8, 9, 9,10, 8, 9, 9,10, 9,10,10,11,
  7, 8, 8, 9, 8, 9, 9,10, 8, 9, 9,10, 9,10,10,11, 8, 9, 9,10, 9,10,10,11, 9,10,10,11,10,11,11,12,
  1, 2, 2, 3, 2, 3, 3, 4, 2, 3, 3, 4, 3, 4, 4, 5, 2, 3, 3, 4, 3, 4, 4, 5, 3, 4, 4, 5, 4, 5, 5, 6,
  2, 3, 3, 4, 3, 4, 4, 5, 3, 4, 4, 5, 4, 5, 5, 6, 3, 4, 4, 5, 4, 5, 5, 6, 4, 5, 5, 6, 5, 6, 6, 7,
  2, 3, 3, 4, 3, 4, 4, 5, 3, 4, 4, 5, 4, 5, 5, 6, 3, 4, 4, 5, 4, 5, 5, 6, 4, 5, 5, 6, 5, 6, 6, 7,
  3, 4, 4, 5, 4, 5, 5, 6, 4, 5, 5, 6, 5, 6, 6, 7, 4, 5, 5, 6, 5, 6, 6, 7, 5, 6, 6, 7, 6, 7, 7, 8,
  2, 3, 3, 4, 3, 4, 4, 5, 3, 4, 4, 5, 4, 5, 5, 6, 3, 4, 4, 5, 4, 5, 5, 6, 4, 5, 5, 6, 5, 6, 6, 7,
  3, 4, 4, 5, 4, 5, 5, 6, 4, 5, 5, 6, 5, 6, 6, 7, 4, 5, 5, 6, 5, 6, 6, 7, 5, 6, 6, 7, 6, 7, 7, 8,
  3, 4, 4, 5, 4, 5, 5, 6, 4, 5, 5, 6, 5, 6, 6, 7, 4, 5, 5, 6, 5, 6, 6, 7, 5, 6, 6, 7, 6, 7, 7, 8,
  4, 5, 5, 6, 5, 6, 6, 7, 5, 6, 6, 7, 6, 7, 7, 8, 5, 6, 6, 7, 6, 7, 7, 8, 6, 7, 7, 8, 7, 8, 8, 9,
  2, 3, 3, 4, 3, 4, 4, 5, 3, 4, 4, 5, 4, 5, 5, 6, 3, 4, 4, 5, 4, 5, 5, 6, 4, 5, 5, 6, 5, 6, 6, 7,
  3, 4, 4, 5, 4, 5, 5, 6, 4, 5, 5, 6, 5, 6, 6, 7, 4, 5, 5, 6, 5, 6, 6, 7, 5, 6, 6, 7, 6, 7, 7, 8,
  3, 4, 4, 5, 4, 5, 5, 6, 4, 5, 5, 6, 5, 6, 6, 7, 4, 5, 5, 6, 5, 6, 6, 7, 5, 6, 6, 7, 6, 7, 7, 8,
  4, 5, 5, 6, 5, 6, 6, 7, 5, 6, 6, 7, 6, 7, 7, 8, 5, 6, 6, 7, 6, 7, 7, 8, 6, 7, 7, 8, 7, 8, 8, 9,
  3, 4, 4, 5, 4, 5, 5, 6, 4, 5, 5, 6, 5, 6, 6, 7, 4, 5, 5, 6, 5, 6, 6, 7, 5, 6, 6, 7, 6, 7, 7, 8,
  4, 5, 5, 6, 5, 6, 6, 7, 5, 6, 6, 7, 6, 7, 7, 8, 5, 6, 6, 7, 6, 7, 7, 8, 6, 7, 7, 8, 7, 8, 8, 9,
  4, 5, 5, 6, 5, 6, 6, 7, 5, 6, 6, 7, 6, 7, 7, 8, 5, 6, 6, 7, 6, 7, 7, 8, 6, 7, 7, 8, 7, 8, 8, 9,
  5, 6, 6, 7, 6, 7, 7, 8, 6, 7, 7, 8, 7, 8, 8, 9, 6, 7, 7, 8, 7, 8, 8, 9, 7, 8, 8, 9, 8, 9, 9,10,
  2, 3, 3, 4, 3, 4, 4, 5, 3, 4, 4, 5, 4, 5, 5, 6, 3, 4, 4, 5, 4, 5, 5, 6, 4, 5, 5, 6, 5, 6, 6, 7,
  3, 4, 4, 5, 4, 5, 5, 6, 4, 5, 5, 6, 5, 6, 6, 7, 4, 5, 5, 6, 5, 6, 6, 7, 5, 6, 6, 7, 6, 7, 7, 8,
  3, 4, 4, 5, 4, 5, 5, 6, 4, 5, 5, 6, 5, 6, 6, 7, 4, 5, 5, 6, 5, 6, 6, 7, 5, 6, 6, 7, 6, 7, 7, 8,
  4, 5, 5, 6, 5, 6, 6, 7, 5, 6, 6, 7, 6, 7, 7, 8, 5, 6, 6, 7, 6, 7, 7, 8, 6, 7, 7, 8, 7, 8, 8, 9,
  3, 4, 4, 5, 4, 5, 5, 6, 4, 5, 5, 6, 5, 6, 6, 7, 4, 5, 5, 6, 5, 6, 6, 7, 5, 6, 6, 7, 6, 7, 7, 8,
  4, 5, 5, 6, 5, 6, 6, 7, 5, 6, 6, 7, 6, 7, 7, 8, 5, 6, 6, 7, 6, 7, 7, 8, 6, 7, 7, 8, 7, 8, 8, 9,
  4, 5, 5, 6, 5, 6, 6, 7, 5, 6, 6, 7, 6, 7, 7, 8, 5, 6, 6, 7, 6, 7, 7, 8, 6, 7, 7, 8, 7, 8, 8, 9,
  5, 6, 6, 7, 6, 7, 7, 8, 6, 7, 7, 8, 7, 8, 8, 9, 6, 7, 7, 8, 7, 8, 8, 9, 7, 8, 8, 9, 8, 9, 9,10,
  3, 4, 4, 5, 4, 5, 5, 6, 4, 5, 5, 6, 5, 6, 6, 7, 4, 5, 5, 6, 5, 6, 6, 7, 5, 6, 6, 7, 6, 7, 7, 8,
  4, 5, 5, 6, 5, 6, 6, 7, 5, 6, 6, 7, 6, 7, 7, 8, 5, 6, 6, 7, 6, 7, 7, 8, 6, 7, 7, 8, 7, 8, 8, 9,
  4, 5, 5, 6, 5, 6, 6, 7, 5, 6, 6, 7, 6, 7, 7, 8, 5, 6, 6, 7, 6, 7, 7, 8, 6, 7, 7, 8, 7, 8, 8, 9,
  5, 6, 6, 7, 6, 7, 7, 8, 6, 7, 7, 8, 7, 8, 8, 9, 6, 7, 7, 8, 7, 8, 8, 9, 7, 8, 8, 9, 8, 9, 9,10,
  4, 5, 5, 6, 5, 6, 6, 7, 5, 6, 6, 7, 6, 7, 7, 8, 5, 6, 6, 7, 6, 7, 7, 8, 6, 7, 7, 8, 7, 8, 8, 9,
  5, 6, 6, 7, 6, 7, 7, 8, 6, 7, 7, 8, 7, 8, 8, 9, 6, 7, 7, 8, 7, 8, 8, 9, 7, 8, 8, 9, 8, 9, 9,10,
  5, 6, 6, 7, 6, 7, 7, 8, 6, 7, 7, 8, 7, 8, 8, 9, 6, 7, 7, 8, 7, 8, 8, 9, 7, 8, 8, 9, 8, 9, 9,10,
  6, 7, 7, 8, 7, 8, 8, 9, 7, 8, 8, 9, 8, 9, 9,10, 7, 8, 8, 9, 8, 9, 9,10, 8, 9, 9,10, 9,10,10,11,
  2, 3, 3, 4, 3, 4, 4, 5, 3, 4, 4, 5, 4, 5, 5, 6, 3, 4, 4, 5, 4, 5, 5, 6, 4, 5, 5, 6, 5, 6, 6, 7,
  3, 4, 4, 5, 4, 5, 5, 6, 4, 5, 5, 6, 5, 6, 6, 7, 4, 5, 5, 6, 5, 6, 6, 7, 5, 6, 6, 7, 6, 7, 7, 8,
  3, 4, 4, 5, 4, 5, 5, 6, 4, 5, 5, 6, 5, 6, 6, 7, 4, 5, 5, 6, 5, 6, 6, 7, 5, 6, 6, 7, 6, 7, 7, 8,
  4, 5, 5, 6, 5, 6, 6, 7, 5, 6, 6, 7, 6, 7, 7, 8, 5, 6, 6, 7, 6, 7, 7, 8, 6, 7, 7, 8, 7, 8, 8, 9,
  3, 4, 4, 5, 4, 5, 5, 6, 4, 5, 5, 6, 5, 6, 6, 7, 4, 5, 5, 6, 5, 6, 6, 7, 5, 6, 6, 7, 6, 7, 7, 8,
  4, 5, 5, 6, 5, 6, 6, 7, 5, 6, 6, 7, 6, 7, 7, 8, 5, 6, 6, 7, 6, 7, 7, 8, 6, 7, 7, 8, 7, 8, 8, 9,
  4, 5, 5, 6, 5, 6, 6, 7, 5, 6, 6, 7, 6, 7, 7, 8, 5, 6, 6, 7, 6, 7, 7, 8, 6, 7, 7, 8, 7, 8, 8, 9,
  5, 6, 6, 7, 6, 7, 7, 8, 6, 7, 7, 8, 7, 8, 8, 9, 6, 7, 7, 8, 7, 8, 8, 9, 7, 8, 8, 9, 8, 9, 9,10,
  3, 4, 4, 5, 4, 5, 5, 6, 4, 5, 5, 6, 5, 6, 6, 7, 4, 5, 5, 6, 5, 6, 6, 7, 5, 6, 6, 7, 6, 7, 7, 8,
  4, 5, 5, 6, 5, 6, 6, 7, 5, 6, 6, 7, 6, 7, 7, 8, 5, 6, 6, 7, 6, 7, 7, 8, 6, 7, 7, 8, 7, 8, 8, 9,
  4, 5, 5, 6, 5, 6, 6, 7, 5, 6, 6, 7, 6, 7, 7, 8, 5, 6, 6, 7, 6, 7, 7, 8, 6, 7, 7, 8, 7, 8, 8, 9,
  5, 6, 6, 7, 6, 7, 7, 8, 6, 7, 7, 8, 7, 8, 8, 9, 6, 7, 7, 8, 7, 8, 8, 9, 7, 8, 8, 9, 8, 9, 9,10,
  4, 5, 5, 6, 5, 6, 6, 7, 5, 6, 6, 7, 6, 7, 7, 8, 5, 6, 6, 7, 6, 7, 7, 8, 6, 7, 7, 8, 7, 8, 8, 9,
  5, 6, 6, 7, 6, 7, 7, 8, 6, 7, 7, 8, 7, 8, 8, 9, 6, 7, 7, 8, 7, 8, 8, 9, 7, 8, 8, 9, 8, 9, 9,10,
  5, 6, 6, 7, 6, 7, 7, 8, 6, 7, 7, 8, 7, 8, 8, 9, 6, 7, 7, 8, 7, 8, 8, 9, 7, 8, 8, 9, 8, 9, 9,10,
  6, 7, 7, 8, 7, 8, 8, 9, 7, 8, 8, 9, 8, 9, 9,10, 7, 8, 8, 9, 8, 9, 9,10, 8, 9, 9,10, 9,10,10,11,
  3, 4, 4, 5, 4, 5, 5, 6, 4, 5, 5, 6, 5, 6, 6, 7, 4, 5, 5, 6, 5, 6, 6, 7, 5, 6, 6, 7, 6, 7, 7, 8,
  4, 5, 5, 6, 5, 6, 6, 7, 5, 6, 6, 7, 6, 7, 7, 8, 5, 6, 6, 7, 6, 7, 7, 8, 6, 7, 7, 8, 7, 8, 8, 9,
  4, 5, 5, 6, 5, 6, 6, 7, 5, 6, 6, 7, 6, 7, 7, 8, 5, 6, 6, 7, 6, 7, 7, 8, 6, 7, 7, 8, 7, 8, 8, 9,
  5, 6, 6, 7, 6, 7, 7, 8, 6, 7, 7, 8, 7, 8, 8, 9, 6, 7, 7, 8, 7, 8, 8, 9, 7, 8, 8, 9, 8, 9, 9,10,
  4, 5, 5, 6, 5, 6, 6, 7, 5, 6, 6, 7, 6, 7, 7, 8, 5, 6, 6, 7, 6, 7, 7, 8, 6, 7, 7, 8, 7, 8, 8, 9,
  5, 6, 6, 7, 6, 7, 7, 8, 6, 7, 7, 8, 7, 8, 8, 9, 6, 7, 7, 8, 7, 8, 8, 9, 7, 8, 8, 9, 8, 9, 9,10,
  5, 6, 6, 7, 6, 7, 7, 8, 6, 7, 7, 8, 7, 8, 8, 9, 6, 7, 7, 8, 7, 8, 8, 9, 7, 8, 8, 9, 8, 9, 9,10,
  6, 7, 7, 8, 7, 8, 8, 9, 7, 8, 8, 9, 8, 9, 9,10, 7, 8, 8, 9, 8, 9, 9,10, 8, 9, 9,10, 9,10,10,11,
  4, 5, 5, 6, 5, 6, 6, 7, 5, 6, 6, 7, 6, 7, 7, 8, 5, 6, 6, 7, 6, 7, 7, 8, 6, 7, 7, 8, 7, 8, 8, 9,
  5, 6, 6, 7, 6, 7, 7, 8, 6, 7, 7, 8, 7, 8, 8, 9, 6, 7, 7, 8, 7, 8, 8, 9, 7, 8, 8, 9, 8, 9, 9,10,
  5, 6, 6, 7, 6, 7, 7, 8, 6, 7, 7, 8, 7, 8, 8, 9, 6, 7, 7, 8, 7, 8, 8, 9, 7, 8, 8, 9, 8, 9, 9,10,
  6, 7, 7, 8, 7, 8, 8, 9, 7, 8, 8, 9, 8, 9, 9,10, 7, 8, 8, 9, 8, 9, 9,10, 8, 9, 9,10, 9,10,10,11,
  5, 6, 6, 7, 6, 7, 7, 8, 6, 7, 7, 8, 7, 8, 8, 9, 6, 7, 7, 8, 7, 8, 8, 9, 7, 8, 8, 9, 8, 9, 9,10,
  6, 7, 7, 8, 7, 8, 8, 9, 7, 8, 8, 9, 8, 9, 9,10, 7, 8, 8, 9, 8, 9, 9,10, 8, 9, 9,10, 9,10,10,11,
  6, 7, 7, 8, 7, 8, 8, 9, 7, 8, 8, 9, 8, 9, 9,10, 7, 8, 8, 9, 8, 9, 9,10, 8, 9, 9,10, 9,10,10,11,
  7, 8, 8, 9, 8, 9, 9,10, 8, 9, 9,10, 9,10,10,11, 8, 9, 9,10, 9,10,10,11, 9,10,10,11,10,11,11,12,
  2, 3, 3, 4, 3, 4, 4, 5, 3, 4, 4, 5, 4, 5, 5, 6, 3, 4, 4, 5, 4, 5, 5, 6, 4, 5, 5, 6, 5, 6, 6, 7,
  3, 4, 4, 5, 4, 5, 5, 6, 4, 5, 5, 6, 5, 6, 6, 7, 4, 5, 5, 6, 5, 6, 6, 7, 5, 6, 6, 7, 6, 7, 7, 8,
  3, 4, 4, 5, 4, 5, 5, 6, 4, 5, 5, 6, 5, 6, 6, 7, 4, 5, 5, 6, 5, 6, 6, 7, 5, 6, 6, 7, 6, 7, 7, 8,
  4, 5, 5, 6, 5, 6, 6, 7, 5, 6, 6, 7, 6, 7, 7, 8, 5, 6, 6, 7, 6, 7, 7, 8, 6, 7, 7, 8, 7, 8, 8, 9,
  3, 4, 4, 5, 4, 5, 5, 6, 4, 5, 5, 6, 5, 6, 6, 7, 4, 5, 5, 6, 5, 6, 6, 7, 5, 6, 6, 7, 6, 7, 7, 8,
  4, 5, 5, 6, 5, 6, 6, 7, 5, 6, 6, 7, 6, 7, 7, 8, 5, 6, 6, 7, 6, 7, 7, 8, 6, 7, 7, 8, 7, 8, 8, 9,
  4, 5, 5, 6, 5, 6, 6, 7, 5, 6, 6, 7, 6, 7, 7, 8, 5, 6, 6, 7, 6, 7, 7, 8, 6, 7, 7, 8, 7, 8, 8, 9,
  5, 6, 6, 7, 6, 7, 7, 8, 6, 7, 7, 8, 7, 8, 8, 9, 6, 7, 7, 8, 7, 8, 8, 9, 7, 8, 8, 9, 8, 9, 9,10,
  3, 4, 4, 5, 4, 5, 5, 6, 4, 5, 5, 6, 5, 6, 6, 7, 4, 5, 5, 6, 5, 6, 6, 7, 5, 6, 6, 7, 6, 7, 7, 8,
  4, 5, 5, 6, 5, 6, 6, 7, 5, 6, 6, 7, 6, 7, 7, 8, 5, 6, 6, 7, 6, 7, 7, 8, 6, 7, 7, 8, 7, 8, 8, 9,
  4, 5, 5, 6, 5, 6, 6, 7, 5, 6, 6, 7, 6, 7, 7, 8, 5, 6, 6, 7, 6, 7, 7, 8, 6, 7, 7, 8, 7, 8, 8, 9,
  5, 6, 6, 7, 6, 7, 7, 8, 6, 7, 7, 8, 7, 8, 8, 9, 6, 7, 7, 8, 7, 8, 8, 9, 7, 8, 8, 9, 8, 9, 9,10,
  4, 5, 5, 6, 5, 6, 6, 7, 5, 6, 6, 7, 6, 7, 7, 8, 5, 6, 6, 7, 6, 7, 7, 8, 6, 7, 7, 8, 7, 8, 8, 9,
  5, 6, 6, 7, 6, 7, 7, 8, 6, 7, 7, 8, 7, 8, 8, 9, 6, 7, 7, 8, 7, 8, 8, 9, 7, 8, 8, 9, 8, 9, 9,10,
  5, 6, 6, 7, 6, 7, 7, 8, 6, 7, 7, 8, 7, 8, 8, 9, 6, 7, 7, 8, 7, 8, 8, 9, 7, 8, 8, 9, 8, 9, 9,10,
  6, 7, 7, 8, 7, 8, 8, 9, 7, 8, 8, 9, 8, 9, 9,10, 7, 8, 8, 9, 8, 9, 9,10, 8, 9, 9,10, 9,10,10,11,
  3, 4, 4, 5, 4, 5, 5, 6, 4, 5, 5, 6, 5, 6, 6, 7, 4, 5, 5, 6, 5, 6, 6, 7, 5, 6, 6, 7, 6, 7, 7, 8,
  4, 5, 5, 6, 5, 6, 6, 7, 5, 6, 6, 7, 6, 7, 7, 8, 5, 6, 6, 7, 6, 7, 7, 8, 6, 7, 7, 8, 7, 8, 8, 9,
  4, 5, 5, 6, 5, 6, 6, 7, 5, 6, 6, 7, 6, 7, 7, 8, 5, 6, 6, 7, 6, 7, 7, 8, 6, 7, 7, 8, 7, 8, 8, 9,
  5, 6, 6, 7, 6, 7, 7, 8, 6, 7, 7, 8, 7, 8, 8, 9, 6, 7, 7, 8, 7, 8, 8, 9, 7, 8, 8, 9, 8, 9, 9,10,
  4, 5, 5, 6, 5, 6, 6, 7, 5, 6, 6, 7, 6, 7, 7, 8, 5, 6, 6, 7, 6, 7, 7, 8, 6, 7, 7, 8, 7, 8, 8, 9,
  5, 6, 6, 7, 6, 7, 7, 8, 6, 7, 7, 8, 7, 8, 8, 9, 6, 7, 7, 8, 7, 8, 8, 9, 7, 8, 8, 9, 8, 9, 9,10,
  5, 6, 6, 7, 6, 7, 7, 8, 6, 7, 7, 8, 7, 8, 8, 9, 6, 7, 7, 8, 7, 8, 8, 9, 7, 8, 8, 9, 8, 9, 9,10,
  6, 7, 7, 8, 7, 8, 8, 9, 7, 8, 8, 9, 8, 9, 9,10, 7, 8, 8, 9, 8, 9, 9,10, 8, 9, 9,10, 9,10,10,11,
  4, 5, 5, 6, 5, 6, 6, 7, 5, 6, 6, 7, 6, 7, 7, 8, 5, 6, 6, 7, 6, 7, 7, 8, 6, 7, 7, 8, 7, 8, 8, 9,
  5, 6, 6, 7, 6, 7, 7, 8, 6, 7, 7, 8, 7, 8, 8, 9, 6, 7, 7, 8, 7, 8, 8, 9, 7, 8, 8, 9, 8, 9, 9,10,
  5, 6, 6, 7, 6, 7, 7, 8, 6, 7, 7, 8, 7, 8, 8, 9, 6, 7, 7, 8, 7, 8, 8, 9, 7, 8, 8, 9, 8, 9, 9,10,
  6, 7, 7, 8, 7, 8, 8, 9, 7, 8, 8, 9, 8, 9, 9,10, 7, 8, 8, 9, 8, 9, 9,10, 8, 9, 9,10, 9,10,10,11,
  5, 6, 6, 7, 6, 7, 7, 8, 6, 7, 7, 8, 7, 8, 8, 9, 6, 7, 7, 8, 7, 8, 8, 9, 7, 8, 8, 9, 8, 9, 9,10,
  6, 7, 7, 8, 7, 8, 8, 9, 7, 8, 8, 9, 8, 9, 9,10, 7, 8, 8, 9, 8, 9, 9,10, 8, 9, 9,10, 9,10,10,11,
  6, 7, 7, 8, 7, 8, 8, 9, 7, 8, 8, 9, 8, 9, 9,10, 7, 8, 8, 9, 8, 9, 9,10, 8, 9, 9,10, 9,10,10,11,
  7, 8, 8, 9, 8, 9, 9,10, 8, 9, 9,10, 9,10,10,11, 8, 9, 9,10, 9,10,10,11, 9,10,10,11,10,11,11,12,
  3, 4, 4, 5, 4, 5, 5, 6, 4, 5, 5, 6, 5, 6, 6, 7, 4, 5, 5, 6, 5, 6, 6, 7, 5, 6, 6, 7, 6, 7, 7, 8,
  4, 5, 5, 6, 5, 6, 6, 7, 5, 6, 6, 7, 6, 7, 7, 8, 5, 6, 6, 7, 6, 7, 7, 8, 6, 7, 7, 8, 7, 8, 8, 9,
  4, 5, 5, 6, 5, 6, 6, 7, 5, 6, 6, 7, 6, 7, 7, 8, 5, 6, 6, 7, 6, 7, 7, 8, 6, 7, 7, 8, 7, 8, 8, 9,
  5, 6, 6, 7, 6, 7, 7, 8, 6, 7, 7, 8, 7, 8, 8, 9, 6, 7, 7, 8, 7, 8, 8, 9, 7, 8, 8, 9, 8, 9, 9,10,
  4, 5, 5, 6, 5, 6, 6, 7, 5, 6, 6, 7, 6, 7, 7, 8, 5, 6, 6, 7, 6, 7, 7, 8, 6, 7, 7, 8, 7, 8, 8, 9,
  5, 6, 6, 7, 6, 7, 7, 8, 6, 7, 7, 8, 7, 8, 8, 9, 6, 7, 7, 8, 7, 8, 8, 9, 7, 8, 8, 9, 8, 9, 9,10,
  5, 6, 6, 7, 6, 7, 7, 8, 6, 7, 7, 8, 7, 8, 8, 9, 6, 7, 7, 8, 7, 8, 8, 9, 7, 8, 8, 9, 8, 9, 9,10,
  6, 7, 7, 8, 7, 8, 8, 9, 7, 8, 8, 9, 8, 9, 9,10, 7, 8, 8, 9, 8, 9, 9,10, 8, 9, 9,10, 9,10,10,11,
  4, 5, 5, 6, 5, 6, 6, 7, 5, 6, 6, 7, 6, 7, 7, 8, 5, 6, 6, 7, 6, 7, 7, 8, 6, 7, 7, 8, 7, 8, 8, 9,
  5, 6, 6, 7, 6, 7, 7, 8, 6, 7, 7, 8, 7, 8, 8, 9, 6, 7, 7, 8, 7, 8, 8, 9, 7, 8, 8, 9, 8, 9, 9,10,
  5, 6, 6, 7, 6, 7, 7, 8, 6, 7, 7, 8, 7, 8, 8, 9, 6, 7, 7, 8, 7, 8, 8, 9, 7, 8, 8, 9, 8, 9, 9,10,
  6, 7, 7, 8, 7, 8, 8, 9, 7, 8, 8, 9, 8, 9, 9,10, 7, 8, 8, 9, 8, 9, 9,10, 8, 9, 9,10, 9,10,10,11,
  5, 6, 6, 7, 6, 7, 7, 8, 6, 7, 7, 8, 7, 8, 8, 9, 6, 7, 7, 8, 7, 8, 8, 9, 7, 8, 8, 9, 8, 9, 9,10,
  6, 7, 7, 8, 7, 8, 8, 9, 7, 8, 8, 9, 8, 9, 9,10, 7, 8, 8, 9, 8, 9, 9,10, 8, 9, 9,10, 9,10,10,11,
  6, 7, 7, 8, 7, 8, 8, 9, 7, 8, 8, 9, 8, 9, 9,10, 7, 8, 8, 9, 8, 9, 9,10, 8, 9, 9,10, 9,10,10,11,
  7, 8, 8, 9, 8, 9, 9,10, 8, 9, 9,10, 9,10,10,11, 8, 9, 9,10, 9,10,10,11, 9,10,10,11,10,11,11,12,
  4, 5, 5, 6, 5, 6, 6, 7, 5, 6, 6, 7, 6, 7, 7, 8, 5, 6, 6, 7, 6, 7, 7, 8, 6, 7, 7, 8, 7, 8, 8, 9,
  5, 6, 6, 7, 6, 7, 7, 8, 6, 7, 7, 8, 7, 8, 8, 9, 6, 7, 7, 8, 7, 8, 8, 9, 7, 8, 8, 9, 8, 9, 9,10,
  5, 6, 6, 7, 6, 7, 7, 8, 6, 7, 7, 8, 7, 8, 8, 9, 6, 7, 7, 8, 7, 8, 8, 9, 7, 8, 8, 9, 8, 9, 9,10,
  6, 7, 7, 8, 7, 8, 8, 9, 7, 8, 8, 9, 8, 9, 9,10, 7, 8, 8, 9, 8, 9, 9,10, 8, 9, 9,10, 9,10,10,11,
  5, 6, 6, 7, 6, 7, 7, 8, 6, 7, 7, 8, 7, 8, 8, 9, 6, 7, 7, 8, 7, 8, 8, 9, 7, 8, 8, 9, 8, 9, 9,10,
  6, 7, 7, 8, 7, 8, 8, 9, 7, 8, 8, 9, 8, 9, 9,10, 7, 8, 8, 9, 8, 9, 9,10, 8, 9, 9,10, 9,10,10,11,
  6, 7, 7, 8, 7, 8, 8, 9, 7, 8, 8, 9, 8, 9, 9,10, 7, 8, 8, 9, 8, 9, 9,10, 8, 9, 9,10, 9,10,10,11,
  7, 8, 8, 9, 8, 9, 9,10, 8, 9, 9,10, 9,10,10,11, 8, 9, 9,10, 9,10,10,11, 9,10,10,11,10,11,11,12,
  5, 6, 6, 7, 6, 7, 7, 8, 6, 7, 7, 8, 7, 8, 8, 9, 6, 7, 7, 8, 7, 8, 8, 9, 7, 8, 8, 9, 8, 9, 9,10,
  6, 7, 7, 8, 7, 8, 8, 9, 7, 8, 8, 9, 8, 9, 9,10, 7, 8, 8, 9, 8, 9, 9,10, 8, 9, 9,10, 9,10,10,11,
  6, 7, 7, 8, 7, 8, 8, 9, 7, 8, 8, 9, 8, 9, 9,10, 7, 8, 8, 9, 8, 9, 9,10, 8, 9, 9,10, 9,10,10,11,
  7, 8, 8, 9, 8, 9, 9,10, 8, 9, 9,10, 9,10,10,11, 8, 9, 9,10, 9,10,10,11, 9,10,10,11,10,11,11,12,
  6, 7, 7, 8, 7, 8, 8, 9, 7, 8, 8, 9, 8, 9, 9,10, 7, 8, 8, 9, 8, 9, 9,10, 8, 9, 9,10, 9,10,10,11,
  7, 8, 8, 9, 8, 9, 9,10, 8, 9, 9,10, 9,10,10,11, 8, 9, 9,10, 9,10,10,11, 9,10,10,11,10,11,11,12,
  7, 8, 8, 9, 8, 9, 9,10, 8, 9, 9,10, 9,10,10,11, 8, 9, 9,10, 9,10,10,11, 9,10,10,11,10,11,11,12,
  8, 9, 9,10, 9,10,10,11, 9,10,10,11,10,11,11,12, 9,10,10,11,10,11,11,12,10,11,11,12,11,12,12,13,
  1, 2, 2, 3, 2, 3, 3, 4, 2, 3, 3, 4, 3, 4, 4, 5, 2, 3, 3, 4, 3, 4, 4, 5, 3, 4, 4, 5, 4, 5, 5, 6,
  2, 3, 3, 4, 3, 4, 4, 5, 3, 4, 4, 5, 4, 5, 5, 6, 3, 4, 4, 5, 4, 5, 5, 6, 4, 5, 5, 6, 5, 6, 6, 7,
  2, 3, 3, 4, 3, 4, 4, 5, 3, 4, 4, 5, 4, 5, 5, 6, 3, 4, 4, 5, 4, 5, 5, 6, 4, 5, 5, 6, 5, 6, 6, 7,
  3, 4, 4, 5, 4, 5, 5, 6, 4, 5, 5, 6, 5, 6, 6, 7, 4, 5, 5, 6, 5, 6, 6, 7, 5, 6, 6, 7, 6, 7, 7, 8,
  2, 3, 3, 4, 3, 4, 4, 5, 3, 4, 4, 5, 4, 5, 5, 6, 3, 4, 4, 5, 4, 5, 5, 6, 4, 5, 5, 6, 5, 6, 6, 7,
  3, 4, 4, 5, 4, 5, 5, 6, 4, 5, 5, 6, 5, 6, 6, 7, 4, 5, 5, 6, 5, 6, 6, 7, 5, 6, 6, 7, 6, 7, 7, 8,
  3, 4, 4, 5, 4, 5, 5, 6, 4, 5, 5, 6, 5, 6, 6, 7, 4, 5, 5, 6, 5, 6, 6, 7, 5, 6, 6, 7, 6, 7, 7, 8,
  4, 5, 5, 6, 5, 6, 6, 7, 5, 6, 6, 7, 6, 7, 7, 8, 5, 6, 6, 7, 6, 7, 7, 8, 6, 7, 7, 8, 7, 8, 8, 9,
  2, 3, 3, 4, 3, 4, 4, 5, 3, 4, 4, 5, 4, 5, 5, 6, 3, 4, 4, 5, 4, 5, 5, 6, 4, 5, 5, 6, 5, 6, 6, 7,
  3, 4, 4, 5, 4, 5, 5, 6, 4, 5, 5, 6, 5, 6, 6, 7, 4, 5, 5, 6, 5, 6, 6, 7, 5, 6, 6, 7, 6, 7, 7, 8,
  3, 4, 4, 5, 4, 5, 5, 6, 4, 5, 5, 6, 5, 6, 6, 7, 4, 5, 5, 6, 5, 6, 6, 7, 5, 6, 6, 7, 6, 7, 7, 8,
  4, 5, 5, 6, 5, 6, 6, 7, 5, 6, 6, 7, 6, 7, 7, 8, 5, 6, 6, 7, 6, 7, 7, 8, 6, 7, 7, 8, 7, 8, 8, 9,
  3, 4, 4, 5, 4, 5, 5, 6, 4, 5, 5, 6, 5, 6, 6, 7, 4, 5, 5, 6, 5, 6, 6, 7, 5, 6, 6, 7, 6, 7, 7, 8,
  4, 5, 5, 6, 5, 6, 6, 7, 5, 6, 6, 7, 6, 7, 7, 8, 5, 6, 6, 7, 6, 7, 7, 8, 6, 7, 7, 8, 7, 8, 8, 9,
  4, 5, 5, 6, 5, 6, 6, 7, 5, 6, 6, 7, 6, 7, 7, 8, 5, 6, 6, 7, 6, 7, 7, 8, 6, 7, 7, 8, 7, 8, 8, 9,
  5, 6, 6, 7, 6, 7, 7, 8, 6, 7, 7, 8, 7, 8, 8, 9, 6, 7, 7, 8, 7, 8, 8, 9, 7, 8, 8, 9, 8, 9, 9,10,
  2, 3, 3, 4, 3, 4, 4, 5, 3, 4, 4, 5, 4, 5, 5, 6, 3, 4, 4, 5, 4, 5, 5, 6, 4, 5, 5, 6, 5, 6, 6, 7,
  3, 4, 4, 5, 4, 5, 5, 6, 4, 5, 5, 6, 5, 6, 6, 7, 4, 5, 5, 6, 5, 6, 6, 7, 5, 6, 6, 7, 6, 7, 7, 8,
  3, 4, 4, 5, 4, 5, 5, 6, 4, 5, 5, 6, 5, 6, 6, 7, 4, 5, 5, 6, 5, 6, 6, 7, 5, 6, 6, 7, 6, 7, 7, 8,
  4, 5, 5, 6, 5, 6, 6, 7, 5, 6, 6, 7, 6, 7, 7, 8, 5, 6, 6, 7, 6, 7, 7, 8, 6, 7, 7, 8, 7, 8, 8, 9,
  3, 4, 4, 5, 4, 5, 5, 6, 4, 5, 5, 6, 5, 6, 6, 7, 4, 5, 5, 6, 5, 6, 6, 7, 5, 6, 6, 7, 6, 7, 7, 8,
  4, 5, 5, 6, 5, 6, 6, 7, 5, 6, 6, 7, 6, 7, 7, 8, 5, 6, 6, 7, 6, 7, 7, 8, 6, 7, 7, 8, 7, 8, 8, 9,
  4, 5, 5, 6, 5, 6, 6, 7, 5, 6, 6, 7, 6, 7, 7, 8, 5, 6, 6, 7, 6, 7, 7, 8, 6, 7, 7, 8, 7, 8, 8, 9,
  5, 6, 6, 7, 6, 7, 7, 8, 6, 7, 7, 8, 7, 8, 8, 9, 6, 7, 7, 8, 7, 8, 8, 9, 7, 8, 8, 9, 8, 9, 9,10,
  3, 4, 4, 5, 4, 5, 5, 6, 4, 5, 5, 6, 5, 6, 6, 7, 4, 5, 5, 6, 5, 6, 6, 7, 5, 6, 6, 7, 6, 7, 7, 8,
  4, 5, 5, 6, 5, 6, 6, 7, 5, 6, 6, 7, 6, 7, 7, 8, 5, 6, 6, 7, 6, 7, 7, 8, 6, 7, 7, 8, 7, 8, 8, 9,
  4, 5, 5, 6, 5, 6, 6, 7, 5, 6, 6, 7, 6, 7, 7, 8, 5, 6, 6, 7, 6, 7, 7, 8, 6, 7, 7, 8, 7, 8, 8, 9,
  5, 6, 6, 7, 6, 7, 7, 8, 6, 7, 7, 8, 7, 8, 8, 9, 6, 7, 7, 8, 7, 8, 8, 9, 7, 8, 8, 9, 8, 9, 9,10,
  4, 5, 5, 6, 5, 6, 6, 7, 5, 6, 6, 7, 6, 7, 7, 8, 5, 6, 6, 7, 6, 7, 7, 8, 6, 7, 7, 8, 7, 8, 8, 9,
  5, 6, 6, 7, 6, 7, 7, 8, 6, 7, 7, 8, 7, 8, 8, 9, 6, 7, 7, 8, 7, 8, 8, 9, 7, 8, 8, 9, 8, 9, 9,10,
  5, 6, 6, 7, 6, 7, 7, 8, 6, 7, 7, 8, 7, 8, 8, 9, 6, 7, 7, 8, 7, 8, 8, 9, 7, 8, 8, 9, 8, 9, 9,10,
  6, 7, 7, 8, 7, 8, 8, 9, 7, 8, 8, 9, 8, 9, 9,10, 7, 8, 8, 9, 8, 9, 9,10, 8, 9, 9,10, 9,10,10,11,
  2, 3, 3, 4, 3, 4, 4, 5, 3, 4, 4, 5, 4, 5, 5, 6, 3, 4, 4, 5, 4, 5, 5, 6, 4, 5, 5, 6, 5, 6, 6, 7,
  3, 4, 4, 5, 4, 5, 5, 6, 4, 5, 5, 6, 5, 6, 6, 7, 4, 5, 5, 6, 5, 6, 6, 7, 5, 6, 6, 7, 6, 7, 7, 8,
  3, 4, 4, 5, 4, 5, 5, 6, 4, 5, 5, 6, 5, 6, 6, 7, 4, 5, 5, 6, 5, 6, 6, 7, 5, 6, 6, 7, 6, 7, 7, 8,
  4, 5, 5, 6, 5, 6, 6, 7, 5, 6, 6, 7, 6, 7, 7, 8, 5, 6, 6, 7, 6, 7, 7, 8, 6, 7, 7, 8, 7, 8, 8, 9,
  3, 4, 4, 5, 4, 5, 5, 6, 4, 5, 5, 6, 5, 6, 6, 7, 4, 5, 5, 6, 5, 6, 6, 7, 5, 6, 6, 7, 6, 7, 7, 8,
  4, 5, 5, 6, 5, 6, 6, 7, 5, 6, 6, 7, 6, 7, 7, 8, 5, 6, 6, 7, 6, 7, 7, 8, 6, 7, 7, 8, 7, 8, 8, 9,
  4, 5, 5, 6, 5, 6, 6, 7, 5, 6, 6, 7, 6, 7, 7, 8, 5, 6, 6, 7, 6, 7, 7, 8, 6, 7, 7, 8, 7, 8, 8, 9,
  5, 6, 6, 7, 6, 7, 7, 8, 6, 7, 7, 8, 7, 8, 8, 9, 6, 7, 7, 8, 7, 8, 8, 9, 7, 8, 8, 9, 8, 9, 9,10,
  3, 4, 4, 5, 4, 5, 5, 6, 4, 5, 5, 6, 5, 6, 6, 7, 4, 5, 5, 6, 5, 6, 6, 7, 5, 6, 6, 7, 6, 7, 7, 8,
  4, 5, 5, 6, 5, 6, 6, 7, 5, 6, 6, 7, 6, 7, 7, 8, 5, 6, 6, 7, 6, 7, 7, 8, 6, 7, 7, 8, 7, 8, 8, 9,
  4, 5, 5, 6, 5, 6, 6, 7, 5, 6, 6, 7, 6, 7, 7, 8, 5, 6, 6, 7, 6, 7, 7, 8, 6, 7, 7, 8, 7, 8, 8, 9,
  5, 6, 6, 7, 6, 7, 7, 8, 6, 7, 7, 8, 7, 8, 8, 9, 6, 7, 7, 8, 7, 8, 8, 9, 7, 8, 8, 9, 8, 9, 9,10,
  4, 5, 5, 6, 5, 6, 6, 7, 5, 6, 6, 7, 6, 7, 7, 8, 5, 6, 6, 7, 6, 7, 7, 8, 6, 7, 7, 8, 7, 8, 8, 9,
  5, 6, 6, 7, 6, 7, 7, 8, 6, 7, 7, 8, 7, 8, 8, 9, 6, 7, 7, 8, 7, 8, 8, 9, 7, 8, 8, 9, 8, 9, 9,10,
  5, 6, 6, 7, 6, 7, 7, 8, 6, 7, 7, 8, 7, 8, 8, 9, 6, 7, 7, 8, 7, 8, 8, 9, 7, 8, 8, 9, 8, 9, 9,10,
  6, 7, 7, 8, 7, 8, 8, 9, 7, 8, 8, 9, 8, 9, 9,10, 7, 8, 8, 9, 8, 9, 9,10, 8, 9, 9,10, 9,10,10,11,
  3, 4, 4, 5, 4, 5, 5, 6, 4, 5, 5, 6, 5, 6, 6, 7, 4, 5, 5, 6, 5, 6, 6, 7, 5, 6, 6, 7, 6, 7, 7, 8,
  4, 5, 5, 6, 5, 6, 6, 7, 5, 6, 6, 7, 6, 7, 7, 8, 5, 6, 6, 7, 6, 7, 7, 8, 6, 7, 7, 8, 7, 8, 8, 9,
  4, 5, 5, 6, 5, 6, 6, 7, 5, 6, 6, 7, 6, 7, 7, 8, 5, 6, 6, 7, 6, 7, 7, 8, 6, 7, 7, 8, 7, 8, 8, 9,
  5, 6, 6, 7, 6, 7, 7, 8, 6, 7, 7, 8, 7, 8, 8, 9, 6, 7, 7, 8, 7, 8, 8, 9, 7, 8, 8, 9, 8, 9, 9,10,
  4, 5, 5, 6, 5, 6, 6, 7, 5, 6, 6, 7, 6, 7, 7, 8, 5, 6, 6, 7, 6, 7, 7, 8, 6, 7, 7, 8, 7, 8, 8, 9,
  5, 6, 6, 7, 6, 7, 7, 8, 6, 7, 7, 8, 7, 8, 8, 9, 6, 7, 7, 8, 7, 8, 8, 9, 7, 8, 8, 9, 8, 9, 9,10,
  5, 6, 6, 7, 6, 7, 7, 8, 6, 7, 7, 8, 7, 8, 8, 9, 6, 7, 7, 8, 7, 8, 8, 9, 7, 8, 8, 9, 8, 9, 9,10,
  6, 7, 7, 8, 7, 8, 8, 9, 7, 8, 8, 9, 8, 9, 9,10, 7, 8, 8, 9, 8, 9, 9,10, 8, 9, 9,10, 9,10,10,11,
  4, 5, 5, 6, 5, 6, 6, 7, 5, 6, 6, 7, 6, 7, 7, 8, 5, 6, 6, 7, 6, 7, 7, 8, 6, 7, 7, 8, 7, 8, 8, 9,
  5, 6, 6, 7, 6, 7, 7, 8, 6, 7, 7, 8, 7, 8, 8, 9, 6, 7, 7, 8, 7, 8, 8, 9, 7, 8, 8, 9, 8, 9, 9,10,
  5, 6, 6, 7, 6, 7, 7, 8, 6, 7, 7, 8, 7, 8, 8, 9, 6, 7, 7, 8, 7, 8, 8, 9, 7, 8, 8, 9, 8, 9, 9,10,
  6, 7, 7, 8, 7, 8, 8, 9, 7, 8, 8, 9, 8, 9, 9,10, 7, 8, 8, 9, 8, 9, 9,10, 8, 9, 9,10, 9,10,10,11,
  5, 6, 6, 7, 6, 7, 7, 8, 6, 7, 7, 8, 7, 8, 8, 9, 6, 7, 7, 8, 7, 8, 8, 9, 7, 8, 8, 9, 8, 9, 9,10,
  6, 7, 7, 8, 7, 8, 8, 9, 7, 8, 8, 9, 8, 9, 9,10, 7, 8, 8, 9, 8, 9, 9,10, 8, 9, 9,10, 9,10,10,11,
  6, 7, 7, 8, 7, 8, 8, 9, 7, 8, 8, 9, 8, 9, 9,10, 7, 8, 8, 9, 8, 9, 9,10, 8, 9, 9,10, 9,10,10,11,
  7, 8, 8, 9, 8, 9, 9,10, 8, 9, 9,10, 9,10,10,11, 8, 9, 9,10, 9,10,10,11, 9,10,10,11,10,11,11,12,
  2, 3, 3, 4, 3, 4, 4, 5, 3, 4, 4, 5, 4, 5, 5, 6, 3, 4, 4, 5, 4, 5, 5, 6, 4, 5, 5, 6, 5, 6, 6, 7,
  3, 4, 4, 5, 4, 5, 5, 6, 4, 5, 5, 6, 5, 6, 6, 7, 4, 5, 5, 6, 5, 6, 6, 7, 5, 6, 6, 7, 6, 7, 7, 8,
  3, 4, 4, 5, 4, 5, 5, 6, 4, 5, 5, 6, 5, 6, 6, 7, 4, 5, 5, 6, 5, 6, 6, 7, 5, 6, 6, 7, 6, 7, 7, 8,
  4, 5, 5, 6, 5, 6, 6, 7, 5, 6, 6, 7, 6, 7, 7, 8, 5, 6, 6, 7, 6, 7, 7, 8, 6, 7, 7, 8, 7, 8, 8, 9,
  3, 4, 4, 5, 4, 5, 5, 6, 4, 5, 5, 6, 5, 6, 6, 7, 4, 5, 5, 6, 5, 6, 6, 7, 5, 6, 6, 7, 6, 7, 7, 8,
  4, 5, 5, 6, 5, 6, 6, 7, 5, 6, 6, 7, 6, 7, 7, 8, 5, 6, 6, 7, 6, 7, 7, 8, 6, 7, 7, 8, 7, 8, 8, 9,
  4, 5, 5, 6, 5, 6, 6, 7, 5, 6, 6, 7, 6, 7, 7, 8, 5, 6, 6, 7, 6, 7, 7, 8, 6, 7, 7, 8, 7, 8, 8, 9,
  5, 6, 6, 7, 6, 7, 7, 8, 6, 7, 7, 8, 7, 8, 8, 9, 6, 7, 7, 8, 7, 8, 8, 9, 7, 8, 8, 9, 8, 9, 9,10,
  3, 4, 4, 5, 4, 5, 5, 6, 4, 5, 5, 6, 5, 6, 6, 7, 4, 5, 5, 6, 5, 6, 6, 7, 5, 6, 6, 7, 6, 7, 7, 8,
  4, 5, 5, 6, 5, 6, 6, 7, 5, 6, 6, 7, 6, 7, 7, 8, 5, 6, 6, 7, 6, 7, 7, 8, 6, 7, 7, 8, 7, 8, 8, 9,
  4, 5, 5, 6, 5, 6, 6, 7, 5, 6, 6, 7, 6, 7, 7, 8, 5, 6, 6, 7, 6, 7, 7, 8, 6, 7, 7, 8, 7, 8, 8, 9,
  5, 6, 6, 7, 6, 7, 7, 8, 6, 7, 7, 8, 7, 8, 8, 9, 6, 7, 7, 8, 7, 8, 8, 9, 7, 8, 8, 9, 8, 9, 9,10,
  4, 5, 5, 6, 5, 6, 6, 7, 5, 6, 6, 7, 6, 7, 7, 8, 5, 6, 6, 7, 6, 7, 7, 8, 6, 7, 7, 8, 7, 8, 8, 9,
  5, 6, 6, 7, 6, 7, 7, 8, 6, 7, 7, 8, 7, 8, 8, 9, 6, 7, 7, 8, 7, 8, 8, 9, 7, 8, 8, 9, 8, 9, 9,10,
  5, 6, 6, 7, 6, 7, 7, 8, 6, 7, 7, 8, 7, 8, 8, 9, 6, 7, 7, 8, 7, 8, 8, 9, 7, 8, 8, 9, 8, 9, 9,10,
  6, 7, 7, 8, 7, 8, 8, 9, 7, 8, 8, 9, 8, 9, 9,10, 7, 8, 8, 9, 8, 9, 9,10, 8, 9, 9,10, 9,10,10,11,
  3, 4, 4, 5, 4, 5, 5, 6, 4, 5, 5, 6, 5, 6, 6, 7, 4, 5, 5, 6, 5, 6, 6, 7, 5, 6, 6, 7, 6, 7, 7, 8,
  4, 5, 5, 6, 5, 6, 6, 7, 5, 6, 6, 7, 6, 7, 7, 8, 5, 6, 6, 7, 6, 7, 7, 8, 6, 7, 7, 8, 7, 8, 8, 9,
  4, 5, 5, 6, 5, 6, 6, 7, 5, 6, 6, 7, 6, 7, 7, 8, 5, 6, 6, 7, 6, 7, 7, 8, 6, 7, 7, 8, 7, 8, 8, 9,
  5, 6, 6, 7, 6, 7, 7, 8, 6, 7, 7, 8, 7, 8, 8, 9, 6, 7, 7, 8, 7, 8, 8, 9, 7, 8, 8, 9, 8, 9, 9,10,
  4, 5, 5, 6, 5, 6, 6, 7, 5, 6, 6, 7, 6, 7, 7, 8, 5, 6, 6, 7, 6, 7, 7, 8, 6, 7, 7, 8, 7, 8, 8, 9,
  5, 6, 6, 7, 6, 7, 7, 8, 6, 7, 7, 8, 7, 8, 8, 9, 6, 7, 7, 8, 7, 8, 8, 9, 7, 8, 8, 9, 8, 9, 9,10,
  5, 6, 6, 7, 6, 7, 7, 8, 6, 7, 7, 8, 7, 8, 8, 9, 6, 7, 7, 8, 7, 8, 8, 9, 7, 8, 8, 9, 8, 9, 9,10,
  6, 7, 7, 8, 7, 8, 8, 9, 7, 8, 8, 9, 8, 9, 9,10, 7, 8, 8, 9, 8, 9, 9,10, 8, 9, 9,10, 9,10,10,11,
  4, 5, 5, 6, 5, 6, 6, 7, 5, 6, 6, 7, 6, 7, 7, 8, 5, 6, 6, 7, 6, 7, 7, 8, 6, 7, 7, 8, 7, 8, 8, 9,
  5, 6, 6, 7, 6, 7, 7, 8, 6, 7, 7, 8, 7, 8, 8, 9, 6, 7, 7, 8, 7, 8, 8, 9, 7, 8, 8, 9, 8, 9, 9,10,
  5, 6, 6, 7, 6, 7, 7, 8, 6, 7, 7, 8, 7, 8, 8, 9, 6, 7, 7, 8, 7, 8, 8, 9, 7, 8, 8, 9, 8, 9, 9,10,
  6, 7, 7, 8, 7, 8, 8, 9, 7, 8, 8, 9, 8, 9, 9,10, 7, 8, 8, 9, 8, 9, 9,10, 8, 9, 9,10, 9,10,10,11,
  5, 6, 6, 7, 6, 7, 7, 8, 6, 7, 7, 8, 7, 8, 8, 9, 6, 7, 7, 8, 7, 8, 8, 9, 7, 8, 8, 9, 8, 9, 9,10,
  6, 7, 7, 8, 7, 8, 8, 9, 7, 8, 8, 9, 8, 9, 9,10, 7, 8, 8, 9, 8, 9, 9,10, 8, 9, 9,10, 9,10,10,11,
  6, 7, 7, 8, 7, 8, 8, 9, 7, 8, 8, 9, 8, 9, 9,10, 7, 8, 8, 9, 8, 9, 9,10, 8, 9, 9,10, 9,10,10,11,
  7, 8, 8, 9, 8, 9, 9,10, 8, 9, 9,10, 9,10,10,11, 8, 9, 9,10, 9,10,10,11, 9,10,10,11,10,11,11,12,
  3, 4, 4, 5, 4, 5, 5, 6, 4, 5, 5, 6, 5, 6, 6, 7, 4, 5, 5, 6, 5, 6, 6, 7, 5, 6, 6, 7, 6, 7, 7, 8,
  4, 5, 5, 6, 5, 6, 6, 7, 5, 6, 6, 7, 6, 7, 7, 8, 5, 6, 6, 7, 6, 7, 7, 8, 6, 7, 7, 8, 7, 8, 8, 9,
  4, 5, 5, 6, 5, 6, 6, 7, 5, 6, 6, 7, 6, 7, 7, 8, 5, 6, 6, 7, 6, 7, 7, 8, 6, 7, 7, 8, 7, 8, 8, 9,
  5, 6, 6, 7, 6, 7, 7, 8, 6, 7, 7, 8, 7, 8, 8, 9, 6, 7, 7, 8, 7, 8, 8, 9, 7, 8, 8, 9, 8, 9, 9,10,
  4, 5, 5, 6, 5, 6, 6, 7, 5, 6, 6, 7, 6, 7, 7, 8, 5, 6, 6, 7, 6, 7, 7, 8, 6, 7, 7, 8, 7, 8, 8, 9,
  5, 6, 6, 7, 6, 7, 7, 8, 6, 7, 7, 8, 7, 8, 8, 9, 6, 7, 7, 8, 7, 8, 8, 9, 7, 8, 8, 9, 8, 9, 9,10,
  5, 6, 6, 7, 6, 7, 7, 8, 6, 7, 7, 8, 7, 8, 8, 9, 6, 7, 7, 8, 7, 8, 8, 9, 7, 8, 8, 9, 8, 9, 9,10,
  6, 7, 7, 8, 7, 8, 8, 9, 7, 8, 8, 9, 8, 9, 9,10, 7, 8, 8, 9, 8, 9, 9,10, 8, 9, 9,10, 9,10,10,11,
  4, 5, 5, 6, 5, 6, 6, 7, 5, 6, 6, 7, 6, 7, 7, 8, 5, 6, 6, 7, 6, 7, 7, 8, 6, 7, 7, 8, 7, 8, 8, 9,
  5, 6, 6, 7, 6, 7, 7, 8, 6, 7, 7, 8, 7, 8, 8, 9, 6, 7, 7, 8, 7, 8, 8, 9, 7, 8, 8, 9, 8, 9, 9,10,
  5, 6, 6, 7, 6, 7, 7, 8, 6, 7, 7, 8, 7, 8, 8, 9, 6, 7, 7, 8, 7, 8, 8, 9, 7, 8, 8, 9, 8, 9, 9,10,
  6, 7, 7, 8, 7, 8, 8, 9, 7, 8, 8, 9, 8, 9, 9,10, 7, 8, 8, 9, 8, 9, 9,10, 8, 9, 9,10, 9,10,10,11,
  5, 6, 6, 7, 6, 7, 7, 8, 6, 7, 7, 8, 7, 8, 8, 9, 6, 7, 7, 8, 7, 8, 8, 9, 7, 8, 8, 9, 8, 9, 9,10,
  6, 7, 7, 8, 7, 8, 8, 9, 7, 8, 8, 9, 8, 9, 9,10, 7, 8, 8, 9, 8, 9, 9,10, 8, 9, 9,10, 9,10,10,11,
  6, 7, 7, 8, 7, 8, 8, 9, 7, 8, 8, 9, 8, 9, 9,10, 7, 8, 8, 9, 8, 9, 9,10, 8, 9, 9,10, 9,10,10,11,
  7, 8, 8, 9, 8, 9, 9,10, 8, 9, 9,10, 9,10,10,11, 8, 9, 9,10, 9,10,10,11, 9,10,10,11,10,11,11,12,
  4, 5, 5, 6, 5, 6, 6, 7, 5, 6, 6, 7, 6, 7, 7, 8, 5, 6, 6, 7, 6, 7, 7, 8, 6, 7, 7, 8, 7, 8, 8, 9,
  5, 6, 6, 7, 6, 7, 7, 8, 6, 7, 7, 8, 7, 8, 8, 9, 6, 7, 7, 8, 7, 8, 8, 9, 7, 8, 8, 9, 8, 9, 9,10,
  5, 6, 6, 7, 6, 7, 7, 8, 6, 7, 7, 8, 7, 8, 8, 9, 6, 7, 7, 8, 7, 8, 8, 9, 7, 8, 8, 9, 8, 9, 9,10,
  6, 7, 7, 8, 7, 8, 8, 9, 7, 8, 8, 9, 8, 9, 9,10, 7, 8, 8, 9, 8, 9, 9,10, 8, 9, 9,10, 9,10,10,11,
  5, 6, 6, 7, 6, 7, 7, 8, 6, 7, 7, 8, 7, 8, 8, 9, 6, 7, 7, 8, 7, 8, 8, 9, 7, 8, 8, 9, 8, 9, 9,10,
  6, 7, 7, 8, 7, 8, 8, 9, 7, 8, 8, 9, 8, 9, 9,10, 7, 8, 8, 9, 8, 9, 9,10, 8, 9, 9,10, 9,10,10,11,
  6, 7, 7, 8, 7, 8, 8, 9, 7, 8, 8, 9, 8, 9, 9,10, 7, 8, 8, 9, 8, 9, 9,10, 8, 9, 9,10, 9,10,10,11,
  7, 8, 8, 9, 8, 9, 9,10, 8, 9, 9,10, 9,10,10,11, 8, 9, 9,10, 9,10,10,11, 9,10,10,11,10,11,11,12,
  5, 6, 6, 7, 6, 7, 7, 8, 6, 7, 7, 8, 7, 8, 8, 9, 6, 7, 7, 8, 7, 8, 8, 9, 7, 8, 8, 9, 8, 9, 9,10,
  6, 7, 7, 8, 7, 8, 8, 9, 7, 8, 8, 9, 8, 9, 9,10, 7, 8, 8, 9, 8, 9, 9,10, 8, 9, 9,10, 9,10,10,11,
  6, 7, 7, 8, 7, 8, 8, 9, 7, 8, 8, 9, 8, 9, 9,10, 7, 8, 8, 9, 8, 9, 9,10, 8, 9, 9,10, 9,10,10,11,
  7, 8, 8, 9, 8, 9, 9,10, 8, 9, 9,10, 9,10,10,11, 8, 9, 9,10, 9,10,10,11, 9,10,10,11,10,11,11,12,
  6, 7, 7, 8, 7, 8, 8, 9, 7, 8, 8, 9, 8, 9, 9,10, 7, 8, 8, 9, 8, 9, 9,10, 8, 9, 9,10, 9,10,10,11,
  7, 8, 8, 9, 8, 9, 9,10, 8, 9, 9,10, 9,10,10,11, 8, 9, 9,10, 9,10,10,11, 9,10,10,11,10,11,11,12,
  7, 8, 8, 9, 8, 9, 9,10, 8, 9, 9,10, 9,10,10,11, 8, 9, 9,10, 9,10,10,11, 9,10,10,11,10,11,11,12,
  8, 9, 9,10, 9,10,10,11, 9,10,10,11,10,11,11,12, 9,10,10,11,10,11,11,12,10,11,11,12,11,12,12,13,
  2, 3, 3, 4, 3, 4, 4, 5, 3, 4, 4, 5, 4, 5, 5, 6, 3, 4, 4, 5, 4, 5, 5, 6, 4, 5, 5, 6, 5, 6, 6, 7,
  3, 4, 4, 5, 4, 5, 5, 6, 4, 5, 5, 6, 5, 6, 6, 7, 4, 5, 5, 6, 5, 6, 6, 7, 5, 6, 6, 7, 6, 7, 7, 8,
  3, 4, 4, 5, 4, 5, 5, 6, 4, 5, 5, 6, 5, 6, 6, 7, 4, 5, 5, 6, 5, 6, 6, 7, 5, 6, 6, 7, 6, 7, 7, 8,
  4, 5, 5, 6, 5, 6, 6, 7, 5, 6, 6, 7, 6, 7, 7, 8, 5, 6, 6, 7, 6, 7, 7, 8, 6, 7, 7, 8, 7, 8, 8, 9,
  3, 4, 4, 5, 4, 5, 5, 6, 4, 5, 5, 6, 5, 6, 6, 7, 4, 5, 5, 6, 5, 6, 6, 7, 5, 6, 6, 7, 6, 7, 7, 8,
  4, 5, 5, 6, 5, 6, 6, 7, 5, 6, 6, 7, 6, 7, 7, 8, 5, 6, 6, 7, 6, 7, 7, 8, 6, 7, 7, 8, 7, 8, 8, 9,
  4, 5, 5, 6, 5, 6, 6, 7, 5, 6, 6, 7, 6, 7, 7, 8, 5, 6, 6, 7, 6, 7, 7, 8, 6, 7, 7, 8, 7, 8, 8, 9,
  5, 6, 6, 7, 6, 7, 7, 8, 6, 7, 7, 8, 7, 8, 8, 9, 6, 7, 7, 8, 7, 8, 8, 9, 7, 8, 8, 9, 8, 9, 9,10,
  3, 4, 4, 5, 4, 5, 5, 6, 4, 5, 5, 6, 5, 6, 6, 7, 4, 5, 5, 6, 5, 6, 6, 7, 5, 6, 6, 7, 6, 7, 7, 8,
  4, 5, 5, 6, 5, 6, 6, 7, 5, 6, 6, 7, 6, 7, 7, 8, 5, 6, 6, 7, 6, 7, 7, 8, 6, 7, 7, 8, 7, 8, 8, 9,
  4, 5, 5, 6, 5, 6, 6, 7, 5, 6, 6, 7, 6, 7, 7, 8, 5, 6, 6, 7, 6, 7, 7, 8, 6, 7, 7, 8, 7, 8, 8, 9,
  5, 6, 6, 7, 6, 7, 7, 8, 6, 7, 7, 8, 7, 8, 8, 9, 6, 7, 7, 8, 7, 8, 8, 9, 7, 8, 8, 9, 8, 9, 9,10,
  4, 5, 5, 6, 5, 6, 6, 7, 5, 6, 6, 7, 6, 7, 7, 8, 5, 6, 6, 7, 6, 7, 7, 8, 6, 7, 7, 8, 7, 8, 8, 9,
  5, 6, 6, 7, 6, 7, 7, 8, 6, 7, 7, 8, 7, 8, 8, 9, 6, 7, 7, 8, 7, 8, 8, 9, 7, 8, 8, 9, 8, 9, 9,10,
  5, 6, 6, 7, 6, 7, 7, 8, 6, 7, 7, 8, 7, 8, 8, 9, 6, 7, 7, 8, 7, 8, 8, 9, 7, 8, 8, 9, 8, 9, 9,10,
  6, 7, 7, 8, 7, 8, 8, 9, 7, 8, 8, 9, 8, 9, 9,10, 7, 8, 8, 9, 8, 9, 9,10, 8, 9, 9,10, 9,10,10,11,
  3, 4, 4, 5, 4, 5, 5, 6, 4, 5, 5, 6, 5, 6, 6, 7, 4, 5, 5, 6, 5, 6, 6, 7, 5, 6, 6, 7, 6, 7, 7, 8,
  4, 5, 5, 6, 5, 6, 6, 7, 5, 6, 6, 7, 6, 7, 7, 8, 5, 6, 6, 7, 6, 7, 7, 8, 6, 7, 7, 8, 7, 8, 8, 9,
  4, 5, 5, 6, 5, 6, 6, 7, 5, 6, 6, 7, 6, 7, 7, 8, 5, 6, 6, 7, 6, 7, 7, 8, 6, 7, 7, 8, 7, 8, 8, 9,
  5, 6, 6, 7, 6, 7, 7, 8, 6, 7, 7, 8, 7, 8, 8, 9, 6, 7, 7, 8, 7, 8, 8, 9, 7, 8, 8, 9, 8, 9, 9,10,
  4, 5, 5, 6, 5, 6, 6, 7, 5, 6, 6, 7, 6, 7, 7, 8, 5, 6, 6, 7, 6, 7, 7, 8, 6, 7, 7, 8, 7, 8, 8, 9,
  5, 6, 6, 7, 6, 7, 7, 8, 6, 7, 7, 8, 7, 8, 8, 9, 6, 7, 7, 8, 7, 8, 8, 9, 7, 8, 8, 9, 8, 9, 9,10,
  5, 6, 6, 7, 6, 7, 7, 8, 6, 7, 7, 8, 7, 8, 8, 9, 6, 7, 7, 8, 7, 8, 8, 9, 7, 8, 8, 9, 8, 9, 9,10,
  6, 7, 7, 8, 7, 8, 8, 9, 7, 8, 8, 9, 8, 9, 9,10, 7, 8, 8, 9, 8, 9, 9,10, 8, 9, 9,10, 9,10,10,11,
  4, 5, 5, 6, 5, 6, 6, 7, 5, 6, 6, 7, 6, 7, 7, 8, 5, 6, 6, 7, 6, 7, 7, 8, 6, 7, 7, 8, 7, 8, 8, 9,
  5, 6, 6, 7, 6, 7, 7, 8, 6, 7, 7, 8, 7, 8, 8, 9, 6, 7, 7, 8, 7, 8, 8, 9, 7, 8, 8, 9, 8, 9, 9,10,
  5, 6, 6, 7, 6, 7, 7, 8, 6, 7, 7, 8, 7, 8, 8, 9, 6, 7, 7, 8, 7, 8, 8, 9, 7, 8, 8, 9, 8, 9, 9,10,
  6, 7, 7, 8, 7, 8, 8, 9, 7, 8, 8, 9, 8, 9, 9,10, 7, 8, 8, 9, 8, 9, 9,10, 8, 9, 9,10, 9,10,10,11,
  5, 6, 6, 7, 6, 7, 7, 8, 6, 7, 7, 8, 7, 8, 8, 9, 6, 7, 7, 8, 7, 8, 8, 9, 7, 8, 8, 9, 8, 9, 9,10,
  6, 7, 7, 8, 7, 8, 8, 9, 7, 8, 8, 9, 8, 9, 9,10, 7, 8, 8, 9, 8, 9, 9,10, 8, 9, 9,10, 9,10,10,11,
  6, 7, 7, 8, 7, 8, 8, 9, 7, 8, 8, 9, 8, 9, 9,10, 7, 8, 8, 9, 8, 9, 9,10, 8, 9, 9,10, 9,10,10,11,
  7, 8, 8, 9, 8, 9, 9,10, 8, 9, 9,10, 9,10,10,11, 8, 9, 9,10, 9,10,10,11, 9,10,10,11,10,11,11,12,
  3, 4, 4, 5, 4, 5, 5, 6, 4, 5, 5, 6, 5, 6, 6, 7, 4, 5, 5, 6, 5, 6, 6, 7, 5, 6, 6, 7, 6, 7, 7, 8,
  4, 5, 5, 6, 5, 6, 6, 7, 5, 6, 6, 7, 6, 7, 7, 8, 5, 6, 6, 7, 6, 7, 7, 8, 6, 7, 7, 8, 7, 8, 8, 9,
  4, 5, 5, 6, 5, 6, 6, 7, 5, 6, 6, 7, 6, 7, 7, 8, 5, 6, 6, 7, 6, 7, 7, 8, 6, 7, 7, 8, 7, 8, 8, 9,
  5, 6, 6, 7, 6, 7, 7, 8, 6, 7, 7, 8, 7, 8, 8, 9, 6, 7, 7, 8, 7, 8, 8, 9, 7, 8, 8, 9, 8, 9, 9,10,
  4, 5, 5, 6, 5, 6, 6, 7, 5, 6, 6, 7, 6, 7, 7, 8, 5, 6, 6, 7, 6, 7, 7, 8, 6, 7, 7, 8, 7, 8, 8, 9,
  5, 6, 6, 7, 6, 7, 7, 8, 6, 7, 7, 8, 7, 8, 8, 9, 6, 7, 7, 8, 7, 8, 8, 9, 7, 8, 8, 9, 8, 9, 9,10,
  5, 6, 6, 7, 6, 7, 7, 8, 6, 7, 7, 8, 7, 8, 8, 9, 6, 7, 7, 8, 7, 8, 8, 9, 7, 8, 8, 9, 8, 9, 9,10,
  6, 7, 7, 8, 7, 8, 8, 9, 7, 8, 8, 9, 8, 9, 9,10, 7, 8, 8, 9, 8, 9, 9,10, 8, 9, 9,10, 9,10,10,11,
  4, 5, 5, 6, 5, 6, 6, 7, 5, 6, 6, 7, 6, 7, 7, 8, 5, 6, 6, 7, 6, 7, 7, 8, 6, 7, 7, 8, 7, 8, 8, 9,
  5, 6, 6, 7, 6, 7, 7, 8, 6, 7, 7, 8, 7, 8, 8, 9, 6, 7, 7, 8, 7, 8, 8, 9, 7, 8, 8, 9, 8, 9, 9,10,
  5, 6, 6, 7, 6, 7, 7, 8, 6, 7, 7, 8, 7, 8, 8, 9, 6, 7, 7, 8, 7, 8, 8, 9, 7, 8, 8, 9, 8, 9, 9,10,
  6, 7, 7, 8, 7, 8, 8, 9, 7, 8, 8, 9, 8, 9, 9,10, 7, 8, 8, 9, 8, 9, 9,10, 8, 9, 9,10, 9,10,10,11,
  5, 6, 6, 7, 6, 7, 7, 8, 6, 7, 7, 8, 7, 8, 8, 9, 6, 7, 7, 8, 7, 8, 8, 9, 7, 8, 8, 9, 8, 9, 9,10,
  6, 7, 7, 8, 7, 8, 8, 9, 7, 8, 8, 9, 8, 9, 9,10, 7, 8, 8, 9, 8, 9, 9,10, 8, 9, 9,10, 9,10,10,11,
  6, 7, 7, 8, 7, 8, 8, 9, 7, 8, 8, 9, 8, 9, 9,10, 7, 8, 8, 9, 8, 9, 9,10, 8, 9, 9,10, 9,10,10,11,
  7, 8, 8, 9, 8, 9, 9,10, 8, 9, 9,10, 9,10,10,11, 8, 9, 9,10, 9,10,10,11, 9,10,10,11,10,11,11,12,
  4, 5, 5, 6, 5, 6, 6, 7, 5, 6, 6, 7, 6, 7, 7, 8, 5, 6, 6, 7, 6, 7, 7, 8, 6, 7, 7, 8, 7, 8, 8, 9,
  5, 6, 6, 7, 6, 7, 7, 8, 6, 7, 7, 8, 7, 8, 8, 9, 6, 7, 7, 8, 7, 8, 8, 9, 7, 8, 8, 9, 8, 9, 9,10,
  5, 6, 6, 7, 6, 7, 7, 8, 6, 7, 7, 8, 7, 8, 8, 9, 6, 7, 7, 8, 7, 8, 8, 9, 7, 8, 8, 9, 8, 9, 9,10,
  6, 7, 7, 8, 7, 8, 8, 9, 7, 8, 8, 9, 8, 9, 9,10, 7, 8, 8, 9, 8, 9, 9,10, 8, 9, 9,10, 9,10,10,11,
  5, 6, 6, 7, 6, 7, 7, 8, 6, 7, 7, 8, 7, 8, 8, 9, 6, 7, 7, 8, 7, 8, 8, 9, 7, 8, 8, 9, 8, 9, 9,10,
  6, 7, 7, 8, 7, 8, 8, 9, 7, 8, 8, 9, 8, 9, 9,10, 7, 8, 8, 9, 8, 9, 9,10, 8, 9, 9,10, 9,10,10,11,
  6, 7, 7, 8, 7, 8, 8, 9, 7, 8, 8, 9, 8, 9, 9,10, 7, 8, 8, 9, 8, 9, 9,10, 8, 9, 9,10, 9,10,10,11,
  7, 8, 8, 9, 8, 9, 9,10, 8, 9, 9,10, 9,10,10,11, 8, 9, 9,10, 9,10,10,11, 9,10,10,11,10,11,11,12,
  5, 6, 6, 7, 6, 7, 7, 8, 6, 7, 7, 8, 7, 8, 8, 9, 6, 7, 7, 8, 7, 8, 8, 9, 7, 8, 8, 9, 8, 9, 9,10,
  6, 7, 7, 8, 7, 8, 8, 9, 7, 8, 8, 9, 8, 9, 9,10, 7, 8, 8, 9, 8, 9, 9,10, 8, 9, 9,10, 9,10,10,11,
  6, 7, 7, 8, 7, 8, 8, 9, 7, 8, 8, 9, 8, 9, 9,10, 7, 8, 8, 9, 8, 9, 9,10, 8, 9, 9,10, 9,10,10,11,
  7, 8, 8, 9, 8, 9, 9,10, 8, 9, 9,10, 9,10,10,11, 8, 9, 9,10, 9,10,10,11, 9,10,10,11,10,11,11,12,
  6, 7, 7, 8, 7, 8, 8, 9, 7, 8, 8, 9, 8, 9, 9,10, 7, 8, 8, 9, 8, 9, 9,10, 8, 9, 9,10, 9,10,10,11,
  7, 8, 8, 9, 8, 9, 9,10, 8, 9, 9,10, 9,10,10,11, 8, 9, 9,10, 9,10,10,11, 9,10,10,11,10,11,11,12,
  7, 8, 8, 9, 8, 9, 9,10, 8, 9, 9,10, 9,10,10,11, 8, 9, 9,10, 9,10,10,11, 9,10,10,11,10,11,11,12,
  8, 9, 9,10, 9,10,10,11, 9,10,10,11,10,11,11,12, 9,10,10,11,10,11,11,12,10,11,11,12,11,12,12,13,
  3, 4, 4, 5, 4, 5, 5, 6, 4, 5, 5, 6, 5, 6, 6, 7, 4, 5, 5, 6, 5, 6, 6, 7, 5, 6, 6, 7, 6, 7, 7, 8,
  4, 5, 5, 6, 5, 6, 6, 7, 5, 6, 6, 7, 6, 7, 7, 8, 5, 6, 6, 7, 6, 7, 7, 8, 6, 7, 7, 8, 7, 8, 8, 9,
  4, 5, 5, 6, 5, 6, 6, 7, 5, 6, 6, 7, 6, 7, 7, 8, 5, 6, 6, 7, 6, 7, 7, 8, 6, 7, 7, 8, 7, 8, 8, 9,
  5, 6, 6, 7, 6, 7, 7, 8, 6, 7, 7, 8, 7, 8, 8, 9, 6, 7, 7, 8, 7, 8, 8, 9, 7, 8, 8, 9, 8, 9, 9,10,
  4, 5, 5, 6, 5, 6, 6, 7, 5, 6, 6, 7, 6, 7, 7, 8, 5, 6, 6, 7, 6, 7, 7, 8, 6, 7, 7, 8, 7, 8, 8, 9,
  5, 6, 6, 7, 6, 7, 7, 8, 6, 7, 7, 8, 7, 8, 8, 9, 6, 7, 7, 8, 7, 8, 8, 9, 7, 8, 8, 9, 8, 9, 9,10,
  5, 6, 6, 7, 6, 7, 7, 8, 6, 7, 7, 8, 7, 8, 8, 9, 6, 7, 7, 8, 7, 8, 8, 9, 7, 8, 8, 9, 8, 9, 9,10,
  6, 7, 7, 8, 7, 8, 8, 9, 7, 8, 8, 9, 8, 9, 9,10, 7, 8, 8, 9, 8, 9, 9,10, 8, 9, 9,10, 9,10,10,11,
  4, 5, 5, 6, 5, 6, 6, 7, 5, 6, 6, 7, 6, 7, 7, 8, 5, 6, 6, 7, 6, 7, 7, 8, 6, 7, 7, 8, 7, 8, 8, 9,
  5, 6, 6, 7, 6, 7, 7, 8, 6, 7, 7, 8, 7, 8, 8, 9, 6, 7, 7, 8, 7, 8, 8, 9, 7, 8, 8, 9, 8, 9, 9,10,
  5, 6, 6, 7, 6, 7, 7, 8, 6, 7, 7, 8, 7, 8, 8, 9, 6, 7, 7, 8, 7, 8, 8, 9, 7, 8, 8, 9, 8, 9, 9,10,
  6, 7, 7, 8, 7, 8, 8, 9, 7, 8, 8, 9, 8, 9, 9,10, 7, 8, 8, 9, 8, 9, 9,10, 8, 9, 9,10, 9,10,10,11,
  5, 6, 6, 7, 6, 7, 7, 8, 6, 7, 7, 8, 7, 8, 8, 9, 6, 7, 7, 8, 7, 8, 8, 9, 7, 8, 8, 9, 8, 9, 9,10,
  6, 7, 7, 8, 7, 8, 8, 9, 7, 8, 8, 9, 8, 9, 9,10, 7, 8, 8, 9, 8, 9, 9,10, 8, 9, 9,10, 9,10,10,11,
  6, 7, 7, 8, 7, 8, 8, 9, 7, 8, 8, 9, 8, 9, 9,10, 7, 8, 8, 9, 8, 9, 9,10, 8, 9, 9,10, 9,10,10,11,
  7, 8, 8, 9, 8, 9, 9,10, 8, 9, 9,10, 9,10,10,11, 8, 9, 9,10, 9,10,10,11, 9,10,10,11,10,11,11,12,
  4, 5, 5, 6, 5, 6, 6, 7, 5, 6, 6, 7, 6, 7, 7, 8, 5, 6, 6, 7, 6, 7, 7, 8, 6, 7, 7, 8, 7, 8, 8, 9,
  5, 6, 6, 7, 6, 7, 7, 8, 6, 7, 7, 8, 7, 8, 8, 9, 6, 7, 7, 8, 7, 8, 8, 9, 7, 8, 8, 9, 8, 9, 9,10,
  5, 6, 6, 7, 6, 7, 7, 8, 6, 7, 7, 8, 7, 8, 8, 9, 6, 7, 7, 8, 7, 8, 8, 9, 7, 8, 8, 9, 8, 9, 9,10,
  6, 7, 7, 8, 7, 8, 8, 9, 7, 8, 8, 9, 8, 9, 9,10, 7, 8, 8, 9, 8, 9, 9,10, 8, 9, 9,10, 9,10,10,11,
  5, 6, 6, 7, 6, 7, 7, 8, 6, 7, 7, 8, 7, 8, 8, 9, 6, 7, 7, 8, 7, 8, 8, 9, 7, 8, 8, 9, 8, 9, 9,10,
  6, 7, 7, 8, 7, 8, 8, 9, 7, 8, 8, 9, 8, 9, 9,10, 7, 8, 8, 9, 8, 9, 9,10, 8, 9, 9,10, 9,10,10,11,
  6, 7, 7, 8, 7, 8, 8, 9, 7, 8, 8, 9, 8, 9, 9,10, 7, 8, 8, 9, 8, 9, 9,10, 8, 9, 9,10, 9,10,10,11,
  7, 8, 8, 9, 8, 9, 9,10, 8, 9, 9,10, 9,10,10,11, 8, 9, 9,10, 9,10,10,11, 9,10,10,11,10,11,11,12,
  5, 6, 6, 7, 6, 7, 7, 8, 6, 7, 7, 8, 7, 8, 8, 9, 6, 7, 7, 8, 7, 8, 8, 9, 7, 8, 8, 9, 8, 9, 9,10,
  6, 7, 7, 8, 7, 8, 8, 9, 7, 8, 8, 9, 8, 9, 9,10, 7, 8, 8, 9, 8, 9, 9,10, 8, 9, 9,10, 9,10,10,11,
  6, 7, 7, 8, 7, 8, 8, 9, 7, 8, 8, 9, 8, 9, 9,10, 7, 8, 8, 9, 8, 9, 9,10, 8, 9, 9,10, 9,10,10,11,
  7, 8, 8, 9, 8, 9, 9,10, 8, 9, 9,10, 9,10,10,11, 8, 9, 9,10, 9,10,10,11, 9,10,10,11,10,11,11,12,
  6, 7, 7, 8, 7, 8, 8, 9, 7, 8, 8, 9, 8, 9, 9,10, 7, 8, 8, 9, 8, 9, 9,10, 8, 9, 9,10, 9,10,10,11,
  7, 8, 8, 9, 8, 9, 9,10, 8, 9, 9,10, 9,10,10,11, 8, 9, 9,10, 9,10,10,11, 9,10,10,11,10,11,11,12,
  7, 8, 8, 9, 8, 9, 9,10, 8, 9, 9,10, 9,10,10,11, 8, 9, 9,10, 9,10,10,11, 9,10,10,11,10,11,11,12,
  8, 9, 9,10, 9,10,10,11, 9,10,10,11,10,11,11,12, 9,10,10,11,10,11,11,12,10,11,11,12,11,12,12,13,
  4, 5, 5, 6, 5, 6, 6, 7, 5, 6, 6, 7, 6, 7, 7, 8, 5, 6, 6, 7, 6, 7, 7, 8, 6, 7, 7, 8, 7, 8, 8, 9,
  5, 6, 6, 7, 6, 7, 7, 8, 6, 7, 7, 8, 7, 8, 8, 9, 6, 7, 7, 8, 7, 8, 8, 9, 7, 8, 8, 9, 8, 9, 9,10,
  5, 6, 6, 7, 6, 7, 7, 8, 6, 7, 7, 8, 7, 8, 8, 9, 6, 7, 7, 8, 7, 8, 8, 9, 7, 8, 8, 9, 8, 9, 9,10,
  6, 7, 7, 8, 7, 8, 8, 9, 7, 8, 8, 9, 8, 9, 9,10, 7, 8, 8, 9, 8, 9, 9,10, 8, 9, 9,10, 9,10,10,11,
  5, 6, 6, 7, 6, 7, 7, 8, 6, 7, 7, 8, 7, 8, 8, 9, 6, 7, 7, 8, 7, 8, 8, 9, 7, 8, 8, 9, 8, 9, 9,10,
  6, 7, 7, 8, 7, 8, 8, 9, 7, 8, 8, 9, 8, 9, 9,10, 7, 8, 8, 9, 8, 9, 9,10, 8, 9, 9,10, 9,10,10,11,
  6, 7, 7, 8, 7, 8, 8, 9, 7, 8, 8, 9, 8, 9, 9,10, 7, 8, 8, 9, 8, 9, 9,10, 8, 9, 9,10, 9,10,10,11,
  7, 8, 8, 9, 8, 9, 9,10, 8, 9, 9,10, 9,10,10,11, 8, 9, 9,10, 9,10,10,11, 9,10,10,11,10,11,11,12,
  5, 6, 6, 7, 6, 7, 7, 8, 6, 7, 7, 8, 7, 8, 8, 9, 6, 7, 7, 8, 7, 8, 8, 9, 7, 8, 8, 9, 8, 9, 9,10,
  6, 7, 7, 8, 7, 8, 8, 9, 7, 8, 8, 9, 8, 9, 9,10, 7, 8, 8, 9, 8, 9, 9,10, 8, 9, 9,10, 9,10,10,11,
  6, 7, 7, 8, 7, 8, 8, 9, 7, 8, 8, 9, 8, 9, 9,10, 7, 8, 8, 9, 8, 9, 9,10, 8, 9, 9,10, 9,10,10,11,
  7, 8, 8, 9, 8, 9, 9,10, 8, 9, 9,10, 9,10,10,11, 8, 9, 9,10, 9,10,10,11, 9,10,10,11,10,11,11,12,
  6, 7, 7, 8, 7, 8, 8, 9, 7, 8, 8, 9, 8, 9, 9,10, 7, 8, 8, 9, 8, 9, 9,10, 8, 9, 9,10, 9,10,10,11,
  7, 8, 8, 9, 8, 9, 9,10, 8, 9, 9,10, 9,10,10,11, 8, 9, 9,10, 9,10,10,11, 9,10,10,11,10,11,11,12,
  7, 8, 8, 9, 8, 9, 9,10, 8, 9, 9,10, 9,10,10,11, 8, 9, 9,10, 9,10,10,11, 9,10,10,11,10,11,11,12,
  8, 9, 9,10, 9,10,10,11, 9,10,10,11,10,11,11,12, 9,10,10,11,10,11,11,12,10,11,11,12,11,12,12,13,
  5, 6, 6, 7, 6, 7, 7, 8, 6, 7, 7, 8, 7, 8, 8, 9, 6, 7, 7, 8, 7, 8, 8, 9, 7, 8, 8, 9, 8, 9, 9,10,
  6, 7, 7, 8, 7, 8, 8, 9, 7, 8, 8, 9, 8, 9, 9,10, 7, 8, 8, 9, 8, 9, 9,10, 8, 9, 9,10, 9,10,10,11,
  6, 7, 7, 8, 7, 8, 8, 9, 7, 8, 8, 9, 8, 9, 9,10, 7, 8, 8, 9, 8, 9, 9,10, 8, 9, 9,10, 9,10,10,11,
  7, 8, 8, 9, 8, 9, 9,10, 8, 9, 9,10, 9,10,10,11, 8, 9, 9,10, 9,10,10,11, 9,10,10,11,10,11,11,12,
  6, 7, 7, 8, 7, 8, 8, 9, 7, 8, 8, 9, 8, 9, 9,10, 7, 8, 8, 9, 8, 9, 9,10, 8, 9, 9,10, 9,10,10,11,
  7, 8, 8, 9, 8, 9, 9,10, 8, 9, 9,10, 9,10,10,11, 8, 9, 9,10, 9,10,10,11, 9,10,10,11,10,11,11,12,
  7, 8, 8, 9, 8, 9, 9,10, 8, 9, 9,10, 9,10,10,11, 8, 9, 9,10, 9,10,10,11, 9,10,10,11,10,11,11,12,
  8, 9, 9,10, 9,10,10,11, 9,10,10,11,10,11,11,12, 9,10,10,11,10,11,11,12,10,11,11,12,11,12,12,13,
  6, 7, 7, 8, 7, 8, 8, 9, 7, 8, 8, 9, 8, 9, 9,10, 7, 8, 8, 9, 8, 9, 9,10, 8, 9, 9,10, 9,10,10,11,
  7, 8, 8, 9, 8, 9, 9,10, 8, 9, 9,10, 9,10,10,11, 8, 9, 9,10, 9,10,10,11, 9,10,10,11,10,11,11,12,
  7, 8, 8, 9, 8, 9, 9,10, 8, 9, 9,10, 9,10,10,11, 8, 9, 9,10, 9,10,10,11, 9,10,10,11,10,11,11,12,
  8, 9, 9,10, 9,10,10,11, 9,10,10,11,10,11,11,12, 9,10,10,11,10,11,11,12,10,11,11,12,11,12,12,13,
  7, 8, 8, 9, 8, 9, 9,10, 8, 9, 9,10, 9,10,10,11, 8, 9, 9,10, 9,10,10,11, 9,10,10,11,10,11,11,12,
  8, 9, 9,10, 9,10,10,11, 9,10,10,11,10,11,11,12, 9,10,10,11,10,11,11,12,10,11,11,12,11,12,12,13,
  8, 9, 9,10, 9,10,10,11, 9,10,10,11,10,11,11,12, 9,10,10,11,10,11,11,12,10,11,11,12,11,12,12,13,
  9,10,10,11,10,11,11,12,10,11,11,12,11,12,12,13,10,11,11,12,11,12,12,13,11,12,12,13,12,13,13,14,
  1, 2, 2, 3, 2, 3, 3, 4, 2, 3, 3, 4, 3, 4, 4, 5, 2, 3, 3, 4, 3, 4, 4, 5, 3, 4, 4, 5, 4, 5, 5, 6,
  2, 3, 3, 4, 3, 4, 4, 5, 3, 4, 4, 5, 4, 5, 5, 6, 3, 4, 4, 5, 4, 5, 5, 6, 4, 5, 5, 6, 5, 6, 6, 7,
  2, 3, 3, 4, 3, 4, 4, 5, 3, 4, 4, 5, 4, 5, 5, 6, 3, 4, 4, 5, 4, 5, 5, 6, 4, 5, 5, 6, 5, 6, 6, 7,
  3, 4, 4, 5, 4, 5, 5, 6, 4, 5, 5, 6, 5, 6, 6, 7, 4, 5, 5, 6, 5, 6, 6, 7, 5, 6, 6, 7, 6, 7, 7, 8,
  2, 3, 3, 4, 3, 4, 4, 5, 3, 4, 4, 5, 4, 5, 5, 6, 3, 4, 4, 5, 4, 5, 5, 6, 4, 5, 5, 6, 5, 6, 6, 7,
  3, 4, 4, 5, 4, 5, 5, 6, 4, 5, 5, 6, 5, 6, 6, 7, 4, 5, 5, 6, 5, 6, 6, 7, 5, 6, 6, 7, 6, 7, 7, 8,
  3, 4, 4, 5, 4, 5, 5, 6, 4, 5, 5, 6, 5, 6, 6, 7, 4, 5, 5, 6, 5, 6, 6, 7, 5, 6, 6, 7, 6, 7, 7, 8,
  4, 5, 5, 6, 5, 6, 6, 7, 5, 6, 6, 7, 6, 7, 7, 8, 5, 6, 6, 7, 6, 7, 7, 8, 6, 7, 7, 8, 7, 8, 8, 9,
  2, 3, 3, 4, 3, 4, 4, 5, 3, 4, 4, 5, 4, 5, 5, 6, 3, 4, 4, 5, 4, 5, 5, 6, 4, 5, 5, 6, 5, 6, 6, 7,
  3, 4, 4, 5, 4, 5, 5, 6, 4, 5, 5, 6, 5, 6, 6, 7, 4, 5, 5, 6, 5, 6, 6, 7, 5, 6, 6, 7, 6, 7, 7, 8,
  3, 4, 4, 5, 4, 5, 5, 6, 4, 5, 5, 6, 5, 6, 6, 7, 4, 5, 5, 6, 5, 6, 6, 7, 5, 6, 6, 7, 6, 7, 7, 8,
  4, 5, 5, 6, 5, 6, 6, 7, 5, 6, 6, 7, 6, 7, 7, 8, 5, 6, 6, 7, 6, 7, 7, 8, 6, 7, 7, 8, 7, 8, 8, 9,
  3, 4, 4, 5, 4, 5, 5, 6, 4, 5, 5, 6, 5, 6, 6, 7, 4, 5, 5, 6, 5, 6, 6, 7, 5, 6, 6, 7, 6, 7, 7, 8,
  4, 5, 5, 6, 5, 6, 6, 7, 5, 6, 6, 7, 6, 7, 7, 8, 5, 6, 6, 7, 6, 7, 7, 8, 6, 7, 7, 8, 7, 8, 8, 9,
  4, 5, 5, 6, 5, 6, 6, 7, 5, 6, 6, 7, 6, 7, 7, 8, 5, 6, 6, 7, 6, 7, 7, 8, 6, 7, 7, 8, 7, 8, 8, 9,
  5, 6, 6, 7, 6, 7, 7, 8, 6, 7, 7, 8, 7, 8, 8, 9, 6, 7, 7, 8, 7, 8, 8, 9, 7, 8, 8, 9, 8, 9, 9,10,
  2, 3, 3, 4, 3, 4, 4, 5, 3, 4, 4, 5, 4, 5, 5, 6, 3, 4, 4, 5, 4, 5, 5, 6, 4, 5, 5, 6, 5, 6, 6, 7,
  3, 4, 4, 5, 4, 5, 5, 6, 4, 5, 5, 6, 5, 6, 6, 7, 4, 5, 5, 6, 5, 6, 6, 7, 5, 6, 6, 7, 6, 7, 7, 8,
  3, 4, 4, 5, 4, 5, 5, 6, 4, 5, 5, 6, 5, 6, 6, 7, 4, 5, 5, 6, 5, 6, 6, 7, 5, 6, 6, 7, 6, 7, 7, 8,
  4, 5, 5, 6, 5, 6, 6, 7, 5, 6, 6, 7, 6, 7, 7, 8, 5, 6, 6, 7, 6, 7, 7, 8, 6, 7, 7, 8, 7, 8, 8, 9,
  3, 4, 4, 5, 4, 5, 5, 6, 4, 5, 5, 6, 5, 6, 6, 7, 4, 5, 5, 6, 5, 6, 6, 7, 5, 6, 6, 7, 6, 7, 7, 8,
  4, 5, 5, 6, 5, 6, 6, 7, 5, 6, 6, 7, 6, 7, 7, 8, 5, 6, 6, 7, 6, 7, 7, 8, 6, 7, 7, 8, 7, 8, 8, 9,
  4, 5, 5, 6, 5, 6, 6, 7, 5, 6, 6, 7, 6, 7, 7, 8, 5, 6, 6, 7, 6, 7, 7, 8, 6, 7, 7, 8, 7, 8, 8, 9,
  5, 6, 6, 7, 6, 7, 7, 8, 6, 7, 7, 8, 7, 8, 8, 9, 6, 7, 7, 8, 7, 8, 8, 9, 7, 8, 8, 9, 8, 9, 9,10,
  3, 4, 4, 5, 4, 5, 5, 6, 4, 5, 5, 6, 5, 6, 6, 7, 4, 5, 5, 6, 5, 6, 6, 7, 5, 6, 6, 7, 6, 7, 7, 8,
  4, 5, 5, 6, 5, 6, 6, 7, 5, 6, 6, 7, 6, 7, 7, 8, 5, 6, 6, 7, 6, 7, 7, 8, 6, 7, 7, 8, 7, 8, 8, 9,
  4, 5, 5, 6, 5, 6, 6, 7, 5, 6, 6, 7, 6, 7, 7, 8, 5, 6, 6, 7, 6, 7, 7, 8, 6, 7, 7, 8, 7, 8, 8, 9,
  5, 6, 6, 7, 6, 7, 7, 8, 6, 7, 7, 8, 7, 8, 8, 9, 6, 7, 7, 8, 7, 8, 8, 9, 7, 8, 8, 9, 8, 9, 9,10,
  4, 5, 5, 6, 5, 6, 6, 7, 5, 6, 6, 7, 6, 7, 7, 8, 5, 6, 6, 7, 6, 7, 7, 8, 6, 7, 7, 8, 7, 8, 8, 9,
  5, 6, 6, 7, 6, 7, 7, 8, 6, 7, 7, 8, 7, 8, 8, 9, 6, 7, 7, 8, 7, 8, 8, 9, 7, 8, 8, 9, 8, 9, 9,10,
  5, 6, 6, 7, 6, 7, 7, 8, 6, 7, 7, 8, 7, 8, 8, 9, 6, 7, 7, 8, 7, 8, 8, 9, 7, 8, 8, 9, 8, 9, 9,10,
  6, 7, 7, 8, 7, 8, 8, 9, 7, 8, 8, 9, 8, 9, 9,10, 7, 8, 8, 9, 8, 9, 9,10, 8, 9, 9,10, 9,10,10,11,
  2, 3, 3, 4, 3, 4, 4, 5, 3, 4, 4, 5, 4, 5, 5, 6, 3, 4, 4, 5, 4, 5, 5, 6, 4, 5, 5, 6, 5, 6, 6, 7,
  3, 4, 4, 5, 4, 5, 5, 6, 4, 5, 5, 6, 5, 6, 6, 7, 4, 5, 5, 6, 5, 6, 6, 7, 5, 6, 6, 7, 6, 7, 7, 8,
  3, 4, 4, 5, 4, 5, 5, 6, 4, 5, 5, 6, 5, 6, 6, 7, 4, 5, 5, 6, 5, 6, 6, 7, 5, 6, 6, 7, 6, 7, 7, 8,
  4, 5, 5, 6, 5, 6, 6, 7, 5, 6, 6, 7, 6, 7, 7, 8, 5, 6, 6, 7, 6, 7, 7, 8, 6, 7, 7, 8, 7, 8, 8, 9,
  3, 4, 4, 5, 4, 5, 5, 6, 4, 5, 5, 6, 5, 6, 6, 7, 4, 5, 5, 6, 5, 6, 6, 7, 5, 6, 6, 7, 6, 7, 7, 8,
  4, 5, 5, 6, 5, 6, 6, 7, 5, 6, 6, 7, 6, 7, 7, 8, 5, 6, 6, 7, 6, 7, 7, 8, 6, 7, 7, 8, 7, 8, 8, 9,
  4, 5, 5, 6, 5, 6, 6, 7, 5, 6, 6, 7, 6, 7, 7, 8, 5, 6, 6, 7, 6, 7, 7, 8, 6, 7, 7, 8, 7, 8, 8, 9,
  5, 6, 6, 7, 6, 7, 7, 8, 6, 7, 7, 8, 7, 8, 8, 9, 6, 7, 7, 8, 7, 8, 8, 9, 7, 8, 8, 9, 8, 9, 9,10,
  3, 4, 4, 5, 4, 5, 5, 6, 4, 5, 5, 6, 5, 6, 6, 7, 4, 5, 5, 6, 5, 6, 6, 7, 5, 6, 6, 7, 6, 7, 7, 8,
  4, 5, 5, 6, 5, 6, 6, 7, 5, 6, 6, 7, 6, 7, 7, 8, 5, 6, 6, 7, 6, 7, 7, 8, 6, 7, 7, 8, 7, 8, 8, 9,
  4, 5, 5, 6, 5, 6, 6, 7, 5, 6, 6, 7, 6, 7, 7, 8, 5, 6, 6, 7, 6, 7, 7, 8, 6, 7, 7, 8, 7, 8, 8, 9,
  5, 6, 6, 7, 6, 7, 7, 8, 6, 7, 7, 8, 7, 8, 8, 9, 6, 7, 7, 8, 7, 8, 8, 9, 7, 8, 8, 9, 8, 9, 9,10,
  4, 5, 5, 6, 5, 6, 6, 7, 5, 6, 6, 7, 6, 7, 7, 8, 5, 6, 6, 7, 6, 7, 7, 8, 6, 7, 7, 8, 7, 8, 8, 9,
  5, 6, 6, 7, 6, 7, 7, 8, 6, 7, 7, 8, 7, 8, 8, 9, 6, 7, 7, 8, 7, 8, 8, 9, 7, 8, 8, 9, 8, 9, 9,10,
  5, 6, 6, 7, 6, 7, 7, 8, 6, 7, 7, 8, 7, 8, 8, 9, 6, 7, 7, 8, 7, 8, 8, 9, 7, 8, 8, 9, 8, 9, 9,10,
  6, 7, 7, 8, 7, 8, 8, 9, 7, 8, 8, 9, 8, 9, 9,10, 7, 8, 8, 9, 8, 9, 9,10, 8, 9, 9,10, 9,10,10,11,
  3, 4, 4, 5, 4, 5, 5, 6, 4, 5, 5, 6, 5, 6, 6, 7, 4, 5, 5, 6, 5, 6, 6, 7, 5, 6, 6, 7, 6, 7, 7, 8,
  4, 5, 5, 6, 5, 6, 6, 7, 5, 6, 6, 7, 6, 7, 7, 8, 5, 6, 6, 7, 6, 7, 7, 8, 6, 7, 7, 8, 7, 8, 8, 9,
  4, 5, 5, 6, 5, 6, 6, 7, 5, 6, 6, 7, 6, 7, 7, 8, 5, 6, 6, 7, 6, 7, 7, 8, 6, 7, 7, 8, 7, 8, 8, 9,
  5, 6, 6, 7, 6, 7, 7, 8, 6, 7, 7, 8, 7, 8, 8, 9, 6, 7, 7, 8, 7, 8, 8, 9, 7, 8, 8, 9, 8, 9, 9,10,
  4, 5, 5, 6, 5, 6, 6, 7, 5, 6, 6, 7, 6, 7, 7, 8, 5, 6, 6, 7, 6, 7, 7, 8, 6, 7, 7, 8, 7, 8, 8, 9,
  5, 6, 6, 7, 6, 7, 7, 8, 6, 7, 7, 8, 7, 8, 8, 9, 6, 7, 7, 8, 7, 8, 8, 9, 7, 8, 8, 9, 8, 9, 9,10,
  5, 6, 6, 7, 6, 7, 7, 8, 6, 7, 7, 8, 7, 8, 8, 9, 6, 7, 7, 8, 7, 8, 8, 9, 7, 8, 8, 9, 8, 9, 9,10,
  6, 7, 7, 8, 7, 8, 8, 9, 7, 8, 8, 9, 8, 9, 9,10, 7, 8, 8, 9, 8, 9, 9,10, 8, 9, 9,10, 9,10,10,11,
  4, 5, 5, 6, 5, 6, 6, 7, 5, 6, 6, 7, 6, 7, 7, 8, 5, 6, 6, 7, 6, 7, 7, 8, 6, 7, 7, 8, 7, 8, 8, 9,
  5, 6, 6, 7, 6, 7, 7, 8, 6, 7, 7, 8, 7, 8, 8, 9, 6, 7, 7, 8, 7, 8, 8, 9, 7, 8, 8, 9, 8, 9, 9,10,
  5, 6, 6, 7, 6, 7, 7, 8, 6, 7, 7, 8, 7, 8, 8, 9, 6, 7, 7, 8, 7, 8, 8, 9, 7, 8, 8, 9, 8, 9, 9,10,
  6, 7, 7, 8, 7, 8, 8, 9, 7, 8, 8, 9, 8, 9, 9,10, 7, 8, 8, 9, 8, 9, 9,10, 8, 9, 9,10, 9,10,10,11,
  5, 6, 6, 7, 6, 7, 7, 8, 6, 7, 7, 8, 7, 8, 8, 9, 6, 7, 7, 8, 7, 8, 8, 9, 7, 8, 8, 9, 8, 9, 9,10,
  6, 7, 7, 8, 7, 8, 8, 9, 7, 8, 8, 9, 8, 9, 9,10, 7, 8, 8, 9, 8, 9, 9,10, 8, 9, 9,10, 9,10,10,11,
  6, 7, 7, 8, 7, 8, 8, 9, 7, 8, 8, 9, 8, 9, 9,10, 7, 8, 8, 9, 8, 9, 9,10, 8, 9, 9,10, 9,10,10,11,
  7, 8, 8, 9, 8, 9, 9,10, 8, 9, 9,10, 9,10,10,11, 8, 9, 9,10, 9,10,10,11, 9,10,10,11,10,11,11,12,
  2, 3, 3, 4, 3, 4, 4, 5, 3, 4, 4, 5, 4, 5, 5, 6, 3, 4, 4, 5, 4, 5, 5, 6, 4, 5, 5, 6, 5, 6, 6, 7,
  3, 4, 4, 5, 4, 5, 5, 6, 4, 5, 5, 6, 5, 6, 6, 7, 4, 5, 5, 6, 5, 6, 6, 7, 5, 6, 6, 7, 6, 7, 7, 8,
  3, 4, 4, 5, 4, 5, 5, 6, 4, 5, 5, 6, 5, 6, 6, 7, 4, 5, 5, 6, 5, 6, 6, 7, 5, 6, 6, 7, 6, 7, 7, 8,
  4, 5, 5, 6, 5, 6, 6, 7, 5, 6, 6, 7, 6, 7, 7, 8, 5, 6, 6, 7, 6, 7, 7, 8, 6, 7, 7, 8, 7, 8, 8, 9,
  3, 4, 4, 5, 4, 5, 5, 6, 4, 5, 5, 6, 5, 6, 6, 7, 4, 5, 5, 6, 5, 6, 6, 7, 5, 6, 6, 7, 6, 7, 7, 8,
  4, 5, 5, 6, 5, 6, 6, 7, 5, 6, 6, 7, 6, 7, 7, 8, 5, 6, 6, 7, 6, 7, 7, 8, 6, 7, 7, 8, 7, 8, 8, 9,
  4, 5, 5, 6, 5, 6, 6, 7, 5, 6, 6, 7, 6, 7, 7, 8, 5, 6, 6, 7, 6, 7, 7, 8, 6, 7, 7, 8, 7, 8, 8, 9,
  5, 6, 6, 7, 6, 7, 7, 8, 6, 7, 7, 8, 7, 8, 8, 9, 6, 7, 7, 8, 7, 8, 8, 9, 7, 8, 8, 9, 8, 9, 9,10,
  3, 4, 4, 5, 4, 5, 5, 6, 4, 5, 5, 6, 5, 6, 6, 7, 4, 5, 5, 6, 5, 6, 6, 7, 5, 6, 6, 7, 6, 7, 7, 8,
  4, 5, 5, 6, 5, 6, 6, 7, 5, 6, 6, 7, 6, 7, 7, 8, 5, 6, 6, 7, 6, 7, 7, 8, 6, 7, 7, 8, 7, 8, 8, 9,
  4, 5, 5, 6, 5, 6, 6, 7, 5, 6, 6, 7, 6, 7, 7, 8, 5, 6, 6, 7, 6, 7, 7, 8, 6, 7, 7, 8, 7, 8, 8, 9,
  5, 6, 6, 7, 6, 7, 7, 8, 6, 7, 7, 8, 7, 8, 8, 9, 6, 7, 7, 8, 7, 8, 8, 9, 7, 8, 8, 9, 8, 9, 9,10,
  4, 5, 5, 6, 5, 6, 6, 7, 5, 6, 6, 7, 6, 7, 7, 8, 5, 6, 6, 7, 6, 7, 7, 8, 6, 7, 7, 8, 7, 8, 8, 9,
  5, 6, 6, 7, 6, 7, 7, 8, 6, 7, 7, 8, 7, 8, 8, 9, 6, 7, 7, 8, 7, 8, 8, 9, 7, 8, 8, 9, 8, 9, 9,10,
  5, 6, 6, 7, 6, 7, 7, 8, 6, 7, 7, 8, 7, 8, 8, 9, 6, 7, 7, 8, 7, 8, 8, 9, 7, 8, 8, 9, 8, 9, 9,10,
  6, 7, 7, 8, 7, 8, 8, 9, 7, 8, 8, 9, 8, 9, 9,10, 7, 8, 8, 9, 8, 9, 9,10, 8, 9, 9,10, 9,10,10,11,
  3, 4, 4, 5, 4, 5, 5, 6, 4, 5, 5, 6, 5, 6, 6, 7, 4, 5, 5, 6, 5, 6, 6, 7, 5, 6, 6, 7, 6, 7, 7, 8,
  4, 5, 5, 6, 5, 6, 6, 7, 5, 6, 6, 7, 6, 7, 7, 8, 5, 6, 6, 7, 6, 7, 7, 8, 6, 7, 7, 8, 7, 8, 8, 9,
  4, 5, 5, 6, 5, 6, 6, 7, 5, 6, 6, 7, 6, 7, 7, 8, 5, 6, 6, 7, 6, 7, 7, 8, 6, 7, 7, 8, 7, 8, 8, 9,
  5, 6, 6, 7, 6, 7, 7, 8, 6, 7, 7, 8, 7, 8, 8, 9, 6, 7, 7, 8, 7, 8, 8, 9, 7, 8, 8, 9, 8, 9, 9,10,
  4, 5, 5, 6, 5, 6, 6, 7, 5, 6, 6, 7, 6, 7, 7, 8, 5, 6, 6, 7, 6, 7, 7, 8, 6, 7, 7, 8, 7, 8, 8, 9,
  5, 6, 6, 7, 6, 7, 7, 8, 6, 7, 7, 8, 7, 8, 8, 9, 6, 7, 7, 8, 7, 8, 8, 9, 7, 8, 8, 9, 8, 9, 9,10,
  5, 6, 6, 7, 6, 7, 7, 8, 6, 7, 7, 8, 7, 8, 8, 9, 6, 7, 7, 8, 7, 8, 8, 9, 7, 8, 8, 9, 8, 9, 9,10,
  6, 7, 7, 8, 7, 8, 8, 9, 7, 8, 8, 9, 8, 9, 9,10, 7, 8, 8, 9, 8, 9, 9,10, 8, 9, 9,10, 9,10,10,11,
  4, 5, 5, 6, 5, 6, 6, 7, 5, 6, 6, 7, 6, 7, 7, 8, 5, 6, 6, 7, 6, 7, 7, 8, 6, 7, 7, 8, 7, 8, 8, 9,
  5, 6, 6, 7, 6, 7, 7, 8, 6, 7, 7, 8, 7, 8, 8, 9, 6, 7, 7, 8, 7, 8, 8, 9, 7, 8, 8, 9, 8, 9, 9,10,
  5, 6, 6, 7, 6, 7, 7, 8, 6, 7, 7, 8, 7, 8, 8, 9, 6, 7, 7, 8, 7, 8, 8, 9, 7, 8, 8, 9, 8, 9, 9,10,
  6, 7, 7, 8, 7, 8, 8, 9, 7, 8, 8, 9, 8, 9, 9,10, 7, 8, 8, 9, 8, 9, 9,10, 8, 9, 9,10, 9,10,10,11,
  5, 6, 6, 7, 6, 7, 7, 8, 6, 7, 7, 8, 7, 8, 8, 9, 6, 7, 7, 8, 7, 8, 8, 9, 7, 8, 8, 9, 8, 9, 9,10,
  6, 7, 7, 8, 7, 8, 8, 9, 7, 8, 8, 9, 8, 9, 9,10, 7, 8, 8, 9, 8, 9, 9,10, 8, 9, 9,10, 9,10,10,11,
  6, 7, 7, 8, 7, 8, 8, 9, 7, 8, 8, 9, 8, 9, 9,10, 7, 8, 8, 9, 8, 9, 9,10, 8, 9, 9,10, 9,10,10,11,
  7, 8, 8, 9, 8, 9, 9,10, 8, 9, 9,10, 9,10,10,11, 8, 9, 9,10, 9,10,10,11, 9,10,10,11,10,11,11,12,
  3, 4, 4, 5, 4, 5, 5, 6, 4, 5, 5, 6, 5, 6, 6, 7, 4, 5, 5, 6, 5, 6, 6, 7, 5, 6, 6, 7, 6, 7, 7, 8,
  4, 5, 5, 6, 5, 6, 6, 7, 5, 6, 6, 7, 6, 7, 7, 8, 5, 6, 6, 7, 6, 7, 7, 8, 6, 7, 7, 8, 7, 8, 8, 9,
  4, 5, 5, 6, 5, 6, 6, 7, 5, 6, 6, 7, 6, 7, 7, 8, 5, 6, 6, 7, 6, 7, 7, 8, 6, 7, 7, 8, 7, 8, 8, 9,
  5, 6, 6, 7, 6, 7, 7, 8, 6, 7, 7, 8, 7, 8, 8, 9, 6, 7, 7, 8, 7, 8, 8, 9, 7, 8, 8, 9, 8, 9, 9,10,
  4, 5, 5, 6, 5, 6, 6, 7, 5, 6, 6, 7, 6, 7, 7, 8, 5, 6, 6, 7, 6, 7, 7, 8, 6, 7, 7, 8, 7, 8, 8, 9,
  5, 6, 6, 7, 6, 7, 7, 8, 6, 7, 7, 8, 7, 8, 8, 9, 6, 7, 7, 8, 7, 8, 8, 9, 7, 8, 8, 9, 8, 9, 9,10,
  5, 6, 6, 7, 6, 7, 7, 8, 6, 7, 7, 8, 7, 8, 8, 9, 6, 7, 7, 8, 7, 8, 8, 9, 7, 8, 8, 9, 8, 9, 9,10,
  6, 7, 7, 8, 7, 8, 8, 9, 7, 8, 8, 9, 8, 9, 9,10, 7, 8, 8, 9, 8, 9, 9,10, 8, 9, 9,10, 9,10,10,11,
  4, 5, 5, 6, 5, 6, 6, 7, 5, 6, 6, 7, 6, 7, 7, 8, 5, 6, 6, 7, 6, 7, 7, 8, 6, 7, 7, 8, 7, 8, 8, 9,
  5, 6, 6, 7, 6, 7, 7, 8, 6, 7, 7, 8, 7, 8, 8, 9, 6, 7, 7, 8, 7, 8, 8, 9, 7, 8, 8, 9, 8, 9, 9,10,
  5, 6, 6, 7, 6, 7, 7, 8, 6, 7, 7, 8, 7, 8, 8, 9, 6, 7, 7, 8, 7, 8, 8, 9, 7, 8, 8, 9, 8, 9, 9,10,
  6, 7, 7, 8, 7, 8, 8, 9, 7, 8, 8, 9, 8, 9, 9,10, 7, 8, 8, 9, 8, 9, 9,10, 8, 9, 9,10, 9,10,10,11,
  5, 6, 6, 7, 6, 7, 7, 8, 6, 7, 7, 8, 7, 8, 8, 9, 6, 7, 7, 8, 7, 8, 8, 9, 7, 8, 8, 9, 8, 9, 9,10,
  6, 7, 7, 8, 7, 8, 8, 9, 7, 8, 8, 9, 8, 9, 9,10, 7, 8, 8, 9, 8, 9, 9,10, 8, 9, 9,10, 9,10,10,11,
  6, 7, 7, 8, 7, 8, 8, 9, 7, 8, 8, 9, 8, 9, 9,10, 7, 8, 8, 9, 8, 9, 9,10, 8, 9, 9,10, 9,10,10,11,
  7, 8, 8, 9, 8, 9, 9,10, 8, 9, 9,10, 9,10,10,11, 8, 9, 9,10, 9,10,10,11, 9,10,10,11,10,11,11,12,
  4, 5, 5, 6, 5, 6, 6, 7, 5, 6, 6, 7, 6, 7, 7, 8, 5, 6, 6, 7, 6, 7, 7, 8, 6, 7, 7, 8, 7, 8, 8, 9,
  5, 6, 6, 7, 6, 7, 7, 8, 6, 7, 7, 8, 7, 8, 8, 9, 6, 7, 7, 8, 7, 8, 8, 9, 7, 8, 8, 9, 8, 9, 9,10,
  5, 6, 6, 7, 6, 7, 7, 8, 6, 7, 7, 8, 7, 8, 8, 9, 6, 7, 7, 8, 7, 8, 8, 9, 7, 8, 8, 9, 8, 9, 9,10,
  6, 7, 7, 8, 7, 8, 8, 9, 7, 8, 8, 9, 8, 9, 9,10, 7, 8, 8, 9, 8, 9, 9,10, 8, 9, 9,10, 9,10,10,11,
  5, 6, 6, 7, 6, 7, 7, 8, 6, 7, 7, 8, 7, 8, 8, 9, 6, 7, 7, 8, 7, 8, 8, 9, 7, 8, 8, 9, 8, 9, 9,10,
  6, 7, 7, 8, 7, 8, 8, 9, 7, 8, 8, 9, 8, 9, 9,10, 7, 8, 8, 9, 8, 9, 9,10, 8, 9, 9,10, 9,10,10,11,
  6, 7, 7, 8, 7, 8, 8, 9, 7, 8, 8, 9, 8, 9, 9,10, 7, 8, 8, 9, 8, 9, 9,10, 8, 9, 9,10, 9,10,10,11,
  7, 8, 8, 9, 8, 9, 9,10, 8, 9, 9,10, 9,10,10,11, 8, 9, 9,10, 9,10,10,11, 9,10,10,11,10,11,11,12,
  5, 6, 6, 7, 6, 7, 7, 8, 6, 7, 7, 8, 7, 8, 8, 9, 6, 7, 7, 8, 7, 8, 8, 9, 7, 8, 8, 9, 8, 9, 9,10,
  6, 7, 7, 8, 7, 8, 8, 9, 7, 8, 8, 9, 8, 9, 9,10, 7, 8, 8, 9, 8, 9, 9,10, 8, 9, 9,10, 9,10,10,11,
  6, 7, 7, 8, 7, 8, 8, 9, 7, 8, 8, 9, 8, 9, 9,10, 7, 8, 8, 9, 8, 9, 9,10, 8, 9, 9,10, 9,10,10,11,
  7, 8, 8, 9, 8, 9, 9,10, 8, 9, 9,10, 9,10,10,11, 8, 9, 9,10, 9,10,10,11, 9,10,10,11,10,11,11,12,
  6, 7, 7, 8, 7, 8, 8, 9, 7, 8, 8, 9, 8, 9, 9,10, 7, 8, 8, 9, 8, 9, 9,10, 8, 9, 9,10, 9,10,10,11,
  7, 8, 8, 9, 8, 9, 9,10, 8, 9, 9,10, 9,10,10,11, 8, 9, 9,10, 9,10,10,11, 9,10,10,11,10,11,11,12,
  7, 8, 8, 9, 8, 9, 9,10, 8, 9, 9,10, 9,10,10,11, 8, 9, 9,10, 9,10,10,11, 9,10,10,11,10,11,11,12,
  8, 9, 9,10, 9,10,10,11, 9,10,10,11,10,11,11,12, 9,10,10,11,10,11,11,12,10,11,11,12,11,12,12,13,
  2, 3, 3, 4, 3, 4, 4, 5, 3, 4, 4, 5, 4, 5, 5, 6, 3, 4, 4, 5, 4, 5, 5, 6, 4, 5, 5, 6, 5, 6, 6, 7,
  3, 4, 4, 5, 4, 5, 5, 6, 4, 5, 5, 6, 5, 6, 6, 7, 4, 5, 5, 6, 5, 6, 6, 7, 5, 6, 6, 7, 6, 7, 7, 8,
  3, 4, 4, 5, 4, 5, 5, 6, 4, 5, 5, 6, 5, 6, 6, 7, 4, 5, 5, 6, 5, 6, 6, 7, 5, 6, 6, 7, 6, 7, 7, 8,
  4, 5, 5, 6, 5, 6, 6, 7, 5, 6, 6, 7, 6, 7, 7, 8, 5, 6, 6, 7, 6, 7, 7, 8, 6, 7, 7, 8, 7, 8, 8, 9,
  3, 4, 4, 5, 4, 5, 5, 6, 4, 5, 5, 6, 5, 6, 6, 7, 4, 5, 5, 6, 5, 6, 6, 7, 5, 6, 6, 7, 6, 7, 7, 8,
  4, 5, 5, 6, 5, 6, 6, 7, 5, 6, 6, 7, 6, 7, 7, 8, 5, 6, 6, 7, 6, 7, 7, 8, 6, 7, 7, 8, 7, 8, 8, 9,
  4, 5, 5, 6, 5, 6, 6, 7, 5, 6, 6, 7, 6, 7, 7, 8, 5, 6, 6, 7, 6, 7, 7, 8, 6, 7, 7, 8, 7, 8, 8, 9,
  5, 6, 6, 7, 6, 7, 7, 8, 6, 7, 7, 8, 7, 8, 8, 9, 6, 7, 7, 8, 7, 8, 8, 9, 7, 8, 8, 9, 8, 9, 9,10,
  3, 4, 4, 5, 4, 5, 5, 6, 4, 5, 5, 6, 5, 6, 6, 7, 4, 5, 5, 6, 5, 6, 6, 7, 5, 6, 6, 7, 6, 7, 7, 8,
  4, 5, 5, 6, 5, 6, 6, 7, 5, 6, 6, 7, 6, 7, 7, 8, 5, 6, 6, 7, 6, 7, 7, 8, 6, 7, 7, 8, 7, 8, 8, 9,
  4, 5, 5, 6, 5, 6, 6, 7, 5, 6, 6, 7, 6, 7, 7, 8, 5, 6, 6, 7, 6, 7, 7, 8, 6, 7, 7, 8, 7, 8, 8, 9,
  5, 6, 6, 7, 6, 7, 7, 8, 6, 7, 7, 8, 7, 8, 8, 9, 6, 7, 7, 8, 7, 8, 8, 9, 7, 8, 8, 9, 8, 9, 9,10,
  4, 5, 5, 6, 5, 6, 6, 7, 5, 6, 6, 7, 6, 7, 7, 8, 5, 6, 6, 7, 6, 7, 7, 8, 6, 7, 7, 8, 7, 8, 8, 9,
  5, 6, 6, 7, 6, 7, 7, 8, 6, 7, 7, 8, 7, 8, 8, 9, 6, 7, 7, 8, 7, 8, 8, 9, 7, 8, 8, 9, 8, 9, 9,10,
  5, 6, 6, 7, 6, 7, 7, 8, 6, 7, 7, 8, 7, 8, 8, 9, 6, 7, 7, 8, 7, 8, 8, 9, 7, 8, 8, 9, 8, 9, 9,10,
  6, 7, 7, 8, 7, 8, 8, 9, 7, 8, 8, 9, 8, 9, 9,10, 7, 8, 8, 9, 8, 9, 9,10, 8, 9, 9,10, 9,10,10,11,
  3, 4, 4, 5, 4, 5, 5, 6, 4, 5, 5, 6, 5, 6, 6, 7, 4, 5, 5, 6, 5, 6, 6, 7, 5, 6, 6, 7, 6, 7, 7, 8,
  4, 5, 5, 6, 5, 6, 6, 7, 5, 6, 6, 7, 6, 7, 7, 8, 5, 6, 6, 7, 6, 7, 7, 8, 6, 7, 7, 8, 7, 8, 8, 9,
  4, 5, 5, 6, 5, 6, 6, 7, 5, 6, 6, 7, 6, 7, 7, 8, 5, 6, 6, 7, 6, 7, 7, 8, 6, 7, 7, 8, 7, 8, 8, 9,
  5, 6, 6, 7, 6, 7, 7, 8, 6, 7, 7, 8, 7, 8, 8, 9, 6, 7, 7, 8, 7, 8, 8, 9, 7, 8, 8, 9, 8, 9, 9,10,
  4, 5, 5, 6, 5, 6, 6, 7, 5, 6, 6, 7, 6, 7, 7, 8, 5, 6, 6, 7, 6, 7, 7, 8, 6, 7, 7, 8, 7, 8, 8, 9,
  5, 6, 6, 7, 6, 7, 7, 8, 6, 7, 7, 8, 7, 8, 8, 9, 6, 7, 7, 8, 7, 8, 8, 9, 7, 8, 8, 9, 8, 9, 9,10,
  5, 6, 6, 7, 6, 7, 7, 8, 6, 7, 7, 8, 7, 8, 8, 9, 6, 7, 7, 8, 7, 8, 8, 9, 7, 8, 8, 9, 8, 9, 9,10,
  6, 7, 7, 8, 7, 8, 8, 9, 7, 8, 8, 9, 8, 9, 9,10, 7, 8, 8, 9, 8, 9, 9,10, 8, 9, 9,10, 9,10,10,11,
  4, 5, 5, 6, 5, 6, 6, 7, 5, 6, 6, 7, 6, 7, 7, 8, 5, 6, 6, 7, 6, 7, 7, 8, 6, 7, 7, 8, 7, 8, 8, 9,
  5, 6, 6, 7, 6, 7, 7, 8, 6, 7, 7, 8, 7, 8, 8, 9, 6, 7, 7, 8, 7, 8, 8, 9, 7, 8, 8, 9, 8, 9, 9,10,
  5, 6, 6, 7, 6, 7, 7, 8, 6, 7, 7, 8, 7, 8, 8, 9, 6, 7, 7, 8, 7, 8, 8, 9, 7, 8, 8, 9, 8, 9, 9,10,
  6, 7, 7, 8, 7, 8, 8, 9, 7, 8, 8, 9, 8, 9, 9,10, 7, 8, 8, 9, 8, 9, 9,10, 8, 9, 9,10, 9,10,10,11,
  5, 6, 6, 7, 6, 7, 7, 8, 6, 7, 7, 8, 7, 8, 8, 9, 6, 7, 7, 8, 7, 8, 8, 9, 7, 8, 8, 9, 8, 9, 9,10,
  6, 7, 7, 8, 7, 8, 8, 9, 7, 8, 8, 9, 8, 9, 9,10, 7, 8, 8, 9, 8, 9, 9,10, 8, 9, 9,10, 9,10,10,11,
  6, 7, 7, 8, 7, 8, 8, 9, 7, 8, 8, 9, 8, 9, 9,10, 7, 8, 8, 9, 8, 9, 9,10, 8, 9, 9,10, 9,10,10,11,
  7, 8, 8, 9, 8, 9, 9,10, 8, 9, 9,10, 9,10,10,11, 8, 9, 9,10, 9,10,10,11, 9,10,10,11,10,11,11,12,
  3, 4, 4, 5, 4, 5, 5, 6, 4, 5, 5, 6, 5, 6, 6, 7, 4, 5, 5, 6, 5, 6, 6, 7, 5, 6, 6, 7, 6, 7, 7, 8,
  4, 5, 5, 6, 5, 6, 6, 7, 5, 6, 6, 7, 6, 7, 7, 8, 5, 6, 6, 7, 6, 7, 7, 8, 6, 7, 7, 8, 7, 8, 8, 9,
  4, 5, 5, 6, 5, 6, 6, 7, 5, 6, 6, 7, 6, 7, 7, 8, 5, 6, 6, 7, 6, 7, 7, 8, 6, 7, 7, 8, 7, 8, 8, 9,
  5, 6, 6, 7, 6, 7, 7, 8, 6, 7, 7, 8, 7, 8, 8, 9, 6, 7, 7, 8, 7, 8, 8, 9, 7, 8, 8, 9, 8, 9, 9,10,
  4, 5, 5, 6, 5, 6, 6, 7, 5, 6, 6, 7, 6, 7, 7, 8, 5, 6, 6, 7, 6, 7, 7, 8, 6, 7, 7, 8, 7, 8, 8, 9,
  5, 6, 6, 7, 6, 7, 7, 8, 6, 7, 7, 8, 7, 8, 8, 9, 6, 7, 7, 8, 7, 8, 8, 9, 7, 8, 8, 9, 8, 9, 9,10,
  5, 6, 6, 7, 6, 7, 7, 8, 6, 7, 7, 8, 7, 8, 8, 9, 6, 7, 7, 8, 7, 8, 8, 9, 7, 8, 8, 9, 8, 9, 9,10,
  6, 7, 7, 8, 7, 8, 8, 9, 7, 8, 8, 9, 8, 9, 9,10, 7, 8, 8, 9, 8, 9, 9,10, 8, 9, 9,10, 9,10,10,11,
  4, 5, 5, 6, 5, 6, 6, 7, 5, 6, 6, 7, 6, 7, 7, 8, 5, 6, 6, 7, 6, 7, 7, 8, 6, 7, 7, 8, 7, 8, 8, 9,
  5, 6, 6, 7, 6, 7, 7, 8, 6, 7, 7, 8, 7, 8, 8, 9, 6, 7, 7, 8, 7, 8, 8, 9, 7, 8, 8, 9, 8, 9, 9,10,
  5, 6, 6, 7, 6, 7, 7, 8, 6, 7, 7, 8, 7, 8, 8, 9, 6, 7, 7, 8, 7, 8, 8, 9, 7, 8, 8, 9, 8, 9, 9,10,
  6, 7, 7, 8, 7, 8, 8, 9, 7, 8, 8, 9, 8, 9, 9,10, 7, 8, 8, 9, 8, 9, 9,10, 8, 9, 9,10, 9,10,10,11,
  5, 6, 6, 7, 6, 7, 7, 8, 6, 7, 7, 8, 7, 8, 8, 9, 6, 7, 7, 8, 7, 8, 8, 9, 7, 8, 8, 9, 8, 9, 9,10,
  6, 7, 7, 8, 7, 8, 8, 9, 7, 8, 8, 9, 8, 9, 9,10, 7, 8, 8, 9, 8, 9, 9,10, 8, 9, 9,10, 9,10,10,11,
  6, 7, 7, 8, 7, 8, 8, 9, 7, 8, 8, 9, 8, 9, 9,10, 7, 8, 8, 9, 8, 9, 9,10, 8, 9, 9,10, 9,10,10,11,
  7, 8, 8, 9, 8, 9, 9,10, 8, 9, 9,10, 9,10,10,11, 8, 9, 9,10, 9,10,10,11, 9,10,10,11,10,11,11,12,
  4, 5, 5, 6, 5, 6, 6, 7, 5, 6, 6, 7, 6, 7, 7, 8, 5, 6, 6, 7, 6, 7, 7, 8, 6, 7, 7, 8, 7, 8, 8, 9,
  5, 6, 6, 7, 6, 7, 7, 8, 6, 7, 7, 8, 7, 8, 8, 9, 6, 7, 7, 8, 7, 8, 8, 9, 7, 8, 8, 9, 8, 9, 9,10,
  5, 6, 6, 7, 6, 7, 7, 8, 6, 7, 7, 8, 7, 8, 8, 9, 6, 7, 7, 8, 7, 8, 8, 9, 7, 8, 8, 9, 8, 9, 9,10,
  6, 7, 7, 8, 7, 8, 8, 9, 7, 8, 8, 9, 8, 9, 9,10, 7, 8, 8, 9, 8, 9, 9,10, 8, 9, 9,10, 9,10,10,11,
  5, 6, 6, 7, 6, 7, 7, 8, 6, 7, 7, 8, 7, 8, 8, 9, 6, 7, 7, 8, 7, 8, 8, 9, 7, 8, 8, 9, 8, 9, 9,10,
  6, 7, 7, 8, 7, 8, 8, 9, 7, 8, 8, 9, 8, 9, 9,10, 7, 8, 8, 9, 8, 9, 9,10, 8, 9, 9,10, 9,10,10,11,
  6, 7, 7, 8, 7, 8, 8, 9, 7, 8, 8, 9, 8, 9, 9,10, 7, 8, 8, 9, 8, 9, 9,10, 8, 9, 9,10, 9,10,10,11,
  7, 8, 8, 9, 8, 9, 9,10, 8, 9, 9,10, 9,10,10,11, 8, 9, 9,10, 9,10,10,11, 9,10,10,11,10,11,11,12,
  5, 6, 6, 7, 6, 7, 7, 8, 6, 7, 7, 8, 7, 8, 8, 9, 6, 7, 7, 8, 7, 8, 8, 9, 7, 8, 8, 9, 8, 9, 9,10,
  6, 7, 7, 8, 7, 8, 8, 9, 7, 8, 8, 9, 8, 9, 9,10, 7, 8, 8, 9, 8, 9, 9,10, 8, 9, 9,10, 9,10,10,11,
  6, 7, 7, 8, 7, 8, 8, 9, 7, 8, 8, 9, 8, 9, 9,10, 7, 8, 8, 9, 8, 9, 9,10, 8, 9, 9,10, 9,10,10,11,
  7, 8, 8, 9, 8, 9, 9,10, 8, 9, 9,10, 9,10,10,11, 8, 9, 9,10, 9,10,10,11, 9,10,10,11,10,11,11,12,
  6, 7, 7, 8, 7, 8, 8, 9, 7, 8, 8, 9, 8, 9, 9,10, 7, 8, 8, 9, 8, 9, 9,10, 8, 9, 9,10, 9,10,10,11,
  7, 8, 8, 9, 8, 9, 9,10, 8, 9, 9,10, 9,10,10,11, 8, 9, 9,10, 9,10,10,11, 9,10,10,11,10,11,11,12,
  7, 8, 8, 9, 8, 9, 9,10, 8, 9, 9,10, 9,10,10,11, 8, 9, 9,10, 9,10,10,11, 9,10,10,11,10,11,11,12,
  8, 9, 9,10, 9,10,10,11, 9,10,10,11,10,11,11,12, 9,10,10,11,10,11,11,12,10,11,11,12,11,12,12,13,
  3, 4, 4, 5, 4, 5, 5, 6, 4, 5, 5, 6, 5, 6, 6, 7, 4, 5, 5, 6, 5, 6, 6, 7, 5, 6, 6, 7, 6, 7, 7, 8,
  4, 5, 5, 6, 5, 6, 6, 7, 5, 6, 6, 7, 6, 7, 7, 8, 5, 6, 6, 7, 6, 7, 7, 8, 6, 7, 7, 8, 7, 8, 8, 9,
  4, 5, 5, 6, 5, 6, 6, 7, 5, 6, 6, 7, 6, 7, 7, 8, 5, 6, 6, 7, 6, 7, 7, 8, 6, 7, 7, 8, 7, 8, 8, 9,
  5, 6, 6, 7, 6, 7, 7, 8, 6, 7, 7, 8, 7, 8, 8, 9, 6, 7, 7, 8, 7, 8, 8, 9, 7, 8, 8, 9, 8, 9, 9,10,
  4, 5, 5, 6, 5, 6, 6, 7, 5, 6, 6, 7, 6, 7, 7, 8, 5, 6, 6, 7, 6, 7, 7, 8, 6, 7, 7, 8, 7, 8, 8, 9,
  5, 6, 6, 7, 6, 7, 7, 8, 6, 7, 7, 8, 7, 8, 8, 9, 6, 7, 7, 8, 7, 8, 8, 9, 7, 8, 8, 9, 8, 9, 9,10,
  5, 6, 6, 7, 6, 7, 7, 8, 6, 7, 7, 8, 7, 8, 8, 9, 6, 7, 7, 8, 7, 8, 8, 9, 7, 8, 8, 9, 8, 9, 9,10,
  6, 7, 7, 8, 7, 8, 8, 9, 7, 8, 8, 9, 8, 9, 9,10, 7, 8, 8, 9, 8, 9, 9,10, 8, 9, 9,10, 9,10,10,11,
  4, 5, 5, 6, 5, 6, 6, 7, 5, 6, 6, 7, 6, 7, 7, 8, 5, 6, 6, 7, 6, 7, 7, 8, 6, 7, 7, 8, 7, 8, 8, 9,
  5, 6, 6, 7, 6, 7, 7, 8, 6, 7, 7, 8, 7, 8, 8, 9, 6, 7, 7, 8, 7, 8, 8, 9, 7, 8, 8, 9, 8, 9, 9,10,
  5, 6, 6, 7, 6, 7, 7, 8, 6, 7, 7, 8, 7, 8, 8, 9, 6, 7, 7, 8, 7, 8, 8, 9, 7, 8, 8, 9, 8, 9, 9,10,
  6, 7, 7, 8, 7, 8, 8, 9, 7, 8, 8, 9, 8, 9, 9,10, 7, 8, 8, 9, 8, 9, 9,10, 8, 9, 9,10, 9,10,10,11,
  5, 6, 6, 7, 6, 7, 7, 8, 6, 7, 7, 8, 7, 8, 8, 9, 6, 7, 7, 8, 7, 8, 8, 9, 7, 8, 8, 9, 8, 9, 9,10,
  6, 7, 7, 8, 7, 8, 8, 9, 7, 8, 8, 9, 8, 9, 9,10, 7, 8, 8, 9, 8, 9, 9,10, 8, 9, 9,10, 9,10,10,11,
  6, 7, 7, 8, 7, 8, 8, 9, 7, 8, 8, 9, 8, 9, 9,10, 7, 8, 8, 9, 8, 9, 9,10, 8, 9, 9,10, 9,10,10,11,
  7, 8, 8, 9, 8, 9, 9,10, 8, 9, 9,10, 9,10,10,11, 8, 9, 9,10, 9,10,10,11, 9,10,10,11,10,11,11,12,
  4, 5, 5, 6, 5, 6, 6, 7, 5, 6, 6, 7, 6, 7, 7, 8, 5, 6, 6, 7, 6, 7, 7, 8, 6, 7, 7, 8, 7, 8, 8, 9,
  5, 6, 6, 7, 6, 7, 7, 8, 6, 7, 7, 8, 7, 8, 8, 9, 6, 7, 7, 8, 7, 8, 8, 9, 7, 8, 8, 9, 8, 9, 9,10,
  5, 6, 6, 7, 6, 7, 7, 8, 6, 7, 7, 8, 7, 8, 8, 9, 6, 7, 7, 8, 7, 8, 8, 9, 7, 8, 8, 9, 8, 9, 9,10,
  6, 7, 7, 8, 7, 8, 8, 9, 7, 8, 8, 9, 8, 9, 9,10, 7, 8, 8, 9, 8, 9, 9,10, 8, 9, 9,10, 9,10,10,11,
  5, 6, 6, 7, 6, 7, 7, 8, 6, 7, 7, 8, 7, 8, 8, 9, 6, 7, 7, 8, 7, 8, 8, 9, 7, 8, 8, 9, 8, 9, 9,10,
  6, 7, 7, 8, 7, 8, 8, 9, 7, 8, 8, 9, 8, 9, 9,10, 7, 8, 8, 9, 8, 9, 9,10, 8, 9, 9,10, 9,10,10,11,
  6, 7, 7, 8, 7, 8, 8, 9, 7, 8, 8, 9, 8, 9, 9,10, 7, 8, 8, 9, 8, 9, 9,10, 8, 9, 9,10, 9,10,10,11,
  7, 8, 8, 9, 8, 9, 9,10, 8, 9, 9,10, 9,10,10,11, 8, 9, 9,10, 9,10,10,11, 9,10,10,11,10,11,11,12,
  5, 6, 6, 7, 6, 7, 7, 8, 6, 7, 7, 8, 7, 8, 8, 9, 6, 7, 7, 8, 7, 8, 8, 9, 7, 8, 8, 9, 8, 9, 9,10,
  6, 7, 7, 8, 7, 8, 8, 9, 7, 8, 8, 9, 8, 9, 9,10, 7, 8, 8, 9, 8, 9, 9,10, 8, 9, 9,10, 9,10,10,11,
  6, 7, 7, 8, 7, 8, 8, 9, 7, 8, 8, 9, 8, 9, 9,10, 7, 8, 8, 9, 8, 9, 9,10, 8, 9, 9,10, 9,10,10,11,
  7, 8, 8, 9, 8, 9, 9,10, 8, 9, 9,10, 9,10,10,11, 8, 9, 9,10, 9,10,10,11, 9,10,10,11,10,11,11,12,
  6, 7, 7, 8, 7, 8, 8, 9, 7, 8, 8, 9, 8, 9, 9,10, 7, 8, 8, 9, 8, 9, 9,10, 8, 9, 9,10, 9,10,10,11,
  7, 8, 8, 9, 8, 9, 9,10, 8, 9, 9,10, 9,10,10,11, 8, 9, 9,10, 9,10,10,11, 9,10,10,11,10,11,11,12,
  7, 8, 8, 9, 8, 9, 9,10, 8, 9, 9,10, 9,10,10,11, 8, 9, 9,10, 9,10,10,11, 9,10,10,11,10,11,11,12,
  8, 9, 9,10, 9,10,10,11, 9,10,10,11,10,11,11,12, 9,10,10,11,10,11,11,12,10,11,11,12,11,12,12,13,
  4, 5, 5, 6, 5, 6, 6, 7, 5, 6, 6, 7, 6, 7, 7, 8, 5, 6, 6, 7, 6, 7, 7, 8, 6, 7, 7, 8, 7, 8, 8, 9,
  5, 6, 6, 7, 6, 7, 7, 8, 6, 7, 7, 8, 7, 8, 8, 9, 6, 7, 7, 8, 7, 8, 8, 9, 7, 8, 8, 9, 8, 9, 9,10,
  5, 6, 6, 7, 6, 7, 7, 8, 6, 7, 7, 8, 7, 8, 8, 9, 6, 7, 7, 8, 7, 8, 8, 9, 7, 8, 8, 9, 8, 9, 9,10,
  6, 7, 7, 8, 7, 8, 8, 9, 7, 8, 8, 9, 8, 9, 9,10, 7, 8, 8, 9, 8, 9, 9,10, 8, 9, 9,10, 9,10,10,11,
  5, 6, 6, 7, 6, 7, 7, 8, 6, 7, 7, 8, 7, 8, 8, 9, 6, 7, 7, 8, 7, 8, 8, 9, 7, 8, 8, 9, 8, 9, 9,10,
  6, 7, 7, 8, 7, 8, 8, 9, 7, 8, 8, 9, 8, 9, 9,10, 7, 8, 8, 9, 8, 9, 9,10, 8, 9, 9,10, 9,10,10,11,
  6, 7, 7, 8, 7, 8, 8, 9, 7, 8, 8, 9, 8, 9, 9,10, 7, 8, 8, 9, 8, 9, 9,10, 8, 9, 9,10, 9,10,10,11,
  7, 8, 8, 9, 8, 9, 9,10, 8, 9, 9,10, 9,10,10,11, 8, 9, 9,10, 9,10,10,11, 9,10,10,11,10,11,11,12,
  5, 6, 6, 7, 6, 7, 7, 8, 6, 7, 7, 8, 7, 8, 8, 9, 6, 7, 7, 8, 7, 8, 8, 9, 7, 8, 8, 9, 8, 9, 9,10,
  6, 7, 7, 8, 7, 8, 8, 9, 7, 8, 8, 9, 8, 9, 9,10, 7, 8, 8, 9, 8, 9, 9,10, 8, 9, 9,10, 9,10,10,11,
  6, 7, 7, 8, 7, 8, 8, 9, 7, 8, 8, 9, 8, 9, 9,10, 7, 8, 8, 9, 8, 9, 9,10, 8, 9, 9,10, 9,10,10,11,
  7, 8, 8, 9, 8, 9, 9,10, 8, 9, 9,10, 9,10,10,11, 8, 9, 9,10, 9,10,10,11, 9,10,10,11,10,11,11,12,
  6, 7, 7, 8, 7, 8, 8, 9, 7, 8, 8, 9, 8, 9, 9,10, 7, 8, 8, 9, 8, 9, 9,10, 8, 9, 9,10, 9,10,10,11,
  7, 8, 8, 9, 8, 9, 9,10, 8, 9, 9,10, 9,10,10,11, 8, 9, 9,10, 9,10,10,11, 9,10,10,11,10,11,11,12,
  7, 8, 8, 9, 8, 9, 9,10, 8, 9, 9,10, 9,10,10,11, 8, 9, 9,10, 9,10,10,11, 9,10,10,11,10,11,11,12,
  8, 9, 9,10, 9,10,10,11, 9,10,10,11,10,11,11,12, 9,10,10,11,10,11,11,12,10,11,11,12,11,12,12,13,
  5, 6, 6, 7, 6, 7, 7, 8, 6, 7, 7, 8, 7, 8, 8, 9, 6, 7, 7, 8, 7, 8, 8, 9, 7, 8, 8, 9, 8, 9, 9,10,
  6, 7, 7, 8, 7, 8, 8, 9, 7, 8, 8, 9, 8, 9, 9,10, 7, 8, 8, 9, 8, 9, 9,10, 8, 9, 9,10, 9,10,10,11,
  6, 7, 7, 8, 7, 8, 8, 9, 7, 8, 8, 9, 8, 9, 9,10, 7, 8, 8, 9, 8, 9, 9,10, 8, 9, 9,10, 9,10,10,11,
  7, 8, 8, 9, 8, 9, 9,10, 8, 9, 9,10, 9,10,10,11, 8, 9, 9,10, 9,10,10,11, 9,10,10,11,10,11,11,12,
  6, 7, 7, 8, 7, 8, 8, 9, 7, 8, 8, 9, 8, 9, 9,10, 7, 8, 8, 9, 8, 9, 9,10, 8, 9, 9,10, 9,10,10,11,
  7, 8, 8, 9, 8, 9, 9,10, 8, 9, 9,10, 9,10,10,11, 8, 9, 9,10, 9,10,10,11, 9,10,10,11,10,11,11,12,
  7, 8, 8, 9, 8, 9, 9,10, 8, 9, 9,10, 9,10,10,11, 8, 9, 9,10, 9,10,10,11, 9,10,10,11,10,11,11,12,
  8, 9, 9,10, 9,10,10,11, 9,10,10,11,10,11,11,12, 9,10,10,11,10,11,11,12,10,11,11,12,11,12,12,13,
  6, 7, 7, 8, 7, 8, 8, 9, 7, 8, 8, 9, 8, 9, 9,10, 7, 8, 8, 9, 8, 9, 9,10, 8, 9, 9,10, 9,10,10,11,
  7, 8, 8, 9, 8, 9, 9,10, 8, 9, 9,10, 9,10,10,11, 8, 9, 9,10, 9,10,10,11, 9,10,10,11,10,11,11,12,
  7, 8, 8, 9, 8, 9, 9,10, 8, 9, 9,10, 9,10,10,11, 8, 9, 9,10, 9,10,10,11, 9,10,10,11,10,11,11,12,
  8, 9, 9,10, 9,10,10,11, 9,10,10,11,10,11,11,12, 9,10,10,11,10,11,11,12,10,11,11,12,11,12,12,13,
  7, 8, 8, 9, 8, 9, 9,10, 8, 9, 9,10, 9,10,10,11, 8, 9, 9,10, 9,10,10,11, 9,10,10,11,10,11,11,12,
  8, 9, 9,10, 9,10,10,11, 9,10,10,11,10,11,11,12, 9,10,10,11,10,11,11,12,10,11,11,12,11,12,12,13,
  8, 9, 9,10, 9,10,10,11, 9,10,10,11,10,11,11,12, 9,10,10,11,10,11,11,12,10,11,11,12,11,12,12,13,
  9,10,10,11,10,11,11,12,10,11,11,12,11,12,12,13,10,11,11,12,11,12,12,13,11,12,12,13,12,13,13,14,
  2, 3, 3, 4, 3, 4, 4, 5, 3, 4, 4, 5, 4, 5, 5, 6, 3, 4, 4, 5, 4, 5, 5, 6, 4, 5, 5, 6, 5, 6, 6, 7,
  3, 4, 4, 5, 4, 5, 5, 6, 4, 5, 5, 6, 5, 6, 6, 7, 4, 5, 5, 6, 5, 6, 6, 7, 5, 6, 6, 7, 6, 7, 7, 8,
  3, 4, 4, 5, 4, 5, 5, 6, 4, 5, 5, 6, 5, 6, 6, 7, 4, 5, 5, 6, 5, 6, 6, 7, 5, 6, 6, 7, 6, 7, 7, 8,
  4, 5, 5, 6, 5, 6, 6, 7, 5, 6, 6, 7, 6, 7, 7, 8, 5, 6, 6, 7, 6, 7, 7, 8, 6, 7, 7, 8, 7, 8, 8, 9,
  3, 4, 4, 5, 4, 5, 5, 6, 4, 5, 5, 6, 5, 6, 6, 7, 4, 5, 5, 6, 5, 6, 6, 7, 5, 6, 6, 7, 6, 7, 7, 8,
  4, 5, 5, 6, 5, 6, 6, 7, 5, 6, 6, 7, 6, 7, 7, 8, 5, 6, 6, 7, 6, 7, 7, 8, 6, 7, 7, 8, 7, 8, 8, 9,
  4, 5, 5, 6, 5, 6, 6, 7, 5, 6, 6, 7, 6, 7, 7, 8, 5, 6, 6, 7, 6, 7, 7, 8, 6, 7, 7, 8, 7, 8, 8, 9,
  5, 6, 6, 7, 6, 7, 7, 8, 6, 7, 7, 8, 7, 8, 8, 9, 6, 7, 7, 8, 7, 8, 8, 9, 7, 8, 8, 9, 8, 9, 9,10,
  3, 4, 4, 5, 4, 5, 5, 6, 4, 5, 5, 6, 5, 6, 6, 7, 4, 5, 5, 6, 5, 6, 6, 7, 5, 6, 6, 7, 6, 7, 7, 8,
  4, 5, 5, 6, 5, 6, 6, 7, 5, 6, 6, 7, 6, 7, 7, 8, 5, 6, 6, 7, 6, 7, 7, 8, 6, 7, 7, 8, 7, 8, 8, 9,
  4, 5, 5, 6, 5, 6, 6, 7, 5, 6, 6, 7, 6, 7, 7, 8, 5, 6, 6, 7, 6, 7, 7, 8, 6, 7, 7, 8, 7, 8, 8, 9,
  5, 6, 6, 7, 6, 7, 7, 8, 6, 7, 7, 8, 7, 8, 8, 9, 6, 7, 7, 8, 7, 8, 8, 9, 7, 8, 8, 9, 8, 9, 9,10,
  4, 5, 5, 6, 5, 6, 6, 7, 5, 6, 6, 7, 6, 7, 7, 8, 5, 6, 6, 7, 6, 7, 7, 8, 6, 7, 7, 8, 7, 8, 8, 9,
  5, 6, 6, 7, 6, 7, 7, 8, 6, 7, 7, 8, 7, 8, 8, 9, 6, 7, 7, 8, 7, 8, 8, 9, 7, 8, 8, 9, 8, 9, 9,10,
  5, 6, 6, 7, 6, 7, 7, 8, 6, 7, 7, 8, 7, 8, 8, 9, 6, 7, 7, 8, 7, 8, 8, 9, 7, 8, 8, 9, 8, 9, 9,10,
  6, 7, 7, 8, 7, 8, 8, 9, 7, 8, 8, 9, 8, 9, 9,10, 7, 8, 8, 9, 8, 9, 9,10, 8, 9, 9,10, 9,10,10,11,
  3, 4, 4, 5, 4, 5, 5, 6, 4, 5, 5, 6, 5, 6, 6, 7, 4, 5, 5, 6, 5, 6, 6, 7, 5, 6, 6, 7, 6, 7, 7, 8,
  4, 5, 5, 6, 5, 6, 6, 7, 5, 6, 6, 7, 6, 7, 7, 8, 5, 6, 6, 7, 6, 7, 7, 8, 6, 7, 7, 8, 7, 8, 8, 9,
  4, 5, 5, 6, 5, 6, 6, 7, 5, 6, 6, 7, 6, 7, 7, 8, 5, 6, 6, 7, 6, 7, 7, 8, 6, 7, 7, 8, 7, 8, 8, 9,
  5, 6, 6, 7, 6, 7, 7, 8, 6, 7, 7, 8, 7, 8, 8, 9, 6, 7, 7, 8, 7, 8, 8, 9, 7, 8, 8, 9, 8, 9, 9,10,
  4, 5, 5, 6, 5, 6, 6, 7, 5, 6, 6, 7, 6, 7, 7, 8, 5, 6, 6, 7, 6, 7, 7, 8, 6, 7, 7, 8, 7, 8, 8, 9,
  5, 6, 6, 7, 6, 7, 7, 8, 6, 7, 7, 8, 7, 8, 8, 9, 6, 7, 7, 8, 7, 8, 8, 9, 7, 8, 8, 9, 8, 9, 9,10,
  5, 6, 6, 7, 6, 7, 7, 8, 6, 7, 7, 8, 7, 8, 8, 9, 6, 7, 7, 8, 7, 8, 8, 9, 7, 8, 8, 9, 8, 9, 9,10,
  6, 7, 7, 8, 7, 8, 8, 9, 7, 8, 8, 9, 8, 9, 9,10, 7, 8, 8, 9, 8, 9, 9,10, 8, 9, 9,10, 9,10,10,11,
  4, 5, 5, 6, 5, 6, 6, 7, 5, 6, 6, 7, 6, 7, 7, 8, 5, 6, 6, 7, 6, 7, 7, 8, 6, 7, 7, 8, 7, 8, 8, 9,
  5, 6, 6, 7, 6, 7, 7, 8, 6, 7, 7, 8, 7, 8, 8, 9, 6, 7, 7, 8, 7, 8, 8, 9, 7, 8, 8, 9, 8, 9, 9,10,
  5, 6, 6, 7, 6, 7, 7, 8, 6, 7, 7, 8, 7, 8, 8, 9, 6, 7, 7, 8, 7, 8, 8, 9, 7, 8, 8, 9, 8, 9, 9,10,
  6, 7, 7, 8, 7, 8, 8, 9, 7, 8, 8, 9, 8, 9, 9,10, 7, 8, 8, 9, 8, 9, 9,10, 8, 9, 9,10, 9,10,10,11,
  5, 6, 6, 7, 6, 7, 7, 8, 6, 7, 7, 8, 7, 8, 8, 9, 6, 7, 7, 8, 7, 8, 8, 9, 7, 8, 8, 9, 8, 9, 9,10,
  6, 7, 7, 8, 7, 8, 8, 9, 7, 8, 8, 9, 8, 9, 9,10, 7, 8, 8, 9, 8, 9, 9,10, 8, 9, 9,10, 9,10,10,11,
  6, 7, 7, 8, 7, 8, 8, 9, 7, 8, 8, 9, 8, 9, 9,10, 7, 8, 8, 9, 8, 9, 9,10, 8, 9, 9,10, 9,10,10,11,
  7, 8, 8, 9, 8, 9, 9,10, 8, 9, 9,10, 9,10,10,11, 8, 9, 9,10, 9,10,10,11, 9,10,10,11,10,11,11,12,
  3, 4, 4, 5, 4, 5, 5, 6, 4, 5, 5, 6, 5, 6, 6, 7, 4, 5, 5, 6, 5, 6, 6, 7, 5, 6, 6, 7, 6, 7, 7, 8,
  4, 5, 5, 6, 5, 6, 6, 7, 5, 6, 6, 7, 6, 7, 7, 8, 5, 6, 6, 7, 6, 7, 7, 8, 6, 7, 7, 8, 7, 8, 8, 9,
  4, 5, 5, 6, 5, 6, 6, 7, 5, 6, 6, 7, 6, 7, 7, 8, 5, 6, 6, 7, 6, 7, 7, 8, 6, 7, 7, 8, 7, 8, 8, 9,
  5, 6, 6, 7, 6, 7, 7, 8, 6, 7, 7, 8, 7, 8, 8, 9, 6, 7, 7, 8, 7, 8, 8, 9, 7, 8, 8, 9, 8, 9, 9,10,
  4, 5, 5, 6, 5, 6, 6, 7, 5, 6, 6, 7, 6, 7, 7, 8, 5, 6, 6, 7, 6, 7, 7, 8, 6, 7, 7, 8, 7, 8, 8, 9,
  5, 6, 6, 7, 6, 7, 7, 8, 6, 7, 7, 8, 7, 8, 8, 9, 6, 7, 7, 8, 7, 8, 8, 9, 7, 8, 8, 9, 8, 9, 9,10,
  5, 6, 6, 7, 6, 7, 7, 8, 6, 7, 7, 8, 7, 8, 8, 9, 6, 7, 7, 8, 7, 8, 8, 9, 7, 8, 8, 9, 8, 9, 9,10,
  6, 7, 7, 8, 7, 8, 8, 9, 7, 8, 8, 9, 8, 9, 9,10, 7, 8, 8, 9, 8, 9, 9,10, 8, 9, 9,10, 9,10,10,11,
  4, 5, 5, 6, 5, 6, 6, 7, 5, 6, 6, 7, 6, 7, 7, 8, 5, 6, 6, 7, 6, 7, 7, 8, 6, 7, 7, 8, 7, 8, 8, 9,
  5, 6, 6, 7, 6, 7, 7, 8, 6, 7, 7, 8, 7, 8, 8, 9, 6, 7, 7, 8, 7, 8, 8, 9, 7, 8, 8, 9, 8, 9, 9,10,
  5, 6, 6, 7, 6, 7, 7, 8, 6, 7, 7, 8, 7, 8, 8, 9, 6, 7, 7, 8, 7, 8, 8, 9, 7, 8, 8, 9, 8, 9, 9,10,
  6, 7, 7, 8, 7, 8, 8, 9, 7, 8, 8, 9, 8, 9, 9,10, 7, 8, 8, 9, 8, 9, 9,10, 8, 9, 9,10, 9,10,10,11,
  5, 6, 6, 7, 6, 7, 7, 8, 6, 7, 7, 8, 7, 8, 8, 9, 6, 7, 7, 8, 7, 8, 8, 9, 7, 8, 8, 9, 8, 9, 9,10,
  6, 7, 7, 8, 7, 8, 8, 9, 7, 8, 8, 9, 8, 9, 9,10, 7, 8, 8, 9, 8, 9, 9,10, 8, 9, 9,10, 9,10,10,11,
  6, 7, 7, 8, 7, 8, 8, 9, 7, 8, 8, 9, 8, 9, 9,10, 7, 8, 8, 9, 8, 9, 9,10, 8, 9, 9,10, 9,10,10,11,
  7, 8, 8, 9, 8, 9, 9,10, 8, 9, 9,10, 9,10,10,11, 8, 9, 9,10, 9,10,10,11, 9,10,10,11,10,11,11,12,
  4, 5, 5, 6, 5, 6, 6, 7, 5, 6, 6, 7, 6, 7, 7, 8, 5, 6, 6, 7, 6, 7, 7, 8, 6, 7, 7, 8, 7, 8, 8, 9,
  5, 6, 6, 7, 6, 7, 7, 8, 6, 7, 7, 8, 7, 8, 8, 9, 6, 7, 7, 8, 7, 8, 8, 9, 7, 8, 8, 9, 8, 9, 9,10,
  5, 6, 6, 7, 6, 7, 7, 8, 6, 7, 7, 8, 7, 8, 8, 9, 6, 7, 7, 8, 7, 8, 8, 9, 7, 8, 8, 9, 8, 9, 9,10,
  6, 7, 7, 8, 7, 8, 8, 9, 7, 8, 8, 9, 8, 9, 9,10, 7, 8, 8, 9, 8, 9, 9,10, 8, 9, 9,10, 9,10,10,11,
  5, 6, 6, 7, 6, 7, 7, 8, 6, 7, 7, 8, 7, 8, 8, 9, 6, 7, 7, 8, 7, 8, 8, 9, 7, 8, 8, 9, 8, 9, 9,10,
  6, 7, 7, 8, 7, 8, 8, 9, 7, 8, 8, 9, 8, 9, 9,10, 7, 8, 8, 9, 8, 9, 9,10, 8, 9, 9,10, 9,10,10,11,
  6, 7, 7, 8, 7, 8, 8, 9, 7, 8, 8, 9, 8, 9, 9,10, 7, 8, 8, 9, 8, 9, 9,10, 8, 9, 9,10, 9,10,10,11,
  7, 8, 8, 9, 8, 9, 9,10, 8, 9, 9,10, 9,10,10,11, 8, 9, 9,10, 9,10,10,11, 9,10,10,11,10,11,11,12,
  5, 6, 6, 7, 6, 7, 7, 8, 6, 7, 7, 8, 7, 8, 8, 9, 6, 7, 7, 8, 7, 8, 8, 9, 7, 8, 8, 9, 8, 9, 9,10,
  6, 7, 7, 8, 7, 8, 8, 9, 7, 8, 8, 9, 8, 9, 9,10, 7, 8, 8, 9, 8, 9, 9,10, 8, 9, 9,10, 9,10,10,11,
  6, 7, 7, 8, 7, 8, 8, 9, 7, 8, 8, 9, 8, 9, 9,10, 7, 8, 8, 9, 8, 9, 9,10, 8, 9, 9,10, 9,10,10,11,
  7, 8, 8, 9, 8, 9, 9,10, 8, 9, 9,10, 9,10,10,11, 8, 9, 9,10, 9,10,10,11, 9,10,10,11,10,11,11,12,
  6, 7, 7, 8, 7, 8, 8, 9, 7, 8, 8, 9, 8, 9, 9,10, 7, 8, 8, 9, 8, 9, 9,10, 8, 9, 9,10, 9,10,10,11,
  7, 8, 8, 9, 8, 9, 9,10, 8, 9, 9,10, 9,10,10,11, 8, 9, 9,10, 9,10,10,11, 9,10,10,11,10,11,11,12,
  7, 8, 8, 9, 8, 9, 9,10, 8, 9, 9,10, 9,10,10,11, 8, 9, 9,10, 9,10,10,11, 9,10,10,11,10,11,11,12,
  8, 9, 9,10, 9,10,10,11, 9,10,10,11,10,11,11,12, 9,10,10,11,10,11,11,12,10,11,11,12,11,12,12,13,
  3, 4, 4, 5, 4, 5, 5, 6, 4, 5, 5, 6, 5, 6, 6, 7, 4, 5, 5, 6, 5, 6, 6, 7, 5, 6, 6, 7, 6, 7, 7, 8,
  4, 5, 5, 6, 5, 6, 6, 7, 5, 6, 6, 7, 6, 7, 7, 8, 5, 6, 6, 7, 6, 7, 7, 8, 6, 7, 7, 8, 7, 8, 8, 9,
  4, 5, 5, 6, 5, 6, 6, 7, 5, 6, 6, 7, 6, 7, 7, 8, 5, 6, 6, 7, 6, 7, 7, 8, 6, 7, 7, 8, 7, 8, 8, 9,
  5, 6, 6, 7, 6, 7, 7, 8, 6, 7, 7, 8, 7, 8, 8, 9, 6, 7, 7, 8, 7, 8, 8, 9, 7, 8, 8, 9, 8, 9, 9,10,
  4, 5, 5, 6, 5, 6, 6, 7, 5, 6, 6, 7, 6, 7, 7, 8, 5, 6, 6, 7, 6, 7, 7, 8, 6, 7, 7, 8, 7, 8, 8, 9,
  5, 6, 6, 7, 6, 7, 7, 8, 6, 7, 7, 8, 7, 8, 8, 9, 6, 7, 7, 8, 7, 8, 8, 9, 7, 8, 8, 9, 8, 9, 9,10,
  5, 6, 6, 7, 6, 7, 7, 8, 6, 7, 7, 8, 7, 8, 8, 9, 6, 7, 7, 8, 7, 8, 8, 9, 7, 8, 8, 9, 8, 9, 9,10,
  6, 7, 7, 8, 7, 8, 8, 9, 7, 8, 8, 9, 8, 9, 9,10, 7, 8, 8, 9, 8, 9, 9,10, 8, 9, 9,10, 9,10,10,11,
  4, 5, 5, 6, 5, 6, 6, 7, 5, 6, 6, 7, 6, 7, 7, 8, 5, 6, 6, 7, 6, 7, 7, 8, 6, 7, 7, 8, 7, 8, 8, 9,
  5, 6, 6, 7, 6, 7, 7, 8, 6, 7, 7, 8, 7, 8, 8, 9, 6, 7, 7, 8, 7, 8, 8, 9, 7, 8, 8, 9, 8, 9, 9,10,
  5, 6, 6, 7, 6, 7, 7, 8, 6, 7, 7, 8, 7, 8, 8, 9, 6, 7, 7, 8, 7, 8, 8, 9, 7, 8, 8, 9, 8, 9, 9,10,
  6, 7, 7, 8, 7, 8, 8, 9, 7, 8, 8, 9, 8, 9, 9,10, 7, 8, 8, 9, 8, 9, 9,10, 8, 9, 9,10, 9,10,10,11,
  5, 6, 6, 7, 6, 7, 7, 8, 6, 7, 7, 8, 7, 8, 8, 9, 6, 7, 7, 8, 7, 8, 8, 9, 7, 8, 8, 9, 8, 9, 9,10,
  6, 7, 7, 8, 7, 8, 8, 9, 7, 8, 8, 9, 8, 9, 9,10, 7, 8, 8, 9, 8, 9, 9,10, 8, 9, 9,10, 9,10,10,11,
  6, 7, 7, 8, 7, 8, 8, 9, 7, 8, 8, 9, 8, 9, 9,10, 7, 8, 8, 9, 8, 9, 9,10, 8, 9, 9,10, 9,10,10,11,
  7, 8, 8, 9, 8, 9, 9,10, 8, 9, 9,10, 9,10,10,11, 8, 9, 9,10, 9,10,10,11, 9,10,10,11,10,11,11,12,
  4, 5, 5, 6, 5, 6, 6, 7, 5, 6, 6, 7, 6, 7, 7, 8, 5, 6, 6, 7, 6, 7, 7, 8, 6, 7, 7, 8, 7, 8, 8, 9,
  5, 6, 6, 7, 6, 7, 7, 8, 6, 7, 7, 8, 7, 8, 8, 9, 6, 7, 7, 8, 7, 8, 8, 9, 7, 8, 8, 9, 8, 9, 9,10,
  5, 6, 6, 7, 6, 7, 7, 8, 6, 7, 7, 8, 7, 8, 8, 9, 6, 7, 7, 8, 7, 8, 8, 9, 7, 8, 8, 9, 8, 9, 9,10,
  6, 7, 7, 8, 7, 8, 8, 9, 7, 8, 8, 9, 8, 9, 9,10, 7, 8, 8, 9, 8, 9, 9,10, 8, 9, 9,10, 9,10,10,11,
  5, 6, 6, 7, 6, 7, 7, 8, 6, 7, 7, 8, 7, 8, 8, 9, 6, 7, 7, 8, 7, 8, 8, 9, 7, 8, 8, 9, 8, 9, 9,10,
  6, 7, 7, 8, 7, 8, 8, 9, 7, 8, 8, 9, 8, 9, 9,10, 7, 8, 8, 9, 8, 9, 9,10, 8, 9, 9,10, 9,10,10,11,
  6, 7, 7, 8, 7, 8, 8, 9, 7, 8, 8, 9, 8, 9, 9,10, 7, 8, 8, 9, 8, 9, 9,10, 8, 9, 9,10, 9,10,10,11,
  7, 8, 8, 9, 8, 9, 9,10, 8, 9, 9,10, 9,10,10,11, 8, 9, 9,10, 9,10,10,11, 9,10,10,11,10,11,11,12,
  5, 6, 6, 7, 6, 7, 7, 8, 6, 7, 7, 8, 7, 8, 8, 9, 6, 7, 7, 8, 7, 8, 8, 9, 7, 8, 8, 9, 8, 9, 9,10,
  6, 7, 7, 8, 7, 8, 8, 9, 7, 8, 8, 9, 8, 9, 9,10, 7, 8, 8, 9, 8, 9, 9,10, 8, 9, 9,10, 9,10,10,11,
  6, 7, 7, 8, 7, 8, 8, 9, 7, 8, 8, 9, 8, 9, 9,10, 7, 8, 8, 9, 8, 9, 9,10, 8, 9, 9,10, 9,10,10,11,
  7, 8, 8, 9, 8, 9, 9,10, 8, 9, 9,10, 9,10,10,11, 8, 9, 9,10, 9,10,10,11, 9,10,10,11,10,11,11,12,
  6, 7, 7, 8, 7, 8, 8, 9, 7, 8, 8, 9, 8, 9, 9,10, 7, 8, 8, 9, 8, 9, 9,10, 8, 9, 9,10, 9,10,10,11,
  7, 8, 8, 9, 8, 9, 9,10, 8, 9, 9,10, 9,10,10,11, 8, 9, 9,10, 9,10,10,11, 9,10,10,11,10,11,11,12,
  7, 8, 8, 9, 8, 9, 9,10, 8, 9, 9,10, 9,10,10,11, 8, 9, 9,10, 9,10,10,11, 9,10,10,11,10,11,11,12,
  8, 9, 9,10, 9,10,10,11, 9,10,10,11,10,11,11,12, 9,10,10,11,10,11,11,12,10,11,11,12,11,12,12,13,
  4, 5, 5, 6, 5, 6, 6, 7, 5, 6, 6, 7, 6, 7, 7, 8, 5, 6, 6, 7, 6, 7, 7, 8, 6, 7, 7, 8, 7, 8, 8, 9,
  5, 6, 6, 7, 6, 7, 7, 8, 6, 7, 7, 8, 7, 8, 8, 9, 6, 7, 7, 8, 7, 8, 8, 9, 7, 8, 8, 9, 8, 9, 9,10,
  5, 6, 6, 7, 6, 7, 7, 8, 6, 7, 7, 8, 7, 8, 8, 9, 6, 7, 7, 8, 7, 8, 8, 9, 7, 8, 8, 9, 8, 9, 9,10,
  6, 7, 7, 8, 7, 8, 8, 9, 7, 8, 8, 9, 8, 9, 9,10, 7, 8, 8, 9, 8, 9, 9,10, 8, 9, 9,10, 9,10,10,11,
  5, 6, 6, 7, 6, 7, 7, 8, 6, 7, 7, 8, 7, 8, 8, 9, 6, 7, 7, 8, 7, 8, 8, 9, 7, 8, 8, 9, 8, 9, 9,10,
  6, 7, 7, 8, 7, 8, 8, 9, 7, 8, 8, 9, 8, 9, 9,10, 7, 8, 8, 9, 8, 9, 9,10, 8, 9, 9,10, 9,10,10,11,
  6, 7, 7, 8, 7, 8, 8, 9, 7, 8, 8, 9, 8, 9, 9,10, 7, 8, 8, 9, 8, 9, 9,10, 8, 9, 9,10, 9,10,10,11,
  7, 8, 8, 9, 8, 9, 9,10, 8, 9, 9,10, 9,10,10,11, 8, 9, 9,10, 9,10,10,11, 9,10,10,11,10,11,11,12,
  5, 6, 6, 7, 6, 7, 7, 8, 6, 7, 7, 8, 7, 8, 8, 9, 6, 7, 7, 8, 7, 8, 8, 9, 7, 8, 8, 9, 8, 9, 9,10,
  6, 7, 7, 8, 7, 8, 8, 9, 7, 8, 8, 9, 8, 9, 9,10, 7, 8, 8, 9, 8, 9, 9,10, 8, 9, 9,10, 9,10,10,11,
  6, 7, 7, 8, 7, 8, 8, 9, 7, 8, 8, 9, 8, 9, 9,10, 7, 8, 8, 9, 8, 9, 9,10, 8, 9, 9,10, 9,10,10,11,
  7, 8, 8, 9, 8, 9, 9,10, 8, 9, 9,10, 9,10,10,11, 8, 9, 9,10, 9,10,10,11, 9,10,10,11,10,11,11,12,
  6, 7, 7, 8, 7, 8, 8, 9, 7, 8, 8, 9, 8, 9, 9,10, 7, 8, 8, 9, 8, 9, 9,10, 8, 9, 9,10, 9,10,10,11,
  7, 8, 8, 9, 8, 9, 9,10, 8, 9, 9,10, 9,10,10,11, 8, 9, 9,10, 9,10,10,11, 9,10,10,11,10,11,11,12,
  7, 8, 8, 9, 8, 9, 9,10, 8, 9, 9,10, 9,10,10,11, 8, 9, 9,10, 9,10,10,11, 9,10,10,11,10,11,11,12,
  8, 9, 9,10, 9,10,10,11, 9,10,10,11,10,11,11,12, 9,10,10,11,10,11,11,12,10,11,11,12,11,12,12,13,
  5, 6, 6, 7, 6, 7, 7, 8, 6, 7, 7, 8, 7, 8, 8, 9, 6, 7, 7, 8, 7, 8, 8, 9, 7, 8, 8, 9, 8, 9, 9,10,
  6, 7, 7, 8, 7, 8, 8, 9, 7, 8, 8, 9, 8, 9, 9,10, 7, 8, 8, 9, 8, 9, 9,10, 8, 9, 9,10, 9,10,10,11,
  6, 7, 7, 8, 7, 8, 8, 9, 7, 8, 8, 9, 8, 9, 9,10, 7, 8, 8, 9, 8, 9, 9,10, 8, 9, 9,10, 9,10,10,11,
  7, 8, 8, 9, 8, 9, 9,10, 8, 9, 9,10, 9,10,10,11, 8, 9, 9,10, 9,10,10,11, 9,10,10,11,10,11,11,12,
  6, 7, 7, 8, 7, 8, 8, 9, 7, 8, 8, 9, 8, 9, 9,10, 7, 8, 8, 9, 8, 9, 9,10, 8, 9, 9,10, 9,10,10,11,
  7, 8, 8, 9, 8, 9, 9,10, 8, 9, 9,10, 9,10,10,11, 8, 9, 9,10, 9,10,10,11, 9,10,10,11,10,11,11,12,
  7, 8, 8, 9, 8, 9, 9,10, 8, 9, 9,10, 9,10,10,11, 8, 9, 9,10, 9,10,10,11, 9,10,10,11,10,11,11,12,
  8, 9, 9,10, 9,10,10,11, 9,10,10,11,10,11,11,12, 9,10,10,11,10,11,11,12,10,11,11,12,11,12,12,13,
  6, 7, 7, 8, 7, 8, 8, 9, 7, 8, 8, 9, 8, 9, 9,10, 7, 8, 8, 9, 8, 9, 9,10, 8, 9, 9,10, 9,10,10,11,
  7, 8, 8, 9, 8, 9, 9,10, 8, 9, 9,10, 9,10,10,11, 8, 9, 9,10, 9,10,10,11, 9,10,10,11,10,11,11,12,
  7, 8, 8, 9, 8, 9, 9,10, 8, 9, 9,10, 9,10,10,11, 8, 9, 9,10, 9,10,10,11, 9,10,10,11,10,11,11,12,
  8, 9, 9,10, 9,10,10,11, 9,10,10,11,10,11,11,12, 9,10,10,11,10,11,11,12,10,11,11,12,11,12,12,13,
  7, 8, 8, 9, 8, 9, 9,10, 8, 9, 9,10, 9,10,10,11, 8, 9, 9,10, 9,10,10,11, 9,10,10,11,10,11,11,12,
  8, 9, 9,10, 9,10,10,11, 9,10,10,11,10,11,11,12, 9,10,10,11,10,11,11,12,10,11,11,12,11,12,12,13,
  8, 9, 9,10, 9,10,10,11, 9,10,10,11,10,11,11,12, 9,10,10,11,10,11,11,12,10,11,11,12,11,12,12,13,
  9,10,10,11,10,11,11,12,10,11,11,12,11,12,12,13,10,11,11,12,11,12,12,13,11,12,12,13,12,13,13,14,
  3, 4, 4, 5, 4, 5, 5, 6, 4, 5, 5, 6, 5, 6, 6, 7, 4, 5, 5, 6, 5, 6, 6, 7, 5, 6, 6, 7, 6, 7, 7, 8,
  4, 5, 5, 6, 5, 6, 6, 7, 5, 6, 6, 7, 6, 7, 7, 8, 5, 6, 6, 7, 6, 7, 7, 8, 6, 7, 7, 8, 7, 8, 8, 9,
  4, 5, 5, 6, 5, 6, 6, 7, 5, 6, 6, 7, 6, 7, 7, 8, 5, 6, 6, 7, 6, 7, 7, 8, 6, 7, 7, 8, 7, 8, 8, 9,
  5, 6, 6, 7, 6, 7, 7, 8, 6, 7, 7, 8, 7, 8, 8, 9, 6, 7, 7, 8, 7, 8, 8, 9, 7, 8, 8, 9, 8, 9, 9,10,
  4, 5, 5, 6, 5, 6, 6, 7, 5, 6, 6, 7, 6, 7, 7, 8, 5, 6, 6, 7, 6, 7, 7, 8, 6, 7, 7, 8, 7, 8, 8, 9,
  5, 6, 6, 7, 6, 7, 7, 8, 6, 7, 7, 8, 7, 8, 8, 9, 6, 7, 7, 8, 7, 8, 8, 9, 7, 8, 8, 9, 8, 9, 9,10,
  5, 6, 6, 7, 6, 7, 7, 8, 6, 7, 7, 8, 7, 8, 8, 9, 6, 7, 7, 8, 7, 8, 8, 9, 7, 8, 8, 9, 8, 9, 9,10,
  6, 7, 7, 8, 7, 8, 8, 9, 7, 8, 8, 9, 8, 9, 9,10, 7, 8, 8, 9, 8, 9, 9,10, 8, 9, 9,10, 9,10,10,11,
  4, 5, 5, 6, 5, 6, 6, 7, 5, 6, 6, 7, 6, 7, 7, 8, 5, 6, 6, 7, 6, 7, 7, 8, 6, 7, 7, 8, 7, 8, 8, 9,
  5, 6, 6, 7, 6, 7, 7, 8, 6, 7, 7, 8, 7, 8, 8, 9, 6, 7, 7, 8, 7, 8, 8, 9, 7, 8, 8, 9, 8, 9, 9,10,
  5, 6, 6, 7, 6, 7, 7, 8, 6, 7, 7, 8, 7, 8, 8, 9, 6, 7, 7, 8, 7, 8, 8, 9, 7, 8, 8, 9, 8, 9, 9,10,
  6, 7, 7, 8, 7, 8, 8, 9, 7, 8, 8, 9, 8, 9, 9,10, 7, 8, 8, 9, 8, 9, 9,10, 8, 9, 9,10, 9,10,10,11,
  5, 6, 6, 7, 6, 7, 7, 8, 6, 7, 7, 8, 7, 8, 8, 9, 6, 7, 7, 8, 7, 8, 8, 9, 7, 8, 8, 9, 8, 9, 9,10,
  6, 7, 7, 8, 7, 8, 8, 9, 7, 8, 8, 9, 8, 9, 9,10, 7, 8, 8, 9, 8, 9, 9,10, 8, 9, 9,10, 9,10,10,11,
  6, 7, 7, 8, 7, 8, 8, 9, 7, 8, 8, 9, 8, 9, 9,10, 7, 8, 8, 9, 8, 9, 9,10, 8, 9, 9,10, 9,10,10,11,
  7, 8, 8, 9, 8, 9, 9,10, 8, 9, 9,10, 9,10,10,11, 8, 9, 9,10, 9,10,10,11, 9,10,10,11,10,11,11,12,
  4, 5, 5, 6, 5, 6, 6, 7, 5, 6, 6, 7, 6, 7, 7, 8, 5, 6, 6, 7, 6, 7, 7, 8, 6, 7, 7, 8, 7, 8, 8, 9,
  5, 6, 6, 7, 6, 7, 7, 8, 6, 7, 7, 8, 7, 8, 8, 9, 6, 7, 7, 8, 7, 8, 8, 9, 7, 8, 8, 9, 8, 9, 9,10,
  5, 6, 6, 7, 6, 7, 7, 8, 6, 7, 7, 8, 7, 8, 8, 9, 6, 7, 7, 8, 7, 8, 8, 9, 7, 8, 8, 9, 8, 9, 9,10,
  6, 7, 7, 8, 7, 8, 8, 9, 7, 8, 8, 9, 8, 9, 9,10, 7, 8, 8, 9, 8, 9, 9,10, 8, 9, 9,10, 9,10,10,11,
  5, 6, 6, 7, 6, 7, 7, 8, 6, 7, 7, 8, 7, 8, 8, 9, 6, 7, 7, 8, 7, 8, 8, 9, 7, 8, 8, 9, 8, 9, 9,10,
  6, 7, 7, 8, 7, 8, 8, 9, 7, 8, 8, 9, 8, 9, 9,10, 7, 8, 8, 9, 8, 9, 9,10, 8, 9, 9,10, 9,10,10,11,
  6, 7, 7, 8, 7, 8, 8, 9, 7, 8, 8, 9, 8, 9, 9,10, 7, 8, 8, 9, 8, 9, 9,10, 8, 9, 9,10, 9,10,10,11,
  7, 8, 8, 9, 8, 9, 9,10, 8, 9, 9,10, 9,10,10,11, 8, 9, 9,10, 9,10,10,11, 9,10,10,11,10,11,11,12,
  5, 6, 6, 7, 6, 7, 7, 8, 6, 7, 7, 8, 7, 8, 8, 9, 6, 7, 7, 8, 7, 8, 8, 9, 7, 8, 8, 9, 8, 9, 9,10,
  6, 7, 7, 8, 7, 8, 8, 9, 7, 8, 8, 9, 8, 9, 9,10, 7, 8, 8, 9, 8, 9, 9,10, 8, 9, 9,10, 9,10,10,11,
  6, 7, 7, 8, 7, 8, 8, 9, 7, 8, 8, 9, 8, 9, 9,10, 7, 8, 8, 9, 8, 9, 9,10, 8, 9, 9,10, 9,10,10,11,
  7, 8, 8, 9, 8, 9, 9,10, 8, 9, 9,10, 9,10,10,11, 8, 9, 9,10, 9,10,10,11, 9,10,10,11,10,11,11,12,
  6, 7, 7, 8, 7, 8, 8, 9, 7, 8, 8, 9, 8, 9, 9,10, 7, 8, 8, 9, 8, 9, 9,10, 8, 9, 9,10, 9,10,10,11,
  7, 8, 8, 9, 8, 9, 9,10, 8, 9, 9,10, 9,10,10,11, 8, 9, 9,10, 9,10,10,11, 9,10,10,11,10,11,11,12,
  7, 8, 8, 9, 8, 9, 9,10, 8, 9, 9,10, 9,10,10,11, 8, 9, 9,10, 9,10,10,11, 9,10,10,11,10,11,11,12,
  8, 9, 9,10, 9,10,10,11, 9,10,10,11,10,11,11,12, 9,10,10,11,10,11,11,12,10,11,11,12,11,12,12,13,
  4, 5, 5, 6, 5, 6, 6, 7, 5, 6, 6, 7, 6, 7, 7, 8, 5, 6, 6, 7, 6, 7, 7, 8, 6, 7, 7, 8, 7, 8, 8, 9,
  5, 6, 6, 7, 6, 7, 7, 8, 6, 7, 7, 8, 7, 8, 8, 9, 6, 7, 7, 8, 7, 8, 8, 9, 7, 8, 8, 9, 8, 9, 9,10,
  5, 6, 6, 7, 6, 7, 7, 8, 6, 7, 7, 8, 7, 8, 8, 9, 6, 7, 7, 8, 7, 8, 8, 9, 7, 8, 8, 9, 8, 9, 9,10,
  6, 7, 7, 8, 7, 8, 8, 9, 7, 8, 8, 9, 8, 9, 9,10, 7, 8, 8, 9, 8, 9, 9,10, 8, 9, 9,10, 9,10,10,11,
  5, 6, 6, 7, 6, 7, 7, 8, 6, 7, 7, 8, 7, 8, 8, 9, 6, 7, 7, 8, 7, 8, 8, 9, 7, 8, 8, 9, 8, 9, 9,10,
  6, 7, 7, 8, 7, 8, 8, 9, 7, 8, 8, 9, 8, 9, 9,10, 7, 8, 8, 9, 8, 9, 9,10, 8, 9, 9,10, 9,10,10,11,
  6, 7, 7, 8, 7, 8, 8, 9, 7, 8, 8, 9, 8, 9, 9,10, 7, 8, 8, 9, 8, 9, 9,10, 8, 9, 9,10, 9,10,10,11,
  7, 8, 8, 9, 8, 9, 9,10, 8, 9, 9,10, 9,10,10,11, 8, 9, 9,10, 9,10,10,11, 9,10,10,11,10,11,11,12,
  5, 6, 6, 7, 6, 7, 7, 8, 6, 7, 7, 8, 7, 8, 8, 9, 6, 7, 7, 8, 7, 8, 8, 9, 7, 8, 8, 9, 8, 9, 9,10,
  6, 7, 7, 8, 7, 8, 8, 9, 7, 8, 8, 9, 8, 9, 9,10, 7, 8, 8, 9, 8, 9, 9,10, 8, 9, 9,10, 9,10,10,11,
  6, 7, 7, 8, 7, 8, 8, 9, 7, 8, 8, 9, 8, 9, 9,10, 7, 8, 8, 9, 8, 9, 9,10, 8, 9, 9,10, 9,10,10,11,
  7, 8, 8, 9, 8, 9, 9,10, 8, 9, 9,10, 9,10,10,11, 8, 9, 9,10, 9,10,10,11, 9,10,10,11,10,11,11,12,
  6, 7, 7, 8, 7, 8, 8, 9, 7, 8, 8, 9, 8, 9, 9,10, 7, 8, 8, 9, 8, 9, 9,10, 8, 9, 9,10, 9,10,10,11,
  7, 8, 8, 9, 8, 9, 9,10, 8, 9, 9,10, 9,10,10,11, 8, 9, 9,10, 9,10,10,11, 9,10,10,11,10,11,11,12,
  7, 8, 8, 9, 8, 9, 9,10, 8, 9, 9,10, 9,10,10,11, 8, 9, 9,10, 9,10,10,11, 9,10,10,11,10,11,11,12,
  8, 9, 9,10, 9,10,10,11, 9,10,10,11,10,11,11,12, 9,10,10,11,10,11,11,12,10,11,11,12,11,12,12,13,
  5, 6, 6, 7, 6, 7, 7, 8, 6, 7, 7, 8, 7, 8, 8, 9, 6, 7, 7, 8, 7, 8, 8, 9, 7, 8, 8, 9, 8, 9, 9,10,
  6, 7, 7, 8, 7, 8, 8, 9, 7, 8, 8, 9, 8, 9, 9,10, 7, 8, 8, 9, 8, 9, 9,10, 8, 9, 9,10, 9,10,10,11,
  6, 7, 7, 8, 7, 8, 8, 9, 7, 8, 8, 9, 8, 9, 9,10, 7, 8, 8, 9, 8, 9, 9,10, 8, 9, 9,10, 9,10,10,11,
  7, 8, 8, 9, 8, 9, 9,10, 8, 9, 9,10, 9,10,10,11, 8, 9, 9,10, 9,10,10,11, 9,10,10,11,10,11,11,12,
  6, 7, 7, 8, 7, 8, 8, 9, 7, 8, 8, 9, 8, 9, 9,10, 7, 8, 8, 9, 8, 9, 9,10, 8, 9, 9,10, 9,10,10,11,
  7, 8, 8, 9, 8, 9, 9,10, 8, 9, 9,10, 9,10,10,11, 8, 9, 9,10, 9,10,10,11, 9,10,10,11,10,11,11,12,
  7, 8, 8, 9, 8, 9, 9,10, 8, 9, 9,10, 9,10,10,11, 8, 9, 9,10, 9,10,10,11, 9,10,10,11,10,11,11,12,
  8, 9, 9,10, 9,10,10,11, 9,10,10,11,10,11,11,12, 9,10,10,11,10,11,11,12,10,11,11,12,11,12,12,13,
  6, 7, 7, 8, 7, 8, 8, 9, 7, 8, 8, 9, 8, 9, 9,10, 7, 8, 8, 9, 8, 9, 9,10, 8, 9, 9,10, 9,10,10,11,
  7, 8, 8, 9, 8, 9, 9,10, 8, 9, 9,10, 9,10,10,11, 8, 9, 9,10, 9,10,10,11, 9,10,10,11,10,11,11,12,
  7, 8, 8, 9, 8, 9, 9,10, 8, 9, 9,10, 9,10,10,11, 8, 9, 9,10, 9,10,10,11, 9,10,10,11,10,11,11,12,
  8, 9, 9,10, 9,10,10,11, 9,10,10,11,10,11,11,12, 9,10,10,11,10,11,11,12,10,11,11,12,11,12,12,13,
  7, 8, 8, 9, 8, 9, 9,10, 8, 9, 9,10, 9,10,10,11, 8, 9, 9,10, 9,10,10,11, 9,10,10,11,10,11,11,12,
  8, 9, 9,10, 9,10,10,11, 9,10,10,11,10,11,11,12, 9,10,10,11,10,11,11,12,10,11,11,12,11,12,12,13,
  8, 9, 9,10, 9,10,10,11, 9,10,10,11,10,11,11,12, 9,10,10,11,10,11,11,12,10,11,11,12,11,12,12,13,
  9,10,10,11,10,11,11,12,10,11,11,12,11,12,12,13,10,11,11,12,11,12,12,13,11,12,12,13,12,13,13,14,
  4, 5, 5, 6, 5, 6, 6, 7, 5, 6, 6, 7, 6, 7, 7, 8, 5, 6, 6, 7, 6, 7, 7, 8, 6, 7, 7, 8, 7, 8, 8, 9,
  5, 6, 6, 7, 6, 7, 7, 8, 6, 7, 7, 8, 7, 8, 8, 9, 6, 7, 7, 8, 7, 8, 8, 9, 7, 8, 8, 9, 8, 9, 9,10,
  5, 6, 6, 7, 6, 7, 7, 8, 6, 7, 7, 8, 7, 8, 8, 9, 6, 7, 7, 8, 7, 8, 8, 9, 7, 8, 8, 9, 8, 9, 9,10,
  6, 7, 7, 8, 7, 8, 8, 9, 7, 8, 8, 9, 8, 9, 9,10, 7, 8, 8, 9, 8, 9, 9,10, 8, 9, 9,10, 9,10,10,11,
  5, 6, 6, 7, 6, 7, 7, 8, 6, 7, 7, 8, 7, 8, 8, 9, 6, 7, 7, 8, 7, 8, 8, 9, 7, 8, 8, 9, 8, 9, 9,10,
  6, 7, 7, 8, 7, 8, 8, 9, 7, 8, 8, 9, 8, 9, 9,10, 7, 8, 8, 9, 8, 9, 9,10, 8, 9, 9,10, 9,10,10,11,
  6, 7, 7, 8, 7, 8, 8, 9, 7, 8, 8, 9, 8, 9, 9,10, 7, 8, 8, 9, 8, 9, 9,10, 8, 9, 9,10, 9,10,10,11,
  7, 8, 8, 9, 8, 9, 9,10, 8, 9, 9,10, 9,10,10,11, 8, 9, 9,10, 9,10,10,11, 9,10,10,11,10,11,11,12,
  5, 6, 6, 7, 6, 7, 7, 8, 6, 7, 7, 8, 7, 8, 8, 9, 6, 7, 7, 8, 7, 8, 8, 9, 7, 8, 8, 9, 8, 9, 9,10,
  6, 7, 7, 8, 7, 8, 8, 9, 7, 8, 8, 9, 8, 9, 9,10, 7, 8, 8, 9, 8, 9, 9,10, 8, 9, 9,10, 9,10,10,11,
  6, 7, 7, 8, 7, 8, 8, 9, 7, 8, 8, 9, 8, 9, 9,10, 7, 8, 8, 9, 8, 9, 9,10, 8, 9, 9,10, 9,10,10,11,
  7, 8, 8, 9, 8, 9, 9,10, 8, 9, 9,10, 9,10,10,11, 8, 9, 9,10, 9,10,10,11, 9,10,10,11,10,11,11,12,
  6, 7, 7, 8, 7, 8, 8, 9, 7, 8, 8, 9, 8, 9, 9,10, 7, 8, 8, 9, 8, 9, 9,10, 8, 9, 9,10, 9,10,10,11,
  7, 8, 8, 9, 8, 9, 9,10, 8, 9, 9,10, 9,10,10,11, 8, 9, 9,10, 9,10,10,11, 9,10,10,11,10,11,11,12,
  7, 8, 8, 9, 8, 9, 9,10, 8, 9, 9,10, 9,10,10,11, 8, 9, 9,10, 9,10,10,11, 9,10,10,11,10,11,11,12,
  8, 9, 9,10, 9,10,10,11, 9,10,10,11,10,11,11,12, 9,10,10,11,10,11,11,12,10,11,11,12,11,12,12,13,
  5, 6, 6, 7, 6, 7, 7, 8, 6, 7, 7, 8, 7, 8, 8, 9, 6, 7, 7, 8, 7, 8, 8, 9, 7, 8, 8, 9, 8, 9, 9,10,
  6, 7, 7, 8, 7, 8, 8, 9, 7, 8, 8, 9, 8, 9, 9,10, 7, 8, 8, 9, 8, 9, 9,10, 8, 9, 9,10, 9,10,10,11,
  6, 7, 7, 8, 7, 8, 8, 9, 7, 8, 8, 9, 8, 9, 9,10, 7, 8, 8, 9, 8, 9, 9,10, 8, 9, 9,10, 9,10,10,11,
  7, 8, 8, 9, 8, 9, 9,10, 8, 9, 9,10, 9,10,10,11, 8, 9, 9,10, 9,10,10,11, 9,10,10,11,10,11,11,12,
  6, 7, 7, 8, 7, 8, 8, 9, 7, 8, 8, 9, 8, 9, 9,10, 7, 8, 8, 9, 8, 9, 9,10, 8, 9, 9,10, 9,10,10,11,
  7, 8, 8, 9, 8, 9, 9,10, 8, 9, 9,10, 9,10,10,11, 8, 9, 9,10, 9,10,10,11, 9,10,10,11,10,11,11,12,
  7, 8, 8, 9, 8, 9, 9,10, 8, 9, 9,10, 9,10,10,11, 8, 9, 9,10, 9,10,10,11, 9,10,10,11,10,11,11,12,
  8, 9, 9,10, 9,10,10,11, 9,10,10,11,10,11,11,12, 9,10,10,11,10,11,11,12,10,11,11,12,11,12,12,13,
  6, 7, 7, 8, 7, 8, 8, 9, 7, 8, 8, 9, 8, 9, 9,10, 7, 8, 8, 9, 8, 9, 9,10, 8, 9, 9,10, 9,10,10,11,
  7, 8, 8, 9, 8, 9, 9,10, 8, 9, 9,10, 9,10,10,11, 8, 9, 9,10, 9,10,10,11, 9,10,10,11,10,11,11,12,
  7, 8, 8, 9, 8, 9, 9,10, 8, 9, 9,10, 9,10,10,11, 8, 9, 9,10, 9,10,10,11, 9,10,10,11,10,11,11,12,
  8, 9, 9,10, 9,10,10,11, 9,10,10,11,10,11,11,12, 9,10,10,11,10,11,11,12,10,11,11,12,11,12,12,13,
  7, 8, 8, 9, 8, 9, 9,10, 8, 9, 9,10, 9,10,10,11, 8, 9, 9,10, 9,10,10,11, 9,10,10,11,10,11,11,12,
  8, 9, 9,10, 9,10,10,11, 9,10,10,11,10,11,11,12, 9,10,10,11,10,11,11,12,10,11,11,12,11,12,12,13,
  8, 9, 9,10, 9,10,10,11, 9,10,10,11,10,11,11,12, 9,10,10,11,10,11,11,12,10,11,11,12,11,12,12,13,
  9,10,10,11,10,11,11,12,10,11,11,12,11,12,12,13,10,11,11,12,11,12,12,13,11,12,12,13,12,13,13,14,
  5, 6, 6, 7, 6, 7, 7, 8, 6, 7, 7, 8, 7, 8, 8, 9, 6, 7, 7, 8, 7, 8, 8, 9, 7, 8, 8, 9, 8, 9, 9,10,
  6, 7, 7, 8, 7, 8, 8, 9, 7, 8, 8, 9, 8, 9, 9,10, 7, 8, 8, 9, 8, 9, 9,10, 8, 9, 9,10, 9,10,10,11,
  6, 7, 7, 8, 7, 8, 8, 9, 7, 8, 8, 9, 8, 9, 9,10, 7, 8, 8, 9, 8, 9, 9,10, 8, 9, 9,10, 9,10,10,11,
  7, 8, 8, 9, 8, 9, 9,10, 8, 9, 9,10, 9,10,10,11, 8, 9, 9,10, 9,10,10,11, 9,10,10,11,10,11,11,12,
  6, 7, 7, 8, 7, 8, 8, 9, 7, 8, 8, 9, 8, 9, 9,10, 7, 8, 8, 9, 8, 9, 9,10, 8, 9, 9,10, 9,10,10,11,
  7, 8, 8, 9, 8, 9, 9,10, 8, 9, 9,10, 9,10,10,11, 8, 9, 9,10, 9,10,10,11, 9,10,10,11,10,11,11,12,
  7, 8, 8, 9, 8, 9, 9,10, 8, 9, 9,10, 9,10,10,11, 8, 9, 9,10, 9,10,10,11, 9,10,10,11,10,11,11,12,
  8, 9, 9,10, 9,10,10,11, 9,10,10,11,10,11,11,12, 9,10,10,11,10,11,11,12,10,11,11,12,11,12,12,13,
  6, 7, 7, 8, 7, 8, 8, 9, 7, 8, 8, 9, 8, 9, 9,10, 7, 8, 8, 9, 8, 9, 9,10, 8, 9, 9,10, 9,10,10,11,
  7, 8, 8, 9, 8, 9, 9,10, 8, 9, 9,10, 9,10,10,11, 8, 9, 9,10, 9,10,10,11, 9,10,10,11,10,11,11,12,
  7, 8, 8, 9, 8, 9, 9,10, 8, 9, 9,10, 9,10,10,11, 8, 9, 9,10, 9,10,10,11, 9,10,10,11,10,11,11,12,
  8, 9, 9,10, 9,10,10,11, 9,10,10,11,10,11,11,12, 9,10,10,11,10,11,11,12,10,11,11,12,11,12,12,13,
  7, 8, 8, 9, 8, 9, 9,10, 8, 9, 9,10, 9,10,10,11, 8, 9, 9,10, 9,10,10,11, 9,10,10,11,10,11,11,12,
  8, 9, 9,10, 9,10,10,11, 9,10,10,11,10,11,11,12, 9,10,10,11,10,11,11,12,10,11,11,12,11,12,12,13,
  8, 9, 9,10, 9,10,10,11, 9,10,10,11,10,11,11,12, 9,10,10,11,10,11,11,12,10,11,11,12,11,12,12,13,
  9,10,10,11,10,11,11,12,10,11,11,12,11,12,12,13,10,11,11,12,11,12,12,13,11,12,12,13,12,13,13,14,
  6, 7, 7, 8, 7, 8, 8, 9, 7, 8, 8, 9, 8, 9, 9,10, 7, 8, 8, 9, 8, 9, 9,10, 8, 9, 9,10, 9,10,10,11,
  7, 8, 8, 9, 8, 9, 9,10, 8, 9, 9,10, 9,10,10,11, 8, 9, 9,10, 9,10,10,11, 9,10,10,11,10,11,11,12,
  7, 8, 8, 9, 8, 9, 9,10, 8, 9, 9,10, 9,10,10,11, 8, 9, 9,10, 9,10,10,11, 9,10,10,11,10,11,11,12,
  8, 9, 9,10, 9,10,10,11, 9,10,10,11,10,11,11,12, 9,10,10,11,10,11,11,12,10,11,11,12,11,12,12,13,
  7, 8, 8, 9, 8, 9, 9,10, 8, 9, 9,10, 9,10,10,11, 8, 9, 9,10, 9,10,10,11, 9,10,10,11,10,11,11,12,
  8, 9, 9,10, 9,10,10,11, 9,10,10,11,10,11,11,12, 9,10,10,11,10,11,11,12,10,11,11,12,11,12,12,13,
  8, 9, 9,10, 9,10,10,11, 9,10,10,11,10,11,11,12, 9,10,10,11,10,11,11,12,10,11,11,12,11,12,12,13,
  9,10,10,11,10,11,11,12,10,11,11,12,11,12,12,13,10,11,11,12,11,12,12,13,11,12,12,13,12,13,13,14,
  7, 8, 8, 9, 8, 9, 9,10, 8, 9, 9,10, 9,10,10,11, 8, 9, 9,10, 9,10,10,11, 9,10,10,11,10,11,11,12,
  8, 9, 9,10, 9,10,10,11, 9,10,10,11,10,11,11,12, 9,10,10,11,10,11,11,12,10,11,11,12,11,12,12,13,
  8, 9, 9,10, 9,10,10,11, 9,10,10,11,10,11,11,12, 9,10,10,11,10,11,11,12,10,11,11,12,11,12,12,13,
  9,10,10,11,10,11,11,12,10,11,11,12,11,12,12,13,10,11,11,12,11,12,12,13,11,12,12,13,12,13,13,14,
  8, 9, 9,10, 9,10,10,11, 9,10,10,11,10,11,11,12, 9,10,10,11,10,11,11,12,10,11,11,12,11,12,12,13,
  9,10,10,11,10,11,11,12,10,11,11,12,11,12,12,13,10,11,11,12,11,12,12,13,11,12,12,13,12,13,13,14,
  9,10,10,11,10,11,11,12,10,11,11,12,11,12,12,13,10,11,11,12,11,12,12,13,11,12,12,13,12,13,13,14,
 10,11,11,12,11,12,12,13,11,12,12,13,12,13,13,14,11,12,12,13,12,13,13,14,12,13,13,14,13,14,14,15,
  1, 2, 2, 3, 2, 3, 3, 4, 2, 3, 3, 4, 3, 4, 4, 5, 2, 3, 3, 4, 3, 4, 4, 5, 3, 4, 4, 5, 4, 5, 5, 6,
  2, 3, 3, 4, 3, 4, 4, 5, 3, 4, 4, 5, 4, 5, 5, 6, 3, 4, 4, 5, 4, 5, 5, 6, 4, 5, 5, 6, 5, 6, 6, 7,
  2, 3, 3, 4, 3, 4, 4, 5, 3, 4, 4, 5, 4, 5, 5, 6, 3, 4, 4, 5, 4, 5, 5, 6, 4, 5, 5, 6, 5, 6, 6, 7,
  3, 4, 4, 5, 4, 5, 5, 6, 4, 5, 5, 6, 5, 6, 6, 7, 4, 5, 5, 6, 5, 6, 6, 7, 5, 6, 6, 7, 6, 7, 7, 8,
  2, 3, 3, 4, 3, 4, 4, 5, 3, 4, 4, 5, 4, 5, 5, 6, 3, 4, 4, 5, 4, 5, 5, 6, 4, 5, 5, 6, 5, 6, 6, 7,
  3, 4, 4, 5, 4, 5, 5, 6, 4, 5, 5, 6, 5, 6, 6, 7, 4, 5, 5, 6, 5, 6, 6, 7, 5, 6, 6, 7, 6, 7, 7, 8,
  3, 4, 4, 5, 4, 5, 5, 6, 4, 5, 5, 6, 5, 6, 6, 7, 4, 5, 5, 6, 5, 6, 6, 7, 5, 6, 6, 7, 6, 7, 7, 8,
  4, 5, 5, 6, 5, 6, 6, 7, 5, 6, 6, 7, 6, 7, 7, 8, 5, 6, 6, 7, 6, 7, 7, 8, 6, 7, 7, 8, 7, 8, 8, 9,
  2, 3, 3, 4, 3, 4, 4, 5, 3, 4, 4, 5, 4, 5, 5, 6, 3, 4, 4, 5, 4, 5, 5, 6, 4, 5, 5, 6, 5, 6, 6, 7,
  3, 4, 4, 5, 4, 5, 5, 6, 4, 5, 5, 6, 5, 6, 6, 7, 4, 5, 5, 6, 5, 6, 6, 7, 5, 6, 6, 7, 6, 7, 7, 8,
  3, 4, 4, 5, 4, 5, 5, 6, 4, 5, 5, 6, 5, 6, 6, 7, 4, 5, 5, 6, 5, 6, 6, 7, 5, 6, 6, 7, 6, 7, 7, 8,
  4, 5, 5, 6, 5, 6, 6, 7, 5, 6, 6, 7, 6, 7, 7, 8, 5, 6, 6, 7, 6, 7, 7, 8, 6, 7, 7, 8, 7, 8, 8, 9,
  3, 4, 4, 5, 4, 5, 5, 6, 4, 5, 5, 6, 5, 6, 6, 7, 4, 5, 5, 6, 5, 6, 6, 7, 5, 6, 6, 7, 6, 7, 7, 8,
  4, 5, 5, 6, 5, 6, 6, 7, 5, 6, 6, 7, 6, 7, 7, 8, 5, 6, 6, 7, 6, 7, 7, 8, 6, 7, 7, 8, 7, 8, 8, 9,
  4, 5, 5, 6, 5, 6, 6, 7, 5, 6, 6, 7, 6, 7, 7, 8, 5, 6, 6, 7, 6, 7, 7, 8, 6, 7, 7, 8, 7, 8, 8, 9,
  5, 6, 6, 7, 6, 7, 7, 8, 6, 7, 7, 8, 7, 8, 8, 9, 6, 7, 7, 8, 7, 8, 8, 9, 7, 8, 8, 9, 8, 9, 9,10,
  2, 3, 3, 4, 3, 4, 4, 5, 3, 4, 4, 5, 4, 5, 5, 6, 3, 4, 4, 5, 4, 5, 5, 6, 4, 5, 5, 6, 5, 6, 6, 7,
  3, 4, 4, 5, 4, 5, 5, 6, 4, 5, 5, 6, 5, 6, 6, 7, 4, 5, 5, 6, 5, 6, 6, 7, 5, 6, 6, 7, 6, 7, 7, 8,
  3, 4, 4, 5, 4, 5, 5, 6, 4, 5, 5, 6, 5, 6, 6, 7, 4, 5, 5, 6, 5, 6, 6, 7, 5, 6, 6, 7, 6, 7, 7, 8,
  4, 5, 5, 6, 5, 6, 6, 7, 5, 6, 6, 7, 6, 7, 7, 8, 5, 6, 6, 7, 6, 7, 7, 8, 6, 7, 7, 8, 7, 8, 8, 9,
  3, 4, 4, 5, 4, 5, 5, 6, 4, 5, 5, 6, 5, 6, 6, 7, 4, 5, 5, 6, 5, 6, 6, 7, 5, 6, 6, 7, 6, 7, 7, 8,
  4, 5, 5, 6, 5, 6, 6, 7, 5, 6, 6, 7, 6, 7, 7, 8, 5, 6, 6, 7, 6, 7, 7, 8, 6, 7, 7, 8, 7, 8, 8, 9,
  4, 5, 5, 6, 5, 6, 6, 7, 5, 6, 6, 7, 6, 7, 7, 8, 5, 6, 6, 7, 6, 7, 7, 8, 6, 7, 7, 8, 7, 8, 8, 9,
  5, 6, 6, 7, 6, 7, 7, 8, 6, 7, 7, 8, 7, 8, 8, 9, 6, 7, 7, 8, 7, 8, 8, 9, 7, 8, 8, 9, 8, 9, 9,10,
  3, 4, 4, 5, 4, 5, 5, 6, 4, 5, 5, 6, 5, 6, 6, 7, 4, 5, 5, 6, 5, 6, 6, 7, 5, 6, 6, 7, 6, 7, 7, 8,
  4, 5, 5, 6, 5, 6, 6, 7, 5, 6, 6, 7, 6, 7, 7, 8, 5, 6, 6, 7, 6, 7, 7, 8, 6, 7, 7, 8, 7, 8, 8, 9,
  4, 5, 5, 6, 5, 6, 6, 7, 5, 6, 6, 7, 6, 7, 7, 8, 5, 6, 6, 7, 6, 7, 7, 8, 6, 7, 7, 8, 7, 8, 8, 9,
  5, 6, 6, 7, 6, 7, 7, 8, 6, 7, 7, 8, 7, 8, 8, 9, 6, 7, 7, 8, 7, 8, 8, 9, 7, 8, 8, 9, 8, 9, 9,10,
  4, 5, 5, 6, 5, 6, 6, 7, 5, 6, 6, 7, 6, 7, 7, 8, 5, 6, 6, 7, 6, 7, 7, 8, 6, 7, 7, 8, 7, 8, 8, 9,
  5, 6, 6, 7, 6, 7, 7, 8, 6, 7, 7, 8, 7, 8, 8, 9, 6, 7, 7, 8, 7, 8, 8, 9, 7, 8, 8, 9, 8, 9, 9,10,
  5, 6, 6, 7, 6, 7, 7, 8, 6, 7, 7, 8, 7, 8, 8, 9, 6, 7, 7, 8, 7, 8, 8, 9, 7, 8, 8, 9, 8, 9, 9,10,
  6, 7, 7, 8, 7, 8, 8, 9, 7, 8, 8, 9, 8, 9, 9,10, 7, 8, 8, 9, 8, 9, 9,10, 8, 9, 9,10, 9,10,10,11,
  2, 3, 3, 4, 3, 4, 4, 5, 3, 4, 4, 5, 4, 5, 5, 6, 3, 4, 4, 5, 4, 5, 5, 6, 4, 5, 5, 6, 5, 6, 6, 7,
  3, 4, 4, 5, 4, 5, 5, 6, 4, 5, 5, 6, 5, 6, 6, 7, 4, 5, 5, 6, 5, 6, 6, 7, 5, 6, 6, 7, 6, 7, 7, 8,
  3, 4, 4, 5, 4, 5, 5, 6, 4, 5, 5, 6, 5, 6, 6, 7, 4, 5, 5, 6, 5, 6, 6, 7, 5, 6, 6, 7, 6, 7, 7, 8,
  4, 5, 5, 6, 5, 6, 6, 7, 5, 6, 6, 7, 6, 7, 7, 8, 5, 6, 6, 7, 6, 7, 7, 8, 6, 7, 7, 8, 7, 8, 8, 9,
  3, 4, 4, 5, 4, 5, 5, 6, 4, 5, 5, 6, 5, 6, 6, 7, 4, 5, 5, 6, 5, 6, 6, 7, 5, 6, 6, 7, 6, 7, 7, 8,
  4, 5, 5, 6, 5, 6, 6, 7, 5, 6, 6, 7, 6, 7, 7, 8, 5, 6, 6, 7, 6, 7, 7, 8, 6, 7, 7, 8, 7, 8, 8, 9,
  4, 5, 5, 6, 5, 6, 6, 7, 5, 6, 6, 7, 6, 7, 7, 8, 5, 6, 6, 7, 6, 7, 7, 8, 6, 7, 7, 8, 7, 8, 8, 9,
  5, 6, 6, 7, 6, 7, 7, 8, 6, 7, 7, 8, 7, 8, 8, 9, 6, 7, 7, 8, 7, 8, 8, 9, 7, 8, 8, 9, 8, 9, 9,10,
  3, 4, 4, 5, 4, 5, 5, 6, 4, 5, 5, 6, 5, 6, 6, 7, 4, 5, 5, 6, 5, 6, 6, 7, 5, 6, 6, 7, 6, 7, 7, 8,
  4, 5, 5, 6, 5, 6, 6, 7, 5, 6, 6, 7, 6, 7, 7, 8, 5, 6, 6, 7, 6, 7, 7, 8, 6, 7, 7, 8, 7, 8, 8, 9,
  4, 5, 5, 6, 5, 6, 6, 7, 5, 6, 6, 7, 6, 7, 7, 8, 5, 6, 6, 7, 6, 7, 7, 8, 6, 7, 7, 8, 7, 8, 8, 9,
  5, 6, 6, 7, 6, 7, 7, 8, 6, 7, 7, 8, 7, 8, 8, 9, 6, 7, 7, 8, 7, 8, 8, 9, 7, 8, 8, 9, 8, 9, 9,10,
  4, 5, 5, 6, 5, 6, 6, 7, 5, 6, 6, 7, 6, 7, 7, 8, 5, 6, 6, 7, 6, 7, 7, 8, 6, 7, 7, 8, 7, 8, 8, 9,
  5, 6, 6, 7, 6, 7, 7, 8, 6, 7, 7, 8, 7, 8, 8, 9, 6, 7, 7, 8, 7, 8, 8, 9, 7, 8, 8, 9, 8, 9, 9,10,
  5, 6, 6, 7, 6, 7, 7, 8, 6, 7, 7, 8, 7, 8, 8, 9, 6, 7, 7, 8, 7, 8, 8, 9, 7, 8, 8, 9, 8, 9, 9,10,
  6, 7, 7, 8, 7, 8, 8, 9, 7, 8, 8, 9, 8, 9, 9,10, 7, 8, 8, 9, 8, 9, 9,10, 8, 9, 9,10, 9,10,10,11,
  3, 4, 4, 5, 4, 5, 5, 6, 4, 5, 5, 6, 5, 6, 6, 7, 4, 5, 5, 6, 5, 6, 6, 7, 5, 6, 6, 7, 6, 7, 7, 8,
  4, 5, 5, 6, 5, 6, 6, 7, 5, 6, 6, 7, 6, 7, 7, 8, 5, 6, 6, 7, 6, 7, 7, 8, 6, 7, 7, 8, 7, 8, 8, 9,
  4, 5, 5, 6, 5, 6, 6, 7, 5, 6, 6, 7, 6, 7, 7, 8, 5, 6, 6, 7, 6, 7, 7, 8, 6, 7, 7, 8, 7, 8, 8, 9,
  5, 6, 6, 7, 6, 7, 7, 8, 6, 7, 7, 8, 7, 8, 8, 9, 6, 7, 7, 8, 7, 8, 8, 9, 7, 8, 8, 9, 8, 9, 9,10,
  4, 5, 5, 6, 5, 6, 6, 7, 5, 6, 6, 7, 6, 7, 7, 8, 5, 6, 6, 7, 6, 7, 7, 8, 6, 7, 7, 8, 7, 8, 8, 9,
  5, 6, 6, 7, 6, 7, 7, 8, 6, 7, 7, 8, 7, 8, 8, 9, 6, 7, 7, 8, 7, 8, 8, 9, 7, 8, 8, 9, 8, 9, 9,10,
  5, 6, 6, 7, 6, 7, 7, 8, 6, 7, 7, 8, 7, 8, 8, 9, 6, 7, 7, 8, 7, 8, 8, 9, 7, 8, 8, 9, 8, 9, 9,10,
  6, 7, 7, 8, 7, 8, 8, 9, 7, 8, 8, 9, 8, 9, 9,10, 7, 8, 8, 9, 8, 9, 9,10, 8, 9, 9,10, 9,10,10,11,
  4, 5, 5, 6, 5, 6, 6, 7, 5, 6, 6, 7, 6, 7, 7, 8, 5, 6, 6, 7, 6, 7, 7, 8, 6, 7, 7, 8, 7, 8, 8, 9,
  5, 6, 6, 7, 6, 7, 7, 8, 6, 7, 7, 8, 7, 8, 8, 9, 6, 7, 7, 8, 7, 8, 8, 9, 7, 8, 8, 9, 8, 9, 9,10,
  5, 6, 6, 7, 6, 7, 7, 8, 6, 7, 7, 8, 7, 8, 8, 9, 6, 7, 7, 8, 7, 8, 8, 9, 7, 8, 8, 9, 8, 9, 9,10,
  6, 7, 7, 8, 7, 8, 8, 9, 7, 8, 8, 9, 8, 9, 9,10, 7, 8, 8, 9, 8, 9, 9,10, 8, 9, 9,10, 9,10,10,11,
  5, 6, 6, 7, 6, 7, 7, 8, 6, 7, 7, 8, 7, 8, 8, 9, 6, 7, 7, 8, 7, 8, 8, 9, 7, 8, 8, 9, 8, 9, 9,10,
  6, 7, 7, 8, 7, 8, 8, 9, 7, 8, 8, 9, 8, 9, 9,10, 7, 8, 8, 9, 8, 9, 9,10, 8, 9, 9,10, 9,10,10,11,
  6, 7, 7, 8, 7, 8, 8, 9, 7, 8, 8, 9, 8, 9, 9,10, 7, 8, 8, 9, 8, 9, 9,10, 8, 9, 9,10, 9,10,10,11,
  7, 8, 8, 9, 8, 9, 9,10, 8, 9, 9,10, 9,10,10,11, 8, 9, 9,10, 9,10,10,11, 9,10,10,11,10,11,11,12,
  2, 3, 3, 4, 3, 4, 4, 5, 3, 4, 4, 5, 4, 5, 5, 6, 3, 4, 4, 5, 4, 5, 5, 6, 4, 5, 5, 6, 5, 6, 6, 7,
  3, 4, 4, 5, 4, 5, 5, 6, 4, 5, 5, 6, 5, 6, 6, 7, 4, 5, 5, 6, 5, 6, 6, 7, 5, 6, 6, 7, 6, 7, 7, 8,
  3, 4, 4, 5, 4, 5, 5, 6, 4, 5, 5, 6, 5, 6, 6, 7, 4, 5, 5, 6, 5, 6, 6, 7, 5, 6, 6, 7, 6, 7, 7, 8,
  4, 5, 5, 6, 5, 6, 6, 7, 5, 6, 6, 7, 6, 7, 7, 8, 5, 6, 6, 7, 6, 7, 7, 8, 6, 7, 7, 8, 7, 8, 8, 9,
  3, 4, 4, 5, 4, 5, 5, 6, 4, 5, 5, 6, 5, 6, 6, 7, 4, 5, 5, 6, 5, 6, 6, 7, 5, 6, 6, 7, 6, 7, 7, 8,
  4, 5, 5, 6, 5, 6, 6, 7, 5, 6, 6, 7, 6, 7, 7, 8, 5, 6, 6, 7, 6, 7, 7, 8, 6, 7, 7, 8, 7, 8, 8, 9,
  4, 5, 5, 6, 5, 6, 6, 7, 5, 6, 6, 7, 6, 7, 7, 8, 5, 6, 6, 7, 6, 7, 7, 8, 6, 7, 7, 8, 7, 8, 8, 9,
  5, 6, 6, 7, 6, 7, 7, 8, 6, 7, 7, 8, 7, 8, 8, 9, 6, 7, 7, 8, 7, 8, 8, 9, 7, 8, 8, 9, 8, 9, 9,10,
  3, 4, 4, 5, 4, 5, 5, 6, 4, 5, 5, 6, 5, 6, 6, 7, 4, 5, 5, 6, 5, 6, 6, 7, 5, 6, 6, 7, 6, 7, 7, 8,
  4, 5, 5, 6, 5, 6, 6, 7, 5, 6, 6, 7, 6, 7, 7, 8, 5, 6, 6, 7, 6, 7, 7, 8, 6, 7, 7, 8, 7, 8, 8, 9,
  4, 5, 5, 6, 5, 6, 6, 7, 5, 6, 6, 7, 6, 7, 7, 8, 5, 6, 6, 7, 6, 7, 7, 8, 6, 7, 7, 8, 7, 8, 8, 9,
  5, 6, 6, 7, 6, 7, 7, 8, 6, 7, 7, 8, 7, 8, 8, 9, 6, 7, 7, 8, 7, 8, 8, 9, 7, 8, 8, 9, 8, 9, 9,10,
  4, 5, 5, 6, 5, 6, 6, 7, 5, 6, 6, 7, 6, 7, 7, 8, 5, 6, 6, 7, 6, 7, 7, 8, 6, 7, 7, 8, 7, 8, 8, 9,
  5, 6, 6, 7, 6, 7, 7, 8, 6, 7, 7, 8, 7, 8, 8, 9, 6, 7, 7, 8, 7, 8, 8, 9, 7, 8, 8, 9, 8, 9, 9,10,
  5, 6, 6, 7, 6, 7, 7, 8, 6, 7, 7, 8, 7, 8, 8, 9, 6, 7, 7, 8, 7, 8, 8, 9, 7, 8, 8, 9, 8, 9, 9,10,
  6, 7, 7, 8, 7, 8, 8, 9, 7, 8, 8, 9, 8, 9, 9,10, 7, 8, 8, 9, 8, 9, 9,10, 8, 9, 9,10, 9,10,10,11,
  3, 4, 4, 5, 4, 5, 5, 6, 4, 5, 5, 6, 5, 6, 6, 7, 4, 5, 5, 6, 5, 6, 6, 7, 5, 6, 6, 7, 6, 7, 7, 8,
  4, 5, 5, 6, 5, 6, 6, 7, 5, 6, 6, 7, 6, 7, 7, 8, 5, 6, 6, 7, 6, 7, 7, 8, 6, 7, 7, 8, 7, 8, 8, 9,
  4, 5, 5, 6, 5, 6, 6, 7, 5, 6, 6, 7, 6, 7, 7, 8, 5, 6, 6, 7, 6, 7, 7, 8, 6, 7, 7, 8, 7, 8, 8, 9,
  5, 6, 6, 7, 6, 7, 7, 8, 6, 7, 7, 8, 7, 8, 8, 9, 6, 7, 7, 8, 7, 8, 8, 9, 7, 8, 8, 9, 8, 9, 9,10,
  4, 5, 5, 6, 5, 6, 6, 7, 5, 6, 6, 7, 6, 7, 7, 8, 5, 6, 6, 7, 6, 7, 7, 8, 6, 7, 7, 8, 7, 8, 8, 9,
  5, 6, 6, 7, 6, 7, 7, 8, 6, 7, 7, 8, 7, 8, 8, 9, 6, 7, 7, 8, 7, 8, 8, 9, 7, 8, 8, 9, 8, 9, 9,10,
  5, 6, 6, 7, 6, 7, 7, 8, 6, 7, 7, 8, 7, 8, 8, 9, 6, 7, 7, 8, 7, 8, 8, 9, 7, 8, 8, 9, 8, 9, 9,10,
  6, 7, 7, 8, 7, 8, 8, 9, 7, 8, 8, 9, 8, 9, 9,10, 7, 8, 8, 9, 8, 9, 9,10, 8, 9, 9,10, 9,10,10,11,
  4, 5, 5, 6, 5, 6, 6, 7, 5, 6, 6, 7, 6, 7, 7, 8, 5, 6, 6, 7, 6, 7, 7, 8, 6, 7, 7, 8, 7, 8, 8, 9,
  5, 6, 6, 7, 6, 7, 7, 8, 6, 7, 7, 8, 7, 8, 8, 9, 6, 7, 7, 8, 7, 8, 8, 9, 7, 8, 8, 9, 8, 9, 9,10,
  5, 6, 6, 7, 6, 7, 7, 8, 6, 7, 7, 8, 7, 8, 8, 9, 6, 7, 7, 8, 7, 8, 8, 9, 7, 8, 8, 9, 8, 9, 9,10,
  6, 7, 7, 8, 7, 8, 8, 9, 7, 8, 8, 9, 8, 9, 9,10, 7, 8, 8, 9, 8, 9, 9,10, 8, 9, 9,10, 9,10,10,11,
  5, 6, 6, 7, 6, 7, 7, 8, 6, 7, 7, 8, 7, 8, 8, 9, 6, 7, 7, 8, 7, 8, 8, 9, 7, 8, 8, 9, 8, 9, 9,10,
  6, 7, 7, 8, 7, 8, 8, 9, 7, 8, 8, 9, 8, 9, 9,10, 7, 8, 8, 9, 8, 9, 9,10, 8, 9, 9,10, 9,10,10,11,
  6, 7, 7, 8, 7, 8, 8, 9, 7, 8, 8, 9, 8, 9, 9,10, 7, 8, 8, 9, 8, 9, 9,10, 8, 9, 9,10, 9,10,10,11,
  7, 8, 8, 9, 8, 9, 9,10, 8, 9, 9,10, 9,10,10,11, 8, 9, 9,10, 9,10,10,11, 9,10,10,11,10,11,11,12,
  3, 4, 4, 5, 4, 5, 5, 6, 4, 5, 5, 6, 5, 6, 6, 7, 4, 5, 5, 6, 5, 6, 6, 7, 5, 6, 6, 7, 6, 7, 7, 8,
  4, 5, 5, 6, 5, 6, 6, 7, 5, 6, 6, 7, 6, 7, 7, 8, 5, 6, 6, 7, 6, 7, 7, 8, 6, 7, 7, 8, 7, 8, 8, 9,
  4, 5, 5, 6, 5, 6, 6, 7, 5, 6, 6, 7, 6, 7, 7, 8, 5, 6, 6, 7, 6, 7, 7, 8, 6, 7, 7, 8, 7, 8, 8, 9,
  5, 6, 6, 7, 6, 7, 7, 8, 6, 7, 7, 8, 7, 8, 8, 9, 6, 7, 7, 8, 7, 8, 8, 9, 7, 8, 8, 9, 8, 9, 9,10,
  4, 5, 5, 6, 5, 6, 6, 7, 5, 6, 6, 7, 6, 7, 7, 8, 5, 6, 6, 7, 6, 7, 7, 8, 6, 7, 7, 8, 7, 8, 8, 9,
  5, 6, 6, 7, 6, 7, 7, 8, 6, 7, 7, 8, 7, 8, 8, 9, 6, 7, 7, 8, 7, 8, 8, 9, 7, 8, 8, 9, 8, 9, 9,10,
  5, 6, 6, 7, 6, 7, 7, 8, 6, 7, 7, 8, 7, 8, 8, 9, 6, 7, 7, 8, 7, 8, 8, 9, 7, 8, 8, 9, 8, 9, 9,10,
  6, 7, 7, 8, 7, 8, 8, 9, 7, 8, 8, 9, 8, 9, 9,10, 7, 8, 8, 9, 8, 9, 9,10, 8, 9, 9,10, 9,10,10,11,
  4, 5, 5, 6, 5, 6, 6, 7, 5, 6, 6, 7, 6, 7, 7, 8, 5, 6, 6, 7, 6, 7, 7, 8, 6, 7, 7, 8, 7, 8, 8, 9,
  5, 6, 6, 7, 6, 7, 7, 8, 6, 7, 7, 8, 7, 8, 8, 9, 6, 7, 7, 8, 7, 8, 8, 9, 7, 8, 8, 9, 8, 9, 9,10,
  5, 6, 6, 7, 6, 7, 7, 8, 6, 7, 7, 8, 7, 8, 8, 9, 6, 7, 7, 8, 7, 8, 8, 9, 7, 8, 8, 9, 8, 9, 9,10,
  6, 7, 7, 8, 7, 8, 8, 9, 7, 8, 8, 9, 8, 9, 9,10, 7, 8, 8, 9, 8, 9, 9,10, 8, 9, 9,10, 9,10,10,11,
  5, 6, 6, 7, 6, 7, 7, 8, 6, 7, 7, 8, 7, 8, 8, 9, 6, 7, 7, 8, 7, 8, 8, 9, 7, 8, 8, 9, 8, 9, 9,10,
  6, 7, 7, 8, 7, 8, 8, 9, 7, 8, 8, 9, 8, 9, 9,10, 7, 8, 8, 9, 8, 9, 9,10, 8, 9, 9,10, 9,10,10,11,
  6, 7, 7, 8, 7, 8, 8, 9, 7, 8, 8, 9, 8, 9, 9,10, 7, 8, 8, 9, 8, 9, 9,10, 8, 9, 9,10, 9,10,10,11,
  7, 8, 8, 9, 8, 9, 9,10, 8, 9, 9,10, 9,10,10,11, 8, 9, 9,10, 9,10,10,11, 9,10,10,11,10,11,11,12,
  4, 5, 5, 6, 5, 6, 6, 7, 5, 6, 6, 7, 6, 7, 7, 8, 5, 6, 6, 7, 6, 7, 7, 8, 6, 7, 7, 8, 7, 8, 8, 9,
  5, 6, 6, 7, 6, 7, 7, 8, 6, 7, 7, 8, 7, 8, 8, 9, 6, 7, 7, 8, 7, 8, 8, 9, 7, 8, 8, 9, 8, 9, 9,10,
  5, 6, 6, 7, 6, 7, 7, 8, 6, 7, 7, 8, 7, 8, 8, 9, 6, 7, 7, 8, 7, 8, 8, 9, 7, 8, 8, 9, 8, 9, 9,10,
  6, 7, 7, 8, 7, 8, 8, 9, 7, 8, 8, 9, 8, 9, 9,10, 7, 8, 8, 9, 8, 9, 9,10, 8, 9, 9,10, 9,10,10,11,
  5, 6, 6, 7, 6, 7, 7, 8, 6, 7, 7, 8, 7, 8, 8, 9, 6, 7, 7, 8, 7, 8, 8, 9, 7, 8, 8, 9, 8, 9, 9,10,
  6, 7, 7, 8, 7, 8, 8, 9, 7, 8, 8, 9, 8, 9, 9,10, 7, 8, 8, 9, 8, 9, 9,10, 8, 9, 9,10, 9,10,10,11,
  6, 7, 7, 8, 7, 8, 8, 9, 7, 8, 8, 9, 8, 9, 9,10, 7, 8, 8, 9, 8, 9, 9,10, 8, 9, 9,10, 9,10,10,11,
  7, 8, 8, 9, 8, 9, 9,10, 8, 9, 9,10, 9,10,10,11, 8, 9, 9,10, 9,10,10,11, 9,10,10,11,10,11,11,12,
  5, 6, 6, 7, 6, 7, 7, 8, 6, 7, 7, 8, 7, 8, 8, 9, 6, 7, 7, 8, 7, 8, 8, 9, 7, 8, 8, 9, 8, 9, 9,10,
  6, 7, 7, 8, 7, 8, 8, 9, 7, 8, 8, 9, 8, 9, 9,10, 7, 8, 8, 9, 8, 9, 9,10, 8, 9, 9,10, 9,10,10,11,
  6, 7, 7, 8, 7, 8, 8, 9, 7, 8, 8, 9, 8, 9, 9,10, 7, 8, 8, 9, 8, 9, 9,10, 8, 9, 9,10, 9,10,10,11,
  7, 8, 8, 9, 8, 9, 9,10, 8, 9, 9,10, 9,10,10,11, 8, 9, 9,10, 9,10,10,11, 9,10,10,11,10,11,11,12,
  6, 7, 7, 8, 7, 8, 8, 9, 7, 8, 8, 9, 8, 9, 9,10, 7, 8, 8, 9, 8, 9, 9,10, 8, 9, 9,10, 9,10,10,11,
  7, 8, 8, 9, 8, 9, 9,10, 8, 9, 9,10, 9,10,10,11, 8, 9, 9,10, 9,10,10,11, 9,10,10,11,10,11,11,12,
  7, 8, 8, 9, 8, 9, 9,10, 8, 9, 9,10, 9,10,10,11, 8, 9, 9,10, 9,10,10,11, 9,10,10,11,10,11,11,12,
  8, 9, 9,10, 9,10,10,11, 9,10,10,11,10,11,11,12, 9,10,10,11,10,11,11,12,10,11,11,12,11,12,12,13,
  2, 3, 3, 4, 3, 4, 4, 5, 3, 4, 4, 5, 4, 5, 5, 6, 3, 4, 4, 5, 4, 5, 5, 6, 4, 5, 5, 6, 5, 6, 6, 7,
  3, 4, 4, 5, 4, 5, 5, 6, 4, 5, 5, 6, 5, 6, 6, 7, 4, 5, 5, 6, 5, 6, 6, 7, 5, 6, 6, 7, 6, 7, 7, 8,
  3, 4, 4, 5, 4, 5, 5, 6, 4, 5, 5, 6, 5, 6, 6, 7, 4, 5, 5, 6, 5, 6, 6, 7, 5, 6, 6, 7, 6, 7, 7, 8,
  4, 5, 5, 6, 5, 6, 6, 7, 5, 6, 6, 7, 6, 7, 7, 8, 5, 6, 6, 7, 6, 7, 7, 8, 6, 7, 7, 8, 7, 8, 8, 9,
  3, 4, 4, 5, 4, 5, 5, 6, 4, 5, 5, 6, 5, 6, 6, 7, 4, 5, 5, 6, 5, 6, 6, 7, 5, 6, 6, 7, 6, 7, 7, 8,
  4, 5, 5, 6, 5, 6, 6, 7, 5, 6, 6, 7, 6, 7, 7, 8, 5, 6, 6, 7, 6, 7, 7, 8, 6, 7, 7, 8, 7, 8, 8, 9,
  4, 5, 5, 6, 5, 6, 6, 7, 5, 6, 6, 7, 6, 7, 7, 8, 5, 6, 6, 7, 6, 7, 7, 8, 6, 7, 7, 8, 7, 8, 8, 9,
  5, 6, 6, 7, 6, 7, 7, 8, 6, 7, 7, 8, 7, 8, 8, 9, 6, 7, 7, 8, 7, 8, 8, 9, 7, 8, 8, 9, 8, 9, 9,10,
  3, 4, 4, 5, 4, 5, 5, 6, 4, 5, 5, 6, 5, 6, 6, 7, 4, 5, 5, 6, 5, 6, 6, 7, 5, 6, 6, 7, 6, 7, 7, 8,
  4, 5, 5, 6, 5, 6, 6, 7, 5, 6, 6, 7, 6, 7, 7, 8, 5, 6, 6, 7, 6, 7, 7, 8, 6, 7, 7, 8, 7, 8, 8, 9,
  4, 5, 5, 6, 5, 6, 6, 7, 5, 6, 6, 7, 6, 7, 7, 8, 5, 6, 6, 7, 6, 7, 7, 8, 6, 7, 7, 8, 7, 8, 8, 9,
  5, 6, 6, 7, 6, 7, 7, 8, 6, 7, 7, 8, 7, 8, 8, 9, 6, 7, 7, 8, 7, 8, 8, 9, 7, 8, 8, 9, 8, 9, 9,10,
  4, 5, 5, 6, 5, 6, 6, 7, 5, 6, 6, 7, 6, 7, 7, 8, 5, 6, 6, 7, 6, 7, 7, 8, 6, 7, 7, 8, 7, 8, 8, 9,
  5, 6, 6, 7, 6, 7, 7, 8, 6, 7, 7, 8, 7, 8, 8, 9, 6, 7, 7, 8, 7, 8, 8, 9, 7, 8, 8, 9, 8, 9, 9,10,
  5, 6, 6, 7, 6, 7, 7, 8, 6, 7, 7, 8, 7, 8, 8, 9, 6, 7, 7, 8, 7, 8, 8, 9, 7, 8, 8, 9, 8, 9, 9,10,
  6, 7, 7, 8, 7, 8, 8, 9, 7, 8, 8, 9, 8, 9, 9,10, 7, 8, 8, 9, 8, 9, 9,10, 8, 9, 9,10, 9,10,10,11,
  3, 4, 4, 5, 4, 5, 5, 6, 4, 5, 5, 6, 5, 6, 6, 7, 4, 5, 5, 6, 5, 6, 6, 7, 5, 6, 6, 7, 6, 7, 7, 8,
  4, 5, 5, 6, 5, 6, 6, 7, 5, 6, 6, 7, 6, 7, 7, 8, 5, 6, 6, 7, 6, 7, 7, 8, 6, 7, 7, 8, 7, 8, 8, 9,
  4, 5, 5, 6, 5, 6, 6, 7, 5, 6, 6, 7, 6, 7, 7, 8, 5, 6, 6, 7, 6, 7, 7, 8, 6, 7, 7, 8, 7, 8, 8, 9,
  5, 6, 6, 7, 6, 7, 7, 8, 6, 7, 7, 8, 7, 8, 8, 9, 6, 7, 7, 8, 7, 8, 8, 9, 7, 8, 8, 9, 8, 9, 9,10,
  4, 5, 5, 6, 5, 6, 6, 7, 5, 6, 6, 7, 6, 7, 7, 8, 5, 6, 6, 7, 6, 7, 7, 8, 6, 7, 7, 8, 7, 8, 8, 9,
  5, 6, 6, 7, 6, 7, 7, 8, 6, 7, 7, 8, 7, 8, 8, 9, 6, 7, 7, 8, 7, 8, 8, 9, 7, 8, 8, 9, 8, 9, 9,10,
  5, 6, 6, 7, 6, 7, 7, 8, 6, 7, 7, 8, 7, 8, 8, 9, 6, 7, 7, 8, 7, 8, 8, 9, 7, 8, 8, 9, 8, 9, 9,10,
  6, 7, 7, 8, 7, 8, 8, 9, 7, 8, 8, 9, 8, 9, 9,10, 7, 8, 8, 9, 8, 9, 9,10, 8, 9, 9,10, 9,10,10,11,
  4, 5, 5, 6, 5, 6, 6, 7, 5, 6, 6, 7, 6, 7, 7, 8, 5, 6, 6, 7, 6, 7, 7, 8, 6, 7, 7, 8, 7, 8, 8, 9,
  5, 6, 6, 7, 6, 7, 7, 8, 6, 7, 7, 8, 7, 8, 8, 9, 6, 7, 7, 8, 7, 8, 8, 9, 7, 8, 8, 9, 8, 9, 9,10,
  5, 6, 6, 7, 6, 7, 7, 8, 6, 7, 7, 8, 7, 8, 8, 9, 6, 7, 7, 8, 7, 8, 8, 9, 7, 8, 8, 9, 8, 9, 9,10,
  6, 7, 7, 8, 7, 8, 8, 9, 7, 8, 8, 9, 8, 9, 9,10, 7, 8, 8, 9, 8, 9, 9,10, 8, 9, 9,10, 9,10,10,11,
  5, 6, 6, 7, 6, 7, 7, 8, 6, 7, 7, 8, 7, 8, 8, 9, 6, 7, 7, 8, 7, 8, 8, 9, 7, 8, 8, 9, 8, 9, 9,10,
  6, 7, 7, 8, 7, 8, 8, 9, 7, 8, 8, 9, 8, 9, 9,10, 7, 8, 8, 9, 8, 9, 9,10, 8, 9, 9,10, 9,10,10,11,
  6, 7, 7, 8, 7, 8, 8, 9, 7, 8, 8, 9, 8, 9, 9,10, 7, 8, 8, 9, 8, 9, 9,10, 8, 9, 9,10, 9,10,10,11,
  7, 8, 8, 9, 8, 9, 9,10, 8, 9, 9,10, 9,10,10,11, 8, 9, 9,10, 9,10,10,11, 9,10,10,11,10,11,11,12,
  3, 4, 4, 5, 4, 5, 5, 6, 4, 5, 5, 6, 5, 6, 6, 7, 4, 5, 5, 6, 5, 6, 6, 7, 5, 6, 6, 7, 6, 7, 7, 8,
  4, 5, 5, 6, 5, 6, 6, 7, 5, 6, 6, 7, 6, 7, 7, 8, 5, 6, 6, 7, 6, 7, 7, 8, 6, 7, 7, 8, 7, 8, 8, 9,
  4, 5, 5, 6, 5, 6, 6, 7, 5, 6, 6, 7, 6, 7, 7, 8, 5, 6, 6, 7, 6, 7, 7, 8, 6, 7, 7, 8, 7, 8, 8, 9,
  5, 6, 6, 7, 6, 7, 7, 8, 6, 7, 7, 8, 7, 8, 8, 9, 6, 7, 7, 8, 7, 8, 8, 9, 7, 8, 8, 9, 8, 9, 9,10,
  4, 5, 5, 6, 5, 6, 6, 7, 5, 6, 6, 7, 6, 7, 7, 8, 5, 6, 6, 7, 6, 7, 7, 8, 6, 7, 7, 8, 7, 8, 8, 9,
  5, 6, 6, 7, 6, 7, 7, 8, 6, 7, 7, 8, 7, 8, 8, 9, 6, 7, 7, 8, 7, 8, 8, 9, 7, 8, 8, 9, 8, 9, 9,10,
  5, 6, 6, 7, 6, 7, 7, 8, 6, 7, 7, 8, 7, 8, 8, 9, 6, 7, 7, 8, 7, 8, 8, 9, 7, 8, 8, 9, 8, 9, 9,10,
  6, 7, 7, 8, 7, 8, 8, 9, 7, 8, 8, 9, 8, 9, 9,10, 7, 8, 8, 9, 8, 9, 9,10, 8, 9, 9,10, 9,10,10,11,
  4, 5, 5, 6, 5, 6, 6, 7, 5, 6, 6, 7, 6, 7, 7, 8, 5, 6, 6, 7, 6, 7, 7, 8, 6, 7, 7, 8, 7, 8, 8, 9,
  5, 6, 6, 7, 6, 7, 7, 8, 6, 7, 7, 8, 7, 8, 8, 9, 6, 7, 7, 8, 7, 8, 8, 9, 7, 8, 8, 9, 8, 9, 9,10,
  5, 6, 6, 7, 6, 7, 7, 8, 6, 7, 7, 8, 7, 8, 8, 9, 6, 7, 7, 8, 7, 8, 8, 9, 7, 8, 8, 9, 8, 9, 9,10,
  6, 7, 7, 8, 7, 8, 8, 9, 7, 8, 8, 9, 8, 9, 9,10, 7, 8, 8, 9, 8, 9, 9,10, 8, 9, 9,10, 9,10,10,11,
  5, 6, 6, 7, 6, 7, 7, 8, 6, 7, 7, 8, 7, 8, 8, 9, 6, 7, 7, 8, 7, 8, 8, 9, 7, 8, 8, 9, 8, 9, 9,10,
  6, 7, 7, 8, 7, 8, 8, 9, 7, 8, 8, 9, 8, 9, 9,10, 7, 8, 8, 9, 8, 9, 9,10, 8, 9, 9,10, 9,10,10,11,
  6, 7, 7, 8, 7, 8, 8, 9, 7, 8, 8, 9, 8, 9, 9,10, 7, 8, 8, 9, 8, 9, 9,10, 8, 9, 9,10, 9,10,10,11,
  7, 8, 8, 9, 8, 9, 9,10, 8, 9, 9,10, 9,10,10,11, 8, 9, 9,10, 9,10,10,11, 9,10,10,11,10,11,11,12,
  4, 5, 5, 6, 5, 6, 6, 7, 5, 6, 6, 7, 6, 7, 7, 8, 5, 6, 6, 7, 6, 7, 7, 8, 6, 7, 7, 8, 7, 8, 8, 9,
  5, 6, 6, 7, 6, 7, 7, 8, 6, 7, 7, 8, 7, 8, 8, 9, 6, 7, 7, 8, 7, 8, 8, 9, 7, 8, 8, 9, 8, 9, 9,10,
  5, 6, 6, 7, 6, 7, 7, 8, 6, 7, 7, 8, 7, 8, 8, 9, 6, 7, 7, 8, 7, 8, 8, 9, 7, 8, 8, 9, 8, 9, 9,10,
  6, 7, 7, 8, 7, 8, 8, 9, 7, 8, 8, 9, 8, 9, 9,10, 7, 8, 8, 9, 8, 9, 9,10, 8, 9, 9,10, 9,10,10,11,
  5, 6, 6, 7, 6, 7, 7, 8, 6, 7, 7, 8, 7, 8, 8, 9, 6, 7, 7, 8, 7, 8, 8, 9, 7, 8, 8, 9, 8, 9, 9,10,
  6, 7, 7, 8, 7, 8, 8, 9, 7, 8, 8, 9, 8, 9, 9,10, 7, 8, 8, 9, 8, 9, 9,10, 8, 9, 9,10, 9,10,10,11,
  6, 7, 7, 8, 7, 8, 8, 9, 7, 8, 8, 9, 8, 9, 9,10, 7, 8, 8, 9, 8, 9, 9,10, 8, 9, 9,10, 9,10,10,11,
  7, 8, 8, 9, 8, 9, 9,10, 8, 9, 9,10, 9,10,10,11, 8, 9, 9,10, 9,10,10,11, 9,10,10,11,10,11,11,12,
  5, 6, 6, 7, 6, 7, 7, 8, 6, 7, 7, 8, 7, 8, 8, 9, 6, 7, 7, 8, 7, 8, 8, 9, 7, 8, 8, 9, 8, 9, 9,10,
  6, 7, 7, 8, 7, 8, 8, 9, 7, 8, 8, 9, 8, 9, 9,10, 7, 8, 8, 9, 8, 9, 9,10, 8, 9, 9,10, 9,10,10,11,
  6, 7, 7, 8, 7, 8, 8, 9, 7, 8, 8, 9, 8, 9, 9,10, 7, 8, 8, 9, 8, 9, 9,10, 8, 9, 9,10, 9,10,10,11,
  7, 8, 8, 9, 8, 9, 9,10, 8, 9, 9,10, 9,10,10,11, 8, 9, 9,10, 9,10,10,11, 9,10,10,11,10,11,11,12,
  6, 7, 7, 8, 7, 8, 8, 9, 7, 8, 8, 9, 8, 9, 9,10, 7, 8, 8, 9, 8, 9, 9,10, 8, 9, 9,10, 9,10,10,11,
  7, 8, 8, 9, 8, 9, 9,10, 8, 9, 9,10, 9,10,10,11, 8, 9, 9,10, 9,10,10,11, 9,10,10,11,10,11,11,12,
  7, 8, 8, 9, 8, 9, 9,10, 8, 9, 9,10, 9,10,10,11, 8, 9, 9,10, 9,10,10,11, 9,10,10,11,10,11,11,12,
  8, 9, 9,10, 9,10,10,11, 9,10,10,11,10,11,11,12, 9,10,10,11,10,11,11,12,10,11,11,12,11,12,12,13,
  3, 4, 4, 5, 4, 5, 5, 6, 4, 5, 5, 6, 5, 6, 6, 7, 4, 5, 5, 6, 5, 6, 6, 7, 5, 6, 6, 7, 6, 7, 7, 8,
  4, 5, 5, 6, 5, 6, 6, 7, 5, 6, 6, 7, 6, 7, 7, 8, 5, 6, 6, 7, 6, 7, 7, 8, 6, 7, 7, 8, 7, 8, 8, 9,
  4, 5, 5, 6, 5, 6, 6, 7, 5, 6, 6, 7, 6, 7, 7, 8, 5, 6, 6, 7, 6, 7, 7, 8, 6, 7, 7, 8, 7, 8, 8, 9,
  5, 6, 6, 7, 6, 7, 7, 8, 6, 7, 7, 8, 7, 8, 8, 9, 6, 7, 7, 8, 7, 8, 8, 9, 7, 8, 8, 9, 8, 9, 9,10,
  4, 5, 5, 6, 5, 6, 6, 7, 5, 6, 6, 7, 6, 7, 7, 8, 5, 6, 6, 7, 6, 7, 7, 8, 6, 7, 7, 8, 7, 8, 8, 9,
  5, 6, 6, 7, 6, 7, 7, 8, 6, 7, 7, 8, 7, 8, 8, 9, 6, 7, 7, 8, 7, 8, 8, 9, 7, 8, 8, 9, 8, 9, 9,10,
  5, 6, 6, 7, 6, 7, 7, 8, 6, 7, 7, 8, 7, 8, 8, 9, 6, 7, 7, 8, 7, 8, 8, 9, 7, 8, 8, 9, 8, 9, 9,10,
  6, 7, 7, 8, 7, 8, 8, 9, 7, 8, 8, 9, 8, 9, 9,10, 7, 8, 8, 9, 8, 9, 9,10, 8, 9, 9,10, 9,10,10,11,
  4, 5, 5, 6, 5, 6, 6, 7, 5, 6, 6, 7, 6, 7, 7, 8, 5, 6, 6, 7, 6, 7, 7, 8, 6, 7, 7, 8, 7, 8, 8, 9,
  5, 6, 6, 7, 6, 7, 7, 8, 6, 7, 7, 8, 7, 8, 8, 9, 6, 7, 7, 8, 7, 8, 8, 9, 7, 8, 8, 9, 8, 9, 9,10,
  5, 6, 6, 7, 6, 7, 7, 8, 6, 7, 7, 8, 7, 8, 8, 9, 6, 7, 7, 8, 7, 8, 8, 9, 7, 8, 8, 9, 8, 9, 9,10,
  6, 7, 7, 8, 7, 8, 8, 9, 7, 8, 8, 9, 8, 9, 9,10, 7, 8, 8, 9, 8, 9, 9,10, 8, 9, 9,10, 9,10,10,11,
  5, 6, 6, 7, 6, 7, 7, 8, 6, 7, 7, 8, 7, 8, 8, 9, 6, 7, 7, 8, 7, 8, 8, 9, 7, 8, 8, 9, 8, 9, 9,10,
  6, 7, 7, 8, 7, 8, 8, 9, 7, 8, 8, 9, 8, 9, 9,10, 7, 8, 8, 9, 8, 9, 9,10, 8, 9, 9,10, 9,10,10,11,
  6, 7, 7, 8, 7, 8, 8, 9, 7, 8, 8, 9, 8, 9, 9,10, 7, 8, 8, 9, 8, 9, 9,10, 8, 9, 9,10, 9,10,10,11,
  7, 8, 8, 9, 8, 9, 9,10, 8, 9, 9,10, 9,10,10,11, 8, 9, 9,10, 9,10,10,11, 9,10,10,11,10,11,11,12,
  4, 5, 5, 6, 5, 6, 6, 7, 5, 6, 6, 7, 6, 7, 7, 8, 5, 6, 6, 7, 6, 7, 7, 8, 6, 7, 7, 8, 7, 8, 8, 9,
  5, 6, 6, 7, 6, 7, 7, 8, 6, 7, 7, 8, 7, 8, 8, 9, 6, 7, 7, 8, 7, 8, 8, 9, 7, 8, 8, 9, 8, 9, 9,10,
  5, 6, 6, 7, 6, 7, 7, 8, 6, 7, 7, 8, 7, 8, 8, 9, 6, 7, 7, 8, 7, 8, 8, 9, 7, 8, 8, 9, 8, 9, 9,10,
  6, 7, 7, 8, 7, 8, 8, 9, 7, 8, 8, 9, 8, 9, 9,10, 7, 8, 8, 9, 8, 9, 9,10, 8, 9, 9,10, 9,10,10,11,
  5, 6, 6, 7, 6, 7, 7, 8, 6, 7, 7, 8, 7, 8, 8, 9, 6, 7, 7, 8, 7, 8, 8, 9, 7, 8, 8, 9, 8, 9, 9,10,
  6, 7, 7, 8, 7, 8, 8, 9, 7, 8, 8, 9, 8, 9, 9,10, 7, 8, 8, 9, 8, 9, 9,10, 8, 9, 9,10, 9,10,10,11,
  6, 7, 7, 8, 7, 8, 8, 9, 7, 8, 8, 9, 8, 9, 9,10, 7, 8, 8, 9, 8, 9, 9,10, 8, 9, 9,10, 9,10,10,11,
  7, 8, 8, 9, 8, 9, 9,10, 8, 9, 9,10, 9,10,10,11, 8, 9, 9,10, 9,10,10,11, 9,10,10,11,10,11,11,12,
  5, 6, 6, 7, 6, 7, 7, 8, 6, 7, 7, 8, 7, 8, 8, 9, 6, 7, 7, 8, 7, 8, 8, 9, 7, 8, 8, 9, 8, 9, 9,10,
  6, 7, 7, 8, 7, 8, 8, 9, 7, 8, 8, 9, 8, 9, 9,10, 7, 8, 8, 9, 8, 9, 9,10, 8, 9, 9,10, 9,10,10,11,
  6, 7, 7, 8, 7, 8, 8, 9, 7, 8, 8, 9, 8, 9, 9,10, 7, 8, 8, 9, 8, 9, 9,10, 8, 9, 9,10, 9,10,10,11,
  7, 8, 8, 9, 8, 9, 9,10, 8, 9, 9,10, 9,10,10,11, 8, 9, 9,10, 9,10,10,11, 9,10,10,11,10,11,11,12,
  6, 7, 7, 8, 7, 8, 8, 9, 7, 8, 8, 9, 8, 9, 9,10, 7, 8, 8, 9, 8, 9, 9,10, 8, 9, 9,10, 9,10,10,11,
  7, 8, 8, 9, 8, 9, 9,10, 8, 9, 9,10, 9,10,10,11, 8, 9, 9,10, 9,10,10,11, 9,10,10,11,10,11,11,12,
  7, 8, 8, 9, 8, 9, 9,10, 8, 9, 9,10, 9,10,10,11, 8, 9, 9,10, 9,10,10,11, 9,10,10,11,10,11,11,12,
  8, 9, 9,10, 9,10,10,11, 9,10,10,11,10,11,11,12, 9,10,10,11,10,11,11,12,10,11,11,12,11,12,12,13,
  4, 5, 5, 6, 5, 6, 6, 7, 5, 6, 6, 7, 6, 7, 7, 8, 5, 6, 6, 7, 6, 7, 7, 8, 6, 7, 7, 8, 7, 8, 8, 9,
  5, 6, 6, 7, 6, 7, 7, 8, 6, 7, 7, 8, 7, 8, 8, 9, 6, 7, 7, 8, 7, 8, 8, 9, 7, 8, 8, 9, 8, 9, 9,10,
  5, 6, 6, 7, 6, 7, 7, 8, 6, 7, 7, 8, 7, 8, 8, 9, 6, 7, 7, 8, 7, 8, 8, 9, 7, 8, 8, 9, 8, 9, 9,10,
  6, 7, 7, 8, 7, 8, 8, 9, 7, 8, 8, 9, 8, 9, 9,10, 7, 8, 8, 9, 8, 9, 9,10, 8, 9, 9,10, 9,10,10,11,
  5, 6, 6, 7, 6, 7, 7, 8, 6, 7, 7, 8, 7, 8, 8, 9, 6, 7, 7, 8, 7, 8, 8, 9, 7, 8, 8, 9, 8, 9, 9,10,
  6, 7, 7, 8, 7, 8, 8, 9, 7, 8, 8, 9, 8, 9, 9,10, 7, 8, 8, 9, 8, 9, 9,10, 8, 9, 9,10, 9,10,10,11,
  6, 7, 7, 8, 7, 8, 8, 9, 7, 8, 8, 9, 8, 9, 9,10, 7, 8, 8, 9, 8, 9, 9,10, 8, 9, 9,10, 9,10,10,11,
  7, 8, 8, 9, 8, 9, 9,10, 8, 9, 9,10, 9,10,10,11, 8, 9, 9,10, 9,10,10,11, 9,10,10,11,10,11,11,12,
  5, 6, 6, 7, 6, 7, 7, 8, 6, 7, 7, 8, 7, 8, 8, 9, 6, 7, 7, 8, 7, 8, 8, 9, 7, 8, 8, 9, 8, 9, 9,10,
  6, 7, 7, 8, 7, 8, 8, 9, 7, 8, 8, 9, 8, 9, 9,10, 7, 8, 8, 9, 8, 9, 9,10, 8, 9, 9,10, 9,10,10,11,
  6, 7, 7, 8, 7, 8, 8, 9, 7, 8, 8, 9, 8, 9, 9,10, 7, 8, 8, 9, 8, 9, 9,10, 8, 9, 9,10, 9,10,10,11,
  7, 8, 8, 9, 8, 9, 9,10, 8, 9, 9,10, 9,10,10,11, 8, 9, 9,10, 9,10,10,11, 9,10,10,11,10,11,11,12,
  6, 7, 7, 8, 7, 8, 8, 9, 7, 8, 8, 9, 8, 9, 9,10, 7, 8, 8, 9, 8, 9, 9,10, 8, 9, 9,10, 9,10,10,11,
  7, 8, 8, 9, 8, 9, 9,10, 8, 9, 9,10, 9,10,10,11, 8, 9, 9,10, 9,10,10,11, 9,10,10,11,10,11,11,12,
  7, 8, 8, 9, 8, 9, 9,10, 8, 9, 9,10, 9,10,10,11, 8, 9, 9,10, 9,10,10,11, 9,10,10,11,10,11,11,12,
  8, 9, 9,10, 9,10,10,11, 9,10,10,11,10,11,11,12, 9,10,10,11,10,11,11,12,10,11,11,12,11,12,12,13,
  5, 6, 6, 7, 6, 7, 7, 8, 6, 7, 7, 8, 7, 8, 8, 9, 6, 7, 7, 8, 7, 8, 8, 9, 7, 8, 8, 9, 8, 9, 9,10,
  6, 7, 7, 8, 7, 8, 8, 9, 7, 8, 8, 9, 8, 9, 9,10, 7, 8, 8, 9, 8, 9, 9,10, 8, 9, 9,10, 9,10,10,11,
  6, 7, 7, 8, 7, 8, 8, 9, 7, 8, 8, 9, 8, 9, 9,10, 7, 8, 8, 9, 8, 9, 9,10, 8, 9, 9,10, 9,10,10,11,
  7, 8, 8, 9, 8, 9, 9,10, 8, 9, 9,10, 9,10,10,11, 8, 9, 9,10, 9,10,10,11, 9,10,10,11,10,11,11,12,
  6, 7, 7, 8, 7, 8, 8, 9, 7, 8, 8, 9, 8, 9, 9,10, 7, 8, 8, 9, 8, 9, 9,10, 8, 9, 9,10, 9,10,10,11,
  7, 8, 8, 9, 8, 9, 9,10, 8, 9, 9,10, 9,10,10,11, 8, 9, 9,10, 9,10,10,11, 9,10,10,11,10,11,11,12,
  7, 8, 8, 9, 8, 9, 9,10, 8, 9, 9,10, 9,10,10,11, 8, 9, 9,10, 9,10,10,11, 9,10,10,11,10,11,11,12,
  8, 9, 9,10, 9,10,10,11, 9,10,10,11,10,11,11,12, 9,10,10,11,10,11,11,12,10,11,11,12,11,12,12,13,
  6, 7, 7, 8, 7, 8, 8, 9, 7, 8, 8, 9, 8, 9, 9,10, 7, 8, 8, 9, 8, 9, 9,10, 8, 9, 9,10, 9,10,10,11,
  7, 8, 8, 9, 8, 9, 9,10, 8, 9, 9,10, 9,10,10,11, 8, 9, 9,10, 9,10,10,11, 9,10,10,11,10,11,11,12,
  7, 8, 8, 9, 8, 9, 9,10, 8, 9, 9,10, 9,10,10,11, 8, 9, 9,10, 9,10,10,11, 9,10,10,11,10,11,11,12,
  8, 9, 9,10, 9,10,10,11, 9,10,10,11,10,11,11,12, 9,10,10,11,10,11,11,12,10,11,11,12,11,12,12,13,
  7, 8, 8, 9, 8, 9, 9,10, 8, 9, 9,10, 9,10,10,11, 8, 9, 9,10, 9,10,10,11, 9,10,10,11,10,11,11,12,
  8, 9, 9,10, 9,10,10,11, 9,10,10,11,10,11,11,12, 9,10,10,11,10,11,11,12,10,11,11,12,11,12,12,13,
  8, 9, 9,10, 9,10,10,11, 9,10,10,11,10,11,11,12, 9,10,10,11,10,11,11,12,10,11,11,12,11,12,12,13,
  9,10,10,11,10,11,11,12,10,11,11,12,11,12,12,13,10,11,11,12,11,12,12,13,11,12,12,13,12,13,13,14,
  2, 3, 3, 4, 3, 4, 4, 5, 3, 4, 4, 5, 4, 5, 5, 6, 3, 4, 4, 5, 4, 5, 5, 6, 4, 5, 5, 6, 5, 6, 6, 7,
  3, 4, 4, 5, 4, 5, 5, 6, 4, 5, 5, 6, 5, 6, 6, 7, 4, 5, 5, 6, 5, 6, 6, 7, 5, 6, 6, 7, 6, 7, 7, 8,
  3, 4, 4, 5, 4, 5, 5, 6, 4, 5, 5, 6, 5, 6, 6, 7, 4, 5, 5, 6, 5, 6, 6, 7, 5, 6, 6, 7, 6, 7, 7, 8,
  4, 5, 5, 6, 5, 6, 6, 7, 5, 6, 6, 7, 6, 7, 7, 8, 5, 6, 6, 7, 6, 7, 7, 8, 6, 7, 7, 8, 7, 8, 8, 9,
  3, 4, 4, 5, 4, 5, 5, 6, 4, 5, 5, 6, 5, 6, 6, 7, 4, 5, 5, 6, 5, 6, 6, 7, 5, 6, 6, 7, 6, 7, 7, 8,
  4, 5, 5, 6, 5, 6, 6, 7, 5, 6, 6, 7, 6, 7, 7, 8, 5, 6, 6, 7, 6, 7, 7, 8, 6, 7, 7, 8, 7, 8, 8, 9,
  4, 5, 5, 6, 5, 6, 6, 7, 5, 6, 6, 7, 6, 7, 7, 8, 5, 6, 6, 7, 6, 7, 7, 8, 6, 7, 7, 8, 7, 8, 8, 9,
  5, 6, 6, 7, 6, 7, 7, 8, 6, 7, 7, 8, 7, 8, 8, 9, 6, 7, 7, 8, 7, 8, 8, 9, 7, 8, 8, 9, 8, 9, 9,10,
  3, 4, 4, 5, 4, 5, 5, 6, 4, 5, 5, 6, 5, 6, 6, 7, 4, 5, 5, 6, 5, 6, 6, 7, 5, 6, 6, 7, 6, 7, 7, 8,
  4, 5, 5, 6, 5, 6, 6, 7, 5, 6, 6, 7, 6, 7, 7, 8, 5, 6, 6, 7, 6, 7, 7, 8, 6, 7, 7, 8, 7, 8, 8, 9,
  4, 5, 5, 6, 5, 6, 6, 7, 5, 6, 6, 7, 6, 7, 7, 8, 5, 6, 6, 7, 6, 7, 7, 8, 6, 7, 7, 8, 7, 8, 8, 9,
  5, 6, 6, 7, 6, 7, 7, 8, 6, 7, 7, 8, 7, 8, 8, 9, 6, 7, 7, 8, 7, 8, 8, 9, 7, 8, 8, 9, 8, 9, 9,10,
  4, 5, 5, 6, 5, 6, 6, 7, 5, 6, 6, 7, 6, 7, 7, 8, 5, 6, 6, 7, 6, 7, 7, 8, 6, 7, 7, 8, 7, 8, 8, 9,
  5, 6, 6, 7, 6, 7, 7, 8, 6, 7, 7, 8, 7, 8, 8, 9, 6, 7, 7, 8, 7, 8, 8, 9, 7, 8, 8, 9, 8, 9, 9,10,
  5, 6, 6, 7, 6, 7, 7, 8, 6, 7, 7, 8, 7, 8, 8, 9, 6, 7, 7, 8, 7, 8, 8, 9, 7, 8, 8, 9, 8, 9, 9,10,
  6, 7, 7, 8, 7, 8, 8, 9, 7, 8, 8, 9, 8, 9, 9,10, 7, 8, 8, 9, 8, 9, 9,10, 8, 9, 9,10, 9,10,10,11,
  3, 4, 4, 5, 4, 5, 5, 6, 4, 5, 5, 6, 5, 6, 6, 7, 4, 5, 5, 6, 5, 6, 6, 7, 5, 6, 6, 7, 6, 7, 7, 8,
  4, 5, 5, 6, 5, 6, 6, 7, 5, 6, 6, 7, 6, 7, 7, 8, 5, 6, 6, 7, 6, 7, 7, 8, 6, 7, 7, 8, 7, 8, 8, 9,
  4, 5, 5, 6, 5, 6, 6, 7, 5, 6, 6, 7, 6, 7, 7, 8, 5, 6, 6, 7, 6, 7, 7, 8, 6, 7, 7, 8, 7, 8, 8, 9,
  5, 6, 6, 7, 6, 7, 7, 8, 6, 7, 7, 8, 7, 8, 8, 9, 6, 7, 7, 8, 7, 8, 8, 9, 7, 8, 8, 9, 8, 9, 9,10,
  4, 5, 5, 6, 5, 6, 6, 7, 5, 6, 6, 7, 6, 7, 7, 8, 5, 6, 6, 7, 6, 7, 7, 8, 6, 7, 7, 8, 7, 8, 8, 9,
  5, 6, 6, 7, 6, 7, 7, 8, 6, 7, 7, 8, 7, 8, 8, 9, 6, 7, 7, 8, 7, 8, 8, 9, 7, 8, 8, 9, 8, 9, 9,10,
  5, 6, 6, 7, 6, 7, 7, 8, 6, 7, 7, 8, 7, 8, 8, 9, 6, 7, 7, 8, 7, 8, 8, 9, 7, 8, 8, 9, 8, 9, 9,10,
  6, 7, 7, 8, 7, 8, 8, 9, 7, 8, 8, 9, 8, 9, 9,10, 7, 8, 8, 9, 8, 9, 9,10, 8, 9, 9,10, 9,10,10,11,
  4, 5, 5, 6, 5, 6, 6, 7, 5, 6, 6, 7, 6, 7, 7, 8, 5, 6, 6, 7, 6, 7, 7, 8, 6, 7, 7, 8, 7, 8, 8, 9,
  5, 6, 6, 7, 6, 7, 7, 8, 6, 7, 7, 8, 7, 8, 8, 9, 6, 7, 7, 8, 7, 8, 8, 9, 7, 8, 8, 9, 8, 9, 9,10,
  5, 6, 6, 7, 6, 7, 7, 8, 6, 7, 7, 8, 7, 8, 8, 9, 6, 7, 7, 8, 7, 8, 8, 9, 7, 8, 8, 9, 8, 9, 9,10,
  6, 7, 7, 8, 7, 8, 8, 9, 7, 8, 8, 9, 8, 9, 9,10, 7, 8, 8, 9, 8, 9, 9,10, 8, 9, 9,10, 9,10,10,11,
  5, 6, 6, 7, 6, 7, 7, 8, 6, 7, 7, 8, 7, 8, 8, 9, 6, 7, 7, 8, 7, 8, 8, 9, 7, 8, 8, 9, 8, 9, 9,10,
  6, 7, 7, 8, 7, 8, 8, 9, 7, 8, 8, 9, 8, 9, 9,10, 7, 8, 8, 9, 8, 9, 9,10, 8, 9, 9,10, 9,10,10,11,
  6, 7, 7, 8, 7, 8, 8, 9, 7, 8, 8, 9, 8, 9, 9,10, 7, 8, 8, 9, 8, 9, 9,10, 8, 9, 9,10, 9,10,10,11,
  7, 8, 8, 9, 8, 9, 9,10, 8, 9, 9,10, 9,10,10,11, 8, 9, 9,10, 9,10,10,11, 9,10,10,11,10,11,11,12,
  3, 4, 4, 5, 4, 5, 5, 6, 4, 5, 5, 6, 5, 6, 6, 7, 4, 5, 5, 6, 5, 6, 6, 7, 5, 6, 6, 7, 6, 7, 7, 8,
  4, 5, 5, 6, 5, 6, 6, 7, 5, 6, 6, 7, 6, 7, 7, 8, 5, 6, 6, 7, 6, 7, 7, 8, 6, 7, 7, 8, 7, 8, 8, 9,
  4, 5, 5, 6, 5, 6, 6, 7, 5, 6, 6, 7, 6, 7, 7, 8, 5, 6, 6, 7, 6, 7, 7, 8, 6, 7, 7, 8, 7, 8, 8, 9,
  5, 6, 6, 7, 6, 7, 7, 8, 6, 7, 7, 8, 7, 8, 8, 9, 6, 7, 7, 8, 7, 8, 8, 9, 7, 8, 8, 9, 8, 9, 9,10,
  4, 5, 5, 6, 5, 6, 6, 7, 5, 6, 6, 7, 6, 7, 7, 8, 5, 6, 6, 7, 6, 7, 7, 8, 6, 7, 7, 8, 7, 8, 8, 9,
  5, 6, 6, 7, 6, 7, 7, 8, 6, 7, 7, 8, 7, 8, 8, 9, 6, 7, 7, 8, 7, 8, 8, 9, 7, 8, 8, 9, 8, 9, 9,10,
  5, 6, 6, 7, 6, 7, 7, 8, 6, 7, 7, 8, 7, 8, 8, 9, 6, 7, 7, 8, 7, 8, 8, 9, 7, 8, 8, 9, 8, 9, 9,10,
  6, 7, 7, 8, 7, 8, 8, 9, 7, 8, 8, 9, 8, 9, 9,10, 7, 8, 8, 9, 8, 9, 9,10, 8, 9, 9,10, 9,10,10,11,
  4, 5, 5, 6, 5, 6, 6, 7, 5, 6, 6, 7, 6, 7, 7, 8, 5, 6, 6, 7, 6, 7, 7, 8, 6, 7, 7, 8, 7, 8, 8, 9,
  5, 6, 6, 7, 6, 7, 7, 8, 6, 7, 7, 8, 7, 8, 8, 9, 6, 7, 7, 8, 7, 8, 8, 9, 7, 8, 8, 9, 8, 9, 9,10,
  5, 6, 6, 7, 6, 7, 7, 8, 6, 7, 7, 8, 7, 8, 8, 9, 6, 7, 7, 8, 7, 8, 8, 9, 7, 8, 8, 9, 8, 9, 9,10,
  6, 7, 7, 8, 7, 8, 8, 9, 7, 8, 8, 9, 8, 9, 9,10, 7, 8, 8, 9, 8, 9, 9,10, 8, 9, 9,10, 9,10,10,11,
  5, 6, 6, 7, 6, 7, 7, 8, 6, 7, 7, 8, 7, 8, 8, 9, 6, 7, 7, 8, 7, 8, 8, 9, 7, 8, 8, 9, 8, 9, 9,10,
  6, 7, 7, 8, 7, 8, 8, 9, 7, 8, 8, 9, 8, 9, 9,10, 7, 8, 8, 9, 8, 9, 9,10, 8, 9, 9,10, 9,10,10,11,
  6, 7, 7, 8, 7, 8, 8, 9, 7, 8, 8, 9, 8, 9, 9,10, 7, 8, 8, 9, 8, 9, 9,10, 8, 9, 9,10, 9,10,10,11,
  7, 8, 8, 9, 8, 9, 9,10, 8, 9, 9,10, 9,10,10,11, 8, 9, 9,10, 9,10,10,11, 9,10,10,11,10,11,11,12,
  4, 5, 5, 6, 5, 6, 6, 7, 5, 6, 6, 7, 6, 7, 7, 8, 5, 6, 6, 7, 6, 7, 7, 8, 6, 7, 7, 8, 7, 8, 8, 9,
  5, 6, 6, 7, 6, 7, 7, 8, 6, 7, 7, 8, 7, 8, 8, 9, 6, 7, 7, 8, 7, 8, 8, 9, 7, 8, 8, 9, 8, 9, 9,10,
  5, 6, 6, 7, 6, 7, 7, 8, 6, 7, 7, 8, 7, 8, 8, 9, 6, 7, 7, 8, 7, 8, 8, 9, 7, 8, 8, 9, 8, 9, 9,10,
  6, 7, 7, 8, 7, 8, 8, 9, 7, 8, 8, 9, 8, 9, 9,10, 7, 8, 8, 9, 8, 9, 9,10, 8, 9, 9,10, 9,10,10,11,
  5, 6, 6, 7, 6, 7, 7, 8, 6, 7, 7, 8, 7, 8, 8, 9, 6, 7, 7, 8, 7, 8, 8, 9, 7, 8, 8, 9, 8, 9, 9,10,
  6, 7, 7, 8, 7, 8, 8, 9, 7, 8, 8, 9, 8, 9, 9,10, 7, 8, 8, 9, 8, 9, 9,10, 8, 9, 9,10, 9,10,10,11,
  6, 7, 7, 8, 7, 8, 8, 9, 7, 8, 8, 9, 8, 9, 9,10, 7, 8, 8, 9, 8, 9, 9,10, 8, 9, 9,10, 9,10,10,11,
  7, 8, 8, 9, 8, 9, 9,10, 8, 9, 9,10, 9,10,10,11, 8, 9, 9,10, 9,10,10,11, 9,10,10,11,10,11,11,12,
  5, 6, 6, 7, 6, 7, 7, 8, 6, 7, 7, 8, 7, 8, 8, 9, 6, 7, 7, 8, 7, 8, 8, 9, 7, 8, 8, 9, 8, 9, 9,10,
  6, 7, 7, 8, 7, 8, 8, 9, 7, 8, 8, 9, 8, 9, 9,10, 7, 8, 8, 9, 8, 9, 9,10, 8, 9, 9,10, 9,10,10,11,
  6, 7, 7, 8, 7, 8, 8, 9, 7, 8, 8, 9, 8, 9, 9,10, 7, 8, 8, 9, 8, 9, 9,10, 8, 9, 9,10, 9,10,10,11,
  7, 8, 8, 9, 8, 9, 9,10, 8, 9, 9,10, 9,10,10,11, 8, 9, 9,10, 9,10,10,11, 9,10,10,11,10,11,11,12,
  6, 7, 7, 8, 7, 8, 8, 9, 7, 8, 8, 9, 8, 9, 9,10, 7, 8, 8, 9, 8, 9, 9,10, 8, 9, 9,10, 9,10,10,11,
  7, 8, 8, 9, 8, 9, 9,10, 8, 9, 9,10, 9,10,10,11, 8, 9, 9,10, 9,10,10,11, 9,10,10,11,10,11,11,12,
  7, 8, 8, 9, 8, 9, 9,10, 8, 9, 9,10, 9,10,10,11, 8, 9, 9,10, 9,10,10,11, 9,10,10,11,10,11,11,12,
  8, 9, 9,10, 9,10,10,11, 9,10,10,11,10,11,11,12, 9,10,10,11,10,11,11,12,10,11,11,12,11,12,12,13,
  3, 4, 4, 5, 4, 5, 5, 6, 4, 5, 5, 6, 5, 6, 6, 7, 4, 5, 5, 6, 5, 6, 6, 7, 5, 6, 6, 7, 6, 7, 7, 8,
  4, 5, 5, 6, 5, 6, 6, 7, 5, 6, 6, 7, 6, 7, 7, 8, 5, 6, 6, 7, 6, 7, 7, 8, 6, 7, 7, 8, 7, 8, 8, 9,
  4, 5, 5, 6, 5, 6, 6, 7, 5, 6, 6, 7, 6, 7, 7, 8, 5, 6, 6, 7, 6, 7, 7, 8, 6, 7, 7, 8, 7, 8, 8, 9,
  5, 6, 6, 7, 6, 7, 7, 8, 6, 7, 7, 8, 7, 8, 8, 9, 6, 7, 7, 8, 7, 8, 8, 9, 7, 8, 8, 9, 8, 9, 9,10,
  4, 5, 5, 6, 5, 6, 6, 7, 5, 6, 6, 7, 6, 7, 7, 8, 5, 6, 6, 7, 6, 7, 7, 8, 6, 7, 7, 8, 7, 8, 8, 9,
  5, 6, 6, 7, 6, 7, 7, 8, 6, 7, 7, 8, 7, 8, 8, 9, 6, 7, 7, 8, 7, 8, 8, 9, 7, 8, 8, 9, 8, 9, 9,10,
  5, 6, 6, 7, 6, 7, 7, 8, 6, 7, 7, 8, 7, 8, 8, 9, 6, 7, 7, 8, 7, 8, 8, 9, 7, 8, 8, 9, 8, 9, 9,10,
  6, 7, 7, 8, 7, 8, 8, 9, 7, 8, 8, 9, 8, 9, 9,10, 7, 8, 8, 9, 8, 9, 9,10, 8, 9, 9,10, 9,10,10,11,
  4, 5, 5, 6, 5, 6, 6, 7, 5, 6, 6, 7, 6, 7, 7, 8, 5, 6, 6, 7, 6, 7, 7, 8, 6, 7, 7, 8, 7, 8, 8, 9,
  5, 6, 6, 7, 6, 7, 7, 8, 6, 7, 7, 8, 7, 8, 8, 9, 6, 7, 7, 8, 7, 8, 8, 9, 7, 8, 8, 9, 8, 9, 9,10,
  5, 6, 6, 7, 6, 7, 7, 8, 6, 7, 7, 8, 7, 8, 8, 9, 6, 7, 7, 8, 7, 8, 8, 9, 7, 8, 8, 9, 8, 9, 9,10,
  6, 7, 7, 8, 7, 8, 8, 9, 7, 8, 8, 9, 8, 9, 9,10, 7, 8, 8, 9, 8, 9, 9,10, 8, 9, 9,10, 9,10,10,11,
  5, 6, 6, 7, 6, 7, 7, 8, 6, 7, 7, 8, 7, 8, 8, 9, 6, 7, 7, 8, 7, 8, 8, 9, 7, 8, 8, 9, 8, 9, 9,10,
  6, 7, 7, 8, 7, 8, 8, 9, 7, 8, 8, 9, 8, 9, 9,10, 7, 8, 8, 9, 8, 9, 9,10, 8, 9, 9,10, 9,10,10,11,
  6, 7, 7, 8, 7, 8, 8, 9, 7, 8, 8, 9, 8, 9, 9,10, 7, 8, 8, 9, 8, 9, 9,10, 8, 9, 9,10, 9,10,10,11,
  7, 8, 8, 9, 8, 9, 9,10, 8, 9, 9,10, 9,10,10,11, 8, 9, 9,10, 9,10,10,11, 9,10,10,11,10,11,11,12,
  4, 5, 5, 6, 5, 6, 6, 7, 5, 6, 6, 7, 6, 7, 7, 8, 5, 6, 6, 7, 6, 7, 7, 8, 6, 7, 7, 8, 7, 8, 8, 9,
  5, 6, 6, 7, 6, 7, 7, 8, 6, 7, 7, 8, 7, 8, 8, 9, 6, 7, 7, 8, 7, 8, 8, 9, 7, 8, 8, 9, 8, 9, 9,10,
  5, 6, 6, 7, 6, 7, 7, 8, 6, 7, 7, 8, 7, 8, 8, 9, 6, 7, 7, 8, 7, 8, 8, 9, 7, 8, 8, 9, 8, 9, 9,10,
  6, 7, 7, 8, 7, 8, 8, 9, 7, 8, 8, 9, 8, 9, 9,10, 7, 8, 8, 9, 8, 9, 9,10, 8, 9, 9,10, 9,10,10,11,
  5, 6, 6, 7, 6, 7, 7, 8, 6, 7, 7, 8, 7, 8, 8, 9, 6, 7, 7, 8, 7, 8, 8, 9, 7, 8, 8, 9, 8, 9, 9,10,
  6, 7, 7, 8, 7, 8, 8, 9, 7, 8, 8, 9, 8, 9, 9,10, 7, 8, 8, 9, 8, 9, 9,10, 8, 9, 9,10, 9,10,10,11,
  6, 7, 7, 8, 7, 8, 8, 9, 7, 8, 8, 9, 8, 9, 9,10, 7, 8, 8, 9, 8, 9, 9,10, 8, 9, 9,10, 9,10,10,11,
  7, 8, 8, 9, 8, 9, 9,10, 8, 9, 9,10, 9,10,10,11, 8, 9, 9,10, 9,10,10,11, 9,10,10,11,10,11,11,12,
  5, 6, 6, 7, 6, 7, 7, 8, 6, 7, 7, 8, 7, 8, 8, 9, 6, 7, 7, 8, 7, 8, 8, 9, 7, 8, 8, 9, 8, 9, 9,10,
  6, 7, 7, 8, 7, 8, 8, 9, 7, 8, 8, 9, 8, 9, 9,10, 7, 8, 8, 9, 8, 9, 9,10, 8, 9, 9,10, 9,10,10,11,
  6, 7, 7, 8, 7, 8, 8, 9, 7, 8, 8, 9, 8, 9, 9,10, 7, 8, 8, 9, 8, 9, 9,10, 8, 9, 9,10, 9,10,10,11,
  7, 8, 8, 9, 8, 9, 9,10, 8, 9, 9,10, 9,10,10,11, 8, 9, 9,10, 9,10,10,11, 9,10,10,11,10,11,11,12,
  6, 7, 7, 8, 7, 8, 8, 9, 7, 8, 8, 9, 8, 9, 9,10, 7, 8, 8, 9, 8, 9, 9,10, 8, 9, 9,10, 9,10,10,11,
  7, 8, 8, 9, 8, 9, 9,10, 8, 9, 9,10, 9,10,10,11, 8, 9, 9,10, 9,10,10,11, 9,10,10,11,10,11,11,12,
  7, 8, 8, 9, 8, 9, 9,10, 8, 9, 9,10, 9,10,10,11, 8, 9, 9,10, 9,10,10,11, 9,10,10,11,10,11,11,12,
  8, 9, 9,10, 9,10,10,11, 9,10,10,11,10,11,11,12, 9,10,10,11,10,11,11,12,10,11,11,12,11,12,12,13,
  4, 5, 5, 6, 5, 6, 6, 7, 5, 6, 6, 7, 6, 7, 7, 8, 5, 6, 6, 7, 6, 7, 7, 8, 6, 7, 7, 8, 7, 8, 8, 9,
  5, 6, 6, 7, 6, 7, 7, 8, 6, 7, 7, 8, 7, 8, 8, 9, 6, 7, 7, 8, 7, 8, 8, 9, 7, 8, 8, 9, 8, 9, 9,10,
  5, 6, 6, 7, 6, 7, 7, 8, 6, 7, 7, 8, 7, 8, 8, 9, 6, 7, 7, 8, 7, 8, 8, 9, 7, 8, 8, 9, 8, 9, 9,10,
  6, 7, 7, 8, 7, 8, 8, 9, 7, 8, 8, 9, 8, 9, 9,10, 7, 8, 8, 9, 8, 9, 9,10, 8, 9, 9,10, 9,10,10,11,
  5, 6, 6, 7, 6, 7, 7, 8, 6, 7, 7, 8, 7, 8, 8, 9, 6, 7, 7, 8, 7, 8, 8, 9, 7, 8, 8, 9, 8, 9, 9,10,
  6, 7, 7, 8, 7, 8, 8, 9, 7, 8, 8, 9, 8, 9, 9,10, 7, 8, 8, 9, 8, 9, 9,10, 8, 9, 9,10, 9,10,10,11,
  6, 7, 7, 8, 7, 8, 8, 9, 7, 8, 8, 9, 8, 9, 9,10, 7, 8, 8, 9, 8, 9, 9,10, 8, 9, 9,10, 9,10,10,11,
  7, 8, 8, 9, 8, 9, 9,10, 8, 9, 9,10, 9,10,10,11, 8, 9, 9,10, 9,10,10,11, 9,10,10,11,10,11,11,12,
  5, 6, 6, 7, 6, 7, 7, 8, 6, 7, 7, 8, 7, 8, 8, 9, 6, 7, 7, 8, 7, 8, 8, 9, 7, 8, 8, 9, 8, 9, 9,10,
  6, 7, 7, 8, 7, 8, 8, 9, 7, 8, 8, 9, 8, 9, 9,10, 7, 8, 8, 9, 8, 9, 9,10, 8, 9, 9,10, 9,10,10,11,
  6, 7, 7, 8, 7, 8, 8, 9, 7, 8, 8, 9, 8, 9, 9,10, 7, 8, 8, 9, 8, 9, 9,10, 8, 9, 9,10, 9,10,10,11,
  7, 8, 8, 9, 8, 9, 9,10, 8, 9, 9,10, 9,10,10,11, 8, 9, 9,10, 9,10,10,11, 9,10,10,11,10,11,11,12,
  6, 7, 7, 8, 7, 8, 8, 9, 7, 8, 8, 9, 8, 9, 9,10, 7, 8, 8, 9, 8, 9, 9,10, 8, 9, 9,10, 9,10,10,11,
  7, 8, 8, 9, 8, 9, 9,10, 8, 9, 9,10, 9,10,10,11, 8, 9, 9,10, 9,10,10,11, 9,10,10,11,10,11,11,12,
  7, 8, 8, 9, 8, 9, 9,10, 8, 9, 9,10, 9,10,10,11, 8, 9, 9,10, 9,10,10,11, 9,10,10,11,10,11,11,12,
  8, 9, 9,10, 9,10,10,11, 9,10,10,11,10,11,11,12, 9,10,10,11,10,11,11,12,10,11,11,12,11,12,12,13,
  5, 6, 6, 7, 6, 7, 7, 8, 6, 7, 7, 8, 7, 8, 8, 9, 6, 7, 7, 8, 7, 8, 8, 9, 7, 8, 8, 9, 8, 9, 9,10,
  6, 7, 7, 8, 7, 8, 8, 9, 7, 8, 8, 9, 8, 9, 9,10, 7, 8, 8, 9, 8, 9, 9,10, 8, 9, 9,10, 9,10,10,11,
  6, 7, 7, 8, 7, 8, 8, 9, 7, 8, 8, 9, 8, 9, 9,10, 7, 8, 8, 9, 8, 9, 9,10, 8, 9, 9,10, 9,10,10,11,
  7, 8, 8, 9, 8, 9, 9,10, 8, 9, 9,10, 9,10,10,11, 8, 9, 9,10, 9,10,10,11, 9,10,10,11,10,11,11,12,
  6, 7, 7, 8, 7, 8, 8, 9, 7, 8, 8, 9, 8, 9, 9,10, 7, 8, 8, 9, 8, 9, 9,10, 8, 9, 9,10, 9,10,10,11,
  7, 8, 8, 9, 8, 9, 9,10, 8, 9, 9,10, 9,10,10,11, 8, 9, 9,10, 9,10,10,11, 9,10,10,11,10,11,11,12,
  7, 8, 8, 9, 8, 9, 9,10, 8, 9, 9,10, 9,10,10,11, 8, 9, 9,10, 9,10,10,11, 9,10,10,11,10,11,11,12,
  8, 9, 9,10, 9,10,10,11, 9,10,10,11,10,11,11,12, 9,10,10,11,10,11,11,12,10,11,11,12,11,12,12,13,
  6, 7, 7, 8, 7, 8, 8, 9, 7, 8, 8, 9, 8, 9, 9,10, 7, 8, 8, 9, 8, 9, 9,10, 8, 9, 9,10, 9,10,10,11,
  7, 8, 8, 9, 8, 9, 9,10, 8, 9, 9,10, 9,10,10,11, 8, 9, 9,10, 9,10,10,11, 9,10,10,11,10,11,11,12,
  7, 8, 8, 9, 8, 9, 9,10, 8, 9, 9,10, 9,10,10,11, 8, 9, 9,10, 9,10,10,11, 9,10,10,11,10,11,11,12,
  8, 9, 9,10, 9,10,10,11, 9,10,10,11,10,11,11,12, 9,10,10,11,10,11,11,12,10,11,11,12,11,12,12,13,
  7, 8, 8, 9, 8, 9, 9,10, 8, 9, 9,10, 9,10,10,11, 8, 9, 9,10, 9,10,10,11, 9,10,10,11,10,11,11,12,
  8, 9, 9,10, 9,10,10,11, 9,10,10,11,10,11,11,12, 9,10,10,11,10,11,11,12,10,11,11,12,11,12,12,13,
  8, 9, 9,10, 9,10,10,11, 9,10,10,11,10,11,11,12, 9,10,10,11,10,11,11,12,10,11,11,12,11,12,12,13,
  9,10,10,11,10,11,11,12,10,11,11,12,11,12,12,13,10,11,11,12,11,12,12,13,11,12,12,13,12,13,13,14,
  3, 4, 4, 5, 4, 5, 5, 6, 4, 5, 5, 6, 5, 6, 6, 7, 4, 5, 5, 6, 5, 6, 6, 7, 5, 6, 6, 7, 6, 7, 7, 8,
  4, 5, 5, 6, 5, 6, 6, 7, 5, 6, 6, 7, 6, 7, 7, 8, 5, 6, 6, 7, 6, 7, 7, 8, 6, 7, 7, 8, 7, 8, 8, 9,
  4, 5, 5, 6, 5, 6, 6, 7, 5, 6, 6, 7, 6, 7, 7, 8, 5, 6, 6, 7, 6, 7, 7, 8, 6, 7, 7, 8, 7, 8, 8, 9,
  5, 6, 6, 7, 6, 7, 7, 8, 6, 7, 7, 8, 7, 8, 8, 9, 6, 7, 7, 8, 7, 8, 8, 9, 7, 8, 8, 9, 8, 9, 9,10,
  4, 5, 5, 6, 5, 6, 6, 7, 5, 6, 6, 7, 6, 7, 7, 8, 5, 6, 6, 7, 6, 7, 7, 8, 6, 7, 7, 8, 7, 8, 8, 9,
  5, 6, 6, 7, 6, 7, 7, 8, 6, 7, 7, 8, 7, 8, 8, 9, 6, 7, 7, 8, 7, 8, 8, 9, 7, 8, 8, 9, 8, 9, 9,10,
  5, 6, 6, 7, 6, 7, 7, 8, 6, 7, 7, 8, 7, 8, 8, 9, 6, 7, 7, 8, 7, 8, 8, 9, 7, 8, 8, 9, 8, 9, 9,10,
  6, 7, 7, 8, 7, 8, 8, 9, 7, 8, 8, 9, 8, 9, 9,10, 7, 8, 8, 9, 8, 9, 9,10, 8, 9, 9,10, 9,10,10,11,
  4, 5, 5, 6, 5, 6, 6, 7, 5, 6, 6, 7, 6, 7, 7, 8, 5, 6, 6, 7, 6, 7, 7, 8, 6, 7, 7, 8, 7, 8, 8, 9,
  5, 6, 6, 7, 6, 7, 7, 8, 6, 7, 7, 8, 7, 8, 8, 9, 6, 7, 7, 8, 7, 8, 8, 9, 7, 8, 8, 9, 8, 9, 9,10,
  5, 6, 6, 7, 6, 7, 7, 8, 6, 7, 7, 8, 7, 8, 8, 9, 6, 7, 7, 8, 7, 8, 8, 9, 7, 8, 8, 9, 8, 9, 9,10,
  6, 7, 7, 8, 7, 8, 8, 9, 7, 8, 8, 9, 8, 9, 9,10, 7, 8, 8, 9, 8, 9, 9,10, 8, 9, 9,10, 9,10,10,11,
  5, 6, 6, 7, 6, 7, 7, 8, 6, 7, 7, 8, 7, 8, 8, 9, 6, 7, 7, 8, 7, 8, 8, 9, 7, 8, 8, 9, 8, 9, 9,10,
  6, 7, 7, 8, 7, 8, 8, 9, 7, 8, 8, 9, 8, 9, 9,10, 7, 8, 8, 9, 8, 9, 9,10, 8, 9, 9,10, 9,10,10,11,
  6, 7, 7, 8, 7, 8, 8, 9, 7, 8, 8, 9, 8, 9, 9,10, 7, 8, 8, 9, 8, 9, 9,10, 8, 9, 9,10, 9,10,10,11,
  7, 8, 8, 9, 8, 9, 9,10, 8, 9, 9,10, 9,10,10,11, 8, 9, 9,10, 9,10,10,11, 9,10,10,11,10,11,11,12,
  4, 5, 5, 6, 5, 6, 6, 7, 5, 6, 6, 7, 6, 7, 7, 8, 5, 6, 6, 7, 6, 7, 7, 8, 6, 7, 7, 8, 7, 8, 8, 9,
  5, 6, 6, 7, 6, 7, 7, 8, 6, 7, 7, 8, 7, 8, 8, 9, 6, 7, 7, 8, 7, 8, 8, 9, 7, 8, 8, 9, 8, 9, 9,10,
  5, 6, 6, 7, 6, 7, 7, 8, 6, 7, 7, 8, 7, 8, 8, 9, 6, 7, 7, 8, 7, 8, 8, 9, 7, 8, 8, 9, 8, 9, 9,10,
  6, 7, 7, 8, 7, 8, 8, 9, 7, 8, 8, 9, 8, 9, 9,10, 7, 8, 8, 9, 8, 9, 9,10, 8, 9, 9,10, 9,10,10,11,
  5, 6, 6, 7, 6, 7, 7, 8, 6, 7, 7, 8, 7, 8, 8, 9, 6, 7, 7, 8, 7, 8, 8, 9, 7, 8, 8, 9, 8, 9, 9,10,
  6, 7, 7, 8, 7, 8, 8, 9, 7, 8, 8, 9, 8, 9, 9,10, 7, 8, 8, 9, 8, 9, 9,10, 8, 9, 9,10, 9,10,10,11,
  6, 7, 7, 8, 7, 8, 8, 9, 7, 8, 8, 9, 8, 9, 9,10, 7, 8, 8, 9, 8, 9, 9,10, 8, 9, 9,10, 9,10,10,11,
  7, 8, 8, 9, 8, 9, 9,10, 8, 9, 9,10, 9,10,10,11, 8, 9, 9,10, 9,10,10,11, 9,10,10,11,10,11,11,12,
  5, 6, 6, 7, 6, 7, 7, 8, 6, 7, 7, 8, 7, 8, 8, 9, 6, 7, 7, 8, 7, 8, 8, 9, 7, 8, 8, 9, 8, 9, 9,10,
  6, 7, 7, 8, 7, 8, 8, 9, 7, 8, 8, 9, 8, 9, 9,10, 7, 8, 8, 9, 8, 9, 9,10, 8, 9, 9,10, 9,10,10,11,
  6, 7, 7, 8, 7, 8, 8, 9, 7, 8, 8, 9, 8, 9, 9,10, 7, 8, 8, 9, 8, 9, 9,10, 8, 9, 9,10, 9,10,10,11,
  7, 8, 8, 9, 8, 9, 9,10, 8, 9, 9,10, 9,10,10,11, 8, 9, 9,10, 9,10,10,11, 9,10,10,11,10,11,11,12,
  6, 7, 7, 8, 7, 8, 8, 9, 7, 8, 8, 9, 8, 9, 9,10, 7, 8, 8, 9, 8, 9, 9,10, 8, 9, 9,10, 9,10,10,11,
  7, 8, 8, 9, 8, 9, 9,10, 8, 9, 9,10, 9,10,10,11, 8, 9, 9,10, 9,10,10,11, 9,10,10,11,10,11,11,12,
  7, 8, 8, 9, 8, 9, 9,10, 8, 9, 9,10, 9,10,10,11, 8, 9, 9,10, 9,10,10,11, 9,10,10,11,10,11,11,12,
  8, 9, 9,10, 9,10,10,11, 9,10,10,11,10,11,11,12, 9,10,10,11,10,11,11,12,10,11,11,12,11,12,12,13,
  4, 5, 5, 6, 5, 6, 6, 7, 5, 6, 6, 7, 6, 7, 7, 8, 5, 6, 6, 7, 6, 7, 7, 8, 6, 7, 7, 8, 7, 8, 8, 9,
  5, 6, 6, 7, 6, 7, 7, 8, 6, 7, 7, 8, 7, 8, 8, 9, 6, 7, 7, 8, 7, 8, 8, 9, 7, 8, 8, 9, 8, 9, 9,10,
  5, 6, 6, 7, 6, 7, 7, 8, 6, 7, 7, 8, 7, 8, 8, 9, 6, 7, 7, 8, 7, 8, 8, 9, 7, 8, 8, 9, 8, 9, 9,10,
  6, 7, 7, 8, 7, 8, 8, 9, 7, 8, 8, 9, 8, 9, 9,10, 7, 8, 8, 9, 8, 9, 9,10, 8, 9, 9,10, 9,10,10,11,
  5, 6, 6, 7, 6, 7, 7, 8, 6, 7, 7, 8, 7, 8, 8, 9, 6, 7, 7, 8, 7, 8, 8, 9, 7, 8, 8, 9, 8, 9, 9,10,
  6, 7, 7, 8, 7, 8, 8, 9, 7, 8, 8, 9, 8, 9, 9,10, 7, 8, 8, 9, 8, 9, 9,10, 8, 9, 9,10, 9,10,10,11,
  6, 7, 7, 8, 7, 8, 8, 9, 7, 8, 8, 9, 8, 9, 9,10, 7, 8, 8, 9, 8, 9, 9,10, 8, 9, 9,10, 9,10,10,11,
  7, 8, 8, 9, 8, 9, 9,10, 8, 9, 9,10, 9,10,10,11, 8, 9, 9,10, 9,10,10,11, 9,10,10,11,10,11,11,12,
  5, 6, 6, 7, 6, 7, 7, 8, 6, 7, 7, 8, 7, 8, 8, 9, 6, 7, 7, 8, 7, 8, 8, 9, 7, 8, 8, 9, 8, 9, 9,10,
  6, 7, 7, 8, 7, 8, 8, 9, 7, 8, 8, 9, 8, 9, 9,10, 7, 8, 8, 9, 8, 9, 9,10, 8, 9, 9,10, 9,10,10,11,
  6, 7, 7, 8, 7, 8, 8, 9, 7, 8, 8, 9, 8, 9, 9,10, 7, 8, 8, 9, 8, 9, 9,10, 8, 9, 9,10, 9,10,10,11,
  7, 8, 8, 9, 8, 9, 9,10, 8, 9, 9,10, 9,10,10,11, 8, 9, 9,10, 9,10,10,11, 9,10,10,11,10,11,11,12,
  6, 7, 7, 8, 7, 8, 8, 9, 7, 8, 8, 9, 8, 9, 9,10, 7, 8, 8, 9, 8, 9, 9,10, 8, 9, 9,10, 9,10,10,11,
  7, 8, 8, 9, 8, 9, 9,10, 8, 9, 9,10, 9,10,10,11, 8, 9, 9,10, 9,10,10,11, 9,10,10,11,10,11,11,12,
  7, 8, 8, 9, 8, 9, 9,10, 8, 9, 9,10, 9,10,10,11, 8, 9, 9,10, 9,10,10,11, 9,10,10,11,10,11,11,12,
  8, 9, 9,10, 9,10,10,11, 9,10,10,11,10,11,11,12, 9,10,10,11,10,11,11,12,10,11,11,12,11,12,12,13,
  5, 6, 6, 7, 6, 7, 7, 8, 6, 7, 7, 8, 7, 8, 8, 9, 6, 7, 7, 8, 7, 8, 8, 9, 7, 8, 8, 9, 8, 9, 9,10,
  6, 7, 7, 8, 7, 8, 8, 9, 7, 8, 8, 9, 8, 9, 9,10, 7, 8, 8, 9, 8, 9, 9,10, 8, 9, 9,10, 9,10,10,11,
  6, 7, 7, 8, 7, 8, 8, 9, 7, 8, 8, 9, 8, 9, 9,10, 7, 8, 8, 9, 8, 9, 9,10, 8, 9, 9,10, 9,10,10,11,
  7, 8, 8, 9, 8, 9, 9,10, 8, 9, 9,10, 9,10,10,11, 8, 9, 9,10, 9,10,10,11, 9,10,10,11,10,11,11,12,
  6, 7, 7, 8, 7, 8, 8, 9, 7, 8, 8, 9, 8, 9, 9,10, 7, 8, 8, 9, 8, 9, 9,10, 8, 9, 9,10, 9,10,10,11,
  7, 8, 8, 9, 8, 9, 9,10, 8, 9, 9,10, 9,10,10,11, 8, 9, 9,10, 9,10,10,11, 9,10,10,11,10,11,11,12,
  7, 8, 8, 9, 8, 9, 9,10, 8, 9, 9,10, 9,10,10,11, 8, 9, 9,10, 9,10,10,11, 9,10,10,11,10,11,11,12,
  8, 9, 9,10, 9,10,10,11, 9,10,10,11,10,11,11,12, 9,10,10,11,10,11,11,12,10,11,11,12,11,12,12,13,
  6, 7, 7, 8, 7, 8, 8, 9, 7, 8, 8, 9, 8, 9, 9,10, 7, 8, 8, 9, 8, 9, 9,10, 8, 9, 9,10, 9,10,10,11,
  7, 8, 8, 9, 8, 9, 9,10, 8, 9, 9,10, 9,10,10,11, 8, 9, 9,10, 9,10,10,11, 9,10,10,11,10,11,11,12,
  7, 8, 8, 9, 8, 9, 9,10, 8, 9, 9,10, 9,10,10,11, 8, 9, 9,10, 9,10,10,11, 9,10,10,11,10,11,11,12,
  8, 9, 9,10, 9,10,10,11, 9,10,10,11,10,11,11,12, 9,10,10,11,10,11,11,12,10,11,11,12,11,12,12,13,
  7, 8, 8, 9, 8, 9, 9,10, 8, 9, 9,10, 9,10,10,11, 8, 9, 9,10, 9,10,10,11, 9,10,10,11,10,11,11,12,
  8, 9, 9,10, 9,10,10,11, 9,10,10,11,10,11,11,12, 9,10,10,11,10,11,11,12,10,11,11,12,11,12,12,13,
  8, 9, 9,10, 9,10,10,11, 9,10,10,11,10,11,11,12, 9,10,10,11,10,11,11,12,10,11,11,12,11,12,12,13,
  9,10,10,11,10,11,11,12,10,11,11,12,11,12,12,13,10,11,11,12,11,12,12,13,11,12,12,13,12,13,13,14,
  4, 5, 5, 6, 5, 6, 6, 7, 5, 6, 6, 7, 6, 7, 7, 8, 5, 6, 6, 7, 6, 7, 7, 8, 6, 7, 7, 8, 7, 8, 8, 9,
  5, 6, 6, 7, 6, 7, 7, 8, 6, 7, 7, 8, 7, 8, 8, 9, 6, 7, 7, 8, 7, 8, 8, 9, 7, 8, 8, 9, 8, 9, 9,10,
  5, 6, 6, 7, 6, 7, 7, 8, 6, 7, 7, 8, 7, 8, 8, 9, 6, 7, 7, 8, 7, 8, 8, 9, 7, 8, 8, 9, 8, 9, 9,10,
  6, 7, 7, 8, 7, 8, 8, 9, 7, 8, 8, 9, 8, 9, 9,10, 7, 8, 8, 9, 8, 9, 9,10, 8, 9, 9,10, 9,10,10,11,
  5, 6, 6, 7, 6, 7, 7, 8, 6, 7, 7, 8, 7, 8, 8, 9, 6, 7, 7, 8, 7, 8, 8, 9, 7, 8, 8, 9, 8, 9, 9,10,
  6, 7, 7, 8, 7, 8, 8, 9, 7, 8, 8, 9, 8, 9, 9,10, 7, 8, 8, 9, 8, 9, 9,10, 8, 9, 9,10, 9,10,10,11,
  6, 7, 7, 8, 7, 8, 8, 9, 7, 8, 8, 9, 8, 9, 9,10, 7, 8, 8, 9, 8, 9, 9,10, 8, 9, 9,10, 9,10,10,11,
  7, 8, 8, 9, 8, 9, 9,10, 8, 9, 9,10, 9,10,10,11, 8, 9, 9,10, 9,10,10,11, 9,10,10,11,10,11,11,12,
  5, 6, 6, 7, 6, 7, 7, 8, 6, 7, 7, 8, 7, 8, 8, 9, 6, 7, 7, 8, 7, 8, 8, 9, 7, 8, 8, 9, 8, 9, 9,10,
  6, 7, 7, 8, 7, 8, 8, 9, 7, 8, 8, 9, 8, 9, 9,10, 7, 8, 8, 9, 8, 9, 9,10, 8, 9, 9,10, 9,10,10,11,
  6, 7, 7, 8, 7, 8, 8, 9, 7, 8, 8, 9, 8, 9, 9,10, 7, 8, 8, 9, 8, 9, 9,10, 8, 9, 9,10, 9,10,10,11,
  7, 8, 8, 9, 8, 9, 9,10, 8, 9, 9,10, 9,10,10,11, 8, 9, 9,10, 9,10,10,11, 9,10,10,11,10,11,11,12,
  6, 7, 7, 8, 7, 8, 8, 9, 7, 8, 8, 9, 8, 9, 9,10, 7, 8, 8, 9, 8, 9, 9,10, 8, 9, 9,10, 9,10,10,11,
  7, 8, 8, 9, 8, 9, 9,10, 8, 9, 9,10, 9,10,10,11, 8, 9, 9,10, 9,10,10,11, 9,10,10,11,10,11,11,12,
  7, 8, 8, 9, 8, 9, 9,10, 8, 9, 9,10, 9,10,10,11, 8, 9, 9,10, 9,10,10,11, 9,10,10,11,10,11,11,12,
  8, 9, 9,10, 9,10,10,11, 9,10,10,11,10,11,11,12, 9,10,10,11,10,11,11,12,10,11,11,12,11,12,12,13,
  5, 6, 6, 7, 6, 7, 7, 8, 6, 7, 7, 8, 7, 8, 8, 9, 6, 7, 7, 8, 7, 8, 8, 9, 7, 8, 8, 9, 8, 9, 9,10,
  6, 7, 7, 8, 7, 8, 8, 9, 7, 8, 8, 9, 8, 9, 9,10, 7, 8, 8, 9, 8, 9, 9,10, 8, 9, 9,10, 9,10,10,11,
  6, 7, 7, 8, 7, 8, 8, 9, 7, 8, 8, 9, 8, 9, 9,10, 7, 8, 8, 9, 8, 9, 9,10, 8, 9, 9,10, 9,10,10,11,
  7, 8, 8, 9, 8, 9, 9,10, 8, 9, 9,10, 9,10,10,11, 8, 9, 9,10, 9,10,10,11, 9,10,10,11,10,11,11,12,
  6, 7, 7, 8, 7, 8, 8, 9, 7, 8, 8, 9, 8, 9, 9,10, 7, 8, 8, 9, 8, 9, 9,10, 8, 9, 9,10, 9,10,10,11,
  7, 8, 8, 9, 8, 9, 9,10, 8, 9, 9,10, 9,10,10,11, 8, 9, 9,10, 9,10,10,11, 9,10,10,11,10,11,11,12,
  7, 8, 8, 9, 8, 9, 9,10, 8, 9, 9,10, 9,10,10,11, 8, 9, 9,10, 9,10,10,11, 9,10,10,11,10,11,11,12,
  8, 9, 9,10, 9,10,10,11, 9,10,10,11,10,11,11,12, 9,10,10,11,10,11,11,12,10,11,11,12,11,12,12,13,
  6, 7, 7, 8, 7, 8, 8, 9, 7, 8, 8, 9, 8, 9, 9,10, 7, 8, 8, 9, 8, 9, 9,10, 8, 9, 9,10, 9,10,10,11,
  7, 8, 8, 9, 8, 9, 9,10, 8, 9, 9,10, 9,10,10,11, 8, 9, 9,10, 9,10,10,11, 9,10,10,11,10,11,11,12,
  7, 8, 8, 9, 8, 9, 9,10, 8, 9, 9,10, 9,10,10,11, 8, 9, 9,10, 9,10,10,11, 9,10,10,11,10,11,11,12,
  8, 9, 9,10, 9,10,10,11, 9,10,10,11,10,11,11,12, 9,10,10,11,10,11,11,12,10,11,11,12,11,12,12,13,
  7, 8, 8, 9, 8, 9, 9,10, 8, 9, 9,10, 9,10,10,11, 8, 9, 9,10, 9,10,10,11, 9,10,10,11,10,11,11,12,
  8, 9, 9,10, 9,10,10,11, 9,10,10,11,10,11,11,12, 9,10,10,11,10,11,11,12,10,11,11,12,11,12,12,13,
  8, 9, 9,10, 9,10,10,11, 9,10,10,11,10,11,11,12, 9,10,10,11,10,11,11,12,10,11,11,12,11,12,12,13,
  9,10,10,11,10,11,11,12,10,11,11,12,11,12,12,13,10,11,11,12,11,12,12,13,11,12,12,13,12,13,13,14,
  5, 6, 6, 7, 6, 7, 7, 8, 6, 7, 7, 8, 7, 8, 8, 9, 6, 7, 7, 8, 7, 8, 8, 9, 7, 8, 8, 9, 8, 9, 9,10,
  6, 7, 7, 8, 7, 8, 8, 9, 7, 8, 8, 9, 8, 9, 9,10, 7, 8, 8, 9, 8, 9, 9,10, 8, 9, 9,10, 9,10,10,11,
  6, 7, 7, 8, 7, 8, 8, 9, 7, 8, 8, 9, 8, 9, 9,10, 7, 8, 8, 9, 8, 9, 9,10, 8, 9, 9,10, 9,10,10,11,
  7, 8, 8, 9, 8, 9, 9,10, 8, 9, 9,10, 9,10,10,11, 8, 9, 9,10, 9,10,10,11, 9,10,10,11,10,11,11,12,
  6, 7, 7, 8, 7, 8, 8, 9, 7, 8, 8, 9, 8, 9, 9,10, 7, 8, 8, 9, 8, 9, 9,10, 8, 9, 9,10, 9,10,10,11,
  7, 8, 8, 9, 8, 9, 9,10, 8, 9, 9,10, 9,10,10,11, 8, 9, 9,10, 9,10,10,11, 9,10,10,11,10,11,11,12,
  7, 8, 8, 9, 8, 9, 9,10, 8, 9, 9,10, 9,10,10,11, 8, 9, 9,10, 9,10,10,11, 9,10,10,11,10,11,11,12,
  8, 9, 9,10, 9,10,10,11, 9,10,10,11,10,11,11,12, 9,10,10,11,10,11,11,12,10,11,11,12,11,12,12,13,
  6, 7, 7, 8, 7, 8, 8, 9, 7, 8, 8, 9, 8, 9, 9,10, 7, 8, 8, 9, 8, 9, 9,10, 8, 9, 9,10, 9,10,10,11,
  7, 8, 8, 9, 8, 9, 9,10, 8, 9, 9,10, 9,10,10,11, 8, 9, 9,10, 9,10,10,11, 9,10,10,11,10,11,11,12,
  7, 8, 8, 9, 8, 9, 9,10, 8, 9, 9,10, 9,10,10,11, 8, 9, 9,10, 9,10,10,11, 9,10,10,11,10,11,11,12,
  8, 9, 9,10, 9,10,10,11, 9,10,10,11,10,11,11,12, 9,10,10,11,10,11,11,12,10,11,11,12,11,12,12,13,
  7, 8, 8, 9, 8, 9, 9,10, 8, 9, 9,10, 9,10,10,11, 8, 9, 9,10, 9,10,10,11, 9,10,10,11,10,11,11,12,
  8, 9, 9,10, 9,10,10,11, 9,10,10,11,10,11,11,12, 9,10,10,11,10,11,11,12,10,11,11,12,11,12,12,13,
  8, 9, 9,10, 9,10,10,11, 9,10,10,11,10,11,11,12, 9,10,10,11,10,11,11,12,10,11,11,12,11,12,12,13,
  9,10,10,11,10,11,11,12,10,11,11,12,11,12,12,13,10,11,11,12,11,12,12,13,11,12,12,13,12,13,13,14,
  6, 7, 7, 8, 7, 8, 8, 9, 7, 8, 8, 9, 8, 9, 9,10, 7, 8, 8, 9, 8, 9, 9,10, 8, 9, 9,10, 9,10,10,11,
  7, 8, 8, 9, 8, 9, 9,10, 8, 9, 9,10, 9,10,10,11, 8, 9, 9,10, 9,10,10,11, 9,10,10,11,10,11,11,12,
  7, 8, 8, 9, 8, 9, 9,10, 8, 9, 9,10, 9,10,10,11, 8, 9, 9,10, 9,10,10,11, 9,10,10,11,10,11,11,12,
  8, 9, 9,10, 9,10,10,11, 9,10,10,11,10,11,11,12, 9,10,10,11,10,11,11,12,10,11,11,12,11,12,12,13,
  7, 8, 8, 9, 8, 9, 9,10, 8, 9, 9,10, 9,10,10,11, 8, 9, 9,10, 9,10,10,11, 9,10,10,11,10,11,11,12,
  8, 9, 9,10, 9,10,10,11, 9,10,10,11,10,11,11,12, 9,10,10,11,10,11,11,12,10,11,11,12,11,12,12,13,
  8, 9, 9,10, 9,10,10,11, 9,10,10,11,10,11,11,12, 9,10,10,11,10,11,11,12,10,11,11,12,11,12,12,13,
  9,10,10,11,10,11,11,12,10,11,11,12,11,12,12,13,10,11,11,12,11,12,12,13,11,12,12,13,12,13,13,14,
  7, 8, 8, 9, 8, 9, 9,10, 8, 9, 9,10, 9,10,10,11, 8, 9, 9,10, 9,10,10,11, 9,10,10,11,10,11,11,12,
  8, 9, 9,10, 9,10,10,11, 9,10,10,11,10,11,11,12, 9,10,10,11,10,11,11,12,10,11,11,12,11,12,12,13,
  8, 9, 9,10, 9,10,10,11, 9,10,10,11,10,11,11,12, 9,10,10,11,10,11,11,12,10,11,11,12,11,12,12,13,
  9,10,10,11,10,11,11,12,10,11,11,12,11,12,12,13,10,11,11,12,11,12,12,13,11,12,12,13,12,13,13,14,
  8, 9, 9,10, 9,10,10,11, 9,10,10,11,10,11,11,12, 9,10,10,11,10,11,11,12,10,11,11,12,11,12,12,13,
  9,10,10,11,10,11,11,12,10,11,11,12,11,12,12,13,10,11,11,12,11,12,12,13,11,12,12,13,12,13,13,14,
  9,10,10,11,10,11,11,12,10,11,11,12,11,12,12,13,10,11,11,12,11,12,12,13,11,12,12,13,12,13,13,14,
 10,11,11,12,11,12,12,13,11,12,12,13,12,13,13,14,11,12,12,13,12,13,13,14,12,13,13,14,13,14,14,15,
  2, 3, 3, 4, 3, 4, 4, 5, 3, 4, 4, 5, 4, 5, 5, 6, 3, 4, 4, 5, 4, 5, 5, 6, 4, 5, 5, 6, 5, 6, 6, 7,
  3, 4, 4, 5, 4, 5, 5, 6, 4, 5, 5, 6, 5, 6, 6, 7, 4, 5, 5, 6, 5, 6, 6, 7, 5, 6, 6, 7, 6, 7, 7, 8,
  3, 4, 4, 5, 4, 5, 5, 6, 4, 5, 5, 6, 5, 6, 6, 7, 4, 5, 5, 6, 5, 6, 6, 7, 5, 6, 6, 7, 6, 7, 7, 8,
  4, 5, 5, 6, 5, 6, 6, 7, 5, 6, 6, 7, 6, 7, 7, 8, 5, 6, 6, 7, 6, 7, 7, 8, 6, 7, 7, 8, 7, 8, 8, 9,
  3, 4, 4, 5, 4, 5, 5, 6, 4, 5, 5, 6, 5, 6, 6, 7, 4, 5, 5, 6, 5, 6, 6, 7, 5, 6, 6, 7, 6, 7, 7, 8,
  4, 5, 5, 6, 5, 6, 6, 7, 5, 6, 6, 7, 6, 7, 7, 8, 5, 6, 6, 7, 6, 7, 7, 8, 6, 7, 7, 8, 7, 8, 8, 9,
  4, 5, 5, 6, 5, 6, 6, 7, 5, 6, 6, 7, 6, 7, 7, 8, 5, 6, 6, 7, 6, 7, 7, 8, 6, 7, 7, 8, 7, 8, 8, 9,
  5, 6, 6, 7, 6, 7, 7, 8, 6, 7, 7, 8, 7, 8, 8, 9, 6, 7, 7, 8, 7, 8, 8, 9, 7, 8, 8, 9, 8, 9, 9,10,
  3, 4, 4, 5, 4, 5, 5, 6, 4, 5, 5, 6, 5, 6, 6, 7, 4, 5, 5, 6, 5, 6, 6, 7, 5, 6, 6, 7, 6, 7, 7, 8,
  4, 5, 5, 6, 5, 6, 6, 7, 5, 6, 6, 7, 6, 7, 7, 8, 5, 6, 6, 7, 6, 7, 7, 8, 6, 7, 7, 8, 7, 8, 8, 9,
  4, 5, 5, 6, 5, 6, 6, 7, 5, 6, 6, 7, 6, 7, 7, 8, 5, 6, 6, 7, 6, 7, 7, 8, 6, 7, 7, 8, 7, 8, 8, 9,
  5, 6, 6, 7, 6, 7, 7, 8, 6, 7, 7, 8, 7, 8, 8, 9, 6, 7, 7, 8, 7, 8, 8, 9, 7, 8, 8, 9, 8, 9, 9,10,
  4, 5, 5, 6, 5, 6, 6, 7, 5, 6, 6, 7, 6, 7, 7, 8, 5, 6, 6, 7, 6, 7, 7, 8, 6, 7, 7, 8, 7, 8, 8, 9,
  5, 6, 6, 7, 6, 7, 7, 8, 6, 7, 7, 8, 7, 8, 8, 9, 6, 7, 7, 8, 7, 8, 8, 9, 7, 8, 8, 9, 8, 9, 9,10,
  5, 6, 6, 7, 6, 7, 7, 8, 6, 7, 7, 8, 7, 8, 8, 9, 6, 7, 7, 8, 7, 8, 8, 9, 7, 8, 8, 9, 8, 9, 9,10,
  6, 7, 7, 8, 7, 8, 8, 9, 7, 8, 8, 9, 8, 9, 9,10, 7, 8, 8, 9, 8, 9, 9,10, 8, 9, 9,10, 9,10,10,11,
  3, 4, 4, 5, 4, 5, 5, 6, 4, 5, 5, 6, 5, 6, 6, 7, 4, 5, 5, 6, 5, 6, 6, 7, 5, 6, 6, 7, 6, 7, 7, 8,
  4, 5, 5, 6, 5, 6, 6, 7, 5, 6, 6, 7, 6, 7, 7, 8, 5, 6, 6, 7, 6, 7, 7, 8, 6, 7, 7, 8, 7, 8, 8, 9,
  4, 5, 5, 6, 5, 6, 6, 7, 5, 6, 6, 7, 6, 7, 7, 8, 5, 6, 6, 7, 6, 7, 7, 8, 6, 7, 7, 8, 7, 8, 8, 9,
  5, 6, 6, 7, 6, 7, 7, 8, 6, 7, 7, 8, 7, 8, 8, 9, 6, 7, 7, 8, 7, 8, 8, 9, 7, 8, 8, 9, 8, 9, 9,10,
  4, 5, 5, 6, 5, 6, 6, 7, 5, 6, 6, 7, 6, 7, 7, 8, 5, 6, 6, 7, 6, 7, 7, 8, 6, 7, 7, 8, 7, 8, 8, 9,
  5, 6, 6, 7, 6, 7, 7, 8, 6, 7, 7, 8, 7, 8, 8, 9, 6, 7, 7, 8, 7, 8, 8, 9, 7, 8, 8, 9, 8, 9, 9,10,
  5, 6, 6, 7, 6, 7, 7, 8, 6, 7, 7, 8, 7, 8, 8, 9, 6, 7, 7, 8, 7, 8, 8, 9, 7, 8, 8, 9, 8, 9, 9,10,
  6, 7, 7, 8, 7, 8, 8, 9, 7, 8, 8, 9, 8, 9, 9,10, 7, 8, 8, 9, 8, 9, 9,10, 8, 9, 9,10, 9,10,10,11,
  4, 5, 5, 6, 5, 6, 6, 7, 5, 6, 6, 7, 6, 7, 7, 8, 5, 6, 6, 7, 6, 7, 7, 8, 6, 7, 7, 8, 7, 8, 8, 9,
  5, 6, 6, 7, 6, 7, 7, 8, 6, 7, 7, 8, 7, 8, 8, 9, 6, 7, 7, 8, 7, 8, 8, 9, 7, 8, 8, 9, 8, 9, 9,10,
  5, 6, 6, 7, 6, 7, 7, 8, 6, 7, 7, 8, 7, 8, 8, 9, 6, 7, 7, 8, 7, 8, 8, 9, 7, 8, 8, 9, 8, 9, 9,10,
  6, 7, 7, 8, 7, 8, 8, 9, 7, 8, 8, 9, 8, 9, 9,10, 7, 8, 8, 9, 8, 9, 9,10, 8, 9, 9,10, 9,10,10,11,
  5, 6, 6, 7, 6, 7, 7, 8, 6, 7, 7, 8, 7, 8, 8, 9, 6, 7, 7, 8, 7, 8, 8, 9, 7, 8, 8, 9, 8, 9, 9,10,
  6, 7, 7, 8, 7, 8, 8, 9, 7, 8, 8, 9, 8, 9, 9,10, 7, 8, 8, 9, 8, 9, 9,10, 8, 9, 9,10, 9,10,10,11,
  6, 7, 7, 8, 7, 8, 8, 9, 7, 8, 8, 9, 8, 9, 9,10, 7, 8, 8, 9, 8, 9, 9,10, 8, 9, 9,10, 9,10,10,11,
  7, 8, 8, 9, 8, 9, 9,10, 8, 9, 9,10, 9,10,10,11, 8, 9, 9,10, 9,10,10,11, 9,10,10,11,10,11,11,12,
  3, 4, 4, 5, 4, 5, 5, 6, 4, 5, 5, 6, 5, 6, 6, 7, 4, 5, 5, 6, 5, 6, 6, 7, 5, 6, 6, 7, 6, 7, 7, 8,
  4, 5, 5, 6, 5, 6, 6, 7, 5, 6, 6, 7, 6, 7, 7, 8, 5, 6, 6, 7, 6, 7, 7, 8, 6, 7, 7, 8, 7, 8, 8, 9,
  4, 5, 5, 6, 5, 6, 6, 7, 5, 6, 6, 7, 6, 7, 7, 8, 5, 6, 6, 7, 6, 7, 7, 8, 6, 7, 7, 8, 7, 8, 8, 9,
  5, 6, 6, 7, 6, 7, 7, 8, 6, 7, 7, 8, 7, 8, 8, 9, 6, 7, 7, 8, 7, 8, 8, 9, 7, 8, 8, 9, 8, 9, 9,10,
  4, 5, 5, 6, 5, 6, 6, 7, 5, 6, 6, 7, 6, 7, 7, 8, 5, 6, 6, 7, 6, 7, 7, 8, 6, 7, 7, 8, 7, 8, 8, 9,
  5, 6, 6, 7, 6, 7, 7, 8, 6, 7, 7, 8, 7, 8, 8, 9, 6, 7, 7, 8, 7, 8, 8, 9, 7, 8, 8, 9, 8, 9, 9,10,
  5, 6, 6, 7, 6, 7, 7, 8, 6, 7, 7, 8, 7, 8, 8, 9, 6, 7, 7, 8, 7, 8, 8, 9, 7, 8, 8, 9, 8, 9, 9,10,
  6, 7, 7, 8, 7, 8, 8, 9, 7, 8, 8, 9, 8, 9, 9,10, 7, 8, 8, 9, 8, 9, 9,10, 8, 9, 9,10, 9,10,10,11,
  4, 5, 5, 6, 5, 6, 6, 7, 5, 6, 6, 7, 6, 7, 7, 8, 5, 6, 6, 7, 6, 7, 7, 8, 6, 7, 7, 8, 7, 8, 8, 9,
  5, 6, 6, 7, 6, 7, 7, 8, 6, 7, 7, 8, 7, 8, 8, 9, 6, 7, 7, 8, 7, 8, 8, 9, 7, 8, 8, 9, 8, 9, 9,10,
  5, 6, 6, 7, 6, 7, 7, 8, 6, 7, 7, 8, 7, 8, 8, 9, 6, 7, 7, 8, 7, 8, 8, 9, 7, 8, 8, 9, 8, 9, 9,10,
  6, 7, 7, 8, 7, 8, 8, 9, 7, 8, 8, 9, 8, 9, 9,10, 7, 8, 8, 9, 8, 9, 9,10, 8, 9, 9,10, 9,10,10,11,
  5, 6, 6, 7, 6, 7, 7, 8, 6, 7, 7, 8, 7, 8, 8, 9, 6, 7, 7, 8, 7, 8, 8, 9, 7, 8, 8, 9, 8, 9, 9,10,
  6, 7, 7, 8, 7, 8, 8, 9, 7, 8, 8, 9, 8, 9, 9,10, 7, 8, 8, 9, 8, 9, 9,10, 8, 9, 9,10, 9,10,10,11,
  6, 7, 7, 8, 7, 8, 8, 9, 7, 8, 8, 9, 8, 9, 9,10, 7, 8, 8, 9, 8, 9, 9,10, 8, 9, 9,10, 9,10,10,11,
  7, 8, 8, 9, 8, 9, 9,10, 8, 9, 9,10, 9,10,10,11, 8, 9, 9,10, 9,10,10,11, 9,10,10,11,10,11,11,12,
  4, 5, 5, 6, 5, 6, 6, 7, 5, 6, 6, 7, 6, 7, 7, 8, 5, 6, 6, 7, 6, 7, 7, 8, 6, 7, 7, 8, 7, 8, 8, 9,
  5, 6, 6, 7, 6, 7, 7, 8, 6, 7, 7, 8, 7, 8, 8, 9, 6, 7, 7, 8, 7, 8, 8, 9, 7, 8, 8, 9, 8, 9, 9,10,
  5, 6, 6, 7, 6, 7, 7, 8, 6, 7, 7, 8, 7, 8, 8, 9, 6, 7, 7, 8, 7, 8, 8, 9, 7, 8, 8, 9, 8, 9, 9,10,
  6, 7, 7, 8, 7, 8, 8, 9, 7, 8, 8, 9, 8, 9, 9,10, 7, 8, 8, 9, 8, 9, 9,10, 8, 9, 9,10, 9,10,10,11,
  5, 6, 6, 7, 6, 7, 7, 8, 6, 7, 7, 8, 7, 8, 8, 9, 6, 7, 7, 8, 7, 8, 8, 9, 7, 8, 8, 9, 8, 9, 9,10,
  6, 7, 7, 8, 7, 8, 8, 9, 7, 8, 8, 9, 8, 9, 9,10, 7, 8, 8, 9, 8, 9, 9,10, 8, 9, 9,10, 9,10,10,11,
  6, 7, 7, 8, 7, 8, 8, 9, 7, 8, 8, 9, 8, 9, 9,10, 7, 8, 8, 9, 8, 9, 9,10, 8, 9, 9,10, 9,10,10,11,
  7, 8, 8, 9, 8, 9, 9,10, 8, 9, 9,10, 9,10,10,11, 8, 9, 9,10, 9,10,10,11, 9,10,10,11,10,11,11,12,
  5, 6, 6, 7, 6, 7, 7, 8, 6, 7, 7, 8, 7, 8, 8, 9, 6, 7, 7, 8, 7, 8, 8, 9, 7, 8, 8, 9, 8, 9, 9,10,
  6, 7, 7, 8, 7, 8, 8, 9, 7, 8, 8, 9, 8, 9, 9,10, 7, 8, 8, 9, 8, 9, 9,10, 8, 9, 9,10, 9,10,10,11,
  6, 7, 7, 8, 7, 8, 8, 9, 7, 8, 8, 9, 8, 9, 9,10, 7, 8, 8, 9, 8, 9, 9,10, 8, 9, 9,10, 9,10,10,11,
  7, 8, 8, 9, 8, 9, 9,10, 8, 9, 9,10, 9,10,10,11, 8, 9, 9,10, 9,10,10,11, 9,10,10,11,10,11,11,12,
  6, 7, 7, 8, 7, 8, 8, 9, 7, 8, 8, 9, 8, 9, 9,10, 7, 8, 8, 9, 8, 9, 9,10, 8, 9, 9,10, 9,10,10,11,
  7, 8, 8, 9, 8, 9, 9,10, 8, 9, 9,10, 9,10,10,11, 8, 9, 9,10, 9,10,10,11, 9,10,10,11,10,11,11,12,
  7, 8, 8, 9, 8, 9, 9,10, 8, 9, 9,10, 9,10,10,11, 8, 9, 9,10, 9,10,10,11, 9,10,10,11,10,11,11,12,
  8, 9, 9,10, 9,10,10,11, 9,10,10,11,10,11,11,12, 9,10,10,11,10,11,11,12,10,11,11,12,11,12,12,13,
  3, 4, 4, 5, 4, 5, 5, 6, 4, 5, 5, 6, 5, 6, 6, 7, 4, 5, 5, 6, 5, 6, 6, 7, 5, 6, 6, 7, 6, 7, 7, 8,
  4, 5, 5, 6, 5, 6, 6, 7, 5, 6, 6, 7, 6, 7, 7, 8, 5, 6, 6, 7, 6, 7, 7, 8, 6, 7, 7, 8, 7, 8, 8, 9,
  4, 5, 5, 6, 5, 6, 6, 7, 5, 6, 6, 7, 6, 7, 7, 8, 5, 6, 6, 7, 6, 7, 7, 8, 6, 7, 7, 8, 7, 8, 8, 9,
  5, 6, 6, 7, 6, 7, 7, 8, 6, 7, 7, 8, 7, 8, 8, 9, 6, 7, 7, 8, 7, 8, 8, 9, 7, 8, 8, 9, 8, 9, 9,10,
  4, 5, 5, 6, 5, 6, 6, 7, 5, 6, 6, 7, 6, 7, 7, 8, 5, 6, 6, 7, 6, 7, 7, 8, 6, 7, 7, 8, 7, 8, 8, 9,
  5, 6, 6, 7, 6, 7, 7, 8, 6, 7, 7, 8, 7, 8, 8, 9, 6, 7, 7, 8, 7, 8, 8, 9, 7, 8, 8, 9, 8, 9, 9,10,
  5, 6, 6, 7, 6, 7, 7, 8, 6, 7, 7, 8, 7, 8, 8, 9, 6, 7, 7, 8, 7, 8, 8, 9, 7, 8, 8, 9, 8, 9, 9,10,
  6, 7, 7, 8, 7, 8, 8, 9, 7, 8, 8, 9, 8, 9, 9,10, 7, 8, 8, 9, 8, 9, 9,10, 8, 9, 9,10, 9,10,10,11,
  4, 5, 5, 6, 5, 6, 6, 7, 5, 6, 6, 7, 6, 7, 7, 8, 5, 6, 6, 7, 6, 7, 7, 8, 6, 7, 7, 8, 7, 8, 8, 9,
  5, 6, 6, 7, 6, 7, 7, 8, 6, 7, 7, 8, 7, 8, 8, 9, 6, 7, 7, 8, 7, 8, 8, 9, 7, 8, 8, 9, 8, 9, 9,10,
  5, 6, 6, 7, 6, 7, 7, 8, 6, 7, 7, 8, 7, 8, 8, 9, 6, 7, 7, 8, 7, 8, 8, 9, 7, 8, 8, 9, 8, 9, 9,10,
  6, 7, 7, 8, 7, 8, 8, 9, 7, 8, 8, 9, 8, 9, 9,10, 7, 8, 8, 9, 8, 9, 9,10, 8, 9, 9,10, 9,10,10,11,
  5, 6, 6, 7, 6, 7, 7, 8, 6, 7, 7, 8, 7, 8, 8, 9, 6, 7, 7, 8, 7, 8, 8, 9, 7, 8, 8, 9, 8, 9, 9,10,
  6, 7, 7, 8, 7, 8, 8, 9, 7, 8, 8, 9, 8, 9, 9,10, 7, 8, 8, 9, 8, 9, 9,10, 8, 9, 9,10, 9,10,10,11,
  6, 7, 7, 8, 7, 8, 8, 9, 7, 8, 8, 9, 8, 9, 9,10, 7, 8, 8, 9, 8, 9, 9,10, 8, 9, 9,10, 9,10,10,11,
  7, 8, 8, 9, 8, 9, 9,10, 8, 9, 9,10, 9,10,10,11, 8, 9, 9,10, 9,10,10,11, 9,10,10,11,10,11,11,12,
  4, 5, 5, 6, 5, 6, 6, 7, 5, 6, 6, 7, 6, 7, 7, 8, 5, 6, 6, 7, 6, 7, 7, 8, 6, 7, 7, 8, 7, 8, 8, 9,
  5, 6, 6, 7, 6, 7, 7, 8, 6, 7, 7, 8, 7, 8, 8, 9, 6, 7, 7, 8, 7, 8, 8, 9, 7, 8, 8, 9, 8, 9, 9,10,
  5, 6, 6, 7, 6, 7, 7, 8, 6, 7, 7, 8, 7, 8, 8, 9, 6, 7, 7, 8, 7, 8, 8, 9, 7, 8, 8, 9, 8, 9, 9,10,
  6, 7, 7, 8, 7, 8, 8, 9, 7, 8, 8, 9, 8, 9, 9,10, 7, 8, 8, 9, 8, 9, 9,10, 8, 9, 9,10, 9,10,10,11,
  5, 6, 6, 7, 6, 7, 7, 8, 6, 7, 7, 8, 7, 8, 8, 9, 6, 7, 7, 8, 7, 8, 8, 9, 7, 8, 8, 9, 8, 9, 9,10,
  6, 7, 7, 8, 7, 8, 8, 9, 7, 8, 8, 9, 8, 9, 9,10, 7, 8, 8, 9, 8, 9, 9,10, 8, 9, 9,10, 9,10,10,11,
  6, 7, 7, 8, 7, 8, 8, 9, 7, 8, 8, 9, 8, 9, 9,10, 7, 8, 8, 9, 8, 9, 9,10, 8, 9, 9,10, 9,10,10,11,
  7, 8, 8, 9, 8, 9, 9,10, 8, 9, 9,10, 9,10,10,11, 8, 9, 9,10, 9,10,10,11, 9,10,10,11,10,11,11,12,
  5, 6, 6, 7, 6, 7, 7, 8, 6, 7, 7, 8, 7, 8, 8, 9, 6, 7, 7, 8, 7, 8, 8, 9, 7, 8, 8, 9, 8, 9, 9,10,
  6, 7, 7, 8, 7, 8, 8, 9, 7, 8, 8, 9, 8, 9, 9,10, 7, 8, 8, 9, 8, 9, 9,10, 8, 9, 9,10, 9,10,10,11,
  6, 7, 7, 8, 7, 8, 8, 9, 7, 8, 8, 9, 8, 9, 9,10, 7, 8, 8, 9, 8, 9, 9,10, 8, 9, 9,10, 9,10,10,11,
  7, 8, 8, 9, 8, 9, 9,10, 8, 9, 9,10, 9,10,10,11, 8, 9, 9,10, 9,10,10,11, 9,10,10,11,10,11,11,12,
  6, 7, 7, 8, 7, 8, 8, 9, 7, 8, 8, 9, 8, 9, 9,10, 7, 8, 8, 9, 8, 9, 9,10, 8, 9, 9,10, 9,10,10,11,
  7, 8, 8, 9, 8, 9, 9,10, 8, 9, 9,10, 9,10,10,11, 8, 9, 9,10, 9,10,10,11, 9,10,10,11,10,11,11,12,
  7, 8, 8, 9, 8, 9, 9,10, 8, 9, 9,10, 9,10,10,11, 8, 9, 9,10, 9,10,10,11, 9,10,10,11,10,11,11,12,
  8, 9, 9,10, 9,10,10,11, 9,10,10,11,10,11,11,12, 9,10,10,11,10,11,11,12,10,11,11,12,11,12,12,13,
  4, 5, 5, 6, 5, 6, 6, 7, 5, 6, 6, 7, 6, 7, 7, 8, 5, 6, 6, 7, 6, 7, 7, 8, 6, 7, 7, 8, 7, 8, 8, 9,
  5, 6, 6, 7, 6, 7, 7, 8, 6, 7, 7, 8, 7, 8, 8, 9, 6, 7, 7, 8, 7, 8, 8, 9, 7, 8, 8, 9, 8, 9, 9,10,
  5, 6, 6, 7, 6, 7, 7, 8, 6, 7, 7, 8, 7, 8, 8, 9, 6, 7, 7, 8, 7, 8, 8, 9, 7, 8, 8, 9, 8, 9, 9,10,
  6, 7, 7, 8, 7, 8, 8, 9, 7, 8, 8, 9, 8, 9, 9,10, 7, 8, 8, 9, 8, 9, 9,10, 8, 9, 9,10, 9,10,10,11,
  5, 6, 6, 7, 6, 7, 7, 8, 6, 7, 7, 8, 7, 8, 8, 9, 6, 7, 7, 8, 7, 8, 8, 9, 7, 8, 8, 9, 8, 9, 9,10,
  6, 7, 7, 8, 7, 8, 8, 9, 7, 8, 8, 9, 8, 9, 9,10, 7, 8, 8, 9, 8, 9, 9,10, 8, 9, 9,10, 9,10,10,11,
  6, 7, 7, 8, 7, 8, 8, 9, 7, 8, 8, 9, 8, 9, 9,10, 7, 8, 8, 9, 8, 9, 9,10, 8, 9, 9,10, 9,10,10,11,
  7, 8, 8, 9, 8, 9, 9,10, 8, 9, 9,10, 9,10,10,11, 8, 9, 9,10, 9,10,10,11, 9,10,10,11,10,11,11,12,
  5, 6, 6, 7, 6, 7, 7, 8, 6, 7, 7, 8, 7, 8, 8, 9, 6, 7, 7, 8, 7, 8, 8, 9, 7, 8, 8, 9, 8, 9, 9,10,
  6, 7, 7, 8, 7, 8, 8, 9, 7, 8, 8, 9, 8, 9, 9,10, 7, 8, 8, 9, 8, 9, 9,10, 8, 9, 9,10, 9,10,10,11,
  6, 7, 7, 8, 7, 8, 8, 9, 7, 8, 8, 9, 8, 9, 9,10, 7, 8, 8, 9, 8, 9, 9,10, 8, 9, 9,10, 9,10,10,11,
  7, 8, 8, 9, 8, 9, 9,10, 8, 9, 9,10, 9,10,10,11, 8, 9, 9,10, 9,10,10,11, 9,10,10,11,10,11,11,12,
  6, 7, 7, 8, 7, 8, 8, 9, 7, 8, 8, 9, 8, 9, 9,10, 7, 8, 8, 9, 8, 9, 9,10, 8, 9, 9,10, 9,10,10,11,
  7, 8, 8, 9, 8, 9, 9,10, 8, 9, 9,10, 9,10,10,11, 8, 9, 9,10, 9,10,10,11, 9,10,10,11,10,11,11,12,
  7, 8, 8, 9, 8, 9, 9,10, 8, 9, 9,10, 9,10,10,11, 8, 9, 9,10, 9,10,10,11, 9,10,10,11,10,11,11,12,
  8, 9, 9,10, 9,10,10,11, 9,10,10,11,10,11,11,12, 9,10,10,11,10,11,11,12,10,11,11,12,11,12,12,13,
  5, 6, 6, 7, 6, 7, 7, 8, 6, 7, 7, 8, 7, 8, 8, 9, 6, 7, 7, 8, 7, 8, 8, 9, 7, 8, 8, 9, 8, 9, 9,10,
  6, 7, 7, 8, 7, 8, 8, 9, 7, 8, 8, 9, 8, 9, 9,10, 7, 8, 8, 9, 8, 9, 9,10, 8, 9, 9,10, 9,10,10,11,
  6, 7, 7, 8, 7, 8, 8, 9, 7, 8, 8, 9, 8, 9, 9,10, 7, 8, 8, 9, 8, 9, 9,10, 8, 9, 9,10, 9,10,10,11,
  7, 8, 8, 9, 8, 9, 9,10, 8, 9, 9,10, 9,10,10,11, 8, 9, 9,10, 9,10,10,11, 9,10,10,11,10,11,11,12,
  6, 7, 7, 8, 7, 8, 8, 9, 7, 8, 8, 9, 8, 9, 9,10, 7, 8, 8, 9, 8, 9, 9,10, 8, 9, 9,10, 9,10,10,11,
  7, 8, 8, 9, 8, 9, 9,10, 8, 9, 9,10, 9,10,10,11, 8, 9, 9,10, 9,10,10,11, 9,10,10,11,10,11,11,12,
  7, 8, 8, 9, 8, 9, 9,10, 8, 9, 9,10, 9,10,10,11, 8, 9, 9,10, 9,10,10,11, 9,10,10,11,10,11,11,12,
  8, 9, 9,10, 9,10,10,11, 9,10,10,11,10,11,11,12, 9,10,10,11,10,11,11,12,10,11,11,12,11,12,12,13,
  6, 7, 7, 8, 7, 8, 8, 9, 7, 8, 8, 9, 8, 9, 9,10, 7, 8, 8, 9, 8, 9, 9,10, 8, 9, 9,10, 9,10,10,11,
  7, 8, 8, 9, 8, 9, 9,10, 8, 9, 9,10, 9,10,10,11, 8, 9, 9,10, 9,10,10,11, 9,10,10,11,10,11,11,12,
  7, 8, 8, 9, 8, 9, 9,10, 8, 9, 9,10, 9,10,10,11, 8, 9, 9,10, 9,10,10,11, 9,10,10,11,10,11,11,12,
  8, 9, 9,10, 9,10,10,11, 9,10,10,11,10,11,11,12, 9,10,10,11,10,11,11,12,10,11,11,12,11,12,12,13,
  7, 8, 8, 9, 8, 9, 9,10, 8, 9, 9,10, 9,10,10,11, 8, 9, 9,10, 9,10,10,11, 9,10,10,11,10,11,11,12,
  8, 9, 9,10, 9,10,10,11, 9,10,10,11,10,11,11,12, 9,10,10,11,10,11,11,12,10,11,11,12,11,12,12,13,
  8, 9, 9,10, 9,10,10,11, 9,10,10,11,10,11,11,12, 9,10,10,11,10,11,11,12,10,11,11,12,11,12,12,13,
  9,10,10,11,10,11,11,12,10,11,11,12,11,12,12,13,10,11,11,12,11,12,12,13,11,12,12,13,12,13,13,14,
  3, 4, 4, 5, 4, 5, 5, 6, 4, 5, 5, 6, 5, 6, 6, 7, 4, 5, 5, 6, 5, 6, 6, 7, 5, 6, 6, 7, 6, 7, 7, 8,
  4, 5, 5, 6, 5, 6, 6, 7, 5, 6, 6, 7, 6, 7, 7, 8, 5, 6, 6, 7, 6, 7, 7, 8, 6, 7, 7, 8, 7, 8, 8, 9,
  4, 5, 5, 6, 5, 6, 6, 7, 5, 6, 6, 7, 6, 7, 7, 8, 5, 6, 6, 7, 6, 7, 7, 8, 6, 7, 7, 8, 7, 8, 8, 9,
  5, 6, 6, 7, 6, 7, 7, 8, 6, 7, 7, 8, 7, 8, 8, 9, 6, 7, 7, 8, 7, 8, 8, 9, 7, 8, 8, 9, 8, 9, 9,10,
  4, 5, 5, 6, 5, 6, 6, 7, 5, 6, 6, 7, 6, 7, 7, 8, 5, 6, 6, 7, 6, 7, 7, 8, 6, 7, 7, 8, 7, 8, 8, 9,
  5, 6, 6, 7, 6, 7, 7, 8, 6, 7, 7, 8, 7, 8, 8, 9, 6, 7, 7, 8, 7, 8, 8, 9, 7, 8, 8, 9, 8, 9, 9,10,
  5, 6, 6, 7, 6, 7, 7, 8, 6, 7, 7, 8, 7, 8, 8, 9, 6, 7, 7, 8, 7, 8, 8, 9, 7, 8, 8, 9, 8, 9, 9,10,
  6, 7, 7, 8, 7, 8, 8, 9, 7, 8, 8, 9, 8, 9, 9,10, 7, 8, 8, 9, 8, 9, 9,10, 8, 9, 9,10, 9,10,10,11,
  4, 5, 5, 6, 5, 6, 6, 7, 5, 6, 6, 7, 6, 7, 7, 8, 5, 6, 6, 7, 6, 7, 7, 8, 6, 7, 7, 8, 7, 8, 8, 9,
  5, 6, 6, 7, 6, 7, 7, 8, 6, 7, 7, 8, 7, 8, 8, 9, 6, 7, 7, 8, 7, 8, 8, 9, 7, 8, 8, 9, 8, 9, 9,10,
  5, 6, 6, 7, 6, 7, 7, 8, 6, 7, 7, 8, 7, 8, 8, 9, 6, 7, 7, 8, 7, 8, 8, 9, 7, 8, 8, 9, 8, 9, 9,10,
  6, 7, 7, 8, 7, 8, 8, 9, 7, 8, 8, 9, 8, 9, 9,10, 7, 8, 8, 9, 8, 9, 9,10, 8, 9, 9,10, 9,10,10,11,
  5, 6, 6, 7, 6, 7, 7, 8, 6, 7, 7, 8, 7, 8, 8, 9, 6, 7, 7, 8, 7, 8, 8, 9, 7, 8, 8, 9, 8, 9, 9,10,
  6, 7, 7, 8, 7, 8, 8, 9, 7, 8, 8, 9, 8, 9, 9,10, 7, 8, 8, 9, 8, 9, 9,10, 8, 9, 9,10, 9,10,10,11,
  6, 7, 7, 8, 7, 8, 8, 9, 7, 8, 8, 9, 8, 9, 9,10, 7, 8, 8, 9, 8, 9, 9,10, 8, 9, 9,10, 9,10,10,11,
  7, 8, 8, 9, 8, 9, 9,10, 8, 9, 9,10, 9,10,10,11, 8, 9, 9,10, 9,10,10,11, 9,10,10,11,10,11,11,12,
  4, 5, 5, 6, 5, 6, 6, 7, 5, 6, 6, 7, 6, 7, 7, 8, 5, 6, 6, 7, 6, 7, 7, 8, 6, 7, 7, 8, 7, 8, 8, 9,
  5, 6, 6, 7, 6, 7, 7, 8, 6, 7, 7, 8, 7, 8, 8, 9, 6, 7, 7, 8, 7, 8, 8, 9, 7, 8, 8, 9, 8, 9, 9,10,
  5, 6, 6, 7, 6, 7, 7, 8, 6, 7, 7, 8, 7, 8, 8, 9, 6, 7, 7, 8, 7, 8, 8, 9, 7, 8, 8, 9, 8, 9, 9,10,
  6, 7, 7, 8, 7, 8, 8, 9, 7, 8, 8, 9, 8, 9, 9,10, 7, 8, 8, 9, 8, 9, 9,10, 8, 9, 9,10, 9,10,10,11,
  5, 6, 6, 7, 6, 7, 7, 8, 6, 7, 7, 8, 7, 8, 8, 9, 6, 7, 7, 8, 7, 8, 8, 9, 7, 8, 8, 9, 8, 9, 9,10,
  6, 7, 7, 8, 7, 8, 8, 9, 7, 8, 8, 9, 8, 9, 9,10, 7, 8, 8, 9, 8, 9, 9,10, 8, 9, 9,10, 9,10,10,11,
  6, 7, 7, 8, 7, 8, 8, 9, 7, 8, 8, 9, 8, 9, 9,10, 7, 8, 8, 9, 8, 9, 9,10, 8, 9, 9,10, 9,10,10,11,
  7, 8, 8, 9, 8, 9, 9,10, 8, 9, 9,10, 9,10,10,11, 8, 9, 9,10, 9,10,10,11, 9,10,10,11,10,11,11,12,
  5, 6, 6, 7, 6, 7, 7, 8, 6, 7, 7, 8, 7, 8, 8, 9, 6, 7, 7, 8, 7, 8, 8, 9, 7, 8, 8, 9, 8, 9, 9,10,
  6, 7, 7, 8, 7, 8, 8, 9, 7, 8, 8, 9, 8, 9, 9,10, 7, 8, 8, 9, 8, 9, 9,10, 8, 9, 9,10, 9,10,10,11,
  6, 7, 7, 8, 7, 8, 8, 9, 7, 8, 8, 9, 8, 9, 9,10, 7, 8, 8, 9, 8, 9, 9,10, 8, 9, 9,10, 9,10,10,11,
  7, 8, 8, 9, 8, 9, 9,10, 8, 9, 9,10, 9,10,10,11, 8, 9, 9,10, 9,10,10,11, 9,10,10,11,10,11,11,12,
  6, 7, 7, 8, 7, 8, 8, 9, 7, 8, 8, 9, 8, 9, 9,10, 7, 8, 8, 9, 8, 9, 9,10, 8, 9, 9,10, 9,10,10,11,
  7, 8, 8, 9, 8, 9, 9,10, 8, 9, 9,10, 9,10,10,11, 8, 9, 9,10, 9,10,10,11, 9,10,10,11,10,11,11,12,
  7, 8, 8, 9, 8, 9, 9,10, 8, 9, 9,10, 9,10,10,11, 8, 9, 9,10, 9,10,10,11, 9,10,10,11,10,11,11,12,
  8, 9, 9,10, 9,10,10,11, 9,10,10,11,10,11,11,12, 9,10,10,11,10,11,11,12,10,11,11,12,11,12,12,13,
  4, 5, 5, 6, 5, 6, 6, 7, 5, 6, 6, 7, 6, 7, 7, 8, 5, 6, 6, 7, 6, 7, 7, 8, 6, 7, 7, 8, 7, 8, 8, 9,
  5, 6, 6, 7, 6, 7, 7, 8, 6, 7, 7, 8, 7, 8, 8, 9, 6, 7, 7, 8, 7, 8, 8, 9, 7, 8, 8, 9, 8, 9, 9,10,
  5, 6, 6, 7, 6, 7, 7, 8, 6, 7, 7, 8, 7, 8, 8, 9, 6, 7, 7, 8, 7, 8, 8, 9, 7, 8, 8, 9, 8, 9, 9,10,
  6, 7, 7, 8, 7, 8, 8, 9, 7, 8, 8, 9, 8, 9, 9,10, 7, 8, 8, 9, 8, 9, 9,10, 8, 9, 9,10, 9,10,10,11,
  5, 6, 6, 7, 6, 7, 7, 8, 6, 7, 7, 8, 7, 8, 8, 9, 6, 7, 7, 8, 7, 8, 8, 9, 7, 8, 8, 9, 8, 9, 9,10,
  6, 7, 7, 8, 7, 8, 8, 9, 7, 8, 8, 9, 8, 9, 9,10, 7, 8, 8, 9, 8, 9, 9,10, 8, 9, 9,10, 9,10,10,11,
  6, 7, 7, 8, 7, 8, 8, 9, 7, 8, 8, 9, 8, 9, 9,10, 7, 8, 8, 9, 8, 9, 9,10, 8, 9, 9,10, 9,10,10,11,
  7, 8, 8, 9, 8, 9, 9,10, 8, 9, 9,10, 9,10,10,11, 8, 9, 9,10, 9,10,10,11, 9,10,10,11,10,11,11,12,
  5, 6, 6, 7, 6, 7, 7, 8, 6, 7, 7, 8, 7, 8, 8, 9, 6, 7, 7, 8, 7, 8, 8, 9, 7, 8, 8, 9, 8, 9, 9,10,
  6, 7, 7, 8, 7, 8, 8, 9, 7, 8, 8, 9, 8, 9, 9,10, 7, 8, 8, 9, 8, 9, 9,10, 8, 9, 9,10, 9,10,10,11,
  6, 7, 7, 8, 7, 8, 8, 9, 7, 8, 8, 9, 8, 9, 9,10, 7, 8, 8, 9, 8, 9, 9,10, 8, 9, 9,10, 9,10,10,11,
  7, 8, 8, 9, 8, 9, 9,10, 8, 9, 9,10, 9,10,10,11, 8, 9, 9,10, 9,10,10,11, 9,10,10,11,10,11,11,12,
  6, 7, 7, 8, 7, 8, 8, 9, 7, 8, 8, 9, 8, 9, 9,10, 7, 8, 8, 9, 8, 9, 9,10, 8, 9, 9,10, 9,10,10,11,
  7, 8, 8, 9, 8, 9, 9,10, 8, 9, 9,10, 9,10,10,11, 8, 9, 9,10, 9,10,10,11, 9,10,10,11,10,11,11,12,
  7, 8, 8, 9, 8, 9, 9,10, 8, 9, 9,10, 9,10,10,11, 8, 9, 9,10, 9,10,10,11, 9,10,10,11,10,11,11,12,
  8, 9, 9,10, 9,10,10,11, 9,10,10,11,10,11,11,12, 9,10,10,11,10,11,11,12,10,11,11,12,11,12,12,13,
  5, 6, 6, 7, 6, 7, 7, 8, 6, 7, 7, 8, 7, 8, 8, 9, 6, 7, 7, 8, 7, 8, 8, 9, 7, 8, 8, 9, 8, 9, 9,10,
  6, 7, 7, 8, 7, 8, 8, 9, 7, 8, 8, 9, 8, 9, 9,10, 7, 8, 8, 9, 8, 9, 9,10, 8, 9, 9,10, 9,10,10,11,
  6, 7, 7, 8, 7, 8, 8, 9, 7, 8, 8, 9, 8, 9, 9,10, 7, 8, 8, 9, 8, 9, 9,10, 8, 9, 9,10, 9,10,10,11,
  7, 8, 8, 9, 8, 9, 9,10, 8, 9, 9,10, 9,10,10,11, 8, 9, 9,10, 9,10,10,11, 9,10,10,11,10,11,11,12,
  6, 7, 7, 8, 7, 8, 8, 9, 7, 8, 8, 9, 8, 9, 9,10, 7, 8, 8, 9, 8, 9, 9,10, 8, 9, 9,10, 9,10,10,11,
  7, 8, 8, 9, 8, 9, 9,10, 8, 9, 9,10, 9,10,10,11, 8, 9, 9,10, 9,10,10,11, 9,10,10,11,10,11,11,12,
  7, 8, 8, 9, 8, 9, 9,10, 8, 9, 9,10, 9,10,10,11, 8, 9, 9,10, 9,10,10,11, 9,10,10,11,10,11,11,12,
  8, 9, 9,10, 9,10,10,11, 9,10,10,11,10,11,11,12, 9,10,10,11,10,11,11,12,10,11,11,12,11,12,12,13,
  6, 7, 7, 8, 7, 8, 8, 9, 7, 8, 8, 9, 8, 9, 9,10, 7, 8, 8, 9, 8, 9, 9,10, 8, 9, 9,10, 9,10,10,11,
  7, 8, 8, 9, 8, 9, 9,10, 8, 9, 9,10, 9,10,10,11, 8, 9, 9,10, 9,10,10,11, 9,10,10,11,10,11,11,12,
  7, 8, 8, 9, 8, 9, 9,10, 8, 9, 9,10, 9,10,10,11, 8, 9, 9,10, 9,10,10,11, 9,10,10,11,10,11,11,12,
  8, 9, 9,10, 9,10,10,11, 9,10,10,11,10,11,11,12, 9,10,10,11,10,11,11,12,10,11,11,12,11,12,12,13,
  7, 8, 8, 9, 8, 9, 9,10, 8, 9, 9,10, 9,10,10,11, 8, 9, 9,10, 9,10,10,11, 9,10,10,11,10,11,11,12,
  8, 9, 9,10, 9,10,10,11, 9,10,10,11,10,11,11,12, 9,10,10,11,10,11,11,12,10,11,11,12,11,12,12,13,
  8, 9, 9,10, 9,10,10,11, 9,10,10,11,10,11,11,12, 9,10,10,11,10,11,11,12,10,11,11,12,11,12,12,13,
  9,10,10,11,10,11,11,12,10,11,11,12,11,12,12,13,10,11,11,12,11,12,12,13,11,12,12,13,12,13,13,14,
  4, 5, 5, 6, 5, 6, 6, 7, 5, 6, 6, 7, 6, 7, 7, 8, 5, 6, 6, 7, 6, 7, 7, 8, 6, 7, 7, 8, 7, 8, 8, 9,
  5, 6, 6, 7, 6, 7, 7, 8, 6, 7, 7, 8, 7, 8, 8, 9, 6, 7, 7, 8, 7, 8, 8, 9, 7, 8, 8, 9, 8, 9, 9,10,
  5, 6, 6, 7, 6, 7, 7, 8, 6, 7, 7, 8, 7, 8, 8, 9, 6, 7, 7, 8, 7, 8, 8, 9, 7, 8, 8, 9, 8, 9, 9,10,
  6, 7, 7, 8, 7, 8, 8, 9, 7, 8, 8, 9, 8, 9, 9,10, 7, 8, 8, 9, 8, 9, 9,10, 8, 9, 9,10, 9,10,10,11,
  5, 6, 6, 7, 6, 7, 7, 8, 6, 7, 7, 8, 7, 8, 8, 9, 6, 7, 7, 8, 7, 8, 8, 9, 7, 8, 8, 9, 8, 9, 9,10,
  6, 7, 7, 8, 7, 8, 8, 9, 7, 8, 8, 9, 8, 9, 9,10, 7, 8, 8, 9, 8, 9, 9,10, 8, 9, 9,10, 9,10,10,11,
  6, 7, 7, 8, 7, 8, 8, 9, 7, 8, 8, 9, 8, 9, 9,10, 7, 8, 8, 9, 8, 9, 9,10, 8, 9, 9,10, 9,10,10,11,
  7, 8, 8, 9, 8, 9, 9,10, 8, 9, 9,10, 9,10,10,11, 8, 9, 9,10, 9,10,10,11, 9,10,10,11,10,11,11,12,
  5, 6, 6, 7, 6, 7, 7, 8, 6, 7, 7, 8, 7, 8, 8, 9, 6, 7, 7, 8, 7, 8, 8, 9, 7, 8, 8, 9, 8, 9, 9,10,
  6, 7, 7, 8, 7, 8, 8, 9, 7, 8, 8, 9, 8, 9, 9,10, 7, 8, 8, 9, 8, 9, 9,10, 8, 9, 9,10, 9,10,10,11,
  6, 7, 7, 8, 7, 8, 8, 9, 7, 8, 8, 9, 8, 9, 9,10, 7, 8, 8, 9, 8, 9, 9,10, 8, 9, 9,10, 9,10,10,11,
  7, 8, 8, 9, 8, 9, 9,10, 8, 9, 9,10, 9,10,10,11, 8, 9, 9,10, 9,10,10,11, 9,10,10,11,10,11,11,12,
  6, 7, 7, 8, 7, 8, 8, 9, 7, 8, 8, 9, 8, 9, 9,10, 7, 8, 8, 9, 8, 9, 9,10, 8, 9, 9,10, 9,10,10,11,
  7, 8, 8, 9, 8, 9, 9,10, 8, 9, 9,10, 9,10,10,11, 8, 9, 9,10, 9,10,10,11, 9,10,10,11,10,11,11,12,
  7, 8, 8, 9, 8, 9, 9,10, 8, 9, 9,10, 9,10,10,11, 8, 9, 9,10, 9,10,10,11, 9,10,10,11,10,11,11,12,
  8, 9, 9,10, 9,10,10,11, 9,10,10,11,10,11,11,12, 9,10,10,11,10,11,11,12,10,11,11,12,11,12,12,13,
  5, 6, 6, 7, 6, 7, 7, 8, 6, 7, 7, 8, 7, 8, 8, 9, 6, 7, 7, 8, 7, 8, 8, 9, 7, 8, 8, 9, 8, 9, 9,10,
  6, 7, 7, 8, 7, 8, 8, 9, 7, 8, 8, 9, 8, 9, 9,10, 7, 8, 8, 9, 8, 9, 9,10, 8, 9, 9,10, 9,10,10,11,
  6, 7, 7, 8, 7, 8, 8, 9, 7, 8, 8, 9, 8, 9, 9,10, 7, 8, 8, 9, 8, 9, 9,10, 8, 9, 9,10, 9,10,10,11,
  7, 8, 8, 9, 8, 9, 9,10, 8, 9, 9,10, 9,10,10,11, 8, 9, 9,10, 9,10,10,11, 9,10,10,11,10,11,11,12,
  6, 7, 7, 8, 7, 8, 8, 9, 7, 8, 8, 9, 8, 9, 9,10, 7, 8, 8, 9, 8, 9, 9,10, 8, 9, 9,10, 9,10,10,11,
  7, 8, 8, 9, 8, 9, 9,10, 8, 9, 9,10, 9,10,10,11, 8, 9, 9,10, 9,10,10,11, 9,10,10,11,10,11,11,12,
  7, 8, 8, 9, 8, 9, 9,10, 8, 9, 9,10, 9,10,10,11, 8, 9, 9,10, 9,10,10,11, 9,10,10,11,10,11,11,12,
  8, 9, 9,10, 9,10,10,11, 9,10,10,11,10,11,11,12, 9,10,10,11,10,11,11,12,10,11,11,12,11,12,12,13,
  6, 7, 7, 8, 7, 8, 8, 9, 7, 8, 8, 9, 8, 9, 9,10, 7, 8, 8, 9, 8, 9, 9,10, 8, 9, 9,10, 9,10,10,11,
  7, 8, 8, 9, 8, 9, 9,10, 8, 9, 9,10, 9,10,10,11, 8, 9, 9,10, 9,10,10,11, 9,10,10,11,10,11,11,12,
  7, 8, 8, 9, 8, 9, 9,10, 8, 9, 9,10, 9,10,10,11, 8, 9, 9,10, 9,10,10,11, 9,10,10,11,10,11,11,12,
  8, 9, 9,10, 9,10,10,11, 9,10,10,11,10,11,11,12, 9,10,10,11,10,11,11,12,10,11,11,12,11,12,12,13,
  7, 8, 8, 9, 8, 9, 9,10, 8, 9, 9,10, 9,10,10,11, 8, 9, 9,10, 9,10,10,11, 9,10,10,11,10,11,11,12,
  8, 9, 9,10, 9,10,10,11, 9,10,10,11,10,11,11,12, 9,10,10,11,10,11,11,12,10,11,11,12,11,12,12,13,
  8, 9, 9,10, 9,10,10,11, 9,10,10,11,10,11,11,12, 9,10,10,11,10,11,11,12,10,11,11,12,11,12,12,13,
  9,10,10,11,10,11,11,12,10,11,11,12,11,12,12,13,10,11,11,12,11,12,12,13,11,12,12,13,12,13,13,14,
  5, 6, 6, 7, 6, 7, 7, 8, 6, 7, 7, 8, 7, 8, 8, 9, 6, 7, 7, 8, 7, 8, 8, 9, 7, 8, 8, 9, 8, 9, 9,10,
  6, 7, 7, 8, 7, 8, 8, 9, 7, 8, 8, 9, 8, 9, 9,10, 7, 8, 8, 9, 8, 9, 9,10, 8, 9, 9,10, 9,10,10,11,
  6, 7, 7, 8, 7, 8, 8, 9, 7, 8, 8, 9, 8, 9, 9,10, 7, 8, 8, 9, 8, 9, 9,10, 8, 9, 9,10, 9,10,10,11,
  7, 8, 8, 9, 8, 9, 9,10, 8, 9, 9,10, 9,10,10,11, 8, 9, 9,10, 9,10,10,11, 9,10,10,11,10,11,11,12,
  6, 7, 7, 8, 7, 8, 8, 9, 7, 8, 8, 9, 8, 9, 9,10, 7, 8, 8, 9, 8, 9, 9,10, 8, 9, 9,10, 9,10,10,11,
  7, 8, 8, 9, 8, 9, 9,10, 8, 9, 9,10, 9,10,10,11, 8, 9, 9,10, 9,10,10,11, 9,10,10,11,10,11,11,12,
  7, 8, 8, 9, 8, 9, 9,10, 8, 9, 9,10, 9,10,10,11, 8, 9, 9,10, 9,10,10,11, 9,10,10,11,10,11,11,12,
  8, 9, 9,10, 9,10,10,11, 9,10,10,11,10,11,11,12, 9,10,10,11,10,11,11,12,10,11,11,12,11,12,12,13,
  6, 7, 7, 8, 7, 8, 8, 9, 7, 8, 8, 9, 8, 9, 9,10, 7, 8, 8, 9, 8, 9, 9,10, 8, 9, 9,10, 9,10,10,11,
  7, 8, 8, 9, 8, 9, 9,10, 8, 9, 9,10, 9,10,10,11, 8, 9, 9,10, 9,10,10,11, 9,10,10,11,10,11,11,12,
  7, 8, 8, 9, 8, 9, 9,10, 8, 9, 9,10, 9,10,10,11, 8, 9, 9,10, 9,10,10,11, 9,10,10,11,10,11,11,12,
  8, 9, 9,10, 9,10,10,11, 9,10,10,11,10,11,11,12, 9,10,10,11,10,11,11,12,10,11,11,12,11,12,12,13,
  7, 8, 8, 9, 8, 9, 9,10, 8, 9, 9,10, 9,10,10,11, 8, 9, 9,10, 9,10,10,11, 9,10,10,11,10,11,11,12,
  8, 9, 9,10, 9,10,10,11, 9,10,10,11,10,11,11,12, 9,10,10,11,10,11,11,12,10,11,11,12,11,12,12,13,
  8, 9, 9,10, 9,10,10,11, 9,10,10,11,10,11,11,12, 9,10,10,11,10,11,11,12,10,11,11,12,11,12,12,13,
  9,10,10,11,10,11,11,12,10,11,11,12,11,12,12,13,10,11,11,12,11,12,12,13,11,12,12,13,12,13,13,14,
  6, 7, 7, 8, 7, 8, 8, 9, 7, 8, 8, 9, 8, 9, 9,10, 7, 8, 8, 9, 8, 9, 9,10, 8, 9, 9,10, 9,10,10,11,
  7, 8, 8, 9, 8, 9, 9,10, 8, 9, 9,10, 9,10,10,11, 8, 9, 9,10, 9,10,10,11, 9,10,10,11,10,11,11,12,
  7, 8, 8, 9, 8, 9, 9,10, 8, 9, 9,10, 9,10,10,11, 8, 9, 9,10, 9,10,10,11, 9,10,10,11,10,11,11,12,
  8, 9, 9,10, 9,10,10,11, 9,10,10,11,10,11,11,12, 9,10,10,11,10,11,11,12,10,11,11,12,11,12,12,13,
  7, 8, 8, 9, 8, 9, 9,10, 8, 9, 9,10, 9,10,10,11, 8, 9, 9,10, 9,10,10,11, 9,10,10,11,10,11,11,12,
  8, 9, 9,10, 9,10,10,11, 9,10,10,11,10,11,11,12, 9,10,10,11,10,11,11,12,10,11,11,12,11,12,12,13,
  8, 9, 9,10, 9,10,10,11, 9,10,10,11,10,11,11,12, 9,10,10,11,10,11,11,12,10,11,11,12,11,12,12,13,
  9,10,10,11,10,11,11,12,10,11,11,12,11,12,12,13,10,11,11,12,11,12,12,13,11,12,12,13,12,13,13,14,
  7, 8, 8, 9, 8, 9, 9,10, 8, 9, 9,10, 9,10,10,11, 8, 9, 9,10, 9,10,10,11, 9,10,10,11,10,11,11,12,
  8, 9, 9,10, 9,10,10,11, 9,10,10,11,10,11,11,12, 9,10,10,11,10,11,11,12,10,11,11,12,11,12,12,13,
  8, 9, 9,10, 9,10,10,11, 9,10,10,11,10,11,11,12, 9,10,10,11,10,11,11,12,10,11,11,12,11,12,12,13,
  9,10,10,11,10,11,11,12,10,11,11,12,11,12,12,13,10,11,11,12,11,12,12,13,11,12,12,13,12,13,13,14,
  8, 9, 9,10, 9,10,10,11, 9,10,10,11,10,11,11,12, 9,10,10,11,10,11,11,12,10,11,11,12,11,12,12,13,
  9,10,10,11,10,11,11,12,10,11,11,12,11,12,12,13,10,11,11,12,11,12,12,13,11,12,12,13,12,13,13,14,
  9,10,10,11,10,11,11,12,10,11,11,12,11,12,12,13,10,11,11,12,11,12,12,13,11,12,12,13,12,13,13,14,
 10,11,11,12,11,12,12,13,11,12,12,13,12,13,13,14,11,12,12,13,12,13,13,14,12,13,13,14,13,14,14,15,
  3, 4, 4, 5, 4, 5, 5, 6, 4, 5, 5, 6, 5, 6, 6, 7, 4, 5, 5, 6, 5, 6, 6, 7, 5, 6, 6, 7, 6, 7, 7, 8,
  4, 5, 5, 6, 5, 6, 6, 7, 5, 6, 6, 7, 6, 7, 7, 8, 5, 6, 6, 7, 6, 7, 7, 8, 6, 7, 7, 8, 7, 8, 8, 9,
  4, 5, 5, 6, 5, 6, 6, 7, 5, 6, 6, 7, 6, 7, 7, 8, 5, 6, 6, 7, 6, 7, 7, 8, 6, 7, 7, 8, 7, 8, 8, 9,
  5, 6, 6, 7, 6, 7, 7, 8, 6, 7, 7, 8, 7, 8, 8, 9, 6, 7, 7, 8, 7, 8, 8, 9, 7, 8, 8, 9, 8, 9, 9,10,
  4, 5, 5, 6, 5, 6, 6, 7, 5, 6, 6, 7, 6, 7, 7, 8, 5, 6, 6, 7, 6, 7, 7, 8, 6, 7, 7, 8, 7, 8, 8, 9,
  5, 6, 6, 7, 6, 7, 7, 8, 6, 7, 7, 8, 7, 8, 8, 9, 6, 7, 7, 8, 7, 8, 8, 9, 7, 8, 8, 9, 8, 9, 9,10,
  5, 6, 6, 7, 6, 7, 7, 8, 6, 7, 7, 8, 7, 8, 8, 9, 6, 7, 7, 8, 7, 8, 8, 9, 7, 8, 8, 9, 8, 9, 9,10,
  6, 7, 7, 8, 7, 8, 8, 9, 7, 8, 8, 9, 8, 9, 9,10, 7, 8, 8, 9, 8, 9, 9,10, 8, 9, 9,10, 9,10,10,11,
  4, 5, 5, 6, 5, 6, 6, 7, 5, 6, 6, 7, 6, 7, 7, 8, 5, 6, 6, 7, 6, 7, 7, 8, 6, 7, 7, 8, 7, 8, 8, 9,
  5, 6, 6, 7, 6, 7, 7, 8, 6, 7, 7, 8, 7, 8, 8, 9, 6, 7, 7, 8, 7, 8, 8, 9, 7, 8, 8, 9, 8, 9, 9,10,
  5, 6, 6, 7, 6, 7, 7, 8, 6, 7, 7, 8, 7, 8, 8, 9, 6, 7, 7, 8, 7, 8, 8, 9, 7, 8, 8, 9, 8, 9, 9,10,
  6, 7, 7, 8, 7, 8, 8, 9, 7, 8, 8, 9, 8, 9, 9,10, 7, 8, 8, 9, 8, 9, 9,10, 8, 9, 9,10, 9,10,10,11,
  5, 6, 6, 7, 6, 7, 7, 8, 6, 7, 7, 8, 7, 8, 8, 9, 6, 7, 7, 8, 7, 8, 8, 9, 7, 8, 8, 9, 8, 9, 9,10,
  6, 7, 7, 8, 7, 8, 8, 9, 7, 8, 8, 9, 8, 9, 9,10, 7, 8, 8, 9, 8, 9, 9,10, 8, 9, 9,10, 9,10,10,11,
  6, 7, 7, 8, 7, 8, 8, 9, 7, 8, 8, 9, 8, 9, 9,10, 7, 8, 8, 9, 8, 9, 9,10, 8, 9, 9,10, 9,10,10,11,
  7, 8, 8, 9, 8, 9, 9,10, 8, 9, 9,10, 9,10,10,11, 8, 9, 9,10, 9,10,10,11, 9,10,10,11,10,11,11,12,
  4, 5, 5, 6, 5, 6, 6, 7, 5, 6, 6, 7, 6, 7, 7, 8, 5, 6, 6, 7, 6, 7, 7, 8, 6, 7, 7, 8, 7, 8, 8, 9,
  5, 6, 6, 7, 6, 7, 7, 8, 6, 7, 7, 8, 7, 8, 8, 9, 6, 7, 7, 8, 7, 8, 8, 9, 7, 8, 8, 9, 8, 9, 9,10,
  5, 6, 6, 7, 6, 7, 7, 8, 6, 7, 7, 8, 7, 8, 8, 9, 6, 7, 7, 8, 7, 8, 8, 9, 7, 8, 8, 9, 8, 9, 9,10,
  6, 7, 7, 8, 7, 8, 8, 9, 7, 8, 8, 9, 8, 9, 9,10, 7, 8, 8, 9, 8, 9, 9,10, 8, 9, 9,10, 9,10,10,11,
  5, 6, 6, 7, 6, 7, 7, 8, 6, 7, 7, 8, 7, 8, 8, 9, 6, 7, 7, 8, 7, 8, 8, 9, 7, 8, 8, 9, 8, 9, 9,10,
  6, 7, 7, 8, 7, 8, 8, 9, 7, 8, 8, 9, 8, 9, 9,10, 7, 8, 8, 9, 8, 9, 9,10, 8, 9, 9,10, 9,10,10,11,
  6, 7, 7, 8, 7, 8, 8, 9, 7, 8, 8, 9, 8, 9, 9,10, 7, 8, 8, 9, 8, 9, 9,10, 8, 9, 9,10, 9,10,10,11,
  7, 8, 8, 9, 8, 9, 9,10, 8, 9, 9,10, 9,10,10,11, 8, 9, 9,10, 9,10,10,11, 9,10,10,11,10,11,11,12,
  5, 6, 6, 7, 6, 7, 7, 8, 6, 7, 7, 8, 7, 8, 8, 9, 6, 7, 7, 8, 7, 8, 8, 9, 7, 8, 8, 9, 8, 9, 9,10,
  6, 7, 7, 8, 7, 8, 8, 9, 7, 8, 8, 9, 8, 9, 9,10, 7, 8, 8, 9, 8, 9, 9,10, 8, 9, 9,10, 9,10,10,11,
  6, 7, 7, 8, 7, 8, 8, 9, 7, 8, 8, 9, 8, 9, 9,10, 7, 8, 8, 9, 8, 9, 9,10, 8, 9, 9,10, 9,10,10,11,
  7, 8, 8, 9, 8, 9, 9,10, 8, 9, 9,10, 9,10,10,11, 8, 9, 9,10, 9,10,10,11, 9,10,10,11,10,11,11,12,
  6, 7, 7, 8, 7, 8, 8, 9, 7, 8, 8, 9, 8, 9, 9,10, 7, 8, 8, 9, 8, 9, 9,10, 8, 9, 9,10, 9,10,10,11,
  7, 8, 8, 9, 8, 9, 9,10, 8, 9, 9,10, 9,10,10,11, 8, 9, 9,10, 9,10,10,11, 9,10,10,11,10,11,11,12,
  7, 8, 8, 9, 8, 9, 9,10, 8, 9, 9,10, 9,10,10,11, 8, 9, 9,10, 9,10,10,11, 9,10,10,11,10,11,11,12,
  8, 9, 9,10, 9,10,10,11, 9,10,10,11,10,11,11,12, 9,10,10,11,10,11,11,12,10,11,11,12,11,12,12,13,
  4, 5, 5, 6, 5, 6, 6, 7, 5, 6, 6, 7, 6, 7, 7, 8, 5, 6, 6, 7, 6, 7, 7, 8, 6, 7, 7, 8, 7, 8, 8, 9,
  5, 6, 6, 7, 6, 7, 7, 8, 6, 7, 7, 8, 7, 8, 8, 9, 6, 7, 7, 8, 7, 8, 8, 9, 7, 8, 8, 9, 8, 9, 9,10,
  5, 6, 6, 7, 6, 7, 7, 8, 6, 7, 7, 8, 7, 8, 8, 9, 6, 7, 7, 8, 7, 8, 8, 9, 7, 8, 8, 9, 8, 9, 9,10,
  6, 7, 7, 8, 7, 8, 8, 9, 7, 8, 8, 9, 8, 9, 9,10, 7, 8, 8, 9, 8, 9, 9,10, 8, 9, 9,10, 9,10,10,11,
  5, 6, 6, 7, 6, 7, 7, 8, 6, 7, 7, 8, 7, 8, 8, 9, 6, 7, 7, 8, 7, 8, 8, 9, 7, 8, 8, 9, 8, 9, 9,10,
  6, 7, 7, 8, 7, 8, 8, 9, 7, 8, 8, 9, 8, 9, 9,10, 7, 8, 8, 9, 8, 9, 9,10, 8, 9, 9,10, 9,10,10,11,
  6, 7, 7, 8, 7, 8, 8, 9, 7, 8, 8, 9, 8, 9, 9,10, 7, 8, 8, 9, 8, 9, 9,10, 8, 9, 9,10, 9,10,10,11,
  7, 8, 8, 9, 8, 9, 9,10, 8, 9, 9,10, 9,10,10,11, 8, 9, 9,10, 9,10,10,11, 9,10,10,11,10,11,11,12,
  5, 6, 6, 7, 6, 7, 7, 8, 6, 7, 7, 8, 7, 8, 8, 9, 6, 7, 7, 8, 7, 8, 8, 9, 7, 8, 8, 9, 8, 9, 9,10,
  6, 7, 7, 8, 7, 8, 8, 9, 7, 8, 8, 9, 8, 9, 9,10, 7, 8, 8, 9, 8, 9, 9,10, 8, 9, 9,10, 9,10,10,11,
  6, 7, 7, 8, 7, 8, 8, 9, 7, 8, 8, 9, 8, 9, 9,10, 7, 8, 8, 9, 8, 9, 9,10, 8, 9, 9,10, 9,10,10,11,
  7, 8, 8, 9, 8, 9, 9,10, 8, 9, 9,10, 9,10,10,11, 8, 9, 9,10, 9,10,10,11, 9,10,10,11,10,11,11,12,
  6, 7, 7, 8, 7, 8, 8, 9, 7, 8, 8, 9, 8, 9, 9,10, 7, 8, 8, 9, 8, 9, 9,10, 8, 9, 9,10, 9,10,10,11,
  7, 8, 8, 9, 8, 9, 9,10, 8, 9, 9,10, 9,10,10,11, 8, 9, 9,10, 9,10,10,11, 9,10,10,11,10,11,11,12,
  7, 8, 8, 9, 8, 9, 9,10, 8, 9, 9,10, 9,10,10,11, 8, 9, 9,10, 9,10,10,11, 9,10,10,11,10,11,11,12,
  8, 9, 9,10, 9,10,10,11, 9,10,10,11,10,11,11,12, 9,10,10,11,10,11,11,12,10,11,11,12,11,12,12,13,
  5, 6, 6, 7, 6, 7, 7, 8, 6, 7, 7, 8, 7, 8, 8, 9, 6, 7, 7, 8, 7, 8, 8, 9, 7, 8, 8, 9, 8, 9, 9,10,
  6, 7, 7, 8, 7, 8, 8, 9, 7, 8, 8, 9, 8, 9, 9,10, 7, 8, 8, 9, 8, 9, 9,10, 8, 9, 9,10, 9,10,10,11,
  6, 7, 7, 8, 7, 8, 8, 9, 7, 8, 8, 9, 8, 9, 9,10, 7, 8, 8, 9, 8, 9, 9,10, 8, 9, 9,10, 9,10,10,11,
  7, 8, 8, 9, 8, 9, 9,10, 8, 9, 9,10, 9,10,10,11, 8, 9, 9,10, 9,10,10,11, 9,10,10,11,10,11,11,12,
  6, 7, 7, 8, 7, 8, 8, 9, 7, 8, 8, 9, 8, 9, 9,10, 7, 8, 8, 9, 8, 9, 9,10, 8, 9, 9,10, 9,10,10,11,
  7, 8, 8, 9, 8, 9, 9,10, 8, 9, 9,10, 9,10,10,11, 8, 9, 9,10, 9,10,10,11, 9,10,10,11,10,11,11,12,
  7, 8, 8, 9, 8, 9, 9,10, 8, 9, 9,10, 9,10,10,11, 8, 9, 9,10, 9,10,10,11, 9,10,10,11,10,11,11,12,
  8, 9, 9,10, 9,10,10,11, 9,10,10,11,10,11,11,12, 9,10,10,11,10,11,11,12,10,11,11,12,11,12,12,13,
  6, 7, 7, 8, 7, 8, 8, 9, 7, 8, 8, 9, 8, 9, 9,10, 7, 8, 8, 9, 8, 9, 9,10, 8, 9, 9,10, 9,10,10,11,
  7, 8, 8, 9, 8, 9, 9,10, 8, 9, 9,10, 9,10,10,11, 8, 9, 9,10, 9,10,10,11, 9,10,10,11,10,11,11,12,
  7, 8, 8, 9, 8, 9, 9,10, 8, 9, 9,10, 9,10,10,11, 8, 9, 9,10, 9,10,10,11, 9,10,10,11,10,11,11,12,
  8, 9, 9,10, 9,10,10,11, 9,10,10,11,10,11,11,12, 9,10,10,11,10,11,11,12,10,11,11,12,11,12,12,13,
  7, 8, 8, 9, 8, 9, 9,10, 8, 9, 9,10, 9,10,10,11, 8, 9, 9,10, 9,10,10,11, 9,10,10,11,10,11,11,12,
  8, 9, 9,10, 9,10,10,11, 9,10,10,11,10,11,11,12, 9,10,10,11,10,11,11,12,10,11,11,12,11,12,12,13,
  8, 9, 9,10, 9,10,10,11, 9,10,10,11,10,11,11,12, 9,10,10,11,10,11,11,12,10,11,11,12,11,12,12,13,
  9,10,10,11,10,11,11,12,10,11,11,12,11,12,12,13,10,11,11,12,11,12,12,13,11,12,12,13,12,13,13,14,
  4, 5, 5, 6, 5, 6, 6, 7, 5, 6, 6, 7, 6, 7, 7, 8, 5, 6, 6, 7, 6, 7, 7, 8, 6, 7, 7, 8, 7, 8, 8, 9,
  5, 6, 6, 7, 6, 7, 7, 8, 6, 7, 7, 8, 7, 8, 8, 9, 6, 7, 7, 8, 7, 8, 8, 9, 7, 8, 8, 9, 8, 9, 9,10,
  5, 6, 6, 7, 6, 7, 7, 8, 6, 7, 7, 8, 7, 8, 8, 9, 6, 7, 7, 8, 7, 8, 8, 9, 7, 8, 8, 9, 8, 9, 9,10,
  6, 7, 7, 8, 7, 8, 8, 9, 7, 8, 8, 9, 8, 9, 9,10, 7, 8, 8, 9, 8, 9, 9,10, 8, 9, 9,10, 9,10,10,11,
  5, 6, 6, 7, 6, 7, 7, 8, 6, 7, 7, 8, 7, 8, 8, 9, 6, 7, 7, 8, 7, 8, 8, 9, 7, 8, 8, 9, 8, 9, 9,10,
  6, 7, 7, 8, 7, 8, 8, 9, 7, 8, 8, 9, 8, 9, 9,10, 7, 8, 8, 9, 8, 9, 9,10, 8, 9, 9,10, 9,10,10,11,
  6, 7, 7, 8, 7, 8, 8, 9, 7, 8, 8, 9, 8, 9, 9,10, 7, 8, 8, 9, 8, 9, 9,10, 8, 9, 9,10, 9,10,10,11,
  7, 8, 8, 9, 8, 9, 9,10, 8, 9, 9,10, 9,10,10,11, 8, 9, 9,10, 9,10,10,11, 9,10,10,11,10,11,11,12,
  5, 6, 6, 7, 6, 7, 7, 8, 6, 7, 7, 8, 7, 8, 8, 9, 6, 7, 7, 8, 7, 8, 8, 9, 7, 8, 8, 9, 8, 9, 9,10,
  6, 7, 7, 8, 7, 8, 8, 9, 7, 8, 8, 9, 8, 9, 9,10, 7, 8, 8, 9, 8, 9, 9,10, 8, 9, 9,10, 9,10,10,11,
  6, 7, 7, 8, 7, 8, 8, 9, 7, 8, 8, 9, 8, 9, 9,10, 7, 8, 8, 9, 8, 9, 9,10, 8, 9, 9,10, 9,10,10,11,
  7, 8, 8, 9, 8, 9, 9,10, 8, 9, 9,10, 9,10,10,11, 8, 9, 9,10, 9,10,10,11, 9,10,10,11,10,11,11,12,
  6, 7, 7, 8, 7, 8, 8, 9, 7, 8, 8, 9, 8, 9, 9,10, 7, 8, 8, 9, 8, 9, 9,10, 8, 9, 9,10, 9,10,10,11,
  7, 8, 8, 9, 8, 9, 9,10, 8, 9, 9,10, 9,10,10,11, 8, 9, 9,10, 9,10,10,11, 9,10,10,11,10,11,11,12,
  7, 8, 8, 9, 8, 9, 9,10, 8, 9, 9,10, 9,10,10,11, 8, 9, 9,10, 9,10,10,11, 9,10,10,11,10,11,11,12,
  8, 9, 9,10, 9,10,10,11, 9,10,10,11,10,11,11,12, 9,10,10,11,10,11,11,12,10,11,11,12,11,12,12,13,
  5, 6, 6, 7, 6, 7, 7, 8, 6, 7, 7, 8, 7, 8, 8, 9, 6, 7, 7, 8, 7, 8, 8, 9, 7, 8, 8, 9, 8, 9, 9,10,
  6, 7, 7, 8, 7, 8, 8, 9, 7, 8, 8, 9, 8, 9, 9,10, 7, 8, 8, 9, 8, 9, 9,10, 8, 9, 9,10, 9,10,10,11,
  6, 7, 7, 8, 7, 8, 8, 9, 7, 8, 8, 9, 8, 9, 9,10, 7, 8, 8, 9, 8, 9, 9,10, 8, 9, 9,10, 9,10,10,11,
  7, 8, 8, 9, 8, 9, 9,10, 8, 9, 9,10, 9,10,10,11, 8, 9, 9,10, 9,10,10,11, 9,10,10,11,10,11,11,12,
  6, 7, 7, 8, 7, 8, 8, 9, 7, 8, 8, 9, 8, 9, 9,10, 7, 8, 8, 9, 8, 9, 9,10, 8, 9, 9,10, 9,10,10,11,
  7, 8, 8, 9, 8, 9, 9,10, 8, 9, 9,10, 9,10,10,11, 8, 9, 9,10, 9,10,10,11, 9,10,10,11,10,11,11,12,
  7, 8, 8, 9, 8, 9, 9,10, 8, 9, 9,10, 9,10,10,11, 8, 9, 9,10, 9,10,10,11, 9,10,10,11,10,11,11,12,
  8, 9, 9,10, 9,10,10,11, 9,10,10,11,10,11,11,12, 9,10,10,11,10,11,11,12,10,11,11,12,11,12,12,13,
  6, 7, 7, 8, 7, 8, 8, 9, 7, 8, 8, 9, 8, 9, 9,10, 7, 8, 8, 9, 8, 9, 9,10, 8, 9, 9,10, 9,10,10,11,
  7, 8, 8, 9, 8, 9, 9,10, 8, 9, 9,10, 9,10,10,11, 8, 9, 9,10, 9,10,10,11, 9,10,10,11,10,11,11,12,
  7, 8, 8, 9, 8, 9, 9,10, 8, 9, 9,10, 9,10,10,11, 8, 9, 9,10, 9,10,10,11, 9,10,10,11,10,11,11,12,
  8, 9, 9,10, 9,10,10,11, 9,10,10,11,10,11,11,12, 9,10,10,11,10,11,11,12,10,11,11,12,11,12,12,13,
  7, 8, 8, 9, 8, 9, 9,10, 8, 9, 9,10, 9,10,10,11, 8, 9, 9,10, 9,10,10,11, 9,10,10,11,10,11,11,12,
  8, 9, 9,10, 9,10,10,11, 9,10,10,11,10,11,11,12, 9,10,10,11,10,11,11,12,10,11,11,12,11,12,12,13,
  8, 9, 9,10, 9,10,10,11, 9,10,10,11,10,11,11,12, 9,10,10,11,10,11,11,12,10,11,11,12,11,12,12,13,
  9,10,10,11,10,11,11,12,10,11,11,12,11,12,12,13,10,11,11,12,11,12,12,13,11,12,12,13,12,13,13,14,
  5, 6, 6, 7, 6, 7, 7, 8, 6, 7, 7, 8, 7, 8, 8, 9, 6, 7, 7, 8, 7, 8, 8, 9, 7, 8, 8, 9, 8, 9, 9,10,
  6, 7, 7, 8, 7, 8, 8, 9, 7, 8, 8, 9, 8, 9, 9,10, 7, 8, 8, 9, 8, 9, 9,10, 8, 9, 9,10, 9,10,10,11,
  6, 7, 7, 8, 7, 8, 8, 9, 7, 8, 8, 9, 8, 9, 9,10, 7, 8, 8, 9, 8, 9, 9,10, 8, 9, 9,10, 9,10,10,11,
  7, 8, 8, 9, 8, 9, 9,10, 8, 9, 9,10, 9,10,10,11, 8, 9, 9,10, 9,10,10,11, 9,10,10,11,10,11,11,12,
  6, 7, 7, 8, 7, 8, 8, 9, 7, 8, 8, 9, 8, 9, 9,10, 7, 8, 8, 9, 8, 9, 9,10, 8, 9, 9,10, 9,10,10,11,
  7, 8, 8, 9, 8, 9, 9,10, 8, 9, 9,10, 9,10,10,11, 8, 9, 9,10, 9,10,10,11, 9,10,10,11,10,11,11,12,
  7, 8, 8, 9, 8, 9, 9,10, 8, 9, 9,10, 9,10,10,11, 8, 9, 9,10, 9,10,10,11, 9,10,10,11,10,11,11,12,
  8, 9, 9,10, 9,10,10,11, 9,10,10,11,10,11,11,12, 9,10,10,11,10,11,11,12,10,11,11,12,11,12,12,13,
  6, 7, 7, 8, 7, 8, 8, 9, 7, 8, 8, 9, 8, 9, 9,10, 7, 8, 8, 9, 8, 9, 9,10, 8, 9, 9,10, 9,10,10,11,
  7, 8, 8, 9, 8, 9, 9,10, 8, 9, 9,10, 9,10,10,11, 8, 9, 9,10, 9,10,10,11, 9,10,10,11,10,11,11,12,
  7, 8, 8, 9, 8, 9, 9,10, 8, 9, 9,10, 9,10,10,11, 8, 9, 9,10, 9,10,10,11, 9,10,10,11,10,11,11,12,
  8, 9, 9,10, 9,10,10,11, 9,10,10,11,10,11,11,12, 9,10,10,11,10,11,11,12,10,11,11,12,11,12,12,13,
  7, 8, 8, 9, 8, 9, 9,10, 8, 9, 9,10, 9,10,10,11, 8, 9, 9,10, 9,10,10,11, 9,10,10,11,10,11,11,12,
  8, 9, 9,10, 9,10,10,11, 9,10,10,11,10,11,11,12, 9,10,10,11,10,11,11,12,10,11,11,12,11,12,12,13,
  8, 9, 9,10, 9,10,10,11, 9,10,10,11,10,11,11,12, 9,10,10,11,10,11,11,12,10,11,11,12,11,12,12,13,
  9,10,10,11,10,11,11,12,10,11,11,12,11,12,12,13,10,11,11,12,11,12,12,13,11,12,12,13,12,13,13,14,
  6, 7, 7, 8, 7, 8, 8, 9, 7, 8, 8, 9, 8, 9, 9,10, 7, 8, 8, 9, 8, 9, 9,10, 8, 9, 9,10, 9,10,10,11,
  7, 8, 8, 9, 8, 9, 9,10, 8, 9, 9,10, 9,10,10,11, 8, 9, 9,10, 9,10,10,11, 9,10,10,11,10,11,11,12,
  7, 8, 8, 9, 8, 9, 9,10, 8, 9, 9,10, 9,10,10,11, 8, 9, 9,10, 9,10,10,11, 9,10,10,11,10,11,11,12,
  8, 9, 9,10, 9,10,10,11, 9,10,10,11,10,11,11,12, 9,10,10,11,10,11,11,12,10,11,11,12,11,12,12,13,
  7, 8, 8, 9, 8, 9, 9,10, 8, 9, 9,10, 9,10,10,11, 8, 9, 9,10, 9,10,10,11, 9,10,10,11,10,11,11,12,
  8, 9, 9,10, 9,10,10,11, 9,10,10,11,10,11,11,12, 9,10,10,11,10,11,11,12,10,11,11,12,11,12,12,13,
  8, 9, 9,10, 9,10,10,11, 9,10,10,11,10,11,11,12, 9,10,10,11,10,11,11,12,10,11,11,12,11,12,12,13,
  9,10,10,11,10,11,11,12,10,11,11,12,11,12,12,13,10,11,11,12,11,12,12,13,11,12,12,13,12,13,13,14,
  7, 8, 8, 9, 8, 9, 9,10, 8, 9, 9,10, 9,10,10,11, 8, 9, 9,10, 9,10,10,11, 9,10,10,11,10,11,11,12,
  8, 9, 9,10, 9,10,10,11, 9,10,10,11,10,11,11,12, 9,10,10,11,10,11,11,12,10,11,11,12,11,12,12,13,
  8, 9, 9,10, 9,10,10,11, 9,10,10,11,10,11,11,12, 9,10,10,11,10,11,11,12,10,11,11,12,11,12,12,13,
  9,10,10,11,10,11,11,12,10,11,11,12,11,12,12,13,10,11,11,12,11,12,12,13,11,12,12,13,12,13,13,14,
  8, 9, 9,10, 9,10,10,11, 9,10,10,11,10,11,11,12, 9,10,10,11,10,11,11,12,10,11,11,12,11,12,12,13,
  9,10,10,11,10,11,11,12,10,11,11,12,11,12,12,13,10,11,11,12,11,12,12,13,11,12,12,13,12,13,13,14,
  9,10,10,11,10,11,11,12,10,11,11,12,11,12,12,13,10,11,11,12,11,12,12,13,11,12,12,13,12,13,13,14,
 10,11,11,12,11,12,12,13,11,12,12,13,12,13,13,14,11,12,12,13,12,13,13,14,12,13,13,14,13,14,14,15,
  4, 5, 5, 6, 5, 6, 6, 7, 5, 6, 6, 7, 6, 7, 7, 8, 5, 6, 6, 7, 6, 7, 7, 8, 6, 7, 7, 8, 7, 8, 8, 9,
  5, 6, 6, 7, 6, 7, 7, 8, 6, 7, 7, 8, 7, 8, 8, 9, 6, 7, 7, 8, 7, 8, 8, 9, 7, 8, 8, 9, 8, 9, 9,10,
  5, 6, 6, 7, 6, 7, 7, 8, 6, 7, 7, 8, 7, 8, 8, 9, 6, 7, 7, 8, 7, 8, 8, 9, 7, 8, 8, 9, 8, 9, 9,10,
  6, 7, 7, 8, 7, 8, 8, 9, 7, 8, 8, 9, 8, 9, 9,10, 7, 8, 8, 9, 8, 9, 9,10, 8, 9, 9,10, 9,10,10,11,
  5, 6, 6, 7, 6, 7, 7, 8, 6, 7, 7, 8, 7, 8, 8, 9, 6, 7, 7, 8, 7, 8, 8, 9, 7, 8, 8, 9, 8, 9, 9,10,
  6, 7, 7, 8, 7, 8, 8, 9, 7, 8, 8, 9, 8, 9, 9,10, 7, 8, 8, 9, 8, 9, 9,10, 8, 9, 9,10, 9,10,10,11,
  6, 7, 7, 8, 7, 8, 8, 9, 7, 8, 8, 9, 8, 9, 9,10, 7, 8, 8, 9, 8, 9, 9,10, 8, 9, 9,10, 9,10,10,11,
  7, 8, 8, 9, 8, 9, 9,10, 8, 9, 9,10, 9,10,10,11, 8, 9, 9,10, 9,10,10,11, 9,10,10,11,10,11,11,12,
  5, 6, 6, 7, 6, 7, 7, 8, 6, 7, 7, 8, 7, 8, 8, 9, 6, 7, 7, 8, 7, 8, 8, 9, 7, 8, 8, 9, 8, 9, 9,10,
  6, 7, 7, 8, 7, 8, 8, 9, 7, 8, 8, 9, 8, 9, 9,10, 7, 8, 8, 9, 8, 9, 9,10, 8, 9, 9,10, 9,10,10,11,
  6, 7, 7, 8, 7, 8, 8, 9, 7, 8, 8, 9, 8, 9, 9,10, 7, 8, 8, 9, 8, 9, 9,10, 8, 9, 9,10, 9,10,10,11,
  7, 8, 8, 9, 8, 9, 9,10, 8, 9, 9,10, 9,10,10,11, 8, 9, 9,10, 9,10,10,11, 9,10,10,11,10,11,11,12,
  6, 7, 7, 8, 7, 8, 8, 9, 7, 8, 8, 9, 8, 9, 9,10, 7, 8, 8, 9, 8, 9, 9,10, 8, 9, 9,10, 9,10,10,11,
  7, 8, 8, 9, 8, 9, 9,10, 8, 9, 9,10, 9,10,10,11, 8, 9, 9,10, 9,10,10,11, 9,10,10,11,10,11,11,12,
  7, 8, 8, 9, 8, 9, 9,10, 8, 9, 9,10, 9,10,10,11, 8, 9, 9,10, 9,10,10,11, 9,10,10,11,10,11,11,12,
  8, 9, 9,10, 9,10,10,11, 9,10,10,11,10,11,11,12, 9,10,10,11,10,11,11,12,10,11,11,12,11,12,12,13,
  5, 6, 6, 7, 6, 7, 7, 8, 6, 7, 7, 8, 7, 8, 8, 9, 6, 7, 7, 8, 7, 8, 8, 9, 7, 8, 8, 9, 8, 9, 9,10,
  6, 7, 7, 8, 7, 8, 8, 9, 7, 8, 8, 9, 8, 9, 9,10, 7, 8, 8, 9, 8, 9, 9,10, 8, 9, 9,10, 9,10,10,11,
  6, 7, 7, 8, 7, 8, 8, 9, 7, 8, 8, 9, 8, 9, 9,10, 7, 8, 8, 9, 8, 9, 9,10, 8, 9, 9,10, 9,10,10,11,
  7, 8, 8, 9, 8, 9, 9,10, 8, 9, 9,10, 9,10,10,11, 8, 9, 9,10, 9,10,10,11, 9,10,10,11,10,11,11,12,
  6, 7, 7, 8, 7, 8, 8, 9, 7, 8, 8, 9, 8, 9, 9,10, 7, 8, 8, 9, 8, 9, 9,10, 8, 9, 9,10, 9,10,10,11,
  7, 8, 8, 9, 8, 9, 9,10, 8, 9, 9,10, 9,10,10,11, 8, 9, 9,10, 9,10,10,11, 9,10,10,11,10,11,11,12,
  7, 8, 8, 9, 8, 9, 9,10, 8, 9, 9,10, 9,10,10,11, 8, 9, 9,10, 9,10,10,11, 9,10,10,11,10,11,11,12,
  8, 9, 9,10, 9,10,10,11, 9,10,10,11,10,11,11,12, 9,10,10,11,10,11,11,12,10,11,11,12,11,12,12,13,
  6, 7, 7, 8, 7, 8, 8, 9, 7, 8, 8, 9, 8, 9, 9,10, 7, 8, 8, 9, 8, 9, 9,10, 8, 9, 9,10, 9,10,10,11,
  7, 8, 8, 9, 8, 9, 9,10, 8, 9, 9,10, 9,10,10,11, 8, 9, 9,10, 9,10,10,11, 9,10,10,11,10,11,11,12,
  7, 8, 8, 9, 8, 9, 9,10, 8, 9, 9,10, 9,10,10,11, 8, 9, 9,10, 9,10,10,11, 9,10,10,11,10,11,11,12,
  8, 9, 9,10, 9,10,10,11, 9,10,10,11,10,11,11,12, 9,10,10,11,10,11,11,12,10,11,11,12,11,12,12,13,
  7, 8, 8, 9, 8, 9, 9,10, 8, 9, 9,10, 9,10,10,11, 8, 9, 9,10, 9,10,10,11, 9,10,10,11,10,11,11,12,
  8, 9, 9,10, 9,10,10,11, 9,10,10,11,10,11,11,12, 9,10,10,11,10,11,11,12,10,11,11,12,11,12,12,13,
  8, 9, 9,10, 9,10,10,11, 9,10,10,11,10,11,11,12, 9,10,10,11,10,11,11,12,10,11,11,12,11,12,12,13,
  9,10,10,11,10,11,11,12,10,11,11,12,11,12,12,13,10,11,11,12,11,12,12,13,11,12,12,13,12,13,13,14,
  5, 6, 6, 7, 6, 7, 7, 8, 6, 7, 7, 8, 7, 8, 8, 9, 6, 7, 7, 8, 7, 8, 8, 9, 7, 8, 8, 9, 8, 9, 9,10,
  6, 7, 7, 8, 7, 8, 8, 9, 7, 8, 8, 9, 8, 9, 9,10, 7, 8, 8, 9, 8, 9, 9,10, 8, 9, 9,10, 9,10,10,11,
  6, 7, 7, 8, 7, 8, 8, 9, 7, 8, 8, 9, 8, 9, 9,10, 7, 8, 8, 9, 8, 9, 9,10, 8, 9, 9,10, 9,10,10,11,
  7, 8, 8, 9, 8, 9, 9,10, 8, 9, 9,10, 9,10,10,11, 8, 9, 9,10, 9,10,10,11, 9,10,10,11,10,11,11,12,
  6, 7, 7, 8, 7, 8, 8, 9, 7, 8, 8, 9, 8, 9, 9,10, 7, 8, 8, 9, 8, 9, 9,10, 8, 9, 9,10, 9,10,10,11,
  7, 8, 8, 9, 8, 9, 9,10, 8, 9, 9,10, 9,10,10,11, 8, 9, 9,10, 9,10,10,11, 9,10,10,11,10,11,11,12,
  7, 8, 8, 9, 8, 9, 9,10, 8, 9, 9,10, 9,10,10,11, 8, 9, 9,10, 9,10,10,11, 9,10,10,11,10,11,11,12,
  8, 9, 9,10, 9,10,10,11, 9,10,10,11,10,11,11,12, 9,10,10,11,10,11,11,12,10,11,11,12,11,12,12,13,
  6, 7, 7, 8, 7, 8, 8, 9, 7, 8, 8, 9, 8, 9, 9,10, 7, 8, 8, 9, 8, 9, 9,10, 8, 9, 9,10, 9,10,10,11,
  7, 8, 8, 9, 8, 9, 9,10, 8, 9, 9,10, 9,10,10,11, 8, 9, 9,10, 9,10,10,11, 9,10,10,11,10,11,11,12,
  7, 8, 8, 9, 8, 9, 9,10, 8, 9, 9,10, 9,10,10,11, 8, 9, 9,10, 9,10,10,11, 9,10,10,11,10,11,11,12,
  8, 9, 9,10, 9,10,10,11, 9,10,10,11,10,11,11,12, 9,10,10,11,10,11,11,12,10,11,11,12,11,12,12,13,
  7, 8, 8, 9, 8, 9, 9,10, 8, 9, 9,10, 9,10,10,11, 8, 9, 9,10, 9,10,10,11, 9,10,10,11,10,11,11,12,
  8, 9, 9,10, 9,10,10,11, 9,10,10,11,10,11,11,12, 9,10,10,11,10,11,11,12,10,11,11,12,11,12,12,13,
  8, 9, 9,10, 9,10,10,11, 9,10,10,11,10,11,11,12, 9,10,10,11,10,11,11,12,10,11,11,12,11,12,12,13,
  9,10,10,11,10,11,11,12,10,11,11,12,11,12,12,13,10,11,11,12,11,12,12,13,11,12,12,13,12,13,13,14,
  6, 7, 7, 8, 7, 8, 8, 9, 7, 8, 8, 9, 8, 9, 9,10, 7, 8, 8, 9, 8, 9, 9,10, 8, 9, 9,10, 9,10,10,11,
  7, 8, 8, 9, 8, 9, 9,10, 8, 9, 9,10, 9,10,10,11, 8, 9, 9,10, 9,10,10,11, 9,10,10,11,10,11,11,12,
  7, 8, 8, 9, 8, 9, 9,10, 8, 9, 9,10, 9,10,10,11, 8, 9, 9,10, 9,10,10,11, 9,10,10,11,10,11,11,12,
  8, 9, 9,10, 9,10,10,11, 9,10,10,11,10,11,11,12, 9,10,10,11,10,11,11,12,10,11,11,12,11,12,12,13,
  7, 8, 8, 9, 8, 9, 9,10, 8, 9, 9,10, 9,10,10,11, 8, 9, 9,10, 9,10,10,11, 9,10,10,11,10,11,11,12,
  8, 9, 9,10, 9,10,10,11, 9,10,10,11,10,11,11,12, 9,10,10,11,10,11,11,12,10,11,11,12,11,12,12,13,
  8, 9, 9,10, 9,10,10,11, 9,10,10,11,10,11,11,12, 9,10,10,11,10,11,11,12,10,11,11,12,11,12,12,13,
  9,10,10,11,10,11,11,12,10,11,11,12,11,12,12,13,10,11,11,12,11,12,12,13,11,12,12,13,12,13,13,14,
  7, 8, 8, 9, 8, 9, 9,10, 8, 9, 9,10, 9,10,10,11, 8, 9, 9,10, 9,10,10,11, 9,10,10,11,10,11,11,12,
  8, 9, 9,10, 9,10,10,11, 9,10,10,11,10,11,11,12, 9,10,10,11,10,11,11,12,10,11,11,12,11,12,12,13,
  8, 9, 9,10, 9,10,10,11, 9,10,10,11,10,11,11,12, 9,10,10,11,10,11,11,12,10,11,11,12,11,12,12,13,
  9,10,10,11,10,11,11,12,10,11,11,12,11,12,12,13,10,11,11,12,11,12,12,13,11,12,12,13,12,13,13,14,
  8, 9, 9,10, 9,10,10,11, 9,10,10,11,10,11,11,12, 9,10,10,11,10,11,11,12,10,11,11,12,11,12,12,13,
  9,10,10,11,10,11,11,12,10,11,11,12,11,12,12,13,10,11,11,12,11,12,12,13,11,12,12,13,12,13,13,14,
  9,10,10,11,10,11,11,12,10,11,11,12,11,12,12,13,10,11,11,12,11,12,12,13,11,12,12,13,12,13,13,14,
 10,11,11,12,11,12,12,13,11,12,12,13,12,13,13,14,11,12,12,13,12,13,13,14,12,13,13,14,13,14,14,15,
  5, 6, 6, 7, 6, 7, 7, 8, 6, 7, 7, 8, 7, 8, 8, 9, 6, 7, 7, 8, 7, 8, 8, 9, 7, 8, 8, 9, 8, 9, 9,10,
  6, 7, 7, 8, 7, 8, 8, 9, 7, 8, 8, 9, 8, 9, 9,10, 7, 8, 8, 9, 8, 9, 9,10, 8, 9, 9,10, 9,10,10,11,
  6, 7, 7, 8, 7, 8, 8, 9, 7, 8, 8, 9, 8, 9, 9,10, 7, 8, 8, 9, 8, 9, 9,10, 8, 9, 9,10, 9,10,10,11,
  7, 8, 8, 9, 8, 9, 9,10, 8, 9, 9,10, 9,10,10,11, 8, 9, 9,10, 9,10,10,11, 9,10,10,11,10,11,11,12,
  6, 7, 7, 8, 7, 8, 8, 9, 7, 8, 8, 9, 8, 9, 9,10, 7, 8, 8, 9, 8, 9, 9,10, 8, 9, 9,10, 9,10,10,11,
  7, 8, 8, 9, 8, 9, 9,10, 8, 9, 9,10, 9,10,10,11, 8, 9, 9,10, 9,10,10,11, 9,10,10,11,10,11,11,12,
  7, 8, 8, 9, 8, 9, 9,10, 8, 9, 9,10, 9,10,10,11, 8, 9, 9,10, 9,10,10,11, 9,10,10,11,10,11,11,12,
  8, 9, 9,10, 9,10,10,11, 9,10,10,11,10,11,11,12, 9,10,10,11,10,11,11,12,10,11,11,12,11,12,12,13,
  6, 7, 7, 8, 7, 8, 8, 9, 7, 8, 8, 9, 8, 9, 9,10, 7, 8, 8, 9, 8, 9, 9,10, 8, 9, 9,10, 9,10,10,11,
  7, 8, 8, 9, 8, 9, 9,10, 8, 9, 9,10, 9,10,10,11, 8, 9, 9,10, 9,10,10,11, 9,10,10,11,10,11,11,12,
  7, 8, 8, 9, 8, 9, 9,10, 8, 9, 9,10, 9,10,10,11, 8, 9, 9,10, 9,10,10,11, 9,10,10,11,10,11,11,12,
  8, 9, 9,10, 9,10,10,11, 9,10,10,11,10,11,11,12, 9,10,10,11,10,11,11,12,10,11,11,12,11,12,12,13,
  7, 8, 8, 9, 8, 9, 9,10, 8, 9, 9,10, 9,10,10,11, 8, 9, 9,10, 9,10,10,11, 9,10,10,11,10,11,11,12,
  8, 9, 9,10, 9,10,10,11, 9,10,10,11,10,11,11,12, 9,10,10,11,10,11,11,12,10,11,11,12,11,12,12,13,
  8, 9, 9,10, 9,10,10,11, 9,10,10,11,10,11,11,12, 9,10,10,11,10,11,11,12,10,11,11,12,11,12,12,13,
  9,10,10,11,10,11,11,12,10,11,11,12,11,12,12,13,10,11,11,12,11,12,12,13,11,12,12,13,12,13,13,14,
  6, 7, 7, 8, 7, 8, 8, 9, 7, 8, 8, 9, 8, 9, 9,10, 7, 8, 8, 9, 8, 9, 9,10, 8, 9, 9,10, 9,10,10,11,
  7, 8, 8, 9, 8, 9, 9,10, 8, 9, 9,10, 9,10,10,11, 8, 9, 9,10, 9,10,10,11, 9,10,10,11,10,11,11,12,
  7, 8, 8, 9, 8, 9, 9,10, 8, 9, 9,10, 9,10,10,11, 8, 9, 9,10, 9,10,10,11, 9,10,10,11,10,11,11,12,
  8, 9, 9,10, 9,10,10,11, 9,10,10,11,10,11,11,12, 9,10,10,11,10,11,11,12,10,11,11,12,11,12,12,13,
  7, 8, 8, 9, 8, 9, 9,10, 8, 9, 9,10, 9,10,10,11, 8, 9, 9,10, 9,10,10,11, 9,10,10,11,10,11,11,12,
  8, 9, 9,10, 9,10,10,11, 9,10,10,11,10,11,11,12, 9,10,10,11,10,11,11,12,10,11,11,12,11,12,12,13,
  8, 9, 9,10, 9,10,10,11, 9,10,10,11,10,11,11,12, 9,10,10,11,10,11,11,12,10,11,11,12,11,12,12,13,
  9,10,10,11,10,11,11,12,10,11,11,12,11,12,12,13,10,11,11,12,11,12,12,13,11,12,12,13,12,13,13,14,
  7, 8, 8, 9, 8, 9, 9,10, 8, 9, 9,10, 9,10,10,11, 8, 9, 9,10, 9,10,10,11, 9,10,10,11,10,11,11,12,
  8, 9, 9,10, 9,10,10,11, 9,10,10,11,10,11,11,12, 9,10,10,11,10,11,11,12,10,11,11,12,11,12,12,13,
  8, 9, 9,10, 9,10,10,11, 9,10,10,11,10,11,11,12, 9,10,10,11,10,11,11,12,10,11,11,12,11,12,12,13,
  9,10,10,11,10,11,11,12,10,11,11,12,11,12,12,13,10,11,11,12,11,12,12,13,11,12,12,13,12,13,13,14,
  8, 9, 9,10, 9,10,10,11, 9,10,10,11,10,11,11,12, 9,10,10,11,10,11,11,12,10,11,11,12,11,12,12,13,
  9,10,10,11,10,11,11,12,10,11,11,12,11,12,12,13,10,11,11,12,11,12,12,13,11,12,12,13,12,13,13,14,
  9,10,10,11,10,11,11,12,10,11,11,12,11,12,12,13,10,11,11,12,11,12,12,13,11,12,12,13,12,13,13,14,
 10,11,11,12,11,12,12,13,11,12,12,13,12,13,13,14,11,12,12,13,12,13,13,14,12,13,13,14,13,14,14,15,
  6, 7, 7, 8, 7, 8, 8, 9, 7, 8, 8, 9, 8, 9, 9,10, 7, 8, 8, 9, 8, 9, 9,10, 8, 9, 9,10, 9,10,10,11,
  7, 8, 8, 9, 8, 9, 9,10, 8, 9, 9,10, 9,10,10,11, 8, 9, 9,10, 9,10,10,11, 9,10,10,11,10,11,11,12,
  7, 8, 8, 9, 8, 9, 9,10, 8, 9, 9,10, 9,10,10,11, 8, 9, 9,10, 9,10,10,11, 9,10,10,11,10,11,11,12,
  8, 9, 9,10, 9,10,10,11, 9,10,10,11,10,11,11,12, 9,10,10,11,10,11,11,12,10,11,11,12,11,12,12,13,
  7, 8, 8, 9, 8, 9, 9,10, 8, 9, 9,10, 9,10,10,11, 8, 9, 9,10, 9,10,10,11, 9,10,10,11,10,11,11,12,
  8, 9, 9,10, 9,10,10,11, 9,10,10,11,10,11,11,12, 9,10,10,11,10,11,11,12,10,11,11,12,11,12,12,13,
  8, 9, 9,10, 9,10,10,11, 9,10,10,11,10,11,11,12, 9,10,10,11,10,11,11,12,10,11,11,12,11,12,12,13,
  9,10,10,11,10,11,11,12,10,11,11,12,11,12,12,13,10,11,11,12,11,12,12,13,11,12,12,13,12,13,13,14,
  7, 8, 8, 9, 8, 9, 9,10, 8, 9, 9,10, 9,10,10,11, 8, 9, 9,10, 9,10,10,11, 9,10,10,11,10,11,11,12,
  8, 9, 9,10, 9,10,10,11, 9,10,10,11,10,11,11,12, 9,10,10,11,10,11,11,12,10,11,11,12,11,12,12,13,
  8, 9, 9,10, 9,10,10,11, 9,10,10,11,10,11,11,12, 9,10,10,11,10,11,11,12,10,11,11,12,11,12,12,13,
  9,10,10,11,10,11,11,12,10,11,11,12,11,12,12,13,10,11,11,12,11,12,12,13,11,12,12,13,12,13,13,14,
  8, 9, 9,10, 9,10,10,11, 9,10,10,11,10,11,11,12, 9,10,10,11,10,11,11,12,10,11,11,12,11,12,12,13,
  9,10,10,11,10,11,11,12,10,11,11,12,11,12,12,13,10,11,11,12,11,12,12,13,11,12,12,13,12,13,13,14,
  9,10,10,11,10,11,11,12,10,11,11,12,11,12,12,13,10,11,11,12,11,12,12,13,11,12,12,13,12,13,13,14,
 10,11,11,12,11,12,12,13,11,12,12,13,12,13,13,14,11,12,12,13,12,13,13,14,12,13,13,14,13,14,14,15,
  7, 8, 8, 9, 8, 9, 9,10, 8, 9, 9,10, 9,10,10,11, 8, 9, 9,10, 9,10,10,11, 9,10,10,11,10,11,11,12,
  8, 9, 9,10, 9,10,10,11, 9,10,10,11,10,11,11,12, 9,10,10,11,10,11,11,12,10,11,11,12,11,12,12,13,
  8, 9, 9,10, 9,10,10,11, 9,10,10,11,10,11,11,12, 9,10,10,11,10,11,11,12,10,11,11,12,11,12,12,13,
  9,10,10,11,10,11,11,12,10,11,11,12,11,12,12,13,10,11,11,12,11,12,12,13,11,12,12,13,12,13,13,14,
  8, 9, 9,10, 9,10,10,11, 9,10,10,11,10,11,11,12, 9,10,10,11,10,11,11,12,10,11,11,12,11,12,12,13,
  9,10,10,11,10,11,11,12,10,11,11,12,11,12,12,13,10,11,11,12,11,12,12,13,11,12,12,13,12,13,13,14,
  9,10,10,11,10,11,11,12,10,11,11,12,11,12,12,13,10,11,11,12,11,12,12,13,11,12,12,13,12,13,13,14,
 10,11,11,12,11,12,12,13,11,12,12,13,12,13,13,14,11,12,12,13,12,13,13,14,12,13,13,14,13,14,14,15,
  8, 9, 9,10, 9,10,10,11, 9,10,10,11,10,11,11,12, 9,10,10,11,10,11,11,12,10,11,11,12,11,12,12,13,
  9,10,10,11,10,11,11,12,10,11,11,12,11,12,12,13,10,11,11,12,11,12,12,13,11,12,12,13,12,13,13,14,
  9,10,10,11,10,11,11,12,10,11,11,12,11,12,12,13,10,11,11,12,11,12,12,13,11,12,12,13,12,13,13,14,
 10,11,11,12,11,12,12,13,11,12,12,13,12,13,13,14,11,12,12,13,12,13,13,14,12,13,13,14,13,14,14,15,
  9,10,10,11,10,11,11,12,10,11,11,12,11,12,12,13,10,11,11,12,11,12,12,13,11,12,12,13,12,13,13,14,
 10,11,11,12,11,12,12,13,11,12,12,13,12,13,13,14,11,12,12,13,12,13,13,14,12,13,13,14,13,14,14,15,
 10,11,11,12,11,12,12,13,11,12,12,13,12,13,13,14,11,12,12,13,12,13,13,14,12,13,13,14,13,14,14,15,
 11,12,12,13,12,13,13,14,12,13,13,14,13,14,14,15,12,13,13,14,13,14,14,15,13,14,14,15,14,15,15,16,
 };
#endif

#ifndef HAVE_BUILTIN_CLZ
const int clz_table[] =
{16,15,14,14,13,13,13,13,12,12,12,12,12,12,12,12,11,11,11,11,11,11,11,11,11,11,11,11,11,11,11,11,
 10,10,10,10,10,10,10,10,10,10,10,10,10,10,10,10,10,10,10,10,10,10,10,10,10,10,10,10,10,10,10,10,
  9, 9, 9, 9, 9, 9, 9, 9, 9, 9, 9, 9, 9, 9, 9, 9, 9, 9, 9, 9, 9, 9, 9, 9, 9, 9, 9, 9, 9, 9, 9, 9,
  9, 9, 9, 9, 9, 9, 9, 9, 9, 9, 9, 9, 9, 9, 9, 9, 9, 9, 9, 9, 9, 9, 9, 9, 9, 9, 9, 9, 9, 9, 9, 9,
  8, 8, 8, 8, 8, 8, 8, 8, 8, 8, 8, 8, 8, 8, 8, 8, 8, 8, 8, 8, 8, 8, 8, 8, 8, 8, 8, 8, 8, 8, 8, 8,
  8, 8, 8, 8, 8, 8, 8, 8, 8, 8, 8, 8, 8, 8, 8, 8, 8, 8, 8, 8, 8, 8, 8, 8, 8, 8, 8, 8, 8, 8, 8, 8,
  8, 8, 8, 8, 8, 8, 8, 8, 8, 8, 8, 8, 8, 8, 8, 8, 8, 8, 8, 8, 8, 8, 8, 8, 8, 8, 8, 8, 8, 8, 8, 8,
  8, 8, 8, 8, 8, 8, 8, 8, 8, 8, 8, 8, 8, 8, 8, 8, 8, 8, 8, 8, 8, 8, 8, 8, 8, 8, 8, 8, 8, 8, 8, 8,
  7, 7, 7, 7, 7, 7, 7, 7, 7, 7, 7, 7, 7, 7, 7, 7, 7, 7, 7, 7, 7, 7, 7, 7, 7, 7, 7, 7, 7, 7, 7, 7,
  7, 7, 7, 7, 7, 7, 7, 7, 7, 7, 7, 7, 7, 7, 7, 7, 7, 7, 7, 7, 7, 7, 7, 7, 7, 7, 7, 7, 7, 7, 7, 7,
  7, 7, 7, 7, 7, 7, 7, 7, 7, 7, 7, 7, 7, 7, 7, 7, 7, 7, 7, 7, 7, 7, 7, 7, 7, 7, 7, 7, 7, 7, 7, 7,
  7, 7, 7, 7, 7, 7, 7, 7, 7, 7, 7, 7, 7, 7, 7, 7, 7, 7, 7, 7, 7, 7, 7, 7, 7, 7, 7, 7, 7, 7, 7, 7,
  7, 7, 7, 7, 7, 7, 7, 7, 7, 7, 7, 7, 7, 7, 7, 7, 7, 7, 7, 7, 7, 7, 7, 7, 7, 7, 7, 7, 7, 7, 7, 7,
  7, 7, 7, 7, 7, 7, 7, 7, 7, 7, 7, 7, 7, 7, 7, 7, 7, 7, 7, 7, 7, 7, 7, 7, 7, 7, 7, 7, 7, 7, 7, 7,
  7, 7, 7, 7, 7, 7, 7, 7, 7, 7, 7, 7, 7, 7, 7, 7, 7, 7, 7, 7, 7, 7, 7, 7, 7, 7, 7, 7, 7, 7, 7, 7,
  7, 7, 7, 7, 7, 7, 7, 7, 7, 7, 7, 7, 7, 7, 7, 7, 7, 7, 7, 7, 7, 7, 7, 7, 7, 7, 7, 7, 7, 7, 7, 7,
  6, 6, 6, 6, 6, 6, 6, 6, 6, 6, 6, 6, 6, 6, 6, 6, 6, 6, 6, 6, 6, 6, 6, 6, 6, 6, 6, 6, 6, 6, 6, 6,
  6, 6, 6, 6, 6, 6, 6, 6, 6, 6, 6, 6, 6, 6, 6, 6, 6, 6, 6, 6, 6, 6, 6, 6, 6, 6, 6, 6, 6, 6, 6, 6,
  6, 6, 6, 6, 6, 6, 6, 6, 6, 6, 6, 6, 6, 6, 6, 6, 6, 6, 6, 6, 6, 6, 6, 6, 6, 6, 6, 6, 6, 6, 6, 6,
  6, 6, 6, 6, 6, 6, 6, 6, 6, 6, 6, 6, 6, 6, 6, 6, 6, 6, 6, 6, 6, 6, 6, 6, 6, 6, 6, 6, 6, 6, 6, 6,
  6, 6, 6, 6, 6, 6, 6, 6, 6, 6, 6, 6, 6, 6, 6, 6, 6, 6, 6, 6, 6, 6, 6, 6, 6, 6, 6, 6, 6, 6, 6, 6,
  6, 6, 6, 6, 6, 6, 6, 6, 6, 6, 6, 6, 6, 6, 6, 6, 6, 6, 6, 6, 6, 6, 6, 6, 6, 6, 6, 6, 6, 6, 6, 6,
  6, 6, 6, 6, 6, 6, 6, 6, 6, 6, 6, 6, 6, 6, 6, 6, 6, 6, 6, 6, 6, 6, 6, 6, 6, 6, 6, 6, 6, 6, 6, 6,
  6, 6, 6, 6, 6, 6, 6, 6, 6, 6, 6, 6, 6, 6, 6, 6, 6, 6, 6, 6, 6, 6, 6, 6, 6, 6, 6, 6, 6, 6, 6, 6,
  6, 6, 6, 6, 6, 6, 6, 6, 6, 6, 6, 6, 6, 6, 6, 6, 6, 6, 6, 6, 6, 6, 6, 6, 6, 6, 6, 6, 6, 6, 6, 6,
  6, 6, 6, 6, 6, 6, 6, 6, 6, 6, 6, 6, 6, 6, 6, 6, 6, 6, 6, 6, 6, 6, 6, 6, 6, 6, 6, 6, 6, 6, 6, 6,
  6, 6, 6, 6, 6, 6, 6, 6, 6, 6, 6, 6, 6, 6, 6, 6, 6, 6, 6, 6, 6, 6, 6, 6, 6, 6, 6, 6, 6, 6, 6, 6,
  6, 6, 6, 6, 6, 6, 6, 6, 6, 6, 6, 6, 6, 6, 6, 6, 6, 6, 6, 6, 6, 6, 6, 6, 6, 6, 6, 6, 6, 6, 6, 6,
  6, 6, 6, 6, 6, 6, 6, 6, 6, 6, 6, 6, 6, 6, 6, 6, 6, 6, 6, 6, 6, 6, 6, 6, 6, 6, 6, 6, 6, 6, 6, 6,
  6, 6, 6, 6, 6, 6, 6, 6, 6, 6, 6, 6, 6, 6, 6, 6, 6, 6, 6, 6, 6, 6, 6, 6, 6, 6, 6, 6, 6, 6, 6, 6,
  6, 6, 6, 6, 6, 6, 6, 6, 6, 6, 6, 6, 6, 6, 6, 6, 6, 6, 6, 6, 6, 6, 6, 6, 6, 6, 6, 6, 6, 6, 6, 6,
  6, 6, 6, 6, 6, 6, 6, 6, 6, 6, 6, 6, 6, 6, 6, 6, 6, 6, 6, 6, 6, 6, 6, 6, 6, 6, 6, 6, 6, 6, 6, 6,
  5, 5, 5, 5, 5, 5, 5, 5, 5, 5, 5, 5, 5, 5, 5, 5, 5, 5, 5, 5, 5, 5, 5, 5, 5, 5, 5, 5, 5, 5, 5, 5,
  5, 5, 5, 5, 5, 5, 5, 5, 5, 5, 5, 5, 5, 5, 5, 5, 5, 5, 5, 5, 5, 5, 5, 5, 5, 5, 5, 5, 5, 5, 5, 5,
  5, 5, 5, 5, 5, 5, 5, 5, 5, 5, 5, 5, 5, 5, 5, 5, 5, 5, 5, 5, 5, 5, 5, 5, 5, 5, 5, 5, 5, 5, 5, 5,
  5, 5, 5, 5, 5, 5, 5, 5, 5, 5, 5, 5, 5, 5, 5, 5, 5, 5, 5, 5, 5, 5, 5, 5, 5, 5, 5, 5, 5, 5, 5, 5,
  5, 5, 5, 5, 5, 5, 5, 5, 5, 5, 5, 5, 5, 5, 5, 5, 5, 5, 5, 5, 5, 5, 5, 5, 5, 5, 5, 5, 5, 5, 5, 5,
  5, 5, 5, 5, 5, 5, 5, 5, 5, 5, 5, 5, 5, 5, 5, 5, 5, 5, 5, 5, 5, 5, 5, 5, 5, 5, 5, 5, 5, 5, 5, 5,
  5, 5, 5, 5, 5, 5, 5, 5, 5, 5, 5, 5, 5, 5, 5, 5, 5, 5, 5, 5, 5, 5, 5, 5, 5, 5, 5, 5, 5, 5, 5, 5,
  5, 5, 5, 5, 5, 5, 5, 5, 5, 5, 5, 5, 5, 5, 5, 5, 5, 5, 5, 5, 5, 5, 5, 5, 5, 5, 5, 5, 5, 5, 5, 5,
  5, 5, 5, 5, 5, 5, 5, 5, 5, 5, 5, 5, 5, 5, 5, 5, 5, 5, 5, 5, 5, 5, 5, 5, 5, 5, 5, 5, 5, 5, 5, 5,
  5, 5, 5, 5, 5, 5, 5, 5, 5, 5, 5, 5, 5, 5, 5, 5, 5, 5, 5, 5, 5, 5, 5, 5, 5, 5, 5, 5, 5, 5, 5, 5,
  5, 5, 5, 5, 5, 5, 5, 5, 5, 5, 5, 5, 5, 5, 5, 5, 5, 5, 5, 5, 5, 5, 5, 5, 5, 5, 5, 5, 5, 5, 5, 5,
  5, 5, 5, 5, 5, 5, 5, 5, 5, 5, 5, 5, 5, 5, 5, 5, 5, 5, 5, 5, 5, 5, 5, 5, 5, 5, 5, 5, 5, 5, 5, 5,
  5, 5, 5, 5, 5, 5, 5, 5, 5, 5, 5, 5, 5, 5, 5, 5, 5, 5, 5, 5, 5, 5, 5, 5, 5, 5, 5, 5, 5, 5, 5, 5,
  5, 5, 5, 5, 5, 5, 5, 5, 5, 5, 5, 5, 5, 5, 5, 5, 5, 5, 5, 5, 5, 5, 5, 5, 5, 5, 5, 5, 5, 5, 5, 5,
  5, 5, 5, 5, 5, 5, 5, 5, 5, 5, 5, 5, 5, 5, 5, 5, 5, 5, 5, 5, 5, 5, 5, 5, 5, 5, 5, 5, 5, 5, 5, 5,
  5, 5, 5, 5, 5, 5, 5, 5, 5, 5, 5, 5, 5, 5, 5, 5, 5, 5, 5, 5, 5, 5, 5, 5, 5, 5, 5, 5, 5, 5, 5, 5,
  5, 5, 5, 5, 5, 5, 5, 5, 5, 5, 5, 5, 5, 5, 5, 5, 5, 5, 5, 5, 5, 5, 5, 5, 5, 5, 5, 5, 5, 5, 5, 5,
  5, 5, 5, 5, 5, 5, 5, 5, 5, 5, 5, 5, 5, 5, 5, 5, 5, 5, 5, 5, 5, 5, 5, 5, 5, 5, 5, 5, 5, 5, 5, 5,
  5, 5, 5, 5, 5, 5, 5, 5, 5, 5, 5, 5, 5, 5, 5, 5, 5, 5, 5, 5, 5, 5, 5, 5, 5, 5, 5, 5, 5, 5, 5, 5,
  5, 5, 5, 5, 5, 5, 5, 5, 5, 5, 5, 5, 5, 5, 5, 5, 5, 5, 5, 5, 5, 5, 5, 5, 5, 5, 5, 5, 5, 5, 5, 5,
  5, 5, 5, 5, 5, 5, 5, 5, 5, 5, 5, 5, 5, 5, 5, 5, 5, 5, 5, 5, 5, 5, 5, 5, 5, 5, 5, 5, 5, 5, 5, 5,
  5, 5, 5, 5, 5, 5, 5, 5, 5, 5, 5, 5, 5, 5, 5, 5, 5, 5, 5, 5, 5, 5, 5, 5, 5, 5, 5, 5, 5, 5, 5, 5,
  5, 5, 5, 5, 5, 5, 5, 5, 5, 5, 5, 5, 5, 5, 5, 5, 5, 5, 5, 5, 5, 5, 5, 5, 5, 5, 5, 5, 5, 5, 5, 5,
  5, 5, 5, 5, 5, 5, 5, 5, 5, 5, 5, 5, 5, 5, 5, 5, 5, 5, 5, 5, 5, 5, 5, 5, 5, 5, 5, 5, 5, 5, 5, 5,
  5, 5, 5, 5, 5, 5, 5, 5, 5, 5, 5, 5, 5, 5, 5, 5, 5, 5, 5, 5, 5, 5, 5, 5, 5, 5, 5, 5, 5, 5, 5, 5,
  5, 5, 5, 5, 5, 5, 5, 5, 5, 5, 5, 5, 5, 5, 5, 5, 5, 5, 5, 5, 5, 5, 5, 5, 5, 5, 5, 5, 5, 5, 5, 5,
  5, 5, 5, 5, 5, 5, 5, 5, 5, 5, 5, 5, 5, 5, 5, 5, 5, 5, 5, 5, 5, 5, 5, 5, 5, 5, 5, 5, 5, 5, 5, 5,
  5, 5, 5, 5, 5, 5, 5, 5, 5, 5, 5, 5, 5, 5, 5, 5, 5, 5, 5, 5, 5, 5, 5, 5, 5, 5, 5, 5, 5, 5, 5, 5,
  5, 5, 5, 5, 5, 5, 5, 5, 5, 5, 5, 5, 5, 5, 5, 5, 5, 5, 5, 5, 5, 5, 5, 5, 5, 5, 5, 5, 5, 5, 5, 5,
  5, 5, 5, 5, 5, 5, 5, 5, 5, 5, 5, 5, 5, 5, 5, 5, 5, 5, 5, 5, 5, 5, 5, 5, 5, 5, 5, 5, 5, 5, 5, 5,
  5, 5, 5, 5, 5, 5, 5, 5, 5, 5, 5, 5, 5, 5, 5, 5, 5, 5, 5, 5, 5, 5, 5, 5, 5, 5, 5, 5, 5, 5, 5, 5,
  5, 5, 5, 5, 5, 5, 5, 5, 5, 5, 5, 5, 5, 5, 5, 5, 5, 5, 5, 5, 5, 5, 5, 5, 5, 5, 5, 5, 5, 5, 5, 5,
  4, 4, 4, 4, 4, 4, 4, 4, 4, 4, 4, 4, 4, 4, 4, 4, 4, 4, 4, 4, 4, 4, 4, 4, 4, 4, 4, 4, 4, 4, 4, 4,
  4, 4, 4, 4, 4, 4, 4, 4, 4, 4, 4, 4, 4, 4, 4, 4, 4, 4, 4, 4, 4, 4, 4, 4, 4, 4, 4, 4, 4, 4, 4, 4,
  4, 4, 4, 4, 4, 4, 4, 4, 4, 4, 4, 4, 4, 4, 4, 4, 4, 4, 4, 4, 4, 4, 4, 4, 4, 4, 4, 4, 4, 4, 4, 4,
  4, 4, 4, 4, 4, 4, 4, 4, 4, 4, 4, 4, 4, 4, 4, 4, 4, 4, 4, 4, 4, 4, 4, 4, 4, 4, 4, 4, 4, 4, 4, 4,
  4, 4, 4, 4, 4, 4, 4, 4, 4, 4, 4, 4, 4, 4, 4, 4, 4, 4, 4, 4, 4, 4, 4, 4, 4, 4, 4, 4, 4, 4, 4, 4,
  4, 4, 4, 4, 4, 4, 4, 4, 4, 4, 4, 4, 4, 4, 4, 4, 4, 4, 4, 4, 4, 4, 4, 4, 4, 4, 4, 4, 4, 4, 4, 4,
  4, 4, 4, 4, 4, 4, 4, 4, 4, 4, 4, 4, 4, 4, 4, 4, 4, 4, 4, 4, 4, 4, 4, 4, 4, 4, 4, 4, 4, 4, 4, 4,
  4, 4, 4, 4, 4, 4, 4, 4, 4, 4, 4, 4, 4, 4, 4, 4, 4, 4, 4, 4, 4, 4, 4, 4, 4, 4, 4, 4, 4, 4, 4, 4,
  4, 4, 4, 4, 4, 4, 4, 4, 4, 4, 4, 4, 4, 4, 4, 4, 4, 4, 4, 4, 4, 4, 4, 4, 4, 4, 4, 4, 4, 4, 4, 4,
  4, 4, 4, 4, 4, 4, 4, 4, 4, 4, 4, 4, 4, 4, 4, 4, 4, 4, 4, 4, 4, 4, 4, 4, 4, 4, 4, 4, 4, 4, 4, 4,
  4, 4, 4, 4, 4, 4, 4, 4, 4, 4, 4, 4, 4, 4, 4, 4, 4, 4, 4, 4, 4, 4, 4, 4, 4, 4, 4, 4, 4, 4, 4, 4,
  4, 4, 4, 4, 4, 4, 4, 4, 4, 4, 4, 4, 4, 4, 4, 4, 4, 4, 4, 4, 4, 4, 4, 4, 4, 4, 4, 4, 4, 4, 4, 4,
  4, 4, 4, 4, 4, 4, 4, 4, 4, 4, 4, 4, 4, 4, 4, 4, 4, 4, 4, 4, 4, 4, 4, 4, 4, 4, 4, 4, 4, 4, 4, 4,
  4, 4, 4, 4, 4, 4, 4, 4, 4, 4, 4, 4, 4, 4, 4, 4, 4, 4, 4, 4, 4, 4, 4, 4, 4, 4, 4, 4, 4, 4, 4, 4,
  4, 4, 4, 4, 4, 4, 4, 4, 4, 4, 4, 4, 4, 4, 4, 4, 4, 4, 4, 4, 4, 4, 4, 4, 4, 4, 4, 4, 4, 4, 4, 4,
  4, 4, 4, 4, 4, 4, 4, 4, 4, 4, 4, 4, 4, 4, 4, 4, 4, 4, 4, 4, 4, 4, 4, 4, 4, 4, 4, 4, 4, 4, 4, 4,
  4, 4, 4, 4, 4, 4, 4, 4, 4, 4, 4, 4, 4, 4, 4, 4, 4, 4, 4, 4, 4, 4, 4, 4, 4, 4, 4, 4, 4, 4, 4, 4,
  4, 4, 4, 4, 4, 4, 4, 4, 4, 4, 4, 4, 4, 4, 4, 4, 4, 4, 4, 4, 4, 4, 4, 4, 4, 4, 4, 4, 4, 4, 4, 4,
  4, 4, 4, 4, 4, 4, 4, 4, 4, 4, 4, 4, 4, 4, 4, 4, 4, 4, 4, 4, 4, 4, 4, 4, 4, 4, 4, 4, 4, 4, 4, 4,
  4, 4, 4, 4, 4, 4, 4, 4, 4, 4, 4, 4, 4, 4, 4, 4, 4, 4, 4, 4, 4, 4, 4, 4, 4, 4, 4, 4, 4, 4, 4, 4,
  4, 4, 4, 4, 4, 4, 4, 4, 4, 4, 4, 4, 4, 4, 4, 4, 4, 4, 4, 4, 4, 4, 4, 4, 4, 4, 4, 4, 4, 4, 4, 4,
  4, 4, 4, 4, 4, 4, 4, 4, 4, 4, 4, 4, 4, 4, 4, 4, 4, 4, 4, 4, 4, 4, 4, 4, 4, 4, 4, 4, 4, 4, 4, 4,
  4, 4, 4, 4, 4, 4, 4, 4, 4, 4, 4, 4, 4, 4, 4, 4, 4, 4, 4, 4, 4, 4, 4, 4, 4, 4, 4, 4, 4, 4, 4, 4,
  4, 4, 4, 4, 4, 4, 4, 4, 4, 4, 4, 4, 4, 4, 4, 4, 4, 4, 4, 4, 4, 4, 4, 4, 4, 4, 4, 4, 4, 4, 4, 4,
  4, 4, 4, 4, 4, 4, 4, 4, 4, 4, 4, 4, 4, 4, 4, 4, 4, 4, 4, 4, 4, 4, 4, 4, 4, 4, 4, 4, 4, 4, 4, 4,
  4, 4, 4, 4, 4, 4, 4, 4, 4, 4, 4, 4, 4, 4, 4, 4, 4, 4, 4, 4, 4, 4, 4, 4, 4, 4, 4, 4, 4, 4, 4, 4,
  4, 4, 4, 4, 4, 4, 4, 4, 4, 4, 4, 4, 4, 4, 4, 4, 4, 4, 4, 4, 4, 4, 4, 4, 4, 4, 4, 4, 4, 4, 4, 4,
  4, 4, 4, 4, 4, 4, 4, 4, 4, 4, 4, 4, 4, 4, 4, 4, 4, 4, 4, 4, 4, 4, 4, 4, 4, 4, 4, 4, 4, 4, 4, 4,
  4, 4, 4, 4, 4, 4, 4, 4, 4, 4, 4, 4, 4, 4, 4, 4, 4, 4, 4, 4, 4, 4, 4, 4, 4, 4, 4, 4, 4, 4, 4, 4,
  4, 4, 4, 4, 4, 4, 4, 4, 4, 4, 4, 4, 4, 4, 4, 4, 4, 4, 4, 4, 4, 4, 4, 4, 4, 4, 4, 4, 4, 4, 4, 4,
  4, 4, 4, 4, 4, 4, 4, 4, 4, 4, 4, 4, 4, 4, 4, 4, 4, 4, 4, 4, 4, 4, 4, 4, 4, 4, 4, 4, 4, 4, 4, 4,
  4, 4, 4, 4, 4, 4, 4, 4, 4, 4, 4, 4, 4, 4, 4, 4, 4, 4, 4, 4, 4, 4, 4, 4, 4, 4, 4, 4, 4, 4, 4, 4,
  4, 4, 4, 4, 4, 4, 4, 4, 4, 4, 4, 4, 4, 4, 4, 4, 4, 4, 4, 4, 4, 4, 4, 4, 4, 4, 4, 4, 4, 4, 4, 4,
  4, 4, 4, 4, 4, 4, 4, 4, 4, 4, 4, 4, 4, 4, 4, 4, 4, 4, 4, 4, 4, 4, 4, 4, 4, 4, 4, 4, 4, 4, 4, 4,
  4, 4, 4, 4, 4, 4, 4, 4, 4, 4, 4, 4, 4, 4, 4, 4, 4, 4, 4, 4, 4, 4, 4, 4, 4, 4, 4, 4, 4, 4, 4, 4,
  4, 4, 4, 4, 4, 4, 4, 4, 4, 4, 4, 4, 4, 4, 4, 4, 4, 4, 4, 4, 4, 4, 4, 4, 4, 4, 4, 4, 4, 4, 4, 4,
  4, 4, 4, 4, 4, 4, 4, 4, 4, 4, 4, 4, 4, 4, 4, 4, 4, 4, 4, 4, 4, 4, 4, 4, 4, 4, 4, 4, 4, 4, 4, 4,
  4, 4, 4, 4, 4, 4, 4, 4, 4, 4, 4, 4, 4, 4, 4, 4, 4, 4, 4, 4, 4, 4, 4, 4, 4, 4, 4, 4, 4, 4, 4, 4,
  4, 4, 4, 4, 4, 4, 4, 4, 4, 4, 4, 4, 4, 4, 4, 4, 4, 4, 4, 4, 4, 4, 4, 4, 4, 4, 4, 4, 4, 4, 4, 4,
  4, 4, 4, 4, 4, 4, 4, 4, 4, 4, 4, 4, 4, 4, 4, 4, 4, 4, 4, 4, 4, 4, 4, 4, 4, 4, 4, 4, 4, 4, 4, 4,
  4, 4, 4, 4, 4, 4, 4, 4, 4, 4, 4, 4, 4, 4, 4, 4, 4, 4, 4, 4, 4, 4, 4, 4, 4, 4, 4, 4, 4, 4, 4, 4,
  4, 4, 4, 4, 4, 4, 4, 4, 4, 4, 4, 4, 4, 4, 4, 4, 4, 4, 4, 4, 4, 4, 4, 4, 4, 4, 4, 4, 4, 4, 4, 4,
  4, 4, 4, 4, 4, 4, 4, 4, 4, 4, 4, 4, 4, 4, 4, 4, 4, 4, 4, 4, 4, 4, 4, 4, 4, 4, 4, 4, 4, 4, 4, 4,
  4, 4, 4, 4, 4, 4, 4, 4, 4, 4, 4, 4, 4, 4, 4, 4, 4, 4, 4, 4, 4, 4, 4, 4, 4, 4, 4, 4, 4, 4, 4, 4,
  4, 4, 4, 4, 4, 4, 4, 4, 4, 4, 4, 4, 4, 4, 4, 4, 4, 4, 4, 4, 4, 4, 4, 4, 4, 4, 4, 4, 4, 4, 4, 4,
  4, 4, 4, 4, 4, 4, 4, 4, 4, 4, 4, 4, 4, 4, 4, 4, 4, 4, 4, 4, 4, 4, 4, 4, 4, 4, 4, 4, 4, 4, 4, 4,
  4, 4, 4, 4, 4, 4, 4, 4, 4, 4, 4, 4, 4, 4, 4, 4, 4, 4, 4, 4, 4, 4, 4, 4, 4, 4, 4, 4, 4, 4, 4, 4,
  4, 4, 4, 4, 4, 4, 4, 4, 4, 4, 4, 4, 4, 4, 4, 4, 4, 4, 4, 4, 4, 4, 4, 4, 4, 4, 4, 4, 4, 4, 4, 4,
  4, 4, 4, 4, 4, 4, 4, 4, 4, 4, 4, 4, 4, 4, 4, 4, 4, 4, 4, 4, 4, 4, 4, 4, 4, 4, 4, 4, 4, 4, 4, 4,
  4, 4, 4, 4, 4, 4, 4, 4, 4, 4, 4, 4, 4, 4, 4, 4, 4, 4, 4, 4, 4, 4, 4, 4, 4, 4, 4, 4, 4, 4, 4, 4,
  4, 4, 4, 4, 4, 4, 4, 4, 4, 4, 4, 4, 4, 4, 4, 4, 4, 4, 4, 4, 4, 4, 4, 4, 4, 4, 4, 4, 4, 4, 4, 4,
  4, 4, 4, 4, 4, 4, 4, 4, 4, 4, 4, 4, 4, 4, 4, 4, 4, 4, 4, 4, 4, 4, 4, 4, 4, 4, 4, 4, 4, 4, 4, 4,
  4, 4, 4, 4, 4, 4, 4, 4, 4, 4, 4, 4, 4, 4, 4, 4, 4, 4, 4, 4, 4, 4, 4, 4, 4, 4, 4, 4, 4, 4, 4, 4,
  4, 4, 4, 4, 4, 4, 4, 4, 4, 4, 4, 4, 4, 4, 4, 4, 4, 4, 4, 4, 4, 4, 4, 4, 4, 4, 4, 4, 4, 4, 4, 4,
  4, 4, 4, 4, 4, 4, 4, 4, 4, 4, 4, 4, 4, 4, 4, 4, 4, 4, 4, 4, 4, 4, 4, 4, 4, 4, 4, 4, 4, 4, 4, 4,
  4, 4, 4, 4, 4, 4, 4, 4, 4, 4, 4, 4, 4, 4, 4, 4, 4, 4, 4, 4, 4, 4, 4, 4, 4, 4, 4, 4, 4, 4, 4, 4,
  4, 4, 4, 4, 4, 4, 4, 4, 4, 4, 4, 4, 4, 4, 4, 4, 4, 4, 4, 4, 4, 4, 4, 4, 4, 4, 4, 4, 4, 4, 4, 4,
  4, 4, 4, 4, 4, 4, 4, 4, 4, 4, 4, 4, 4, 4, 4, 4, 4, 4, 4, 4, 4, 4, 4, 4, 4, 4, 4, 4, 4, 4, 4, 4,
  4, 4, 4, 4, 4, 4, 4, 4, 4, 4, 4, 4, 4, 4, 4, 4, 4, 4, 4, 4, 4, 4, 4, 4, 4, 4, 4, 4, 4, 4, 4, 4,
  4, 4, 4, 4, 4, 4, 4, 4, 4, 4, 4, 4, 4, 4, 4, 4, 4, 4, 4, 4, 4, 4, 4, 4, 4, 4, 4, 4, 4, 4, 4, 4,
  4, 4, 4, 4, 4, 4, 4, 4, 4, 4, 4, 4, 4, 4, 4, 4, 4, 4, 4, 4, 4, 4, 4, 4, 4, 4, 4, 4, 4, 4, 4, 4,
  4, 4, 4, 4, 4, 4, 4, 4, 4, 4, 4, 4, 4, 4, 4, 4, 4, 4, 4, 4, 4, 4, 4, 4, 4, 4, 4, 4, 4, 4, 4, 4,
  4, 4, 4, 4, 4, 4, 4, 4, 4, 4, 4, 4, 4, 4, 4, 4, 4, 4, 4, 4, 4, 4, 4, 4, 4, 4, 4, 4, 4, 4, 4, 4,
  4, 4, 4, 4, 4, 4, 4, 4, 4, 4, 4, 4, 4, 4, 4, 4, 4, 4, 4, 4, 4, 4, 4, 4, 4, 4, 4, 4, 4, 4, 4, 4,
  3, 3, 3, 3, 3, 3, 3, 3, 3, 3, 3, 3, 3, 3, 3, 3, 3, 3, 3, 3, 3, 3, 3, 3, 3, 3, 3, 3, 3, 3, 3, 3,
  3, 3, 3, 3, 3, 3, 3, 3, 3, 3, 3, 3, 3, 3, 3, 3, 3, 3, 3, 3, 3, 3, 3, 3, 3, 3, 3, 3, 3, 3, 3, 3,
  3, 3, 3, 3, 3, 3, 3, 3, 3, 3, 3, 3, 3, 3, 3, 3, 3, 3, 3, 3, 3, 3, 3, 3, 3, 3, 3, 3, 3, 3, 3, 3,
  3, 3, 3, 3, 3, 3, 3, 3, 3, 3, 3, 3, 3, 3, 3, 3, 3, 3, 3, 3, 3, 3, 3, 3, 3, 3, 3, 3, 3, 3, 3, 3,
  3, 3, 3, 3, 3, 3, 3, 3, 3, 3, 3, 3, 3, 3, 3, 3, 3, 3, 3, 3, 3, 3, 3, 3, 3, 3, 3, 3, 3, 3, 3, 3,
  3, 3, 3, 3, 3, 3, 3, 3, 3, 3, 3, 3, 3, 3, 3, 3, 3, 3, 3, 3, 3, 3, 3, 3, 3, 3, 3, 3, 3, 3, 3, 3,
  3, 3, 3, 3, 3, 3, 3, 3, 3, 3, 3, 3, 3, 3, 3, 3, 3, 3, 3, 3, 3, 3, 3, 3, 3, 3, 3, 3, 3, 3, 3, 3,
  3, 3, 3, 3, 3, 3, 3, 3, 3, 3, 3, 3, 3, 3, 3, 3, 3, 3, 3, 3, 3, 3, 3, 3, 3, 3, 3, 3, 3, 3, 3, 3,
  3, 3, 3, 3, 3, 3, 3, 3, 3, 3, 3, 3, 3, 3, 3, 3, 3, 3, 3, 3, 3, 3, 3, 3, 3, 3, 3, 3, 3, 3, 3, 3,
  3, 3, 3, 3, 3, 3, 3, 3, 3, 3, 3, 3, 3, 3, 3, 3, 3, 3, 3, 3, 3, 3, 3, 3, 3, 3, 3, 3, 3, 3, 3, 3,
  3, 3, 3, 3, 3, 3, 3, 3, 3, 3, 3, 3, 3, 3, 3, 3, 3, 3, 3, 3, 3, 3, 3, 3, 3, 3, 3, 3, 3, 3, 3, 3,
  3, 3, 3, 3, 3, 3, 3, 3, 3, 3, 3, 3, 3, 3, 3, 3, 3, 3, 3, 3, 3, 3, 3, 3, 3, 3, 3, 3, 3, 3, 3, 3,
  3, 3, 3, 3, 3, 3, 3, 3, 3, 3, 3, 3, 3, 3, 3, 3, 3, 3, 3, 3, 3, 3, 3, 3, 3, 3, 3, 3, 3, 3, 3, 3,
  3, 3, 3, 3, 3, 3, 3, 3, 3, 3, 3, 3, 3, 3, 3, 3, 3, 3, 3, 3, 3, 3, 3, 3, 3, 3, 3, 3, 3, 3, 3, 3,
  3, 3, 3, 3, 3, 3, 3, 3, 3, 3, 3, 3, 3, 3, 3, 3, 3, 3, 3, 3, 3, 3, 3, 3, 3, 3, 3, 3, 3, 3, 3, 3,
  3, 3, 3, 3, 3, 3, 3, 3, 3, 3, 3, 3, 3, 3, 3, 3, 3, 3, 3, 3, 3, 3, 3, 3, 3, 3, 3, 3, 3, 3, 3, 3,
  3, 3, 3, 3, 3, 3, 3, 3, 3, 3, 3, 3, 3, 3, 3, 3, 3, 3, 3, 3, 3, 3, 3, 3, 3, 3, 3, 3, 3, 3, 3, 3,
  3, 3, 3, 3, 3, 3, 3, 3, 3, 3, 3, 3, 3, 3, 3, 3, 3, 3, 3, 3, 3, 3, 3, 3, 3, 3, 3, 3, 3, 3, 3, 3,
  3, 3, 3, 3, 3, 3, 3, 3, 3, 3, 3, 3, 3, 3, 3, 3, 3, 3, 3, 3, 3, 3, 3, 3, 3, 3, 3, 3, 3, 3, 3, 3,
  3, 3, 3, 3, 3, 3, 3, 3, 3, 3, 3, 3, 3, 3, 3, 3, 3, 3, 3, 3, 3, 3, 3, 3, 3, 3, 3, 3, 3, 3, 3, 3,
  3, 3, 3, 3, 3, 3, 3, 3, 3, 3, 3, 3, 3, 3, 3, 3, 3, 3, 3, 3, 3, 3, 3, 3, 3, 3, 3, 3, 3, 3, 3, 3,
  3, 3, 3, 3, 3, 3, 3, 3, 3, 3, 3, 3, 3, 3, 3, 3, 3, 3, 3, 3, 3, 3, 3, 3, 3, 3, 3, 3, 3, 3, 3, 3,
  3, 3, 3, 3, 3, 3, 3, 3, 3, 3, 3, 3, 3, 3, 3, 3, 3, 3, 3, 3, 3, 3, 3, 3, 3, 3, 3, 3, 3, 3, 3, 3,
  3, 3, 3, 3, 3, 3, 3, 3, 3, 3, 3, 3, 3, 3, 3, 3, 3, 3, 3, 3, 3, 3, 3, 3, 3, 3, 3, 3, 3, 3, 3, 3,
  3, 3, 3, 3, 3, 3, 3, 3, 3, 3, 3, 3, 3, 3, 3, 3, 3, 3, 3, 3, 3, 3, 3, 3, 3, 3, 3, 3, 3, 3, 3, 3,
  3, 3, 3, 3, 3, 3, 3, 3, 3, 3, 3, 3, 3, 3, 3, 3, 3, 3, 3, 3, 3, 3, 3, 3, 3, 3, 3, 3, 3, 3, 3, 3,
  3, 3, 3, 3, 3, 3, 3, 3, 3, 3, 3, 3, 3, 3, 3, 3, 3, 3, 3, 3, 3, 3, 3, 3, 3, 3, 3, 3, 3, 3, 3, 3,
  3, 3, 3, 3, 3, 3, 3, 3, 3, 3, 3, 3, 3, 3, 3, 3, 3, 3, 3, 3, 3, 3, 3, 3, 3, 3, 3, 3, 3, 3, 3, 3,
  3, 3, 3, 3, 3, 3, 3, 3, 3, 3, 3, 3, 3, 3, 3, 3, 3, 3, 3, 3, 3, 3, 3, 3, 3, 3, 3, 3, 3, 3, 3, 3,
  3, 3, 3, 3, 3, 3, 3, 3, 3, 3, 3, 3, 3, 3, 3, 3, 3, 3, 3, 3, 3, 3, 3, 3, 3, 3, 3, 3, 3, 3, 3, 3,
  3, 3, 3, 3, 3, 3, 3, 3, 3, 3, 3, 3, 3, 3, 3, 3, 3, 3, 3, 3, 3, 3, 3, 3, 3, 3, 3, 3, 3, 3, 3, 3,
  3, 3, 3, 3, 3, 3, 3, 3, 3, 3, 3, 3, 3, 3, 3, 3, 3, 3, 3, 3, 3, 3, 3, 3, 3, 3, 3, 3, 3, 3, 3, 3,
  3, 3, 3, 3, 3, 3, 3, 3, 3, 3, 3, 3, 3, 3, 3, 3, 3, 3, 3, 3, 3, 3, 3, 3, 3, 3, 3, 3, 3, 3, 3, 3,
  3, 3, 3, 3, 3, 3, 3, 3, 3, 3, 3, 3, 3, 3, 3, 3, 3, 3, 3, 3, 3, 3, 3, 3, 3, 3, 3, 3, 3, 3, 3, 3,
  3, 3, 3, 3, 3, 3, 3, 3, 3, 3, 3, 3, 3, 3, 3, 3, 3, 3, 3, 3, 3, 3, 3, 3, 3, 3, 3, 3, 3, 3, 3, 3,
  3, 3, 3, 3, 3, 3, 3, 3, 3, 3, 3, 3, 3, 3, 3, 3, 3, 3, 3, 3, 3, 3, 3, 3, 3, 3, 3, 3, 3, 3, 3, 3,
  3, 3, 3, 3, 3, 3, 3, 3, 3, 3, 3, 3, 3, 3, 3, 3, 3, 3, 3, 3, 3, 3, 3, 3, 3, 3, 3, 3, 3, 3, 3, 3,
  3, 3, 3, 3, 3, 3, 3, 3, 3, 3, 3, 3, 3, 3, 3, 3, 3, 3, 3, 3, 3, 3, 3, 3, 3, 3, 3, 3, 3, 3, 3, 3,
  3, 3, 3, 3, 3, 3, 3, 3, 3, 3, 3, 3, 3, 3, 3, 3, 3, 3, 3, 3, 3, 3, 3, 3, 3, 3, 3, 3, 3, 3, 3, 3,
  3, 3, 3, 3, 3, 3, 3, 3, 3, 3, 3, 3, 3, 3, 3, 3, 3, 3, 3, 3, 3, 3, 3, 3, 3, 3, 3, 3, 3, 3, 3, 3,
  3, 3, 3, 3, 3, 3, 3, 3, 3, 3, 3, 3, 3, 3, 3, 3, 3, 3, 3, 3, 3, 3, 3, 3, 3, 3, 3, 3, 3, 3, 3, 3,
  3, 3, 3, 3, 3, 3, 3, 3, 3, 3, 3, 3, 3, 3, 3, 3, 3, 3, 3, 3, 3, 3, 3, 3, 3, 3, 3, 3, 3, 3, 3, 3,
  3, 3, 3, 3, 3, 3, 3, 3, 3, 3, 3, 3, 3, 3, 3, 3, 3, 3, 3, 3, 3, 3, 3, 3, 3, 3, 3, 3, 3, 3, 3, 3,
  3, 3, 3, 3, 3, 3, 3, 3, 3, 3, 3, 3, 3, 3, 3, 3, 3, 3, 3, 3, 3, 3, 3, 3, 3, 3, 3, 3, 3, 3, 3, 3,
  3, 3, 3, 3, 3, 3, 3, 3, 3, 3, 3, 3, 3, 3, 3, 3, 3, 3, 3, 3, 3, 3, 3, 3, 3, 3, 3, 3, 3, 3, 3, 3,
  3, 3, 3, 3, 3, 3, 3, 3, 3, 3, 3, 3, 3, 3, 3, 3, 3, 3, 3, 3, 3, 3, 3, 3, 3, 3, 3, 3, 3, 3, 3, 3,
  3, 3, 3, 3, 3, 3, 3, 3, 3, 3, 3, 3, 3, 3, 3, 3, 3, 3, 3, 3, 3, 3, 3, 3, 3, 3, 3, 3, 3, 3, 3, 3,
  3, 3, 3, 3, 3, 3, 3, 3, 3, 3, 3, 3, 3, 3, 3, 3, 3, 3, 3, 3, 3, 3, 3, 3, 3, 3, 3, 3, 3, 3, 3, 3,
  3, 3, 3, 3, 3, 3, 3, 3, 3, 3, 3, 3, 3, 3, 3, 3, 3, 3, 3, 3, 3, 3, 3, 3, 3, 3, 3, 3, 3, 3, 3, 3,
  3, 3, 3, 3, 3, 3, 3, 3, 3, 3, 3, 3, 3, 3, 3, 3, 3, 3, 3, 3, 3, 3, 3, 3, 3, 3, 3, 3, 3, 3, 3, 3,
  3, 3, 3, 3, 3, 3, 3, 3, 3, 3, 3, 3, 3, 3, 3, 3, 3, 3, 3, 3, 3, 3, 3, 3, 3, 3, 3, 3, 3, 3, 3, 3,
  3, 3, 3, 3, 3, 3, 3, 3, 3, 3, 3, 3, 3, 3, 3, 3, 3, 3, 3, 3, 3, 3, 3, 3, 3, 3, 3, 3, 3, 3, 3, 3,
  3, 3, 3, 3, 3, 3, 3, 3, 3, 3, 3, 3, 3, 3, 3, 3, 3, 3, 3, 3, 3, 3, 3, 3, 3, 3, 3, 3, 3, 3, 3, 3,
  3, 3, 3, 3, 3, 3, 3, 3, 3, 3, 3, 3, 3, 3, 3, 3, 3, 3, 3, 3, 3, 3, 3, 3, 3, 3, 3, 3, 3, 3, 3, 3,
  3, 3, 3, 3, 3, 3, 3, 3, 3, 3, 3, 3, 3, 3, 3, 3, 3, 3, 3, 3, 3, 3, 3, 3, 3, 3, 3, 3, 3, 3, 3, 3,
  3, 3, 3, 3, 3, 3, 3, 3, 3, 3, 3, 3, 3, 3, 3, 3, 3, 3, 3, 3, 3, 3, 3, 3, 3, 3, 3, 3, 3, 3, 3, 3,
  3, 3, 3, 3, 3, 3, 3, 3, 3, 3, 3, 3, 3, 3, 3, 3, 3, 3, 3, 3, 3, 3, 3, 3, 3, 3, 3, 3, 3, 3, 3, 3,
  3, 3, 3, 3, 3, 3, 3, 3, 3, 3, 3, 3, 3, 3, 3, 3, 3, 3, 3, 3, 3, 3, 3, 3, 3, 3, 3, 3, 3, 3, 3, 3,
  3, 3, 3, 3, 3, 3, 3, 3, 3, 3, 3, 3, 3, 3, 3, 3, 3, 3, 3, 3, 3, 3, 3, 3, 3, 3, 3, 3, 3, 3, 3, 3,
  3, 3, 3, 3, 3, 3, 3, 3, 3, 3, 3, 3, 3, 3, 3, 3, 3, 3, 3, 3, 3, 3, 3, 3, 3, 3, 3, 3, 3, 3, 3, 3,
  3, 3, 3, 3, 3, 3, 3, 3, 3, 3, 3, 3, 3, 3, 3, 3, 3, 3, 3, 3, 3, 3, 3, 3, 3, 3, 3, 3, 3, 3, 3, 3,
  3, 3, 3, 3, 3, 3, 3, 3, 3, 3, 3, 3, 3, 3, 3, 3, 3, 3, 3, 3, 3, 3, 3, 3, 3, 3, 3, 3, 3, 3, 3, 3,
  3, 3, 3, 3, 3, 3, 3, 3, 3, 3, 3, 3, 3, 3, 3, 3, 3, 3, 3, 3, 3, 3, 3, 3, 3, 3, 3, 3, 3, 3, 3, 3,
  3, 3, 3, 3, 3, 3, 3, 3, 3, 3, 3, 3, 3, 3, 3, 3, 3, 3, 3, 3, 3, 3, 3, 3, 3, 3, 3, 3, 3, 3, 3, 3,
  3, 3, 3, 3, 3, 3, 3, 3, 3, 3, 3, 3, 3, 3, 3, 3, 3, 3, 3, 3, 3, 3, 3, 3, 3, 3, 3, 3, 3, 3, 3, 3,
  3, 3, 3, 3, 3, 3, 3, 3, 3, 3, 3, 3, 3, 3, 3, 3, 3, 3, 3, 3, 3, 3, 3, 3, 3, 3, 3, 3, 3, 3, 3, 3,
  3, 3, 3, 3, 3, 3, 3, 3, 3, 3, 3, 3, 3, 3, 3, 3, 3, 3, 3, 3, 3, 3, 3, 3, 3, 3, 3, 3, 3, 3, 3, 3,
  3, 3, 3, 3, 3, 3, 3, 3, 3, 3, 3, 3, 3, 3, 3, 3, 3, 3, 3, 3, 3, 3, 3, 3, 3, 3, 3, 3, 3, 3, 3, 3,
  3, 3, 3, 3, 3, 3, 3, 3, 3, 3, 3, 3, 3, 3, 3, 3, 3, 3, 3, 3, 3, 3, 3, 3, 3, 3, 3, 3, 3, 3, 3, 3,
  3, 3, 3, 3, 3, 3, 3, 3, 3, 3, 3, 3, 3, 3, 3, 3, 3, 3, 3, 3, 3, 3, 3, 3, 3, 3, 3, 3, 3, 3, 3, 3,
  3, 3, 3, 3, 3, 3, 3, 3, 3, 3, 3, 3, 3, 3, 3, 3, 3, 3, 3, 3, 3, 3, 3, 3, 3, 3, 3, 3, 3, 3, 3, 3,
  3, 3, 3, 3, 3, 3, 3, 3, 3, 3, 3, 3, 3, 3, 3, 3, 3, 3, 3, 3, 3, 3, 3, 3, 3, 3, 3, 3, 3, 3, 3, 3,
  3, 3, 3, 3, 3, 3, 3, 3, 3, 3, 3, 3, 3, 3, 3, 3, 3, 3, 3, 3, 3, 3, 3, 3, 3, 3, 3, 3, 3, 3, 3, 3,
  3, 3, 3, 3, 3, 3, 3, 3, 3, 3, 3, 3, 3, 3, 3, 3, 3, 3, 3, 3, 3, 3, 3, 3, 3, 3, 3, 3, 3, 3, 3, 3,
  3, 3, 3, 3, 3, 3, 3, 3, 3, 3, 3, 3, 3, 3, 3, 3, 3, 3, 3, 3, 3, 3, 3, 3, 3, 3, 3, 3, 3, 3, 3, 3,
  3, 3, 3, 3, 3, 3, 3, 3, 3, 3, 3, 3, 3, 3, 3, 3, 3, 3, 3, 3, 3, 3, 3, 3, 3, 3, 3, 3, 3, 3, 3, 3,
  3, 3, 3, 3, 3, 3, 3, 3, 3, 3, 3, 3, 3, 3, 3, 3, 3, 3, 3, 3, 3, 3, 3, 3, 3, 3, 3, 3, 3, 3, 3, 3,
  3, 3, 3, 3, 3, 3, 3, 3, 3, 3, 3, 3, 3, 3, 3, 3, 3, 3, 3, 3, 3, 3, 3, 3, 3, 3, 3, 3, 3, 3, 3, 3,
  3, 3, 3, 3, 3, 3, 3, 3, 3, 3, 3, 3, 3, 3, 3, 3, 3, 3, 3, 3, 3, 3, 3, 3, 3, 3, 3, 3, 3, 3, 3, 3,
  3, 3, 3, 3, 3, 3, 3, 3, 3, 3, 3, 3, 3, 3, 3, 3, 3, 3, 3, 3, 3, 3, 3, 3, 3, 3, 3, 3, 3, 3, 3, 3,
  3, 3, 3, 3, 3, 3, 3, 3, 3, 3, 3, 3, 3, 3, 3, 3, 3, 3, 3, 3, 3, 3, 3, 3, 3, 3, 3, 3, 3, 3, 3, 3,
  3, 3, 3, 3, 3, 3, 3, 3, 3, 3, 3, 3, 3, 3, 3, 3, 3, 3, 3, 3, 3, 3, 3, 3, 3, 3, 3, 3, 3, 3, 3, 3,
  3, 3, 3, 3, 3, 3, 3, 3, 3, 3, 3, 3, 3, 3, 3, 3, 3, 3, 3, 3, 3, 3, 3, 3, 3, 3, 3, 3, 3, 3, 3, 3,
  3, 3, 3, 3, 3, 3, 3, 3, 3, 3, 3, 3, 3, 3, 3, 3, 3, 3, 3, 3, 3, 3, 3, 3, 3, 3, 3, 3, 3, 3, 3, 3,
  3, 3, 3, 3, 3, 3, 3, 3, 3, 3, 3, 3, 3, 3, 3, 3, 3, 3, 3, 3, 3, 3, 3, 3, 3, 3, 3, 3, 3, 3, 3, 3,
  3, 3, 3, 3, 3, 3, 3, 3, 3, 3, 3, 3, 3, 3, 3, 3, 3, 3, 3, 3, 3, 3, 3, 3, 3, 3, 3, 3, 3, 3, 3, 3,
  3, 3, 3, 3, 3, 3, 3, 3, 3, 3, 3, 3, 3, 3, 3, 3, 3, 3, 3, 3, 3, 3, 3, 3, 3, 3, 3, 3, 3, 3, 3, 3,
  3, 3, 3, 3, 3, 3, 3, 3, 3, 3, 3, 3, 3, 3, 3, 3, 3, 3, 3, 3, 3, 3, 3, 3, 3, 3, 3, 3, 3, 3, 3, 3,
  3, 3, 3, 3, 3, 3, 3, 3, 3, 3, 3, 3, 3, 3, 3, 3, 3, 3, 3, 3, 3, 3, 3, 3, 3, 3, 3, 3, 3, 3, 3, 3,
  3, 3, 3, 3, 3, 3, 3, 3, 3, 3, 3, 3, 3, 3, 3, 3, 3, 3, 3, 3, 3, 3, 3, 3, 3, 3, 3, 3, 3, 3, 3, 3,
  3, 3, 3, 3, 3, 3, 3, 3, 3, 3, 3, 3, 3, 3, 3, 3, 3, 3, 3, 3, 3, 3, 3, 3, 3, 3, 3, 3, 3, 3, 3, 3,
  3, 3, 3, 3, 3, 3, 3, 3, 3, 3, 3, 3, 3, 3, 3, 3, 3, 3, 3, 3, 3, 3, 3, 3, 3, 3, 3, 3, 3, 3, 3, 3,
  3, 3, 3, 3, 3, 3, 3, 3, 3, 3, 3, 3, 3, 3, 3, 3, 3, 3, 3, 3, 3, 3, 3, 3, 3, 3, 3, 3, 3, 3, 3, 3,
  3, 3, 3, 3, 3, 3, 3, 3, 3, 3, 3, 3, 3, 3, 3, 3, 3, 3, 3, 3, 3, 3, 3, 3, 3, 3, 3, 3, 3, 3, 3, 3,
  3, 3, 3, 3, 3, 3, 3, 3, 3, 3, 3, 3, 3, 3, 3, 3, 3, 3, 3, 3, 3, 3, 3, 3, 3, 3, 3, 3, 3, 3, 3, 3,
  3, 3, 3, 3, 3, 3, 3, 3, 3, 3, 3, 3, 3, 3, 3, 3, 3, 3, 3, 3, 3, 3, 3, 3, 3, 3, 3, 3, 3, 3, 3, 3,
  3, 3, 3, 3, 3, 3, 3, 3, 3, 3, 3, 3, 3, 3, 3, 3, 3, 3, 3, 3, 3, 3, 3, 3, 3, 3, 3, 3, 3, 3, 3, 3,
  3, 3, 3, 3, 3, 3, 3, 3, 3, 3, 3, 3, 3, 3, 3, 3, 3, 3, 3, 3, 3, 3, 3, 3, 3, 3, 3, 3, 3, 3, 3, 3,
  3, 3, 3, 3, 3, 3, 3, 3, 3, 3, 3, 3, 3, 3, 3, 3, 3, 3, 3, 3, 3, 3, 3, 3, 3, 3, 3, 3, 3, 3, 3, 3,
  3, 3, 3, 3, 3, 3, 3, 3, 3, 3, 3, 3, 3, 3, 3, 3, 3, 3, 3, 3, 3, 3, 3, 3, 3, 3, 3, 3, 3, 3, 3, 3,
  3, 3, 3, 3, 3, 3, 3, 3, 3, 3, 3, 3, 3, 3, 3, 3, 3, 3, 3, 3, 3, 3, 3, 3, 3, 3, 3, 3, 3, 3, 3, 3,
  3, 3, 3, 3, 3, 3, 3, 3, 3, 3, 3, 3, 3, 3, 3, 3, 3, 3, 3, 3, 3, 3, 3, 3, 3, 3, 3, 3, 3, 3, 3, 3,
  3, 3, 3, 3, 3, 3, 3, 3, 3, 3, 3, 3, 3, 3, 3, 3, 3, 3, 3, 3, 3, 3, 3, 3, 3, 3, 3, 3, 3, 3, 3, 3,
  3, 3, 3, 3, 3, 3, 3, 3, 3, 3, 3, 3, 3, 3, 3, 3, 3, 3, 3, 3, 3, 3, 3, 3, 3, 3, 3, 3, 3, 3, 3, 3,
  3, 3, 3, 3, 3, 3, 3, 3, 3, 3, 3, 3, 3, 3, 3, 3, 3, 3, 3, 3, 3, 3, 3, 3, 3, 3, 3, 3, 3, 3, 3, 3,
  3, 3, 3, 3, 3, 3, 3, 3, 3, 3, 3, 3, 3, 3, 3, 3, 3, 3, 3, 3, 3, 3, 3, 3, 3, 3, 3, 3, 3, 3, 3, 3,
  3, 3, 3, 3, 3, 3, 3, 3, 3, 3, 3, 3, 3, 3, 3, 3, 3, 3, 3, 3, 3, 3, 3, 3, 3, 3, 3, 3, 3, 3, 3, 3,
  3, 3, 3, 3, 3, 3, 3, 3, 3, 3, 3, 3, 3, 3, 3, 3, 3, 3, 3, 3, 3, 3, 3, 3, 3, 3, 3, 3, 3, 3, 3, 3,
  3, 3, 3, 3, 3, 3, 3, 3, 3, 3, 3, 3, 3, 3, 3, 3, 3, 3, 3, 3, 3, 3, 3, 3, 3, 3, 3, 3, 3, 3, 3, 3,
  3, 3, 3, 3, 3, 3, 3, 3, 3, 3, 3, 3, 3, 3, 3, 3, 3, 3, 3, 3, 3, 3, 3, 3, 3, 3, 3, 3, 3, 3, 3, 3,
  3, 3, 3, 3, 3, 3, 3, 3, 3, 3, 3, 3, 3, 3, 3, 3, 3, 3, 3, 3, 3, 3, 3, 3, 3, 3, 3, 3, 3, 3, 3, 3,
  3, 3, 3, 3, 3, 3, 3, 3, 3, 3, 3, 3, 3, 3, 3, 3, 3, 3, 3, 3, 3, 3, 3, 3, 3, 3, 3, 3, 3, 3, 3, 3,
  3, 3, 3, 3, 3, 3, 3, 3, 3, 3, 3, 3, 3, 3, 3, 3, 3, 3, 3, 3, 3, 3, 3, 3, 3, 3, 3, 3, 3, 3, 3, 3,
  3, 3, 3, 3, 3, 3, 3, 3, 3, 3, 3, 3, 3, 3, 3, 3, 3, 3, 3, 3, 3, 3, 3, 3, 3, 3, 3, 3, 3, 3, 3, 3,
  3, 3, 3, 3, 3, 3, 3, 3, 3, 3, 3, 3, 3, 3, 3, 3, 3, 3, 3, 3, 3, 3, 3, 3, 3, 3, 3, 3, 3, 3, 3, 3,
  3, 3, 3, 3, 3, 3, 3, 3, 3, 3, 3, 3, 3, 3, 3, 3, 3, 3, 3, 3, 3, 3, 3, 3, 3, 3, 3, 3, 3, 3, 3, 3,
  3, 3, 3, 3, 3, 3, 3, 3, 3, 3, 3, 3, 3, 3, 3, 3, 3, 3, 3, 3, 3, 3, 3, 3, 3, 3, 3, 3, 3, 3, 3, 3,
  3, 3, 3, 3, 3, 3, 3, 3, 3, 3, 3, 3, 3, 3, 3, 3, 3, 3, 3, 3, 3, 3, 3, 3, 3, 3, 3, 3, 3, 3, 3, 3,
  3, 3, 3, 3, 3, 3, 3, 3, 3, 3, 3, 3, 3, 3, 3, 3, 3, 3, 3, 3, 3, 3, 3, 3, 3, 3, 3, 3, 3, 3, 3, 3,
  3, 3, 3, 3, 3, 3, 3, 3, 3, 3, 3, 3, 3, 3, 3, 3, 3, 3, 3, 3, 3, 3, 3, 3, 3, 3, 3, 3, 3, 3, 3, 3,
  3, 3, 3, 3, 3, 3, 3, 3, 3, 3, 3, 3, 3, 3, 3, 3, 3, 3, 3, 3, 3, 3, 3, 3, 3, 3, 3, 3, 3, 3, 3, 3,
  3, 3, 3, 3, 3, 3, 3, 3, 3, 3, 3, 3, 3, 3, 3, 3, 3, 3, 3, 3, 3, 3, 3, 3, 3, 3, 3, 3, 3, 3, 3, 3,
  3, 3, 3, 3, 3, 3, 3, 3, 3, 3, 3, 3, 3, 3, 3, 3, 3, 3, 3, 3, 3, 3, 3, 3, 3, 3, 3, 3, 3, 3, 3, 3,
  3, 3, 3, 3, 3, 3, 3, 3, 3, 3, 3, 3, 3, 3, 3, 3, 3, 3, 3, 3, 3, 3, 3, 3, 3, 3, 3, 3, 3, 3, 3, 3,
  3, 3, 3, 3, 3, 3, 3, 3, 3, 3, 3, 3, 3, 3, 3, 3, 3, 3, 3, 3, 3, 3, 3, 3, 3, 3, 3, 3, 3, 3, 3, 3,
  3, 3, 3, 3, 3, 3, 3, 3, 3, 3, 3, 3, 3, 3, 3, 3, 3, 3, 3, 3, 3, 3, 3, 3, 3, 3, 3, 3, 3, 3, 3, 3,
  3, 3, 3, 3, 3, 3, 3, 3, 3, 3, 3, 3, 3, 3, 3, 3, 3, 3, 3, 3, 3, 3, 3, 3, 3, 3, 3, 3, 3, 3, 3, 3,
  3, 3, 3, 3, 3, 3, 3, 3, 3, 3, 3, 3, 3, 3, 3, 3, 3, 3, 3, 3, 3, 3, 3, 3, 3, 3, 3, 3, 3, 3, 3, 3,
  2, 2, 2, 2, 2, 2, 2, 2, 2, 2, 2, 2, 2, 2, 2, 2, 2, 2, 2, 2, 2, 2, 2, 2, 2, 2, 2, 2, 2, 2, 2, 2,
  2, 2, 2, 2, 2, 2, 2, 2, 2, 2, 2, 2, 2, 2, 2, 2, 2, 2, 2, 2, 2, 2, 2, 2, 2, 2, 2, 2, 2, 2, 2, 2,
  2, 2, 2, 2, 2, 2, 2, 2, 2, 2, 2, 2, 2, 2, 2, 2, 2, 2, 2, 2, 2, 2, 2, 2, 2, 2, 2, 2, 2, 2, 2, 2,
  2, 2, 2, 2, 2, 2, 2, 2, 2, 2, 2, 2, 2, 2, 2, 2, 2, 2, 2, 2, 2, 2, 2, 2, 2, 2, 2, 2, 2, 2, 2, 2,
  2, 2, 2, 2, 2, 2, 2, 2, 2, 2, 2, 2, 2, 2, 2, 2, 2, 2, 2, 2, 2, 2, 2, 2, 2, 2, 2, 2, 2, 2, 2, 2,
  2, 2, 2, 2, 2, 2, 2, 2, 2, 2, 2, 2, 2, 2, 2, 2, 2, 2, 2, 2, 2, 2, 2, 2, 2, 2, 2, 2, 2, 2, 2, 2,
  2, 2, 2, 2, 2, 2, 2, 2, 2, 2, 2, 2, 2, 2, 2, 2, 2, 2, 2, 2, 2, 2, 2, 2, 2, 2, 2, 2, 2, 2, 2, 2,
  2, 2, 2, 2, 2, 2, 2, 2, 2, 2, 2, 2, 2, 2, 2, 2, 2, 2, 2, 2, 2, 2, 2, 2, 2, 2, 2, 2, 2, 2, 2, 2,
  2, 2, 2, 2, 2, 2, 2, 2, 2, 2, 2, 2, 2, 2, 2, 2, 2, 2, 2, 2, 2, 2, 2, 2, 2, 2, 2, 2, 2, 2, 2, 2,
  2, 2, 2, 2, 2, 2, 2, 2, 2, 2, 2, 2, 2, 2, 2, 2, 2, 2, 2, 2, 2, 2, 2, 2, 2, 2, 2, 2, 2, 2, 2, 2,
  2, 2, 2, 2, 2, 2, 2, 2, 2, 2, 2, 2, 2, 2, 2, 2, 2, 2, 2, 2, 2, 2, 2, 2, 2, 2, 2, 2, 2, 2, 2, 2,
  2, 2, 2, 2, 2, 2, 2, 2, 2, 2, 2, 2, 2, 2, 2, 2, 2, 2, 2, 2, 2, 2, 2, 2, 2, 2, 2, 2, 2, 2, 2, 2,
  2, 2, 2, 2, 2, 2, 2, 2, 2, 2, 2, 2, 2, 2, 2, 2, 2, 2, 2, 2, 2, 2, 2, 2, 2, 2, 2, 2, 2, 2, 2, 2,
  2, 2, 2, 2, 2, 2, 2, 2, 2, 2, 2, 2, 2, 2, 2, 2, 2, 2, 2, 2, 2, 2, 2, 2, 2, 2, 2, 2, 2, 2, 2, 2,
  2, 2, 2, 2, 2, 2, 2, 2, 2, 2, 2, 2, 2, 2, 2, 2, 2, 2, 2, 2, 2, 2, 2, 2, 2, 2, 2, 2, 2, 2, 2, 2,
  2, 2, 2, 2, 2, 2, 2, 2, 2, 2, 2, 2, 2, 2, 2, 2, 2, 2, 2, 2, 2, 2, 2, 2, 2, 2, 2, 2, 2, 2, 2, 2,
  2, 2, 2, 2, 2, 2, 2, 2, 2, 2, 2, 2, 2, 2, 2, 2, 2, 2, 2, 2, 2, 2, 2, 2, 2, 2, 2, 2, 2, 2, 2, 2,
  2, 2, 2, 2, 2, 2, 2, 2, 2, 2, 2, 2, 2, 2, 2, 2, 2, 2, 2, 2, 2, 2, 2, 2, 2, 2, 2, 2, 2, 2, 2, 2,
  2, 2, 2, 2, 2, 2, 2, 2, 2, 2, 2, 2, 2, 2, 2, 2, 2, 2, 2, 2, 2, 2, 2, 2, 2, 2, 2, 2, 2, 2, 2, 2,
  2, 2, 2, 2, 2, 2, 2, 2, 2, 2, 2, 2, 2, 2, 2, 2, 2, 2, 2, 2, 2, 2, 2, 2, 2, 2, 2, 2, 2, 2, 2, 2,
  2, 2, 2, 2, 2, 2, 2, 2, 2, 2, 2, 2, 2, 2, 2, 2, 2, 2, 2, 2, 2, 2, 2, 2, 2, 2, 2, 2, 2, 2, 2, 2,
  2, 2, 2, 2, 2, 2, 2, 2, 2, 2, 2, 2, 2, 2, 2, 2, 2, 2, 2, 2, 2, 2, 2, 2, 2, 2, 2, 2, 2, 2, 2, 2,
  2, 2, 2, 2, 2, 2, 2, 2, 2, 2, 2, 2, 2, 2, 2, 2, 2, 2, 2, 2, 2, 2, 2, 2, 2, 2, 2, 2, 2, 2, 2, 2,
  2, 2, 2, 2, 2, 2, 2, 2, 2, 2, 2, 2, 2, 2, 2, 2, 2, 2, 2, 2, 2, 2, 2, 2, 2, 2, 2, 2, 2, 2, 2, 2,
  2, 2, 2, 2, 2, 2, 2, 2, 2, 2, 2, 2, 2, 2, 2, 2, 2, 2, 2, 2, 2, 2, 2, 2, 2, 2, 2, 2, 2, 2, 2, 2,
  2, 2, 2, 2, 2, 2, 2, 2, 2, 2, 2, 2, 2, 2, 2, 2, 2, 2, 2, 2, 2, 2, 2, 2, 2, 2, 2, 2, 2, 2, 2, 2,
  2, 2, 2, 2, 2, 2, 2, 2, 2, 2, 2, 2, 2, 2, 2, 2, 2, 2, 2, 2, 2, 2, 2, 2, 2, 2, 2, 2, 2, 2, 2, 2,
  2, 2, 2, 2, 2, 2, 2, 2, 2, 2, 2, 2, 2, 2, 2, 2, 2, 2, 2, 2, 2, 2, 2, 2, 2, 2, 2, 2, 2, 2, 2, 2,
  2, 2, 2, 2, 2, 2, 2, 2, 2, 2, 2, 2, 2, 2, 2, 2, 2, 2, 2, 2, 2, 2, 2, 2, 2, 2, 2, 2, 2, 2, 2, 2,
  2, 2, 2, 2, 2, 2, 2, 2, 2, 2, 2, 2, 2, 2, 2, 2, 2, 2, 2, 2, 2, 2, 2, 2, 2, 2, 2, 2, 2, 2, 2, 2,
  2, 2, 2, 2, 2, 2, 2, 2, 2, 2, 2, 2, 2, 2, 2, 2, 2, 2, 2, 2, 2, 2, 2, 2, 2, 2, 2, 2, 2, 2, 2, 2,
  2, 2, 2, 2, 2, 2, 2, 2, 2, 2, 2, 2, 2, 2, 2, 2, 2, 2, 2, 2, 2, 2, 2, 2, 2, 2, 2, 2, 2, 2, 2, 2,
  2, 2, 2, 2, 2, 2, 2, 2, 2, 2, 2, 2, 2, 2, 2, 2, 2, 2, 2, 2, 2, 2, 2, 2, 2, 2, 2, 2, 2, 2, 2, 2,
  2, 2, 2, 2, 2, 2, 2, 2, 2, 2, 2, 2, 2, 2, 2, 2, 2, 2, 2, 2, 2, 2, 2, 2, 2, 2, 2, 2, 2, 2, 2, 2,
  2, 2, 2, 2, 2, 2, 2, 2, 2, 2, 2, 2, 2, 2, 2, 2, 2, 2, 2, 2, 2, 2, 2, 2, 2, 2, 2, 2, 2, 2, 2, 2,
  2, 2, 2, 2, 2, 2, 2, 2, 2, 2, 2, 2, 2, 2, 2, 2, 2, 2, 2, 2, 2, 2, 2, 2, 2, 2, 2, 2, 2, 2, 2, 2,
  2, 2, 2, 2, 2, 2, 2, 2, 2, 2, 2, 2, 2, 2, 2, 2, 2, 2, 2, 2, 2, 2, 2, 2, 2, 2, 2, 2, 2, 2, 2, 2,
  2, 2, 2, 2, 2, 2, 2, 2, 2, 2, 2, 2, 2, 2, 2, 2, 2, 2, 2, 2, 2, 2, 2, 2, 2, 2, 2, 2, 2, 2, 2, 2,
  2, 2, 2, 2, 2, 2, 2, 2, 2, 2, 2, 2, 2, 2, 2, 2, 2, 2, 2, 2, 2, 2, 2, 2, 2, 2, 2, 2, 2, 2, 2, 2,
  2, 2, 2, 2, 2, 2, 2, 2, 2, 2, 2, 2, 2, 2, 2, 2, 2, 2, 2, 2, 2, 2, 2, 2, 2, 2, 2, 2, 2, 2, 2, 2,
  2, 2, 2, 2, 2, 2, 2, 2, 2, 2, 2, 2, 2, 2, 2, 2, 2, 2, 2, 2, 2, 2, 2, 2, 2, 2, 2, 2, 2, 2, 2, 2,
  2, 2, 2, 2, 2, 2, 2, 2, 2, 2, 2, 2, 2, 2, 2, 2, 2, 2, 2, 2, 2, 2, 2, 2, 2, 2, 2, 2, 2, 2, 2, 2,
  2, 2, 2, 2, 2, 2, 2, 2, 2, 2, 2, 2, 2, 2, 2, 2, 2, 2, 2, 2, 2, 2, 2, 2, 2, 2, 2, 2, 2, 2, 2, 2,
  2, 2, 2, 2, 2, 2, 2, 2, 2, 2, 2, 2, 2, 2, 2, 2, 2, 2, 2, 2, 2, 2, 2, 2, 2, 2, 2, 2, 2, 2, 2, 2,
  2, 2, 2, 2, 2, 2, 2, 2, 2, 2, 2, 2, 2, 2, 2, 2, 2, 2, 2, 2, 2, 2, 2, 2, 2, 2, 2, 2, 2, 2, 2, 2,
  2, 2, 2, 2, 2, 2, 2, 2, 2, 2, 2, 2, 2, 2, 2, 2, 2, 2, 2, 2, 2, 2, 2, 2, 2, 2, 2, 2, 2, 2, 2, 2,
  2, 2, 2, 2, 2, 2, 2, 2, 2, 2, 2, 2, 2, 2, 2, 2, 2, 2, 2, 2, 2, 2, 2, 2, 2, 2, 2, 2, 2, 2, 2, 2,
  2, 2, 2, 2, 2, 2, 2, 2, 2, 2, 2, 2, 2, 2, 2, 2, 2, 2, 2, 2, 2, 2, 2, 2, 2, 2, 2, 2, 2, 2, 2, 2,
  2, 2, 2, 2, 2, 2, 2, 2, 2, 2, 2, 2, 2, 2, 2, 2, 2, 2, 2, 2, 2, 2, 2, 2, 2, 2, 2, 2, 2, 2, 2, 2,
  2, 2, 2, 2, 2, 2, 2, 2, 2, 2, 2, 2, 2, 2, 2, 2, 2, 2, 2, 2, 2, 2, 2, 2, 2, 2, 2, 2, 2, 2, 2, 2,
  2, 2, 2, 2, 2, 2, 2, 2, 2, 2, 2, 2, 2, 2, 2, 2, 2, 2, 2, 2, 2, 2, 2, 2, 2, 2, 2, 2, 2, 2, 2, 2,
  2, 2, 2, 2, 2, 2, 2, 2, 2, 2, 2, 2, 2, 2, 2, 2, 2, 2, 2, 2, 2, 2, 2, 2, 2, 2, 2, 2, 2, 2, 2, 2,
  2, 2, 2, 2, 2, 2, 2, 2, 2, 2, 2, 2, 2, 2, 2, 2, 2, 2, 2, 2, 2, 2, 2, 2, 2, 2, 2, 2, 2, 2, 2, 2,
  2, 2, 2, 2, 2, 2, 2, 2, 2, 2, 2, 2, 2, 2, 2, 2, 2, 2, 2, 2, 2, 2, 2, 2, 2, 2, 2, 2, 2, 2, 2, 2,
  2, 2, 2, 2, 2, 2, 2, 2, 2, 2, 2, 2, 2, 2, 2, 2, 2, 2, 2, 2, 2, 2, 2, 2, 2, 2, 2, 2, 2, 2, 2, 2,
  2, 2, 2, 2, 2, 2, 2, 2, 2, 2, 2, 2, 2, 2, 2, 2, 2, 2, 2, 2, 2, 2, 2, 2, 2, 2, 2, 2, 2, 2, 2, 2,
  2, 2, 2, 2, 2, 2, 2, 2, 2, 2, 2, 2, 2, 2, 2, 2, 2, 2, 2, 2, 2, 2, 2, 2, 2, 2, 2, 2, 2, 2, 2, 2,
  2, 2, 2, 2, 2, 2, 2, 2, 2, 2, 2, 2, 2, 2, 2, 2, 2, 2, 2, 2, 2, 2, 2, 2, 2, 2, 2, 2, 2, 2, 2, 2,
  2, 2, 2, 2, 2, 2, 2, 2, 2, 2, 2, 2, 2, 2, 2, 2, 2, 2, 2, 2, 2, 2, 2, 2, 2, 2, 2, 2, 2, 2, 2, 2,
  2, 2, 2, 2, 2, 2, 2, 2, 2, 2, 2, 2, 2, 2, 2, 2, 2, 2, 2, 2, 2, 2, 2, 2, 2, 2, 2, 2, 2, 2, 2, 2,
  2, 2, 2, 2, 2, 2, 2, 2, 2, 2, 2, 2, 2, 2, 2, 2, 2, 2, 2, 2, 2, 2, 2, 2, 2, 2, 2, 2, 2, 2, 2, 2,
  2, 2, 2, 2, 2, 2, 2, 2, 2, 2, 2, 2, 2, 2, 2, 2, 2, 2, 2, 2, 2, 2, 2, 2, 2, 2, 2, 2, 2, 2, 2, 2,
  2, 2, 2, 2, 2, 2, 2, 2, 2, 2, 2, 2, 2, 2, 2, 2, 2, 2, 2, 2, 2, 2, 2, 2, 2, 2, 2, 2, 2, 2, 2, 2,
  2, 2, 2, 2, 2, 2, 2, 2, 2, 2, 2, 2, 2, 2, 2, 2, 2, 2, 2, 2, 2, 2, 2, 2, 2, 2, 2, 2, 2, 2, 2, 2,
  2, 2, 2, 2, 2, 2, 2, 2, 2, 2, 2, 2, 2, 2, 2, 2, 2, 2, 2, 2, 2, 2, 2, 2, 2, 2, 2, 2, 2, 2, 2, 2,
  2, 2, 2, 2, 2, 2, 2, 2, 2, 2, 2, 2, 2, 2, 2, 2, 2, 2, 2, 2, 2, 2, 2, 2, 2, 2, 2, 2, 2, 2, 2, 2,
  2, 2, 2, 2, 2, 2, 2, 2, 2, 2, 2, 2, 2, 2, 2, 2, 2, 2, 2, 2, 2, 2, 2, 2, 2, 2, 2, 2, 2, 2, 2, 2,
  2, 2, 2, 2, 2, 2, 2, 2, 2, 2, 2, 2, 2, 2, 2, 2, 2, 2, 2, 2, 2, 2, 2, 2, 2, 2, 2, 2, 2, 2, 2, 2,
  2, 2, 2, 2, 2, 2, 2, 2, 2, 2, 2, 2, 2, 2, 2, 2, 2, 2, 2, 2, 2, 2, 2, 2, 2, 2, 2, 2, 2, 2, 2, 2,
  2, 2, 2, 2, 2, 2, 2, 2, 2, 2, 2, 2, 2, 2, 2, 2, 2, 2, 2, 2, 2, 2, 2, 2, 2, 2, 2, 2, 2, 2, 2, 2,
  2, 2, 2, 2, 2, 2, 2, 2, 2, 2, 2, 2, 2, 2, 2, 2, 2, 2, 2, 2, 2, 2, 2, 2, 2, 2, 2, 2, 2, 2, 2, 2,
  2, 2, 2, 2, 2, 2, 2, 2, 2, 2, 2, 2, 2, 2, 2, 2, 2, 2, 2, 2, 2, 2, 2, 2, 2, 2, 2, 2, 2, 2, 2, 2,
  2, 2, 2, 2, 2, 2, 2, 2, 2, 2, 2, 2, 2, 2, 2, 2, 2, 2, 2, 2, 2, 2, 2, 2, 2, 2, 2, 2, 2, 2, 2, 2,
  2, 2, 2, 2, 2, 2, 2, 2, 2, 2, 2, 2, 2, 2, 2, 2, 2, 2, 2, 2, 2, 2, 2, 2, 2, 2, 2, 2, 2, 2, 2, 2,
  2, 2, 2, 2, 2, 2, 2, 2, 2, 2, 2, 2, 2, 2, 2, 2, 2, 2, 2, 2, 2, 2, 2, 2, 2, 2, 2, 2, 2, 2, 2, 2,
  2, 2, 2, 2, 2, 2, 2, 2, 2, 2, 2, 2, 2, 2, 2, 2, 2, 2, 2, 2, 2, 2, 2, 2, 2, 2, 2, 2, 2, 2, 2, 2,
  2, 2, 2, 2, 2, 2, 2, 2, 2, 2, 2, 2, 2, 2, 2, 2, 2, 2, 2, 2, 2, 2, 2, 2, 2, 2, 2, 2, 2, 2, 2, 2,
  2, 2, 2, 2, 2, 2, 2, 2, 2, 2, 2, 2, 2, 2, 2, 2, 2, 2, 2, 2, 2, 2, 2, 2, 2, 2, 2, 2, 2, 2, 2, 2,
  2, 2, 2, 2, 2, 2, 2, 2, 2, 2, 2, 2, 2, 2, 2, 2, 2, 2, 2, 2, 2, 2, 2, 2, 2, 2, 2, 2, 2, 2, 2, 2,
  2, 2, 2, 2, 2, 2, 2, 2, 2, 2, 2, 2, 2, 2, 2, 2, 2, 2, 2, 2, 2, 2, 2, 2, 2, 2, 2, 2, 2, 2, 2, 2,
  2, 2, 2, 2, 2, 2, 2, 2, 2, 2, 2, 2, 2, 2, 2, 2, 2, 2, 2, 2, 2, 2, 2, 2, 2, 2, 2, 2, 2, 2, 2, 2,
  2, 2, 2, 2, 2, 2, 2, 2, 2, 2, 2, 2, 2, 2, 2, 2, 2, 2, 2, 2, 2, 2, 2, 2, 2, 2, 2, 2, 2, 2, 2, 2,
  2, 2, 2, 2, 2, 2, 2, 2, 2, 2, 2, 2, 2, 2, 2, 2, 2, 2, 2, 2, 2, 2, 2, 2, 2, 2, 2, 2, 2, 2, 2, 2,
  2, 2, 2, 2, 2, 2, 2, 2, 2, 2, 2, 2, 2, 2, 2, 2, 2, 2, 2, 2, 2, 2, 2, 2, 2, 2, 2, 2, 2, 2, 2, 2,
  2, 2, 2, 2, 2, 2, 2, 2, 2, 2, 2, 2, 2, 2, 2, 2, 2, 2, 2, 2, 2, 2, 2, 2, 2, 2, 2, 2, 2, 2, 2, 2,
  2, 2, 2, 2, 2, 2, 2, 2, 2, 2, 2, 2, 2, 2, 2, 2, 2, 2, 2, 2, 2, 2, 2, 2, 2, 2, 2, 2, 2, 2, 2, 2,
  2, 2, 2, 2, 2, 2, 2, 2, 2, 2, 2, 2, 2, 2, 2, 2, 2, 2, 2, 2, 2, 2, 2, 2, 2, 2, 2, 2, 2, 2, 2, 2,
  2, 2, 2, 2, 2, 2, 2, 2, 2, 2, 2, 2, 2, 2, 2, 2, 2, 2, 2, 2, 2, 2, 2, 2, 2, 2, 2, 2, 2, 2, 2, 2,
  2, 2, 2, 2, 2, 2, 2, 2, 2, 2, 2, 2, 2, 2, 2, 2, 2, 2, 2, 2, 2, 2, 2, 2, 2, 2, 2, 2, 2, 2, 2, 2,
  2, 2, 2, 2, 2, 2, 2, 2, 2, 2, 2, 2, 2, 2, 2, 2, 2, 2, 2, 2, 2, 2, 2, 2, 2, 2, 2, 2, 2, 2, 2, 2,
  2, 2, 2, 2, 2, 2, 2, 2, 2, 2, 2, 2, 2, 2, 2, 2, 2, 2, 2, 2, 2, 2, 2, 2, 2, 2, 2, 2, 2, 2, 2, 2,
  2, 2, 2, 2, 2, 2, 2, 2, 2, 2, 2, 2, 2, 2, 2, 2, 2, 2, 2, 2, 2, 2, 2, 2, 2, 2, 2, 2, 2, 2, 2, 2,
  2, 2, 2, 2, 2, 2, 2, 2, 2, 2, 2, 2, 2, 2, 2, 2, 2, 2, 2, 2, 2, 2, 2, 2, 2, 2, 2, 2, 2, 2, 2, 2,
  2, 2, 2, 2, 2, 2, 2, 2, 2, 2, 2, 2, 2, 2, 2, 2, 2, 2, 2, 2, 2, 2, 2, 2, 2, 2, 2, 2, 2, 2, 2, 2,
  2, 2, 2, 2, 2, 2, 2, 2, 2, 2, 2, 2, 2, 2, 2, 2, 2, 2, 2, 2, 2, 2, 2, 2, 2, 2, 2, 2, 2, 2, 2, 2,
  2, 2, 2, 2, 2, 2, 2, 2, 2, 2, 2, 2, 2, 2, 2, 2, 2, 2, 2, 2, 2, 2, 2, 2, 2, 2, 2, 2, 2, 2, 2, 2,
  2, 2, 2, 2, 2, 2, 2, 2, 2, 2, 2, 2, 2, 2, 2, 2, 2, 2, 2, 2, 2, 2, 2, 2, 2, 2, 2, 2, 2, 2, 2, 2,
  2, 2, 2, 2, 2, 2, 2, 2, 2, 2, 2, 2, 2, 2, 2, 2, 2, 2, 2, 2, 2, 2, 2, 2, 2, 2, 2, 2, 2, 2, 2, 2,
  2, 2, 2, 2, 2, 2, 2, 2, 2, 2, 2, 2, 2, 2, 2, 2, 2, 2, 2, 2, 2, 2, 2, 2, 2, 2, 2, 2, 2, 2, 2, 2,
  2, 2, 2, 2, 2, 2, 2, 2, 2, 2, 2, 2, 2, 2, 2, 2, 2, 2, 2, 2, 2, 2, 2, 2, 2, 2, 2, 2, 2, 2, 2, 2,
  2, 2, 2, 2, 2, 2, 2, 2, 2, 2, 2, 2, 2, 2, 2, 2, 2, 2, 2, 2, 2, 2, 2, 2, 2, 2, 2, 2, 2, 2, 2, 2,
  2, 2, 2, 2, 2, 2, 2, 2, 2, 2, 2, 2, 2, 2, 2, 2, 2, 2, 2, 2, 2, 2, 2, 2, 2, 2, 2, 2, 2, 2, 2, 2,
  2, 2, 2, 2, 2, 2, 2, 2, 2, 2, 2, 2, 2, 2, 2, 2, 2, 2, 2, 2, 2, 2, 2, 2, 2, 2, 2, 2, 2, 2, 2, 2,
  2, 2, 2, 2, 2, 2, 2, 2, 2, 2, 2, 2, 2, 2, 2, 2, 2, 2, 2, 2, 2, 2, 2, 2, 2, 2, 2, 2, 2, 2, 2, 2,
  2, 2, 2, 2, 2, 2, 2, 2, 2, 2, 2, 2, 2, 2, 2, 2, 2, 2, 2, 2, 2, 2, 2, 2, 2, 2, 2, 2, 2, 2, 2, 2,
  2, 2, 2, 2, 2, 2, 2, 2, 2, 2, 2, 2, 2, 2, 2, 2, 2, 2, 2, 2, 2, 2, 2, 2, 2, 2, 2, 2, 2, 2, 2, 2,
  2, 2, 2, 2, 2, 2, 2, 2, 2, 2, 2, 2, 2, 2, 2, 2, 2, 2, 2, 2, 2, 2, 2, 2, 2, 2, 2, 2, 2, 2, 2, 2,
  2, 2, 2, 2, 2, 2, 2, 2, 2, 2, 2, 2, 2, 2, 2, 2, 2, 2, 2, 2, 2, 2, 2, 2, 2, 2, 2, 2, 2, 2, 2, 2,
  2, 2, 2, 2, 2, 2, 2, 2, 2, 2, 2, 2, 2, 2, 2, 2, 2, 2, 2, 2, 2, 2, 2, 2, 2, 2, 2, 2, 2, 2, 2, 2,
  2, 2, 2, 2, 2, 2, 2, 2, 2, 2, 2, 2, 2, 2, 2, 2, 2, 2, 2, 2, 2, 2, 2, 2, 2, 2, 2, 2, 2, 2, 2, 2,
  2, 2, 2, 2, 2, 2, 2, 2, 2, 2, 2, 2, 2, 2, 2, 2, 2, 2, 2, 2, 2, 2, 2, 2, 2, 2, 2, 2, 2, 2, 2, 2,
  2, 2, 2, 2, 2, 2, 2, 2, 2, 2, 2, 2, 2, 2, 2, 2, 2, 2, 2, 2, 2, 2, 2, 2, 2, 2, 2, 2, 2, 2, 2, 2,
  2, 2, 2, 2, 2, 2, 2, 2, 2, 2, 2, 2, 2, 2, 2, 2, 2, 2, 2, 2, 2, 2, 2, 2, 2, 2, 2, 2, 2, 2, 2, 2,
  2, 2, 2, 2, 2, 2, 2, 2, 2, 2, 2, 2, 2, 2, 2, 2, 2, 2, 2, 2, 2, 2, 2, 2, 2, 2, 2, 2, 2, 2, 2, 2,
  2, 2, 2, 2, 2, 2, 2, 2, 2, 2, 2, 2, 2, 2, 2, 2, 2, 2, 2, 2, 2, 2, 2, 2, 2, 2, 2, 2, 2, 2, 2, 2,
  2, 2, 2, 2, 2, 2, 2, 2, 2, 2, 2, 2, 2, 2, 2, 2, 2, 2, 2, 2, 2, 2, 2, 2, 2, 2, 2, 2, 2, 2, 2, 2,
  2, 2, 2, 2, 2, 2, 2, 2, 2, 2, 2, 2, 2, 2, 2, 2, 2, 2, 2, 2, 2, 2, 2, 2, 2, 2, 2, 2, 2, 2, 2, 2,
  2, 2, 2, 2, 2, 2, 2, 2, 2, 2, 2, 2, 2, 2, 2, 2, 2, 2, 2, 2, 2, 2, 2, 2, 2, 2, 2, 2, 2, 2, 2, 2,
  2, 2, 2, 2, 2, 2, 2, 2, 2, 2, 2, 2, 2, 2, 2, 2, 2, 2, 2, 2, 2, 2, 2, 2, 2, 2, 2, 2, 2, 2, 2, 2,
  2, 2, 2, 2, 2, 2, 2, 2, 2, 2, 2, 2, 2, 2, 2, 2, 2, 2, 2, 2, 2, 2, 2, 2, 2, 2, 2, 2, 2, 2, 2, 2,
  2, 2, 2, 2, 2, 2, 2, 2, 2, 2, 2, 2, 2, 2, 2, 2, 2, 2, 2, 2, 2, 2, 2, 2, 2, 2, 2, 2, 2, 2, 2, 2,
  2, 2, 2, 2, 2, 2, 2, 2, 2, 2, 2, 2, 2, 2, 2, 2, 2, 2, 2, 2, 2, 2, 2, 2, 2, 2, 2, 2, 2, 2, 2, 2,
  2, 2, 2, 2, 2, 2, 2, 2, 2, 2, 2, 2, 2, 2, 2, 2, 2, 2, 2, 2, 2, 2, 2, 2, 2, 2, 2, 2, 2, 2, 2, 2,
  2, 2, 2, 2, 2, 2, 2, 2, 2, 2, 2, 2, 2, 2, 2, 2, 2, 2, 2, 2, 2, 2, 2, 2, 2, 2, 2, 2, 2, 2, 2, 2,
  2, 2, 2, 2, 2, 2, 2, 2, 2, 2, 2, 2, 2, 2, 2, 2, 2, 2, 2, 2, 2, 2, 2, 2, 2, 2, 2, 2, 2, 2, 2, 2,
  2, 2, 2, 2, 2, 2, 2, 2, 2, 2, 2, 2, 2, 2, 2, 2, 2, 2, 2, 2, 2, 2, 2, 2, 2, 2, 2, 2, 2, 2, 2, 2,
  2, 2, 2, 2, 2, 2, 2, 2, 2, 2, 2, 2, 2, 2, 2, 2, 2, 2, 2, 2, 2, 2, 2, 2, 2, 2, 2, 2, 2, 2, 2, 2,
  2, 2, 2, 2, 2, 2, 2, 2, 2, 2, 2, 2, 2, 2, 2, 2, 2, 2, 2, 2, 2, 2, 2, 2, 2, 2, 2, 2, 2, 2, 2, 2,
  2, 2, 2, 2, 2, 2, 2, 2, 2, 2, 2, 2, 2, 2, 2, 2, 2, 2, 2, 2, 2, 2, 2, 2, 2, 2, 2, 2, 2, 2, 2, 2,
  2, 2, 2, 2, 2, 2, 2, 2, 2, 2, 2, 2, 2, 2, 2, 2, 2, 2, 2, 2, 2, 2, 2, 2, 2, 2, 2, 2, 2, 2, 2, 2,
  2, 2, 2, 2, 2, 2, 2, 2, 2, 2, 2, 2, 2, 2, 2, 2, 2, 2, 2, 2, 2, 2, 2, 2, 2, 2, 2, 2, 2, 2, 2, 2,
  2, 2, 2, 2, 2, 2, 2, 2, 2, 2, 2, 2, 2, 2, 2, 2, 2, 2, 2, 2, 2, 2, 2, 2, 2, 2, 2, 2, 2, 2, 2, 2,
  2, 2, 2, 2, 2, 2, 2, 2, 2, 2, 2, 2, 2, 2, 2, 2, 2, 2, 2, 2, 2, 2, 2, 2, 2, 2, 2, 2, 2, 2, 2, 2,
  2, 2, 2, 2, 2, 2, 2, 2, 2, 2, 2, 2, 2, 2, 2, 2, 2, 2, 2, 2, 2, 2, 2, 2, 2, 2, 2, 2, 2, 2, 2, 2,
  2, 2, 2, 2, 2, 2, 2, 2, 2, 2, 2, 2, 2, 2, 2, 2, 2, 2, 2, 2, 2, 2, 2, 2, 2, 2, 2, 2, 2, 2, 2, 2,
  2, 2, 2, 2, 2, 2, 2, 2, 2, 2, 2, 2, 2, 2, 2, 2, 2, 2, 2, 2, 2, 2, 2, 2, 2, 2, 2, 2, 2, 2, 2, 2,
  2, 2, 2, 2, 2, 2, 2, 2, 2, 2, 2, 2, 2, 2, 2, 2, 2, 2, 2, 2, 2, 2, 2, 2, 2, 2, 2, 2, 2, 2, 2, 2,
  2, 2, 2, 2, 2, 2, 2, 2, 2, 2, 2, 2, 2, 2, 2, 2, 2, 2, 2, 2, 2, 2, 2, 2, 2, 2, 2, 2, 2, 2, 2, 2,
  2, 2, 2, 2, 2, 2, 2, 2, 2, 2, 2, 2, 2, 2, 2, 2, 2, 2, 2, 2, 2, 2, 2, 2, 2, 2, 2, 2, 2, 2, 2, 2,
  2, 2, 2, 2, 2, 2, 2, 2, 2, 2, 2, 2, 2, 2, 2, 2, 2, 2, 2, 2, 2, 2, 2, 2, 2, 2, 2, 2, 2, 2, 2, 2,
  2, 2, 2, 2, 2, 2, 2, 2, 2, 2, 2, 2, 2, 2, 2, 2, 2, 2, 2, 2, 2, 2, 2, 2, 2, 2, 2, 2, 2, 2, 2, 2,
  2, 2, 2, 2, 2, 2, 2, 2, 2, 2, 2, 2, 2, 2, 2, 2, 2, 2, 2, 2, 2, 2, 2, 2, 2, 2, 2, 2, 2, 2, 2, 2,
  2, 2, 2, 2, 2, 2, 2, 2, 2, 2, 2, 2, 2, 2, 2, 2, 2, 2, 2, 2, 2, 2, 2, 2, 2, 2, 2, 2, 2, 2, 2, 2,
  2, 2, 2, 2, 2, 2, 2, 2, 2, 2, 2, 2, 2, 2, 2, 2, 2, 2, 2, 2, 2, 2, 2, 2, 2, 2, 2, 2, 2, 2, 2, 2,
  2, 2, 2, 2, 2, 2, 2, 2, 2, 2, 2, 2, 2, 2, 2, 2, 2, 2, 2, 2, 2, 2, 2, 2, 2, 2, 2, 2, 2, 2, 2, 2,
  2, 2, 2, 2, 2, 2, 2, 2, 2, 2, 2, 2, 2, 2, 2, 2, 2, 2, 2, 2, 2, 2, 2, 2, 2, 2, 2, 2, 2, 2, 2, 2,
  2, 2, 2, 2, 2, 2, 2, 2, 2, 2, 2, 2, 2, 2, 2, 2, 2, 2, 2, 2, 2, 2, 2, 2, 2, 2, 2, 2, 2, 2, 2, 2,
  2, 2, 2, 2, 2, 2, 2, 2, 2, 2, 2, 2, 2, 2, 2, 2, 2, 2, 2, 2, 2, 2, 2, 2, 2, 2, 2, 2, 2, 2, 2, 2,
  2, 2, 2, 2, 2, 2, 2, 2, 2, 2, 2, 2, 2, 2, 2, 2, 2, 2, 2, 2, 2, 2, 2, 2, 2, 2, 2, 2, 2, 2, 2, 2,
  2, 2, 2, 2, 2, 2, 2, 2, 2, 2, 2, 2, 2, 2, 2, 2, 2, 2, 2, 2, 2, 2, 2, 2, 2, 2, 2, 2, 2, 2, 2, 2,
  2, 2, 2, 2, 2, 2, 2, 2, 2, 2, 2, 2, 2, 2, 2, 2, 2, 2, 2, 2, 2, 2, 2, 2, 2, 2, 2, 2, 2, 2, 2, 2,
  2, 2, 2, 2, 2, 2, 2, 2, 2, 2, 2, 2, 2, 2, 2, 2, 2, 2, 2, 2, 2, 2, 2, 2, 2, 2, 2, 2, 2, 2, 2, 2,
  2, 2, 2, 2, 2, 2, 2, 2, 2, 2, 2, 2, 2, 2, 2, 2, 2, 2, 2, 2, 2, 2, 2, 2, 2, 2, 2, 2, 2, 2, 2, 2,
  2, 2, 2, 2, 2, 2, 2, 2, 2, 2, 2, 2, 2, 2, 2, 2, 2, 2, 2, 2, 2, 2, 2, 2, 2, 2, 2, 2, 2, 2, 2, 2,
  2, 2, 2, 2, 2, 2, 2, 2, 2, 2, 2, 2, 2, 2, 2, 2, 2, 2, 2, 2, 2, 2, 2, 2, 2, 2, 2, 2, 2, 2, 2, 2,
  2, 2, 2, 2, 2, 2, 2, 2, 2, 2, 2, 2, 2, 2, 2, 2, 2, 2, 2, 2, 2, 2, 2, 2, 2, 2, 2, 2, 2, 2, 2, 2,
  2, 2, 2, 2, 2, 2, 2, 2, 2, 2, 2, 2, 2, 2, 2, 2, 2, 2, 2, 2, 2, 2, 2, 2, 2, 2, 2, 2, 2, 2, 2, 2,
  2, 2, 2, 2, 2, 2, 2, 2, 2, 2, 2, 2, 2, 2, 2, 2, 2, 2, 2, 2, 2, 2, 2, 2, 2, 2, 2, 2, 2, 2, 2, 2,
  2, 2, 2, 2, 2, 2, 2, 2, 2, 2, 2, 2, 2, 2, 2, 2, 2, 2, 2, 2, 2, 2, 2, 2, 2, 2, 2, 2, 2, 2, 2, 2,
  2, 2, 2, 2, 2, 2, 2, 2, 2, 2, 2, 2, 2, 2, 2, 2, 2, 2, 2, 2, 2, 2, 2, 2, 2, 2, 2, 2, 2, 2, 2, 2,
  2, 2, 2, 2, 2, 2, 2, 2, 2, 2, 2, 2, 2, 2, 2, 2, 2, 2, 2, 2, 2, 2, 2, 2, 2, 2, 2, 2, 2, 2, 2, 2,
  2, 2, 2, 2, 2, 2, 2, 2, 2, 2, 2, 2, 2, 2, 2, 2, 2, 2, 2, 2, 2, 2, 2, 2, 2, 2, 2, 2, 2, 2, 2, 2,
  2, 2, 2, 2, 2, 2, 2, 2, 2, 2, 2, 2, 2, 2, 2, 2, 2, 2, 2, 2, 2, 2, 2, 2, 2, 2, 2, 2, 2, 2, 2, 2,
  2, 2, 2, 2, 2, 2, 2, 2, 2, 2, 2, 2, 2, 2, 2, 2, 2, 2, 2, 2, 2, 2, 2, 2, 2, 2, 2, 2, 2, 2, 2, 2,
  2, 2, 2, 2, 2, 2, 2, 2, 2, 2, 2, 2, 2, 2, 2, 2, 2, 2, 2, 2, 2, 2, 2, 2, 2, 2, 2, 2, 2, 2, 2, 2,
  2, 2, 2, 2, 2, 2, 2, 2, 2, 2, 2, 2, 2, 2, 2, 2, 2, 2, 2, 2, 2, 2, 2, 2, 2, 2, 2, 2, 2, 2, 2, 2,
  2, 2, 2, 2, 2, 2, 2, 2, 2, 2, 2, 2, 2, 2, 2, 2, 2, 2, 2, 2, 2, 2, 2, 2, 2, 2, 2, 2, 2, 2, 2, 2,
  2, 2, 2, 2, 2, 2, 2, 2, 2, 2, 2, 2, 2, 2, 2, 2, 2, 2, 2, 2, 2, 2, 2, 2, 2, 2, 2, 2, 2, 2, 2, 2,
  2, 2, 2, 2, 2, 2, 2, 2, 2, 2, 2, 2, 2, 2, 2, 2, 2, 2, 2, 2, 2, 2, 2, 2, 2, 2, 2, 2, 2, 2, 2, 2,
  2, 2, 2, 2, 2, 2, 2, 2, 2, 2, 2, 2, 2, 2, 2, 2, 2, 2, 2, 2, 2, 2, 2, 2, 2, 2, 2, 2, 2, 2, 2, 2,
  2, 2, 2, 2, 2, 2, 2, 2, 2, 2, 2, 2, 2, 2, 2, 2, 2, 2, 2, 2, 2, 2, 2, 2, 2, 2, 2, 2, 2, 2, 2, 2,
  2, 2, 2, 2, 2, 2, 2, 2, 2, 2, 2, 2, 2, 2, 2, 2, 2, 2, 2, 2, 2, 2, 2, 2, 2, 2, 2, 2, 2, 2, 2, 2,
  2, 2, 2, 2, 2, 2, 2, 2, 2, 2, 2, 2, 2, 2, 2, 2, 2, 2, 2, 2, 2, 2, 2, 2, 2, 2, 2, 2, 2, 2, 2, 2,
  2, 2, 2, 2, 2, 2, 2, 2, 2, 2, 2, 2, 2, 2, 2, 2, 2, 2, 2, 2, 2, 2, 2, 2, 2, 2, 2, 2, 2, 2, 2, 2,
  2, 2, 2, 2, 2, 2, 2, 2, 2, 2, 2, 2, 2, 2, 2, 2, 2, 2, 2, 2, 2, 2, 2, 2, 2, 2, 2, 2, 2, 2, 2, 2,
  2, 2, 2, 2, 2, 2, 2, 2, 2, 2, 2, 2, 2, 2, 2, 2, 2, 2, 2, 2, 2, 2, 2, 2, 2, 2, 2, 2, 2, 2, 2, 2,
  2, 2, 2, 2, 2, 2, 2, 2, 2, 2, 2, 2, 2, 2, 2, 2, 2, 2, 2, 2, 2, 2, 2, 2, 2, 2, 2, 2, 2, 2, 2, 2,
  2, 2, 2, 2, 2, 2, 2, 2, 2, 2, 2, 2, 2, 2, 2, 2, 2, 2, 2, 2, 2, 2, 2, 2, 2, 2, 2, 2, 2, 2, 2, 2,
  2, 2, 2, 2, 2, 2, 2, 2, 2, 2, 2, 2, 2, 2, 2, 2, 2, 2, 2, 2, 2, 2, 2, 2, 2, 2, 2, 2, 2, 2, 2, 2,
  2, 2, 2, 2, 2, 2, 2, 2, 2, 2, 2, 2, 2, 2, 2, 2, 2, 2, 2, 2, 2, 2, 2, 2, 2, 2, 2, 2, 2, 2, 2, 2,
  2, 2, 2, 2, 2, 2, 2, 2, 2, 2, 2, 2, 2, 2, 2, 2, 2, 2, 2, 2, 2, 2, 2, 2, 2, 2, 2, 2, 2, 2, 2, 2,
  2, 2, 2, 2, 2, 2, 2, 2, 2, 2, 2, 2, 2, 2, 2, 2, 2, 2, 2, 2, 2, 2, 2, 2, 2, 2, 2, 2, 2, 2, 2, 2,
  2, 2, 2, 2, 2, 2, 2, 2, 2, 2, 2, 2, 2, 2, 2, 2, 2, 2, 2, 2, 2, 2, 2, 2, 2, 2, 2, 2, 2, 2, 2, 2,
  2, 2, 2, 2, 2, 2, 2, 2, 2, 2, 2, 2, 2, 2, 2, 2, 2, 2, 2, 2, 2, 2, 2, 2, 2, 2, 2, 2, 2, 2, 2, 2,
  2, 2, 2, 2, 2, 2, 2, 2, 2, 2, 2, 2, 2, 2, 2, 2, 2, 2, 2, 2, 2, 2, 2, 2, 2, 2, 2, 2, 2, 2, 2, 2,
  2, 2, 2, 2, 2, 2, 2, 2, 2, 2, 2, 2, 2, 2, 2, 2, 2, 2, 2, 2, 2, 2, 2, 2, 2, 2, 2, 2, 2, 2, 2, 2,
  2, 2, 2, 2, 2, 2, 2, 2, 2, 2, 2, 2, 2, 2, 2, 2, 2, 2, 2, 2, 2, 2, 2, 2, 2, 2, 2, 2, 2, 2, 2, 2,
  2, 2, 2, 2, 2, 2, 2, 2, 2, 2, 2, 2, 2, 2, 2, 2, 2, 2, 2, 2, 2, 2, 2, 2, 2, 2, 2, 2, 2, 2, 2, 2,
  2, 2, 2, 2, 2, 2, 2, 2, 2, 2, 2, 2, 2, 2, 2, 2, 2, 2, 2, 2, 2, 2, 2, 2, 2, 2, 2, 2, 2, 2, 2, 2,
  2, 2, 2, 2, 2, 2, 2, 2, 2, 2, 2, 2, 2, 2, 2, 2, 2, 2, 2, 2, 2, 2, 2, 2, 2, 2, 2, 2, 2, 2, 2, 2,
  2, 2, 2, 2, 2, 2, 2, 2, 2, 2, 2, 2, 2, 2, 2, 2, 2, 2, 2, 2, 2, 2, 2, 2, 2, 2, 2, 2, 2, 2, 2, 2,
  2, 2, 2, 2, 2, 2, 2, 2, 2, 2, 2, 2, 2, 2, 2, 2, 2, 2, 2, 2, 2, 2, 2, 2, 2, 2, 2, 2, 2, 2, 2, 2,
  2, 2, 2, 2, 2, 2, 2, 2, 2, 2, 2, 2, 2, 2, 2, 2, 2, 2, 2, 2, 2, 2, 2, 2, 2, 2, 2, 2, 2, 2, 2, 2,
  2, 2, 2, 2, 2, 2, 2, 2, 2, 2, 2, 2, 2, 2, 2, 2, 2, 2, 2, 2, 2, 2, 2, 2, 2, 2, 2, 2, 2, 2, 2, 2,
  2, 2, 2, 2, 2, 2, 2, 2, 2, 2, 2, 2, 2, 2, 2, 2, 2, 2, 2, 2, 2, 2, 2, 2, 2, 2, 2, 2, 2, 2, 2, 2,
  2, 2, 2, 2, 2, 2, 2, 2, 2, 2, 2, 2, 2, 2, 2, 2, 2, 2, 2, 2, 2, 2, 2, 2, 2, 2, 2, 2, 2, 2, 2, 2,
  2, 2, 2, 2, 2, 2, 2, 2, 2, 2, 2, 2, 2, 2, 2, 2, 2, 2, 2, 2, 2, 2, 2, 2, 2, 2, 2, 2, 2, 2, 2, 2,
  2, 2, 2, 2, 2, 2, 2, 2, 2, 2, 2, 2, 2, 2, 2, 2, 2, 2, 2, 2, 2, 2, 2, 2, 2, 2, 2, 2, 2, 2, 2, 2,
  2, 2, 2, 2, 2, 2, 2, 2, 2, 2, 2, 2, 2, 2, 2, 2, 2, 2, 2, 2, 2, 2, 2, 2, 2, 2, 2, 2, 2, 2, 2, 2,
  2, 2, 2, 2, 2, 2, 2, 2, 2, 2, 2, 2, 2, 2, 2, 2, 2, 2, 2, 2, 2, 2, 2, 2, 2, 2, 2, 2, 2, 2, 2, 2,
  2, 2, 2, 2, 2, 2, 2, 2, 2, 2, 2, 2, 2, 2, 2, 2, 2, 2, 2, 2, 2, 2, 2, 2, 2, 2, 2, 2, 2, 2, 2, 2,
  2, 2, 2, 2, 2, 2, 2, 2, 2, 2, 2, 2, 2, 2, 2, 2, 2, 2, 2, 2, 2, 2, 2, 2, 2, 2, 2, 2, 2, 2, 2, 2,
  2, 2, 2, 2, 2, 2, 2, 2, 2, 2, 2, 2, 2, 2, 2, 2, 2, 2, 2, 2, 2, 2, 2, 2, 2, 2, 2, 2, 2, 2, 2, 2,
  2, 2, 2, 2, 2, 2, 2, 2, 2, 2, 2, 2, 2, 2, 2, 2, 2, 2, 2, 2, 2, 2, 2, 2, 2, 2, 2, 2, 2, 2, 2, 2,
  2, 2, 2, 2, 2, 2, 2, 2, 2, 2, 2, 2, 2, 2, 2, 2, 2, 2, 2, 2, 2, 2, 2, 2, 2, 2, 2, 2, 2, 2, 2, 2,
  2, 2, 2, 2, 2, 2, 2, 2, 2, 2, 2, 2, 2, 2, 2, 2, 2, 2, 2, 2, 2, 2, 2, 2, 2, 2, 2, 2, 2, 2, 2, 2,
  2, 2, 2, 2, 2, 2, 2, 2, 2, 2, 2, 2, 2, 2, 2, 2, 2, 2, 2, 2, 2, 2, 2, 2, 2, 2, 2, 2, 2, 2, 2, 2,
  2, 2, 2, 2, 2, 2, 2, 2, 2, 2, 2, 2, 2, 2, 2, 2, 2, 2, 2, 2, 2, 2, 2, 2, 2, 2, 2, 2, 2, 2, 2, 2,
  2, 2, 2, 2, 2, 2, 2, 2, 2, 2, 2, 2, 2, 2, 2, 2, 2, 2, 2, 2, 2, 2, 2, 2, 2, 2, 2, 2, 2, 2, 2, 2,
  2, 2, 2, 2, 2, 2, 2, 2, 2, 2, 2, 2, 2, 2, 2, 2, 2, 2, 2, 2, 2, 2, 2, 2, 2, 2, 2, 2, 2, 2, 2, 2,
  2, 2, 2, 2, 2, 2, 2, 2, 2, 2, 2, 2, 2, 2, 2, 2, 2, 2, 2, 2, 2, 2, 2, 2, 2, 2, 2, 2, 2, 2, 2, 2,
  2, 2, 2, 2, 2, 2, 2, 2, 2, 2, 2, 2, 2, 2, 2, 2, 2, 2, 2, 2, 2, 2, 2, 2, 2, 2, 2, 2, 2, 2, 2, 2,
  2, 2, 2, 2, 2, 2, 2, 2, 2, 2, 2, 2, 2, 2, 2, 2, 2, 2, 2, 2, 2, 2, 2, 2, 2, 2, 2, 2, 2, 2, 2, 2,
  2, 2, 2, 2, 2, 2, 2, 2, 2, 2, 2, 2, 2, 2, 2, 2, 2, 2, 2, 2, 2, 2, 2, 2, 2, 2, 2, 2, 2, 2, 2, 2,
  2, 2, 2, 2, 2, 2, 2, 2, 2, 2, 2, 2, 2, 2, 2, 2, 2, 2, 2, 2, 2, 2, 2, 2, 2, 2, 2, 2, 2, 2, 2, 2,
  2, 2, 2, 2, 2, 2, 2, 2, 2, 2, 2, 2, 2, 2, 2, 2, 2, 2, 2, 2, 2, 2, 2, 2, 2, 2, 2, 2, 2, 2, 2, 2,
  2, 2, 2, 2, 2, 2, 2, 2, 2, 2, 2, 2, 2, 2, 2, 2, 2, 2, 2, 2, 2, 2, 2, 2, 2, 2, 2, 2, 2, 2, 2, 2,
  2, 2, 2, 2, 2, 2, 2, 2, 2, 2, 2, 2, 2, 2, 2, 2, 2, 2, 2, 2, 2, 2, 2, 2, 2, 2, 2, 2, 2, 2, 2, 2,
  2, 2, 2, 2, 2, 2, 2, 2, 2, 2, 2, 2, 2, 2, 2, 2, 2, 2, 2, 2, 2, 2, 2, 2, 2, 2, 2, 2, 2, 2, 2, 2,
  2, 2, 2, 2, 2, 2, 2, 2, 2, 2, 2, 2, 2, 2, 2, 2, 2, 2, 2, 2, 2, 2, 2, 2, 2, 2, 2, 2, 2, 2, 2, 2,
  2, 2, 2, 2, 2, 2, 2, 2, 2, 2, 2, 2, 2, 2, 2, 2, 2, 2, 2, 2, 2, 2, 2, 2, 2, 2, 2, 2, 2, 2, 2, 2,
  2, 2, 2, 2, 2, 2, 2, 2, 2, 2, 2, 2, 2, 2, 2, 2, 2, 2, 2, 2, 2, 2, 2, 2, 2, 2, 2, 2, 2, 2, 2, 2,
  2, 2, 2, 2, 2, 2, 2, 2, 2, 2, 2, 2, 2, 2, 2, 2, 2, 2, 2, 2, 2, 2, 2, 2, 2, 2, 2, 2, 2, 2, 2, 2,
  2, 2, 2, 2, 2, 2, 2, 2, 2, 2, 2, 2, 2, 2, 2, 2, 2, 2, 2, 2, 2, 2, 2, 2, 2, 2, 2, 2, 2, 2, 2, 2,
  2, 2, 2, 2, 2, 2, 2, 2, 2, 2, 2, 2, 2, 2, 2, 2, 2, 2, 2, 2, 2, 2, 2, 2, 2, 2, 2, 2, 2, 2, 2, 2,
  2, 2, 2, 2, 2, 2, 2, 2, 2, 2, 2, 2, 2, 2, 2, 2, 2, 2, 2, 2, 2, 2, 2, 2, 2, 2, 2, 2, 2, 2, 2, 2,
  2, 2, 2, 2, 2, 2, 2, 2, 2, 2, 2, 2, 2, 2, 2, 2, 2, 2, 2, 2, 2, 2, 2, 2, 2, 2, 2, 2, 2, 2, 2, 2,
  2, 2, 2, 2, 2, 2, 2, 2, 2, 2, 2, 2, 2, 2, 2, 2, 2, 2, 2, 2, 2, 2, 2, 2, 2, 2, 2, 2, 2, 2, 2, 2,
  2, 2, 2, 2, 2, 2, 2, 2, 2, 2, 2, 2, 2, 2, 2, 2, 2, 2, 2, 2, 2, 2, 2, 2, 2, 2, 2, 2, 2, 2, 2, 2,
  2, 2, 2, 2, 2, 2, 2, 2, 2, 2, 2, 2, 2, 2, 2, 2, 2, 2, 2, 2, 2, 2, 2, 2, 2, 2, 2, 2, 2, 2, 2, 2,
  2, 2, 2, 2, 2, 2, 2, 2, 2, 2, 2, 2, 2, 2, 2, 2, 2, 2, 2, 2, 2, 2, 2, 2, 2, 2, 2, 2, 2, 2, 2, 2,
  2, 2, 2, 2, 2, 2, 2, 2, 2, 2, 2, 2, 2, 2, 2, 2, 2, 2, 2, 2, 2, 2, 2, 2, 2, 2, 2, 2, 2, 2, 2, 2,
  2, 2, 2, 2, 2, 2, 2, 2, 2, 2, 2, 2, 2, 2, 2, 2, 2, 2, 2, 2, 2, 2, 2, 2, 2, 2, 2, 2, 2, 2, 2, 2,
  2, 2, 2, 2, 2, 2, 2, 2, 2, 2, 2, 2, 2, 2, 2, 2, 2, 2, 2, 2, 2, 2, 2, 2, 2, 2, 2, 2, 2, 2, 2, 2,
  2, 2, 2, 2, 2, 2, 2, 2, 2, 2, 2, 2, 2, 2, 2, 2, 2, 2, 2, 2, 2, 2, 2, 2, 2, 2, 2, 2, 2, 2, 2, 2,
  2, 2, 2, 2, 2, 2, 2, 2, 2, 2, 2, 2, 2, 2, 2, 2, 2, 2, 2, 2, 2, 2, 2, 2, 2, 2, 2, 2, 2, 2, 2, 2,
  2, 2, 2, 2, 2, 2, 2, 2, 2, 2, 2, 2, 2, 2, 2, 2, 2, 2, 2, 2, 2, 2, 2, 2, 2, 2, 2, 2, 2, 2, 2, 2,
  2, 2, 2, 2, 2, 2, 2, 2, 2, 2, 2, 2, 2, 2, 2, 2, 2, 2, 2, 2, 2, 2, 2, 2, 2, 2, 2, 2, 2, 2, 2, 2,
  2, 2, 2, 2, 2, 2, 2, 2, 2, 2, 2, 2, 2, 2, 2, 2, 2, 2, 2, 2, 2, 2, 2, 2, 2, 2, 2, 2, 2, 2, 2, 2,
  2, 2, 2, 2, 2, 2, 2, 2, 2, 2, 2, 2, 2, 2, 2, 2, 2, 2, 2, 2, 2, 2, 2, 2, 2, 2, 2, 2, 2, 2, 2, 2,
  2, 2, 2, 2, 2, 2, 2, 2, 2, 2, 2, 2, 2, 2, 2, 2, 2, 2, 2, 2, 2, 2, 2, 2, 2, 2, 2, 2, 2, 2, 2, 2,
  2, 2, 2, 2, 2, 2, 2, 2, 2, 2, 2, 2, 2, 2, 2, 2, 2, 2, 2, 2, 2, 2, 2, 2, 2, 2, 2, 2, 2, 2, 2, 2,
  2, 2, 2, 2, 2, 2, 2, 2, 2, 2, 2, 2, 2, 2, 2, 2, 2, 2, 2, 2, 2, 2, 2, 2, 2, 2, 2, 2, 2, 2, 2, 2,
  2, 2, 2, 2, 2, 2, 2, 2, 2, 2, 2, 2, 2, 2, 2, 2, 2, 2, 2, 2, 2, 2, 2, 2, 2, 2, 2, 2, 2, 2, 2, 2,
  2, 2, 2, 2, 2, 2, 2, 2, 2, 2, 2, 2, 2, 2, 2, 2, 2, 2, 2, 2, 2, 2, 2, 2, 2, 2, 2, 2, 2, 2, 2, 2,
  2, 2, 2, 2, 2, 2, 2, 2, 2, 2, 2, 2, 2, 2, 2, 2, 2, 2, 2, 2, 2, 2, 2, 2, 2, 2, 2, 2, 2, 2, 2, 2,
  2, 2, 2, 2, 2, 2, 2, 2, 2, 2, 2, 2, 2, 2, 2, 2, 2, 2, 2, 2, 2, 2, 2, 2, 2, 2, 2, 2, 2, 2, 2, 2,
  2, 2, 2, 2, 2, 2, 2, 2, 2, 2, 2, 2, 2, 2, 2, 2, 2, 2, 2, 2, 2, 2, 2, 2, 2, 2, 2, 2, 2, 2, 2, 2,
  2, 2, 2, 2, 2, 2, 2, 2, 2, 2, 2, 2, 2, 2, 2, 2, 2, 2, 2, 2, 2, 2, 2, 2, 2, 2, 2, 2, 2, 2, 2, 2,
  2, 2, 2, 2, 2, 2, 2, 2, 2, 2, 2, 2, 2, 2, 2, 2, 2, 2, 2, 2, 2, 2, 2, 2, 2, 2, 2, 2, 2, 2, 2, 2,
  2, 2, 2, 2, 2, 2, 2, 2, 2, 2, 2, 2, 2, 2, 2, 2, 2, 2, 2, 2, 2, 2, 2, 2, 2, 2, 2, 2, 2, 2, 2, 2,
  2, 2, 2, 2, 2, 2, 2, 2, 2, 2, 2, 2, 2, 2, 2, 2, 2, 2, 2, 2, 2, 2, 2, 2, 2, 2, 2, 2, 2, 2, 2, 2,
  2, 2, 2, 2, 2, 2, 2, 2, 2, 2, 2, 2, 2, 2, 2, 2, 2, 2, 2, 2, 2, 2, 2, 2, 2, 2, 2, 2, 2, 2, 2, 2,
  2, 2, 2, 2, 2, 2, 2, 2, 2, 2, 2, 2, 2, 2, 2, 2, 2, 2, 2, 2, 2, 2, 2, 2, 2, 2, 2, 2, 2, 2, 2, 2,
  2, 2, 2, 2, 2, 2, 2, 2, 2, 2, 2, 2, 2, 2, 2, 2, 2, 2, 2, 2, 2, 2, 2, 2, 2, 2, 2, 2, 2, 2, 2, 2,
  2, 2, 2, 2, 2, 2, 2, 2, 2, 2, 2, 2, 2, 2, 2, 2, 2, 2, 2, 2, 2, 2, 2, 2, 2, 2, 2, 2, 2, 2, 2, 2,
  1, 1, 1, 1, 1, 1, 1, 1, 1, 1, 1, 1, 1, 1, 1, 1, 1, 1, 1, 1, 1, 1, 1, 1, 1, 1, 1, 1, 1, 1, 1, 1,
  1, 1, 1, 1, 1, 1, 1, 1, 1, 1, 1, 1, 1, 1, 1, 1, 1, 1, 1, 1, 1, 1, 1, 1, 1, 1, 1, 1, 1, 1, 1, 1,
  1, 1, 1, 1, 1, 1, 1, 1, 1, 1, 1, 1, 1, 1, 1, 1, 1, 1, 1, 1, 1, 1, 1, 1, 1, 1, 1, 1, 1, 1, 1, 1,
  1, 1, 1, 1, 1, 1, 1, 1, 1, 1, 1, 1, 1, 1, 1, 1, 1, 1, 1, 1, 1, 1, 1, 1, 1, 1, 1, 1, 1, 1, 1, 1,
  1, 1, 1, 1, 1, 1, 1, 1, 1, 1, 1, 1, 1, 1, 1, 1, 1, 1, 1, 1, 1, 1, 1, 1, 1, 1, 1, 1, 1, 1, 1, 1,
  1, 1, 1, 1, 1, 1, 1, 1, 1, 1, 1, 1, 1, 1, 1, 1, 1, 1, 1, 1, 1, 1, 1, 1, 1, 1, 1, 1, 1, 1, 1, 1,
  1, 1, 1, 1, 1, 1, 1, 1, 1, 1, 1, 1, 1, 1, 1, 1, 1, 1, 1, 1, 1, 1, 1, 1, 1, 1, 1, 1, 1, 1, 1, 1,
  1, 1, 1, 1, 1, 1, 1, 1, 1, 1, 1, 1, 1, 1, 1, 1, 1, 1, 1, 1, 1, 1, 1, 1, 1, 1, 1, 1, 1, 1, 1, 1,
  1, 1, 1, 1, 1, 1, 1, 1, 1, 1, 1, 1, 1, 1, 1, 1, 1, 1, 1, 1, 1, 1, 1, 1, 1, 1, 1, 1, 1, 1, 1, 1,
  1, 1, 1, 1, 1, 1, 1, 1, 1, 1, 1, 1, 1, 1, 1, 1, 1, 1, 1, 1, 1, 1, 1, 1, 1, 1, 1, 1, 1, 1, 1, 1,
  1, 1, 1, 1, 1, 1, 1, 1, 1, 1, 1, 1, 1, 1, 1, 1, 1, 1, 1, 1, 1, 1, 1, 1, 1, 1, 1, 1, 1, 1, 1, 1,
  1, 1, 1, 1, 1, 1, 1, 1, 1, 1, 1, 1, 1, 1, 1, 1, 1, 1, 1, 1, 1, 1, 1, 1, 1, 1, 1, 1, 1, 1, 1, 1,
  1, 1, 1, 1, 1, 1, 1, 1, 1, 1, 1, 1, 1, 1, 1, 1, 1, 1, 1, 1, 1, 1, 1, 1, 1, 1, 1, 1, 1, 1, 1, 1,
  1, 1, 1, 1, 1, 1, 1, 1, 1, 1, 1, 1, 1, 1, 1, 1, 1, 1, 1, 1, 1, 1, 1, 1, 1, 1, 1, 1, 1, 1, 1, 1,
  1, 1, 1, 1, 1, 1, 1, 1, 1, 1, 1, 1, 1, 1, 1, 1, 1, 1, 1, 1, 1, 1, 1, 1, 1, 1, 1, 1, 1, 1, 1, 1,
  1, 1, 1, 1, 1, 1, 1, 1, 1, 1, 1, 1, 1, 1, 1, 1, 1, 1, 1, 1, 1, 1, 1, 1, 1, 1, 1, 1, 1, 1, 1, 1,
  1, 1, 1, 1, 1, 1, 1, 1, 1, 1, 1, 1, 1, 1, 1, 1, 1, 1, 1, 1, 1, 1, 1, 1, 1, 1, 1, 1, 1, 1, 1, 1,
  1, 1, 1, 1, 1, 1, 1, 1, 1, 1, 1, 1, 1, 1, 1, 1, 1, 1, 1, 1, 1, 1, 1, 1, 1, 1, 1, 1, 1, 1, 1, 1,
  1, 1, 1, 1, 1, 1, 1, 1, 1, 1, 1, 1, 1, 1, 1, 1, 1, 1, 1, 1, 1, 1, 1, 1, 1, 1, 1, 1, 1, 1, 1, 1,
  1, 1, 1, 1, 1, 1, 1, 1, 1, 1, 1, 1, 1, 1, 1, 1, 1, 1, 1, 1, 1, 1, 1, 1, 1, 1, 1, 1, 1, 1, 1, 1,
  1, 1, 1, 1, 1, 1, 1, 1, 1, 1, 1, 1, 1, 1, 1, 1, 1, 1, 1, 1, 1, 1, 1, 1, 1, 1, 1, 1, 1, 1, 1, 1,
  1, 1, 1, 1, 1, 1, 1, 1, 1, 1, 1, 1, 1, 1, 1, 1, 1, 1, 1, 1, 1, 1, 1, 1, 1, 1, 1, 1, 1, 1, 1, 1,
  1, 1, 1, 1, 1, 1, 1, 1, 1, 1, 1, 1, 1, 1, 1, 1, 1, 1, 1, 1, 1, 1, 1, 1, 1, 1, 1, 1, 1, 1, 1, 1,
  1, 1, 1, 1, 1, 1, 1, 1, 1, 1, 1, 1, 1, 1, 1, 1, 1, 1, 1, 1, 1, 1, 1, 1, 1, 1, 1, 1, 1, 1, 1, 1,
  1, 1, 1, 1, 1, 1, 1, 1, 1, 1, 1, 1, 1, 1, 1, 1, 1, 1, 1, 1, 1, 1, 1, 1, 1, 1, 1, 1, 1, 1, 1, 1,
  1, 1, 1, 1, 1, 1, 1, 1, 1, 1, 1, 1, 1, 1, 1, 1, 1, 1, 1, 1, 1, 1, 1, 1, 1, 1, 1, 1, 1, 1, 1, 1,
  1, 1, 1, 1, 1, 1, 1, 1, 1, 1, 1, 1, 1, 1, 1, 1, 1, 1, 1, 1, 1, 1, 1, 1, 1, 1, 1, 1, 1, 1, 1, 1,
  1, 1, 1, 1, 1, 1, 1, 1, 1, 1, 1, 1, 1, 1, 1, 1, 1, 1, 1, 1, 1, 1, 1, 1, 1, 1, 1, 1, 1, 1, 1, 1,
  1, 1, 1, 1, 1, 1, 1, 1, 1, 1, 1, 1, 1, 1, 1, 1, 1, 1, 1, 1, 1, 1, 1, 1, 1, 1, 1, 1, 1, 1, 1, 1,
  1, 1, 1, 1, 1, 1, 1, 1, 1, 1, 1, 1, 1, 1, 1, 1, 1, 1, 1, 1, 1, 1, 1, 1, 1, 1, 1, 1, 1, 1, 1, 1,
  1, 1, 1, 1, 1, 1, 1, 1, 1, 1, 1, 1, 1, 1, 1, 1, 1, 1, 1, 1, 1, 1, 1, 1, 1, 1, 1, 1, 1, 1, 1, 1,
  1, 1, 1, 1, 1, 1, 1, 1, 1, 1, 1, 1, 1, 1, 1, 1, 1, 1, 1, 1, 1, 1, 1, 1, 1, 1, 1, 1, 1, 1, 1, 1,
  1, 1, 1, 1, 1, 1, 1, 1, 1, 1, 1, 1, 1, 1, 1, 1, 1, 1, 1, 1, 1, 1, 1, 1, 1, 1, 1, 1, 1, 1, 1, 1,
  1, 1, 1, 1, 1, 1, 1, 1, 1, 1, 1, 1, 1, 1, 1, 1, 1, 1, 1, 1, 1, 1, 1, 1, 1, 1, 1, 1, 1, 1, 1, 1,
  1, 1, 1, 1, 1, 1, 1, 1, 1, 1, 1, 1, 1, 1, 1, 1, 1, 1, 1, 1, 1, 1, 1, 1, 1, 1, 1, 1, 1, 1, 1, 1,
  1, 1, 1, 1, 1, 1, 1, 1, 1, 1, 1, 1, 1, 1, 1, 1, 1, 1, 1, 1, 1, 1, 1, 1, 1, 1, 1, 1, 1, 1, 1, 1,
  1, 1, 1, 1, 1, 1, 1, 1, 1, 1, 1, 1, 1, 1, 1, 1, 1, 1, 1, 1, 1, 1, 1, 1, 1, 1, 1, 1, 1, 1, 1, 1,
  1, 1, 1, 1, 1, 1, 1, 1, 1, 1, 1, 1, 1, 1, 1, 1, 1, 1, 1, 1, 1, 1, 1, 1, 1, 1, 1, 1, 1, 1, 1, 1,
  1, 1, 1, 1, 1, 1, 1, 1, 1, 1, 1, 1, 1, 1, 1, 1, 1, 1, 1, 1, 1, 1, 1, 1, 1, 1, 1, 1, 1, 1, 1, 1,
  1, 1, 1, 1, 1, 1, 1, 1, 1, 1, 1, 1, 1, 1, 1, 1, 1, 1, 1, 1, 1, 1, 1, 1, 1, 1, 1, 1, 1, 1, 1, 1,
  1, 1, 1, 1, 1, 1, 1, 1, 1, 1, 1, 1, 1, 1, 1, 1, 1, 1, 1, 1, 1, 1, 1, 1, 1, 1, 1, 1, 1, 1, 1, 1,
  1, 1, 1, 1, 1, 1, 1, 1, 1, 1, 1, 1, 1, 1, 1, 1, 1, 1, 1, 1, 1, 1, 1, 1, 1, 1, 1, 1, 1, 1, 1, 1,
  1, 1, 1, 1, 1, 1, 1, 1, 1, 1, 1, 1, 1, 1, 1, 1, 1, 1, 1, 1, 1, 1, 1, 1, 1, 1, 1, 1, 1, 1, 1, 1,
  1, 1, 1, 1, 1, 1, 1, 1, 1, 1, 1, 1, 1, 1, 1, 1, 1, 1, 1, 1, 1, 1, 1, 1, 1, 1, 1, 1, 1, 1, 1, 1,
  1, 1, 1, 1, 1, 1, 1, 1, 1, 1, 1, 1, 1, 1, 1, 1, 1, 1, 1, 1, 1, 1, 1, 1, 1, 1, 1, 1, 1, 1, 1, 1,
  1, 1, 1, 1, 1, 1, 1, 1, 1, 1, 1, 1, 1, 1, 1, 1, 1, 1, 1, 1, 1, 1, 1, 1, 1, 1, 1, 1, 1, 1, 1, 1,
  1, 1, 1, 1, 1, 1, 1, 1, 1, 1, 1, 1, 1, 1, 1, 1, 1, 1, 1, 1, 1, 1, 1, 1, 1, 1, 1, 1, 1, 1, 1, 1,
  1, 1, 1, 1, 1, 1, 1, 1, 1, 1, 1, 1, 1, 1, 1, 1, 1, 1, 1, 1, 1, 1, 1, 1, 1, 1, 1, 1, 1, 1, 1, 1,
  1, 1, 1, 1, 1, 1, 1, 1, 1, 1, 1, 1, 1, 1, 1, 1, 1, 1, 1, 1, 1, 1, 1, 1, 1, 1, 1, 1, 1, 1, 1, 1,
  1, 1, 1, 1, 1, 1, 1, 1, 1, 1, 1, 1, 1, 1, 1, 1, 1, 1, 1, 1, 1, 1, 1, 1, 1, 1, 1, 1, 1, 1, 1, 1,
  1, 1, 1, 1, 1, 1, 1, 1, 1, 1, 1, 1, 1, 1, 1, 1, 1, 1, 1, 1, 1, 1, 1, 1, 1, 1, 1, 1, 1, 1, 1, 1,
  1, 1, 1, 1, 1, 1, 1, 1, 1, 1, 1, 1, 1, 1, 1, 1, 1, 1, 1, 1, 1, 1, 1, 1, 1, 1, 1, 1, 1, 1, 1, 1,
  1, 1, 1, 1, 1, 1, 1, 1, 1, 1, 1, 1, 1, 1, 1, 1, 1, 1, 1, 1, 1, 1, 1, 1, 1, 1, 1, 1, 1, 1, 1, 1,
  1, 1, 1, 1, 1, 1, 1, 1, 1, 1, 1, 1, 1, 1, 1, 1, 1, 1, 1, 1, 1, 1, 1, 1, 1, 1, 1, 1, 1, 1, 1, 1,
  1, 1, 1, 1, 1, 1, 1, 1, 1, 1, 1, 1, 1, 1, 1, 1, 1, 1, 1, 1, 1, 1, 1, 1, 1, 1, 1, 1, 1, 1, 1, 1,
  1, 1, 1, 1, 1, 1, 1, 1, 1, 1, 1, 1, 1, 1, 1, 1, 1, 1, 1, 1, 1, 1, 1, 1, 1, 1, 1, 1, 1, 1, 1, 1,
  1, 1, 1, 1, 1, 1, 1, 1, 1, 1, 1, 1, 1, 1, 1, 1, 1, 1, 1, 1, 1, 1, 1, 1, 1, 1, 1, 1, 1, 1, 1, 1,
  1, 1, 1, 1, 1, 1, 1, 1, 1, 1, 1, 1, 1, 1, 1, 1, 1, 1, 1, 1, 1, 1, 1, 1, 1, 1, 1, 1, 1, 1, 1, 1,
  1, 1, 1, 1, 1, 1, 1, 1, 1, 1, 1, 1, 1, 1, 1, 1, 1, 1, 1, 1, 1, 1, 1, 1, 1, 1, 1, 1, 1, 1, 1, 1,
  1, 1, 1, 1, 1, 1, 1, 1, 1, 1, 1, 1, 1, 1, 1, 1, 1, 1, 1, 1, 1, 1, 1, 1, 1, 1, 1, 1, 1, 1, 1, 1,
  1, 1, 1, 1, 1, 1, 1, 1, 1, 1, 1, 1, 1, 1, 1, 1, 1, 1, 1, 1, 1, 1, 1, 1, 1, 1, 1, 1, 1, 1, 1, 1,
  1, 1, 1, 1, 1, 1, 1, 1, 1, 1, 1, 1, 1, 1, 1, 1, 1, 1, 1, 1, 1, 1, 1, 1, 1, 1, 1, 1, 1, 1, 1, 1,
  1, 1, 1, 1, 1, 1, 1, 1, 1, 1, 1, 1, 1, 1, 1, 1, 1, 1, 1, 1, 1, 1, 1, 1, 1, 1, 1, 1, 1, 1, 1, 1,
  1, 1, 1, 1, 1, 1, 1, 1, 1, 1, 1, 1, 1, 1, 1, 1, 1, 1, 1, 1, 1, 1, 1, 1, 1, 1, 1, 1, 1, 1, 1, 1,
  1, 1, 1, 1, 1, 1, 1, 1, 1, 1, 1, 1, 1, 1, 1, 1, 1, 1, 1, 1, 1, 1, 1, 1, 1, 1, 1, 1, 1, 1, 1, 1,
  1, 1, 1, 1, 1, 1, 1, 1, 1, 1, 1, 1, 1, 1, 1, 1, 1, 1, 1, 1, 1, 1, 1, 1, 1, 1, 1, 1, 1, 1, 1, 1,
  1, 1, 1, 1, 1, 1, 1, 1, 1, 1, 1, 1, 1, 1, 1, 1, 1, 1, 1, 1, 1, 1, 1, 1, 1, 1, 1, 1, 1, 1, 1, 1,
  1, 1, 1, 1, 1, 1, 1, 1, 1, 1, 1, 1, 1, 1, 1, 1, 1, 1, 1, 1, 1, 1, 1, 1, 1, 1, 1, 1, 1, 1, 1, 1,
  1, 1, 1, 1, 1, 1, 1, 1, 1, 1, 1, 1, 1, 1, 1, 1, 1, 1, 1, 1, 1, 1, 1, 1, 1, 1, 1, 1, 1, 1, 1, 1,
  1, 1, 1, 1, 1, 1, 1, 1, 1, 1, 1, 1, 1, 1, 1, 1, 1, 1, 1, 1, 1, 1, 1, 1, 1, 1, 1, 1, 1, 1, 1, 1,
  1, 1, 1, 1, 1, 1, 1, 1, 1, 1, 1, 1, 1, 1, 1, 1, 1, 1, 1, 1, 1, 1, 1, 1, 1, 1, 1, 1, 1, 1, 1, 1,
  1, 1, 1, 1, 1, 1, 1, 1, 1, 1, 1, 1, 1, 1, 1, 1, 1, 1, 1, 1, 1, 1, 1, 1, 1, 1, 1, 1, 1, 1, 1, 1,
  1, 1, 1, 1, 1, 1, 1, 1, 1, 1, 1, 1, 1, 1, 1, 1, 1, 1, 1, 1, 1, 1, 1, 1, 1, 1, 1, 1, 1, 1, 1, 1,
  1, 1, 1, 1, 1, 1, 1, 1, 1, 1, 1, 1, 1, 1, 1, 1, 1, 1, 1, 1, 1, 1, 1, 1, 1, 1, 1, 1, 1, 1, 1, 1,
  1, 1, 1, 1, 1, 1, 1, 1, 1, 1, 1, 1, 1, 1, 1, 1, 1, 1, 1, 1, 1, 1, 1, 1, 1, 1, 1, 1, 1, 1, 1, 1,
  1, 1, 1, 1, 1, 1, 1, 1, 1, 1, 1, 1, 1, 1, 1, 1, 1, 1, 1, 1, 1, 1, 1, 1, 1, 1, 1, 1, 1, 1, 1, 1,
  1, 1, 1, 1, 1, 1, 1, 1, 1, 1, 1, 1, 1, 1, 1, 1, 1, 1, 1, 1, 1, 1, 1, 1, 1, 1, 1, 1, 1, 1, 1, 1,
  1, 1, 1, 1, 1, 1, 1, 1, 1, 1, 1, 1, 1, 1, 1, 1, 1, 1, 1, 1, 1, 1, 1, 1, 1, 1, 1, 1, 1, 1, 1, 1,
  1, 1, 1, 1, 1, 1, 1, 1, 1, 1, 1, 1, 1, 1, 1, 1, 1, 1, 1, 1, 1, 1, 1, 1, 1, 1, 1, 1, 1, 1, 1, 1,
  1, 1, 1, 1, 1, 1, 1, 1, 1, 1, 1, 1, 1, 1, 1, 1, 1, 1, 1, 1, 1, 1, 1, 1, 1, 1, 1, 1, 1, 1, 1, 1,
  1, 1, 1, 1, 1, 1, 1, 1, 1, 1, 1, 1, 1, 1, 1, 1, 1, 1, 1, 1, 1, 1, 1, 1, 1, 1, 1, 1, 1, 1, 1, 1,
  1, 1, 1, 1, 1, 1, 1, 1, 1, 1, 1, 1, 1, 1, 1, 1, 1, 1, 1, 1, 1, 1, 1, 1, 1, 1, 1, 1, 1, 1, 1, 1,
  1, 1, 1, 1, 1, 1, 1, 1, 1, 1, 1, 1, 1, 1, 1, 1, 1, 1, 1, 1, 1, 1, 1, 1, 1, 1, 1, 1, 1, 1, 1, 1,
  1, 1, 1, 1, 1, 1, 1, 1, 1, 1, 1, 1, 1, 1, 1, 1, 1, 1, 1, 1, 1, 1, 1, 1, 1, 1, 1, 1, 1, 1, 1, 1,
  1, 1, 1, 1, 1, 1, 1, 1, 1, 1, 1, 1, 1, 1, 1, 1, 1, 1, 1, 1, 1, 1, 1, 1, 1, 1, 1, 1, 1, 1, 1, 1,
  1, 1, 1, 1, 1, 1, 1, 1, 1, 1, 1, 1, 1, 1, 1, 1, 1, 1, 1, 1, 1, 1, 1, 1, 1, 1, 1, 1, 1, 1, 1, 1,
  1, 1, 1, 1, 1, 1, 1, 1, 1, 1, 1, 1, 1, 1, 1, 1, 1, 1, 1, 1, 1, 1, 1, 1, 1, 1, 1, 1, 1, 1, 1, 1,
  1, 1, 1, 1, 1, 1, 1, 1, 1, 1, 1, 1, 1, 1, 1, 1, 1, 1, 1, 1, 1, 1, 1, 1, 1, 1, 1, 1, 1, 1, 1, 1,
  1, 1, 1, 1, 1, 1, 1, 1, 1, 1, 1, 1, 1, 1, 1, 1, 1, 1, 1, 1, 1, 1, 1, 1, 1, 1, 1, 1, 1, 1, 1, 1,
  1, 1, 1, 1, 1, 1, 1, 1, 1, 1, 1, 1, 1, 1, 1, 1, 1, 1, 1, 1, 1, 1, 1, 1, 1, 1, 1, 1, 1, 1, 1, 1,
  1, 1, 1, 1, 1, 1, 1, 1, 1, 1, 1, 1, 1, 1, 1, 1, 1, 1, 1, 1, 1, 1, 1, 1, 1, 1, 1, 1, 1, 1, 1, 1,
  1, 1, 1, 1, 1, 1, 1, 1, 1, 1, 1, 1, 1, 1, 1, 1, 1, 1, 1, 1, 1, 1, 1, 1, 1, 1, 1, 1, 1, 1, 1, 1,
  1, 1, 1, 1, 1, 1, 1, 1, 1, 1, 1, 1, 1, 1, 1, 1, 1, 1, 1, 1, 1, 1, 1, 1, 1, 1, 1, 1, 1, 1, 1, 1,
  1, 1, 1, 1, 1, 1, 1, 1, 1, 1, 1, 1, 1, 1, 1, 1, 1, 1, 1, 1, 1, 1, 1, 1, 1, 1, 1, 1, 1, 1, 1, 1,
  1, 1, 1, 1, 1, 1, 1, 1, 1, 1, 1, 1, 1, 1, 1, 1, 1, 1, 1, 1, 1, 1, 1, 1, 1, 1, 1, 1, 1, 1, 1, 1,
  1, 1, 1, 1, 1, 1, 1, 1, 1, 1, 1, 1, 1, 1, 1, 1, 1, 1, 1, 1, 1, 1, 1, 1, 1, 1, 1, 1, 1, 1, 1, 1,
  1, 1, 1, 1, 1, 1, 1, 1, 1, 1, 1, 1, 1, 1, 1, 1, 1, 1, 1, 1, 1, 1, 1, 1, 1, 1, 1, 1, 1, 1, 1, 1,
  1, 1, 1, 1, 1, 1, 1, 1, 1, 1, 1, 1, 1, 1, 1, 1, 1, 1, 1, 1, 1, 1, 1, 1, 1, 1, 1, 1, 1, 1, 1, 1,
  1, 1, 1, 1, 1, 1, 1, 1, 1, 1, 1, 1, 1, 1, 1, 1, 1, 1, 1, 1, 1, 1, 1, 1, 1, 1, 1, 1, 1, 1, 1, 1,
  1, 1, 1, 1, 1, 1, 1, 1, 1, 1, 1, 1, 1, 1, 1, 1, 1, 1, 1, 1, 1, 1, 1, 1, 1, 1, 1, 1, 1, 1, 1, 1,
  1, 1, 1, 1, 1, 1, 1, 1, 1, 1, 1, 1, 1, 1, 1, 1, 1, 1, 1, 1, 1, 1, 1, 1, 1, 1, 1, 1, 1, 1, 1, 1,
  1, 1, 1, 1, 1, 1, 1, 1, 1, 1, 1, 1, 1, 1, 1, 1, 1, 1, 1, 1, 1, 1, 1, 1, 1, 1, 1, 1, 1, 1, 1, 1,
  1, 1, 1, 1, 1, 1, 1, 1, 1, 1, 1, 1, 1, 1, 1, 1, 1, 1, 1, 1, 1, 1, 1, 1, 1, 1, 1, 1, 1, 1, 1, 1,
  1, 1, 1, 1, 1, 1, 1, 1, 1, 1, 1, 1, 1, 1, 1, 1, 1, 1, 1, 1, 1, 1, 1, 1, 1, 1, 1, 1, 1, 1, 1, 1,
  1, 1, 1, 1, 1, 1, 1, 1, 1, 1, 1, 1, 1, 1, 1, 1, 1, 1, 1, 1, 1, 1, 1, 1, 1, 1, 1, 1, 1, 1, 1, 1,
  1, 1, 1, 1, 1, 1, 1, 1, 1, 1, 1, 1, 1, 1, 1, 1, 1, 1, 1, 1, 1, 1, 1, 1, 1, 1, 1, 1, 1, 1, 1, 1,
  1, 1, 1, 1, 1, 1, 1, 1, 1, 1, 1, 1, 1, 1, 1, 1, 1, 1, 1, 1, 1, 1, 1, 1, 1, 1, 1, 1, 1, 1, 1, 1,
  1, 1, 1, 1, 1, 1, 1, 1, 1, 1, 1, 1, 1, 1, 1, 1, 1, 1, 1, 1, 1, 1, 1, 1, 1, 1, 1, 1, 1, 1, 1, 1,
  1, 1, 1, 1, 1, 1, 1, 1, 1, 1, 1, 1, 1, 1, 1, 1, 1, 1, 1, 1, 1, 1, 1, 1, 1, 1, 1, 1, 1, 1, 1, 1,
  1, 1, 1, 1, 1, 1, 1, 1, 1, 1, 1, 1, 1, 1, 1, 1, 1, 1, 1, 1, 1, 1, 1, 1, 1, 1, 1, 1, 1, 1, 1, 1,
  1, 1, 1, 1, 1, 1, 1, 1, 1, 1, 1, 1, 1, 1, 1, 1, 1, 1, 1, 1, 1, 1, 1, 1, 1, 1, 1, 1, 1, 1, 1, 1,
  1, 1, 1, 1, 1, 1, 1, 1, 1, 1, 1, 1, 1, 1, 1, 1, 1, 1, 1, 1, 1, 1, 1, 1, 1, 1, 1, 1, 1, 1, 1, 1,
  1, 1, 1, 1, 1, 1, 1, 1, 1, 1, 1, 1, 1, 1, 1, 1, 1, 1, 1, 1, 1, 1, 1, 1, 1, 1, 1, 1, 1, 1, 1, 1,
  1, 1, 1, 1, 1, 1, 1, 1, 1, 1, 1, 1, 1, 1, 1, 1, 1, 1, 1, 1, 1, 1, 1, 1, 1, 1, 1, 1, 1, 1, 1, 1,
  1, 1, 1, 1, 1, 1, 1, 1, 1, 1, 1, 1, 1, 1, 1, 1, 1, 1, 1, 1, 1, 1, 1, 1, 1, 1, 1, 1, 1, 1, 1, 1,
  1, 1, 1, 1, 1, 1, 1, 1, 1, 1, 1, 1, 1, 1, 1, 1, 1, 1, 1, 1, 1, 1, 1, 1, 1, 1, 1, 1, 1, 1, 1, 1,
  1, 1, 1, 1, 1, 1, 1, 1, 1, 1, 1, 1, 1, 1, 1, 1, 1, 1, 1, 1, 1, 1, 1, 1, 1, 1, 1, 1, 1, 1, 1, 1,
  1, 1, 1, 1, 1, 1, 1, 1, 1, 1, 1, 1, 1, 1, 1, 1, 1, 1, 1, 1, 1, 1, 1, 1, 1, 1, 1, 1, 1, 1, 1, 1,
  1, 1, 1, 1, 1, 1, 1, 1, 1, 1, 1, 1, 1, 1, 1, 1, 1, 1, 1, 1, 1, 1, 1, 1, 1, 1, 1, 1, 1, 1, 1, 1,
  1, 1, 1, 1, 1, 1, 1, 1, 1, 1, 1, 1, 1, 1, 1, 1, 1, 1, 1, 1, 1, 1, 1, 1, 1, 1, 1, 1, 1, 1, 1, 1,
  1, 1, 1, 1, 1, 1, 1, 1, 1, 1, 1, 1, 1, 1, 1, 1, 1, 1, 1, 1, 1, 1, 1, 1, 1, 1, 1, 1, 1, 1, 1, 1,
  1, 1, 1, 1, 1, 1, 1, 1, 1, 1, 1, 1, 1, 1, 1, 1, 1, 1, 1, 1, 1, 1, 1, 1, 1, 1, 1, 1, 1, 1, 1, 1,
  1, 1, 1, 1, 1, 1, 1, 1, 1, 1, 1, 1, 1, 1, 1, 1, 1, 1, 1, 1, 1, 1, 1, 1, 1, 1, 1, 1, 1, 1, 1, 1,
  1, 1, 1, 1, 1, 1, 1, 1, 1, 1, 1, 1, 1, 1, 1, 1, 1, 1, 1, 1, 1, 1, 1, 1, 1, 1, 1, 1, 1, 1, 1, 1,
  1, 1, 1, 1, 1, 1, 1, 1, 1, 1, 1, 1, 1, 1, 1, 1, 1, 1, 1, 1, 1, 1, 1, 1, 1, 1, 1, 1, 1, 1, 1, 1,
  1, 1, 1, 1, 1, 1, 1, 1, 1, 1, 1, 1, 1, 1, 1, 1, 1, 1, 1, 1, 1, 1, 1, 1, 1, 1, 1, 1, 1, 1, 1, 1,
  1, 1, 1, 1, 1, 1, 1, 1, 1, 1, 1, 1, 1, 1, 1, 1, 1, 1, 1, 1, 1, 1, 1, 1, 1, 1, 1, 1, 1, 1, 1, 1,
  1, 1, 1, 1, 1, 1, 1, 1, 1, 1, 1, 1, 1, 1, 1, 1, 1, 1, 1, 1, 1, 1, 1, 1, 1, 1, 1, 1, 1, 1, 1, 1,
  1, 1, 1, 1, 1, 1, 1, 1, 1, 1, 1, 1, 1, 1, 1, 1, 1, 1, 1, 1, 1, 1, 1, 1, 1, 1, 1, 1, 1, 1, 1, 1,
  1, 1, 1, 1, 1, 1, 1, 1, 1, 1, 1, 1, 1, 1, 1, 1, 1, 1, 1, 1, 1, 1, 1, 1, 1, 1, 1, 1, 1, 1, 1, 1,
  1, 1, 1, 1, 1, 1, 1, 1, 1, 1, 1, 1, 1, 1, 1, 1, 1, 1, 1, 1, 1, 1, 1, 1, 1, 1, 1, 1, 1, 1, 1, 1,
  1, 1, 1, 1, 1, 1, 1, 1, 1, 1, 1, 1, 1, 1, 1, 1, 1, 1, 1, 1, 1, 1, 1, 1, 1, 1, 1, 1, 1, 1, 1, 1,
  1, 1, 1, 1, 1, 1, 1, 1, 1, 1, 1, 1, 1, 1, 1, 1, 1, 1, 1, 1, 1, 1, 1, 1, 1, 1, 1, 1, 1, 1, 1, 1,
  1, 1, 1, 1, 1, 1, 1, 1, 1, 1, 1, 1, 1, 1, 1, 1, 1, 1, 1, 1, 1, 1, 1, 1, 1, 1, 1, 1, 1, 1, 1, 1,
  1, 1, 1, 1, 1, 1, 1, 1, 1, 1, 1, 1, 1, 1, 1, 1, 1, 1, 1, 1, 1, 1, 1, 1, 1, 1, 1, 1, 1, 1, 1, 1,
  1, 1, 1, 1, 1, 1, 1, 1, 1, 1, 1, 1, 1, 1, 1, 1, 1, 1, 1, 1, 1, 1, 1, 1, 1, 1, 1, 1, 1, 1, 1, 1,
  1, 1, 1, 1, 1, 1, 1, 1, 1, 1, 1, 1, 1, 1, 1, 1, 1, 1, 1, 1, 1, 1, 1, 1, 1, 1, 1, 1, 1, 1, 1, 1,
  1, 1, 1, 1, 1, 1, 1, 1, 1, 1, 1, 1, 1, 1, 1, 1, 1, 1, 1, 1, 1, 1, 1, 1, 1, 1, 1, 1, 1, 1, 1, 1,
  1, 1, 1, 1, 1, 1, 1, 1, 1, 1, 1, 1, 1, 1, 1, 1, 1, 1, 1, 1, 1, 1, 1, 1, 1, 1, 1, 1, 1, 1, 1, 1,
  1, 1, 1, 1, 1, 1, 1, 1, 1, 1, 1, 1, 1, 1, 1, 1, 1, 1, 1, 1, 1, 1, 1, 1, 1, 1, 1, 1, 1, 1, 1, 1,
  1, 1, 1, 1, 1, 1, 1, 1, 1, 1, 1, 1, 1, 1, 1, 1, 1, 1, 1, 1, 1, 1, 1, 1, 1, 1, 1, 1, 1, 1, 1, 1,
  1, 1, 1, 1, 1, 1, 1, 1, 1, 1, 1, 1, 1, 1, 1, 1, 1, 1, 1, 1, 1, 1, 1, 1, 1, 1, 1, 1, 1, 1, 1, 1,
  1, 1, 1, 1, 1, 1, 1, 1, 1, 1, 1, 1, 1, 1, 1, 1, 1, 1, 1, 1, 1, 1, 1, 1, 1, 1, 1, 1, 1, 1, 1, 1,
  1, 1, 1, 1, 1, 1, 1, 1, 1, 1, 1, 1, 1, 1, 1, 1, 1, 1, 1, 1, 1, 1, 1, 1, 1, 1, 1, 1, 1, 1, 1, 1,
  1, 1, 1, 1, 1, 1, 1, 1, 1, 1, 1, 1, 1, 1, 1, 1, 1, 1, 1, 1, 1, 1, 1, 1, 1, 1, 1, 1, 1, 1, 1, 1,
  1, 1, 1, 1, 1, 1, 1, 1, 1, 1, 1, 1, 1, 1, 1, 1, 1, 1, 1, 1, 1, 1, 1, 1, 1, 1, 1, 1, 1, 1, 1, 1,
  1, 1, 1, 1, 1, 1, 1, 1, 1, 1, 1, 1, 1, 1, 1, 1, 1, 1, 1, 1, 1, 1, 1, 1, 1, 1, 1, 1, 1, 1, 1, 1,
  1, 1, 1, 1, 1, 1, 1, 1, 1, 1, 1, 1, 1, 1, 1, 1, 1, 1, 1, 1, 1, 1, 1, 1, 1, 1, 1, 1, 1, 1, 1, 1,
  1, 1, 1, 1, 1, 1, 1, 1, 1, 1, 1, 1, 1, 1, 1, 1, 1, 1, 1, 1, 1, 1, 1, 1, 1, 1, 1, 1, 1, 1, 1, 1,
  1, 1, 1, 1, 1, 1, 1, 1, 1, 1, 1, 1, 1, 1, 1, 1, 1, 1, 1, 1, 1, 1, 1, 1, 1, 1, 1, 1, 1, 1, 1, 1,
  1, 1, 1, 1, 1, 1, 1, 1, 1, 1, 1, 1, 1, 1, 1, 1, 1, 1, 1, 1, 1, 1, 1, 1, 1, 1, 1, 1, 1, 1, 1, 1,
  1, 1, 1, 1, 1, 1, 1, 1, 1, 1, 1, 1, 1, 1, 1, 1, 1, 1, 1, 1, 1, 1, 1, 1, 1, 1, 1, 1, 1, 1, 1, 1,
  1, 1, 1, 1, 1, 1, 1, 1, 1, 1, 1, 1, 1, 1, 1, 1, 1, 1, 1, 1, 1, 1, 1, 1, 1, 1, 1, 1, 1, 1, 1, 1,
  1, 1, 1, 1, 1, 1, 1, 1, 1, 1, 1, 1, 1, 1, 1, 1, 1, 1, 1, 1, 1, 1, 1, 1, 1, 1, 1, 1, 1, 1, 1, 1,
  1, 1, 1, 1, 1, 1, 1, 1, 1, 1, 1, 1, 1, 1, 1, 1, 1, 1, 1, 1, 1, 1, 1, 1, 1, 1, 1, 1, 1, 1, 1, 1,
  1, 1, 1, 1, 1, 1, 1, 1, 1, 1, 1, 1, 1, 1, 1, 1, 1, 1, 1, 1, 1, 1, 1, 1, 1, 1, 1, 1, 1, 1, 1, 1,
  1, 1, 1, 1, 1, 1, 1, 1, 1, 1, 1, 1, 1, 1, 1, 1, 1, 1, 1, 1, 1, 1, 1, 1, 1, 1, 1, 1, 1, 1, 1, 1,
  1, 1, 1, 1, 1, 1, 1, 1, 1, 1, 1, 1, 1, 1, 1, 1, 1, 1, 1, 1, 1, 1, 1, 1, 1, 1, 1, 1, 1, 1, 1, 1,
  1, 1, 1, 1, 1, 1, 1, 1, 1, 1, 1, 1, 1, 1, 1, 1, 1, 1, 1, 1, 1, 1, 1, 1, 1, 1, 1, 1, 1, 1, 1, 1,
  1, 1, 1, 1, 1, 1, 1, 1, 1, 1, 1, 1, 1, 1, 1, 1, 1, 1, 1, 1, 1, 1, 1, 1, 1, 1, 1, 1, 1, 1, 1, 1,
  1, 1, 1, 1, 1, 1, 1, 1, 1, 1, 1, 1, 1, 1, 1, 1, 1, 1, 1, 1, 1, 1, 1, 1, 1, 1, 1, 1, 1, 1, 1, 1,
  1, 1, 1, 1, 1, 1, 1, 1, 1, 1, 1, 1, 1, 1, 1, 1, 1, 1, 1, 1, 1, 1, 1, 1, 1, 1, 1, 1, 1, 1, 1, 1,
  1, 1, 1, 1, 1, 1, 1, 1, 1, 1, 1, 1, 1, 1, 1, 1, 1, 1, 1, 1, 1, 1, 1, 1, 1, 1, 1, 1, 1, 1, 1, 1,
  1, 1, 1, 1, 1, 1, 1, 1, 1, 1, 1, 1, 1, 1, 1, 1, 1, 1, 1, 1, 1, 1, 1, 1, 1, 1, 1, 1, 1, 1, 1, 1,
  1, 1, 1, 1, 1, 1, 1, 1, 1, 1, 1, 1, 1, 1, 1, 1, 1, 1, 1, 1, 1, 1, 1, 1, 1, 1, 1, 1, 1, 1, 1, 1,
  1, 1, 1, 1, 1, 1, 1, 1, 1, 1, 1, 1, 1, 1, 1, 1, 1, 1, 1, 1, 1, 1, 1, 1, 1, 1, 1, 1, 1, 1, 1, 1,
  1, 1, 1, 1, 1, 1, 1, 1, 1, 1, 1, 1, 1, 1, 1, 1, 1, 1, 1, 1, 1, 1, 1, 1, 1, 1, 1, 1, 1, 1, 1, 1,
  1, 1, 1, 1, 1, 1, 1, 1, 1, 1, 1, 1, 1, 1, 1, 1, 1, 1, 1, 1, 1, 1, 1, 1, 1, 1, 1, 1, 1, 1, 1, 1,
  1, 1, 1, 1, 1, 1, 1, 1, 1, 1, 1, 1, 1, 1, 1, 1, 1, 1, 1, 1, 1, 1, 1, 1, 1, 1, 1, 1, 1, 1, 1, 1,
  1, 1, 1, 1, 1, 1, 1, 1, 1, 1, 1, 1, 1, 1, 1, 1, 1, 1, 1, 1, 1, 1, 1, 1, 1, 1, 1, 1, 1, 1, 1, 1,
  1, 1, 1, 1, 1, 1, 1, 1, 1, 1, 1, 1, 1, 1, 1, 1, 1, 1, 1, 1, 1, 1, 1, 1, 1, 1, 1, 1, 1, 1, 1, 1,
  1, 1, 1, 1, 1, 1, 1, 1, 1, 1, 1, 1, 1, 1, 1, 1, 1, 1, 1, 1, 1, 1, 1, 1, 1, 1, 1, 1, 1, 1, 1, 1,
  1, 1, 1, 1, 1, 1, 1, 1, 1, 1, 1, 1, 1, 1, 1, 1, 1, 1, 1, 1, 1, 1, 1, 1, 1, 1, 1, 1, 1, 1, 1, 1,
  1, 1, 1, 1, 1, 1, 1, 1, 1, 1, 1, 1, 1, 1, 1, 1, 1, 1, 1, 1, 1, 1, 1, 1, 1, 1, 1, 1, 1, 1, 1, 1,
  1, 1, 1, 1, 1, 1, 1, 1, 1, 1, 1, 1, 1, 1, 1, 1, 1, 1, 1, 1, 1, 1, 1, 1, 1, 1, 1, 1, 1, 1, 1, 1,
  1, 1, 1, 1, 1, 1, 1, 1, 1, 1, 1, 1, 1, 1, 1, 1, 1, 1, 1, 1, 1, 1, 1, 1, 1, 1, 1, 1, 1, 1, 1, 1,
  1, 1, 1, 1, 1, 1, 1, 1, 1, 1, 1, 1, 1, 1, 1, 1, 1, 1, 1, 1, 1, 1, 1, 1, 1, 1, 1, 1, 1, 1, 1, 1,
  1, 1, 1, 1, 1, 1, 1, 1, 1, 1, 1, 1, 1, 1, 1, 1, 1, 1, 1, 1, 1, 1, 1, 1, 1, 1, 1, 1, 1, 1, 1, 1,
  1, 1, 1, 1, 1, 1, 1, 1, 1, 1, 1, 1, 1, 1, 1, 1, 1, 1, 1, 1, 1, 1, 1, 1, 1, 1, 1, 1, 1, 1, 1, 1,
  1, 1, 1, 1, 1, 1, 1, 1, 1, 1, 1, 1, 1, 1, 1, 1, 1, 1, 1, 1, 1, 1, 1, 1, 1, 1, 1, 1, 1, 1, 1, 1,
  1, 1, 1, 1, 1, 1, 1, 1, 1, 1, 1, 1, 1, 1, 1, 1, 1, 1, 1, 1, 1, 1, 1, 1, 1, 1, 1, 1, 1, 1, 1, 1,
  1, 1, 1, 1, 1, 1, 1, 1, 1, 1, 1, 1, 1, 1, 1, 1, 1, 1, 1, 1, 1, 1, 1, 1, 1, 1, 1, 1, 1, 1, 1, 1,
  1, 1, 1, 1, 1, 1, 1, 1, 1, 1, 1, 1, 1, 1, 1, 1, 1, 1, 1, 1, 1, 1, 1, 1, 1, 1, 1, 1, 1, 1, 1, 1,
  1, 1, 1, 1, 1, 1, 1, 1, 1, 1, 1, 1, 1, 1, 1, 1, 1, 1, 1, 1, 1, 1, 1, 1, 1, 1, 1, 1, 1, 1, 1, 1,
  1, 1, 1, 1, 1, 1, 1, 1, 1, 1, 1, 1, 1, 1, 1, 1, 1, 1, 1, 1, 1, 1, 1, 1, 1, 1, 1, 1, 1, 1, 1, 1,
  1, 1, 1, 1, 1, 1, 1, 1, 1, 1, 1, 1, 1, 1, 1, 1, 1, 1, 1, 1, 1, 1, 1, 1, 1, 1, 1, 1, 1, 1, 1, 1,
  1, 1, 1, 1, 1, 1, 1, 1, 1, 1, 1, 1, 1, 1, 1, 1, 1, 1, 1, 1, 1, 1, 1, 1, 1, 1, 1, 1, 1, 1, 1, 1,
  1, 1, 1, 1, 1, 1, 1, 1, 1, 1, 1, 1, 1, 1, 1, 1, 1, 1, 1, 1, 1, 1, 1, 1, 1, 1, 1, 1, 1, 1, 1, 1,
  1, 1, 1, 1, 1, 1, 1, 1, 1, 1, 1, 1, 1, 1, 1, 1, 1, 1, 1, 1, 1, 1, 1, 1, 1, 1, 1, 1, 1, 1, 1, 1,
  1, 1, 1, 1, 1, 1, 1, 1, 1, 1, 1, 1, 1, 1, 1, 1, 1, 1, 1, 1, 1, 1, 1, 1, 1, 1, 1, 1, 1, 1, 1, 1,
  1, 1, 1, 1, 1, 1, 1, 1, 1, 1, 1, 1, 1, 1, 1, 1, 1, 1, 1, 1, 1, 1, 1, 1, 1, 1, 1, 1, 1, 1, 1, 1,
  1, 1, 1, 1, 1, 1, 1, 1, 1, 1, 1, 1, 1, 1, 1, 1, 1, 1, 1, 1, 1, 1, 1, 1, 1, 1, 1, 1, 1, 1, 1, 1,
  1, 1, 1, 1, 1, 1, 1, 1, 1, 1, 1, 1, 1, 1, 1, 1, 1, 1, 1, 1, 1, 1, 1, 1, 1, 1, 1, 1, 1, 1, 1, 1,
  1, 1, 1, 1, 1, 1, 1, 1, 1, 1, 1, 1, 1, 1, 1, 1, 1, 1, 1, 1, 1, 1, 1, 1, 1, 1, 1, 1, 1, 1, 1, 1,
  1, 1, 1, 1, 1, 1, 1, 1, 1, 1, 1, 1, 1, 1, 1, 1, 1, 1, 1, 1, 1, 1, 1, 1, 1, 1, 1, 1, 1, 1, 1, 1,
  1, 1, 1, 1, 1, 1, 1, 1, 1, 1, 1, 1, 1, 1, 1, 1, 1, 1, 1, 1, 1, 1, 1, 1, 1, 1, 1, 1, 1, 1, 1, 1,
  1, 1, 1, 1, 1, 1, 1, 1, 1, 1, 1, 1, 1, 1, 1, 1, 1, 1, 1, 1, 1, 1, 1, 1, 1, 1, 1, 1, 1, 1, 1, 1,
  1, 1, 1, 1, 1, 1, 1, 1, 1, 1, 1, 1, 1, 1, 1, 1, 1, 1, 1, 1, 1, 1, 1, 1, 1, 1, 1, 1, 1, 1, 1, 1,
  1, 1, 1, 1, 1, 1, 1, 1, 1, 1, 1, 1, 1, 1, 1, 1, 1, 1, 1, 1, 1, 1, 1, 1, 1, 1, 1, 1, 1, 1, 1, 1,
  1, 1, 1, 1, 1, 1, 1, 1, 1, 1, 1, 1, 1, 1, 1, 1, 1, 1, 1, 1, 1, 1, 1, 1, 1, 1, 1, 1, 1, 1, 1, 1,
  1, 1, 1, 1, 1, 1, 1, 1, 1, 1, 1, 1, 1, 1, 1, 1, 1, 1, 1, 1, 1, 1, 1, 1, 1, 1, 1, 1, 1, 1, 1, 1,
  1, 1, 1, 1, 1, 1, 1, 1, 1, 1, 1, 1, 1, 1, 1, 1, 1, 1, 1, 1, 1, 1, 1, 1, 1, 1, 1, 1, 1, 1, 1, 1,
  1, 1, 1, 1, 1, 1, 1, 1, 1, 1, 1, 1, 1, 1, 1, 1, 1, 1, 1, 1, 1, 1, 1, 1, 1, 1, 1, 1, 1, 1, 1, 1,
  1, 1, 1, 1, 1, 1, 1, 1, 1, 1, 1, 1, 1, 1, 1, 1, 1, 1, 1, 1, 1, 1, 1, 1, 1, 1, 1, 1, 1, 1, 1, 1,
  1, 1, 1, 1, 1, 1, 1, 1, 1, 1, 1, 1, 1, 1, 1, 1, 1, 1, 1, 1, 1, 1, 1, 1, 1, 1, 1, 1, 1, 1, 1, 1,
  1, 1, 1, 1, 1, 1, 1, 1, 1, 1, 1, 1, 1, 1, 1, 1, 1, 1, 1, 1, 1, 1, 1, 1, 1, 1, 1, 1, 1, 1, 1, 1,
  1, 1, 1, 1, 1, 1, 1, 1, 1, 1, 1, 1, 1, 1, 1, 1, 1, 1, 1, 1, 1, 1, 1, 1, 1, 1, 1, 1, 1, 1, 1, 1,
  1, 1, 1, 1, 1, 1, 1, 1, 1, 1, 1, 1, 1, 1, 1, 1, 1, 1, 1, 1, 1, 1, 1, 1, 1, 1, 1, 1, 1, 1, 1, 1,
  1, 1, 1, 1, 1, 1, 1, 1, 1, 1, 1, 1, 1, 1, 1, 1, 1, 1, 1, 1, 1, 1, 1, 1, 1, 1, 1, 1, 1, 1, 1, 1,
  1, 1, 1, 1, 1, 1, 1, 1, 1, 1, 1, 1, 1, 1, 1, 1, 1, 1, 1, 1, 1, 1, 1, 1, 1, 1, 1, 1, 1, 1, 1, 1,
  1, 1, 1, 1, 1, 1, 1, 1, 1, 1, 1, 1, 1, 1, 1, 1, 1, 1, 1, 1, 1, 1, 1, 1, 1, 1, 1, 1, 1, 1, 1, 1,
  1, 1, 1, 1, 1, 1, 1, 1, 1, 1, 1, 1, 1, 1, 1, 1, 1, 1, 1, 1, 1, 1, 1, 1, 1, 1, 1, 1, 1, 1, 1, 1,
  1, 1, 1, 1, 1, 1, 1, 1, 1, 1, 1, 1, 1, 1, 1, 1, 1, 1, 1, 1, 1, 1, 1, 1, 1, 1, 1, 1, 1, 1, 1, 1,
  1, 1, 1, 1, 1, 1, 1, 1, 1, 1, 1, 1, 1, 1, 1, 1, 1, 1, 1, 1, 1, 1, 1, 1, 1, 1, 1, 1, 1, 1, 1, 1,
  1, 1, 1, 1, 1, 1, 1, 1, 1, 1, 1, 1, 1, 1, 1, 1, 1, 1, 1, 1, 1, 1, 1, 1, 1, 1, 1, 1, 1, 1, 1, 1,
  1, 1, 1, 1, 1, 1, 1, 1, 1, 1, 1, 1, 1, 1, 1, 1, 1, 1, 1, 1, 1, 1, 1, 1, 1, 1, 1, 1, 1, 1, 1, 1,
  1, 1, 1, 1, 1, 1, 1, 1, 1, 1, 1, 1, 1, 1, 1, 1, 1, 1, 1, 1, 1, 1, 1, 1, 1, 1, 1, 1, 1, 1, 1, 1,
  1, 1, 1, 1, 1, 1, 1, 1, 1, 1, 1, 1, 1, 1, 1, 1, 1, 1, 1, 1, 1, 1, 1, 1, 1, 1, 1, 1, 1, 1, 1, 1,
  1, 1, 1, 1, 1, 1, 1, 1, 1, 1, 1, 1, 1, 1, 1, 1, 1, 1, 1, 1, 1, 1, 1, 1, 1, 1, 1, 1, 1, 1, 1, 1,
  1, 1, 1, 1, 1, 1, 1, 1, 1, 1, 1, 1, 1, 1, 1, 1, 1, 1, 1, 1, 1, 1, 1, 1, 1, 1, 1, 1, 1, 1, 1, 1,
  1, 1, 1, 1, 1, 1, 1, 1, 1, 1, 1, 1, 1, 1, 1, 1, 1, 1, 1, 1, 1, 1, 1, 1, 1, 1, 1, 1, 1, 1, 1, 1,
  1, 1, 1, 1, 1, 1, 1, 1, 1, 1, 1, 1, 1, 1, 1, 1, 1, 1, 1, 1, 1, 1, 1, 1, 1, 1, 1, 1, 1, 1, 1, 1,
  1, 1, 1, 1, 1, 1, 1, 1, 1, 1, 1, 1, 1, 1, 1, 1, 1, 1, 1, 1, 1, 1, 1, 1, 1, 1, 1, 1, 1, 1, 1, 1,
  1, 1, 1, 1, 1, 1, 1, 1, 1, 1, 1, 1, 1, 1, 1, 1, 1, 1, 1, 1, 1, 1, 1, 1, 1, 1, 1, 1, 1, 1, 1, 1,
  1, 1, 1, 1, 1, 1, 1, 1, 1, 1, 1, 1, 1, 1, 1, 1, 1, 1, 1, 1, 1, 1, 1, 1, 1, 1, 1, 1, 1, 1, 1, 1,
  1, 1, 1, 1, 1, 1, 1, 1, 1, 1, 1, 1, 1, 1, 1, 1, 1, 1, 1, 1, 1, 1, 1, 1, 1, 1, 1, 1, 1, 1, 1, 1,
  1, 1, 1, 1, 1, 1, 1, 1, 1, 1, 1, 1, 1, 1, 1, 1, 1, 1, 1, 1, 1, 1, 1, 1, 1, 1, 1, 1, 1, 1, 1, 1,
  1, 1, 1, 1, 1, 1, 1, 1, 1, 1, 1, 1, 1, 1, 1, 1, 1, 1, 1, 1, 1, 1, 1, 1, 1, 1, 1, 1, 1, 1, 1, 1,
  1, 1, 1, 1, 1, 1, 1, 1, 1, 1, 1, 1, 1, 1, 1, 1, 1, 1, 1, 1, 1, 1, 1, 1, 1, 1, 1, 1, 1, 1, 1, 1,
  1, 1, 1, 1, 1, 1, 1, 1, 1, 1, 1, 1, 1, 1, 1, 1, 1, 1, 1, 1, 1, 1, 1, 1, 1, 1, 1, 1, 1, 1, 1, 1,
  1, 1, 1, 1, 1, 1, 1, 1, 1, 1, 1, 1, 1, 1, 1, 1, 1, 1, 1, 1, 1, 1, 1, 1, 1, 1, 1, 1, 1, 1, 1, 1,
  1, 1, 1, 1, 1, 1, 1, 1, 1, 1, 1, 1, 1, 1, 1, 1, 1, 1, 1, 1, 1, 1, 1, 1, 1, 1, 1, 1, 1, 1, 1, 1,
  1, 1, 1, 1, 1, 1, 1, 1, 1, 1, 1, 1, 1, 1, 1, 1, 1, 1, 1, 1, 1, 1, 1, 1, 1, 1, 1, 1, 1, 1, 1, 1,
  1, 1, 1, 1, 1, 1, 1, 1, 1, 1, 1, 1, 1, 1, 1, 1, 1, 1, 1, 1, 1, 1, 1, 1, 1, 1, 1, 1, 1, 1, 1, 1,
  1, 1, 1, 1, 1, 1, 1, 1, 1, 1, 1, 1, 1, 1, 1, 1, 1, 1, 1, 1, 1, 1, 1, 1, 1, 1, 1, 1, 1, 1, 1, 1,
  1, 1, 1, 1, 1, 1, 1, 1, 1, 1, 1, 1, 1, 1, 1, 1, 1, 1, 1, 1, 1, 1, 1, 1, 1, 1, 1, 1, 1, 1, 1, 1,
  1, 1, 1, 1, 1, 1, 1, 1, 1, 1, 1, 1, 1, 1, 1, 1, 1, 1, 1, 1, 1, 1, 1, 1, 1, 1, 1, 1, 1, 1, 1, 1,
  1, 1, 1, 1, 1, 1, 1, 1, 1, 1, 1, 1, 1, 1, 1, 1, 1, 1, 1, 1, 1, 1, 1, 1, 1, 1, 1, 1, 1, 1, 1, 1,
  1, 1, 1, 1, 1, 1, 1, 1, 1, 1, 1, 1, 1, 1, 1, 1, 1, 1, 1, 1, 1, 1, 1, 1, 1, 1, 1, 1, 1, 1, 1, 1,
  1, 1, 1, 1, 1, 1, 1, 1, 1, 1, 1, 1, 1, 1, 1, 1, 1, 1, 1, 1, 1, 1, 1, 1, 1, 1, 1, 1, 1, 1, 1, 1,
  1, 1, 1, 1, 1, 1, 1, 1, 1, 1, 1, 1, 1, 1, 1, 1, 1, 1, 1, 1, 1, 1, 1, 1, 1, 1, 1, 1, 1, 1, 1, 1,
  1, 1, 1, 1, 1, 1, 1, 1, 1, 1, 1, 1, 1, 1, 1, 1, 1, 1, 1, 1, 1, 1, 1, 1, 1, 1, 1, 1, 1, 1, 1, 1,
  1, 1, 1, 1, 1, 1, 1, 1, 1, 1, 1, 1, 1, 1, 1, 1, 1, 1, 1, 1, 1, 1, 1, 1, 1, 1, 1, 1, 1, 1, 1, 1,
  1, 1, 1, 1, 1, 1, 1, 1, 1, 1, 1, 1, 1, 1, 1, 1, 1, 1, 1, 1, 1, 1, 1, 1, 1, 1, 1, 1, 1, 1, 1, 1,
  1, 1, 1, 1, 1, 1, 1, 1, 1, 1, 1, 1, 1, 1, 1, 1, 1, 1, 1, 1, 1, 1, 1, 1, 1, 1, 1, 1, 1, 1, 1, 1,
  1, 1, 1, 1, 1, 1, 1, 1, 1, 1, 1, 1, 1, 1, 1, 1, 1, 1, 1, 1, 1, 1, 1, 1, 1, 1, 1, 1, 1, 1, 1, 1,
  1, 1, 1, 1, 1, 1, 1, 1, 1, 1, 1, 1, 1, 1, 1, 1, 1, 1, 1, 1, 1, 1, 1, 1, 1, 1, 1, 1, 1, 1, 1, 1,
  1, 1, 1, 1, 1, 1, 1, 1, 1, 1, 1, 1, 1, 1, 1, 1, 1, 1, 1, 1, 1, 1, 1, 1, 1, 1, 1, 1, 1, 1, 1, 1,
  1, 1, 1, 1, 1, 1, 1, 1, 1, 1, 1, 1, 1, 1, 1, 1, 1, 1, 1, 1, 1, 1, 1, 1, 1, 1, 1, 1, 1, 1, 1, 1,
  1, 1, 1, 1, 1, 1, 1, 1, 1, 1, 1, 1, 1, 1, 1, 1, 1, 1, 1, 1, 1, 1, 1, 1, 1, 1, 1, 1, 1, 1, 1, 1,
  1, 1, 1, 1, 1, 1, 1, 1, 1, 1, 1, 1, 1, 1, 1, 1, 1, 1, 1, 1, 1, 1, 1, 1, 1, 1, 1, 1, 1, 1, 1, 1,
  1, 1, 1, 1, 1, 1, 1, 1, 1, 1, 1, 1, 1, 1, 1, 1, 1, 1, 1, 1, 1, 1, 1, 1, 1, 1, 1, 1, 1, 1, 1, 1,
  1, 1, 1, 1, 1, 1, 1, 1, 1, 1, 1, 1, 1, 1, 1, 1, 1, 1, 1, 1, 1, 1, 1, 1, 1, 1, 1, 1, 1, 1, 1, 1,
  1, 1, 1, 1, 1, 1, 1, 1, 1, 1, 1, 1, 1, 1, 1, 1, 1, 1, 1, 1, 1, 1, 1, 1, 1, 1, 1, 1, 1, 1, 1, 1,
  1, 1, 1, 1, 1, 1, 1, 1, 1, 1, 1, 1, 1, 1, 1, 1, 1, 1, 1, 1, 1, 1, 1, 1, 1, 1, 1, 1, 1, 1, 1, 1,
  1, 1, 1, 1, 1, 1, 1, 1, 1, 1, 1, 1, 1, 1, 1, 1, 1, 1, 1, 1, 1, 1, 1, 1, 1, 1, 1, 1, 1, 1, 1, 1,
  1, 1, 1, 1, 1, 1, 1, 1, 1, 1, 1, 1, 1, 1, 1, 1, 1, 1, 1, 1, 1, 1, 1, 1, 1, 1, 1, 1, 1, 1, 1, 1,
  1, 1, 1, 1, 1, 1, 1, 1, 1, 1, 1, 1, 1, 1, 1, 1, 1, 1, 1, 1, 1, 1, 1, 1, 1, 1, 1, 1, 1, 1, 1, 1,
  1, 1, 1, 1, 1, 1, 1, 1, 1, 1, 1, 1, 1, 1, 1, 1, 1, 1, 1, 1, 1, 1, 1, 1, 1, 1, 1, 1, 1, 1, 1, 1,
  1, 1, 1, 1, 1, 1, 1, 1, 1, 1, 1, 1, 1, 1, 1, 1, 1, 1, 1, 1, 1, 1, 1, 1, 1, 1, 1, 1, 1, 1, 1, 1,
  1, 1, 1, 1, 1, 1, 1, 1, 1, 1, 1, 1, 1, 1, 1, 1, 1, 1, 1, 1, 1, 1, 1, 1, 1, 1, 1, 1, 1, 1, 1, 1,
  1, 1, 1, 1, 1, 1, 1, 1, 1, 1, 1, 1, 1, 1, 1, 1, 1, 1, 1, 1, 1, 1, 1, 1, 1, 1, 1, 1, 1, 1, 1, 1,
  1, 1, 1, 1, 1, 1, 1, 1, 1, 1, 1, 1, 1, 1, 1, 1, 1, 1, 1, 1, 1, 1, 1, 1, 1, 1, 1, 1, 1, 1, 1, 1,
  1, 1, 1, 1, 1, 1, 1, 1, 1, 1, 1, 1, 1, 1, 1, 1, 1, 1, 1, 1, 1, 1, 1, 1, 1, 1, 1, 1, 1, 1, 1, 1,
  1, 1, 1, 1, 1, 1, 1, 1, 1, 1, 1, 1, 1, 1, 1, 1, 1, 1, 1, 1, 1, 1, 1, 1, 1, 1, 1, 1, 1, 1, 1, 1,
  1, 1, 1, 1, 1, 1, 1, 1, 1, 1, 1, 1, 1, 1, 1, 1, 1, 1, 1, 1, 1, 1, 1, 1, 1, 1, 1, 1, 1, 1, 1, 1,
  1, 1, 1, 1, 1, 1, 1, 1, 1, 1, 1, 1, 1, 1, 1, 1, 1, 1, 1, 1, 1, 1, 1, 1, 1, 1, 1, 1, 1, 1, 1, 1,
  1, 1, 1, 1, 1, 1, 1, 1, 1, 1, 1, 1, 1, 1, 1, 1, 1, 1, 1, 1, 1, 1, 1, 1, 1, 1, 1, 1, 1, 1, 1, 1,
  1, 1, 1, 1, 1, 1, 1, 1, 1, 1, 1, 1, 1, 1, 1, 1, 1, 1, 1, 1, 1, 1, 1, 1, 1, 1, 1, 1, 1, 1, 1, 1,
  1, 1, 1, 1, 1, 1, 1, 1, 1, 1, 1, 1, 1, 1, 1, 1, 1, 1, 1, 1, 1, 1, 1, 1, 1, 1, 1, 1, 1, 1, 1, 1,
  1, 1, 1, 1, 1, 1, 1, 1, 1, 1, 1, 1, 1, 1, 1, 1, 1, 1, 1, 1, 1, 1, 1, 1, 1, 1, 1, 1, 1, 1, 1, 1,
  1, 1, 1, 1, 1, 1, 1, 1, 1, 1, 1, 1, 1, 1, 1, 1, 1, 1, 1, 1, 1, 1, 1, 1, 1, 1, 1, 1, 1, 1, 1, 1,
  1, 1, 1, 1, 1, 1, 1, 1, 1, 1, 1, 1, 1, 1, 1, 1, 1, 1, 1, 1, 1, 1, 1, 1, 1, 1, 1, 1, 1, 1, 1, 1,
  1, 1, 1, 1, 1, 1, 1, 1, 1, 1, 1, 1, 1, 1, 1, 1, 1, 1, 1, 1, 1, 1, 1, 1, 1, 1, 1, 1, 1, 1, 1, 1,
  1, 1, 1, 1, 1, 1, 1, 1, 1, 1, 1, 1, 1, 1, 1, 1, 1, 1, 1, 1, 1, 1, 1, 1, 1, 1, 1, 1, 1, 1, 1, 1,
  1, 1, 1, 1, 1, 1, 1, 1, 1, 1, 1, 1, 1, 1, 1, 1, 1, 1, 1, 1, 1, 1, 1, 1, 1, 1, 1, 1, 1, 1, 1, 1,
  1, 1, 1, 1, 1, 1, 1, 1, 1, 1, 1, 1, 1, 1, 1, 1, 1, 1, 1, 1, 1, 1, 1, 1, 1, 1, 1, 1, 1, 1, 1, 1,
  1, 1, 1, 1, 1, 1, 1, 1, 1, 1, 1, 1, 1, 1, 1, 1, 1, 1, 1, 1, 1, 1, 1, 1, 1, 1, 1, 1, 1, 1, 1, 1,
  1, 1, 1, 1, 1, 1, 1, 1, 1, 1, 1, 1, 1, 1, 1, 1, 1, 1, 1, 1, 1, 1, 1, 1, 1, 1, 1, 1, 1, 1, 1, 1,
  1, 1, 1, 1, 1, 1, 1, 1, 1, 1, 1, 1, 1, 1, 1, 1, 1, 1, 1, 1, 1, 1, 1, 1, 1, 1, 1, 1, 1, 1, 1, 1,
  1, 1, 1, 1, 1, 1, 1, 1, 1, 1, 1, 1, 1, 1, 1, 1, 1, 1, 1, 1, 1, 1, 1, 1, 1, 1, 1, 1, 1, 1, 1, 1,
  1, 1, 1, 1, 1, 1, 1, 1, 1, 1, 1, 1, 1, 1, 1, 1, 1, 1, 1, 1, 1, 1, 1, 1, 1, 1, 1, 1, 1, 1, 1, 1,
  1, 1, 1, 1, 1, 1, 1, 1, 1, 1, 1, 1, 1, 1, 1, 1, 1, 1, 1, 1, 1, 1, 1, 1, 1, 1, 1, 1, 1, 1, 1, 1,
  1, 1, 1, 1, 1, 1, 1, 1, 1, 1, 1, 1, 1, 1, 1, 1, 1, 1, 1, 1, 1, 1, 1, 1, 1, 1, 1, 1, 1, 1, 1, 1,
  1, 1, 1, 1, 1, 1, 1, 1, 1, 1, 1, 1, 1, 1, 1, 1, 1, 1, 1, 1, 1, 1, 1, 1, 1, 1, 1, 1, 1, 1, 1, 1,
  1, 1, 1, 1, 1, 1, 1, 1, 1, 1, 1, 1, 1, 1, 1, 1, 1, 1, 1, 1, 1, 1, 1, 1, 1, 1, 1, 1, 1, 1, 1, 1,
  1, 1, 1, 1, 1, 1, 1, 1, 1, 1, 1, 1, 1, 1, 1, 1, 1, 1, 1, 1, 1, 1, 1, 1, 1, 1, 1, 1, 1, 1, 1, 1,
  1, 1, 1, 1, 1, 1, 1, 1, 1, 1, 1, 1, 1, 1, 1, 1, 1, 1, 1, 1, 1, 1, 1, 1, 1, 1, 1, 1, 1, 1, 1, 1,
  1, 1, 1, 1, 1, 1, 1, 1, 1, 1, 1, 1, 1, 1, 1, 1, 1, 1, 1, 1, 1, 1, 1, 1, 1, 1, 1, 1, 1, 1, 1, 1,
  1, 1, 1, 1, 1, 1, 1, 1, 1, 1, 1, 1, 1, 1, 1, 1, 1, 1, 1, 1, 1, 1, 1, 1, 1, 1, 1, 1, 1, 1, 1, 1,
  1, 1, 1, 1, 1, 1, 1, 1, 1, 1, 1, 1, 1, 1, 1, 1, 1, 1, 1, 1, 1, 1, 1, 1, 1, 1, 1, 1, 1, 1, 1, 1,
  1, 1, 1, 1, 1, 1, 1, 1, 1, 1, 1, 1, 1, 1, 1, 1, 1, 1, 1, 1, 1, 1, 1, 1, 1, 1, 1, 1, 1, 1, 1, 1,
  1, 1, 1, 1, 1, 1, 1, 1, 1, 1, 1, 1, 1, 1, 1, 1, 1, 1, 1, 1, 1, 1, 1, 1, 1, 1, 1, 1, 1, 1, 1, 1,
  1, 1, 1, 1, 1, 1, 1, 1, 1, 1, 1, 1, 1, 1, 1, 1, 1, 1, 1, 1, 1, 1, 1, 1, 1, 1, 1, 1, 1, 1, 1, 1,
  1, 1, 1, 1, 1, 1, 1, 1, 1, 1, 1, 1, 1, 1, 1, 1, 1, 1, 1, 1, 1, 1, 1, 1, 1, 1, 1, 1, 1, 1, 1, 1,
  1, 1, 1, 1, 1, 1, 1, 1, 1, 1, 1, 1, 1, 1, 1, 1, 1, 1, 1, 1, 1, 1, 1, 1, 1, 1, 1, 1, 1, 1, 1, 1,
  1, 1, 1, 1, 1, 1, 1, 1, 1, 1, 1, 1, 1, 1, 1, 1, 1, 1, 1, 1, 1, 1, 1, 1, 1, 1, 1, 1, 1, 1, 1, 1,
  1, 1, 1, 1, 1, 1, 1, 1, 1, 1, 1, 1, 1, 1, 1, 1, 1, 1, 1, 1, 1, 1, 1, 1, 1, 1, 1, 1, 1, 1, 1, 1,
  1, 1, 1, 1, 1, 1, 1, 1, 1, 1, 1, 1, 1, 1, 1, 1, 1, 1, 1, 1, 1, 1, 1, 1, 1, 1, 1, 1, 1, 1, 1, 1,
  1, 1, 1, 1, 1, 1, 1, 1, 1, 1, 1, 1, 1, 1, 1, 1, 1, 1, 1, 1, 1, 1, 1, 1, 1, 1, 1, 1, 1, 1, 1, 1,
  1, 1, 1, 1, 1, 1, 1, 1, 1, 1, 1, 1, 1, 1, 1, 1, 1, 1, 1, 1, 1, 1, 1, 1, 1, 1, 1, 1, 1, 1, 1, 1,
  1, 1, 1, 1, 1, 1, 1, 1, 1, 1, 1, 1, 1, 1, 1, 1, 1, 1, 1, 1, 1, 1, 1, 1, 1, 1, 1, 1, 1, 1, 1, 1,
  1, 1, 1, 1, 1, 1, 1, 1, 1, 1, 1, 1, 1, 1, 1, 1, 1, 1, 1, 1, 1, 1, 1, 1, 1, 1, 1, 1, 1, 1, 1, 1,
  1, 1, 1, 1, 1, 1, 1, 1, 1, 1, 1, 1, 1, 1, 1, 1, 1, 1, 1, 1, 1, 1, 1, 1, 1, 1, 1, 1, 1, 1, 1, 1,
  1, 1, 1, 1, 1, 1, 1, 1, 1, 1, 1, 1, 1, 1, 1, 1, 1, 1, 1, 1, 1, 1, 1, 1, 1, 1, 1, 1, 1, 1, 1, 1,
  1, 1, 1, 1, 1, 1, 1, 1, 1, 1, 1, 1, 1, 1, 1, 1, 1, 1, 1, 1, 1, 1, 1, 1, 1, 1, 1, 1, 1, 1, 1, 1,
  1, 1, 1, 1, 1, 1, 1, 1, 1, 1, 1, 1, 1, 1, 1, 1, 1, 1, 1, 1, 1, 1, 1, 1, 1, 1, 1, 1, 1, 1, 1, 1,
  1, 1, 1, 1, 1, 1, 1, 1, 1, 1, 1, 1, 1, 1, 1, 1, 1, 1, 1, 1, 1, 1, 1, 1, 1, 1, 1, 1, 1, 1, 1, 1,
  1, 1, 1, 1, 1, 1, 1, 1, 1, 1, 1, 1, 1, 1, 1, 1, 1, 1, 1, 1, 1, 1, 1, 1, 1, 1, 1, 1, 1, 1, 1, 1,
  1, 1, 1, 1, 1, 1, 1, 1, 1, 1, 1, 1, 1, 1, 1, 1, 1, 1, 1, 1, 1, 1, 1, 1, 1, 1, 1, 1, 1, 1, 1, 1,
  1, 1, 1, 1, 1, 1, 1, 1, 1, 1, 1, 1, 1, 1, 1, 1, 1, 1, 1, 1, 1, 1, 1, 1, 1, 1, 1, 1, 1, 1, 1, 1,
  1, 1, 1, 1, 1, 1, 1, 1, 1, 1, 1, 1, 1, 1, 1, 1, 1, 1, 1, 1, 1, 1, 1, 1, 1, 1, 1, 1, 1, 1, 1, 1,
  1, 1, 1, 1, 1, 1, 1, 1, 1, 1, 1, 1, 1, 1, 1, 1, 1, 1, 1, 1, 1, 1, 1, 1, 1, 1, 1, 1, 1, 1, 1, 1,
  1, 1, 1, 1, 1, 1, 1, 1, 1, 1, 1, 1, 1, 1, 1, 1, 1, 1, 1, 1, 1, 1, 1, 1, 1, 1, 1, 1, 1, 1, 1, 1,
  1, 1, 1, 1, 1, 1, 1, 1, 1, 1, 1, 1, 1, 1, 1, 1, 1, 1, 1, 1, 1, 1, 1, 1, 1, 1, 1, 1, 1, 1, 1, 1,
  1, 1, 1, 1, 1, 1, 1, 1, 1, 1, 1, 1, 1, 1, 1, 1, 1, 1, 1, 1, 1, 1, 1, 1, 1, 1, 1, 1, 1, 1, 1, 1,
  1, 1, 1, 1, 1, 1, 1, 1, 1, 1, 1, 1, 1, 1, 1, 1, 1, 1, 1, 1, 1, 1, 1, 1, 1, 1, 1, 1, 1, 1, 1, 1,
  1, 1, 1, 1, 1, 1, 1, 1, 1, 1, 1, 1, 1, 1, 1, 1, 1, 1, 1, 1, 1, 1, 1, 1, 1, 1, 1, 1, 1, 1, 1, 1,
  1, 1, 1, 1, 1, 1, 1, 1, 1, 1, 1, 1, 1, 1, 1, 1, 1, 1, 1, 1, 1, 1, 1, 1, 1, 1, 1, 1, 1, 1, 1, 1,
  1, 1, 1, 1, 1, 1, 1, 1, 1, 1, 1, 1, 1, 1, 1, 1, 1, 1, 1, 1, 1, 1, 1, 1, 1, 1, 1, 1, 1, 1, 1, 1,
  1, 1, 1, 1, 1, 1, 1, 1, 1, 1, 1, 1, 1, 1, 1, 1, 1, 1, 1, 1, 1, 1, 1, 1, 1, 1, 1, 1, 1, 1, 1, 1,
  1, 1, 1, 1, 1, 1, 1, 1, 1, 1, 1, 1, 1, 1, 1, 1, 1, 1, 1, 1, 1, 1, 1, 1, 1, 1, 1, 1, 1, 1, 1, 1,
  1, 1, 1, 1, 1, 1, 1, 1, 1, 1, 1, 1, 1, 1, 1, 1, 1, 1, 1, 1, 1, 1, 1, 1, 1, 1, 1, 1, 1, 1, 1, 1,
  1, 1, 1, 1, 1, 1, 1, 1, 1, 1, 1, 1, 1, 1, 1, 1, 1, 1, 1, 1, 1, 1, 1, 1, 1, 1, 1, 1, 1, 1, 1, 1,
  1, 1, 1, 1, 1, 1, 1, 1, 1, 1, 1, 1, 1, 1, 1, 1, 1, 1, 1, 1, 1, 1, 1, 1, 1, 1, 1, 1, 1, 1, 1, 1,
  1, 1, 1, 1, 1, 1, 1, 1, 1, 1, 1, 1, 1, 1, 1, 1, 1, 1, 1, 1, 1, 1, 1, 1, 1, 1, 1, 1, 1, 1, 1, 1,
  1, 1, 1, 1, 1, 1, 1, 1, 1, 1, 1, 1, 1, 1, 1, 1, 1, 1, 1, 1, 1, 1, 1, 1, 1, 1, 1, 1, 1, 1, 1, 1,
  1, 1, 1, 1, 1, 1, 1, 1, 1, 1, 1, 1, 1, 1, 1, 1, 1, 1, 1, 1, 1, 1, 1, 1, 1, 1, 1, 1, 1, 1, 1, 1,
  1, 1, 1, 1, 1, 1, 1, 1, 1, 1, 1, 1, 1, 1, 1, 1, 1, 1, 1, 1, 1, 1, 1, 1, 1, 1, 1, 1, 1, 1, 1, 1,
  1, 1, 1, 1, 1, 1, 1, 1, 1, 1, 1, 1, 1, 1, 1, 1, 1, 1, 1, 1, 1, 1, 1, 1, 1, 1, 1, 1, 1, 1, 1, 1,
  1, 1, 1, 1, 1, 1, 1, 1, 1, 1, 1, 1, 1, 1, 1, 1, 1, 1, 1, 1, 1, 1, 1, 1, 1, 1, 1, 1, 1, 1, 1, 1,
  1, 1, 1, 1, 1, 1, 1, 1, 1, 1, 1, 1, 1, 1, 1, 1, 1, 1, 1, 1, 1, 1, 1, 1, 1, 1, 1, 1, 1, 1, 1, 1,
  1, 1, 1, 1, 1, 1, 1, 1, 1, 1, 1, 1, 1, 1, 1, 1, 1, 1, 1, 1, 1, 1, 1, 1, 1, 1, 1, 1, 1, 1, 1, 1,
  1, 1, 1, 1, 1, 1, 1, 1, 1, 1, 1, 1, 1, 1, 1, 1, 1, 1, 1, 1, 1, 1, 1, 1, 1, 1, 1, 1, 1, 1, 1, 1,
  1, 1, 1, 1, 1, 1, 1, 1, 1, 1, 1, 1, 1, 1, 1, 1, 1, 1, 1, 1, 1, 1, 1, 1, 1, 1, 1, 1, 1, 1, 1, 1,
  1, 1, 1, 1, 1, 1, 1, 1, 1, 1, 1, 1, 1, 1, 1, 1, 1, 1, 1, 1, 1, 1, 1, 1, 1, 1, 1, 1, 1, 1, 1, 1,
  1, 1, 1, 1, 1, 1, 1, 1, 1, 1, 1, 1, 1, 1, 1, 1, 1, 1, 1, 1, 1, 1, 1, 1, 1, 1, 1, 1, 1, 1, 1, 1,
  1, 1, 1, 1, 1, 1, 1, 1, 1, 1, 1, 1, 1, 1, 1, 1, 1, 1, 1, 1, 1, 1, 1, 1, 1, 1, 1, 1, 1, 1, 1, 1,
  1, 1, 1, 1, 1, 1, 1, 1, 1, 1, 1, 1, 1, 1, 1, 1, 1, 1, 1, 1, 1, 1, 1, 1, 1, 1, 1, 1, 1, 1, 1, 1,
  1, 1, 1, 1, 1, 1, 1, 1, 1, 1, 1, 1, 1, 1, 1, 1, 1, 1, 1, 1, 1, 1, 1, 1, 1, 1, 1, 1, 1, 1, 1, 1,
  1, 1, 1, 1, 1, 1, 1, 1, 1, 1, 1, 1, 1, 1, 1, 1, 1, 1, 1, 1, 1, 1, 1, 1, 1, 1, 1, 1, 1, 1, 1, 1,
  1, 1, 1, 1, 1, 1, 1, 1, 1, 1, 1, 1, 1, 1, 1, 1, 1, 1, 1, 1, 1, 1, 1, 1, 1, 1, 1, 1, 1, 1, 1, 1,
  1, 1, 1, 1, 1, 1, 1, 1, 1, 1, 1, 1, 1, 1, 1, 1, 1, 1, 1, 1, 1, 1, 1, 1, 1, 1, 1, 1, 1, 1, 1, 1,
  1, 1, 1, 1, 1, 1, 1, 1, 1, 1, 1, 1, 1, 1, 1, 1, 1, 1, 1, 1, 1, 1, 1, 1, 1, 1, 1, 1, 1, 1, 1, 1,
  1, 1, 1, 1, 1, 1, 1, 1, 1, 1, 1, 1, 1, 1, 1, 1, 1, 1, 1, 1, 1, 1, 1, 1, 1, 1, 1, 1, 1, 1, 1, 1,
  1, 1, 1, 1, 1, 1, 1, 1, 1, 1, 1, 1, 1, 1, 1, 1, 1, 1, 1, 1, 1, 1, 1, 1, 1, 1, 1, 1, 1, 1, 1, 1,
  1, 1, 1, 1, 1, 1, 1, 1, 1, 1, 1, 1, 1, 1, 1, 1, 1, 1, 1, 1, 1, 1, 1, 1, 1, 1, 1, 1, 1, 1, 1, 1,
  1, 1, 1, 1, 1, 1, 1, 1, 1, 1, 1, 1, 1, 1, 1, 1, 1, 1, 1, 1, 1, 1, 1, 1, 1, 1, 1, 1, 1, 1, 1, 1,
  1, 1, 1, 1, 1, 1, 1, 1, 1, 1, 1, 1, 1, 1, 1, 1, 1, 1, 1, 1, 1, 1, 1, 1, 1, 1, 1, 1, 1, 1, 1, 1,
  1, 1, 1, 1, 1, 1, 1, 1, 1, 1, 1, 1, 1, 1, 1, 1, 1, 1, 1, 1, 1, 1, 1, 1, 1, 1, 1, 1, 1, 1, 1, 1,
  1, 1, 1, 1, 1, 1, 1, 1, 1, 1, 1, 1, 1, 1, 1, 1, 1, 1, 1, 1, 1, 1, 1, 1, 1, 1, 1, 1, 1, 1, 1, 1,
  1, 1, 1, 1, 1, 1, 1, 1, 1, 1, 1, 1, 1, 1, 1, 1, 1, 1, 1, 1, 1, 1, 1, 1, 1, 1, 1, 1, 1, 1, 1, 1,
  1, 1, 1, 1, 1, 1, 1, 1, 1, 1, 1, 1, 1, 1, 1, 1, 1, 1, 1, 1, 1, 1, 1, 1, 1, 1, 1, 1, 1, 1, 1, 1,
  1, 1, 1, 1, 1, 1, 1, 1, 1, 1, 1, 1, 1, 1, 1, 1, 1, 1, 1, 1, 1, 1, 1, 1, 1, 1, 1, 1, 1, 1, 1, 1,
  1, 1, 1, 1, 1, 1, 1, 1, 1, 1, 1, 1, 1, 1, 1, 1, 1, 1, 1, 1, 1, 1, 1, 1, 1, 1, 1, 1, 1, 1, 1, 1,
  1, 1, 1, 1, 1, 1, 1, 1, 1, 1, 1, 1, 1, 1, 1, 1, 1, 1, 1, 1, 1, 1, 1, 1, 1, 1, 1, 1, 1, 1, 1, 1,
  1, 1, 1, 1, 1, 1, 1, 1, 1, 1, 1, 1, 1, 1, 1, 1, 1, 1, 1, 1, 1, 1, 1, 1, 1, 1, 1, 1, 1, 1, 1, 1,
  1, 1, 1, 1, 1, 1, 1, 1, 1, 1, 1, 1, 1, 1, 1, 1, 1, 1, 1, 1, 1, 1, 1, 1, 1, 1, 1, 1, 1, 1, 1, 1,
  1, 1, 1, 1, 1, 1, 1, 1, 1, 1, 1, 1, 1, 1, 1, 1, 1, 1, 1, 1, 1, 1, 1, 1, 1, 1, 1, 1, 1, 1, 1, 1,
  1, 1, 1, 1, 1, 1, 1, 1, 1, 1, 1, 1, 1, 1, 1, 1, 1, 1, 1, 1, 1, 1, 1, 1, 1, 1, 1, 1, 1, 1, 1, 1,
  1, 1, 1, 1, 1, 1, 1, 1, 1, 1, 1, 1, 1, 1, 1, 1, 1, 1, 1, 1, 1, 1, 1, 1, 1, 1, 1, 1, 1, 1, 1, 1,
  1, 1, 1, 1, 1, 1, 1, 1, 1, 1, 1, 1, 1, 1, 1, 1, 1, 1, 1, 1, 1, 1, 1, 1, 1, 1, 1, 1, 1, 1, 1, 1,
  1, 1, 1, 1, 1, 1, 1, 1, 1, 1, 1, 1, 1, 1, 1, 1, 1, 1, 1, 1, 1, 1, 1, 1, 1, 1, 1, 1, 1, 1, 1, 1,
  1, 1, 1, 1, 1, 1, 1, 1, 1, 1, 1, 1, 1, 1, 1, 1, 1, 1, 1, 1, 1, 1, 1, 1, 1, 1, 1, 1, 1, 1, 1, 1,
  1, 1, 1, 1, 1, 1, 1, 1, 1, 1, 1, 1, 1, 1, 1, 1, 1, 1, 1, 1, 1, 1, 1, 1, 1, 1, 1, 1, 1, 1, 1, 1,
  1, 1, 1, 1, 1, 1, 1, 1, 1, 1, 1, 1, 1, 1, 1, 1, 1, 1, 1, 1, 1, 1, 1, 1, 1, 1, 1, 1, 1, 1, 1, 1,
  1, 1, 1, 1, 1, 1, 1, 1, 1, 1, 1, 1, 1, 1, 1, 1, 1, 1, 1, 1, 1, 1, 1, 1, 1, 1, 1, 1, 1, 1, 1, 1,
  1, 1, 1, 1, 1, 1, 1, 1, 1, 1, 1, 1, 1, 1, 1, 1, 1, 1, 1, 1, 1, 1, 1, 1, 1, 1, 1, 1, 1, 1, 1, 1,
  1, 1, 1, 1, 1, 1, 1, 1, 1, 1, 1, 1, 1, 1, 1, 1, 1, 1, 1, 1, 1, 1, 1, 1, 1, 1, 1, 1, 1, 1, 1, 1,
  1, 1, 1, 1, 1, 1, 1, 1, 1, 1, 1, 1, 1, 1, 1, 1, 1, 1, 1, 1, 1, 1, 1, 1, 1, 1, 1, 1, 1, 1, 1, 1,
  1, 1, 1, 1, 1, 1, 1, 1, 1, 1, 1, 1, 1, 1, 1, 1, 1, 1, 1, 1, 1, 1, 1, 1, 1, 1, 1, 1, 1, 1, 1, 1,
  1, 1, 1, 1, 1, 1, 1, 1, 1, 1, 1, 1, 1, 1, 1, 1, 1, 1, 1, 1, 1, 1, 1, 1, 1, 1, 1, 1, 1, 1, 1, 1,
  1, 1, 1, 1, 1, 1, 1, 1, 1, 1, 1, 1, 1, 1, 1, 1, 1, 1, 1, 1, 1, 1, 1, 1, 1, 1, 1, 1, 1, 1, 1, 1,
  1, 1, 1, 1, 1, 1, 1, 1, 1, 1, 1, 1, 1, 1, 1, 1, 1, 1, 1, 1, 1, 1, 1, 1, 1, 1, 1, 1, 1, 1, 1, 1,
  1, 1, 1, 1, 1, 1, 1, 1, 1, 1, 1, 1, 1, 1, 1, 1, 1, 1, 1, 1, 1, 1, 1, 1, 1, 1, 1, 1, 1, 1, 1, 1,
  1, 1, 1, 1, 1, 1, 1, 1, 1, 1, 1, 1, 1, 1, 1, 1, 1, 1, 1, 1, 1, 1, 1, 1, 1, 1, 1, 1, 1, 1, 1, 1,
  1, 1, 1, 1, 1, 1, 1, 1, 1, 1, 1, 1, 1, 1, 1, 1, 1, 1, 1, 1, 1, 1, 1, 1, 1, 1, 1, 1, 1, 1, 1, 1,
  1, 1, 1, 1, 1, 1, 1, 1, 1, 1, 1, 1, 1, 1, 1, 1, 1, 1, 1, 1, 1, 1, 1, 1, 1, 1, 1, 1, 1, 1, 1, 1,
  1, 1, 1, 1, 1, 1, 1, 1, 1, 1, 1, 1, 1, 1, 1, 1, 1, 1, 1, 1, 1, 1, 1, 1, 1, 1, 1, 1, 1, 1, 1, 1,
  1, 1, 1, 1, 1, 1, 1, 1, 1, 1, 1, 1, 1, 1, 1, 1, 1, 1, 1, 1, 1, 1, 1, 1, 1, 1, 1, 1, 1, 1, 1, 1,
  1, 1, 1, 1, 1, 1, 1, 1, 1, 1, 1, 1, 1, 1, 1, 1, 1, 1, 1, 1, 1, 1, 1, 1, 1, 1, 1, 1, 1, 1, 1, 1,
  1, 1, 1, 1, 1, 1, 1, 1, 1, 1, 1, 1, 1, 1, 1, 1, 1, 1, 1, 1, 1, 1, 1, 1, 1, 1, 1, 1, 1, 1, 1, 1,
  1, 1, 1, 1, 1, 1, 1, 1, 1, 1, 1, 1, 1, 1, 1, 1, 1, 1, 1, 1, 1, 1, 1, 1, 1, 1, 1, 1, 1, 1, 1, 1,
  1, 1, 1, 1, 1, 1, 1, 1, 1, 1, 1, 1, 1, 1, 1, 1, 1, 1, 1, 1, 1, 1, 1, 1, 1, 1, 1, 1, 1, 1, 1, 1,
  1, 1, 1, 1, 1, 1, 1, 1, 1, 1, 1, 1, 1, 1, 1, 1, 1, 1, 1, 1, 1, 1, 1, 1, 1, 1, 1, 1, 1, 1, 1, 1,
  1, 1, 1, 1, 1, 1, 1, 1, 1, 1, 1, 1, 1, 1, 1, 1, 1, 1, 1, 1, 1, 1, 1, 1, 1, 1, 1, 1, 1, 1, 1, 1,
  1, 1, 1, 1, 1, 1, 1, 1, 1, 1, 1, 1, 1, 1, 1, 1, 1, 1, 1, 1, 1, 1, 1, 1, 1, 1, 1, 1, 1, 1, 1, 1,
  1, 1, 1, 1, 1, 1, 1, 1, 1, 1, 1, 1, 1, 1, 1, 1, 1, 1, 1, 1, 1, 1, 1, 1, 1, 1, 1, 1, 1, 1, 1, 1,
  1, 1, 1, 1, 1, 1, 1, 1, 1, 1, 1, 1, 1, 1, 1, 1, 1, 1, 1, 1, 1, 1, 1, 1, 1, 1, 1, 1, 1, 1, 1, 1,
  1, 1, 1, 1, 1, 1, 1, 1, 1, 1, 1, 1, 1, 1, 1, 1, 1, 1, 1, 1, 1, 1, 1, 1, 1, 1, 1, 1, 1, 1, 1, 1,
  1, 1, 1, 1, 1, 1, 1, 1, 1, 1, 1, 1, 1, 1, 1, 1, 1, 1, 1, 1, 1, 1, 1, 1, 1, 1, 1, 1, 1, 1, 1, 1,
  1, 1, 1, 1, 1, 1, 1, 1, 1, 1, 1, 1, 1, 1, 1, 1, 1, 1, 1, 1, 1, 1, 1, 1, 1, 1, 1, 1, 1, 1, 1, 1,
  1, 1, 1, 1, 1, 1, 1, 1, 1, 1, 1, 1, 1, 1, 1, 1, 1, 1, 1, 1, 1, 1, 1, 1, 1, 1, 1, 1, 1, 1, 1, 1,
  1, 1, 1, 1, 1, 1, 1, 1, 1, 1, 1, 1, 1, 1, 1, 1, 1, 1, 1, 1, 1, 1, 1, 1, 1, 1, 1, 1, 1, 1, 1, 1,
  1, 1, 1, 1, 1, 1, 1, 1, 1, 1, 1, 1, 1, 1, 1, 1, 1, 1, 1, 1, 1, 1, 1, 1, 1, 1, 1, 1, 1, 1, 1, 1,
  1, 1, 1, 1, 1, 1, 1, 1, 1, 1, 1, 1, 1, 1, 1, 1, 1, 1, 1, 1, 1, 1, 1, 1, 1, 1, 1, 1, 1, 1, 1, 1,
  1, 1, 1, 1, 1, 1, 1, 1, 1, 1, 1, 1, 1, 1, 1, 1, 1, 1, 1, 1, 1, 1, 1, 1, 1, 1, 1, 1, 1, 1, 1, 1,
  1, 1, 1, 1, 1, 1, 1, 1, 1, 1, 1, 1, 1, 1, 1, 1, 1, 1, 1, 1, 1, 1, 1, 1, 1, 1, 1, 1, 1, 1, 1, 1,
  1, 1, 1, 1, 1, 1, 1, 1, 1, 1, 1, 1, 1, 1, 1, 1, 1, 1, 1, 1, 1, 1, 1, 1, 1, 1, 1, 1, 1, 1, 1, 1,
  1, 1, 1, 1, 1, 1, 1, 1, 1, 1, 1, 1, 1, 1, 1, 1, 1, 1, 1, 1, 1, 1, 1, 1, 1, 1, 1, 1, 1, 1, 1, 1,
  1, 1, 1, 1, 1, 1, 1, 1, 1, 1, 1, 1, 1, 1, 1, 1, 1, 1, 1, 1, 1, 1, 1, 1, 1, 1, 1, 1, 1, 1, 1, 1,
  1, 1, 1, 1, 1, 1, 1, 1, 1, 1, 1, 1, 1, 1, 1, 1, 1, 1, 1, 1, 1, 1, 1, 1, 1, 1, 1, 1, 1, 1, 1, 1,
  1, 1, 1, 1, 1, 1, 1, 1, 1, 1, 1, 1, 1, 1, 1, 1, 1, 1, 1, 1, 1, 1, 1, 1, 1, 1, 1, 1, 1, 1, 1, 1,
  1, 1, 1, 1, 1, 1, 1, 1, 1, 1, 1, 1, 1, 1, 1, 1, 1, 1, 1, 1, 1, 1, 1, 1, 1, 1, 1, 1, 1, 1, 1, 1,
  1, 1, 1, 1, 1, 1, 1, 1, 1, 1, 1, 1, 1, 1, 1, 1, 1, 1, 1, 1, 1, 1, 1, 1, 1, 1, 1, 1, 1, 1, 1, 1,
  1, 1, 1, 1, 1, 1, 1, 1, 1, 1, 1, 1, 1, 1, 1, 1, 1, 1, 1, 1, 1, 1, 1, 1, 1, 1, 1, 1, 1, 1, 1, 1,
  1, 1, 1, 1, 1, 1, 1, 1, 1, 1, 1, 1, 1, 1, 1, 1, 1, 1, 1, 1, 1, 1, 1, 1, 1, 1, 1, 1, 1, 1, 1, 1,
  1, 1, 1, 1, 1, 1, 1, 1, 1, 1, 1, 1, 1, 1, 1, 1, 1, 1, 1, 1, 1, 1, 1, 1, 1, 1, 1, 1, 1, 1, 1, 1,
  1, 1, 1, 1, 1, 1, 1, 1, 1, 1, 1, 1, 1, 1, 1, 1, 1, 1, 1, 1, 1, 1, 1, 1, 1, 1, 1, 1, 1, 1, 1, 1,
  1, 1, 1, 1, 1, 1, 1, 1, 1, 1, 1, 1, 1, 1, 1, 1, 1, 1, 1, 1, 1, 1, 1, 1, 1, 1, 1, 1, 1, 1, 1, 1,
  1, 1, 1, 1, 1, 1, 1, 1, 1, 1, 1, 1, 1, 1, 1, 1, 1, 1, 1, 1, 1, 1, 1, 1, 1, 1, 1, 1, 1, 1, 1, 1,
  1, 1, 1, 1, 1, 1, 1, 1, 1, 1, 1, 1, 1, 1, 1, 1, 1, 1, 1, 1, 1, 1, 1, 1, 1, 1, 1, 1, 1, 1, 1, 1,
  1, 1, 1, 1, 1, 1, 1, 1, 1, 1, 1, 1, 1, 1, 1, 1, 1, 1, 1, 1, 1, 1, 1, 1, 1, 1, 1, 1, 1, 1, 1, 1,
  1, 1, 1, 1, 1, 1, 1, 1, 1, 1, 1, 1, 1, 1, 1, 1, 1, 1, 1, 1, 1, 1, 1, 1, 1, 1, 1, 1, 1, 1, 1, 1,
  1, 1, 1, 1, 1, 1, 1, 1, 1, 1, 1, 1, 1, 1, 1, 1, 1, 1, 1, 1, 1, 1, 1, 1, 1, 1, 1, 1, 1, 1, 1, 1,
  1, 1, 1, 1, 1, 1, 1, 1, 1, 1, 1, 1, 1, 1, 1, 1, 1, 1, 1, 1, 1, 1, 1, 1, 1, 1, 1, 1, 1, 1, 1, 1,
  1, 1, 1, 1, 1, 1, 1, 1, 1, 1, 1, 1, 1, 1, 1, 1, 1, 1, 1, 1, 1, 1, 1, 1, 1, 1, 1, 1, 1, 1, 1, 1,
  1, 1, 1, 1, 1, 1, 1, 1, 1, 1, 1, 1, 1, 1, 1, 1, 1, 1, 1, 1, 1, 1, 1, 1, 1, 1, 1, 1, 1, 1, 1, 1,
  1, 1, 1, 1, 1, 1, 1, 1, 1, 1, 1, 1, 1, 1, 1, 1, 1, 1, 1, 1, 1, 1, 1, 1, 1, 1, 1, 1, 1, 1, 1, 1,
  1, 1, 1, 1, 1, 1, 1, 1, 1, 1, 1, 1, 1, 1, 1, 1, 1, 1, 1, 1, 1, 1, 1, 1, 1, 1, 1, 1, 1, 1, 1, 1,
  1, 1, 1, 1, 1, 1, 1, 1, 1, 1, 1, 1, 1, 1, 1, 1, 1, 1, 1, 1, 1, 1, 1, 1, 1, 1, 1, 1, 1, 1, 1, 1,
  1, 1, 1, 1, 1, 1, 1, 1, 1, 1, 1, 1, 1, 1, 1, 1, 1, 1, 1, 1, 1, 1, 1, 1, 1, 1, 1, 1, 1, 1, 1, 1,
  1, 1, 1, 1, 1, 1, 1, 1, 1, 1, 1, 1, 1, 1, 1, 1, 1, 1, 1, 1, 1, 1, 1, 1, 1, 1, 1, 1, 1, 1, 1, 1,
  1, 1, 1, 1, 1, 1, 1, 1, 1, 1, 1, 1, 1, 1, 1, 1, 1, 1, 1, 1, 1, 1, 1, 1, 1, 1, 1, 1, 1, 1, 1, 1,
  1, 1, 1, 1, 1, 1, 1, 1, 1, 1, 1, 1, 1, 1, 1, 1, 1, 1, 1, 1, 1, 1, 1, 1, 1, 1, 1, 1, 1, 1, 1, 1,
  1, 1, 1, 1, 1, 1, 1, 1, 1, 1, 1, 1, 1, 1, 1, 1, 1, 1, 1, 1, 1, 1, 1, 1, 1, 1, 1, 1, 1, 1, 1, 1,
  1, 1, 1, 1, 1, 1, 1, 1, 1, 1, 1, 1, 1, 1, 1, 1, 1, 1, 1, 1, 1, 1, 1, 1, 1, 1, 1, 1, 1, 1, 1, 1,
  1, 1, 1, 1, 1, 1, 1, 1, 1, 1, 1, 1, 1, 1, 1, 1, 1, 1, 1, 1, 1, 1, 1, 1, 1, 1, 1, 1, 1, 1, 1, 1,
  1, 1, 1, 1, 1, 1, 1, 1, 1, 1, 1, 1, 1, 1, 1, 1, 1, 1, 1, 1, 1, 1, 1, 1, 1, 1, 1, 1, 1, 1, 1, 1,
  1, 1, 1, 1, 1, 1, 1, 1, 1, 1, 1, 1, 1, 1, 1, 1, 1, 1, 1, 1, 1, 1, 1, 1, 1, 1, 1, 1, 1, 1, 1, 1,
  1, 1, 1, 1, 1, 1, 1, 1, 1, 1, 1, 1, 1, 1, 1, 1, 1, 1, 1, 1, 1, 1, 1, 1, 1, 1, 1, 1, 1, 1, 1, 1,
  1, 1, 1, 1, 1, 1, 1, 1, 1, 1, 1, 1, 1, 1, 1, 1, 1, 1, 1, 1, 1, 1, 1, 1, 1, 1, 1, 1, 1, 1, 1, 1,
  1, 1, 1, 1, 1, 1, 1, 1, 1, 1, 1, 1, 1, 1, 1, 1, 1, 1, 1, 1, 1, 1, 1, 1, 1, 1, 1, 1, 1, 1, 1, 1,
  1, 1, 1, 1, 1, 1, 1, 1, 1, 1, 1, 1, 1, 1, 1, 1, 1, 1, 1, 1, 1, 1, 1, 1, 1, 1, 1, 1, 1, 1, 1, 1,
  1, 1, 1, 1, 1, 1, 1, 1, 1, 1, 1, 1, 1, 1, 1, 1, 1, 1, 1, 1, 1, 1, 1, 1, 1, 1, 1, 1, 1, 1, 1, 1,
  1, 1, 1, 1, 1, 1, 1, 1, 1, 1, 1, 1, 1, 1, 1, 1, 1, 1, 1, 1, 1, 1, 1, 1, 1, 1, 1, 1, 1, 1, 1, 1,
  1, 1, 1, 1, 1, 1, 1, 1, 1, 1, 1, 1, 1, 1, 1, 1, 1, 1, 1, 1, 1, 1, 1, 1, 1, 1, 1, 1, 1, 1, 1, 1,
  1, 1, 1, 1, 1, 1, 1, 1, 1, 1, 1, 1, 1, 1, 1, 1, 1, 1, 1, 1, 1, 1, 1, 1, 1, 1, 1, 1, 1, 1, 1, 1,
  1, 1, 1, 1, 1, 1, 1, 1, 1, 1, 1, 1, 1, 1, 1, 1, 1, 1, 1, 1, 1, 1, 1, 1, 1, 1, 1, 1, 1, 1, 1, 1,
  1, 1, 1, 1, 1, 1, 1, 1, 1, 1, 1, 1, 1, 1, 1, 1, 1, 1, 1, 1, 1, 1, 1, 1, 1, 1, 1, 1, 1, 1, 1, 1,
  1, 1, 1, 1, 1, 1, 1, 1, 1, 1, 1, 1, 1, 1, 1, 1, 1, 1, 1, 1, 1, 1, 1, 1, 1, 1, 1, 1, 1, 1, 1, 1,
  1, 1, 1, 1, 1, 1, 1, 1, 1, 1, 1, 1, 1, 1, 1, 1, 1, 1, 1, 1, 1, 1, 1, 1, 1, 1, 1, 1, 1, 1, 1, 1,
  1, 1, 1, 1, 1, 1, 1, 1, 1, 1, 1, 1, 1, 1, 1, 1, 1, 1, 1, 1, 1, 1, 1, 1, 1, 1, 1, 1, 1, 1, 1, 1,
  1, 1, 1, 1, 1, 1, 1, 1, 1, 1, 1, 1, 1, 1, 1, 1, 1, 1, 1, 1, 1, 1, 1, 1, 1, 1, 1, 1, 1, 1, 1, 1,
  1, 1, 1, 1, 1, 1, 1, 1, 1, 1, 1, 1, 1, 1, 1, 1, 1, 1, 1, 1, 1, 1, 1, 1, 1, 1, 1, 1, 1, 1, 1, 1,
  1, 1, 1, 1, 1, 1, 1, 1, 1, 1, 1, 1, 1, 1, 1, 1, 1, 1, 1, 1, 1, 1, 1, 1, 1, 1, 1, 1, 1, 1, 1, 1,
  1, 1, 1, 1, 1, 1, 1, 1, 1, 1, 1, 1, 1, 1, 1, 1, 1, 1, 1, 1, 1, 1, 1, 1, 1, 1, 1, 1, 1, 1, 1, 1,
  1, 1, 1, 1, 1, 1, 1, 1, 1, 1, 1, 1, 1, 1, 1, 1, 1, 1, 1, 1, 1, 1, 1, 1, 1, 1, 1, 1, 1, 1, 1, 1,
  1, 1, 1, 1, 1, 1, 1, 1, 1, 1, 1, 1, 1, 1, 1, 1, 1, 1, 1, 1, 1, 1, 1, 1, 1, 1, 1, 1, 1, 1, 1, 1,
  1, 1, 1, 1, 1, 1, 1, 1, 1, 1, 1, 1, 1, 1, 1, 1, 1, 1, 1, 1, 1, 1, 1, 1, 1, 1, 1, 1, 1, 1, 1, 1,
  1, 1, 1, 1, 1, 1, 1, 1, 1, 1, 1, 1, 1, 1, 1, 1, 1, 1, 1, 1, 1, 1, 1, 1, 1, 1, 1, 1, 1, 1, 1, 1,
  1, 1, 1, 1, 1, 1, 1, 1, 1, 1, 1, 1, 1, 1, 1, 1, 1, 1, 1, 1, 1, 1, 1, 1, 1, 1, 1, 1, 1, 1, 1, 1,
  1, 1, 1, 1, 1, 1, 1, 1, 1, 1, 1, 1, 1, 1, 1, 1, 1, 1, 1, 1, 1, 1, 1, 1, 1, 1, 1, 1, 1, 1, 1, 1,
  1, 1, 1, 1, 1, 1, 1, 1, 1, 1, 1, 1, 1, 1, 1, 1, 1, 1, 1, 1, 1, 1, 1, 1, 1, 1, 1, 1, 1, 1, 1, 1,
  1, 1, 1, 1, 1, 1, 1, 1, 1, 1, 1, 1, 1, 1, 1, 1, 1, 1, 1, 1, 1, 1, 1, 1, 1, 1, 1, 1, 1, 1, 1, 1,
  1, 1, 1, 1, 1, 1, 1, 1, 1, 1, 1, 1, 1, 1, 1, 1, 1, 1, 1, 1, 1, 1, 1, 1, 1, 1, 1, 1, 1, 1, 1, 1,
  1, 1, 1, 1, 1, 1, 1, 1, 1, 1, 1, 1, 1, 1, 1, 1, 1, 1, 1, 1, 1, 1, 1, 1, 1, 1, 1, 1, 1, 1, 1, 1,
  1, 1, 1, 1, 1, 1, 1, 1, 1, 1, 1, 1, 1, 1, 1, 1, 1, 1, 1, 1, 1, 1, 1, 1, 1, 1, 1, 1, 1, 1, 1, 1,
  1, 1, 1, 1, 1, 1, 1, 1, 1, 1, 1, 1, 1, 1, 1, 1, 1, 1, 1, 1, 1, 1, 1, 1, 1, 1, 1, 1, 1, 1, 1, 1,
  1, 1, 1, 1, 1, 1, 1, 1, 1, 1, 1, 1, 1, 1, 1, 1, 1, 1, 1, 1, 1, 1, 1, 1, 1, 1, 1, 1, 1, 1, 1, 1,
  1, 1, 1, 1, 1, 1, 1, 1, 1, 1, 1, 1, 1, 1, 1, 1, 1, 1, 1, 1, 1, 1, 1, 1, 1, 1, 1, 1, 1, 1, 1, 1,
  1, 1, 1, 1, 1, 1, 1, 1, 1, 1, 1, 1, 1, 1, 1, 1, 1, 1, 1, 1, 1, 1, 1, 1, 1, 1, 1, 1, 1, 1, 1, 1,
  1, 1, 1, 1, 1, 1, 1, 1, 1, 1, 1, 1, 1, 1, 1, 1, 1, 1, 1, 1, 1, 1, 1, 1, 1, 1, 1, 1, 1, 1, 1, 1,
  1, 1, 1, 1, 1, 1, 1, 1, 1, 1, 1, 1, 1, 1, 1, 1, 1, 1, 1, 1, 1, 1, 1, 1, 1, 1, 1, 1, 1, 1, 1, 1,
  1, 1, 1, 1, 1, 1, 1, 1, 1, 1, 1, 1, 1, 1, 1, 1, 1, 1, 1, 1, 1, 1, 1, 1, 1, 1, 1, 1, 1, 1, 1, 1,
  1, 1, 1, 1, 1, 1, 1, 1, 1, 1, 1, 1, 1, 1, 1, 1, 1, 1, 1, 1, 1, 1, 1, 1, 1, 1, 1, 1, 1, 1, 1, 1,
  1, 1, 1, 1, 1, 1, 1, 1, 1, 1, 1, 1, 1, 1, 1, 1, 1, 1, 1, 1, 1, 1, 1, 1, 1, 1, 1, 1, 1, 1, 1, 1,
  1, 1, 1, 1, 1, 1, 1, 1, 1, 1, 1, 1, 1, 1, 1, 1, 1, 1, 1, 1, 1, 1, 1, 1, 1, 1, 1, 1, 1, 1, 1, 1,
  1, 1, 1, 1, 1, 1, 1, 1, 1, 1, 1, 1, 1, 1, 1, 1, 1, 1, 1, 1, 1, 1, 1, 1, 1, 1, 1, 1, 1, 1, 1, 1,
  1, 1, 1, 1, 1, 1, 1, 1, 1, 1, 1, 1, 1, 1, 1, 1, 1, 1, 1, 1, 1, 1, 1, 1, 1, 1, 1, 1, 1, 1, 1, 1,
  1, 1, 1, 1, 1, 1, 1, 1, 1, 1, 1, 1, 1, 1, 1, 1, 1, 1, 1, 1, 1, 1, 1, 1, 1, 1, 1, 1, 1, 1, 1, 1,
  1, 1, 1, 1, 1, 1, 1, 1, 1, 1, 1, 1, 1, 1, 1, 1, 1, 1, 1, 1, 1, 1, 1, 1, 1, 1, 1, 1, 1, 1, 1, 1,
  1, 1, 1, 1, 1, 1, 1, 1, 1, 1, 1, 1, 1, 1, 1, 1, 1, 1, 1, 1, 1, 1, 1, 1, 1, 1, 1, 1, 1, 1, 1, 1,
  1, 1, 1, 1, 1, 1, 1, 1, 1, 1, 1, 1, 1, 1, 1, 1, 1, 1, 1, 1, 1, 1, 1, 1, 1, 1, 1, 1, 1, 1, 1, 1,
  1, 1, 1, 1, 1, 1, 1, 1, 1, 1, 1, 1, 1, 1, 1, 1, 1, 1, 1, 1, 1, 1, 1, 1, 1, 1, 1, 1, 1, 1, 1, 1,
  1, 1, 1, 1, 1, 1, 1, 1, 1, 1, 1, 1, 1, 1, 1, 1, 1, 1, 1, 1, 1, 1, 1, 1, 1, 1, 1, 1, 1, 1, 1, 1,
  1, 1, 1, 1, 1, 1, 1, 1, 1, 1, 1, 1, 1, 1, 1, 1, 1, 1, 1, 1, 1, 1, 1, 1, 1, 1, 1, 1, 1, 1, 1, 1,
  1, 1, 1, 1, 1, 1, 1, 1, 1, 1, 1, 1, 1, 1, 1, 1, 1, 1, 1, 1, 1, 1, 1, 1, 1, 1, 1, 1, 1, 1, 1, 1,
  1, 1, 1, 1, 1, 1, 1, 1, 1, 1, 1, 1, 1, 1, 1, 1, 1, 1, 1, 1, 1, 1, 1, 1, 1, 1, 1, 1, 1, 1, 1, 1,
  1, 1, 1, 1, 1, 1, 1, 1, 1, 1, 1, 1, 1, 1, 1, 1, 1, 1, 1, 1, 1, 1, 1, 1, 1, 1, 1, 1, 1, 1, 1, 1,
  1, 1, 1, 1, 1, 1, 1, 1, 1, 1, 1, 1, 1, 1, 1, 1, 1, 1, 1, 1, 1, 1, 1, 1, 1, 1, 1, 1, 1, 1, 1, 1,
  1, 1, 1, 1, 1, 1, 1, 1, 1, 1, 1, 1, 1, 1, 1, 1, 1, 1, 1, 1, 1, 1, 1, 1, 1, 1, 1, 1, 1, 1, 1, 1,
  1, 1, 1, 1, 1, 1, 1, 1, 1, 1, 1, 1, 1, 1, 1, 1, 1, 1, 1, 1, 1, 1, 1, 1, 1, 1, 1, 1, 1, 1, 1, 1,
  1, 1, 1, 1, 1, 1, 1, 1, 1, 1, 1, 1, 1, 1, 1, 1, 1, 1, 1, 1, 1, 1, 1, 1, 1, 1, 1, 1, 1, 1, 1, 1,
  1, 1, 1, 1, 1, 1, 1, 1, 1, 1, 1, 1, 1, 1, 1, 1, 1, 1, 1, 1, 1, 1, 1, 1, 1, 1, 1, 1, 1, 1, 1, 1,
  1, 1, 1, 1, 1, 1, 1, 1, 1, 1, 1, 1, 1, 1, 1, 1, 1, 1, 1, 1, 1, 1, 1, 1, 1, 1, 1, 1, 1, 1, 1, 1,
  1, 1, 1, 1, 1, 1, 1, 1, 1, 1, 1, 1, 1, 1, 1, 1, 1, 1, 1, 1, 1, 1, 1, 1, 1, 1, 1, 1, 1, 1, 1, 1,
  1, 1, 1, 1, 1, 1, 1, 1, 1, 1, 1, 1, 1, 1, 1, 1, 1, 1, 1, 1, 1, 1, 1, 1, 1, 1, 1, 1, 1, 1, 1, 1,
  1, 1, 1, 1, 1, 1, 1, 1, 1, 1, 1, 1, 1, 1, 1, 1, 1, 1, 1, 1, 1, 1, 1, 1, 1, 1, 1, 1, 1, 1, 1, 1,
  1, 1, 1, 1, 1, 1, 1, 1, 1, 1, 1, 1, 1, 1, 1, 1, 1, 1, 1, 1, 1, 1, 1, 1, 1, 1, 1, 1, 1, 1, 1, 1,
  1, 1, 1, 1, 1, 1, 1, 1, 1, 1, 1, 1, 1, 1, 1, 1, 1, 1, 1, 1, 1, 1, 1, 1, 1, 1, 1, 1, 1, 1, 1, 1,
  1, 1, 1, 1, 1, 1, 1, 1, 1, 1, 1, 1, 1, 1, 1, 1, 1, 1, 1, 1, 1, 1, 1, 1, 1, 1, 1, 1, 1, 1, 1, 1,
  1, 1, 1, 1, 1, 1, 1, 1, 1, 1, 1, 1, 1, 1, 1, 1, 1, 1, 1, 1, 1, 1, 1, 1, 1, 1, 1, 1, 1, 1, 1, 1,
  1, 1, 1, 1, 1, 1, 1, 1, 1, 1, 1, 1, 1, 1, 1, 1, 1, 1, 1, 1, 1, 1, 1, 1, 1, 1, 1, 1, 1, 1, 1, 1,
  1, 1, 1, 1, 1, 1, 1, 1, 1, 1, 1, 1, 1, 1, 1, 1, 1, 1, 1, 1, 1, 1, 1, 1, 1, 1, 1, 1, 1, 1, 1, 1,
  1, 1, 1, 1, 1, 1, 1, 1, 1, 1, 1, 1, 1, 1, 1, 1, 1, 1, 1, 1, 1, 1, 1, 1, 1, 1, 1, 1, 1, 1, 1, 1,
  1, 1, 1, 1, 1, 1, 1, 1, 1, 1, 1, 1, 1, 1, 1, 1, 1, 1, 1, 1, 1, 1, 1, 1, 1, 1, 1, 1, 1, 1, 1, 1,
  1, 1, 1, 1, 1, 1, 1, 1, 1, 1, 1, 1, 1, 1, 1, 1, 1, 1, 1, 1, 1, 1, 1, 1, 1, 1, 1, 1, 1, 1, 1, 1,
  1, 1, 1, 1, 1, 1, 1, 1, 1, 1, 1, 1, 1, 1, 1, 1, 1, 1, 1, 1, 1, 1, 1, 1, 1, 1, 1, 1, 1, 1, 1, 1,
  1, 1, 1, 1, 1, 1, 1, 1, 1, 1, 1, 1, 1, 1, 1, 1, 1, 1, 1, 1, 1, 1, 1, 1, 1, 1, 1, 1, 1, 1, 1, 1,
  1, 1, 1, 1, 1, 1, 1, 1, 1, 1, 1, 1, 1, 1, 1, 1, 1, 1, 1, 1, 1, 1, 1, 1, 1, 1, 1, 1, 1, 1, 1, 1,
  1, 1, 1, 1, 1, 1, 1, 1, 1, 1, 1, 1, 1, 1, 1, 1, 1, 1, 1, 1, 1, 1, 1, 1, 1, 1, 1, 1, 1, 1, 1, 1,
  1, 1, 1, 1, 1, 1, 1, 1, 1, 1, 1, 1, 1, 1, 1, 1, 1, 1, 1, 1, 1, 1, 1, 1, 1, 1, 1, 1, 1, 1, 1, 1,
  1, 1, 1, 1, 1, 1, 1, 1, 1, 1, 1, 1, 1, 1, 1, 1, 1, 1, 1, 1, 1, 1, 1, 1, 1, 1, 1, 1, 1, 1, 1, 1,
  1, 1, 1, 1, 1, 1, 1, 1, 1, 1, 1, 1, 1, 1, 1, 1, 1, 1, 1, 1, 1, 1, 1, 1, 1, 1, 1, 1, 1, 1, 1, 1,
  1, 1, 1, 1, 1, 1, 1, 1, 1, 1, 1, 1, 1, 1, 1, 1, 1, 1, 1, 1, 1, 1, 1, 1, 1, 1, 1, 1, 1, 1, 1, 1,
  1, 1, 1, 1, 1, 1, 1, 1, 1, 1, 1, 1, 1, 1, 1, 1, 1, 1, 1, 1, 1, 1, 1, 1, 1, 1, 1, 1, 1, 1, 1, 1,
  1, 1, 1, 1, 1, 1, 1, 1, 1, 1, 1, 1, 1, 1, 1, 1, 1, 1, 1, 1, 1, 1, 1, 1, 1, 1, 1, 1, 1, 1, 1, 1,
  1, 1, 1, 1, 1, 1, 1, 1, 1, 1, 1, 1, 1, 1, 1, 1, 1, 1, 1, 1, 1, 1, 1, 1, 1, 1, 1, 1, 1, 1, 1, 1,
  1, 1, 1, 1, 1, 1, 1, 1, 1, 1, 1, 1, 1, 1, 1, 1, 1, 1, 1, 1, 1, 1, 1, 1, 1, 1, 1, 1, 1, 1, 1, 1,
  1, 1, 1, 1, 1, 1, 1, 1, 1, 1, 1, 1, 1, 1, 1, 1, 1, 1, 1, 1, 1, 1, 1, 1, 1, 1, 1, 1, 1, 1, 1, 1,
  1, 1, 1, 1, 1, 1, 1, 1, 1, 1, 1, 1, 1, 1, 1, 1, 1, 1, 1, 1, 1, 1, 1, 1, 1, 1, 1, 1, 1, 1, 1, 1,
  0, 0, 0, 0, 0, 0, 0, 0, 0, 0, 0, 0, 0, 0, 0, 0, 0, 0, 0, 0, 0, 0, 0, 0, 0, 0, 0, 0, 0, 0, 0, 0,
  0, 0, 0, 0, 0, 0, 0, 0, 0, 0, 0, 0, 0, 0, 0, 0, 0, 0, 0, 0, 0, 0, 0, 0, 0, 0, 0, 0, 0, 0, 0, 0,
  0, 0, 0, 0, 0, 0, 0, 0, 0, 0, 0, 0, 0, 0, 0, 0, 0, 0, 0, 0, 0, 0, 0, 0, 0, 0, 0, 0, 0, 0, 0, 0,
  0, 0, 0, 0, 0, 0, 0, 0, 0, 0, 0, 0, 0, 0, 0, 0, 0, 0, 0, 0, 0, 0, 0, 0, 0, 0, 0, 0, 0, 0, 0, 0,
  0, 0, 0, 0, 0, 0, 0, 0, 0, 0, 0, 0, 0, 0, 0, 0, 0, 0, 0, 0, 0, 0, 0, 0, 0, 0, 0, 0, 0, 0, 0, 0,
  0, 0, 0, 0, 0, 0, 0, 0, 0, 0, 0, 0, 0, 0, 0, 0, 0, 0, 0, 0, 0, 0, 0, 0, 0, 0, 0, 0, 0, 0, 0, 0,
  0, 0, 0, 0, 0, 0, 0, 0, 0, 0, 0, 0, 0, 0, 0, 0, 0, 0, 0, 0, 0, 0, 0, 0, 0, 0, 0, 0, 0, 0, 0, 0,
  0, 0, 0, 0, 0, 0, 0, 0, 0, 0, 0, 0, 0, 0, 0, 0, 0, 0, 0, 0, 0, 0, 0, 0, 0, 0, 0, 0, 0, 0, 0, 0,
  0, 0, 0, 0, 0, 0, 0, 0, 0, 0, 0, 0, 0, 0, 0, 0, 0, 0, 0, 0, 0, 0, 0, 0, 0, 0, 0, 0, 0, 0, 0, 0,
  0, 0, 0, 0, 0, 0, 0, 0, 0, 0, 0, 0, 0, 0, 0, 0, 0, 0, 0, 0, 0, 0, 0, 0, 0, 0, 0, 0, 0, 0, 0, 0,
  0, 0, 0, 0, 0, 0, 0, 0, 0, 0, 0, 0, 0, 0, 0, 0, 0, 0, 0, 0, 0, 0, 0, 0, 0, 0, 0, 0, 0, 0, 0, 0,
  0, 0, 0, 0, 0, 0, 0, 0, 0, 0, 0, 0, 0, 0, 0, 0, 0, 0, 0, 0, 0, 0, 0, 0, 0, 0, 0, 0, 0, 0, 0, 0,
  0, 0, 0, 0, 0, 0, 0, 0, 0, 0, 0, 0, 0, 0, 0, 0, 0, 0, 0, 0, 0, 0, 0, 0, 0, 0, 0, 0, 0, 0, 0, 0,
  0, 0, 0, 0, 0, 0, 0, 0, 0, 0, 0, 0, 0, 0, 0, 0, 0, 0, 0, 0, 0, 0, 0, 0, 0, 0, 0, 0, 0, 0, 0, 0,
  0, 0, 0, 0, 0, 0, 0, 0, 0, 0, 0, 0, 0, 0, 0, 0, 0, 0, 0, 0, 0, 0, 0, 0, 0, 0, 0, 0, 0, 0, 0, 0,
  0, 0, 0, 0, 0, 0, 0, 0, 0, 0, 0, 0, 0, 0, 0, 0, 0, 0, 0, 0, 0, 0, 0, 0, 0, 0, 0, 0, 0, 0, 0, 0,
  0, 0, 0, 0, 0, 0, 0, 0, 0, 0, 0, 0, 0, 0, 0, 0, 0, 0, 0, 0, 0, 0, 0, 0, 0, 0, 0, 0, 0, 0, 0, 0,
  0, 0, 0, 0, 0, 0, 0, 0, 0, 0, 0, 0, 0, 0, 0, 0, 0, 0, 0, 0, 0, 0, 0, 0, 0, 0, 0, 0, 0, 0, 0, 0,
  0, 0, 0, 0, 0, 0, 0, 0, 0, 0, 0, 0, 0, 0, 0, 0, 0, 0, 0, 0, 0, 0, 0, 0, 0, 0, 0, 0, 0, 0, 0, 0,
  0, 0, 0, 0, 0, 0, 0, 0, 0, 0, 0, 0, 0, 0, 0, 0, 0, 0, 0, 0, 0, 0, 0, 0, 0, 0, 0, 0, 0, 0, 0, 0,
  0, 0, 0, 0, 0, 0, 0, 0, 0, 0, 0, 0, 0, 0, 0, 0, 0, 0, 0, 0, 0, 0, 0, 0, 0, 0, 0, 0, 0, 0, 0, 0,
  0, 0, 0, 0, 0, 0, 0, 0, 0, 0, 0, 0, 0, 0, 0, 0, 0, 0, 0, 0, 0, 0, 0, 0, 0, 0, 0, 0, 0, 0, 0, 0,
  0, 0, 0, 0, 0, 0, 0, 0, 0, 0, 0, 0, 0, 0, 0, 0, 0, 0, 0, 0, 0, 0, 0, 0, 0, 0, 0, 0, 0, 0, 0, 0,
  0, 0, 0, 0, 0, 0, 0, 0, 0, 0, 0, 0, 0, 0, 0, 0, 0, 0, 0, 0, 0, 0, 0, 0, 0, 0, 0, 0, 0, 0, 0, 0,
  0, 0, 0, 0, 0, 0, 0, 0, 0, 0, 0, 0, 0, 0, 0, 0, 0, 0, 0, 0, 0, 0, 0, 0, 0, 0, 0, 0, 0, 0, 0, 0,
  0, 0, 0, 0, 0, 0, 0, 0, 0, 0, 0, 0, 0, 0, 0, 0, 0, 0, 0, 0, 0, 0, 0, 0, 0, 0, 0, 0, 0, 0, 0, 0,
  0, 0, 0, 0, 0, 0, 0, 0, 0, 0, 0, 0, 0, 0, 0, 0, 0, 0, 0, 0, 0, 0, 0, 0, 0, 0, 0, 0, 0, 0, 0, 0,
  0, 0, 0, 0, 0, 0, 0, 0, 0, 0, 0, 0, 0, 0, 0, 0, 0, 0, 0, 0, 0, 0, 0, 0, 0, 0, 0, 0, 0, 0, 0, 0,
  0, 0, 0, 0, 0, 0, 0, 0, 0, 0, 0, 0, 0, 0, 0, 0, 0, 0, 0, 0, 0, 0, 0, 0, 0, 0, 0, 0, 0, 0, 0, 0,
  0, 0, 0, 0, 0, 0, 0, 0, 0, 0, 0, 0, 0, 0, 0, 0, 0, 0, 0, 0, 0, 0, 0, 0, 0, 0, 0, 0, 0, 0, 0, 0,
  0, 0, 0, 0, 0, 0, 0, 0, 0, 0, 0, 0, 0, 0, 0, 0, 0, 0, 0, 0, 0, 0, 0, 0, 0, 0, 0, 0, 0, 0, 0, 0,
  0, 0, 0, 0, 0, 0, 0, 0, 0, 0, 0, 0, 0, 0, 0, 0, 0, 0, 0, 0, 0, 0, 0, 0, 0, 0, 0, 0, 0, 0, 0, 0,
  0, 0, 0, 0, 0, 0, 0, 0, 0, 0, 0, 0, 0, 0, 0, 0, 0, 0, 0, 0, 0, 0, 0, 0, 0, 0, 0, 0, 0, 0, 0, 0,
  0, 0, 0, 0, 0, 0, 0, 0, 0, 0, 0, 0, 0, 0, 0, 0, 0, 0, 0, 0, 0, 0, 0, 0, 0, 0, 0, 0, 0, 0, 0, 0,
  0, 0, 0, 0, 0, 0, 0, 0, 0, 0, 0, 0, 0, 0, 0, 0, 0, 0, 0, 0, 0, 0, 0, 0, 0, 0, 0, 0, 0, 0, 0, 0,
  0, 0, 0, 0, 0, 0, 0, 0, 0, 0, 0, 0, 0, 0, 0, 0, 0, 0, 0, 0, 0, 0, 0, 0, 0, 0, 0, 0, 0, 0, 0, 0,
  0, 0, 0, 0, 0, 0, 0, 0, 0, 0, 0, 0, 0, 0, 0, 0, 0, 0, 0, 0, 0, 0, 0, 0, 0, 0, 0, 0, 0, 0, 0, 0,
  0, 0, 0, 0, 0, 0, 0, 0, 0, 0, 0, 0, 0, 0, 0, 0, 0, 0, 0, 0, 0, 0, 0, 0, 0, 0, 0, 0, 0, 0, 0, 0,
  0, 0, 0, 0, 0, 0, 0, 0, 0, 0, 0, 0, 0, 0, 0, 0, 0, 0, 0, 0, 0, 0, 0, 0, 0, 0, 0, 0, 0, 0, 0, 0,
  0, 0, 0, 0, 0, 0, 0, 0, 0, 0, 0, 0, 0, 0, 0, 0, 0, 0, 0, 0, 0, 0, 0, 0, 0, 0, 0, 0, 0, 0, 0, 0,
  0, 0, 0, 0, 0, 0, 0, 0, 0, 0, 0, 0, 0, 0, 0, 0, 0, 0, 0, 0, 0, 0, 0, 0, 0, 0, 0, 0, 0, 0, 0, 0,
  0, 0, 0, 0, 0, 0, 0, 0, 0, 0, 0, 0, 0, 0, 0, 0, 0, 0, 0, 0, 0, 0, 0, 0, 0, 0, 0, 0, 0, 0, 0, 0,
  0, 0, 0, 0, 0, 0, 0, 0, 0, 0, 0, 0, 0, 0, 0, 0, 0, 0, 0, 0, 0, 0, 0, 0, 0, 0, 0, 0, 0, 0, 0, 0,
  0, 0, 0, 0, 0, 0, 0, 0, 0, 0, 0, 0, 0, 0, 0, 0, 0, 0, 0, 0, 0, 0, 0, 0, 0, 0, 0, 0, 0, 0, 0, 0,
  0, 0, 0, 0, 0, 0, 0, 0, 0, 0, 0, 0, 0, 0, 0, 0, 0, 0, 0, 0, 0, 0, 0, 0, 0, 0, 0, 0, 0, 0, 0, 0,
  0, 0, 0, 0, 0, 0, 0, 0, 0, 0, 0, 0, 0, 0, 0, 0, 0, 0, 0, 0, 0, 0, 0, 0, 0, 0, 0, 0, 0, 0, 0, 0,
  0, 0, 0, 0, 0, 0, 0, 0, 0, 0, 0, 0, 0, 0, 0, 0, 0, 0, 0, 0, 0, 0, 0, 0, 0, 0, 0, 0, 0, 0, 0, 0,
  0, 0, 0, 0, 0, 0, 0, 0, 0, 0, 0, 0, 0, 0, 0, 0, 0, 0, 0, 0, 0, 0, 0, 0, 0, 0, 0, 0, 0, 0, 0, 0,
  0, 0, 0, 0, 0, 0, 0, 0, 0, 0, 0, 0, 0, 0, 0, 0, 0, 0, 0, 0, 0, 0, 0, 0, 0, 0, 0, 0, 0, 0, 0, 0,
  0, 0, 0, 0, 0, 0, 0, 0, 0, 0, 0, 0, 0, 0, 0, 0, 0, 0, 0, 0, 0, 0, 0, 0, 0, 0, 0, 0, 0, 0, 0, 0,
  0, 0, 0, 0, 0, 0, 0, 0, 0, 0, 0, 0, 0, 0, 0, 0, 0, 0, 0, 0, 0, 0, 0, 0, 0, 0, 0, 0, 0, 0, 0, 0,
  0, 0, 0, 0, 0, 0, 0, 0, 0, 0, 0, 0, 0, 0, 0, 0, 0, 0, 0, 0, 0, 0, 0, 0, 0, 0, 0, 0, 0, 0, 0, 0,
  0, 0, 0, 0, 0, 0, 0, 0, 0, 0, 0, 0, 0, 0, 0, 0, 0, 0, 0, 0, 0, 0, 0, 0, 0, 0, 0, 0, 0, 0, 0, 0,
  0, 0, 0, 0, 0, 0, 0, 0, 0, 0, 0, 0, 0, 0, 0, 0, 0, 0, 0, 0, 0, 0, 0, 0, 0, 0, 0, 0, 0, 0, 0, 0,
  0, 0, 0, 0, 0, 0, 0, 0, 0, 0, 0, 0, 0, 0, 0, 0, 0, 0, 0, 0, 0, 0, 0, 0, 0, 0, 0, 0, 0, 0, 0, 0,
  0, 0, 0, 0, 0, 0, 0, 0, 0, 0, 0, 0, 0, 0, 0, 0, 0, 0, 0, 0, 0, 0, 0, 0, 0, 0, 0, 0, 0, 0, 0, 0,
  0, 0, 0, 0, 0, 0, 0, 0, 0, 0, 0, 0, 0, 0, 0, 0, 0, 0, 0, 0, 0, 0, 0, 0, 0, 0, 0, 0, 0, 0, 0, 0,
  0, 0, 0, 0, 0, 0, 0, 0, 0, 0, 0, 0, 0, 0, 0, 0, 0, 0, 0, 0, 0, 0, 0, 0, 0, 0, 0, 0, 0, 0, 0, 0,
  0, 0, 0, 0, 0, 0, 0, 0, 0, 0, 0, 0, 0, 0, 0, 0, 0, 0, 0, 0, 0, 0, 0, 0, 0, 0, 0, 0, 0, 0, 0, 0,
  0, 0, 0, 0, 0, 0, 0, 0, 0, 0, 0, 0, 0, 0, 0, 0, 0, 0, 0, 0, 0, 0, 0, 0, 0, 0, 0, 0, 0, 0, 0, 0,
  0, 0, 0, 0, 0, 0, 0, 0, 0, 0, 0, 0, 0, 0, 0, 0, 0, 0, 0, 0, 0, 0, 0, 0, 0, 0, 0, 0, 0, 0, 0, 0,
  0, 0, 0, 0, 0, 0, 0, 0, 0, 0, 0, 0, 0, 0, 0, 0, 0, 0, 0, 0, 0, 0, 0, 0, 0, 0, 0, 0, 0, 0, 0, 0,
  0, 0, 0, 0, 0, 0, 0, 0, 0, 0, 0, 0, 0, 0, 0, 0, 0, 0, 0, 0, 0, 0, 0, 0, 0, 0, 0, 0, 0, 0, 0, 0,
  0, 0, 0, 0, 0, 0, 0, 0, 0, 0, 0, 0, 0, 0, 0, 0, 0, 0, 0, 0, 0, 0, 0, 0, 0, 0, 0, 0, 0, 0, 0, 0,
  0, 0, 0, 0, 0, 0, 0, 0, 0, 0, 0, 0, 0, 0, 0, 0, 0, 0, 0, 0, 0, 0, 0, 0, 0, 0, 0, 0, 0, 0, 0, 0,
  0, 0, 0, 0, 0, 0, 0, 0, 0, 0, 0, 0, 0, 0, 0, 0, 0, 0, 0, 0, 0, 0, 0, 0, 0, 0, 0, 0, 0, 0, 0, 0,
  0, 0, 0, 0, 0, 0, 0, 0, 0, 0, 0, 0, 0, 0, 0, 0, 0, 0, 0, 0, 0, 0, 0, 0, 0, 0, 0, 0, 0, 0, 0, 0,
  0, 0, 0, 0, 0, 0, 0, 0, 0, 0, 0, 0, 0, 0, 0, 0, 0, 0, 0, 0, 0, 0, 0, 0, 0, 0, 0, 0, 0, 0, 0, 0,
  0, 0, 0, 0, 0, 0, 0, 0, 0, 0, 0, 0, 0, 0, 0, 0, 0, 0, 0, 0, 0, 0, 0, 0, 0, 0, 0, 0, 0, 0, 0, 0,
  0, 0, 0, 0, 0, 0, 0, 0, 0, 0, 0, 0, 0, 0, 0, 0, 0, 0, 0, 0, 0, 0, 0, 0, 0, 0, 0, 0, 0, 0, 0, 0,
  0, 0, 0, 0, 0, 0, 0, 0, 0, 0, 0, 0, 0, 0, 0, 0, 0, 0, 0, 0, 0, 0, 0, 0, 0, 0, 0, 0, 0, 0, 0, 0,
  0, 0, 0, 0, 0, 0, 0, 0, 0, 0, 0, 0, 0, 0, 0, 0, 0, 0, 0, 0, 0, 0, 0, 0, 0, 0, 0, 0, 0, 0, 0, 0,
  0, 0, 0, 0, 0, 0, 0, 0, 0, 0, 0, 0, 0, 0, 0, 0, 0, 0, 0, 0, 0, 0, 0, 0, 0, 0, 0, 0, 0, 0, 0, 0,
  0, 0, 0, 0, 0, 0, 0, 0, 0, 0, 0, 0, 0, 0, 0, 0, 0, 0, 0, 0, 0, 0, 0, 0, 0, 0, 0, 0, 0, 0, 0, 0,
  0, 0, 0, 0, 0, 0, 0, 0, 0, 0, 0, 0, 0, 0, 0, 0, 0, 0, 0, 0, 0, 0, 0, 0, 0, 0, 0, 0, 0, 0, 0, 0,
  0, 0, 0, 0, 0, 0, 0, 0, 0, 0, 0, 0, 0, 0, 0, 0, 0, 0, 0, 0, 0, 0, 0, 0, 0, 0, 0, 0, 0, 0, 0, 0,
  0, 0, 0, 0, 0, 0, 0, 0, 0, 0, 0, 0, 0, 0, 0, 0, 0, 0, 0, 0, 0, 0, 0, 0, 0, 0, 0, 0, 0, 0, 0, 0,
  0, 0, 0, 0, 0, 0, 0, 0, 0, 0, 0, 0, 0, 0, 0, 0, 0, 0, 0, 0, 0, 0, 0, 0, 0, 0, 0, 0, 0, 0, 0, 0,
  0, 0, 0, 0, 0, 0, 0, 0, 0, 0, 0, 0, 0, 0, 0, 0, 0, 0, 0, 0, 0, 0, 0, 0, 0, 0, 0, 0, 0, 0, 0, 0,
  0, 0, 0, 0, 0, 0, 0, 0, 0, 0, 0, 0, 0, 0, 0, 0, 0, 0, 0, 0, 0, 0, 0, 0, 0, 0, 0, 0, 0, 0, 0, 0,
  0, 0, 0, 0, 0, 0, 0, 0, 0, 0, 0, 0, 0, 0, 0, 0, 0, 0, 0, 0, 0, 0, 0, 0, 0, 0, 0, 0, 0, 0, 0, 0,
  0, 0, 0, 0, 0, 0, 0, 0, 0, 0, 0, 0, 0, 0, 0, 0, 0, 0, 0, 0, 0, 0, 0, 0, 0, 0, 0, 0, 0, 0, 0, 0,
  0, 0, 0, 0, 0, 0, 0, 0, 0, 0, 0, 0, 0, 0, 0, 0, 0, 0, 0, 0, 0, 0, 0, 0, 0, 0, 0, 0, 0, 0, 0, 0,
  0, 0, 0, 0, 0, 0, 0, 0, 0, 0, 0, 0, 0, 0, 0, 0, 0, 0, 0, 0, 0, 0, 0, 0, 0, 0, 0, 0, 0, 0, 0, 0,
  0, 0, 0, 0, 0, 0, 0, 0, 0, 0, 0, 0, 0, 0, 0, 0, 0, 0, 0, 0, 0, 0, 0, 0, 0, 0, 0, 0, 0, 0, 0, 0,
  0, 0, 0, 0, 0, 0, 0, 0, 0, 0, 0, 0, 0, 0, 0, 0, 0, 0, 0, 0, 0, 0, 0, 0, 0, 0, 0, 0, 0, 0, 0, 0,
  0, 0, 0, 0, 0, 0, 0, 0, 0, 0, 0, 0, 0, 0, 0, 0, 0, 0, 0, 0, 0, 0, 0, 0, 0, 0, 0, 0, 0, 0, 0, 0,
  0, 0, 0, 0, 0, 0, 0, 0, 0, 0, 0, 0, 0, 0, 0, 0, 0, 0, 0, 0, 0, 0, 0, 0, 0, 0, 0, 0, 0, 0, 0, 0,
  0, 0, 0, 0, 0, 0, 0, 0, 0, 0, 0, 0, 0, 0, 0, 0, 0, 0, 0, 0, 0, 0, 0, 0, 0, 0, 0, 0, 0, 0, 0, 0,
  0, 0, 0, 0, 0, 0, 0, 0, 0, 0, 0, 0, 0, 0, 0, 0, 0, 0, 0, 0, 0, 0, 0, 0, 0, 0, 0, 0, 0, 0, 0, 0,
  0, 0, 0, 0, 0, 0, 0, 0, 0, 0, 0, 0, 0, 0, 0, 0, 0, 0, 0, 0, 0, 0, 0, 0, 0, 0, 0, 0, 0, 0, 0, 0,
  0, 0, 0, 0, 0, 0, 0, 0, 0, 0, 0, 0, 0, 0, 0, 0, 0, 0, 0, 0, 0, 0, 0, 0, 0, 0, 0, 0, 0, 0, 0, 0,
  0, 0, 0, 0, 0, 0, 0, 0, 0, 0, 0, 0, 0, 0, 0, 0, 0, 0, 0, 0, 0, 0, 0, 0, 0, 0, 0, 0, 0, 0, 0, 0,
  0, 0, 0, 0, 0, 0, 0, 0, 0, 0, 0, 0, 0, 0, 0, 0, 0, 0, 0, 0, 0, 0, 0, 0, 0, 0, 0, 0, 0, 0, 0, 0,
  0, 0, 0, 0, 0, 0, 0, 0, 0, 0, 0, 0, 0, 0, 0, 0, 0, 0, 0, 0, 0, 0, 0, 0, 0, 0, 0, 0, 0, 0, 0, 0,
  0, 0, 0, 0, 0, 0, 0, 0, 0, 0, 0, 0, 0, 0, 0, 0, 0, 0, 0, 0, 0, 0, 0, 0, 0, 0, 0, 0, 0, 0, 0, 0,
  0, 0, 0, 0, 0, 0, 0, 0, 0, 0, 0, 0, 0, 0, 0, 0, 0, 0, 0, 0, 0, 0, 0, 0, 0, 0, 0, 0, 0, 0, 0, 0,
  0, 0, 0, 0, 0, 0, 0, 0, 0, 0, 0, 0, 0, 0, 0, 0, 0, 0, 0, 0, 0, 0, 0, 0, 0, 0, 0, 0, 0, 0, 0, 0,
  0, 0, 0, 0, 0, 0, 0, 0, 0, 0, 0, 0, 0, 0, 0, 0, 0, 0, 0, 0, 0, 0, 0, 0, 0, 0, 0, 0, 0, 0, 0, 0,
  0, 0, 0, 0, 0, 0, 0, 0, 0, 0, 0, 0, 0, 0, 0, 0, 0, 0, 0, 0, 0, 0, 0, 0, 0, 0, 0, 0, 0, 0, 0, 0,
  0, 0, 0, 0, 0, 0, 0, 0, 0, 0, 0, 0, 0, 0, 0, 0, 0, 0, 0, 0, 0, 0, 0, 0, 0, 0, 0, 0, 0, 0, 0, 0,
  0, 0, 0, 0, 0, 0, 0, 0, 0, 0, 0, 0, 0, 0, 0, 0, 0, 0, 0, 0, 0, 0, 0, 0, 0, 0, 0, 0, 0, 0, 0, 0,
  0, 0, 0, 0, 0, 0, 0, 0, 0, 0, 0, 0, 0, 0, 0, 0, 0, 0, 0, 0, 0, 0, 0, 0, 0, 0, 0, 0, 0, 0, 0, 0,
  0, 0, 0, 0, 0, 0, 0, 0, 0, 0, 0, 0, 0, 0, 0, 0, 0, 0, 0, 0, 0, 0, 0, 0, 0, 0, 0, 0, 0, 0, 0, 0,
  0, 0, 0, 0, 0, 0, 0, 0, 0, 0, 0, 0, 0, 0, 0, 0, 0, 0, 0, 0, 0, 0, 0, 0, 0, 0, 0, 0, 0, 0, 0, 0,
  0, 0, 0, 0, 0, 0, 0, 0, 0, 0, 0, 0, 0, 0, 0, 0, 0, 0, 0, 0, 0, 0, 0, 0, 0, 0, 0, 0, 0, 0, 0, 0,
  0, 0, 0, 0, 0, 0, 0, 0, 0, 0, 0, 0, 0, 0, 0, 0, 0, 0, 0, 0, 0, 0, 0, 0, 0, 0, 0, 0, 0, 0, 0, 0,
  0, 0, 0, 0, 0, 0, 0, 0, 0, 0, 0, 0, 0, 0, 0, 0, 0, 0, 0, 0, 0, 0, 0, 0, 0, 0, 0, 0, 0, 0, 0, 0,
  0, 0, 0, 0, 0, 0, 0, 0, 0, 0, 0, 0, 0, 0, 0, 0, 0, 0, 0, 0, 0, 0, 0, 0, 0, 0, 0, 0, 0, 0, 0, 0,
  0, 0, 0, 0, 0, 0, 0, 0, 0, 0, 0, 0, 0, 0, 0, 0, 0, 0, 0, 0, 0, 0, 0, 0, 0, 0, 0, 0, 0, 0, 0, 0,
  0, 0, 0, 0, 0, 0, 0, 0, 0, 0, 0, 0, 0, 0, 0, 0, 0, 0, 0, 0, 0, 0, 0, 0, 0, 0, 0, 0, 0, 0, 0, 0,
  0, 0, 0, 0, 0, 0, 0, 0, 0, 0, 0, 0, 0, 0, 0, 0, 0, 0, 0, 0, 0, 0, 0, 0, 0, 0, 0, 0, 0, 0, 0, 0,
  0, 0, 0, 0, 0, 0, 0, 0, 0, 0, 0, 0, 0, 0, 0, 0, 0, 0, 0, 0, 0, 0, 0, 0, 0, 0, 0, 0, 0, 0, 0, 0,
  0, 0, 0, 0, 0, 0, 0, 0, 0, 0, 0, 0, 0, 0, 0, 0, 0, 0, 0, 0, 0, 0, 0, 0, 0, 0, 0, 0, 0, 0, 0, 0,
  0, 0, 0, 0, 0, 0, 0, 0, 0, 0, 0, 0, 0, 0, 0, 0, 0, 0, 0, 0, 0, 0, 0, 0, 0, 0, 0, 0, 0, 0, 0, 0,
  0, 0, 0, 0, 0, 0, 0, 0, 0, 0, 0, 0, 0, 0, 0, 0, 0, 0, 0, 0, 0, 0, 0, 0, 0, 0, 0, 0, 0, 0, 0, 0,
  0, 0, 0, 0, 0, 0, 0, 0, 0, 0, 0, 0, 0, 0, 0, 0, 0, 0, 0, 0, 0, 0, 0, 0, 0, 0, 0, 0, 0, 0, 0, 0,
  0, 0, 0, 0, 0, 0, 0, 0, 0, 0, 0, 0, 0, 0, 0, 0, 0, 0, 0, 0, 0, 0, 0, 0, 0, 0, 0, 0, 0, 0, 0, 0,
  0, 0, 0, 0, 0, 0, 0, 0, 0, 0, 0, 0, 0, 0, 0, 0, 0, 0, 0, 0, 0, 0, 0, 0, 0, 0, 0, 0, 0, 0, 0, 0,
  0, 0, 0, 0, 0, 0, 0, 0, 0, 0, 0, 0, 0, 0, 0, 0, 0, 0, 0, 0, 0, 0, 0, 0, 0, 0, 0, 0, 0, 0, 0, 0,
  0, 0, 0, 0, 0, 0, 0, 0, 0, 0, 0, 0, 0, 0, 0, 0, 0, 0, 0, 0, 0, 0, 0, 0, 0, 0, 0, 0, 0, 0, 0, 0,
  0, 0, 0, 0, 0, 0, 0, 0, 0, 0, 0, 0, 0, 0, 0, 0, 0, 0, 0, 0, 0, 0, 0, 0, 0, 0, 0, 0, 0, 0, 0, 0,
  0, 0, 0, 0, 0, 0, 0, 0, 0, 0, 0, 0, 0, 0, 0, 0, 0, 0, 0, 0, 0, 0, 0, 0, 0, 0, 0, 0, 0, 0, 0, 0,
  0, 0, 0, 0, 0, 0, 0, 0, 0, 0, 0, 0, 0, 0, 0, 0, 0, 0, 0, 0, 0, 0, 0, 0, 0, 0, 0, 0, 0, 0, 0, 0,
  0, 0, 0, 0, 0, 0, 0, 0, 0, 0, 0, 0, 0, 0, 0, 0, 0, 0, 0, 0, 0, 0, 0, 0, 0, 0, 0, 0, 0, 0, 0, 0,
  0, 0, 0, 0, 0, 0, 0, 0, 0, 0, 0, 0, 0, 0, 0, 0, 0, 0, 0, 0, 0, 0, 0, 0, 0, 0, 0, 0, 0, 0, 0, 0,
  0, 0, 0, 0, 0, 0, 0, 0, 0, 0, 0, 0, 0, 0, 0, 0, 0, 0, 0, 0, 0, 0, 0, 0, 0, 0, 0, 0, 0, 0, 0, 0,
  0, 0, 0, 0, 0, 0, 0, 0, 0, 0, 0, 0, 0, 0, 0, 0, 0, 0, 0, 0, 0, 0, 0, 0, 0, 0, 0, 0, 0, 0, 0, 0,
  0, 0, 0, 0, 0, 0, 0, 0, 0, 0, 0, 0, 0, 0, 0, 0, 0, 0, 0, 0, 0, 0, 0, 0, 0, 0, 0, 0, 0, 0, 0, 0,
  0, 0, 0, 0, 0, 0, 0, 0, 0, 0, 0, 0, 0, 0, 0, 0, 0, 0, 0, 0, 0, 0, 0, 0, 0, 0, 0, 0, 0, 0, 0, 0,
  0, 0, 0, 0, 0, 0, 0, 0, 0, 0, 0, 0, 0, 0, 0, 0, 0, 0, 0, 0, 0, 0, 0, 0, 0, 0, 0, 0, 0, 0, 0, 0,
  0, 0, 0, 0, 0, 0, 0, 0, 0, 0, 0, 0, 0, 0, 0, 0, 0, 0, 0, 0, 0, 0, 0, 0, 0, 0, 0, 0, 0, 0, 0, 0,
  0, 0, 0, 0, 0, 0, 0, 0, 0, 0, 0, 0, 0, 0, 0, 0, 0, 0, 0, 0, 0, 0, 0, 0, 0, 0, 0, 0, 0, 0, 0, 0,
  0, 0, 0, 0, 0, 0, 0, 0, 0, 0, 0, 0, 0, 0, 0, 0, 0, 0, 0, 0, 0, 0, 0, 0, 0, 0, 0, 0, 0, 0, 0, 0,
  0, 0, 0, 0, 0, 0, 0, 0, 0, 0, 0, 0, 0, 0, 0, 0, 0, 0, 0, 0, 0, 0, 0, 0, 0, 0, 0, 0, 0, 0, 0, 0,
  0, 0, 0, 0, 0, 0, 0, 0, 0, 0, 0, 0, 0, 0, 0, 0, 0, 0, 0, 0, 0, 0, 0, 0, 0, 0, 0, 0, 0, 0, 0, 0,
  0, 0, 0, 0, 0, 0, 0, 0, 0, 0, 0, 0, 0, 0, 0, 0, 0, 0, 0, 0, 0, 0, 0, 0, 0, 0, 0, 0, 0, 0, 0, 0,
  0, 0, 0, 0, 0, 0, 0, 0, 0, 0, 0, 0, 0, 0, 0, 0, 0, 0, 0, 0, 0, 0, 0, 0, 0, 0, 0, 0, 0, 0, 0, 0,
  0, 0, 0, 0, 0, 0, 0, 0, 0, 0, 0, 0, 0, 0, 0, 0, 0, 0, 0, 0, 0, 0, 0, 0, 0, 0, 0, 0, 0, 0, 0, 0,
  0, 0, 0, 0, 0, 0, 0, 0, 0, 0, 0, 0, 0, 0, 0, 0, 0, 0, 0, 0, 0, 0, 0, 0, 0, 0, 0, 0, 0, 0, 0, 0,
  0, 0, 0, 0, 0, 0, 0, 0, 0, 0, 0, 0, 0, 0, 0, 0, 0, 0, 0, 0, 0, 0, 0, 0, 0, 0, 0, 0, 0, 0, 0, 0,
  0, 0, 0, 0, 0, 0, 0, 0, 0, 0, 0, 0, 0, 0, 0, 0, 0, 0, 0, 0, 0, 0, 0, 0, 0, 0, 0, 0, 0, 0, 0, 0,
  0, 0, 0, 0, 0, 0, 0, 0, 0, 0, 0, 0, 0, 0, 0, 0, 0, 0, 0, 0, 0, 0, 0, 0, 0, 0, 0, 0, 0, 0, 0, 0,
  0, 0, 0, 0, 0, 0, 0, 0, 0, 0, 0, 0, 0, 0, 0, 0, 0, 0, 0, 0, 0, 0, 0, 0, 0, 0, 0, 0, 0, 0, 0, 0,
  0, 0, 0, 0, 0, 0, 0, 0, 0, 0, 0, 0, 0, 0, 0, 0, 0, 0, 0, 0, 0, 0, 0, 0, 0, 0, 0, 0, 0, 0, 0, 0,
  0, 0, 0, 0, 0, 0, 0, 0, 0, 0, 0, 0, 0, 0, 0, 0, 0, 0, 0, 0, 0, 0, 0, 0, 0, 0, 0, 0, 0, 0, 0, 0,
  0, 0, 0, 0, 0, 0, 0, 0, 0, 0, 0, 0, 0, 0, 0, 0, 0, 0, 0, 0, 0, 0, 0, 0, 0, 0, 0, 0, 0, 0, 0, 0,
  0, 0, 0, 0, 0, 0, 0, 0, 0, 0, 0, 0, 0, 0, 0, 0, 0, 0, 0, 0, 0, 0, 0, 0, 0, 0, 0, 0, 0, 0, 0, 0,
  0, 0, 0, 0, 0, 0, 0, 0, 0, 0, 0, 0, 0, 0, 0, 0, 0, 0, 0, 0, 0, 0, 0, 0, 0, 0, 0, 0, 0, 0, 0, 0,
  0, 0, 0, 0, 0, 0, 0, 0, 0, 0, 0, 0, 0, 0, 0, 0, 0, 0, 0, 0, 0, 0, 0, 0, 0, 0, 0, 0, 0, 0, 0, 0,
  0, 0, 0, 0, 0, 0, 0, 0, 0, 0, 0, 0, 0, 0, 0, 0, 0, 0, 0, 0, 0, 0, 0, 0, 0, 0, 0, 0, 0, 0, 0, 0,
  0, 0, 0, 0, 0, 0, 0, 0, 0, 0, 0, 0, 0, 0, 0, 0, 0, 0, 0, 0, 0, 0, 0, 0, 0, 0, 0, 0, 0, 0, 0, 0,
  0, 0, 0, 0, 0, 0, 0, 0, 0, 0, 0, 0, 0, 0, 0, 0, 0, 0, 0, 0, 0, 0, 0, 0, 0, 0, 0, 0, 0, 0, 0, 0,
  0, 0, 0, 0, 0, 0, 0, 0, 0, 0, 0, 0, 0, 0, 0, 0, 0, 0, 0, 0, 0, 0, 0, 0, 0, 0, 0, 0, 0, 0, 0, 0,
  0, 0, 0, 0, 0, 0, 0, 0, 0, 0, 0, 0, 0, 0, 0, 0, 0, 0, 0, 0, 0, 0, 0, 0, 0, 0, 0, 0, 0, 0, 0, 0,
  0, 0, 0, 0, 0, 0, 0, 0, 0, 0, 0, 0, 0, 0, 0, 0, 0, 0, 0, 0, 0, 0, 0, 0, 0, 0, 0, 0, 0, 0, 0, 0,
  0, 0, 0, 0, 0, 0, 0, 0, 0, 0, 0, 0, 0, 0, 0, 0, 0, 0, 0, 0, 0, 0, 0, 0, 0, 0, 0, 0, 0, 0, 0, 0,
  0, 0, 0, 0, 0, 0, 0, 0, 0, 0, 0, 0, 0, 0, 0, 0, 0, 0, 0, 0, 0, 0, 0, 0, 0, 0, 0, 0, 0, 0, 0, 0,
  0, 0, 0, 0, 0, 0, 0, 0, 0, 0, 0, 0, 0, 0, 0, 0, 0, 0, 0, 0, 0, 0, 0, 0, 0, 0, 0, 0, 0, 0, 0, 0,
  0, 0, 0, 0, 0, 0, 0, 0, 0, 0, 0, 0, 0, 0, 0, 0, 0, 0, 0, 0, 0, 0, 0, 0, 0, 0, 0, 0, 0, 0, 0, 0,
  0, 0, 0, 0, 0, 0, 0, 0, 0, 0, 0, 0, 0, 0, 0, 0, 0, 0, 0, 0, 0, 0, 0, 0, 0, 0, 0, 0, 0, 0, 0, 0,
  0, 0, 0, 0, 0, 0, 0, 0, 0, 0, 0, 0, 0, 0, 0, 0, 0, 0, 0, 0, 0, 0, 0, 0, 0, 0, 0, 0, 0, 0, 0, 0,
  0, 0, 0, 0, 0, 0, 0, 0, 0, 0, 0, 0, 0, 0, 0, 0, 0, 0, 0, 0, 0, 0, 0, 0, 0, 0, 0, 0, 0, 0, 0, 0,
  0, 0, 0, 0, 0, 0, 0, 0, 0, 0, 0, 0, 0, 0, 0, 0, 0, 0, 0, 0, 0, 0, 0, 0, 0, 0, 0, 0, 0, 0, 0, 0,
  0, 0, 0, 0, 0, 0, 0, 0, 0, 0, 0, 0, 0, 0, 0, 0, 0, 0, 0, 0, 0, 0, 0, 0, 0, 0, 0, 0, 0, 0, 0, 0,
  0, 0, 0, 0, 0, 0, 0, 0, 0, 0, 0, 0, 0, 0, 0, 0, 0, 0, 0, 0, 0, 0, 0, 0, 0, 0, 0, 0, 0, 0, 0, 0,
  0, 0, 0, 0, 0, 0, 0, 0, 0, 0, 0, 0, 0, 0, 0, 0, 0, 0, 0, 0, 0, 0, 0, 0, 0, 0, 0, 0, 0, 0, 0, 0,
  0, 0, 0, 0, 0, 0, 0, 0, 0, 0, 0, 0, 0, 0, 0, 0, 0, 0, 0, 0, 0, 0, 0, 0, 0, 0, 0, 0, 0, 0, 0, 0,
  0, 0, 0, 0, 0, 0, 0, 0, 0, 0, 0, 0, 0, 0, 0, 0, 0, 0, 0, 0, 0, 0, 0, 0, 0, 0, 0, 0, 0, 0, 0, 0,
  0, 0, 0, 0, 0, 0, 0, 0, 0, 0, 0, 0, 0, 0, 0, 0, 0, 0, 0, 0, 0, 0, 0, 0, 0, 0, 0, 0, 0, 0, 0, 0,
  0, 0, 0, 0, 0, 0, 0, 0, 0, 0, 0, 0, 0, 0, 0, 0, 0, 0, 0, 0, 0, 0, 0, 0, 0, 0, 0, 0, 0, 0, 0, 0,
  0, 0, 0, 0, 0, 0, 0, 0, 0, 0, 0, 0, 0, 0, 0, 0, 0, 0, 0, 0, 0, 0, 0, 0, 0, 0, 0, 0, 0, 0, 0, 0,
  0, 0, 0, 0, 0, 0, 0, 0, 0, 0, 0, 0, 0, 0, 0, 0, 0, 0, 0, 0, 0, 0, 0, 0, 0, 0, 0, 0, 0, 0, 0, 0,
  0, 0, 0, 0, 0, 0, 0, 0, 0, 0, 0, 0, 0, 0, 0, 0, 0, 0, 0, 0, 0, 0, 0, 0, 0, 0, 0, 0, 0, 0, 0, 0,
  0, 0, 0, 0, 0, 0, 0, 0, 0, 0, 0, 0, 0, 0, 0, 0, 0, 0, 0, 0, 0, 0, 0, 0, 0, 0, 0, 0, 0, 0, 0, 0,
  0, 0, 0, 0, 0, 0, 0, 0, 0, 0, 0, 0, 0, 0, 0, 0, 0, 0, 0, 0, 0, 0, 0, 0, 0, 0, 0, 0, 0, 0, 0, 0,
  0, 0, 0, 0, 0, 0, 0, 0, 0, 0, 0, 0, 0, 0, 0, 0, 0, 0, 0, 0, 0, 0, 0, 0, 0, 0, 0, 0, 0, 0, 0, 0,
  0, 0, 0, 0, 0, 0, 0, 0, 0, 0, 0, 0, 0, 0, 0, 0, 0, 0, 0, 0, 0, 0, 0, 0, 0, 0, 0, 0, 0, 0, 0, 0,
  0, 0, 0, 0, 0, 0, 0, 0, 0, 0, 0, 0, 0, 0, 0, 0, 0, 0, 0, 0, 0, 0, 0, 0, 0, 0, 0, 0, 0, 0, 0, 0,
  0, 0, 0, 0, 0, 0, 0, 0, 0, 0, 0, 0, 0, 0, 0, 0, 0, 0, 0, 0, 0, 0, 0, 0, 0, 0, 0, 0, 0, 0, 0, 0,
  0, 0, 0, 0, 0, 0, 0, 0, 0, 0, 0, 0, 0, 0, 0, 0, 0, 0, 0, 0, 0, 0, 0, 0, 0, 0, 0, 0, 0, 0, 0, 0,
  0, 0, 0, 0, 0, 0, 0, 0, 0, 0, 0, 0, 0, 0, 0, 0, 0, 0, 0, 0, 0, 0, 0, 0, 0, 0, 0, 0, 0, 0, 0, 0,
  0, 0, 0, 0, 0, 0, 0, 0, 0, 0, 0, 0, 0, 0, 0, 0, 0, 0, 0, 0, 0, 0, 0, 0, 0, 0, 0, 0, 0, 0, 0, 0,
  0, 0, 0, 0, 0, 0, 0, 0, 0, 0, 0, 0, 0, 0, 0, 0, 0, 0, 0, 0, 0, 0, 0, 0, 0, 0, 0, 0, 0, 0, 0, 0,
  0, 0, 0, 0, 0, 0, 0, 0, 0, 0, 0, 0, 0, 0, 0, 0, 0, 0, 0, 0, 0, 0, 0, 0, 0, 0, 0, 0, 0, 0, 0, 0,
  0, 0, 0, 0, 0, 0, 0, 0, 0, 0, 0, 0, 0, 0, 0, 0, 0, 0, 0, 0, 0, 0, 0, 0, 0, 0, 0, 0, 0, 0, 0, 0,
  0, 0, 0, 0, 0, 0, 0, 0, 0, 0, 0, 0, 0, 0, 0, 0, 0, 0, 0, 0, 0, 0, 0, 0, 0, 0, 0, 0, 0, 0, 0, 0,
  0, 0, 0, 0, 0, 0, 0, 0, 0, 0, 0, 0, 0, 0, 0, 0, 0, 0, 0, 0, 0, 0, 0, 0, 0, 0, 0, 0, 0, 0, 0, 0,
  0, 0, 0, 0, 0, 0, 0, 0, 0, 0, 0, 0, 0, 0, 0, 0, 0, 0, 0, 0, 0, 0, 0, 0, 0, 0, 0, 0, 0, 0, 0, 0,
  0, 0, 0, 0, 0, 0, 0, 0, 0, 0, 0, 0, 0, 0, 0, 0, 0, 0, 0, 0, 0, 0, 0, 0, 0, 0, 0, 0, 0, 0, 0, 0,
  0, 0, 0, 0, 0, 0, 0, 0, 0, 0, 0, 0, 0, 0, 0, 0, 0, 0, 0, 0, 0, 0, 0, 0, 0, 0, 0, 0, 0, 0, 0, 0,
  0, 0, 0, 0, 0, 0, 0, 0, 0, 0, 0, 0, 0, 0, 0, 0, 0, 0, 0, 0, 0, 0, 0, 0, 0, 0, 0, 0, 0, 0, 0, 0,
  0, 0, 0, 0, 0, 0, 0, 0, 0, 0, 0, 0, 0, 0, 0, 0, 0, 0, 0, 0, 0, 0, 0, 0, 0, 0, 0, 0, 0, 0, 0, 0,
  0, 0, 0, 0, 0, 0, 0, 0, 0, 0, 0, 0, 0, 0, 0, 0, 0, 0, 0, 0, 0, 0, 0, 0, 0, 0, 0, 0, 0, 0, 0, 0,
  0, 0, 0, 0, 0, 0, 0, 0, 0, 0, 0, 0, 0, 0, 0, 0, 0, 0, 0, 0, 0, 0, 0, 0, 0, 0, 0, 0, 0, 0, 0, 0,
  0, 0, 0, 0, 0, 0, 0, 0, 0, 0, 0, 0, 0, 0, 0, 0, 0, 0, 0, 0, 0, 0, 0, 0, 0, 0, 0, 0, 0, 0, 0, 0,
  0, 0, 0, 0, 0, 0, 0, 0, 0, 0, 0, 0, 0, 0, 0, 0, 0, 0, 0, 0, 0, 0, 0, 0, 0, 0, 0, 0, 0, 0, 0, 0,
  0, 0, 0, 0, 0, 0, 0, 0, 0, 0, 0, 0, 0, 0, 0, 0, 0, 0, 0, 0, 0, 0, 0, 0, 0, 0, 0, 0, 0, 0, 0, 0,
  0, 0, 0, 0, 0, 0, 0, 0, 0, 0, 0, 0, 0, 0, 0, 0, 0, 0, 0, 0, 0, 0, 0, 0, 0, 0, 0, 0, 0, 0, 0, 0,
  0, 0, 0, 0, 0, 0, 0, 0, 0, 0, 0, 0, 0, 0, 0, 0, 0, 0, 0, 0, 0, 0, 0, 0, 0, 0, 0, 0, 0, 0, 0, 0,
  0, 0, 0, 0, 0, 0, 0, 0, 0, 0, 0, 0, 0, 0, 0, 0, 0, 0, 0, 0, 0, 0, 0, 0, 0, 0, 0, 0, 0, 0, 0, 0,
  0, 0, 0, 0, 0, 0, 0, 0, 0, 0, 0, 0, 0, 0, 0, 0, 0, 0, 0, 0, 0, 0, 0, 0, 0, 0, 0, 0, 0, 0, 0, 0,
  0, 0, 0, 0, 0, 0, 0, 0, 0, 0, 0, 0, 0, 0, 0, 0, 0, 0, 0, 0, 0, 0, 0, 0, 0, 0, 0, 0, 0, 0, 0, 0,
  0, 0, 0, 0, 0, 0, 0, 0, 0, 0, 0, 0, 0, 0, 0, 0, 0, 0, 0, 0, 0, 0, 0, 0, 0, 0, 0, 0, 0, 0, 0, 0,
  0, 0, 0, 0, 0, 0, 0, 0, 0, 0, 0, 0, 0, 0, 0, 0, 0, 0, 0, 0, 0, 0, 0, 0, 0, 0, 0, 0, 0, 0, 0, 0,
  0, 0, 0, 0, 0, 0, 0, 0, 0, 0, 0, 0, 0, 0, 0, 0, 0, 0, 0, 0, 0, 0, 0, 0, 0, 0, 0, 0, 0, 0, 0, 0,
  0, 0, 0, 0, 0, 0, 0, 0, 0, 0, 0, 0, 0, 0, 0, 0, 0, 0, 0, 0, 0, 0, 0, 0, 0, 0, 0, 0, 0, 0, 0, 0,
  0, 0, 0, 0, 0, 0, 0, 0, 0, 0, 0, 0, 0, 0, 0, 0, 0, 0, 0, 0, 0, 0, 0, 0, 0, 0, 0, 0, 0, 0, 0, 0,
  0, 0, 0, 0, 0, 0, 0, 0, 0, 0, 0, 0, 0, 0, 0, 0, 0, 0, 0, 0, 0, 0, 0, 0, 0, 0, 0, 0, 0, 0, 0, 0,
  0, 0, 0, 0, 0, 0, 0, 0, 0, 0, 0, 0, 0, 0, 0, 0, 0, 0, 0, 0, 0, 0, 0, 0, 0, 0, 0, 0, 0, 0, 0, 0,
  0, 0, 0, 0, 0, 0, 0, 0, 0, 0, 0, 0, 0, 0, 0, 0, 0, 0, 0, 0, 0, 0, 0, 0, 0, 0, 0, 0, 0, 0, 0, 0,
  0, 0, 0, 0, 0, 0, 0, 0, 0, 0, 0, 0, 0, 0, 0, 0, 0, 0, 0, 0, 0, 0, 0, 0, 0, 0, 0, 0, 0, 0, 0, 0,
  0, 0, 0, 0, 0, 0, 0, 0, 0, 0, 0, 0, 0, 0, 0, 0, 0, 0, 0, 0, 0, 0, 0, 0, 0, 0, 0, 0, 0, 0, 0, 0,
  0, 0, 0, 0, 0, 0, 0, 0, 0, 0, 0, 0, 0, 0, 0, 0, 0, 0, 0, 0, 0, 0, 0, 0, 0, 0, 0, 0, 0, 0, 0, 0,
  0, 0, 0, 0, 0, 0, 0, 0, 0, 0, 0, 0, 0, 0, 0, 0, 0, 0, 0, 0, 0, 0, 0, 0, 0, 0, 0, 0, 0, 0, 0, 0,
  0, 0, 0, 0, 0, 0, 0, 0, 0, 0, 0, 0, 0, 0, 0, 0, 0, 0, 0, 0, 0, 0, 0, 0, 0, 0, 0, 0, 0, 0, 0, 0,
  0, 0, 0, 0, 0, 0, 0, 0, 0, 0, 0, 0, 0, 0, 0, 0, 0, 0, 0, 0, 0, 0, 0, 0, 0, 0, 0, 0, 0, 0, 0, 0,
  0, 0, 0, 0, 0, 0, 0, 0, 0, 0, 0, 0, 0, 0, 0, 0, 0, 0, 0, 0, 0, 0, 0, 0, 0, 0, 0, 0, 0, 0, 0, 0,
  0, 0, 0, 0, 0, 0, 0, 0, 0, 0, 0, 0, 0, 0, 0, 0, 0, 0, 0, 0, 0, 0, 0, 0, 0, 0, 0, 0, 0, 0, 0, 0,
  0, 0, 0, 0, 0, 0, 0, 0, 0, 0, 0, 0, 0, 0, 0, 0, 0, 0, 0, 0, 0, 0, 0, 0, 0, 0, 0, 0, 0, 0, 0, 0,
  0, 0, 0, 0, 0, 0, 0, 0, 0, 0, 0, 0, 0, 0, 0, 0, 0, 0, 0, 0, 0, 0, 0, 0, 0, 0, 0, 0, 0, 0, 0, 0,
  0, 0, 0, 0, 0, 0, 0, 0, 0, 0, 0, 0, 0, 0, 0, 0, 0, 0, 0, 0, 0, 0, 0, 0, 0, 0, 0, 0, 0, 0, 0, 0,
  0, 0, 0, 0, 0, 0, 0, 0, 0, 0, 0, 0, 0, 0, 0, 0, 0, 0, 0, 0, 0, 0, 0, 0, 0, 0, 0, 0, 0, 0, 0, 0,
  0, 0, 0, 0, 0, 0, 0, 0, 0, 0, 0, 0, 0, 0, 0, 0, 0, 0, 0, 0, 0, 0, 0, 0, 0, 0, 0, 0, 0, 0, 0, 0,
  0, 0, 0, 0, 0, 0, 0, 0, 0, 0, 0, 0, 0, 0, 0, 0, 0, 0, 0, 0, 0, 0, 0, 0, 0, 0, 0, 0, 0, 0, 0, 0,
  0, 0, 0, 0, 0, 0, 0, 0, 0, 0, 0, 0, 0, 0, 0, 0, 0, 0, 0, 0, 0, 0, 0, 0, 0, 0, 0, 0, 0, 0, 0, 0,
  0, 0, 0, 0, 0, 0, 0, 0, 0, 0, 0, 0, 0, 0, 0, 0, 0, 0, 0, 0, 0, 0, 0, 0, 0, 0, 0, 0, 0, 0, 0, 0,
  0, 0, 0, 0, 0, 0, 0, 0, 0, 0, 0, 0, 0, 0, 0, 0, 0, 0, 0, 0, 0, 0, 0, 0, 0, 0, 0, 0, 0, 0, 0, 0,
  0, 0, 0, 0, 0, 0, 0, 0, 0, 0, 0, 0, 0, 0, 0, 0, 0, 0, 0, 0, 0, 0, 0, 0, 0, 0, 0, 0, 0, 0, 0, 0,
  0, 0, 0, 0, 0, 0, 0, 0, 0, 0, 0, 0, 0, 0, 0, 0, 0, 0, 0, 0, 0, 0, 0, 0, 0, 0, 0, 0, 0, 0, 0, 0,
  0, 0, 0, 0, 0, 0, 0, 0, 0, 0, 0, 0, 0, 0, 0, 0, 0, 0, 0, 0, 0, 0, 0, 0, 0, 0, 0, 0, 0, 0, 0, 0,
  0, 0, 0, 0, 0, 0, 0, 0, 0, 0, 0, 0, 0, 0, 0, 0, 0, 0, 0, 0, 0, 0, 0, 0, 0, 0, 0, 0, 0, 0, 0, 0,
  0, 0, 0, 0, 0, 0, 0, 0, 0, 0, 0, 0, 0, 0, 0, 0, 0, 0, 0, 0, 0, 0, 0, 0, 0, 0, 0, 0, 0, 0, 0, 0,
  0, 0, 0, 0, 0, 0, 0, 0, 0, 0, 0, 0, 0, 0, 0, 0, 0, 0, 0, 0, 0, 0, 0, 0, 0, 0, 0, 0, 0, 0, 0, 0,
  0, 0, 0, 0, 0, 0, 0, 0, 0, 0, 0, 0, 0, 0, 0, 0, 0, 0, 0, 0, 0, 0, 0, 0, 0, 0, 0, 0, 0, 0, 0, 0,
  0, 0, 0, 0, 0, 0, 0, 0, 0, 0, 0, 0, 0, 0, 0, 0, 0, 0, 0, 0, 0, 0, 0, 0, 0, 0, 0, 0, 0, 0, 0, 0,
  0, 0, 0, 0, 0, 0, 0, 0, 0, 0, 0, 0, 0, 0, 0, 0, 0, 0, 0, 0, 0, 0, 0, 0, 0, 0, 0, 0, 0, 0, 0, 0,
  0, 0, 0, 0, 0, 0, 0, 0, 0, 0, 0, 0, 0, 0, 0, 0, 0, 0, 0, 0, 0, 0, 0, 0, 0, 0, 0, 0, 0, 0, 0, 0,
  0, 0, 0, 0, 0, 0, 0, 0, 0, 0, 0, 0, 0, 0, 0, 0, 0, 0, 0, 0, 0, 0, 0, 0, 0, 0, 0, 0, 0, 0, 0, 0,
  0, 0, 0, 0, 0, 0, 0, 0, 0, 0, 0, 0, 0, 0, 0, 0, 0, 0, 0, 0, 0, 0, 0, 0, 0, 0, 0, 0, 0, 0, 0, 0,
  0, 0, 0, 0, 0, 0, 0, 0, 0, 0, 0, 0, 0, 0, 0, 0, 0, 0, 0, 0, 0, 0, 0, 0, 0, 0, 0, 0, 0, 0, 0, 0,
  0, 0, 0, 0, 0, 0, 0, 0, 0, 0, 0, 0, 0, 0, 0, 0, 0, 0, 0, 0, 0, 0, 0, 0, 0, 0, 0, 0, 0, 0, 0, 0,
  0, 0, 0, 0, 0, 0, 0, 0, 0, 0, 0, 0, 0, 0, 0, 0, 0, 0, 0, 0, 0, 0, 0, 0, 0, 0, 0, 0, 0, 0, 0, 0,
  0, 0, 0, 0, 0, 0, 0, 0, 0, 0, 0, 0, 0, 0, 0, 0, 0, 0, 0, 0, 0, 0, 0, 0, 0, 0, 0, 0, 0, 0, 0, 0,
  0, 0, 0, 0, 0, 0, 0, 0, 0, 0, 0, 0, 0, 0, 0, 0, 0, 0, 0, 0, 0, 0, 0, 0, 0, 0, 0, 0, 0, 0, 0, 0,
  0, 0, 0, 0, 0, 0, 0, 0, 0, 0, 0, 0, 0, 0, 0, 0, 0, 0, 0, 0, 0, 0, 0, 0, 0, 0, 0, 0, 0, 0, 0, 0,
  0, 0, 0, 0, 0, 0, 0, 0, 0, 0, 0, 0, 0, 0, 0, 0, 0, 0, 0, 0, 0, 0, 0, 0, 0, 0, 0, 0, 0, 0, 0, 0,
  0, 0, 0, 0, 0, 0, 0, 0, 0, 0, 0, 0, 0, 0, 0, 0, 0, 0, 0, 0, 0, 0, 0, 0, 0, 0, 0, 0, 0, 0, 0, 0,
  0, 0, 0, 0, 0, 0, 0, 0, 0, 0, 0, 0, 0, 0, 0, 0, 0, 0, 0, 0, 0, 0, 0, 0, 0, 0, 0, 0, 0, 0, 0, 0,
  0, 0, 0, 0, 0, 0, 0, 0, 0, 0, 0, 0, 0, 0, 0, 0, 0, 0, 0, 0, 0, 0, 0, 0, 0, 0, 0, 0, 0, 0, 0, 0,
  0, 0, 0, 0, 0, 0, 0, 0, 0, 0, 0, 0, 0, 0, 0, 0, 0, 0, 0, 0, 0, 0, 0, 0, 0, 0, 0, 0, 0, 0, 0, 0,
  0, 0, 0, 0, 0, 0, 0, 0, 0, 0, 0, 0, 0, 0, 0, 0, 0, 0, 0, 0, 0, 0, 0, 0, 0, 0, 0, 0, 0, 0, 0, 0,
  0, 0, 0, 0, 0, 0, 0, 0, 0, 0, 0, 0, 0, 0, 0, 0, 0, 0, 0, 0, 0, 0, 0, 0, 0, 0, 0, 0, 0, 0, 0, 0,
  0, 0, 0, 0, 0, 0, 0, 0, 0, 0, 0, 0, 0, 0, 0, 0, 0, 0, 0, 0, 0, 0, 0, 0, 0, 0, 0, 0, 0, 0, 0, 0,
  0, 0, 0, 0, 0, 0, 0, 0, 0, 0, 0, 0, 0, 0, 0, 0, 0, 0, 0, 0, 0, 0, 0, 0, 0, 0, 0, 0, 0, 0, 0, 0,
  0, 0, 0, 0, 0, 0, 0, 0, 0, 0, 0, 0, 0, 0, 0, 0, 0, 0, 0, 0, 0, 0, 0, 0, 0, 0, 0, 0, 0, 0, 0, 0,
  0, 0, 0, 0, 0, 0, 0, 0, 0, 0, 0, 0, 0, 0, 0, 0, 0, 0, 0, 0, 0, 0, 0, 0, 0, 0, 0, 0, 0, 0, 0, 0,
  0, 0, 0, 0, 0, 0, 0, 0, 0, 0, 0, 0, 0, 0, 0, 0, 0, 0, 0, 0, 0, 0, 0, 0, 0, 0, 0, 0, 0, 0, 0, 0,
  0, 0, 0, 0, 0, 0, 0, 0, 0, 0, 0, 0, 0, 0, 0, 0, 0, 0, 0, 0, 0, 0, 0, 0, 0, 0, 0, 0, 0, 0, 0, 0,
  0, 0, 0, 0, 0, 0, 0, 0, 0, 0, 0, 0, 0, 0, 0, 0, 0, 0, 0, 0, 0, 0, 0, 0, 0, 0, 0, 0, 0, 0, 0, 0,
  0, 0, 0, 0, 0, 0, 0, 0, 0, 0, 0, 0, 0, 0, 0, 0, 0, 0, 0, 0, 0, 0, 0, 0, 0, 0, 0, 0, 0, 0, 0, 0,
  0, 0, 0, 0, 0, 0, 0, 0, 0, 0, 0, 0, 0, 0, 0, 0, 0, 0, 0, 0, 0, 0, 0, 0, 0, 0, 0, 0, 0, 0, 0, 0,
  0, 0, 0, 0, 0, 0, 0, 0, 0, 0, 0, 0, 0, 0, 0, 0, 0, 0, 0, 0, 0, 0, 0, 0, 0, 0, 0, 0, 0, 0, 0, 0,
  0, 0, 0, 0, 0, 0, 0, 0, 0, 0, 0, 0, 0, 0, 0, 0, 0, 0, 0, 0, 0, 0, 0, 0, 0, 0, 0, 0, 0, 0, 0, 0,
  0, 0, 0, 0, 0, 0, 0, 0, 0, 0, 0, 0, 0, 0, 0, 0, 0, 0, 0, 0, 0, 0, 0, 0, 0, 0, 0, 0, 0, 0, 0, 0,
  0, 0, 0, 0, 0, 0, 0, 0, 0, 0, 0, 0, 0, 0, 0, 0, 0, 0, 0, 0, 0, 0, 0, 0, 0, 0, 0, 0, 0, 0, 0, 0,
  0, 0, 0, 0, 0, 0, 0, 0, 0, 0, 0, 0, 0, 0, 0, 0, 0, 0, 0, 0, 0, 0, 0, 0, 0, 0, 0, 0, 0, 0, 0, 0,
  0, 0, 0, 0, 0, 0, 0, 0, 0, 0, 0, 0, 0, 0, 0, 0, 0, 0, 0, 0, 0, 0, 0, 0, 0, 0, 0, 0, 0, 0, 0, 0,
  0, 0, 0, 0, 0, 0, 0, 0, 0, 0, 0, 0, 0, 0, 0, 0, 0, 0, 0, 0, 0, 0, 0, 0, 0, 0, 0, 0, 0, 0, 0, 0,
  0, 0, 0, 0, 0, 0, 0, 0, 0, 0, 0, 0, 0, 0, 0, 0, 0, 0, 0, 0, 0, 0, 0, 0, 0, 0, 0, 0, 0, 0, 0, 0,
  0, 0, 0, 0, 0, 0, 0, 0, 0, 0, 0, 0, 0, 0, 0, 0, 0, 0, 0, 0, 0, 0, 0, 0, 0, 0, 0, 0, 0, 0, 0, 0,
  0, 0, 0, 0, 0, 0, 0, 0, 0, 0, 0, 0, 0, 0, 0, 0, 0, 0, 0, 0, 0, 0, 0, 0, 0, 0, 0, 0, 0, 0, 0, 0,
  0, 0, 0, 0, 0, 0, 0, 0, 0, 0, 0, 0, 0, 0, 0, 0, 0, 0, 0, 0, 0, 0, 0, 0, 0, 0, 0, 0, 0, 0, 0, 0,
  0, 0, 0, 0, 0, 0, 0, 0, 0, 0, 0, 0, 0, 0, 0, 0, 0, 0, 0, 0, 0, 0, 0, 0, 0, 0, 0, 0, 0, 0, 0, 0,
  0, 0, 0, 0, 0, 0, 0, 0, 0, 0, 0, 0, 0, 0, 0, 0, 0, 0, 0, 0, 0, 0, 0, 0, 0, 0, 0, 0, 0, 0, 0, 0,
  0, 0, 0, 0, 0, 0, 0, 0, 0, 0, 0, 0, 0, 0, 0, 0, 0, 0, 0, 0, 0, 0, 0, 0, 0, 0, 0, 0, 0, 0, 0, 0,
  0, 0, 0, 0, 0, 0, 0, 0, 0, 0, 0, 0, 0, 0, 0, 0, 0, 0, 0, 0, 0, 0, 0, 0, 0, 0, 0, 0, 0, 0, 0, 0,
  0, 0, 0, 0, 0, 0, 0, 0, 0, 0, 0, 0, 0, 0, 0, 0, 0, 0, 0, 0, 0, 0, 0, 0, 0, 0, 0, 0, 0, 0, 0, 0,
  0, 0, 0, 0, 0, 0, 0, 0, 0, 0, 0, 0, 0, 0, 0, 0, 0, 0, 0, 0, 0, 0, 0, 0, 0, 0, 0, 0, 0, 0, 0, 0,
  0, 0, 0, 0, 0, 0, 0, 0, 0, 0, 0, 0, 0, 0, 0, 0, 0, 0, 0, 0, 0, 0, 0, 0, 0, 0, 0, 0, 0, 0, 0, 0,
  0, 0, 0, 0, 0, 0, 0, 0, 0, 0, 0, 0, 0, 0, 0, 0, 0, 0, 0, 0, 0, 0, 0, 0, 0, 0, 0, 0, 0, 0, 0, 0,
  0, 0, 0, 0, 0, 0, 0, 0, 0, 0, 0, 0, 0, 0, 0, 0, 0, 0, 0, 0, 0, 0, 0, 0, 0, 0, 0, 0, 0, 0, 0, 0,
  0, 0, 0, 0, 0, 0, 0, 0, 0, 0, 0, 0, 0, 0, 0, 0, 0, 0, 0, 0, 0, 0, 0, 0, 0, 0, 0, 0, 0, 0, 0, 0,
  0, 0, 0, 0, 0, 0, 0, 0, 0, 0, 0, 0, 0, 0, 0, 0, 0, 0, 0, 0, 0, 0, 0, 0, 0, 0, 0, 0, 0, 0, 0, 0,
  0, 0, 0, 0, 0, 0, 0, 0, 0, 0, 0, 0, 0, 0, 0, 0, 0, 0, 0, 0, 0, 0, 0, 0, 0, 0, 0, 0, 0, 0, 0, 0,
  0, 0, 0, 0, 0, 0, 0, 0, 0, 0, 0, 0, 0, 0, 0, 0, 0, 0, 0, 0, 0, 0, 0, 0, 0, 0, 0, 0, 0, 0, 0, 0,
  0, 0, 0, 0, 0, 0, 0, 0, 0, 0, 0, 0, 0, 0, 0, 0, 0, 0, 0, 0, 0, 0, 0, 0, 0, 0, 0, 0, 0, 0, 0, 0,
  0, 0, 0, 0, 0, 0, 0, 0, 0, 0, 0, 0, 0, 0, 0, 0, 0, 0, 0, 0, 0, 0, 0, 0, 0, 0, 0, 0, 0, 0, 0, 0,
  0, 0, 0, 0, 0, 0, 0, 0, 0, 0, 0, 0, 0, 0, 0, 0, 0, 0, 0, 0, 0, 0, 0, 0, 0, 0, 0, 0, 0, 0, 0, 0,
  0, 0, 0, 0, 0, 0, 0, 0, 0, 0, 0, 0, 0, 0, 0, 0, 0, 0, 0, 0, 0, 0, 0, 0, 0, 0, 0, 0, 0, 0, 0, 0,
  0, 0, 0, 0, 0, 0, 0, 0, 0, 0, 0, 0, 0, 0, 0, 0, 0, 0, 0, 0, 0, 0, 0, 0, 0, 0, 0, 0, 0, 0, 0, 0,
  0, 0, 0, 0, 0, 0, 0, 0, 0, 0, 0, 0, 0, 0, 0, 0, 0, 0, 0, 0, 0, 0, 0, 0, 0, 0, 0, 0, 0, 0, 0, 0,
  0, 0, 0, 0, 0, 0, 0, 0, 0, 0, 0, 0, 0, 0, 0, 0, 0, 0, 0, 0, 0, 0, 0, 0, 0, 0, 0, 0, 0, 0, 0, 0,
  0, 0, 0, 0, 0, 0, 0, 0, 0, 0, 0, 0, 0, 0, 0, 0, 0, 0, 0, 0, 0, 0, 0, 0, 0, 0, 0, 0, 0, 0, 0, 0,
  0, 0, 0, 0, 0, 0, 0, 0, 0, 0, 0, 0, 0, 0, 0, 0, 0, 0, 0, 0, 0, 0, 0, 0, 0, 0, 0, 0, 0, 0, 0, 0,
  0, 0, 0, 0, 0, 0, 0, 0, 0, 0, 0, 0, 0, 0, 0, 0, 0, 0, 0, 0, 0, 0, 0, 0, 0, 0, 0, 0, 0, 0, 0, 0,
  0, 0, 0, 0, 0, 0, 0, 0, 0, 0, 0, 0, 0, 0, 0, 0, 0, 0, 0, 0, 0, 0, 0, 0, 0, 0, 0, 0, 0, 0, 0, 0,
  0, 0, 0, 0, 0, 0, 0, 0, 0, 0, 0, 0, 0, 0, 0, 0, 0, 0, 0, 0, 0, 0, 0, 0, 0, 0, 0, 0, 0, 0, 0, 0,
  0, 0, 0, 0, 0, 0, 0, 0, 0, 0, 0, 0, 0, 0, 0, 0, 0, 0, 0, 0, 0, 0, 0, 0, 0, 0, 0, 0, 0, 0, 0, 0,
  0, 0, 0, 0, 0, 0, 0, 0, 0, 0, 0, 0, 0, 0, 0, 0, 0, 0, 0, 0, 0, 0, 0, 0, 0, 0, 0, 0, 0, 0, 0, 0,
  0, 0, 0, 0, 0, 0, 0, 0, 0, 0, 0, 0, 0, 0, 0, 0, 0, 0, 0, 0, 0, 0, 0, 0, 0, 0, 0, 0, 0, 0, 0, 0,
  0, 0, 0, 0, 0, 0, 0, 0, 0, 0, 0, 0, 0, 0, 0, 0, 0, 0, 0, 0, 0, 0, 0, 0, 0, 0, 0, 0, 0, 0, 0, 0,
  0, 0, 0, 0, 0, 0, 0, 0, 0, 0, 0, 0, 0, 0, 0, 0, 0, 0, 0, 0, 0, 0, 0, 0, 0, 0, 0, 0, 0, 0, 0, 0,
  0, 0, 0, 0, 0, 0, 0, 0, 0, 0, 0, 0, 0, 0, 0, 0, 0, 0, 0, 0, 0, 0, 0, 0, 0, 0, 0, 0, 0, 0, 0, 0,
  0, 0, 0, 0, 0, 0, 0, 0, 0, 0, 0, 0, 0, 0, 0, 0, 0, 0, 0, 0, 0, 0, 0, 0, 0, 0, 0, 0, 0, 0, 0, 0,
  0, 0, 0, 0, 0, 0, 0, 0, 0, 0, 0, 0, 0, 0, 0, 0, 0, 0, 0, 0, 0, 0, 0, 0, 0, 0, 0, 0, 0, 0, 0, 0,
  0, 0, 0, 0, 0, 0, 0, 0, 0, 0, 0, 0, 0, 0, 0, 0, 0, 0, 0, 0, 0, 0, 0, 0, 0, 0, 0, 0, 0, 0, 0, 0,
  0, 0, 0, 0, 0, 0, 0, 0, 0, 0, 0, 0, 0, 0, 0, 0, 0, 0, 0, 0, 0, 0, 0, 0, 0, 0, 0, 0, 0, 0, 0, 0,
  0, 0, 0, 0, 0, 0, 0, 0, 0, 0, 0, 0, 0, 0, 0, 0, 0, 0, 0, 0, 0, 0, 0, 0, 0, 0, 0, 0, 0, 0, 0, 0,
  0, 0, 0, 0, 0, 0, 0, 0, 0, 0, 0, 0, 0, 0, 0, 0, 0, 0, 0, 0, 0, 0, 0, 0, 0, 0, 0, 0, 0, 0, 0, 0,
  0, 0, 0, 0, 0, 0, 0, 0, 0, 0, 0, 0, 0, 0, 0, 0, 0, 0, 0, 0, 0, 0, 0, 0, 0, 0, 0, 0, 0, 0, 0, 0,
  0, 0, 0, 0, 0, 0, 0, 0, 0, 0, 0, 0, 0, 0, 0, 0, 0, 0, 0, 0, 0, 0, 0, 0, 0, 0, 0, 0, 0, 0, 0, 0,
  0, 0, 0, 0, 0, 0, 0, 0, 0, 0, 0, 0, 0, 0, 0, 0, 0, 0, 0, 0, 0, 0, 0, 0, 0, 0, 0, 0, 0, 0, 0, 0,
  0, 0, 0, 0, 0, 0, 0, 0, 0, 0, 0, 0, 0, 0, 0, 0, 0, 0, 0, 0, 0, 0, 0, 0, 0, 0, 0, 0, 0, 0, 0, 0,
  0, 0, 0, 0, 0, 0, 0, 0, 0, 0, 0, 0, 0, 0, 0, 0, 0, 0, 0, 0, 0, 0, 0, 0, 0, 0, 0, 0, 0, 0, 0, 0,
  0, 0, 0, 0, 0, 0, 0, 0, 0, 0, 0, 0, 0, 0, 0, 0, 0, 0, 0, 0, 0, 0, 0, 0, 0, 0, 0, 0, 0, 0, 0, 0,
  0, 0, 0, 0, 0, 0, 0, 0, 0, 0, 0, 0, 0, 0, 0, 0, 0, 0, 0, 0, 0, 0, 0, 0, 0, 0, 0, 0, 0, 0, 0, 0,
  0, 0, 0, 0, 0, 0, 0, 0, 0, 0, 0, 0, 0, 0, 0, 0, 0, 0, 0, 0, 0, 0, 0, 0, 0, 0, 0, 0, 0, 0, 0, 0,
  0, 0, 0, 0, 0, 0, 0, 0, 0, 0, 0, 0, 0, 0, 0, 0, 0, 0, 0, 0, 0, 0, 0, 0, 0, 0, 0, 0, 0, 0, 0, 0,
  0, 0, 0, 0, 0, 0, 0, 0, 0, 0, 0, 0, 0, 0, 0, 0, 0, 0, 0, 0, 0, 0, 0, 0, 0, 0, 0, 0, 0, 0, 0, 0,
  0, 0, 0, 0, 0, 0, 0, 0, 0, 0, 0, 0, 0, 0, 0, 0, 0, 0, 0, 0, 0, 0, 0, 0, 0, 0, 0, 0, 0, 0, 0, 0,
  0, 0, 0, 0, 0, 0, 0, 0, 0, 0, 0, 0, 0, 0, 0, 0, 0, 0, 0, 0, 0, 0, 0, 0, 0, 0, 0, 0, 0, 0, 0, 0,
  0, 0, 0, 0, 0, 0, 0, 0, 0, 0, 0, 0, 0, 0, 0, 0, 0, 0, 0, 0, 0, 0, 0, 0, 0, 0, 0, 0, 0, 0, 0, 0,
  0, 0, 0, 0, 0, 0, 0, 0, 0, 0, 0, 0, 0, 0, 0, 0, 0, 0, 0, 0, 0, 0, 0, 0, 0, 0, 0, 0, 0, 0, 0, 0,
  0, 0, 0, 0, 0, 0, 0, 0, 0, 0, 0, 0, 0, 0, 0, 0, 0, 0, 0, 0, 0, 0, 0, 0, 0, 0, 0, 0, 0, 0, 0, 0,
  0, 0, 0, 0, 0, 0, 0, 0, 0, 0, 0, 0, 0, 0, 0, 0, 0, 0, 0, 0, 0, 0, 0, 0, 0, 0, 0, 0, 0, 0, 0, 0,
  0, 0, 0, 0, 0, 0, 0, 0, 0, 0, 0, 0, 0, 0, 0, 0, 0, 0, 0, 0, 0, 0, 0, 0, 0, 0, 0, 0, 0, 0, 0, 0,
  0, 0, 0, 0, 0, 0, 0, 0, 0, 0, 0, 0, 0, 0, 0, 0, 0, 0, 0, 0, 0, 0, 0, 0, 0, 0, 0, 0, 0, 0, 0, 0,
  0, 0, 0, 0, 0, 0, 0, 0, 0, 0, 0, 0, 0, 0, 0, 0, 0, 0, 0, 0, 0, 0, 0, 0, 0, 0, 0, 0, 0, 0, 0, 0,
  0, 0, 0, 0, 0, 0, 0, 0, 0, 0, 0, 0, 0, 0, 0, 0, 0, 0, 0, 0, 0, 0, 0, 0, 0, 0, 0, 0, 0, 0, 0, 0,
  0, 0, 0, 0, 0, 0, 0, 0, 0, 0, 0, 0, 0, 0, 0, 0, 0, 0, 0, 0, 0, 0, 0, 0, 0, 0, 0, 0, 0, 0, 0, 0,
  0, 0, 0, 0, 0, 0, 0, 0, 0, 0, 0, 0, 0, 0, 0, 0, 0, 0, 0, 0, 0, 0, 0, 0, 0, 0, 0, 0, 0, 0, 0, 0,
  0, 0, 0, 0, 0, 0, 0, 0, 0, 0, 0, 0, 0, 0, 0, 0, 0, 0, 0, 0, 0, 0, 0, 0, 0, 0, 0, 0, 0, 0, 0, 0,
  0, 0, 0, 0, 0, 0, 0, 0, 0, 0, 0, 0, 0, 0, 0, 0, 0, 0, 0, 0, 0, 0, 0, 0, 0, 0, 0, 0, 0, 0, 0, 0,
  0, 0, 0, 0, 0, 0, 0, 0, 0, 0, 0, 0, 0, 0, 0, 0, 0, 0, 0, 0, 0, 0, 0, 0, 0, 0, 0, 0, 0, 0, 0, 0,
  0, 0, 0, 0, 0, 0, 0, 0, 0, 0, 0, 0, 0, 0, 0, 0, 0, 0, 0, 0, 0, 0, 0, 0, 0, 0, 0, 0, 0, 0, 0, 0,
  0, 0, 0, 0, 0, 0, 0, 0, 0, 0, 0, 0, 0, 0, 0, 0, 0, 0, 0, 0, 0, 0, 0, 0, 0, 0, 0, 0, 0, 0, 0, 0,
  0, 0, 0, 0, 0, 0, 0, 0, 0, 0, 0, 0, 0, 0, 0, 0, 0, 0, 0, 0, 0, 0, 0, 0, 0, 0, 0, 0, 0, 0, 0, 0,
  0, 0, 0, 0, 0, 0, 0, 0, 0, 0, 0, 0, 0, 0, 0, 0, 0, 0, 0, 0, 0, 0, 0, 0, 0, 0, 0, 0, 0, 0, 0, 0,
  0, 0, 0, 0, 0, 0, 0, 0, 0, 0, 0, 0, 0, 0, 0, 0, 0, 0, 0, 0, 0, 0, 0, 0, 0, 0, 0, 0, 0, 0, 0, 0,
  0, 0, 0, 0, 0, 0, 0, 0, 0, 0, 0, 0, 0, 0, 0, 0, 0, 0, 0, 0, 0, 0, 0, 0, 0, 0, 0, 0, 0, 0, 0, 0,
  0, 0, 0, 0, 0, 0, 0, 0, 0, 0, 0, 0, 0, 0, 0, 0, 0, 0, 0, 0, 0, 0, 0, 0, 0, 0, 0, 0, 0, 0, 0, 0,
  0, 0, 0, 0, 0, 0, 0, 0, 0, 0, 0, 0, 0, 0, 0, 0, 0, 0, 0, 0, 0, 0, 0, 0, 0, 0, 0, 0, 0, 0, 0, 0,
  0, 0, 0, 0, 0, 0, 0, 0, 0, 0, 0, 0, 0, 0, 0, 0, 0, 0, 0, 0, 0, 0, 0, 0, 0, 0, 0, 0, 0, 0, 0, 0,
  0, 0, 0, 0, 0, 0, 0, 0, 0, 0, 0, 0, 0, 0, 0, 0, 0, 0, 0, 0, 0, 0, 0, 0, 0, 0, 0, 0, 0, 0, 0, 0,
  0, 0, 0, 0, 0, 0, 0, 0, 0, 0, 0, 0, 0, 0, 0, 0, 0, 0, 0, 0, 0, 0, 0, 0, 0, 0, 0, 0, 0, 0, 0, 0,
  0, 0, 0, 0, 0, 0, 0, 0, 0, 0, 0, 0, 0, 0, 0, 0, 0, 0, 0, 0, 0, 0, 0, 0, 0, 0, 0, 0, 0, 0, 0, 0,
  0, 0, 0, 0, 0, 0, 0, 0, 0, 0, 0, 0, 0, 0, 0, 0, 0, 0, 0, 0, 0, 0, 0, 0, 0, 0, 0, 0, 0, 0, 0, 0,
  0, 0, 0, 0, 0, 0, 0, 0, 0, 0, 0, 0, 0, 0, 0, 0, 0, 0, 0, 0, 0, 0, 0, 0, 0, 0, 0, 0, 0, 0, 0, 0,
  0, 0, 0, 0, 0, 0, 0, 0, 0, 0, 0, 0, 0, 0, 0, 0, 0, 0, 0, 0, 0, 0, 0, 0, 0, 0, 0, 0, 0, 0, 0, 0,
  0, 0, 0, 0, 0, 0, 0, 0, 0, 0, 0, 0, 0, 0, 0, 0, 0, 0, 0, 0, 0, 0, 0, 0, 0, 0, 0, 0, 0, 0, 0, 0,
  0, 0, 0, 0, 0, 0, 0, 0, 0, 0, 0, 0, 0, 0, 0, 0, 0, 0, 0, 0, 0, 0, 0, 0, 0, 0, 0, 0, 0, 0, 0, 0,
  0, 0, 0, 0, 0, 0, 0, 0, 0, 0, 0, 0, 0, 0, 0, 0, 0, 0, 0, 0, 0, 0, 0, 0, 0, 0, 0, 0, 0, 0, 0, 0,
  0, 0, 0, 0, 0, 0, 0, 0, 0, 0, 0, 0, 0, 0, 0, 0, 0, 0, 0, 0, 0, 0, 0, 0, 0, 0, 0, 0, 0, 0, 0, 0,
  0, 0, 0, 0, 0, 0, 0, 0, 0, 0, 0, 0, 0, 0, 0, 0, 0, 0, 0, 0, 0, 0, 0, 0, 0, 0, 0, 0, 0, 0, 0, 0,
  0, 0, 0, 0, 0, 0, 0, 0, 0, 0, 0, 0, 0, 0, 0, 0, 0, 0, 0, 0, 0, 0, 0, 0, 0, 0, 0, 0, 0, 0, 0, 0,
  0, 0, 0, 0, 0, 0, 0, 0, 0, 0, 0, 0, 0, 0, 0, 0, 0, 0, 0, 0, 0, 0, 0, 0, 0, 0, 0, 0, 0, 0, 0, 0,
  0, 0, 0, 0, 0, 0, 0, 0, 0, 0, 0, 0, 0, 0, 0, 0, 0, 0, 0, 0, 0, 0, 0, 0, 0, 0, 0, 0, 0, 0, 0, 0,
  0, 0, 0, 0, 0, 0, 0, 0, 0, 0, 0, 0, 0, 0, 0, 0, 0, 0, 0, 0, 0, 0, 0, 0, 0, 0, 0, 0, 0, 0, 0, 0,
  0, 0, 0, 0, 0, 0, 0, 0, 0, 0, 0, 0, 0, 0, 0, 0, 0, 0, 0, 0, 0, 0, 0, 0, 0, 0, 0, 0, 0, 0, 0, 0,
  0, 0, 0, 0, 0, 0, 0, 0, 0, 0, 0, 0, 0, 0, 0, 0, 0, 0, 0, 0, 0, 0, 0, 0, 0, 0, 0, 0, 0, 0, 0, 0,
  0, 0, 0, 0, 0, 0, 0, 0, 0, 0, 0, 0, 0, 0, 0, 0, 0, 0, 0, 0, 0, 0, 0, 0, 0, 0, 0, 0, 0, 0, 0, 0,
  0, 0, 0, 0, 0, 0, 0, 0, 0, 0, 0, 0, 0, 0, 0, 0, 0, 0, 0, 0, 0, 0, 0, 0, 0, 0, 0, 0, 0, 0, 0, 0,
  0, 0, 0, 0, 0, 0, 0, 0, 0, 0, 0, 0, 0, 0, 0, 0, 0, 0, 0, 0, 0, 0, 0, 0, 0, 0, 0, 0, 0, 0, 0, 0,
  0, 0, 0, 0, 0, 0, 0, 0, 0, 0, 0, 0, 0, 0, 0, 0, 0, 0, 0, 0, 0, 0, 0, 0, 0, 0, 0, 0, 0, 0, 0, 0,
  0, 0, 0, 0, 0, 0, 0, 0, 0, 0, 0, 0, 0, 0, 0, 0, 0, 0, 0, 0, 0, 0, 0, 0, 0, 0, 0, 0, 0, 0, 0, 0,
  0, 0, 0, 0, 0, 0, 0, 0, 0, 0, 0, 0, 0, 0, 0, 0, 0, 0, 0, 0, 0, 0, 0, 0, 0, 0, 0, 0, 0, 0, 0, 0,
  0, 0, 0, 0, 0, 0, 0, 0, 0, 0, 0, 0, 0, 0, 0, 0, 0, 0, 0, 0, 0, 0, 0, 0, 0, 0, 0, 0, 0, 0, 0, 0,
  0, 0, 0, 0, 0, 0, 0, 0, 0, 0, 0, 0, 0, 0, 0, 0, 0, 0, 0, 0, 0, 0, 0, 0, 0, 0, 0, 0, 0, 0, 0, 0,
  0, 0, 0, 0, 0, 0, 0, 0, 0, 0, 0, 0, 0, 0, 0, 0, 0, 0, 0, 0, 0, 0, 0, 0, 0, 0, 0, 0, 0, 0, 0, 0,
  0, 0, 0, 0, 0, 0, 0, 0, 0, 0, 0, 0, 0, 0, 0, 0, 0, 0, 0, 0, 0, 0, 0, 0, 0, 0, 0, 0, 0, 0, 0, 0,
  0, 0, 0, 0, 0, 0, 0, 0, 0, 0, 0, 0, 0, 0, 0, 0, 0, 0, 0, 0, 0, 0, 0, 0, 0, 0, 0, 0, 0, 0, 0, 0,
  0, 0, 0, 0, 0, 0, 0, 0, 0, 0, 0, 0, 0, 0, 0, 0, 0, 0, 0, 0, 0, 0, 0, 0, 0, 0, 0, 0, 0, 0, 0, 0,
  0, 0, 0, 0, 0, 0, 0, 0, 0, 0, 0, 0, 0, 0, 0, 0, 0, 0, 0, 0, 0, 0, 0, 0, 0, 0, 0, 0, 0, 0, 0, 0,
  0, 0, 0, 0, 0, 0, 0, 0, 0, 0, 0, 0, 0, 0, 0, 0, 0, 0, 0, 0, 0, 0, 0, 0, 0, 0, 0, 0, 0, 0, 0, 0,
  0, 0, 0, 0, 0, 0, 0, 0, 0, 0, 0, 0, 0, 0, 0, 0, 0, 0, 0, 0, 0, 0, 0, 0, 0, 0, 0, 0, 0, 0, 0, 0,
  0, 0, 0, 0, 0, 0, 0, 0, 0, 0, 0, 0, 0, 0, 0, 0, 0, 0, 0, 0, 0, 0, 0, 0, 0, 0, 0, 0, 0, 0, 0, 0,
  0, 0, 0, 0, 0, 0, 0, 0, 0, 0, 0, 0, 0, 0, 0, 0, 0, 0, 0, 0, 0, 0, 0, 0, 0, 0, 0, 0, 0, 0, 0, 0,
  0, 0, 0, 0, 0, 0, 0, 0, 0, 0, 0, 0, 0, 0, 0, 0, 0, 0, 0, 0, 0, 0, 0, 0, 0, 0, 0, 0, 0, 0, 0, 0,
  0, 0, 0, 0, 0, 0, 0, 0, 0, 0, 0, 0, 0, 0, 0, 0, 0, 0, 0, 0, 0, 0, 0, 0, 0, 0, 0, 0, 0, 0, 0, 0,
  0, 0, 0, 0, 0, 0, 0, 0, 0, 0, 0, 0, 0, 0, 0, 0, 0, 0, 0, 0, 0, 0, 0, 0, 0, 0, 0, 0, 0, 0, 0, 0,
  0, 0, 0, 0, 0, 0, 0, 0, 0, 0, 0, 0, 0, 0, 0, 0, 0, 0, 0, 0, 0, 0, 0, 0, 0, 0, 0, 0, 0, 0, 0, 0,
  0, 0, 0, 0, 0, 0, 0, 0, 0, 0, 0, 0, 0, 0, 0, 0, 0, 0, 0, 0, 0, 0, 0, 0, 0, 0, 0, 0, 0, 0, 0, 0,
  0, 0, 0, 0, 0, 0, 0, 0, 0, 0, 0, 0, 0, 0, 0, 0, 0, 0, 0, 0, 0, 0, 0, 0, 0, 0, 0, 0, 0, 0, 0, 0,
  0, 0, 0, 0, 0, 0, 0, 0, 0, 0, 0, 0, 0, 0, 0, 0, 0, 0, 0, 0, 0, 0, 0, 0, 0, 0, 0, 0, 0, 0, 0, 0,
  0, 0, 0, 0, 0, 0, 0, 0, 0, 0, 0, 0, 0, 0, 0, 0, 0, 0, 0, 0, 0, 0, 0, 0, 0, 0, 0, 0, 0, 0, 0, 0,
  0, 0, 0, 0, 0, 0, 0, 0, 0, 0, 0, 0, 0, 0, 0, 0, 0, 0, 0, 0, 0, 0, 0, 0, 0, 0, 0, 0, 0, 0, 0, 0,
  0, 0, 0, 0, 0, 0, 0, 0, 0, 0, 0, 0, 0, 0, 0, 0, 0, 0, 0, 0, 0, 0, 0, 0, 0, 0, 0, 0, 0, 0, 0, 0,
  0, 0, 0, 0, 0, 0, 0, 0, 0, 0, 0, 0, 0, 0, 0, 0, 0, 0, 0, 0, 0, 0, 0, 0, 0, 0, 0, 0, 0, 0, 0, 0,
  0, 0, 0, 0, 0, 0, 0, 0, 0, 0, 0, 0, 0, 0, 0, 0, 0, 0, 0, 0, 0, 0, 0, 0, 0, 0, 0, 0, 0, 0, 0, 0,
  0, 0, 0, 0, 0, 0, 0, 0, 0, 0, 0, 0, 0, 0, 0, 0, 0, 0, 0, 0, 0, 0, 0, 0, 0, 0, 0, 0, 0, 0, 0, 0,
  0, 0, 0, 0, 0, 0, 0, 0, 0, 0, 0, 0, 0, 0, 0, 0, 0, 0, 0, 0, 0, 0, 0, 0, 0, 0, 0, 0, 0, 0, 0, 0,
  0, 0, 0, 0, 0, 0, 0, 0, 0, 0, 0, 0, 0, 0, 0, 0, 0, 0, 0, 0, 0, 0, 0, 0, 0, 0, 0, 0, 0, 0, 0, 0,
  0, 0, 0, 0, 0, 0, 0, 0, 0, 0, 0, 0, 0, 0, 0, 0, 0, 0, 0, 0, 0, 0, 0, 0, 0, 0, 0, 0, 0, 0, 0, 0,
  0, 0, 0, 0, 0, 0, 0, 0, 0, 0, 0, 0, 0, 0, 0, 0, 0, 0, 0, 0, 0, 0, 0, 0, 0, 0, 0, 0, 0, 0, 0, 0,
  0, 0, 0, 0, 0, 0, 0, 0, 0, 0, 0, 0, 0, 0, 0, 0, 0, 0, 0, 0, 0, 0, 0, 0, 0, 0, 0, 0, 0, 0, 0, 0,
  0, 0, 0, 0, 0, 0, 0, 0, 0, 0, 0, 0, 0, 0, 0, 0, 0, 0, 0, 0, 0, 0, 0, 0, 0, 0, 0, 0, 0, 0, 0, 0,
  0, 0, 0, 0, 0, 0, 0, 0, 0, 0, 0, 0, 0, 0, 0, 0, 0, 0, 0, 0, 0, 0, 0, 0, 0, 0, 0, 0, 0, 0, 0, 0,
  0, 0, 0, 0, 0, 0, 0, 0, 0, 0, 0, 0, 0, 0, 0, 0, 0, 0, 0, 0, 0, 0, 0, 0, 0, 0, 0, 0, 0, 0, 0, 0,
  0, 0, 0, 0, 0, 0, 0, 0, 0, 0, 0, 0, 0, 0, 0, 0, 0, 0, 0, 0, 0, 0, 0, 0, 0, 0, 0, 0, 0, 0, 0, 0,
  0, 0, 0, 0, 0, 0, 0, 0, 0, 0, 0, 0, 0, 0, 0, 0, 0, 0, 0, 0, 0, 0, 0, 0, 0, 0, 0, 0, 0, 0, 0, 0,
  0, 0, 0, 0, 0, 0, 0, 0, 0, 0, 0, 0, 0, 0, 0, 0, 0, 0, 0, 0, 0, 0, 0, 0, 0, 0, 0, 0, 0, 0, 0, 0,
  0, 0, 0, 0, 0, 0, 0, 0, 0, 0, 0, 0, 0, 0, 0, 0, 0, 0, 0, 0, 0, 0, 0, 0, 0, 0, 0, 0, 0, 0, 0, 0,
  0, 0, 0, 0, 0, 0, 0, 0, 0, 0, 0, 0, 0, 0, 0, 0, 0, 0, 0, 0, 0, 0, 0, 0, 0, 0, 0, 0, 0, 0, 0, 0,
  0, 0, 0, 0, 0, 0, 0, 0, 0, 0, 0, 0, 0, 0, 0, 0, 0, 0, 0, 0, 0, 0, 0, 0, 0, 0, 0, 0, 0, 0, 0, 0,
  0, 0, 0, 0, 0, 0, 0, 0, 0, 0, 0, 0, 0, 0, 0, 0, 0, 0, 0, 0, 0, 0, 0, 0, 0, 0, 0, 0, 0, 0, 0, 0,
  0, 0, 0, 0, 0, 0, 0, 0, 0, 0, 0, 0, 0, 0, 0, 0, 0, 0, 0, 0, 0, 0, 0, 0, 0, 0, 0, 0, 0, 0, 0, 0,
  0, 0, 0, 0, 0, 0, 0, 0, 0, 0, 0, 0, 0, 0, 0, 0, 0, 0, 0, 0, 0, 0, 0, 0, 0, 0, 0, 0, 0, 0, 0, 0,
  0, 0, 0, 0, 0, 0, 0, 0, 0, 0, 0, 0, 0, 0, 0, 0, 0, 0, 0, 0, 0, 0, 0, 0, 0, 0, 0, 0, 0, 0, 0, 0,
  0, 0, 0, 0, 0, 0, 0, 0, 0, 0, 0, 0, 0, 0, 0, 0, 0, 0, 0, 0, 0, 0, 0, 0, 0, 0, 0, 0, 0, 0, 0, 0,
  0, 0, 0, 0, 0, 0, 0, 0, 0, 0, 0, 0, 0, 0, 0, 0, 0, 0, 0, 0, 0, 0, 0, 0, 0, 0, 0, 0, 0, 0, 0, 0,
  0, 0, 0, 0, 0, 0, 0, 0, 0, 0, 0, 0, 0, 0, 0, 0, 0, 0, 0, 0, 0, 0, 0, 0, 0, 0, 0, 0, 0, 0, 0, 0,
  0, 0, 0, 0, 0, 0, 0, 0, 0, 0, 0, 0, 0, 0, 0, 0, 0, 0, 0, 0, 0, 0, 0, 0, 0, 0, 0, 0, 0, 0, 0, 0,
  0, 0, 0, 0, 0, 0, 0, 0, 0, 0, 0, 0, 0, 0, 0, 0, 0, 0, 0, 0, 0, 0, 0, 0, 0, 0, 0, 0, 0, 0, 0, 0,
  0, 0, 0, 0, 0, 0, 0, 0, 0, 0, 0, 0, 0, 0, 0, 0, 0, 0, 0, 0, 0, 0, 0, 0, 0, 0, 0, 0, 0, 0, 0, 0,
  0, 0, 0, 0, 0, 0, 0, 0, 0, 0, 0, 0, 0, 0, 0, 0, 0, 0, 0, 0, 0, 0, 0, 0, 0, 0, 0, 0, 0, 0, 0, 0,
  0, 0, 0, 0, 0, 0, 0, 0, 0, 0, 0, 0, 0, 0, 0, 0, 0, 0, 0, 0, 0, 0, 0, 0, 0, 0, 0, 0, 0, 0, 0, 0,
  0, 0, 0, 0, 0, 0, 0, 0, 0, 0, 0, 0, 0, 0, 0, 0, 0, 0, 0, 0, 0, 0, 0, 0, 0, 0, 0, 0, 0, 0, 0, 0,
  0, 0, 0, 0, 0, 0, 0, 0, 0, 0, 0, 0, 0, 0, 0, 0, 0, 0, 0, 0, 0, 0, 0, 0, 0, 0, 0, 0, 0, 0, 0, 0,
  0, 0, 0, 0, 0, 0, 0, 0, 0, 0, 0, 0, 0, 0, 0, 0, 0, 0, 0, 0, 0, 0, 0, 0, 0, 0, 0, 0, 0, 0, 0, 0,
  0, 0, 0, 0, 0, 0, 0, 0, 0, 0, 0, 0, 0, 0, 0, 0, 0, 0, 0, 0, 0, 0, 0, 0, 0, 0, 0, 0, 0, 0, 0, 0,
  0, 0, 0, 0, 0, 0, 0, 0, 0, 0, 0, 0, 0, 0, 0, 0, 0, 0, 0, 0, 0, 0, 0, 0, 0, 0, 0, 0, 0, 0, 0, 0,
  0, 0, 0, 0, 0, 0, 0, 0, 0, 0, 0, 0, 0, 0, 0, 0, 0, 0, 0, 0, 0, 0, 0, 0, 0, 0, 0, 0, 0, 0, 0, 0,
  0, 0, 0, 0, 0, 0, 0, 0, 0, 0, 0, 0, 0, 0, 0, 0, 0, 0, 0, 0, 0, 0, 0, 0, 0, 0, 0, 0, 0, 0, 0, 0,
  0, 0, 0, 0, 0, 0, 0, 0, 0, 0, 0, 0, 0, 0, 0, 0, 0, 0, 0, 0, 0, 0, 0, 0, 0, 0, 0, 0, 0, 0, 0, 0,
  0, 0, 0, 0, 0, 0, 0, 0, 0, 0, 0, 0, 0, 0, 0, 0, 0, 0, 0, 0, 0, 0, 0, 0, 0, 0, 0, 0, 0, 0, 0, 0,
  0, 0, 0, 0, 0, 0, 0, 0, 0, 0, 0, 0, 0, 0, 0, 0, 0, 0, 0, 0, 0, 0, 0, 0, 0, 0, 0, 0, 0, 0, 0, 0,
  0, 0, 0, 0, 0, 0, 0, 0, 0, 0, 0, 0, 0, 0, 0, 0, 0, 0, 0, 0, 0, 0, 0, 0, 0, 0, 0, 0, 0, 0, 0, 0,
  0, 0, 0, 0, 0, 0, 0, 0, 0, 0, 0, 0, 0, 0, 0, 0, 0, 0, 0, 0, 0, 0, 0, 0, 0, 0, 0, 0, 0, 0, 0, 0,
  0, 0, 0, 0, 0, 0, 0, 0, 0, 0, 0, 0, 0, 0, 0, 0, 0, 0, 0, 0, 0, 0, 0, 0, 0, 0, 0, 0, 0, 0, 0, 0,
  0, 0, 0, 0, 0, 0, 0, 0, 0, 0, 0, 0, 0, 0, 0, 0, 0, 0, 0, 0, 0, 0, 0, 0, 0, 0, 0, 0, 0, 0, 0, 0,
  0, 0, 0, 0, 0, 0, 0, 0, 0, 0, 0, 0, 0, 0, 0, 0, 0, 0, 0, 0, 0, 0, 0, 0, 0, 0, 0, 0, 0, 0, 0, 0,
  0, 0, 0, 0, 0, 0, 0, 0, 0, 0, 0, 0, 0, 0, 0, 0, 0, 0, 0, 0, 0, 0, 0, 0, 0, 0, 0, 0, 0, 0, 0, 0,
  0, 0, 0, 0, 0, 0, 0, 0, 0, 0, 0, 0, 0, 0, 0, 0, 0, 0, 0, 0, 0, 0, 0, 0, 0, 0, 0, 0, 0, 0, 0, 0,
  0, 0, 0, 0, 0, 0, 0, 0, 0, 0, 0, 0, 0, 0, 0, 0, 0, 0, 0, 0, 0, 0, 0, 0, 0, 0, 0, 0, 0, 0, 0, 0,
  0, 0, 0, 0, 0, 0, 0, 0, 0, 0, 0, 0, 0, 0, 0, 0, 0, 0, 0, 0, 0, 0, 0, 0, 0, 0, 0, 0, 0, 0, 0, 0,
  0, 0, 0, 0, 0, 0, 0, 0, 0, 0, 0, 0, 0, 0, 0, 0, 0, 0, 0, 0, 0, 0, 0, 0, 0, 0, 0, 0, 0, 0, 0, 0,
  0, 0, 0, 0, 0, 0, 0, 0, 0, 0, 0, 0, 0, 0, 0, 0, 0, 0, 0, 0, 0, 0, 0, 0, 0, 0, 0, 0, 0, 0, 0, 0,
  0, 0, 0, 0, 0, 0, 0, 0, 0, 0, 0, 0, 0, 0, 0, 0, 0, 0, 0, 0, 0, 0, 0, 0, 0, 0, 0, 0, 0, 0, 0, 0,
  0, 0, 0, 0, 0, 0, 0, 0, 0, 0, 0, 0, 0, 0, 0, 0, 0, 0, 0, 0, 0, 0, 0, 0, 0, 0, 0, 0, 0, 0, 0, 0,
  0, 0, 0, 0, 0, 0, 0, 0, 0, 0, 0, 0, 0, 0, 0, 0, 0, 0, 0, 0, 0, 0, 0, 0, 0, 0, 0, 0, 0, 0, 0, 0,
  0, 0, 0, 0, 0, 0, 0, 0, 0, 0, 0, 0, 0, 0, 0, 0, 0, 0, 0, 0, 0, 0, 0, 0, 0, 0, 0, 0, 0, 0, 0, 0,
  0, 0, 0, 0, 0, 0, 0, 0, 0, 0, 0, 0, 0, 0, 0, 0, 0, 0, 0, 0, 0, 0, 0, 0, 0, 0, 0, 0, 0, 0, 0, 0,
  0, 0, 0, 0, 0, 0, 0, 0, 0, 0, 0, 0, 0, 0, 0, 0, 0, 0, 0, 0, 0, 0, 0, 0, 0, 0, 0, 0, 0, 0, 0, 0,
  0, 0, 0, 0, 0, 0, 0, 0, 0, 0, 0, 0, 0, 0, 0, 0, 0, 0, 0, 0, 0, 0, 0, 0, 0, 0, 0, 0, 0, 0, 0, 0,
  0, 0, 0, 0, 0, 0, 0, 0, 0, 0, 0, 0, 0, 0, 0, 0, 0, 0, 0, 0, 0, 0, 0, 0, 0, 0, 0, 0, 0, 0, 0, 0,
  0, 0, 0, 0, 0, 0, 0, 0, 0, 0, 0, 0, 0, 0, 0, 0, 0, 0, 0, 0, 0, 0, 0, 0, 0, 0, 0, 0, 0, 0, 0, 0,
  0, 0, 0, 0, 0, 0, 0, 0, 0, 0, 0, 0, 0, 0, 0, 0, 0, 0, 0, 0, 0, 0, 0, 0, 0, 0, 0, 0, 0, 0, 0, 0,
  0, 0, 0, 0, 0, 0, 0, 0, 0, 0, 0, 0, 0, 0, 0, 0, 0, 0, 0, 0, 0, 0, 0, 0, 0, 0, 0, 0, 0, 0, 0, 0,
  0, 0, 0, 0, 0, 0, 0, 0, 0, 0, 0, 0, 0, 0, 0, 0, 0, 0, 0, 0, 0, 0, 0, 0, 0, 0, 0, 0, 0, 0, 0, 0,
  0, 0, 0, 0, 0, 0, 0, 0, 0, 0, 0, 0, 0, 0, 0, 0, 0, 0, 0, 0, 0, 0, 0, 0, 0, 0, 0, 0, 0, 0, 0, 0,
  0, 0, 0, 0, 0, 0, 0, 0, 0, 0, 0, 0, 0, 0, 0, 0, 0, 0, 0, 0, 0, 0, 0, 0, 0, 0, 0, 0, 0, 0, 0, 0,
  0, 0, 0, 0, 0, 0, 0, 0, 0, 0, 0, 0, 0, 0, 0, 0, 0, 0, 0, 0, 0, 0, 0, 0, 0, 0, 0, 0, 0, 0, 0, 0,
  0, 0, 0, 0, 0, 0, 0, 0, 0, 0, 0, 0, 0, 0, 0, 0, 0, 0, 0, 0, 0, 0, 0, 0, 0, 0, 0, 0, 0, 0, 0, 0,
  0, 0, 0, 0, 0, 0, 0, 0, 0, 0, 0, 0, 0, 0, 0, 0, 0, 0, 0, 0, 0, 0, 0, 0, 0, 0, 0, 0, 0, 0, 0, 0,
  0, 0, 0, 0, 0, 0, 0, 0, 0, 0, 0, 0, 0, 0, 0, 0, 0, 0, 0, 0, 0, 0, 0, 0, 0, 0, 0, 0, 0, 0, 0, 0,
  0, 0, 0, 0, 0, 0, 0, 0, 0, 0, 0, 0, 0, 0, 0, 0, 0, 0, 0, 0, 0, 0, 0, 0, 0, 0, 0, 0, 0, 0, 0, 0,
  0, 0, 0, 0, 0, 0, 0, 0, 0, 0, 0, 0, 0, 0, 0, 0, 0, 0, 0, 0, 0, 0, 0, 0, 0, 0, 0, 0, 0, 0, 0, 0,
  0, 0, 0, 0, 0, 0, 0, 0, 0, 0, 0, 0, 0, 0, 0, 0, 0, 0, 0, 0, 0, 0, 0, 0, 0, 0, 0, 0, 0, 0, 0, 0,
  0, 0, 0, 0, 0, 0, 0, 0, 0, 0, 0, 0, 0, 0, 0, 0, 0, 0, 0, 0, 0, 0, 0, 0, 0, 0, 0, 0, 0, 0, 0, 0,
  0, 0, 0, 0, 0, 0, 0, 0, 0, 0, 0, 0, 0, 0, 0, 0, 0, 0, 0, 0, 0, 0, 0, 0, 0, 0, 0, 0, 0, 0, 0, 0,
  0, 0, 0, 0, 0, 0, 0, 0, 0, 0, 0, 0, 0, 0, 0, 0, 0, 0, 0, 0, 0, 0, 0, 0, 0, 0, 0, 0, 0, 0, 0, 0,
  0, 0, 0, 0, 0, 0, 0, 0, 0, 0, 0, 0, 0, 0, 0, 0, 0, 0, 0, 0, 0, 0, 0, 0, 0, 0, 0, 0, 0, 0, 0, 0,
  0, 0, 0, 0, 0, 0, 0, 0, 0, 0, 0, 0, 0, 0, 0, 0, 0, 0, 0, 0, 0, 0, 0, 0, 0, 0, 0, 0, 0, 0, 0, 0,
  0, 0, 0, 0, 0, 0, 0, 0, 0, 0, 0, 0, 0, 0, 0, 0, 0, 0, 0, 0, 0, 0, 0, 0, 0, 0, 0, 0, 0, 0, 0, 0,
  0, 0, 0, 0, 0, 0, 0, 0, 0, 0, 0, 0, 0, 0, 0, 0, 0, 0, 0, 0, 0, 0, 0, 0, 0, 0, 0, 0, 0, 0, 0, 0,
  0, 0, 0, 0, 0, 0, 0, 0, 0, 0, 0, 0, 0, 0, 0, 0, 0, 0, 0, 0, 0, 0, 0, 0, 0, 0, 0, 0, 0, 0, 0, 0,
  0, 0, 0, 0, 0, 0, 0, 0, 0, 0, 0, 0, 0, 0, 0, 0, 0, 0, 0, 0, 0, 0, 0, 0, 0, 0, 0, 0, 0, 0, 0, 0,
  0, 0, 0, 0, 0, 0, 0, 0, 0, 0, 0, 0, 0, 0, 0, 0, 0, 0, 0, 0, 0, 0, 0, 0, 0, 0, 0, 0, 0, 0, 0, 0,
  0, 0, 0, 0, 0, 0, 0, 0, 0, 0, 0, 0, 0, 0, 0, 0, 0, 0, 0, 0, 0, 0, 0, 0, 0, 0, 0, 0, 0, 0, 0, 0,
  0, 0, 0, 0, 0, 0, 0, 0, 0, 0, 0, 0, 0, 0, 0, 0, 0, 0, 0, 0, 0, 0, 0, 0, 0, 0, 0, 0, 0, 0, 0, 0,
  0, 0, 0, 0, 0, 0, 0, 0, 0, 0, 0, 0, 0, 0, 0, 0, 0, 0, 0, 0, 0, 0, 0, 0, 0, 0, 0, 0, 0, 0, 0, 0,
  0, 0, 0, 0, 0, 0, 0, 0, 0, 0, 0, 0, 0, 0, 0, 0, 0, 0, 0, 0, 0, 0, 0, 0, 0, 0, 0, 0, 0, 0, 0, 0,
  0, 0, 0, 0, 0, 0, 0, 0, 0, 0, 0, 0, 0, 0, 0, 0, 0, 0, 0, 0, 0, 0, 0, 0, 0, 0, 0, 0, 0, 0, 0, 0,
  0, 0, 0, 0, 0, 0, 0, 0, 0, 0, 0, 0, 0, 0, 0, 0, 0, 0, 0, 0, 0, 0, 0, 0, 0, 0, 0, 0, 0, 0, 0, 0,
  0, 0, 0, 0, 0, 0, 0, 0, 0, 0, 0, 0, 0, 0, 0, 0, 0, 0, 0, 0, 0, 0, 0, 0, 0, 0, 0, 0, 0, 0, 0, 0,
  0, 0, 0, 0, 0, 0, 0, 0, 0, 0, 0, 0, 0, 0, 0, 0, 0, 0, 0, 0, 0, 0, 0, 0, 0, 0, 0, 0, 0, 0, 0, 0,
  0, 0, 0, 0, 0, 0, 0, 0, 0, 0, 0, 0, 0, 0, 0, 0, 0, 0, 0, 0, 0, 0, 0, 0, 0, 0, 0, 0, 0, 0, 0, 0,
  0, 0, 0, 0, 0, 0, 0, 0, 0, 0, 0, 0, 0, 0, 0, 0, 0, 0, 0, 0, 0, 0, 0, 0, 0, 0, 0, 0, 0, 0, 0, 0,
  0, 0, 0, 0, 0, 0, 0, 0, 0, 0, 0, 0, 0, 0, 0, 0, 0, 0, 0, 0, 0, 0, 0, 0, 0, 0, 0, 0, 0, 0, 0, 0,
  0, 0, 0, 0, 0, 0, 0, 0, 0, 0, 0, 0, 0, 0, 0, 0, 0, 0, 0, 0, 0, 0, 0, 0, 0, 0, 0, 0, 0, 0, 0, 0,
  0, 0, 0, 0, 0, 0, 0, 0, 0, 0, 0, 0, 0, 0, 0, 0, 0, 0, 0, 0, 0, 0, 0, 0, 0, 0, 0, 0, 0, 0, 0, 0,
  0, 0, 0, 0, 0, 0, 0, 0, 0, 0, 0, 0, 0, 0, 0, 0, 0, 0, 0, 0, 0, 0, 0, 0, 0, 0, 0, 0, 0, 0, 0, 0,
  0, 0, 0, 0, 0, 0, 0, 0, 0, 0, 0, 0, 0, 0, 0, 0, 0, 0, 0, 0, 0, 0, 0, 0, 0, 0, 0, 0, 0, 0, 0, 0,
  0, 0, 0, 0, 0, 0, 0, 0, 0, 0, 0, 0, 0, 0, 0, 0, 0, 0, 0, 0, 0, 0, 0, 0, 0, 0, 0, 0, 0, 0, 0, 0,
  0, 0, 0, 0, 0, 0, 0, 0, 0, 0, 0, 0, 0, 0, 0, 0, 0, 0, 0, 0, 0, 0, 0, 0, 0, 0, 0, 0, 0, 0, 0, 0,
  0, 0, 0, 0, 0, 0, 0, 0, 0, 0, 0, 0, 0, 0, 0, 0, 0, 0, 0, 0, 0, 0, 0, 0, 0, 0, 0, 0, 0, 0, 0, 0,
  0, 0, 0, 0, 0, 0, 0, 0, 0, 0, 0, 0, 0, 0, 0, 0, 0, 0, 0, 0, 0, 0, 0, 0, 0, 0, 0, 0, 0, 0, 0, 0,
  0, 0, 0, 0, 0, 0, 0, 0, 0, 0, 0, 0, 0, 0, 0, 0, 0, 0, 0, 0, 0, 0, 0, 0, 0, 0, 0, 0, 0, 0, 0, 0,
  0, 0, 0, 0, 0, 0, 0, 0, 0, 0, 0, 0, 0, 0, 0, 0, 0, 0, 0, 0, 0, 0, 0, 0, 0, 0, 0, 0, 0, 0, 0, 0,
  0, 0, 0, 0, 0, 0, 0, 0, 0, 0, 0, 0, 0, 0, 0, 0, 0, 0, 0, 0, 0, 0, 0, 0, 0, 0, 0, 0, 0, 0, 0, 0,
  0, 0, 0, 0, 0, 0, 0, 0, 0, 0, 0, 0, 0, 0, 0, 0, 0, 0, 0, 0, 0, 0, 0, 0, 0, 0, 0, 0, 0, 0, 0, 0,
  0, 0, 0, 0, 0, 0, 0, 0, 0, 0, 0, 0, 0, 0, 0, 0, 0, 0, 0, 0, 0, 0, 0, 0, 0, 0, 0, 0, 0, 0, 0, 0,
  0, 0, 0, 0, 0, 0, 0, 0, 0, 0, 0, 0, 0, 0, 0, 0, 0, 0, 0, 0, 0, 0, 0, 0, 0, 0, 0, 0, 0, 0, 0, 0,
  0, 0, 0, 0, 0, 0, 0, 0, 0, 0, 0, 0, 0, 0, 0, 0, 0, 0, 0, 0, 0, 0, 0, 0, 0, 0, 0, 0, 0, 0, 0, 0,
  0, 0, 0, 0, 0, 0, 0, 0, 0, 0, 0, 0, 0, 0, 0, 0, 0, 0, 0, 0, 0, 0, 0, 0, 0, 0, 0, 0, 0, 0, 0, 0,
  0, 0, 0, 0, 0, 0, 0, 0, 0, 0, 0, 0, 0, 0, 0, 0, 0, 0, 0, 0, 0, 0, 0, 0, 0, 0, 0, 0, 0, 0, 0, 0,
  0, 0, 0, 0, 0, 0, 0, 0, 0, 0, 0, 0, 0, 0, 0, 0, 0, 0, 0, 0, 0, 0, 0, 0, 0, 0, 0, 0, 0, 0, 0, 0,
  0, 0, 0, 0, 0, 0, 0, 0, 0, 0, 0, 0, 0, 0, 0, 0, 0, 0, 0, 0, 0, 0, 0, 0, 0, 0, 0, 0, 0, 0, 0, 0,
  0, 0, 0, 0, 0, 0, 0, 0, 0, 0, 0, 0, 0, 0, 0, 0, 0, 0, 0, 0, 0, 0, 0, 0, 0, 0, 0, 0, 0, 0, 0, 0,
  0, 0, 0, 0, 0, 0, 0, 0, 0, 0, 0, 0, 0, 0, 0, 0, 0, 0, 0, 0, 0, 0, 0, 0, 0, 0, 0, 0, 0, 0, 0, 0,
  0, 0, 0, 0, 0, 0, 0, 0, 0, 0, 0, 0, 0, 0, 0, 0, 0, 0, 0, 0, 0, 0, 0, 0, 0, 0, 0, 0, 0, 0, 0, 0,
  0, 0, 0, 0, 0, 0, 0, 0, 0, 0, 0, 0, 0, 0, 0, 0, 0, 0, 0, 0, 0, 0, 0, 0, 0, 0, 0, 0, 0, 0, 0, 0,
  0, 0, 0, 0, 0, 0, 0, 0, 0, 0, 0, 0, 0, 0, 0, 0, 0, 0, 0, 0, 0, 0, 0, 0, 0, 0, 0, 0, 0, 0, 0, 0,
  0, 0, 0, 0, 0, 0, 0, 0, 0, 0, 0, 0, 0, 0, 0, 0, 0, 0, 0, 0, 0, 0, 0, 0, 0, 0, 0, 0, 0, 0, 0, 0,
  0, 0, 0, 0, 0, 0, 0, 0, 0, 0, 0, 0, 0, 0, 0, 0, 0, 0, 0, 0, 0, 0, 0, 0, 0, 0, 0, 0, 0, 0, 0, 0,
  0, 0, 0, 0, 0, 0, 0, 0, 0, 0, 0, 0, 0, 0, 0, 0, 0, 0, 0, 0, 0, 0, 0, 0, 0, 0, 0, 0, 0, 0, 0, 0,
  0, 0, 0, 0, 0, 0, 0, 0, 0, 0, 0, 0, 0, 0, 0, 0, 0, 0, 0, 0, 0, 0, 0, 0, 0, 0, 0, 0, 0, 0, 0, 0,
  0, 0, 0, 0, 0, 0, 0, 0, 0, 0, 0, 0, 0, 0, 0, 0, 0, 0, 0, 0, 0, 0, 0, 0, 0, 0, 0, 0, 0, 0, 0, 0,
  0, 0, 0, 0, 0, 0, 0, 0, 0, 0, 0, 0, 0, 0, 0, 0, 0, 0, 0, 0, 0, 0, 0, 0, 0, 0, 0, 0, 0, 0, 0, 0,
  0, 0, 0, 0, 0, 0, 0, 0, 0, 0, 0, 0, 0, 0, 0, 0, 0, 0, 0, 0, 0, 0, 0, 0, 0, 0, 0, 0, 0, 0, 0, 0,
  0, 0, 0, 0, 0, 0, 0, 0, 0, 0, 0, 0, 0, 0, 0, 0, 0, 0, 0, 0, 0, 0, 0, 0, 0, 0, 0, 0, 0, 0, 0, 0,
  0, 0, 0, 0, 0, 0, 0, 0, 0, 0, 0, 0, 0, 0, 0, 0, 0, 0, 0, 0, 0, 0, 0, 0, 0, 0, 0, 0, 0, 0, 0, 0,
  0, 0, 0, 0, 0, 0, 0, 0, 0, 0, 0, 0, 0, 0, 0, 0, 0, 0, 0, 0, 0, 0, 0, 0, 0, 0, 0, 0, 0, 0, 0, 0,
  0, 0, 0, 0, 0, 0, 0, 0, 0, 0, 0, 0, 0, 0, 0, 0, 0, 0, 0, 0, 0, 0, 0, 0, 0, 0, 0, 0, 0, 0, 0, 0,
  0, 0, 0, 0, 0, 0, 0, 0, 0, 0, 0, 0, 0, 0, 0, 0, 0, 0, 0, 0, 0, 0, 0, 0, 0, 0, 0, 0, 0, 0, 0, 0,
  0, 0, 0, 0, 0, 0, 0, 0, 0, 0, 0, 0, 0, 0, 0, 0, 0, 0, 0, 0, 0, 0, 0, 0, 0, 0, 0, 0, 0, 0, 0, 0,
  0, 0, 0, 0, 0, 0, 0, 0, 0, 0, 0, 0, 0, 0, 0, 0, 0, 0, 0, 0, 0, 0, 0, 0, 0, 0, 0, 0, 0, 0, 0, 0,
  0, 0, 0, 0, 0, 0, 0, 0, 0, 0, 0, 0, 0, 0, 0, 0, 0, 0, 0, 0, 0, 0, 0, 0, 0, 0, 0, 0, 0, 0, 0, 0,
  0, 0, 0, 0, 0, 0, 0, 0, 0, 0, 0, 0, 0, 0, 0, 0, 0, 0, 0, 0, 0, 0, 0, 0, 0, 0, 0, 0, 0, 0, 0, 0,
  0, 0, 0, 0, 0, 0, 0, 0, 0, 0, 0, 0, 0, 0, 0, 0, 0, 0, 0, 0, 0, 0, 0, 0, 0, 0, 0, 0, 0, 0, 0, 0,
  0, 0, 0, 0, 0, 0, 0, 0, 0, 0, 0, 0, 0, 0, 0, 0, 0, 0, 0, 0, 0, 0, 0, 0, 0, 0, 0, 0, 0, 0, 0, 0,
  0, 0, 0, 0, 0, 0, 0, 0, 0, 0, 0, 0, 0, 0, 0, 0, 0, 0, 0, 0, 0, 0, 0, 0, 0, 0, 0, 0, 0, 0, 0, 0,
  0, 0, 0, 0, 0, 0, 0, 0, 0, 0, 0, 0, 0, 0, 0, 0, 0, 0, 0, 0, 0, 0, 0, 0, 0, 0, 0, 0, 0, 0, 0, 0,
  0, 0, 0, 0, 0, 0, 0, 0, 0, 0, 0, 0, 0, 0, 0, 0, 0, 0, 0, 0, 0, 0, 0, 0, 0, 0, 0, 0, 0, 0, 0, 0,
  0, 0, 0, 0, 0, 0, 0, 0, 0, 0, 0, 0, 0, 0, 0, 0, 0, 0, 0, 0, 0, 0, 0, 0, 0, 0, 0, 0, 0, 0, 0, 0,
  0, 0, 0, 0, 0, 0, 0, 0, 0, 0, 0, 0, 0, 0, 0, 0, 0, 0, 0, 0, 0, 0, 0, 0, 0, 0, 0, 0, 0, 0, 0, 0,
  0, 0, 0, 0, 0, 0, 0, 0, 0, 0, 0, 0, 0, 0, 0, 0, 0, 0, 0, 0, 0, 0, 0, 0, 0, 0, 0, 0, 0, 0, 0, 0,
  0, 0, 0, 0, 0, 0, 0, 0, 0, 0, 0, 0, 0, 0, 0, 0, 0, 0, 0, 0, 0, 0, 0, 0, 0, 0, 0, 0, 0, 0, 0, 0,
  0, 0, 0, 0, 0, 0, 0, 0, 0, 0, 0, 0, 0, 0, 0, 0, 0, 0, 0, 0, 0, 0, 0, 0, 0, 0, 0, 0, 0, 0, 0, 0,
  0, 0, 0, 0, 0, 0, 0, 0, 0, 0, 0, 0, 0, 0, 0, 0, 0, 0, 0, 0, 0, 0, 0, 0, 0, 0, 0, 0, 0, 0, 0, 0,
  0, 0, 0, 0, 0, 0, 0, 0, 0, 0, 0, 0, 0, 0, 0, 0, 0, 0, 0, 0, 0, 0, 0, 0, 0, 0, 0, 0, 0, 0, 0, 0,
  0, 0, 0, 0, 0, 0, 0, 0, 0, 0, 0, 0, 0, 0, 0, 0, 0, 0, 0, 0, 0, 0, 0, 0, 0, 0, 0, 0, 0, 0, 0, 0,
  0, 0, 0, 0, 0, 0, 0, 0, 0, 0, 0, 0, 0, 0, 0, 0, 0, 0, 0, 0, 0, 0, 0, 0, 0, 0, 0, 0, 0, 0, 0, 0,
  0, 0, 0, 0, 0, 0, 0, 0, 0, 0, 0, 0, 0, 0, 0, 0, 0, 0, 0, 0, 0, 0, 0, 0, 0, 0, 0, 0, 0, 0, 0, 0,
  0, 0, 0, 0, 0, 0, 0, 0, 0, 0, 0, 0, 0, 0, 0, 0, 0, 0, 0, 0, 0, 0, 0, 0, 0, 0, 0, 0, 0, 0, 0, 0,
  0, 0, 0, 0, 0, 0, 0, 0, 0, 0, 0, 0, 0, 0, 0, 0, 0, 0, 0, 0, 0, 0, 0, 0, 0, 0, 0, 0, 0, 0, 0, 0,
  0, 0, 0, 0, 0, 0, 0, 0, 0, 0, 0, 0, 0, 0, 0, 0, 0, 0, 0, 0, 0, 0, 0, 0, 0, 0, 0, 0, 0, 0, 0, 0,
  0, 0, 0, 0, 0, 0, 0, 0, 0, 0, 0, 0, 0, 0, 0, 0, 0, 0, 0, 0, 0, 0, 0, 0, 0, 0, 0, 0, 0, 0, 0, 0,
  0, 0, 0, 0, 0, 0, 0, 0, 0, 0, 0, 0, 0, 0, 0, 0, 0, 0, 0, 0, 0, 0, 0, 0, 0, 0, 0, 0, 0, 0, 0, 0,
  0, 0, 0, 0, 0, 0, 0, 0, 0, 0, 0, 0, 0, 0, 0, 0, 0, 0, 0, 0, 0, 0, 0, 0, 0, 0, 0, 0, 0, 0, 0, 0,
  0, 0, 0, 0, 0, 0, 0, 0, 0, 0, 0, 0, 0, 0, 0, 0, 0, 0, 0, 0, 0, 0, 0, 0, 0, 0, 0, 0, 0, 0, 0, 0,
  0, 0, 0, 0, 0, 0, 0, 0, 0, 0, 0, 0, 0, 0, 0, 0, 0, 0, 0, 0, 0, 0, 0, 0, 0, 0, 0, 0, 0, 0, 0, 0,
  0, 0, 0, 0, 0, 0, 0, 0, 0, 0, 0, 0, 0, 0, 0, 0, 0, 0, 0, 0, 0, 0, 0, 0, 0, 0, 0, 0, 0, 0, 0, 0,
  0, 0, 0, 0, 0, 0, 0, 0, 0, 0, 0, 0, 0, 0, 0, 0, 0, 0, 0, 0, 0, 0, 0, 0, 0, 0, 0, 0, 0, 0, 0, 0,
  0, 0, 0, 0, 0, 0, 0, 0, 0, 0, 0, 0, 0, 0, 0, 0, 0, 0, 0, 0, 0, 0, 0, 0, 0, 0, 0, 0, 0, 0, 0, 0,
  0, 0, 0, 0, 0, 0, 0, 0, 0, 0, 0, 0, 0, 0, 0, 0, 0, 0, 0, 0, 0, 0, 0, 0, 0, 0, 0, 0, 0, 0, 0, 0,
  0, 0, 0, 0, 0, 0, 0, 0, 0, 0, 0, 0, 0, 0, 0, 0, 0, 0, 0, 0, 0, 0, 0, 0, 0, 0, 0, 0, 0, 0, 0, 0,
  0, 0, 0, 0, 0, 0, 0, 0, 0, 0, 0, 0, 0, 0, 0, 0, 0, 0, 0, 0, 0, 0, 0, 0, 0, 0, 0, 0, 0, 0, 0, 0,
  0, 0, 0, 0, 0, 0, 0, 0, 0, 0, 0, 0, 0, 0, 0, 0, 0, 0, 0, 0, 0, 0, 0, 0, 0, 0, 0, 0, 0, 0, 0, 0,
  0, 0, 0, 0, 0, 0, 0, 0, 0, 0, 0, 0, 0, 0, 0, 0, 0, 0, 0, 0, 0, 0, 0, 0, 0, 0, 0, 0, 0, 0, 0, 0,
  0, 0, 0, 0, 0, 0, 0, 0, 0, 0, 0, 0, 0, 0, 0, 0, 0, 0, 0, 0, 0, 0, 0, 0, 0, 0, 0, 0, 0, 0, 0, 0,
  0, 0, 0, 0, 0, 0, 0, 0, 0, 0, 0, 0, 0, 0, 0, 0, 0, 0, 0, 0, 0, 0, 0, 0, 0, 0, 0, 0, 0, 0, 0, 0,
  0, 0, 0, 0, 0, 0, 0, 0, 0, 0, 0, 0, 0, 0, 0, 0, 0, 0, 0, 0, 0, 0, 0, 0, 0, 0, 0, 0, 0, 0, 0, 0,
  0, 0, 0, 0, 0, 0, 0, 0, 0, 0, 0, 0, 0, 0, 0, 0, 0, 0, 0, 0, 0, 0, 0, 0, 0, 0, 0, 0, 0, 0, 0, 0,
  0, 0, 0, 0, 0, 0, 0, 0, 0, 0, 0, 0, 0, 0, 0, 0, 0, 0, 0, 0, 0, 0, 0, 0, 0, 0, 0, 0, 0, 0, 0, 0,
  0, 0, 0, 0, 0, 0, 0, 0, 0, 0, 0, 0, 0, 0, 0, 0, 0, 0, 0, 0, 0, 0, 0, 0, 0, 0, 0, 0, 0, 0, 0, 0,
  0, 0, 0, 0, 0, 0, 0, 0, 0, 0, 0, 0, 0, 0, 0, 0, 0, 0, 0, 0, 0, 0, 0, 0, 0, 0, 0, 0, 0, 0, 0, 0,
  0, 0, 0, 0, 0, 0, 0, 0, 0, 0, 0, 0, 0, 0, 0, 0, 0, 0, 0, 0, 0, 0, 0, 0, 0, 0, 0, 0, 0, 0, 0, 0,
  0, 0, 0, 0, 0, 0, 0, 0, 0, 0, 0, 0, 0, 0, 0, 0, 0, 0, 0, 0, 0, 0, 0, 0, 0, 0, 0, 0, 0, 0, 0, 0,
  0, 0, 0, 0, 0, 0, 0, 0, 0, 0, 0, 0, 0, 0, 0, 0, 0, 0, 0, 0, 0, 0, 0, 0, 0, 0, 0, 0, 0, 0, 0, 0,
  0, 0, 0, 0, 0, 0, 0, 0, 0, 0, 0, 0, 0, 0, 0, 0, 0, 0, 0, 0, 0, 0, 0, 0, 0, 0, 0, 0, 0, 0, 0, 0,
  0, 0, 0, 0, 0, 0, 0, 0, 0, 0, 0, 0, 0, 0, 0, 0, 0, 0, 0, 0, 0, 0, 0, 0, 0, 0, 0, 0, 0, 0, 0, 0,
  0, 0, 0, 0, 0, 0, 0, 0, 0, 0, 0, 0, 0, 0, 0, 0, 0, 0, 0, 0, 0, 0, 0, 0, 0, 0, 0, 0, 0, 0, 0, 0,
  0, 0, 0, 0, 0, 0, 0, 0, 0, 0, 0, 0, 0, 0, 0, 0, 0, 0, 0, 0, 0, 0, 0, 0, 0, 0, 0, 0, 0, 0, 0, 0,
  0, 0, 0, 0, 0, 0, 0, 0, 0, 0, 0, 0, 0, 0, 0, 0, 0, 0, 0, 0, 0, 0, 0, 0, 0, 0, 0, 0, 0, 0, 0, 0,
  0, 0, 0, 0, 0, 0, 0, 0, 0, 0, 0, 0, 0, 0, 0, 0, 0, 0, 0, 0, 0, 0, 0, 0, 0, 0, 0, 0, 0, 0, 0, 0,
  0, 0, 0, 0, 0, 0, 0, 0, 0, 0, 0, 0, 0, 0, 0, 0, 0, 0, 0, 0, 0, 0, 0, 0, 0, 0, 0, 0, 0, 0, 0, 0,
  0, 0, 0, 0, 0, 0, 0, 0, 0, 0, 0, 0, 0, 0, 0, 0, 0, 0, 0, 0, 0, 0, 0, 0, 0, 0, 0, 0, 0, 0, 0, 0,
  0, 0, 0, 0, 0, 0, 0, 0, 0, 0, 0, 0, 0, 0, 0, 0, 0, 0, 0, 0, 0, 0, 0, 0, 0, 0, 0, 0, 0, 0, 0, 0,
  0, 0, 0, 0, 0, 0, 0, 0, 0, 0, 0, 0, 0, 0, 0, 0, 0, 0, 0, 0, 0, 0, 0, 0, 0, 0, 0, 0, 0, 0, 0, 0,
  0, 0, 0, 0, 0, 0, 0, 0, 0, 0, 0, 0, 0, 0, 0, 0, 0, 0, 0, 0, 0, 0, 0, 0, 0, 0, 0, 0, 0, 0, 0, 0,
  0, 0, 0, 0, 0, 0, 0, 0, 0, 0, 0, 0, 0, 0, 0, 0, 0, 0, 0, 0, 0, 0, 0, 0, 0, 0, 0, 0, 0, 0, 0, 0,
  0, 0, 0, 0, 0, 0, 0, 0, 0, 0, 0, 0, 0, 0, 0, 0, 0, 0, 0, 0, 0, 0, 0, 0, 0, 0, 0, 0, 0, 0, 0, 0,
  0, 0, 0, 0, 0, 0, 0, 0, 0, 0, 0, 0, 0, 0, 0, 0, 0, 0, 0, 0, 0, 0, 0, 0, 0, 0, 0, 0, 0, 0, 0, 0,
  0, 0, 0, 0, 0, 0, 0, 0, 0, 0, 0, 0, 0, 0, 0, 0, 0, 0, 0, 0, 0, 0, 0, 0, 0, 0, 0, 0, 0, 0, 0, 0,
  0, 0, 0, 0, 0, 0, 0, 0, 0, 0, 0, 0, 0, 0, 0, 0, 0, 0, 0, 0, 0, 0, 0, 0, 0, 0, 0, 0, 0, 0, 0, 0,
  0, 0, 0, 0, 0, 0, 0, 0, 0, 0, 0, 0, 0, 0, 0, 0, 0, 0, 0, 0, 0, 0, 0, 0, 0, 0, 0, 0, 0, 0, 0, 0,
  0, 0, 0, 0, 0, 0, 0, 0, 0, 0, 0, 0, 0, 0, 0, 0, 0, 0, 0, 0, 0, 0, 0, 0, 0, 0, 0, 0, 0, 0, 0, 0,
  0, 0, 0, 0, 0, 0, 0, 0, 0, 0, 0, 0, 0, 0, 0, 0, 0, 0, 0, 0, 0, 0, 0, 0, 0, 0, 0, 0, 0, 0, 0, 0,
  0, 0, 0, 0, 0, 0, 0, 0, 0, 0, 0, 0, 0, 0, 0, 0, 0, 0, 0, 0, 0, 0, 0, 0, 0, 0, 0, 0, 0, 0, 0, 0,
  0, 0, 0, 0, 0, 0, 0, 0, 0, 0, 0, 0, 0, 0, 0, 0, 0, 0, 0, 0, 0, 0, 0, 0, 0, 0, 0, 0, 0, 0, 0, 0,
  0, 0, 0, 0, 0, 0, 0, 0, 0, 0, 0, 0, 0, 0, 0, 0, 0, 0, 0, 0, 0, 0, 0, 0, 0, 0, 0, 0, 0, 0, 0, 0,
  0, 0, 0, 0, 0, 0, 0, 0, 0, 0, 0, 0, 0, 0, 0, 0, 0, 0, 0, 0, 0, 0, 0, 0, 0, 0, 0, 0, 0, 0, 0, 0,
  0, 0, 0, 0, 0, 0, 0, 0, 0, 0, 0, 0, 0, 0, 0, 0, 0, 0, 0, 0, 0, 0, 0, 0, 0, 0, 0, 0, 0, 0, 0, 0,
  0, 0, 0, 0, 0, 0, 0, 0, 0, 0, 0, 0, 0, 0, 0, 0, 0, 0, 0, 0, 0, 0, 0, 0, 0, 0, 0, 0, 0, 0, 0, 0,
  0, 0, 0, 0, 0, 0, 0, 0, 0, 0, 0, 0, 0, 0, 0, 0, 0, 0, 0, 0, 0, 0, 0, 0, 0, 0, 0, 0, 0, 0, 0, 0,
  0, 0, 0, 0, 0, 0, 0, 0, 0, 0, 0, 0, 0, 0, 0, 0, 0, 0, 0, 0, 0, 0, 0, 0, 0, 0, 0, 0, 0, 0, 0, 0,
  0, 0, 0, 0, 0, 0, 0, 0, 0, 0, 0, 0, 0, 0, 0, 0, 0, 0, 0, 0, 0, 0, 0, 0, 0, 0, 0, 0, 0, 0, 0, 0,
  0, 0, 0, 0, 0, 0, 0, 0, 0, 0, 0, 0, 0, 0, 0, 0, 0, 0, 0, 0, 0, 0, 0, 0, 0, 0, 0, 0, 0, 0, 0, 0,
  0, 0, 0, 0, 0, 0, 0, 0, 0, 0, 0, 0, 0, 0, 0, 0, 0, 0, 0, 0, 0, 0, 0, 0, 0, 0, 0, 0, 0, 0, 0, 0,
  0, 0, 0, 0, 0, 0, 0, 0, 0, 0, 0, 0, 0, 0, 0, 0, 0, 0, 0, 0, 0, 0, 0, 0, 0, 0, 0, 0, 0, 0, 0, 0,
  0, 0, 0, 0, 0, 0, 0, 0, 0, 0, 0, 0, 0, 0, 0, 0, 0, 0, 0, 0, 0, 0, 0, 0, 0, 0, 0, 0, 0, 0, 0, 0,
  0, 0, 0, 0, 0, 0, 0, 0, 0, 0, 0, 0, 0, 0, 0, 0, 0, 0, 0, 0, 0, 0, 0, 0, 0, 0, 0, 0, 0, 0, 0, 0,
  0, 0, 0, 0, 0, 0, 0, 0, 0, 0, 0, 0, 0, 0, 0, 0, 0, 0, 0, 0, 0, 0, 0, 0, 0, 0, 0, 0, 0, 0, 0, 0,
  0, 0, 0, 0, 0, 0, 0, 0, 0, 0, 0, 0, 0, 0, 0, 0, 0, 0, 0, 0, 0, 0, 0, 0, 0, 0, 0, 0, 0, 0, 0, 0,
  0, 0, 0, 0, 0, 0, 0, 0, 0, 0, 0, 0, 0, 0, 0, 0, 0, 0, 0, 0, 0, 0, 0, 0, 0, 0, 0, 0, 0, 0, 0, 0,
  0, 0, 0, 0, 0, 0, 0, 0, 0, 0, 0, 0, 0, 0, 0, 0, 0, 0, 0, 0, 0, 0, 0, 0, 0, 0, 0, 0, 0, 0, 0, 0,
  0, 0, 0, 0, 0, 0, 0, 0, 0, 0, 0, 0, 0, 0, 0, 0, 0, 0, 0, 0, 0, 0, 0, 0, 0, 0, 0, 0, 0, 0, 0, 0,
  0, 0, 0, 0, 0, 0, 0, 0, 0, 0, 0, 0, 0, 0, 0, 0, 0, 0, 0, 0, 0, 0, 0, 0, 0, 0, 0, 0, 0, 0, 0, 0,
  0, 0, 0, 0, 0, 0, 0, 0, 0, 0, 0, 0, 0, 0, 0, 0, 0, 0, 0, 0, 0, 0, 0, 0, 0, 0, 0, 0, 0, 0, 0, 0,
  0, 0, 0, 0, 0, 0, 0, 0, 0, 0, 0, 0, 0, 0, 0, 0, 0, 0, 0, 0, 0, 0, 0, 0, 0, 0, 0, 0, 0, 0, 0, 0,
  0, 0, 0, 0, 0, 0, 0, 0, 0, 0, 0, 0, 0, 0, 0, 0, 0, 0, 0, 0, 0, 0, 0, 0, 0, 0, 0, 0, 0, 0, 0, 0,
  0, 0, 0, 0, 0, 0, 0, 0, 0, 0, 0, 0, 0, 0, 0, 0, 0, 0, 0, 0, 0, 0, 0, 0, 0, 0, 0, 0, 0, 0, 0, 0,
  0, 0, 0, 0, 0, 0, 0, 0, 0, 0, 0, 0, 0, 0, 0, 0, 0, 0, 0, 0, 0, 0, 0, 0, 0, 0, 0, 0, 0, 0, 0, 0,
  0, 0, 0, 0, 0, 0, 0, 0, 0, 0, 0, 0, 0, 0, 0, 0, 0, 0, 0, 0, 0, 0, 0, 0, 0, 0, 0, 0, 0, 0, 0, 0,
  0, 0, 0, 0, 0, 0, 0, 0, 0, 0, 0, 0, 0, 0, 0, 0, 0, 0, 0, 0, 0, 0, 0, 0, 0, 0, 0, 0, 0, 0, 0, 0,
  0, 0, 0, 0, 0, 0, 0, 0, 0, 0, 0, 0, 0, 0, 0, 0, 0, 0, 0, 0, 0, 0, 0, 0, 0, 0, 0, 0, 0, 0, 0, 0,
  0, 0, 0, 0, 0, 0, 0, 0, 0, 0, 0, 0, 0, 0, 0, 0, 0, 0, 0, 0, 0, 0, 0, 0, 0, 0, 0, 0, 0, 0, 0, 0,
  0, 0, 0, 0, 0, 0, 0, 0, 0, 0, 0, 0, 0, 0, 0, 0, 0, 0, 0, 0, 0, 0, 0, 0, 0, 0, 0, 0, 0, 0, 0, 0,
  0, 0, 0, 0, 0, 0, 0, 0, 0, 0, 0, 0, 0, 0, 0, 0, 0, 0, 0, 0, 0, 0, 0, 0, 0, 0, 0, 0, 0, 0, 0, 0,
  0, 0, 0, 0, 0, 0, 0, 0, 0, 0, 0, 0, 0, 0, 0, 0, 0, 0, 0, 0, 0, 0, 0, 0, 0, 0, 0, 0, 0, 0, 0, 0,
  0, 0, 0, 0, 0, 0, 0, 0, 0, 0, 0, 0, 0, 0, 0, 0, 0, 0, 0, 0, 0, 0, 0, 0, 0, 0, 0, 0, 0, 0, 0, 0,
  0, 0, 0, 0, 0, 0, 0, 0, 0, 0, 0, 0, 0, 0, 0, 0, 0, 0, 0, 0, 0, 0, 0, 0, 0, 0, 0, 0, 0, 0, 0, 0,
  0, 0, 0, 0, 0, 0, 0, 0, 0, 0, 0, 0, 0, 0, 0, 0, 0, 0, 0, 0, 0, 0, 0, 0, 0, 0, 0, 0, 0, 0, 0, 0,
  0, 0, 0, 0, 0, 0, 0, 0, 0, 0, 0, 0, 0, 0, 0, 0, 0, 0, 0, 0, 0, 0, 0, 0, 0, 0, 0, 0, 0, 0, 0, 0,
  0, 0, 0, 0, 0, 0, 0, 0, 0, 0, 0, 0, 0, 0, 0, 0, 0, 0, 0, 0, 0, 0, 0, 0, 0, 0, 0, 0, 0, 0, 0, 0,
  0, 0, 0, 0, 0, 0, 0, 0, 0, 0, 0, 0, 0, 0, 0, 0, 0, 0, 0, 0, 0, 0, 0, 0, 0, 0, 0, 0, 0, 0, 0, 0,
  0, 0, 0, 0, 0, 0, 0, 0, 0, 0, 0, 0, 0, 0, 0, 0, 0, 0, 0, 0, 0, 0, 0, 0, 0, 0, 0, 0, 0, 0, 0, 0,
  0, 0, 0, 0, 0, 0, 0, 0, 0, 0, 0, 0, 0, 0, 0, 0, 0, 0, 0, 0, 0, 0, 0, 0, 0, 0, 0, 0, 0, 0, 0, 0,
  0, 0, 0, 0, 0, 0, 0, 0, 0, 0, 0, 0, 0, 0, 0, 0, 0, 0, 0, 0, 0, 0, 0, 0, 0, 0, 0, 0, 0, 0, 0, 0,
  0, 0, 0, 0, 0, 0, 0, 0, 0, 0, 0, 0, 0, 0, 0, 0, 0, 0, 0, 0, 0, 0, 0, 0, 0, 0, 0, 0, 0, 0, 0, 0,
  0, 0, 0, 0, 0, 0, 0, 0, 0, 0, 0, 0, 0, 0, 0, 0, 0, 0, 0, 0, 0, 0, 0, 0, 0, 0, 0, 0, 0, 0, 0, 0,
  0, 0, 0, 0, 0, 0, 0, 0, 0, 0, 0, 0, 0, 0, 0, 0, 0, 0, 0, 0, 0, 0, 0, 0, 0, 0, 0, 0, 0, 0, 0, 0,
  0, 0, 0, 0, 0, 0, 0, 0, 0, 0, 0, 0, 0, 0, 0, 0, 0, 0, 0, 0, 0, 0, 0, 0, 0, 0, 0, 0, 0, 0, 0, 0,
  0, 0, 0, 0, 0, 0, 0, 0, 0, 0, 0, 0, 0, 0, 0, 0, 0, 0, 0, 0, 0, 0, 0, 0, 0, 0, 0, 0, 0, 0, 0, 0,
  0, 0, 0, 0, 0, 0, 0, 0, 0, 0, 0, 0, 0, 0, 0, 0, 0, 0, 0, 0, 0, 0, 0, 0, 0, 0, 0, 0, 0, 0, 0, 0,
  0, 0, 0, 0, 0, 0, 0, 0, 0, 0, 0, 0, 0, 0, 0, 0, 0, 0, 0, 0, 0, 0, 0, 0, 0, 0, 0, 0, 0, 0, 0, 0,
  0, 0, 0, 0, 0, 0, 0, 0, 0, 0, 0, 0, 0, 0, 0, 0, 0, 0, 0, 0, 0, 0, 0, 0, 0, 0, 0, 0, 0, 0, 0, 0,
  0, 0, 0, 0, 0, 0, 0, 0, 0, 0, 0, 0, 0, 0, 0, 0, 0, 0, 0, 0, 0, 0, 0, 0, 0, 0, 0, 0, 0, 0, 0, 0,
  0, 0, 0, 0, 0, 0, 0, 0, 0, 0, 0, 0, 0, 0, 0, 0, 0, 0, 0, 0, 0, 0, 0, 0, 0, 0, 0, 0, 0, 0, 0, 0,
  0, 0, 0, 0, 0, 0, 0, 0, 0, 0, 0, 0, 0, 0, 0, 0, 0, 0, 0, 0, 0, 0, 0, 0, 0, 0, 0, 0, 0, 0, 0, 0,
  0, 0, 0, 0, 0, 0, 0, 0, 0, 0, 0, 0, 0, 0, 0, 0, 0, 0, 0, 0, 0, 0, 0, 0, 0, 0, 0, 0, 0, 0, 0, 0,
  0, 0, 0, 0, 0, 0, 0, 0, 0, 0, 0, 0, 0, 0, 0, 0, 0, 0, 0, 0, 0, 0, 0, 0, 0, 0, 0, 0, 0, 0, 0, 0,
  0, 0, 0, 0, 0, 0, 0, 0, 0, 0, 0, 0, 0, 0, 0, 0, 0, 0, 0, 0, 0, 0, 0, 0, 0, 0, 0, 0, 0, 0, 0, 0,
  0, 0, 0, 0, 0, 0, 0, 0, 0, 0, 0, 0, 0, 0, 0, 0, 0, 0, 0, 0, 0, 0, 0, 0, 0, 0, 0, 0, 0, 0, 0, 0,
  0, 0, 0, 0, 0, 0, 0, 0, 0, 0, 0, 0, 0, 0, 0, 0, 0, 0, 0, 0, 0, 0, 0, 0, 0, 0, 0, 0, 0, 0, 0, 0,
  0, 0, 0, 0, 0, 0, 0, 0, 0, 0, 0, 0, 0, 0, 0, 0, 0, 0, 0, 0, 0, 0, 0, 0, 0, 0, 0, 0, 0, 0, 0, 0,
  0, 0, 0, 0, 0, 0, 0, 0, 0, 0, 0, 0, 0, 0, 0, 0, 0, 0, 0, 0, 0, 0, 0, 0, 0, 0, 0, 0, 0, 0, 0, 0,
  0, 0, 0, 0, 0, 0, 0, 0, 0, 0, 0, 0, 0, 0, 0, 0, 0, 0, 0, 0, 0, 0, 0, 0, 0, 0, 0, 0, 0, 0, 0, 0,
  0, 0, 0, 0, 0, 0, 0, 0, 0, 0, 0, 0, 0, 0, 0, 0, 0, 0, 0, 0, 0, 0, 0, 0, 0, 0, 0, 0, 0, 0, 0, 0,
  0, 0, 0, 0, 0, 0, 0, 0, 0, 0, 0, 0, 0, 0, 0, 0, 0, 0, 0, 0, 0, 0, 0, 0, 0, 0, 0, 0, 0, 0, 0, 0,
  0, 0, 0, 0, 0, 0, 0, 0, 0, 0, 0, 0, 0, 0, 0, 0, 0, 0, 0, 0, 0, 0, 0, 0, 0, 0, 0, 0, 0, 0, 0, 0,
  0, 0, 0, 0, 0, 0, 0, 0, 0, 0, 0, 0, 0, 0, 0, 0, 0, 0, 0, 0, 0, 0, 0, 0, 0, 0, 0, 0, 0, 0, 0, 0,
  0, 0, 0, 0, 0, 0, 0, 0, 0, 0, 0, 0, 0, 0, 0, 0, 0, 0, 0, 0, 0, 0, 0, 0, 0, 0, 0, 0, 0, 0, 0, 0,
  0, 0, 0, 0, 0, 0, 0, 0, 0, 0, 0, 0, 0, 0, 0, 0, 0, 0, 0, 0, 0, 0, 0, 0, 0, 0, 0, 0, 0, 0, 0, 0,
  0, 0, 0, 0, 0, 0, 0, 0, 0, 0, 0, 0, 0, 0, 0, 0, 0, 0, 0, 0, 0, 0, 0, 0, 0, 0, 0, 0, 0, 0, 0, 0,
  0, 0, 0, 0, 0, 0, 0, 0, 0, 0, 0, 0, 0, 0, 0, 0, 0, 0, 0, 0, 0, 0, 0, 0, 0, 0, 0, 0, 0, 0, 0, 0,
  0, 0, 0, 0, 0, 0, 0, 0, 0, 0, 0, 0, 0, 0, 0, 0, 0, 0, 0, 0, 0, 0, 0, 0, 0, 0, 0, 0, 0, 0, 0, 0,
  0, 0, 0, 0, 0, 0, 0, 0, 0, 0, 0, 0, 0, 0, 0, 0, 0, 0, 0, 0, 0, 0, 0, 0, 0, 0, 0, 0, 0, 0, 0, 0,
  0, 0, 0, 0, 0, 0, 0, 0, 0, 0, 0, 0, 0, 0, 0, 0, 0, 0, 0, 0, 0, 0, 0, 0, 0, 0, 0, 0, 0, 0, 0, 0,
  0, 0, 0, 0, 0, 0, 0, 0, 0, 0, 0, 0, 0, 0, 0, 0, 0, 0, 0, 0, 0, 0, 0, 0, 0, 0, 0, 0, 0, 0, 0, 0,
  0, 0, 0, 0, 0, 0, 0, 0, 0, 0, 0, 0, 0, 0, 0, 0, 0, 0, 0, 0, 0, 0, 0, 0, 0, 0, 0, 0, 0, 0, 0, 0,
  0, 0, 0, 0, 0, 0, 0, 0, 0, 0, 0, 0, 0, 0, 0, 0, 0, 0, 0, 0, 0, 0, 0, 0, 0, 0, 0, 0, 0, 0, 0, 0,
  0, 0, 0, 0, 0, 0, 0, 0, 0, 0, 0, 0, 0, 0, 0, 0, 0, 0, 0, 0, 0, 0, 0, 0, 0, 0, 0, 0, 0, 0, 0, 0,
  0, 0, 0, 0, 0, 0, 0, 0, 0, 0, 0, 0, 0, 0, 0, 0, 0, 0, 0, 0, 0, 0, 0, 0, 0, 0, 0, 0, 0, 0, 0, 0,
  0, 0, 0, 0, 0, 0, 0, 0, 0, 0, 0, 0, 0, 0, 0, 0, 0, 0, 0, 0, 0, 0, 0, 0, 0, 0, 0, 0, 0, 0, 0, 0,
  0, 0, 0, 0, 0, 0, 0, 0, 0, 0, 0, 0, 0, 0, 0, 0, 0, 0, 0, 0, 0, 0, 0, 0, 0, 0, 0, 0, 0, 0, 0, 0,
  0, 0, 0, 0, 0, 0, 0, 0, 0, 0, 0, 0, 0, 0, 0, 0, 0, 0, 0, 0, 0, 0, 0, 0, 0, 0, 0, 0, 0, 0, 0, 0,
  0, 0, 0, 0, 0, 0, 0, 0, 0, 0, 0, 0, 0, 0, 0, 0, 0, 0, 0, 0, 0, 0, 0, 0, 0, 0, 0, 0, 0, 0, 0, 0,
  0, 0, 0, 0, 0, 0, 0, 0, 0, 0, 0, 0, 0, 0, 0, 0, 0, 0, 0, 0, 0, 0, 0, 0, 0, 0, 0, 0, 0, 0, 0, 0,
  0, 0, 0, 0, 0, 0, 0, 0, 0, 0, 0, 0, 0, 0, 0, 0, 0, 0, 0, 0, 0, 0, 0, 0, 0, 0, 0, 0, 0, 0, 0, 0,
  0, 0, 0, 0, 0, 0, 0, 0, 0, 0, 0, 0, 0, 0, 0, 0, 0, 0, 0, 0, 0, 0, 0, 0, 0, 0, 0, 0, 0, 0, 0, 0,
  0, 0, 0, 0, 0, 0, 0, 0, 0, 0, 0, 0, 0, 0, 0, 0, 0, 0, 0, 0, 0, 0, 0, 0, 0, 0, 0, 0, 0, 0, 0, 0,
  0, 0, 0, 0, 0, 0, 0, 0, 0, 0, 0, 0, 0, 0, 0, 0, 0, 0, 0, 0, 0, 0, 0, 0, 0, 0, 0, 0, 0, 0, 0, 0,
  0, 0, 0, 0, 0, 0, 0, 0, 0, 0, 0, 0, 0, 0, 0, 0, 0, 0, 0, 0, 0, 0, 0, 0, 0, 0, 0, 0, 0, 0, 0, 0,
  0, 0, 0, 0, 0, 0, 0, 0, 0, 0, 0, 0, 0, 0, 0, 0, 0, 0, 0, 0, 0, 0, 0, 0, 0, 0, 0, 0, 0, 0, 0, 0,
  0, 0, 0, 0, 0, 0, 0, 0, 0, 0, 0, 0, 0, 0, 0, 0, 0, 0, 0, 0, 0, 0, 0, 0, 0, 0, 0, 0, 0, 0, 0, 0,
  0, 0, 0, 0, 0, 0, 0, 0, 0, 0, 0, 0, 0, 0, 0, 0, 0, 0, 0, 0, 0, 0, 0, 0, 0, 0, 0, 0, 0, 0, 0, 0,
  0, 0, 0, 0, 0, 0, 0, 0, 0, 0, 0, 0, 0, 0, 0, 0, 0, 0, 0, 0, 0, 0, 0, 0, 0, 0, 0, 0, 0, 0, 0, 0,
  0, 0, 0, 0, 0, 0, 0, 0, 0, 0, 0, 0, 0, 0, 0, 0, 0, 0, 0, 0, 0, 0, 0, 0, 0, 0, 0, 0, 0, 0, 0, 0,
  0, 0, 0, 0, 0, 0, 0, 0, 0, 0, 0, 0, 0, 0, 0, 0, 0, 0, 0, 0, 0, 0, 0, 0, 0, 0, 0, 0, 0, 0, 0, 0,
  0, 0, 0, 0, 0, 0, 0, 0, 0, 0, 0, 0, 0, 0, 0, 0, 0, 0, 0, 0, 0, 0, 0, 0, 0, 0, 0, 0, 0, 0, 0, 0,
  0, 0, 0, 0, 0, 0, 0, 0, 0, 0, 0, 0, 0, 0, 0, 0, 0, 0, 0, 0, 0, 0, 0, 0, 0, 0, 0, 0, 0, 0, 0, 0,
  0, 0, 0, 0, 0, 0, 0, 0, 0, 0, 0, 0, 0, 0, 0, 0, 0, 0, 0, 0, 0, 0, 0, 0, 0, 0, 0, 0, 0, 0, 0, 0,
  0, 0, 0, 0, 0, 0, 0, 0, 0, 0, 0, 0, 0, 0, 0, 0, 0, 0, 0, 0, 0, 0, 0, 0, 0, 0, 0, 0, 0, 0, 0, 0,
  0, 0, 0, 0, 0, 0, 0, 0, 0, 0, 0, 0, 0, 0, 0, 0, 0, 0, 0, 0, 0, 0, 0, 0, 0, 0, 0, 0, 0, 0, 0, 0,
  0, 0, 0, 0, 0, 0, 0, 0, 0, 0, 0, 0, 0, 0, 0, 0, 0, 0, 0, 0, 0, 0, 0, 0, 0, 0, 0, 0, 0, 0, 0, 0,
  0, 0, 0, 0, 0, 0, 0, 0, 0, 0, 0, 0, 0, 0, 0, 0, 0, 0, 0, 0, 0, 0, 0, 0, 0, 0, 0, 0, 0, 0, 0, 0,
  0, 0, 0, 0, 0, 0, 0, 0, 0, 0, 0, 0, 0, 0, 0, 0, 0, 0, 0, 0, 0, 0, 0, 0, 0, 0, 0, 0, 0, 0, 0, 0,
  0, 0, 0, 0, 0, 0, 0, 0, 0, 0, 0, 0, 0, 0, 0, 0, 0, 0, 0, 0, 0, 0, 0, 0, 0, 0, 0, 0, 0, 0, 0, 0,
  0, 0, 0, 0, 0, 0, 0, 0, 0, 0, 0, 0, 0, 0, 0, 0, 0, 0, 0, 0, 0, 0, 0, 0, 0, 0, 0, 0, 0, 0, 0, 0,
  0, 0, 0, 0, 0, 0, 0, 0, 0, 0, 0, 0, 0, 0, 0, 0, 0, 0, 0, 0, 0, 0, 0, 0, 0, 0, 0, 0, 0, 0, 0, 0,
  0, 0, 0, 0, 0, 0, 0, 0, 0, 0, 0, 0, 0, 0, 0, 0, 0, 0, 0, 0, 0, 0, 0, 0, 0, 0, 0, 0, 0, 0, 0, 0,
  0, 0, 0, 0, 0, 0, 0, 0, 0, 0, 0, 0, 0, 0, 0, 0, 0, 0, 0, 0, 0, 0, 0, 0, 0, 0, 0, 0, 0, 0, 0, 0,
  0, 0, 0, 0, 0, 0, 0, 0, 0, 0, 0, 0, 0, 0, 0, 0, 0, 0, 0, 0, 0, 0, 0, 0, 0, 0, 0, 0, 0, 0, 0, 0,
  0, 0, 0, 0, 0, 0, 0, 0, 0, 0, 0, 0, 0, 0, 0, 0, 0, 0, 0, 0, 0, 0, 0, 0, 0, 0, 0, 0, 0, 0, 0, 0,
  0, 0, 0, 0, 0, 0, 0, 0, 0, 0, 0, 0, 0, 0, 0, 0, 0, 0, 0, 0, 0, 0, 0, 0, 0, 0, 0, 0, 0, 0, 0, 0,
  0, 0, 0, 0, 0, 0, 0, 0, 0, 0, 0, 0, 0, 0, 0, 0, 0, 0, 0, 0, 0, 0, 0, 0, 0, 0, 0, 0, 0, 0, 0, 0,
  0, 0, 0, 0, 0, 0, 0, 0, 0, 0, 0, 0, 0, 0, 0, 0, 0, 0, 0, 0, 0, 0, 0, 0, 0, 0, 0, 0, 0, 0, 0, 0,
  0, 0, 0, 0, 0, 0, 0, 0, 0, 0, 0, 0, 0, 0, 0, 0, 0, 0, 0, 0, 0, 0, 0, 0, 0, 0, 0, 0, 0, 0, 0, 0,
  0, 0, 0, 0, 0, 0, 0, 0, 0, 0, 0, 0, 0, 0, 0, 0, 0, 0, 0, 0, 0, 0, 0, 0, 0, 0, 0, 0, 0, 0, 0, 0,
  0, 0, 0, 0, 0, 0, 0, 0, 0, 0, 0, 0, 0, 0, 0, 0, 0, 0, 0, 0, 0, 0, 0, 0, 0, 0, 0, 0, 0, 0, 0, 0,
  0, 0, 0, 0, 0, 0, 0, 0, 0, 0, 0, 0, 0, 0, 0, 0, 0, 0, 0, 0, 0, 0, 0, 0, 0, 0, 0, 0, 0, 0, 0, 0,
  0, 0, 0, 0, 0, 0, 0, 0, 0, 0, 0, 0, 0, 0, 0, 0, 0, 0, 0, 0, 0, 0, 0, 0, 0, 0, 0, 0, 0, 0, 0, 0,
  0, 0, 0, 0, 0, 0, 0, 0, 0, 0, 0, 0, 0, 0, 0, 0, 0, 0, 0, 0, 0, 0, 0, 0, 0, 0, 0, 0, 0, 0, 0, 0,
  0, 0, 0, 0, 0, 0, 0, 0, 0, 0, 0, 0, 0, 0, 0, 0, 0, 0, 0, 0, 0, 0, 0, 0, 0, 0, 0, 0, 0, 0, 0, 0,
  0, 0, 0, 0, 0, 0, 0, 0, 0, 0, 0, 0, 0, 0, 0, 0, 0, 0, 0, 0, 0, 0, 0, 0, 0, 0, 0, 0, 0, 0, 0, 0,
  0, 0, 0, 0, 0, 0, 0, 0, 0, 0, 0, 0, 0, 0, 0, 0, 0, 0, 0, 0, 0, 0, 0, 0, 0, 0, 0, 0, 0, 0, 0, 0,
  0, 0, 0, 0, 0, 0, 0, 0, 0, 0, 0, 0, 0, 0, 0, 0, 0, 0, 0, 0, 0, 0, 0, 0, 0, 0, 0, 0, 0, 0, 0, 0,
  0, 0, 0, 0, 0, 0, 0, 0, 0, 0, 0, 0, 0, 0, 0, 0, 0, 0, 0, 0, 0, 0, 0, 0, 0, 0, 0, 0, 0, 0, 0, 0,
  0, 0, 0, 0, 0, 0, 0, 0, 0, 0, 0, 0, 0, 0, 0, 0, 0, 0, 0, 0, 0, 0, 0, 0, 0, 0, 0, 0, 0, 0, 0, 0,
  0, 0, 0, 0, 0, 0, 0, 0, 0, 0, 0, 0, 0, 0, 0, 0, 0, 0, 0, 0, 0, 0, 0, 0, 0, 0, 0, 0, 0, 0, 0, 0,
  0, 0, 0, 0, 0, 0, 0, 0, 0, 0, 0, 0, 0, 0, 0, 0, 0, 0, 0, 0, 0, 0, 0, 0, 0, 0, 0, 0, 0, 0, 0, 0,
  0, 0, 0, 0, 0, 0, 0, 0, 0, 0, 0, 0, 0, 0, 0, 0, 0, 0, 0, 0, 0, 0, 0, 0, 0, 0, 0, 0, 0, 0, 0, 0,
  0, 0, 0, 0, 0, 0, 0, 0, 0, 0, 0, 0, 0, 0, 0, 0, 0, 0, 0, 0, 0, 0, 0, 0, 0, 0, 0, 0, 0, 0, 0, 0,
  0, 0, 0, 0, 0, 0, 0, 0, 0, 0, 0, 0, 0, 0, 0, 0, 0, 0, 0, 0, 0, 0, 0, 0, 0, 0, 0, 0, 0, 0, 0, 0,
  0, 0, 0, 0, 0, 0, 0, 0, 0, 0, 0, 0, 0, 0, 0, 0, 0, 0, 0, 0, 0, 0, 0, 0, 0, 0, 0, 0, 0, 0, 0, 0,
  0, 0, 0, 0, 0, 0, 0, 0, 0, 0, 0, 0, 0, 0, 0, 0, 0, 0, 0, 0, 0, 0, 0, 0, 0, 0, 0, 0, 0, 0, 0, 0,
  0, 0, 0, 0, 0, 0, 0, 0, 0, 0, 0, 0, 0, 0, 0, 0, 0, 0, 0, 0, 0, 0, 0, 0, 0, 0, 0, 0, 0, 0, 0, 0,
  0, 0, 0, 0, 0, 0, 0, 0, 0, 0, 0, 0, 0, 0, 0, 0, 0, 0, 0, 0, 0, 0, 0, 0, 0, 0, 0, 0, 0, 0, 0, 0,
  0, 0, 0, 0, 0, 0, 0, 0, 0, 0, 0, 0, 0, 0, 0, 0, 0, 0, 0, 0, 0, 0, 0, 0, 0, 0, 0, 0, 0, 0, 0, 0,
  0, 0, 0, 0, 0, 0, 0, 0, 0, 0, 0, 0, 0, 0, 0, 0, 0, 0, 0, 0, 0, 0, 0, 0, 0, 0, 0, 0, 0, 0, 0, 0,
  0, 0, 0, 0, 0, 0, 0, 0, 0, 0, 0, 0, 0, 0, 0, 0, 0, 0, 0, 0, 0, 0, 0, 0, 0, 0, 0, 0, 0, 0, 0, 0,
  0, 0, 0, 0, 0, 0, 0, 0, 0, 0, 0, 0, 0, 0, 0, 0, 0, 0, 0, 0, 0, 0, 0, 0, 0, 0, 0, 0, 0, 0, 0, 0,
  0, 0, 0, 0, 0, 0, 0, 0, 0, 0, 0, 0, 0, 0, 0, 0, 0, 0, 0, 0, 0, 0, 0, 0, 0, 0, 0, 0, 0, 0, 0, 0,
  0, 0, 0, 0, 0, 0, 0, 0, 0, 0, 0, 0, 0, 0, 0, 0, 0, 0, 0, 0, 0, 0, 0, 0, 0, 0, 0, 0, 0, 0, 0, 0,
  0, 0, 0, 0, 0, 0, 0, 0, 0, 0, 0, 0, 0, 0, 0, 0, 0, 0, 0, 0, 0, 0, 0, 0, 0, 0, 0, 0, 0, 0, 0, 0,
  0, 0, 0, 0, 0, 0, 0, 0, 0, 0, 0, 0, 0, 0, 0, 0, 0, 0, 0, 0, 0, 0, 0, 0, 0, 0, 0, 0, 0, 0, 0, 0,
  0, 0, 0, 0, 0, 0, 0, 0, 0, 0, 0, 0, 0, 0, 0, 0, 0, 0, 0, 0, 0, 0, 0, 0, 0, 0, 0, 0, 0, 0, 0, 0,
  0, 0, 0, 0, 0, 0, 0, 0, 0, 0, 0, 0, 0, 0, 0, 0, 0, 0, 0, 0, 0, 0, 0, 0, 0, 0, 0, 0, 0, 0, 0, 0,
  0, 0, 0, 0, 0, 0, 0, 0, 0, 0, 0, 0, 0, 0, 0, 0, 0, 0, 0, 0, 0, 0, 0, 0, 0, 0, 0, 0, 0, 0, 0, 0,
  0, 0, 0, 0, 0, 0, 0, 0, 0, 0, 0, 0, 0, 0, 0, 0, 0, 0, 0, 0, 0, 0, 0, 0, 0, 0, 0, 0, 0, 0, 0, 0,
  0, 0, 0, 0, 0, 0, 0, 0, 0, 0, 0, 0, 0, 0, 0, 0, 0, 0, 0, 0, 0, 0, 0, 0, 0, 0, 0, 0, 0, 0, 0, 0,
  0, 0, 0, 0, 0, 0, 0, 0, 0, 0, 0, 0, 0, 0, 0, 0, 0, 0, 0, 0, 0, 0, 0, 0, 0, 0, 0, 0, 0, 0, 0, 0,
  0, 0, 0, 0, 0, 0, 0, 0, 0, 0, 0, 0, 0, 0, 0, 0, 0, 0, 0, 0, 0, 0, 0, 0, 0, 0, 0, 0, 0, 0, 0, 0,
  0, 0, 0, 0, 0, 0, 0, 0, 0, 0, 0, 0, 0, 0, 0, 0, 0, 0, 0, 0, 0, 0, 0, 0, 0, 0, 0, 0, 0, 0, 0, 0,
  0, 0, 0, 0, 0, 0, 0, 0, 0, 0, 0, 0, 0, 0, 0, 0, 0, 0, 0, 0, 0, 0, 0, 0, 0, 0, 0, 0, 0, 0, 0, 0,
  0, 0, 0, 0, 0, 0, 0, 0, 0, 0, 0, 0, 0, 0, 0, 0, 0, 0, 0, 0, 0, 0, 0, 0, 0, 0, 0, 0, 0, 0, 0, 0,
  0, 0, 0, 0, 0, 0, 0, 0, 0, 0, 0, 0, 0, 0, 0, 0, 0, 0, 0, 0, 0, 0, 0, 0, 0, 0, 0, 0, 0, 0, 0, 0,
  0, 0, 0, 0, 0, 0, 0, 0, 0, 0, 0, 0, 0, 0, 0, 0, 0, 0, 0, 0, 0, 0, 0, 0, 0, 0, 0, 0, 0, 0, 0, 0,
  0, 0, 0, 0, 0, 0, 0, 0, 0, 0, 0, 0, 0, 0, 0, 0, 0, 0, 0, 0, 0, 0, 0, 0, 0, 0, 0, 0, 0, 0, 0, 0,
  0, 0, 0, 0, 0, 0, 0, 0, 0, 0, 0, 0, 0, 0, 0, 0, 0, 0, 0, 0, 0, 0, 0, 0, 0, 0, 0, 0, 0, 0, 0, 0,
  0, 0, 0, 0, 0, 0, 0, 0, 0, 0, 0, 0, 0, 0, 0, 0, 0, 0, 0, 0, 0, 0, 0, 0, 0, 0, 0, 0, 0, 0, 0, 0,
  0, 0, 0, 0, 0, 0, 0, 0, 0, 0, 0, 0, 0, 0, 0, 0, 0, 0, 0, 0, 0, 0, 0, 0, 0, 0, 0, 0, 0, 0, 0, 0,
  0, 0, 0, 0, 0, 0, 0, 0, 0, 0, 0, 0, 0, 0, 0, 0, 0, 0, 0, 0, 0, 0, 0, 0, 0, 0, 0, 0, 0, 0, 0, 0,
  0, 0, 0, 0, 0, 0, 0, 0, 0, 0, 0, 0, 0, 0, 0, 0, 0, 0, 0, 0, 0, 0, 0, 0, 0, 0, 0, 0, 0, 0, 0, 0,
  0, 0, 0, 0, 0, 0, 0, 0, 0, 0, 0, 0, 0, 0, 0, 0, 0, 0, 0, 0, 0, 0, 0, 0, 0, 0, 0, 0, 0, 0, 0, 0,
  0, 0, 0, 0, 0, 0, 0, 0, 0, 0, 0, 0, 0, 0, 0, 0, 0, 0, 0, 0, 0, 0, 0, 0, 0, 0, 0, 0, 0, 0, 0, 0,
  0, 0, 0, 0, 0, 0, 0, 0, 0, 0, 0, 0, 0, 0, 0, 0, 0, 0, 0, 0, 0, 0, 0, 0, 0, 0, 0, 0, 0, 0, 0, 0,
  0, 0, 0, 0, 0, 0, 0, 0, 0, 0, 0, 0, 0, 0, 0, 0, 0, 0, 0, 0, 0, 0, 0, 0, 0, 0, 0, 0, 0, 0, 0, 0,
  0, 0, 0, 0, 0, 0, 0, 0, 0, 0, 0, 0, 0, 0, 0, 0, 0, 0, 0, 0, 0, 0, 0, 0, 0, 0, 0, 0, 0, 0, 0, 0,
  0, 0, 0, 0, 0, 0, 0, 0, 0, 0, 0, 0, 0, 0, 0, 0, 0, 0, 0, 0, 0, 0, 0, 0, 0, 0, 0, 0, 0, 0, 0, 0,
  0, 0, 0, 0, 0, 0, 0, 0, 0, 0, 0, 0, 0, 0, 0, 0, 0, 0, 0, 0, 0, 0, 0, 0, 0, 0, 0, 0, 0, 0, 0, 0,
  0, 0, 0, 0, 0, 0, 0, 0, 0, 0, 0, 0, 0, 0, 0, 0, 0, 0, 0, 0, 0, 0, 0, 0, 0, 0, 0, 0, 0, 0, 0, 0,
  0, 0, 0, 0, 0, 0, 0, 0, 0, 0, 0, 0, 0, 0, 0, 0, 0, 0, 0, 0, 0, 0, 0, 0, 0, 0, 0, 0, 0, 0, 0, 0,
  0, 0, 0, 0, 0, 0, 0, 0, 0, 0, 0, 0, 0, 0, 0, 0, 0, 0, 0, 0, 0, 0, 0, 0, 0, 0, 0, 0, 0, 0, 0, 0,
  0, 0, 0, 0, 0, 0, 0, 0, 0, 0, 0, 0, 0, 0, 0, 0, 0, 0, 0, 0, 0, 0, 0, 0, 0, 0, 0, 0, 0, 0, 0, 0,
  0, 0, 0, 0, 0, 0, 0, 0, 0, 0, 0, 0, 0, 0, 0, 0, 0, 0, 0, 0, 0, 0, 0, 0, 0, 0, 0, 0, 0, 0, 0, 0,
  0, 0, 0, 0, 0, 0, 0, 0, 0, 0, 0, 0, 0, 0, 0, 0, 0, 0, 0, 0, 0, 0, 0, 0, 0, 0, 0, 0, 0, 0, 0, 0,
  0, 0, 0, 0, 0, 0, 0, 0, 0, 0, 0, 0, 0, 0, 0, 0, 0, 0, 0, 0, 0, 0, 0, 0, 0, 0, 0, 0, 0, 0, 0, 0,
  0, 0, 0, 0, 0, 0, 0, 0, 0, 0, 0, 0, 0, 0, 0, 0, 0, 0, 0, 0, 0, 0, 0, 0, 0, 0, 0, 0, 0, 0, 0, 0,
  0, 0, 0, 0, 0, 0, 0, 0, 0, 0, 0, 0, 0, 0, 0, 0, 0, 0, 0, 0, 0, 0, 0, 0, 0, 0, 0, 0, 0, 0, 0, 0,
  0, 0, 0, 0, 0, 0, 0, 0, 0, 0, 0, 0, 0, 0, 0, 0, 0, 0, 0, 0, 0, 0, 0, 0, 0, 0, 0, 0, 0, 0, 0, 0,
  0, 0, 0, 0, 0, 0, 0, 0, 0, 0, 0, 0, 0, 0, 0, 0, 0, 0, 0, 0, 0, 0, 0, 0, 0, 0, 0, 0, 0, 0, 0, 0,
  0, 0, 0, 0, 0, 0, 0, 0, 0, 0, 0, 0, 0, 0, 0, 0, 0, 0, 0, 0, 0, 0, 0, 0, 0, 0, 0, 0, 0, 0, 0, 0,
  0, 0, 0, 0, 0, 0, 0, 0, 0, 0, 0, 0, 0, 0, 0, 0, 0, 0, 0, 0, 0, 0, 0, 0, 0, 0, 0, 0, 0, 0, 0, 0,
  0, 0, 0, 0, 0, 0, 0, 0, 0, 0, 0, 0, 0, 0, 0, 0, 0, 0, 0, 0, 0, 0, 0, 0, 0, 0, 0, 0, 0, 0, 0, 0,
  0, 0, 0, 0, 0, 0, 0, 0, 0, 0, 0, 0, 0, 0, 0, 0, 0, 0, 0, 0, 0, 0, 0, 0, 0, 0, 0, 0, 0, 0, 0, 0,
  0, 0, 0, 0, 0, 0, 0, 0, 0, 0, 0, 0, 0, 0, 0, 0, 0, 0, 0, 0, 0, 0, 0, 0, 0, 0, 0, 0, 0, 0, 0, 0,
  0, 0, 0, 0, 0, 0, 0, 0, 0, 0, 0, 0, 0, 0, 0, 0, 0, 0, 0, 0, 0, 0, 0, 0, 0, 0, 0, 0, 0, 0, 0, 0,
  0, 0, 0, 0, 0, 0, 0, 0, 0, 0, 0, 0, 0, 0, 0, 0, 0, 0, 0, 0, 0, 0, 0, 0, 0, 0, 0, 0, 0, 0, 0, 0,
  0, 0, 0, 0, 0, 0, 0, 0, 0, 0, 0, 0, 0, 0, 0, 0, 0, 0, 0, 0, 0, 0, 0, 0, 0, 0, 0, 0, 0, 0, 0, 0,
  0, 0, 0, 0, 0, 0, 0, 0, 0, 0, 0, 0, 0, 0, 0, 0, 0, 0, 0, 0, 0, 0, 0, 0, 0, 0, 0, 0, 0, 0, 0, 0,
  0, 0, 0, 0, 0, 0, 0, 0, 0, 0, 0, 0, 0, 0, 0, 0, 0, 0, 0, 0, 0, 0, 0, 0, 0, 0, 0, 0, 0, 0, 0, 0,
  0, 0, 0, 0, 0, 0, 0, 0, 0, 0, 0, 0, 0, 0, 0, 0, 0, 0, 0, 0, 0, 0, 0, 0, 0, 0, 0, 0, 0, 0, 0, 0,
  0, 0, 0, 0, 0, 0, 0, 0, 0, 0, 0, 0, 0, 0, 0, 0, 0, 0, 0, 0, 0, 0, 0, 0, 0, 0, 0, 0, 0, 0, 0, 0,
  0, 0, 0, 0, 0, 0, 0, 0, 0, 0, 0, 0, 0, 0, 0, 0, 0, 0, 0, 0, 0, 0, 0, 0, 0, 0, 0, 0, 0, 0, 0, 0,
  0, 0, 0, 0, 0, 0, 0, 0, 0, 0, 0, 0, 0, 0, 0, 0, 0, 0, 0, 0, 0, 0, 0, 0, 0, 0, 0, 0, 0, 0, 0, 0,
  0, 0, 0, 0, 0, 0, 0, 0, 0, 0, 0, 0, 0, 0, 0, 0, 0, 0, 0, 0, 0, 0, 0, 0, 0, 0, 0, 0, 0, 0, 0, 0,
  0, 0, 0, 0, 0, 0, 0, 0, 0, 0, 0, 0, 0, 0, 0, 0, 0, 0, 0, 0, 0, 0, 0, 0, 0, 0, 0, 0, 0, 0, 0, 0,
  0, 0, 0, 0, 0, 0, 0, 0, 0, 0, 0, 0, 0, 0, 0, 0, 0, 0, 0, 0, 0, 0, 0, 0, 0, 0, 0, 0, 0, 0, 0, 0,
  0, 0, 0, 0, 0, 0, 0, 0, 0, 0, 0, 0, 0, 0, 0, 0, 0, 0, 0, 0, 0, 0, 0, 0, 0, 0, 0, 0, 0, 0, 0, 0,
  0, 0, 0, 0, 0, 0, 0, 0, 0, 0, 0, 0, 0, 0, 0, 0, 0, 0, 0, 0, 0, 0, 0, 0, 0, 0, 0, 0, 0, 0, 0, 0,
  0, 0, 0, 0, 0, 0, 0, 0, 0, 0, 0, 0, 0, 0, 0, 0, 0, 0, 0, 0, 0, 0, 0, 0, 0, 0, 0, 0, 0, 0, 0, 0,
  0, 0, 0, 0, 0, 0, 0, 0, 0, 0, 0, 0, 0, 0, 0, 0, 0, 0, 0, 0, 0, 0, 0, 0, 0, 0, 0, 0, 0, 0, 0, 0,
  0, 0, 0, 0, 0, 0, 0, 0, 0, 0, 0, 0, 0, 0, 0, 0, 0, 0, 0, 0, 0, 0, 0, 0, 0, 0, 0, 0, 0, 0, 0, 0,
  0, 0, 0, 0, 0, 0, 0, 0, 0, 0, 0, 0, 0, 0, 0, 0, 0, 0, 0, 0, 0, 0, 0, 0, 0, 0, 0, 0, 0, 0, 0, 0,
  0, 0, 0, 0, 0, 0, 0, 0, 0, 0, 0, 0, 0, 0, 0, 0, 0, 0, 0, 0, 0, 0, 0, 0, 0, 0, 0, 0, 0, 0, 0, 0,
  0, 0, 0, 0, 0, 0, 0, 0, 0, 0, 0, 0, 0, 0, 0, 0, 0, 0, 0, 0, 0, 0, 0, 0, 0, 0, 0, 0, 0, 0, 0, 0,
  0, 0, 0, 0, 0, 0, 0, 0, 0, 0, 0, 0, 0, 0, 0, 0, 0, 0, 0, 0, 0, 0, 0, 0, 0, 0, 0, 0, 0, 0, 0, 0,
  0, 0, 0, 0, 0, 0, 0, 0, 0, 0, 0, 0, 0, 0, 0, 0, 0, 0, 0, 0, 0, 0, 0, 0, 0, 0, 0, 0, 0, 0, 0, 0,
  0, 0, 0, 0, 0, 0, 0, 0, 0, 0, 0, 0, 0, 0, 0, 0, 0, 0, 0, 0, 0, 0, 0, 0, 0, 0, 0, 0, 0, 0, 0, 0,
  0, 0, 0, 0, 0, 0, 0, 0, 0, 0, 0, 0, 0, 0, 0, 0, 0, 0, 0, 0, 0, 0, 0, 0, 0, 0, 0, 0, 0, 0, 0, 0,
  0, 0, 0, 0, 0, 0, 0, 0, 0, 0, 0, 0, 0, 0, 0, 0, 0, 0, 0, 0, 0, 0, 0, 0, 0, 0, 0, 0, 0, 0, 0, 0,
  0, 0, 0, 0, 0, 0, 0, 0, 0, 0, 0, 0, 0, 0, 0, 0, 0, 0, 0, 0, 0, 0, 0, 0, 0, 0, 0, 0, 0, 0, 0, 0,
  0, 0, 0, 0, 0, 0, 0, 0, 0, 0, 0, 0, 0, 0, 0, 0, 0, 0, 0, 0, 0, 0, 0, 0, 0, 0, 0, 0, 0, 0, 0, 0,
  0, 0, 0, 0, 0, 0, 0, 0, 0, 0, 0, 0, 0, 0, 0, 0, 0, 0, 0, 0, 0, 0, 0, 0, 0, 0, 0, 0, 0, 0, 0, 0,
  0, 0, 0, 0, 0, 0, 0, 0, 0, 0, 0, 0, 0, 0, 0, 0, 0, 0, 0, 0, 0, 0, 0, 0, 0, 0, 0, 0, 0, 0, 0, 0,
  0, 0, 0, 0, 0, 0, 0, 0, 0, 0, 0, 0, 0, 0, 0, 0, 0, 0, 0, 0, 0, 0, 0, 0, 0, 0, 0, 0, 0, 0, 0, 0,
  0, 0, 0, 0, 0, 0, 0, 0, 0, 0, 0, 0, 0, 0, 0, 0, 0, 0, 0, 0, 0, 0, 0, 0, 0, 0, 0, 0, 0, 0, 0, 0,
  0, 0, 0, 0, 0, 0, 0, 0, 0, 0, 0, 0, 0, 0, 0, 0, 0, 0, 0, 0, 0, 0, 0, 0, 0, 0, 0, 0, 0, 0, 0, 0,
  0, 0, 0, 0, 0, 0, 0, 0, 0, 0, 0, 0, 0, 0, 0, 0, 0, 0, 0, 0, 0, 0, 0, 0, 0, 0, 0, 0, 0, 0, 0, 0,
  0, 0, 0, 0, 0, 0, 0, 0, 0, 0, 0, 0, 0, 0, 0, 0, 0, 0, 0, 0, 0, 0, 0, 0, 0, 0, 0, 0, 0, 0, 0, 0,
  0, 0, 0, 0, 0, 0, 0, 0, 0, 0, 0, 0, 0, 0, 0, 0, 0, 0, 0, 0, 0, 0, 0, 0, 0, 0, 0, 0, 0, 0, 0, 0,
  0, 0, 0, 0, 0, 0, 0, 0, 0, 0, 0, 0, 0, 0, 0, 0, 0, 0, 0, 0, 0, 0, 0, 0, 0, 0, 0, 0, 0, 0, 0, 0,
  0, 0, 0, 0, 0, 0, 0, 0, 0, 0, 0, 0, 0, 0, 0, 0, 0, 0, 0, 0, 0, 0, 0, 0, 0, 0, 0, 0, 0, 0, 0, 0,
  0, 0, 0, 0, 0, 0, 0, 0, 0, 0, 0, 0, 0, 0, 0, 0, 0, 0, 0, 0, 0, 0, 0, 0, 0, 0, 0, 0, 0, 0, 0, 0,
  0, 0, 0, 0, 0, 0, 0, 0, 0, 0, 0, 0, 0, 0, 0, 0, 0, 0, 0, 0, 0, 0, 0, 0, 0, 0, 0, 0, 0, 0, 0, 0,
  0, 0, 0, 0, 0, 0, 0, 0, 0, 0, 0, 0, 0, 0, 0, 0, 0, 0, 0, 0, 0, 0, 0, 0, 0, 0, 0, 0, 0, 0, 0, 0,
  0, 0, 0, 0, 0, 0, 0, 0, 0, 0, 0, 0, 0, 0, 0, 0, 0, 0, 0, 0, 0, 0, 0, 0, 0, 0, 0, 0, 0, 0, 0, 0,
  0, 0, 0, 0, 0, 0, 0, 0, 0, 0, 0, 0, 0, 0, 0, 0, 0, 0, 0, 0, 0, 0, 0, 0, 0, 0, 0, 0, 0, 0, 0, 0,
  0, 0, 0, 0, 0, 0, 0, 0, 0, 0, 0, 0, 0, 0, 0, 0, 0, 0, 0, 0, 0, 0, 0, 0, 0, 0, 0, 0, 0, 0, 0, 0,
  0, 0, 0, 0, 0, 0, 0, 0, 0, 0, 0, 0, 0, 0, 0, 0, 0, 0, 0, 0, 0, 0, 0, 0, 0, 0, 0, 0, 0, 0, 0, 0,
  0, 0, 0, 0, 0, 0, 0, 0, 0, 0, 0, 0, 0, 0, 0, 0, 0, 0, 0, 0, 0, 0, 0, 0, 0, 0, 0, 0, 0, 0, 0, 0,
  0, 0, 0, 0, 0, 0, 0, 0, 0, 0, 0, 0, 0, 0, 0, 0, 0, 0, 0, 0, 0, 0, 0, 0, 0, 0, 0, 0, 0, 0, 0, 0,
  0, 0, 0, 0, 0, 0, 0, 0, 0, 0, 0, 0, 0, 0, 0, 0, 0, 0, 0, 0, 0, 0, 0, 0, 0, 0, 0, 0, 0, 0, 0, 0,
  0, 0, 0, 0, 0, 0, 0, 0, 0, 0, 0, 0, 0, 0, 0, 0, 0, 0, 0, 0, 0, 0, 0, 0, 0, 0, 0, 0, 0, 0, 0, 0,
  0, 0, 0, 0, 0, 0, 0, 0, 0, 0, 0, 0, 0, 0, 0, 0, 0, 0, 0, 0, 0, 0, 0, 0, 0, 0, 0, 0, 0, 0, 0, 0,
  0, 0, 0, 0, 0, 0, 0, 0, 0, 0, 0, 0, 0, 0, 0, 0, 0, 0, 0, 0, 0, 0, 0, 0, 0, 0, 0, 0, 0, 0, 0, 0,
  0, 0, 0, 0, 0, 0, 0, 0, 0, 0, 0, 0, 0, 0, 0, 0, 0, 0, 0, 0, 0, 0, 0, 0, 0, 0, 0, 0, 0, 0, 0, 0,
  0, 0, 0, 0, 0, 0, 0, 0, 0, 0, 0, 0, 0, 0, 0, 0, 0, 0, 0, 0, 0, 0, 0, 0, 0, 0, 0, 0, 0, 0, 0, 0,
  0, 0, 0, 0, 0, 0, 0, 0, 0, 0, 0, 0, 0, 0, 0, 0, 0, 0, 0, 0, 0, 0, 0, 0, 0, 0, 0, 0, 0, 0, 0, 0,
  0, 0, 0, 0, 0, 0, 0, 0, 0, 0, 0, 0, 0, 0, 0, 0, 0, 0, 0, 0, 0, 0, 0, 0, 0, 0, 0, 0, 0, 0, 0, 0,
  0, 0, 0, 0, 0, 0, 0, 0, 0, 0, 0, 0, 0, 0, 0, 0, 0, 0, 0, 0, 0, 0, 0, 0, 0, 0, 0, 0, 0, 0, 0, 0,
  0, 0, 0, 0, 0, 0, 0, 0, 0, 0, 0, 0, 0, 0, 0, 0, 0, 0, 0, 0, 0, 0, 0, 0, 0, 0, 0, 0, 0, 0, 0, 0,
  0, 0, 0, 0, 0, 0, 0, 0, 0, 0, 0, 0, 0, 0, 0, 0, 0, 0, 0, 0, 0, 0, 0, 0, 0, 0, 0, 0, 0, 0, 0, 0,
  0, 0, 0, 0, 0, 0, 0, 0, 0, 0, 0, 0, 0, 0, 0, 0, 0, 0, 0, 0, 0, 0, 0, 0, 0, 0, 0, 0, 0, 0, 0, 0,
  0, 0, 0, 0, 0, 0, 0, 0, 0, 0, 0, 0, 0, 0, 0, 0, 0, 0, 0, 0, 0, 0, 0, 0, 0, 0, 0, 0, 0, 0, 0, 0,
  0, 0, 0, 0, 0, 0, 0, 0, 0, 0, 0, 0, 0, 0, 0, 0, 0, 0, 0, 0, 0, 0, 0, 0, 0, 0, 0, 0, 0, 0, 0, 0,
  0, 0, 0, 0, 0, 0, 0, 0, 0, 0, 0, 0, 0, 0, 0, 0, 0, 0, 0, 0, 0, 0, 0, 0, 0, 0, 0, 0, 0, 0, 0, 0,
  0, 0, 0, 0, 0, 0, 0, 0, 0, 0, 0, 0, 0, 0, 0, 0, 0, 0, 0, 0, 0, 0, 0, 0, 0, 0, 0, 0, 0, 0, 0, 0,
  0, 0, 0, 0, 0, 0, 0, 0, 0, 0, 0, 0, 0, 0, 0, 0, 0, 0, 0, 0, 0, 0, 0, 0, 0, 0, 0, 0, 0, 0, 0, 0,
  0, 0, 0, 0, 0, 0, 0, 0, 0, 0, 0, 0, 0, 0, 0, 0, 0, 0, 0, 0, 0, 0, 0, 0, 0, 0, 0, 0, 0, 0, 0, 0,
  0, 0, 0, 0, 0, 0, 0, 0, 0, 0, 0, 0, 0, 0, 0, 0, 0, 0, 0, 0, 0, 0, 0, 0, 0, 0, 0, 0, 0, 0, 0, 0,
  0, 0, 0, 0, 0, 0, 0, 0, 0, 0, 0, 0, 0, 0, 0, 0, 0, 0, 0, 0, 0, 0, 0, 0, 0, 0, 0, 0, 0, 0, 0, 0,
  0, 0, 0, 0, 0, 0, 0, 0, 0, 0, 0, 0, 0, 0, 0, 0, 0, 0, 0, 0, 0, 0, 0, 0, 0, 0, 0, 0, 0, 0, 0, 0,
  0, 0, 0, 0, 0, 0, 0, 0, 0, 0, 0, 0, 0, 0, 0, 0, 0, 0, 0, 0, 0, 0, 0, 0, 0, 0, 0, 0, 0, 0, 0, 0,
  0, 0, 0, 0, 0, 0, 0, 0, 0, 0, 0, 0, 0, 0, 0, 0, 0, 0, 0, 0, 0, 0, 0, 0, 0, 0, 0, 0, 0, 0, 0, 0,
  0, 0, 0, 0, 0, 0, 0, 0, 0, 0, 0, 0, 0, 0, 0, 0, 0, 0, 0, 0, 0, 0, 0, 0, 0, 0, 0, 0, 0, 0, 0, 0,
  0, 0, 0, 0, 0, 0, 0, 0, 0, 0, 0, 0, 0, 0, 0, 0, 0, 0, 0, 0, 0, 0, 0, 0, 0, 0, 0, 0, 0, 0, 0, 0,
  0, 0, 0, 0, 0, 0, 0, 0, 0, 0, 0, 0, 0, 0, 0, 0, 0, 0, 0, 0, 0, 0, 0, 0, 0, 0, 0, 0, 0, 0, 0, 0,
  0, 0, 0, 0, 0, 0, 0, 0, 0, 0, 0, 0, 0, 0, 0, 0, 0, 0, 0, 0, 0, 0, 0, 0, 0, 0, 0, 0, 0, 0, 0, 0,
  0, 0, 0, 0, 0, 0, 0, 0, 0, 0, 0, 0, 0, 0, 0, 0, 0, 0, 0, 0, 0, 0, 0, 0, 0, 0, 0, 0, 0, 0, 0, 0,
  0, 0, 0, 0, 0, 0, 0, 0, 0, 0, 0, 0, 0, 0, 0, 0, 0, 0, 0, 0, 0, 0, 0, 0, 0, 0, 0, 0, 0, 0, 0, 0,
  0, 0, 0, 0, 0, 0, 0, 0, 0, 0, 0, 0, 0, 0, 0, 0, 0, 0, 0, 0, 0, 0, 0, 0, 0, 0, 0, 0, 0, 0, 0, 0,
  0, 0, 0, 0, 0, 0, 0, 0, 0, 0, 0, 0, 0, 0, 0, 0, 0, 0, 0, 0, 0, 0, 0, 0, 0, 0, 0, 0, 0, 0, 0, 0,
  0, 0, 0, 0, 0, 0, 0, 0, 0, 0, 0, 0, 0, 0, 0, 0, 0, 0, 0, 0, 0, 0, 0, 0, 0, 0, 0, 0, 0, 0, 0, 0,
  0, 0, 0, 0, 0, 0, 0, 0, 0, 0, 0, 0, 0, 0, 0, 0, 0, 0, 0, 0, 0, 0, 0, 0, 0, 0, 0, 0, 0, 0, 0, 0,
  0, 0, 0, 0, 0, 0, 0, 0, 0, 0, 0, 0, 0, 0, 0, 0, 0, 0, 0, 0, 0, 0, 0, 0, 0, 0, 0, 0, 0, 0, 0, 0,
  0, 0, 0, 0, 0, 0, 0, 0, 0, 0, 0, 0, 0, 0, 0, 0, 0, 0, 0, 0, 0, 0, 0, 0, 0, 0, 0, 0, 0, 0, 0, 0,
  0, 0, 0, 0, 0, 0, 0, 0, 0, 0, 0, 0, 0, 0, 0, 0, 0, 0, 0, 0, 0, 0, 0, 0, 0, 0, 0, 0, 0, 0, 0, 0,
  0, 0, 0, 0, 0, 0, 0, 0, 0, 0, 0, 0, 0, 0, 0, 0, 0, 0, 0, 0, 0, 0, 0, 0, 0, 0, 0, 0, 0, 0, 0, 0,
  0, 0, 0, 0, 0, 0, 0, 0, 0, 0, 0, 0, 0, 0, 0, 0, 0, 0, 0, 0, 0, 0, 0, 0, 0, 0, 0, 0, 0, 0, 0, 0,
  0, 0, 0, 0, 0, 0, 0, 0, 0, 0, 0, 0, 0, 0, 0, 0, 0, 0, 0, 0, 0, 0, 0, 0, 0, 0, 0, 0, 0, 0, 0, 0,
  0, 0, 0, 0, 0, 0, 0, 0, 0, 0, 0, 0, 0, 0, 0, 0, 0, 0, 0, 0, 0, 0, 0, 0, 0, 0, 0, 0, 0, 0, 0, 0,
  0, 0, 0, 0, 0, 0, 0, 0, 0, 0, 0, 0, 0, 0, 0, 0, 0, 0, 0, 0, 0, 0, 0, 0, 0, 0, 0, 0, 0, 0, 0, 0,
  0, 0, 0, 0, 0, 0, 0, 0, 0, 0, 0, 0, 0, 0, 0, 0, 0, 0, 0, 0, 0, 0, 0, 0, 0, 0, 0, 0, 0, 0, 0, 0,
  0, 0, 0, 0, 0, 0, 0, 0, 0, 0, 0, 0, 0, 0, 0, 0, 0, 0, 0, 0, 0, 0, 0, 0, 0, 0, 0, 0, 0, 0, 0, 0,
  0, 0, 0, 0, 0, 0, 0, 0, 0, 0, 0, 0, 0, 0, 0, 0, 0, 0, 0, 0, 0, 0, 0, 0, 0, 0, 0, 0, 0, 0, 0, 0,
  0, 0, 0, 0, 0, 0, 0, 0, 0, 0, 0, 0, 0, 0, 0, 0, 0, 0, 0, 0, 0, 0, 0, 0, 0, 0, 0, 0, 0, 0, 0, 0,
  0, 0, 0, 0, 0, 0, 0, 0, 0, 0, 0, 0, 0, 0, 0, 0, 0, 0, 0, 0, 0, 0, 0, 0, 0, 0, 0, 0, 0, 0, 0, 0,
  0, 0, 0, 0, 0, 0, 0, 0, 0, 0, 0, 0, 0, 0, 0, 0, 0, 0, 0, 0, 0, 0, 0, 0, 0, 0, 0, 0, 0, 0, 0, 0,
  0, 0, 0, 0, 0, 0, 0, 0, 0, 0, 0, 0, 0, 0, 0, 0, 0, 0, 0, 0, 0, 0, 0, 0, 0, 0, 0, 0, 0, 0, 0, 0,
  0, 0, 0, 0, 0, 0, 0, 0, 0, 0, 0, 0, 0, 0, 0, 0, 0, 0, 0, 0, 0, 0, 0, 0, 0, 0, 0, 0, 0, 0, 0, 0,
  0, 0, 0, 0, 0, 0, 0, 0, 0, 0, 0, 0, 0, 0, 0, 0, 0, 0, 0, 0, 0, 0, 0, 0, 0, 0, 0, 0, 0, 0, 0, 0,
  0, 0, 0, 0, 0, 0, 0, 0, 0, 0, 0, 0, 0, 0, 0, 0, 0, 0, 0, 0, 0, 0, 0, 0, 0, 0, 0, 0, 0, 0, 0, 0,
  0, 0, 0, 0, 0, 0, 0, 0, 0, 0, 0, 0, 0, 0, 0, 0, 0, 0, 0, 0, 0, 0, 0, 0, 0, 0, 0, 0, 0, 0, 0, 0,
  0, 0, 0, 0, 0, 0, 0, 0, 0, 0, 0, 0, 0, 0, 0, 0, 0, 0, 0, 0, 0, 0, 0, 0, 0, 0, 0, 0, 0, 0, 0, 0,
  0, 0, 0, 0, 0, 0, 0, 0, 0, 0, 0, 0, 0, 0, 0, 0, 0, 0, 0, 0, 0, 0, 0, 0, 0, 0, 0, 0, 0, 0, 0, 0,
  0, 0, 0, 0, 0, 0, 0, 0, 0, 0, 0, 0, 0, 0, 0, 0, 0, 0, 0, 0, 0, 0, 0, 0, 0, 0, 0, 0, 0, 0, 0, 0,
  0, 0, 0, 0, 0, 0, 0, 0, 0, 0, 0, 0, 0, 0, 0, 0, 0, 0, 0, 0, 0, 0, 0, 0, 0, 0, 0, 0, 0, 0, 0, 0,
  0, 0, 0, 0, 0, 0, 0, 0, 0, 0, 0, 0, 0, 0, 0, 0, 0, 0, 0, 0, 0, 0, 0, 0, 0, 0, 0, 0, 0, 0, 0, 0,
  0, 0, 0, 0, 0, 0, 0, 0, 0, 0, 0, 0, 0, 0, 0, 0, 0, 0, 0, 0, 0, 0, 0, 0, 0, 0, 0, 0, 0, 0, 0, 0,
  0, 0, 0, 0, 0, 0, 0, 0, 0, 0, 0, 0, 0, 0, 0, 0, 0, 0, 0, 0, 0, 0, 0, 0, 0, 0, 0, 0, 0, 0, 0, 0,
  0, 0, 0, 0, 0, 0, 0, 0, 0, 0, 0, 0, 0, 0, 0, 0, 0, 0, 0, 0, 0, 0, 0, 0, 0, 0, 0, 0, 0, 0, 0, 0,
  0, 0, 0, 0, 0, 0, 0, 0, 0, 0, 0, 0, 0, 0, 0, 0, 0, 0, 0, 0, 0, 0, 0, 0, 0, 0, 0, 0, 0, 0, 0, 0,
  0, 0, 0, 0, 0, 0, 0, 0, 0, 0, 0, 0, 0, 0, 0, 0, 0, 0, 0, 0, 0, 0, 0, 0, 0, 0, 0, 0, 0, 0, 0, 0,
  0, 0, 0, 0, 0, 0, 0, 0, 0, 0, 0, 0, 0, 0, 0, 0, 0, 0, 0, 0, 0, 0, 0, 0, 0, 0, 0, 0, 0, 0, 0, 0,
  0, 0, 0, 0, 0, 0, 0, 0, 0, 0, 0, 0, 0, 0, 0, 0, 0, 0, 0, 0, 0, 0, 0, 0, 0, 0, 0, 0, 0, 0, 0, 0,
  0, 0, 0, 0, 0, 0, 0, 0, 0, 0, 0, 0, 0, 0, 0, 0, 0, 0, 0, 0, 0, 0, 0, 0, 0, 0, 0, 0, 0, 0, 0, 0,
  0, 0, 0, 0, 0, 0, 0, 0, 0, 0, 0, 0, 0, 0, 0, 0, 0, 0, 0, 0, 0, 0, 0, 0, 0, 0, 0, 0, 0, 0, 0, 0,
  0, 0, 0, 0, 0, 0, 0, 0, 0, 0, 0, 0, 0, 0, 0, 0, 0, 0, 0, 0, 0, 0, 0, 0, 0, 0, 0, 0, 0, 0, 0, 0,
  0, 0, 0, 0, 0, 0, 0, 0, 0, 0, 0, 0, 0, 0, 0, 0, 0, 0, 0, 0, 0, 0, 0, 0, 0, 0, 0, 0, 0, 0, 0, 0,
  0, 0, 0, 0, 0, 0, 0, 0, 0, 0, 0, 0, 0, 0, 0, 0, 0, 0, 0, 0, 0, 0, 0, 0, 0, 0, 0, 0, 0, 0, 0, 0,
  0, 0, 0, 0, 0, 0, 0, 0, 0, 0, 0, 0, 0, 0, 0, 0, 0, 0, 0, 0, 0, 0, 0, 0, 0, 0, 0, 0, 0, 0, 0, 0,
  0, 0, 0, 0, 0, 0, 0, 0, 0, 0, 0, 0, 0, 0, 0, 0, 0, 0, 0, 0, 0, 0, 0, 0, 0, 0, 0, 0, 0, 0, 0, 0,
  0, 0, 0, 0, 0, 0, 0, 0, 0, 0, 0, 0, 0, 0, 0, 0, 0, 0, 0, 0, 0, 0, 0, 0, 0, 0, 0, 0, 0, 0, 0, 0,
  0, 0, 0, 0, 0, 0, 0, 0, 0, 0, 0, 0, 0, 0, 0, 0, 0, 0, 0, 0, 0, 0, 0, 0, 0, 0, 0, 0, 0, 0, 0, 0,
  0, 0, 0, 0, 0, 0, 0, 0, 0, 0, 0, 0, 0, 0, 0, 0, 0, 0, 0, 0, 0, 0, 0, 0, 0, 0, 0, 0, 0, 0, 0, 0,
  0, 0, 0, 0, 0, 0, 0, 0, 0, 0, 0, 0, 0, 0, 0, 0, 0, 0, 0, 0, 0, 0, 0, 0, 0, 0, 0, 0, 0, 0, 0, 0,
  0, 0, 0, 0, 0, 0, 0, 0, 0, 0, 0, 0, 0, 0, 0, 0, 0, 0, 0, 0, 0, 0, 0, 0, 0, 0, 0, 0, 0, 0, 0, 0,
  0, 0, 0, 0, 0, 0, 0, 0, 0, 0, 0, 0, 0, 0, 0, 0, 0, 0, 0, 0, 0, 0, 0, 0, 0, 0, 0, 0, 0, 0, 0, 0,
  0, 0, 0, 0, 0, 0, 0, 0, 0, 0, 0, 0, 0, 0, 0, 0, 0, 0, 0, 0, 0, 0, 0, 0, 0, 0, 0, 0, 0, 0, 0, 0,
  0, 0, 0, 0, 0, 0, 0, 0, 0, 0, 0, 0, 0, 0, 0, 0, 0, 0, 0, 0, 0, 0, 0, 0, 0, 0, 0, 0, 0, 0, 0, 0,
  0, 0, 0, 0, 0, 0, 0, 0, 0, 0, 0, 0, 0, 0, 0, 0, 0, 0, 0, 0, 0, 0, 0, 0, 0, 0, 0, 0, 0, 0, 0, 0,
  0, 0, 0, 0, 0, 0, 0, 0, 0, 0, 0, 0, 0, 0, 0, 0, 0, 0, 0, 0, 0, 0, 0, 0, 0, 0, 0, 0, 0, 0, 0, 0,
  0, 0, 0, 0, 0, 0, 0, 0, 0, 0, 0, 0, 0, 0, 0, 0, 0, 0, 0, 0, 0, 0, 0, 0, 0, 0, 0, 0, 0, 0, 0, 0,
  0, 0, 0, 0, 0, 0, 0, 0, 0, 0, 0, 0, 0, 0, 0, 0, 0, 0, 0, 0, 0, 0, 0, 0, 0, 0, 0, 0, 0, 0, 0, 0,
  0, 0, 0, 0, 0, 0, 0, 0, 0, 0, 0, 0, 0, 0, 0, 0, 0, 0, 0, 0, 0, 0, 0, 0, 0, 0, 0, 0, 0, 0, 0, 0,
  0, 0, 0, 0, 0, 0, 0, 0, 0, 0, 0, 0, 0, 0, 0, 0, 0, 0, 0, 0, 0, 0, 0, 0, 0, 0, 0, 0, 0, 0, 0, 0,
  0, 0, 0, 0, 0, 0, 0, 0, 0, 0, 0, 0, 0, 0, 0, 0, 0, 0, 0, 0, 0, 0, 0, 0, 0, 0, 0, 0, 0, 0, 0, 0,
  0, 0, 0, 0, 0, 0, 0, 0, 0, 0, 0, 0, 0, 0, 0, 0, 0, 0, 0, 0, 0, 0, 0, 0, 0, 0, 0, 0, 0, 0, 0, 0,
  0, 0, 0, 0, 0, 0, 0, 0, 0, 0, 0, 0, 0, 0, 0, 0, 0, 0, 0, 0, 0, 0, 0, 0, 0, 0, 0, 0, 0, 0, 0, 0,
  0, 0, 0, 0, 0, 0, 0, 0, 0, 0, 0, 0, 0, 0, 0, 0, 0, 0, 0, 0, 0, 0, 0, 0, 0, 0, 0, 0, 0, 0, 0, 0,
  0, 0, 0, 0, 0, 0, 0, 0, 0, 0, 0, 0, 0, 0, 0, 0, 0, 0, 0, 0, 0, 0, 0, 0, 0, 0, 0, 0, 0, 0, 0, 0,
  0, 0, 0, 0, 0, 0, 0, 0, 0, 0, 0, 0, 0, 0, 0, 0, 0, 0, 0, 0, 0, 0, 0, 0, 0, 0, 0, 0, 0, 0, 0, 0,
  0, 0, 0, 0, 0, 0, 0, 0, 0, 0, 0, 0, 0, 0, 0, 0, 0, 0, 0, 0, 0, 0, 0, 0, 0, 0, 0, 0, 0, 0, 0, 0,
  0, 0, 0, 0, 0, 0, 0, 0, 0, 0, 0, 0, 0, 0, 0, 0, 0, 0, 0, 0, 0, 0, 0, 0, 0, 0, 0, 0, 0, 0, 0, 0,
  0, 0, 0, 0, 0, 0, 0, 0, 0, 0, 0, 0, 0, 0, 0, 0, 0, 0, 0, 0, 0, 0, 0, 0, 0, 0, 0, 0, 0, 0, 0, 0,
  0, 0, 0, 0, 0, 0, 0, 0, 0, 0, 0, 0, 0, 0, 0, 0, 0, 0, 0, 0, 0, 0, 0, 0, 0, 0, 0, 0, 0, 0, 0, 0,
  0, 0, 0, 0, 0, 0, 0, 0, 0, 0, 0, 0, 0, 0, 0, 0, 0, 0, 0, 0, 0, 0, 0, 0, 0, 0, 0, 0, 0, 0, 0, 0,
  0, 0, 0, 0, 0, 0, 0, 0, 0, 0, 0, 0, 0, 0, 0, 0, 0, 0, 0, 0, 0, 0, 0, 0, 0, 0, 0, 0, 0, 0, 0, 0,
  0, 0, 0, 0, 0, 0, 0, 0, 0, 0, 0, 0, 0, 0, 0, 0, 0, 0, 0, 0, 0, 0, 0, 0, 0, 0, 0, 0, 0, 0, 0, 0,
  0, 0, 0, 0, 0, 0, 0, 0, 0, 0, 0, 0, 0, 0, 0, 0, 0, 0, 0, 0, 0, 0, 0, 0, 0, 0, 0, 0, 0, 0, 0, 0,
  0, 0, 0, 0, 0, 0, 0, 0, 0, 0, 0, 0, 0, 0, 0, 0, 0, 0, 0, 0, 0, 0, 0, 0, 0, 0, 0, 0, 0, 0, 0, 0,
  0, 0, 0, 0, 0, 0, 0, 0, 0, 0, 0, 0, 0, 0, 0, 0, 0, 0, 0, 0, 0, 0, 0, 0, 0, 0, 0, 0, 0, 0, 0, 0,
  0, 0, 0, 0, 0, 0, 0, 0, 0, 0, 0, 0, 0, 0, 0, 0, 0, 0, 0, 0, 0, 0, 0, 0, 0, 0, 0, 0, 0, 0, 0, 0,
  0, 0, 0, 0, 0, 0, 0, 0, 0, 0, 0, 0, 0, 0, 0, 0, 0, 0, 0, 0, 0, 0, 0, 0, 0, 0, 0, 0, 0, 0, 0, 0,
  0, 0, 0, 0, 0, 0, 0, 0, 0, 0, 0, 0, 0, 0, 0, 0, 0, 0, 0, 0, 0, 0, 0, 0, 0, 0, 0, 0, 0, 0, 0, 0,
  0, 0, 0, 0, 0, 0, 0, 0, 0, 0, 0, 0, 0, 0, 0, 0, 0, 0, 0, 0, 0, 0, 0, 0, 0, 0, 0, 0, 0, 0, 0, 0,
  0, 0, 0, 0, 0, 0, 0, 0, 0, 0, 0, 0, 0, 0, 0, 0, 0, 0, 0, 0, 0, 0, 0, 0, 0, 0, 0, 0, 0, 0, 0, 0,
  0, 0, 0, 0, 0, 0, 0, 0, 0, 0, 0, 0, 0, 0, 0, 0, 0, 0, 0, 0, 0, 0, 0, 0, 0, 0, 0, 0, 0, 0, 0, 0,
  0, 0, 0, 0, 0, 0, 0, 0, 0, 0, 0, 0, 0, 0, 0, 0, 0, 0, 0, 0, 0, 0, 0, 0, 0, 0, 0, 0, 0, 0, 0, 0,
  0, 0, 0, 0, 0, 0, 0, 0, 0, 0, 0, 0, 0, 0, 0, 0, 0, 0, 0, 0, 0, 0, 0, 0, 0, 0, 0, 0, 0, 0, 0, 0,
  0, 0, 0, 0, 0, 0, 0, 0, 0, 0, 0, 0, 0, 0, 0, 0, 0, 0, 0, 0, 0, 0, 0, 0, 0, 0, 0, 0, 0, 0, 0, 0,
  0, 0, 0, 0, 0, 0, 0, 0, 0, 0, 0, 0, 0, 0, 0, 0, 0, 0, 0, 0, 0, 0, 0, 0, 0, 0, 0, 0, 0, 0, 0, 0,
  0, 0, 0, 0, 0, 0, 0, 0, 0, 0, 0, 0, 0, 0, 0, 0, 0, 0, 0, 0, 0, 0, 0, 0, 0, 0, 0, 0, 0, 0, 0, 0,
  0, 0, 0, 0, 0, 0, 0, 0, 0, 0, 0, 0, 0, 0, 0, 0, 0, 0, 0, 0, 0, 0, 0, 0, 0, 0, 0, 0, 0, 0, 0, 0,
  0, 0, 0, 0, 0, 0, 0, 0, 0, 0, 0, 0, 0, 0, 0, 0, 0, 0, 0, 0, 0, 0, 0, 0, 0, 0, 0, 0, 0, 0, 0, 0,
  0, 0, 0, 0, 0, 0, 0, 0, 0, 0, 0, 0, 0, 0, 0, 0, 0, 0, 0, 0, 0, 0, 0, 0, 0, 0, 0, 0, 0, 0, 0, 0,
  0, 0, 0, 0, 0, 0, 0, 0, 0, 0, 0, 0, 0, 0, 0, 0, 0, 0, 0, 0, 0, 0, 0, 0, 0, 0, 0, 0, 0, 0, 0, 0,
  0, 0, 0, 0, 0, 0, 0, 0, 0, 0, 0, 0, 0, 0, 0, 0, 0, 0, 0, 0, 0, 0, 0, 0, 0, 0, 0, 0, 0, 0, 0, 0,
  0, 0, 0, 0, 0, 0, 0, 0, 0, 0, 0, 0, 0, 0, 0, 0, 0, 0, 0, 0, 0, 0, 0, 0, 0, 0, 0, 0, 0, 0, 0, 0,
  0, 0, 0, 0, 0, 0, 0, 0, 0, 0, 0, 0, 0, 0, 0, 0, 0, 0, 0, 0, 0, 0, 0, 0, 0, 0, 0, 0, 0, 0, 0, 0,
  0, 0, 0, 0, 0, 0, 0, 0, 0, 0, 0, 0, 0, 0, 0, 0, 0, 0, 0, 0, 0, 0, 0, 0, 0, 0, 0, 0, 0, 0, 0, 0,
  0, 0, 0, 0, 0, 0, 0, 0, 0, 0, 0, 0, 0, 0, 0, 0, 0, 0, 0, 0, 0, 0, 0, 0, 0, 0, 0, 0, 0, 0, 0, 0,
  0, 0, 0, 0, 0, 0, 0, 0, 0, 0, 0, 0, 0, 0, 0, 0, 0, 0, 0, 0, 0, 0, 0, 0, 0, 0, 0, 0, 0, 0, 0, 0,
  0, 0, 0, 0, 0, 0, 0, 0, 0, 0, 0, 0, 0, 0, 0, 0, 0, 0, 0, 0, 0, 0, 0, 0, 0, 0, 0, 0, 0, 0, 0, 0,
  0, 0, 0, 0, 0, 0, 0, 0, 0, 0, 0, 0, 0, 0, 0, 0, 0, 0, 0, 0, 0, 0, 0, 0, 0, 0, 0, 0, 0, 0, 0, 0,
  0, 0, 0, 0, 0, 0, 0, 0, 0, 0, 0, 0, 0, 0, 0, 0, 0, 0, 0, 0, 0, 0, 0, 0, 0, 0, 0, 0, 0, 0, 0, 0,
  0, 0, 0, 0, 0, 0, 0, 0, 0, 0, 0, 0, 0, 0, 0, 0, 0, 0, 0, 0, 0, 0, 0, 0, 0, 0, 0, 0, 0, 0, 0, 0,
  0, 0, 0, 0, 0, 0, 0, 0, 0, 0, 0, 0, 0, 0, 0, 0, 0, 0, 0, 0, 0, 0, 0, 0, 0, 0, 0, 0, 0, 0, 0, 0,
  0, 0, 0, 0, 0, 0, 0, 0, 0, 0, 0, 0, 0, 0, 0, 0, 0, 0, 0, 0, 0, 0, 0, 0, 0, 0, 0, 0, 0, 0, 0, 0,
  0, 0, 0, 0, 0, 0, 0, 0, 0, 0, 0, 0, 0, 0, 0, 0, 0, 0, 0, 0, 0, 0, 0, 0, 0, 0, 0, 0, 0, 0, 0, 0,
  0, 0, 0, 0, 0, 0, 0, 0, 0, 0, 0, 0, 0, 0, 0, 0, 0, 0, 0, 0, 0, 0, 0, 0, 0, 0, 0, 0, 0, 0, 0, 0,
  0, 0, 0, 0, 0, 0, 0, 0, 0, 0, 0, 0, 0, 0, 0, 0, 0, 0, 0, 0, 0, 0, 0, 0, 0, 0, 0, 0, 0, 0, 0, 0,
  0, 0, 0, 0, 0, 0, 0, 0, 0, 0, 0, 0, 0, 0, 0, 0, 0, 0, 0, 0, 0, 0, 0, 0, 0, 0, 0, 0, 0, 0, 0, 0,
  0, 0, 0, 0, 0, 0, 0, 0, 0, 0, 0, 0, 0, 0, 0, 0, 0, 0, 0, 0, 0, 0, 0, 0, 0, 0, 0, 0, 0, 0, 0, 0,
  0, 0, 0, 0, 0, 0, 0, 0, 0, 0, 0, 0, 0, 0, 0, 0, 0, 0, 0, 0, 0, 0, 0, 0, 0, 0, 0, 0, 0, 0, 0, 0,
  0, 0, 0, 0, 0, 0, 0, 0, 0, 0, 0, 0, 0, 0, 0, 0, 0, 0, 0, 0, 0, 0, 0, 0, 0, 0, 0, 0, 0, 0, 0, 0,
  0, 0, 0, 0, 0, 0, 0, 0, 0, 0, 0, 0, 0, 0, 0, 0, 0, 0, 0, 0, 0, 0, 0, 0, 0, 0, 0, 0, 0, 0, 0, 0,
  0, 0, 0, 0, 0, 0, 0, 0, 0, 0, 0, 0, 0, 0, 0, 0, 0, 0, 0, 0, 0, 0, 0, 0, 0, 0, 0, 0, 0, 0, 0, 0,
  0, 0, 0, 0, 0, 0, 0, 0, 0, 0, 0, 0, 0, 0, 0, 0, 0, 0, 0, 0, 0, 0, 0, 0, 0, 0, 0, 0, 0, 0, 0, 0,
  0, 0, 0, 0, 0, 0, 0, 0, 0, 0, 0, 0, 0, 0, 0, 0, 0, 0, 0, 0, 0, 0, 0, 0, 0, 0, 0, 0, 0, 0, 0, 0,
  0, 0, 0, 0, 0, 0, 0, 0, 0, 0, 0, 0, 0, 0, 0, 0, 0, 0, 0, 0, 0, 0, 0, 0, 0, 0, 0, 0, 0, 0, 0, 0,
  0, 0, 0, 0, 0, 0, 0, 0, 0, 0, 0, 0, 0, 0, 0, 0, 0, 0, 0, 0, 0, 0, 0, 0, 0, 0, 0, 0, 0, 0, 0, 0,
  0, 0, 0, 0, 0, 0, 0, 0, 0, 0, 0, 0, 0, 0, 0, 0, 0, 0, 0, 0, 0, 0, 0, 0, 0, 0, 0, 0, 0, 0, 0, 0,
  0, 0, 0, 0, 0, 0, 0, 0, 0, 0, 0, 0, 0, 0, 0, 0, 0, 0, 0, 0, 0, 0, 0, 0, 0, 0, 0, 0, 0, 0, 0, 0,
  0, 0, 0, 0, 0, 0, 0, 0, 0, 0, 0, 0, 0, 0, 0, 0, 0, 0, 0, 0, 0, 0, 0, 0, 0, 0, 0, 0, 0, 0, 0, 0,
  0, 0, 0, 0, 0, 0, 0, 0, 0, 0, 0, 0, 0, 0, 0, 0, 0, 0, 0, 0, 0, 0, 0, 0, 0, 0, 0, 0, 0, 0, 0, 0,
  0, 0, 0, 0, 0, 0, 0, 0, 0, 0, 0, 0, 0, 0, 0, 0, 0, 0, 0, 0, 0, 0, 0, 0, 0, 0, 0, 0, 0, 0, 0, 0,
  0, 0, 0, 0, 0, 0, 0, 0, 0, 0, 0, 0, 0, 0, 0, 0, 0, 0, 0, 0, 0, 0, 0, 0, 0, 0, 0, 0, 0, 0, 0, 0,
  0, 0, 0, 0, 0, 0, 0, 0, 0, 0, 0, 0, 0, 0, 0, 0, 0, 0, 0, 0, 0, 0, 0, 0, 0, 0, 0, 0, 0, 0, 0, 0,
  0, 0, 0, 0, 0, 0, 0, 0, 0, 0, 0, 0, 0, 0, 0, 0, 0, 0, 0, 0, 0, 0, 0, 0, 0, 0, 0, 0, 0, 0, 0, 0,
  0, 0, 0, 0, 0, 0, 0, 0, 0, 0, 0, 0, 0, 0, 0, 0, 0, 0, 0, 0, 0, 0, 0, 0, 0, 0, 0, 0, 0, 0, 0, 0,
  0, 0, 0, 0, 0, 0, 0, 0, 0, 0, 0, 0, 0, 0, 0, 0, 0, 0, 0, 0, 0, 0, 0, 0, 0, 0, 0, 0, 0, 0, 0, 0,
  0, 0, 0, 0, 0, 0, 0, 0, 0, 0, 0, 0, 0, 0, 0, 0, 0, 0, 0, 0, 0, 0, 0, 0, 0, 0, 0, 0, 0, 0, 0, 0,
  0, 0, 0, 0, 0, 0, 0, 0, 0, 0, 0, 0, 0, 0, 0, 0, 0, 0, 0, 0, 0, 0, 0, 0, 0, 0, 0, 0, 0, 0, 0, 0,
  0, 0, 0, 0, 0, 0, 0, 0, 0, 0, 0, 0, 0, 0, 0, 0, 0, 0, 0, 0, 0, 0, 0, 0, 0, 0, 0, 0, 0, 0, 0, 0,
  0, 0, 0, 0, 0, 0, 0, 0, 0, 0, 0, 0, 0, 0, 0, 0, 0, 0, 0, 0, 0, 0, 0, 0, 0, 0, 0, 0, 0, 0, 0, 0,
  0, 0, 0, 0, 0, 0, 0, 0, 0, 0, 0, 0, 0, 0, 0, 0, 0, 0, 0, 0, 0, 0, 0, 0, 0, 0, 0, 0, 0, 0, 0, 0,
  0, 0, 0, 0, 0, 0, 0, 0, 0, 0, 0, 0, 0, 0, 0, 0, 0, 0, 0, 0, 0, 0, 0, 0, 0, 0, 0, 0, 0, 0, 0, 0,
  0, 0, 0, 0, 0, 0, 0, 0, 0, 0, 0, 0, 0, 0, 0, 0, 0, 0, 0, 0, 0, 0, 0, 0, 0, 0, 0, 0, 0, 0, 0, 0,
  0, 0, 0, 0, 0, 0, 0, 0, 0, 0, 0, 0, 0, 0, 0, 0, 0, 0, 0, 0, 0, 0, 0, 0, 0, 0, 0, 0, 0, 0, 0, 0,
  0, 0, 0, 0, 0, 0, 0, 0, 0, 0, 0, 0, 0, 0, 0, 0, 0, 0, 0, 0, 0, 0, 0, 0, 0, 0, 0, 0, 0, 0, 0, 0,
  0, 0, 0, 0, 0, 0, 0, 0, 0, 0, 0, 0, 0, 0, 0, 0, 0, 0, 0, 0, 0, 0, 0, 0, 0, 0, 0, 0, 0, 0, 0, 0,
  0, 0, 0, 0, 0, 0, 0, 0, 0, 0, 0, 0, 0, 0, 0, 0, 0, 0, 0, 0, 0, 0, 0, 0, 0, 0, 0, 0, 0, 0, 0, 0,
  0, 0, 0, 0, 0, 0, 0, 0, 0, 0, 0, 0, 0, 0, 0, 0, 0, 0, 0, 0, 0, 0, 0, 0, 0, 0, 0, 0, 0, 0, 0, 0,
  0, 0, 0, 0, 0, 0, 0, 0, 0, 0, 0, 0, 0, 0, 0, 0, 0, 0, 0, 0, 0, 0, 0, 0, 0, 0, 0, 0, 0, 0, 0, 0,
  0, 0, 0, 0, 0, 0, 0, 0, 0, 0, 0, 0, 0, 0, 0, 0, 0, 0, 0, 0, 0, 0, 0, 0, 0, 0, 0, 0, 0, 0, 0, 0,
  0, 0, 0, 0, 0, 0, 0, 0, 0, 0, 0, 0, 0, 0, 0, 0, 0, 0, 0, 0, 0, 0, 0, 0, 0, 0, 0, 0, 0, 0, 0, 0,
  0, 0, 0, 0, 0, 0, 0, 0, 0, 0, 0, 0, 0, 0, 0, 0, 0, 0, 0, 0, 0, 0, 0, 0, 0, 0, 0, 0, 0, 0, 0, 0,
  0, 0, 0, 0, 0, 0, 0, 0, 0, 0, 0, 0, 0, 0, 0, 0, 0, 0, 0, 0, 0, 0, 0, 0, 0, 0, 0, 0, 0, 0, 0, 0,
  0, 0, 0, 0, 0, 0, 0, 0, 0, 0, 0, 0, 0, 0, 0, 0, 0, 0, 0, 0, 0, 0, 0, 0, 0, 0, 0, 0, 0, 0, 0, 0,
  0, 0, 0, 0, 0, 0, 0, 0, 0, 0, 0, 0, 0, 0, 0, 0, 0, 0, 0, 0, 0, 0, 0, 0, 0, 0, 0, 0, 0, 0, 0, 0,
  0, 0, 0, 0, 0, 0, 0, 0, 0, 0, 0, 0, 0, 0, 0, 0, 0, 0, 0, 0, 0, 0, 0, 0, 0, 0, 0, 0, 0, 0, 0, 0,
  0, 0, 0, 0, 0, 0, 0, 0, 0, 0, 0, 0, 0, 0, 0, 0, 0, 0, 0, 0, 0, 0, 0, 0, 0, 0, 0, 0, 0, 0, 0, 0,
  0, 0, 0, 0, 0, 0, 0, 0, 0, 0, 0, 0, 0, 0, 0, 0, 0, 0, 0, 0, 0, 0, 0, 0, 0, 0, 0, 0, 0, 0, 0, 0,
  0, 0, 0, 0, 0, 0, 0, 0, 0, 0, 0, 0, 0, 0, 0, 0, 0, 0, 0, 0, 0, 0, 0, 0, 0, 0, 0, 0, 0, 0, 0, 0,
  0, 0, 0, 0, 0, 0, 0, 0, 0, 0, 0, 0, 0, 0, 0, 0, 0, 0, 0, 0, 0, 0, 0, 0, 0, 0, 0, 0, 0, 0, 0, 0,
  0, 0, 0, 0, 0, 0, 0, 0, 0, 0, 0, 0, 0, 0, 0, 0, 0, 0, 0, 0, 0, 0, 0, 0, 0, 0, 0, 0, 0, 0, 0, 0,
  0, 0, 0, 0, 0, 0, 0, 0, 0, 0, 0, 0, 0, 0, 0, 0, 0, 0, 0, 0, 0, 0, 0, 0, 0, 0, 0, 0, 0, 0, 0, 0,
  0, 0, 0, 0, 0, 0, 0, 0, 0, 0, 0, 0, 0, 0, 0, 0, 0, 0, 0, 0, 0, 0, 0, 0, 0, 0, 0, 0, 0, 0, 0, 0,
  0, 0, 0, 0, 0, 0, 0, 0, 0, 0, 0, 0, 0, 0, 0, 0, 0, 0, 0, 0, 0, 0, 0, 0, 0, 0, 0, 0, 0, 0, 0, 0,
  0, 0, 0, 0, 0, 0, 0, 0, 0, 0, 0, 0, 0, 0, 0, 0, 0, 0, 0, 0, 0, 0, 0, 0, 0, 0, 0, 0, 0, 0, 0, 0,
  0, 0, 0, 0, 0, 0, 0, 0, 0, 0, 0, 0, 0, 0, 0, 0, 0, 0, 0, 0, 0, 0, 0, 0, 0, 0, 0, 0, 0, 0, 0, 0,
  0, 0, 0, 0, 0, 0, 0, 0, 0, 0, 0, 0, 0, 0, 0, 0, 0, 0, 0, 0, 0, 0, 0, 0, 0, 0, 0, 0, 0, 0, 0, 0,
  0, 0, 0, 0, 0, 0, 0, 0, 0, 0, 0, 0, 0, 0, 0, 0, 0, 0, 0, 0, 0, 0, 0, 0, 0, 0, 0, 0, 0, 0, 0, 0,
  0, 0, 0, 0, 0, 0, 0, 0, 0, 0, 0, 0, 0, 0, 0, 0, 0, 0, 0, 0, 0, 0, 0, 0, 0, 0, 0, 0, 0, 0, 0, 0,
  0, 0, 0, 0, 0, 0, 0, 0, 0, 0, 0, 0, 0, 0, 0, 0, 0, 0, 0, 0, 0, 0, 0, 0, 0, 0, 0, 0, 0, 0, 0, 0,
  0, 0, 0, 0, 0, 0, 0, 0, 0, 0, 0, 0, 0, 0, 0, 0, 0, 0, 0, 0, 0, 0, 0, 0, 0, 0, 0, 0, 0, 0, 0, 0,
  0, 0, 0, 0, 0, 0, 0, 0, 0, 0, 0, 0, 0, 0, 0, 0, 0, 0, 0, 0, 0, 0, 0, 0, 0, 0, 0, 0, 0, 0, 0, 0,
  0, 0, 0, 0, 0, 0, 0, 0, 0, 0, 0, 0, 0, 0, 0, 0, 0, 0, 0, 0, 0, 0, 0, 0, 0, 0, 0, 0, 0, 0, 0, 0,
  0, 0, 0, 0, 0, 0, 0, 0, 0, 0, 0, 0, 0, 0, 0, 0, 0, 0, 0, 0, 0, 0, 0, 0, 0, 0, 0, 0, 0, 0, 0, 0,
  0, 0, 0, 0, 0, 0, 0, 0, 0, 0, 0, 0, 0, 0, 0, 0, 0, 0, 0, 0, 0, 0, 0, 0, 0, 0, 0, 0, 0, 0, 0, 0,
  0, 0, 0, 0, 0, 0, 0, 0, 0, 0, 0, 0, 0, 0, 0, 0, 0, 0, 0, 0, 0, 0, 0, 0, 0, 0, 0, 0, 0, 0, 0, 0,
  0, 0, 0, 0, 0, 0, 0, 0, 0, 0, 0, 0, 0, 0, 0, 0, 0, 0, 0, 0, 0, 0, 0, 0, 0, 0, 0, 0, 0, 0, 0, 0,
  0, 0, 0, 0, 0, 0, 0, 0, 0, 0, 0, 0, 0, 0, 0, 0, 0, 0, 0, 0, 0, 0, 0, 0, 0, 0, 0, 0, 0, 0, 0, 0,
  0, 0, 0, 0, 0, 0, 0, 0, 0, 0, 0, 0, 0, 0, 0, 0, 0, 0, 0, 0, 0, 0, 0, 0, 0, 0, 0, 0, 0, 0, 0, 0,
  0, 0, 0, 0, 0, 0, 0, 0, 0, 0, 0, 0, 0, 0, 0, 0, 0, 0, 0, 0, 0, 0, 0, 0, 0, 0, 0, 0, 0, 0, 0, 0,
  0, 0, 0, 0, 0, 0, 0, 0, 0, 0, 0, 0, 0, 0, 0, 0, 0, 0, 0, 0, 0, 0, 0, 0, 0, 0, 0, 0, 0, 0, 0, 0,
  0, 0, 0, 0, 0, 0, 0, 0, 0, 0, 0, 0, 0, 0, 0, 0, 0, 0, 0, 0, 0, 0, 0, 0, 0, 0, 0, 0, 0, 0, 0, 0,
  0, 0, 0, 0, 0, 0, 0, 0, 0, 0, 0, 0, 0, 0, 0, 0, 0, 0, 0, 0, 0, 0, 0, 0, 0, 0, 0, 0, 0, 0, 0, 0,
  0, 0, 0, 0, 0, 0, 0, 0, 0, 0, 0, 0, 0, 0, 0, 0, 0, 0, 0, 0, 0, 0, 0, 0, 0, 0, 0, 0, 0, 0, 0, 0,
[truncated: 1,872 more chars]
