# Supplementary material for: Bitpacking techniques for indexing genomes: I. Hash tables
Source: Algorithms Mol Biol. 2016 Apr 18;11:5. doi: 10.1186/s13015-016-0069-5 (PMC4835851; doi:10.1186/s13015-016-0069-5)
Supplement: Supplementary file 2 — 10.1007/s13015-016-0069-5 Source code for constructing benchmarks. Source code in an archive format, using tar and bzip2, for users to generate their own benchmarks for any genomic text in FASTA format. This is the same package as provided in our companion paper on bitpacking for enhanced suffix arrays. [file 13015_2016_69_MOESM2_ESM.bz2 › genomic-benchmark-build-2016-02-26/src/sarray-write.c]

static char rcsid[] = "$Id: sarray-write.c 185025 2016-02-26 21:04:04Z twu $";
#ifdef HAVE_CONFIG_H
#include <config.h>
#endif

#include "sarray-write.h"

#include <stdlib.h>
#include <stdio.h>
#include <string.h>
#include <sys/mman.h>		/* For munmap */
#include "bool.h"
#include "access.h"
#include "mem.h"
#include "genomicpos.h"
#include "assert.h"
#include "genome_hr.h"		/* For Genome_consecutive_matches_pair */
#include "bitpack64-write.h"
#include "fopen.h"
#include "saca-k.h"
#include "genome_hr.h"
#include "uintlist.h"
#include "intlist.h"
#include "popcount.h"


#if 0
#include "bp.h"
#include "bp-write.h"
#include "bp-read.h"		/* For Sarray_child_test() */
#include "ranksel64-read.h"	/* For Sarray_child_test() */
#include "ranksel64-write.h"
#endif


#ifdef WORDS_BIGENDIAN
#include "bigendian.h"
#else
#include "littleendian.h"
#endif


/* make_index */
#ifdef DEBUG1
#define debug1(x) x
#else
#define debug1(x)
#endif

/* Sarray_compute_child */
#ifdef DEBUG2
#define debug2(x) x
#else
#define debug2(x)
#endif

/* child_bp */
#ifdef DEBUG3
#define debug3(x) x
#else
#define debug3(x)
#endif

/* Sarray_discriminating_chars */
#ifdef DEBUG4
#define debug4(x) x
#else
#define debug4(x)
#endif

/* correctness of using Genome_consecutive_matches_pair */
#ifdef DEBUG14
#define debug14(x) x
#else
#define debug14(x)
#endif

/* correctness of make_index_incremental */
#ifdef DEBUG15
#define debug15(x) x
#else
#define debug15(x)
#endif


/* For computing LCP.  Comment out because mmap is faster than fread */
/* #define READ_SA_FROM_FILE 1 */

#define MONITOR_INTERVAL 100000000 /* 100 million nt */
#define RW_BATCH  10000000	/* 10 million elements */
#define WORDSIZE 64

#define set_bit(bitvector,i) (bitvector)[(i)/64] |= (1UL << ((i)%64))
#define clear_bit(bitvector,i) (bitvector)[(i)/64] &= ~(1UL << ((i)%64))
#define get_bit(bitvector,i) ((bitvector)[(i)/64] & (1UL << ((i)%64)))


void
Sarray_write_array (char *sarrayfile, Genome_T genomecomp, UINT4 genomelength) {
  UINT4 *SA;
  UINT4 n = genomelength;
  unsigned char *gbuffer;
  FILE *fp;


  SA = (UINT4 *) MALLOC((n+1)*sizeof(UINT4));
  gbuffer = (unsigned char *) CALLOC(n+1,sizeof(unsigned char));
  Genome_fill_buffer_int_string(genomecomp,/*left*/0,/*length*/n,gbuffer);
  gbuffer[n] = 0;		       /* Tried N/X, but SACA_K fails */
  SACA_K(gbuffer,SA,n+/*virtual sentinel*/1,/*K, alphabet_size*/5,/*m*/n+1,/*level*/0);

  if ((fp = FOPEN_WRITE_BINARY(sarrayfile)) == NULL) {
    fprintf(stderr,"Can't write to file %s\n",sarrayfile);
    exit(9);
  } else {
    FWRITE_UINTS(SA,n+1,fp);
    fclose(fp);
  }

  FREE(gbuffer);
  FREE(SA);

  return;
}


#define MIN_INDEXSIZE 12
#define MAX_INDEXSIZE 12
#define INDEX_MONITOR_INTERVAL 100000

static UINT4
power (int base, int exponent) {
  UINT4 result = 1U;
  int i;

  for (i = 0; i < exponent; i++) {
    result *= base;
  }
  return result;
}


static void
sarray_search_char (Sarrayptr_T *initptr, Sarrayptr_T *finalptr, char desired_char,
		    Genome_T genomecomp, UINT4 *SA, int n) {
  Sarrayptr_T low, high, mid;
  Univcoord_T pos;
  char c;


  low = 1;
  high = n + 1;

  while (low < high) {
    /* Compute mid for unsigned ints.  Want floor((low+high)/2). */
    mid = low/2 + high/2;
    if (low % 2 == 1 && high % 2 == 1) {
      mid += 1;
    }
    pos = SA[mid];
    c = Genome_get_char_lex(genomecomp,pos,n);
    if (desired_char > c) {
      low = mid + 1;
    } else {
      high = mid;
    }
  }

  *initptr = low;

  low--;
  high = n;
  while (low < high) {
    /* Compute mid for unsigned ints.  Want ceil((low+high)/2). */
    mid = low/2 + high/2;
    if (low % 2 == 1 || high % 2 == 1) {
      mid += 1;
    }
    pos = SA[mid];
    c = Genome_get_char_lex(genomecomp,pos,n);
    if (desired_char >= c) {
      low = mid;
    } else {
      high = mid - 1;
    }
  }

  *finalptr = high;
  return;
}


#define LOW_TWO_BITS 0x3
#define RIGHT_A 0
#define RIGHT_C 1
#define RIGHT_G 2
#define RIGHT_T 3


static void
oligo_nt (char *nt, UINT4 oligo, int oligosize) {
  int i, j;
  UINT4 lowbits;

  j = oligosize-1;
  for (i = 0; i < oligosize; i++) {
    lowbits = oligo & LOW_TWO_BITS;
    switch (lowbits) {
    case RIGHT_A: nt[j] = 'A'; break;
    case RIGHT_C: nt[j] = 'C'; break;
    case RIGHT_G: nt[j] = 'G'; break;
    case RIGHT_T: nt[j] = 'T'; break;
    }
    oligo >>= 2;
    j--;
  }

  return;
}


/* Taken from Johannes Fischer, Advanced Text Indexing Techniques, Algorithm 1 */
/* Does not use LCP, so time is O(m * log(n)) */
/* Result should be within [i..j] */
static void
sarray_search_simple (Sarrayptr_T *initptr, Sarrayptr_T *finalptr, char *query,
		      int querylength, Genome_T genomecomp, UINT4 *SA,
		      UINT4 i, UINT4 j, UINT4 n) {
  Sarrayptr_T low, high, mid;
  Univcoord_T pos;
  int nmatches;
  char c;


  low = i;
  high = j+1;

  while (low < high) {
    /* Compute mid for unsigned ints.  Want floor((low+high)/2). */
    mid = low/2 + high/2;
    if (low % 2 == 1 && high % 2 == 1) {
      mid += 1;
    }

    nmatches = 0;
    pos = SA[mid];

    while (nmatches < querylength && (c = Genome_get_char_lex(genomecomp,pos,n)) == query[nmatches]) {
      nmatches++;
      pos++;
    }
    if (nmatches == querylength || c > query[nmatches]) {
      high = mid;
    } else {
      low = mid + 1;
    }
  }

  *initptr = low;

  low--;
  high = j;

  while (low < high) {
    /* Compute mid for unsigned ints.  Want ceil((low+high)/2). */
    mid = low/2 + high/2;
    if (low % 2 == 1 || high % 2 == 1) {
      mid += 1;
    }

    nmatches = 0;
    pos = SA[mid];

    while (nmatches < querylength && (c = Genome_get_char_lex(genomecomp,pos,n)) == query[nmatches]) {
      nmatches++;
      pos++;
    }
    if (nmatches == querylength || c < query[nmatches]) {
      low = mid;
    } else {
      high = mid - 1;
    }
  }

  *finalptr = high;

  return;
}


/* Separate representation: Two arrays, one for start (i) and one for
   end (j).  The end index is inclusive, so suffix array entries are in
   [indexi[oligo],indexj[oligo]]. */

/* Interleaved representation.  Alternate start (i) and end (j).  The
   end index is exclusive, so suffix array entries are in
   [indexi[oligo],indexj[oligo]-1] */


static UINT4
make_index_interleaved (Sarrayptr_T *saindex,
			UINT4 oligospace, int querylength, Genome_T genomecomp, UINT4 *SA, UINT4 n) {
  UINT4 noccupied = 0;
  char *queryuc_ptr;
  UINT4 oligo;
  char *comma;
  Sarrayptr_T indexi, indexj;

  queryuc_ptr = (char *) CALLOC(querylength+1,sizeof(char));

  for (oligo = 0; oligo < oligospace; oligo++) {
    oligo_nt(queryuc_ptr,oligo,querylength);
    sarray_search_simple(&indexi,&indexj,queryuc_ptr,querylength,
			 genomecomp,SA,/*i*/1,/*j*/n,n);
    saindex[2*oligo] = indexi;
    saindex[2*oligo+1] = indexj+1;
    assert(indexi <= indexj+1);

    if (indexi <= indexj) {
      debug1(printf("%u\t%s\t%u\t%u\n",oligo,queryuc_ptr,indexi,indexj));
      noccupied++;
    }

#if 0
    if (oligo % INDEX_MONITOR_INTERVAL == 0) {
      comma = Genomicpos_commafmt(oligo);
      fprintf(stderr,"Computing index %s\n",comma);
      FREE(comma);
    }
#endif
  }
  FREE(queryuc_ptr);

  return noccupied;
}


#if 0
/* oligo is based on old indexsize. indexsize is new indexsize. */
static int
sarray_search_incremental (Sarrayptr_T *initptrs, Sarrayptr_T *finalptrs,
			   Oligospace_T oligo, char *query, Genome_T genomecomp, UINT4 *SA,
			   Sarrayptr_T *saindexi, Sarrayptr_T *saindexj,
			   int indexsize, Oligospace_T prev_oligospace, UINT4 n) {
  int noccupied = 0, k;
  Sarrayptr_T i, j;
  Oligospace_T prev_oligo;

  prev_oligo = oligo/4;
  if (saindexj[prev_oligo] < saindexi[prev_oligo]) {
    /* Oligo from 0..(indexsize)-1 does not match, so lengthening also will not match */
    initptrs[0] = initptrs[1] = initptrs[2] = initptrs[3] = saindexi[prev_oligo];
    finalptrs[0] = finalptrs[1] = finalptrs[2] = finalptrs[3] = saindexj[prev_oligo];

  } else {
    if (oligo == 0) {
      i = 1;
      j = saindexj[prev_oligo + 1];
    } else if (prev_oligo + 1 == prev_oligospace) {
      i = saindexi[prev_oligo - 1];
      j = n;
    } else {
      i = saindexi[prev_oligo - 1];
      j = saindexj[prev_oligo + 1];
    }

    for (k = 0; k < 4; k++) {
      oligo_nt(query,oligo+k,indexsize);
      sarray_search_simple(&(initptrs[k]),&(finalptrs[k]),query,/*querylength*/indexsize,
			   genomecomp,SA,i,j,n);
      if (initptrs[k] <= finalptrs[k]) {
	noccupied++;
      }
    }
  }

  return noccupied;
}
#endif


#if 0
static UINT4
make_index_incremental (Sarrayptr_T *initptrs, Sarrayptr_T *finalptrs,
			Genome_T genomecomp, UINT4 *SA, Sarrayptr_T *saindexi, Sarrayptr_T *saindexj, 
			int indexsize, Oligospace_T oligospace, Oligospace_T prev_oligospace, UINT4 n) {
  int noccupied = 0;
  char *query;
  Oligospace_T oligo;
  char *comma;

  query = (char *) CALLOC(indexsize+1,sizeof(char));

  for (oligo = 0; oligo < oligospace; oligo += 4) {
    noccupied += sarray_search_incremental(&(initptrs[oligo]),&(finalptrs[oligo]),oligo,query,
					   genomecomp,SA,saindexi,saindexj,indexsize,prev_oligospace,n);
#if 0
    if (oligo % INDEX_MONITOR_INTERVAL == 0) {
      comma = Genomicpos_commafmt(oligo);
      fprintf(stderr,"Computing index %s\n",comma);
      FREE(comma);
    }
#endif
  }

  FREE(query);

  return noccupied;
}
#endif


void
Sarray_write_index_interleaved (char *indexptrsfile, char *indexcompfile,
				char *sarrayfile, Genome_T genomecomp, UINT4 genomelength, bool compressp) {
  UINT4 n = genomelength;
  Oligospace_T oligospace, noccupied, prev_noccupied;
  Sarrayptr_T *saindex_old;
  UINT4 *SA;
  int sa_fd;
  size_t sa_len;
  int indexsize;
  FILE *fp;


  SA = (UINT4 *) Access_mmap(&sa_fd,&sa_len,sarrayfile,sizeof(UINT4),/*randomp*/true);

  indexsize = MIN_INDEXSIZE;
  oligospace = power(4,/*querylength*/indexsize);
  saindex_old = (Sarrayptr_T *) CALLOC(2*oligospace,sizeof(Sarrayptr_T));
  prev_noccupied = 0;
  noccupied = make_index_interleaved(saindex_old,
				     oligospace,/*querylength*/indexsize,genomecomp,SA,n);
  fprintf(stderr,"For indexsize %d, occupied %u/%u\n",indexsize,noccupied,oligospace);

#if 0
  indexsize++;
  while (indexsize <= MAX_INDEXSIZE && noccupied > prev_noccupied) {
    prev_noccupied = noccupied;
    prev_oligospace = oligospace;
    oligospace = power(4,/*querylength*/indexsize);
    saindexi_new = (Sarrayptr_T *) CALLOC(oligospace,sizeof(Sarrayptr_T));
    saindexj_new = (Sarrayptr_T *) CALLOC(oligospace,sizeof(Sarrayptr_T));
    noccupied = make_index_incremental(saindexi_new,saindexj_new,genomecomp,SA,
				       saindexi_old,saindexj_old,indexsize,
				       oligospace,prev_oligospace,n);
    fprintf(stderr,"For indexsize %d, occupied %u/%u\n",indexsize,noccupied,oligospace);
    if (noccupied > prev_noccupied) {
      FREE(saindexj_old);
      FREE(saindexi_old);
      saindexi_old = saindexi_new;
      saindexj_old = saindexj_new;
      indexsize++;
    } else {
      FREE(saindexj_new);
      FREE(saindexi_new);
    }
  }
  indexsize--;
#endif

  oligospace = power(4,/*querylength*/indexsize);
  fprintf(stderr,"Optimal indexsize = %d\n",indexsize);

#ifdef DEBUG15
  /* For comparison */
  fprintf(stderr,"Checking...");
  query = (char *) CALLOC(indexsize+1,sizeof(char));
  saindexi_new = (Sarrayptr_T *) CALLOC(oligospace,sizeof(Sarrayptr_T));
  saindexj_new = (Sarrayptr_T *) CALLOC(oligospace,sizeof(Sarrayptr_T));
  noccupied = make_index(saindexi_new,saindexj_new,oligospace,
			 /*querylength*/indexsize,genomecomp,SA,n);
  
  for (oligo = 0; oligo < oligospace; oligo++) {
    if (saindexi_old[oligo] != saindexi_new[oligo]) {
      oligo_nt(query,oligo,indexsize);
      printf("%u\t%s\t%u\t%u\t%u\t%u\n",oligo,query,saindexi_old[oligo],saindexj_old[oligo],saindexi_new[oligo],saindexj_new[oligo]);
      abort();
    } else if (saindexj_old[oligo] != saindexj_new[oligo]) {
      oligo_nt(query,oligo,indexsize);
      printf("%u\t%s\t%u\t%u\t%u\t%u\n",oligo,query,saindexi_old[oligo],saindexj_old[oligo],saindexi_new[oligo],saindexj_new[oligo]);
      abort();
    }
  }
  FREE(query);
  FREE(saindexj_new);
  FREE(saindexi_new);
  fprintf(stderr,"done\n");
#endif

  if (compressp == false) {
    fp = fopen(indexcompfile,"w");
    FWRITE_UINTS(saindex_old,2*oligospace,fp);
    fclose(fp);
  } else {
    Bitpack64_write_differential(indexptrsfile,indexcompfile,saindex_old,2*oligospace-1);
  }

  FREE(saindex_old);

  munmap((void *) SA,sa_len);
  close(sa_fd);

  return;
}


UINT4 *
Sarray_compute_lcp (UINT4 *SA, UINT4 n) {
  UINT4 *lcp;
  UINT4 *rank, h;
  UINT4 i, j;
  char *comma;
#ifdef DEBUG14
  UINT4 horig;
#endif

  lcp = (UINT4 *) MALLOC((n+1)*sizeof(UINT4));

  rank = (UINT4 *) CALLOC(n+1,sizeof(UINT4));
  for (i = 0; i <= n; i++) {
    rank[SA[i]] = i;
  }

  lcp[0] = 0;			/* -1 ? */
  h = 0;
  for (i = 0; i <= n; i++) {
    if (rank[i] > 0) {
      j = SA[rank[i] - 1];
#ifdef DEBUG14
      horig = h;
      while (i + h < n && j + h < n && s[i+h] == s[j+h]) {
	h++;
      }
      if ((h - horig) != Genome_consecutive_matches_pair(i+horig,j+horig,/*genomelength*/n)) {
	abort();
      }
#else
      h += Genome_consecutive_matches_pair(i+h,j+h,/*genomelength*/n);
#endif
      lcp[rank[i]] = h;
      if (h > 0) {
	h--;
      }
    }
    if (i % MONITOR_INTERVAL == 0) {
      comma = Genomicpos_commafmt(i);
      fprintf(stderr,"Computing lcp index %s\n",comma);
      FREE(comma);
    }
  }

  FREE(rank);

  return lcp;
}


/* Computes permuted lcp (Karkkainen, CPM 2009) */
/* Two methods for storing plcp as a cumulative sum: (1) Cum value at k is
   sum_{i=1}^k (plcp[i] + 1 - plcp[i-1]), or more simply (2) plcp[k] + k */
static void
compute_plcp (UINT4 *plcp, UINT4 *SA, UINT4 n) {
  UINT4 *phi, h;
  UINT4 i, j;
  char *comma;

  phi = plcp;			/* Use space allocated for plcp */

  fprintf(stderr,"Inverting suffix array (via mmap)...");
  for (i = 1; i <= n; i++) {
    phi[SA[i]] = SA[i-1];
  }
  fprintf(stderr,"done\n");
  /* Note that phi[n] is not assigned, because SA[i] == n for i == 0, and we don't look up i == 0 */


  h = 0;
  for (i = 0; i < n; i++) {
    j = phi[i];			/* To be overwritten by plcp[i] */
    h += Genome_consecutive_matches_pair(i+h,j+h,/*genomelength*/n);
    plcp[i] = h;				 /* overwrites phi[i] */
    if (h > 0) {
      h--;
    }

    if (i % MONITOR_INTERVAL == 0) {
      comma = Genomicpos_commafmt(i);
      fprintf(stderr,"Computing permuted lcp index %s\n",comma);
      FREE(comma);
    }
  }

#if 0
  /* This makes lcp[0] = -1, because lcp[0] = plcp[SA[0]] = plcp[n] = -1 */
  plcp[n] = -1;
#else
  /* This makes lcp[0] = 0, because lcp[0] = plcp[SA[0]] = plcp[n] = 0 */
  plcp[n] = 0;
#endif

  return;
}


#if 0
static int
get_all_children (bool *filledp, Sarrayptr_T *l, Sarrayptr_T *r, Sarrayptr_T i, Sarrayptr_T j,
		  UINT4 *child, UINT8 *nextp, Genome_T genomecomp, UINT4 *SA, UINT4 *plcpptrs, UINT4 *plcpcomp,
		  int indexsize, UINT4 n) {
  int noccupied = 0;
  UINT4 up, nextl;
  Sarrayptr_T sa_nextl;
  UINT4 lcp_whole;
  UINT4 pos;
  char c;

  /* Test for child[j] being up: lcp[j] > lcp[j+1] */
  up = child[j];		/* childtab[j+1].up */
  if (i < up && up <= j) {
    nextl = up;
  } else {
    nextl = child[i];	/* down */
  }
  sa_nextl = SA[nextl];
  lcp_whole = Bitpack64_offsetptr_only(sa_nextl,plcpptrs,plcpcomp) - sa_nextl;

  if (lcp_whole != (UINT4) (indexsize - 1)) {
    /* Not at desired level, so exit this procedure */
    return 0;
  } else {
    debug1(printf("Filling children for lcp-interval %u..%u with lcp_whole %d\n",i,j,lcp_whole));
  }

  pos = SA[i] + lcp_whole;
  c = Genome_get_char_lex(genomecomp,pos,n);

  debug1(printf("For char %c, creating interval %u..%u\n",c,i,nextl-1));
  switch (c) {
  case 'A': l[0] = i; r[0] = nextl - 1; filledp[0] = true; noccupied++; break;
  case 'C': l[1] = i; r[1] = nextl - 1; filledp[1] = true; noccupied++; break;
  case 'G': l[2] = i; r[2] = nextl - 1; filledp[2] = true; noccupied++; break;
  case 'T': l[3] = i; r[3] = nextl - 1; filledp[3] = true; noccupied++; break;
  }

  
  /* Test for child[i] being down: lcp[child[i]] > lcp[i] */
  /* Test for child[i] being next_lindex: lcp[child[i]] == lcp[i] */
  while (get_bit(nextp,nextl) != 0) {
    pos = SA[nextl] + lcp_whole;
    c = Genome_get_char_lex(genomecomp,pos,n);

    debug1(printf("For char %c, creating interval %u..%u\n",c,nextl,child[nextl]-1));
    switch (c) {
    case 'A': l[0] = nextl; r[0] = child[nextl] - 1; filledp[0] = true; noccupied++; break;
    case 'C': l[1] = nextl; r[1] = child[nextl] - 1; filledp[1] = true; noccupied++; break;
    case 'G': l[2] = nextl; r[2] = child[nextl] - 1; filledp[2] = true; noccupied++; break;
    case 'T': l[3] = nextl; r[3] = child[nextl] - 1; filledp[3] = true; noccupied++; break;
    }
    
    nextl = child[nextl];
  }

  pos = SA[nextl] + lcp_whole;
  c = Genome_get_char_lex(genomecomp,pos,n);

  debug1(printf("For char %c, creating interval %u..%u\n",c,nextl,j));
  switch (c) {
  case 'A': l[0] = nextl; r[0] = j; filledp[0] = true; noccupied++; break;
  case 'C': l[1] = nextl; r[1] = j; filledp[1] = true; noccupied++; break;
  case 'G': l[2] = nextl; r[2] = j; filledp[2] = true; noccupied++; break;
  case 'T': l[3] = nextl; r[3] = j; filledp[3] = true; noccupied++; break;
  }

  return noccupied;
}
#endif


/* Uses permuted lcp for speed and reduced memory usage */
void
Sarray_write_plcp (char *plcpfile, UINT4 *SA, UINT4 genomelength) {
  UINT4 *plcp;
  UINT4 *ramp;

  UINT4 n = genomelength, i;
#if 1
  UINT4 *p;
  UINT4 ii;
  FILE *fp;
#endif

  plcp = (UINT4 *) MALLOC((n+1)*sizeof(UINT4));
  ramp = plcp;

  compute_plcp(plcp,SA,n);

#ifdef USE_CUMDEV
  /* Compute deviations from downward ramp */
  for (i = n; i >= 1; i--) {
    dev[i] = (plcp[i] + 1) - plcp[i-1];
  }
  /* dev[0] = plcp[0]; */
#else
  for (i = 0; i <= n; i++) {
    ramp[i] = plcp[i] + i;
  }
#endif

  fprintf(stderr,"Writing permuted lcp file...");
  /* Provide n to write values [0..n] */

  /* Print plcp as an array */
  fp = fopen(plcpfile,"wb");
  for (ii = 0; ii + RW_BATCH <= n; ii += RW_BATCH) {
    p = (void *) &(ramp[ii]);
    FWRITE_UINTS(p,RW_BATCH,fp);
  }
  if (ii <= n) {
    p = (void *) &(ramp[ii]);
    FWRITE_UINTS(p,n - ii + 1,fp);
  }
  fclose(fp);
  
  fprintf(stderr,"done\n");

  FREE(plcp);

  return;
}


/* Without encoding, would be child[index] = value */
#define encode_up(child,index,value) child[index-1] = (index - 1) - (value)
#define encode_down(child,index,value) child[index] = (value) - 1 - (index)
#define encode_next(child,index,value) child[index] = (value) - 1 - (index)

/* For child[index+1].up, just calling child[index] */
#define decode_up(child_i,index) index - child_i
#define decode_down(child_i,index) child_i + index + 1
#define decode_next(child_i,index) child_i + index + 1


#if 0
static UINT4 *
make_child_twopass (UINT8 **nextp, UINT4 *nbytes, UINT4 *SA, UINT4 *plcpptrs, UINT4 *plcpcomp, UINT4 n) {
  UINT4 *child;
  UINT4 lastindex, i;
  Uintlist_T lcpstack, indexstack;
  UINT4 sa_i, lcp_i, lcp_lastindex;
  char *comma;

  *nbytes = ((n+1) + WORDSIZE-1)/WORDSIZE;
  *nextp = (UINT8 *) CALLOC(*nbytes,sizeof(UINT8));

#if 0
  child = (UINT4 *) MALLOC((n+1) * sizeof(UINT4));
  for (i = 0; i <= n; i++) {
    child[i] = -1U;
  }
#else
  child = (UINT4 *) CALLOC(n+1,sizeof(UINT4));
#endif

  
  /* Because we sort suffixes with $ < rest of alphabet, we never use
     the entry at 0, where SA[0] = n and lcp[0] = 0 */

  /* Algorithm 6.2: Compute up and down values */
  lastindex = 0;

  fprintf(stderr,"Computing child up/down index 0\n");
  i = 1;
  indexstack = Uintlist_push(NULL,i);

  sa_i = SA[i];
  lcp_i = Bitpack64_offsetptr_only(sa_i,plcpptrs,plcpcomp) - sa_i;
  lcpstack = Uintlist_push(NULL,lcp_i);

  for (i = 2; i <= n; i++) {
    sa_i = SA[i];
    lcp_i = Bitpack64_offsetptr_only(sa_i,plcpptrs,plcpcomp) - sa_i;
    while (lcp_i < Uintlist_head(lcpstack)) {
      lcpstack = Uintlist_pop(lcpstack,&lcp_lastindex);
      indexstack = Uintlist_pop(indexstack,&lastindex);
      if (lcp_i <= Uintlist_head(lcpstack) && Uintlist_head(lcpstack) != lcp_lastindex) {
#ifdef NO_ENCODING
	child[Uintlist_head(indexstack)] = lastindex; /* down */
#else
	encode_down(child,Uintlist_head(indexstack),lastindex);
#endif
      }
    }
    /* Now lcp[i] >= lcp[stack->first] holds */
    if (lastindex != 0) {
#ifdef NO_ENCODING
      child[i-1] = lastindex;	/* up */
#else
      encode_up(child,i,lastindex);
#endif
      lastindex = 0;
    }
    indexstack = Uintlist_push(indexstack,i);
    lcpstack = Uintlist_push(lcpstack,lcp_i);

    if (i % MONITOR_INTERVAL == 0) {
      comma = Genomicpos_commafmt(i);
      fprintf(stderr,"Computing child up/down index %s\n",comma);
      FREE(comma);
    }
  }

  /* Handle end of suffix array */
  lcp_i = 0;
  while (lcp_i < Uintlist_head(lcpstack)) {
    lcpstack = Uintlist_pop(lcpstack,&lcp_lastindex);
    indexstack = Uintlist_pop(indexstack,&lastindex);
    if (lcp_i <= Uintlist_head(lcpstack) && Uintlist_head(lcpstack) != lcp_lastindex) {
#ifdef NO_ENCODING
      child[Uintlist_head(indexstack)] = lastindex; /* down */
#else
      encode_down(child,Uintlist_head(indexstack),lastindex);
#endif
    }
  }
  if (lastindex != 0) {
#ifdef NO_ENCODING
    child[i-1] = lastindex;	/* up */
#else
    encode_up(child,i,lastindex);
#endif
    /* lastindex = 0; */
  }

  Uintlist_free(&lcpstack);
  Uintlist_free(&indexstack);


  /* Algorithm 6.5: Compute next l-index values */
  fprintf(stderr,"Computing child next index 0\n");
  i = 1;
  indexstack = Uintlist_push(NULL,i);

  sa_i = SA[i];
  lcp_i = Bitpack64_offsetptr_only(sa_i,plcpptrs,plcpcomp) - sa_i;
  lcpstack = Uintlist_push(NULL,lcp_i);

  for (i = 2; i <= n; i++) {
    sa_i = SA[i];
    lcp_i = Bitpack64_offsetptr_only(sa_i,plcpptrs,plcpcomp) - sa_i;
    while (lcp_i < Uintlist_head(lcpstack)) {
      lcpstack = Uintlist_pop(lcpstack,&lcp_lastindex);
      indexstack = Uintlist_pop(indexstack,&lastindex);
    }
    if (lcp_i == Uintlist_head(lcpstack)) {
      lcpstack = Uintlist_pop(lcpstack,&lcp_lastindex);
      indexstack = Uintlist_pop(indexstack,&lastindex);
#ifdef NO_ENCODING
      child[lastindex] = i;
#else
      encode_next(child,lastindex,i);
#endif
      set_bit(*nextp,lastindex);
    }
    indexstack = Uintlist_push(indexstack,i);
    lcpstack = Uintlist_push(lcpstack,lcp_i);

    if (i % MONITOR_INTERVAL == 0) {
      comma = Genomicpos_commafmt(i);
      fprintf(stderr,"Computing child next index %s\n",comma);
      FREE(comma);
    }
  }

  Uintlist_free(&lcpstack);
  Uintlist_free(&indexstack);

  return child;
}
#endif


UINT4 *
Sarray_compute_child (UINT4 *lcp, UINT4 n) {
  UINT4 *child;
  UINT4 lastindex, i;
  Uintlist_T indexstack;
  Uintlist_T lcpstack;
  UINT4 lcp_i, lcp_lastindex;
  char *comma;

  child = (UINT4 *) CALLOC(n+1,sizeof(UINT4));

  /* Allocate based on two nibbles per byte */
  /* We consider 0 and (n+1) to be at lcp -1, and 1 at lcp 0 */

  i = 1;
  lastindex = 1;
  lcp_i = 0;
  indexstack = Uintlist_push(NULL,i);
  lcpstack = Uintlist_push(NULL,lcp_i);

  for (i = 2; i <= n; i++) {
    lcp_i = lcp[i];
    debug2(printf("index %d, lcp %u\n",i,lcp_i));

    while (lcp_i < Uintlist_head(lcpstack)) {
      indexstack = Uintlist_pop(indexstack,&lastindex);
      lcpstack = Uintlist_pop(lcpstack,&lcp_lastindex);
      /* Mark as a right child.  Either down or next, which are
	 treated the same.  Therefore, the next conditional is not
	 really necessary. */
      if (lcp_lastindex == Uintlist_head(lcpstack)) {
#if 0
	debug2(printf("Encoding next %u at %u\n",lastindex,Uintlist_head(indexstack)));
#ifdef NO_ENCODING
	child[Uintlist_head(indexstack)] = lastindex;
#else
	encode_next(child,Uintlist_head(indexstack),lastindex);
#endif
	set_bit(*nextp,Uintlist_head(indexstack));
#endif
      } else {
	debug2(printf("Encoding down %u at %u\n",lastindex,Uintlist_head(indexstack)));
#ifdef NO_ENCODING
	child[Uintlist_head(indexstack)] = lastindex;
#else
	encode_down(child,Uintlist_head(indexstack),lastindex);
#endif
      }
    }

    if (lastindex != 0) {
      debug2(printf("Encoding up %u at %u\n",lastindex,i));
#ifdef NO_ENCODING
      child[i-1] = lastindex;	/* up */
#else
      encode_up(child,i,lastindex);
#endif
      lastindex = 0;
    }

    /* This check is still necessary, even if we handle "next" within the previous loop */
    if (lcp_i == Uintlist_head(lcpstack)) {
      /* This is a right sibling, so mark previous index as having a right sibling */
      debug2(printf("Encoding next %u at %u\n",i,Uintlist_head(indexstack)));
#ifdef NO_ENCODING
      child[Uintlist_head(indexstack)] = i;
#else
      encode_next(child,Uintlist_head(indexstack),i);
#endif
      /* set_bit(*nextp,Uintlist_head(indexstack)); */
    }

    indexstack = Uintlist_push(indexstack,i);
    lcpstack = Uintlist_push(lcpstack,lcp_i);

    if (i % MONITOR_INTERVAL == 0) {
      comma = Genomicpos_commafmt(i);
      fprintf(stderr,"Computing child index %s\n",comma);
      FREE(comma);
    }
    debug2(printf("\n"));
  }

  /* No need to clean out stack, because all of the next links have been written. */
  debug2(printf("stack still has %d entries\n",Uintlist_length(lcpstack)));
#if 0
  lcp_i = -1;
  while (lcp_i < Uintlist_head(lcpstack)) {
    indexstack = Uintlist_pop(indexstack,&lastindex);
    lcpstack = Uintlist_pop(lcpstack,&lcp_lastindex);
    /* Mark as a right child.  Either down or next, which are
       treated the same.  Therefore, the next conditional is not
       really necessary. */
    if (lcp_lastindex == Uintlist_head(lcpstack)) {
#if 0
      debug2(printf("Final: Encoding next %u at %u\n",lastindex,Uintlist_head(indexstack)));
#ifdef NO_ENCODING
      child[Uintlist_head(indexstack)] = lastindex; /* next */
#else
      encode_next(child,Uintlist_head(indexstack),lastindex);
#endif
      set_bit(*nextp,Uintlist_head(indexstack));
#endif
    } else {
      debug2(printf("Final: Encoding down %u at %u\n",lastindex,Uintlist_head(indexstack)));
#ifdef NO_ENCODING
      child[Uintlist_head(indexstack)] = lastindex; /* down */
#else
      encode_down(child,Uintlist_head(indexstack),lastindex);
#endif
    }
  }
#endif


  /* Two choices for final value for up at n+1 (stored at n).  If we
     want it to fail the test (1 < up && up <= n), we could use 0, 1,
     or n+1.  The value n+1 causes -1 to be encoded.  If we want it to
     succeed, then the correct value should be already stored as
     child[1] as a next value. */

#ifdef NO_ENCODING
  debug2(printf("Final: Encoding up %u at %u\n",child[1],n+1));
  child[n] = child[1];
#else
  debug2(printf("Final: Encoding up %u at %u\n",child[1]+1+1,n+1));
  encode_up(child,n+1,child[1] + /*index*/1 + 1);
#endif


#if 0
  if (lastindex != 0) {
    debug2(printf("Final: Encoding up %u at %u\n",lastindex,i));
#ifdef NO_ENCODING
    child[/*i-1*/n] = 1;	/* up: start with node 1 */
#else
    encode_up(child,/*i*/n+1,1);
#endif
    lastindex = 0;
  }

  /* Top-level siblings, at lcp_i == 0.  This conditional should always be true. */
  /* This check is still necessary, even if we handle "next" within the previous loop */
  i = n+1;
  if (lcp_i == Uintlist_head(lcpstack)) {
    /* This is a right sibling, so mark previous index as having a right sibling */
    debug2(printf("Final: Encoding next %u at %u\n",i,Uintlist_head(indexstack)));
#ifdef NO_ENCODING
    child[Uintlist_head(indexstack)] = i;
#else
    encode_next(child,Uintlist_head(indexstack),i);
#endif
    set_bit(*nextp,Uintlist_head(indexstack));
  }
#endif

      
  Uintlist_free(&lcpstack);
  Uintlist_free(&indexstack);

#ifdef DEBUG2
  for (i = 0; i <= n; i++) {
    printf("%d %u",i,child[i]);
    if (get_bit(*nextp,i)) {
      printf(" next");
    }
    printf("\n");
  }
#endif

  return child;
}
