# Supplementary material for: Bitpacking techniques for indexing genomes: I. Hash tables
Source: Algorithms Mol Biol. 2016 Apr 18;11:5. doi: 10.1186/s13015-016-0069-5 (PMC4835851; doi:10.1186/s13015-016-0069-5)
Supplement: Supplementary file 2 — 10.1007/s13015-016-0069-5 Source code for constructing benchmarks. Source code in an archive format, using tar and bzip2, for users to generate their own benchmarks for any genomic text in FASTA format. This is the same package as provided in our companion paper on bitpacking for enhanced suffix arrays. [file 13015_2016_69_MOESM2_ESM.bz2 › genomic-benchmark-build-2016-02-26/src/iit-read-univ.h]

/* $Id: iit-read-univ.h 127751 2014-02-19 03:05:46Z twu $ */
#ifndef IIT_READ_UNIV_INCLUDED
#define IIT_READ_UNIV_INCLUDED
#include <stdio.h>
#include "bool.h"
#include "uintlist.h"
#include "list.h"
#include "univinterval.h"
#include "types.h"

#define T Univ_IIT_T
typedef struct T *T;

extern bool
Univ_IIT_coord_values_8p (T this);
extern int
Univ_IIT_total_nintervals (T this);
extern int
Univ_IIT_ntypes (T this);
extern Univcoord_T
Univ_IIT_length (T this, int index);
extern Univcoord_T
Univ_IIT_genomelength (T chromosome_iit, bool with_circular_alias_p);
extern bool *
Univ_IIT_circularp (T chromosome_iit);
extern Univinterval_T
Univ_IIT_interval (T this, int index);
extern Univcoord_T
Univ_IIT_interval_low (T this, int index);
extern Univcoord_T
Univ_IIT_interval_high (T this, int index);
extern Univcoord_T
Univ_IIT_interval_length (T this, int index);
extern int
Univ_IIT_interval_type (T this, int index);
extern Univcoord_T
Univ_IIT_next_chrbound (T this, int index, int circular_typeint);
extern void
Univ_IIT_interval_bounds (Univcoord_T *low, Univcoord_T *high, Chrpos_T *length, T this,
			  int index, int circular_typeint);
extern void
Univ_IIT_intervals_setup (Univcoord_T **chroffsets, Univcoord_T **chrhighs, Chrpos_T **chrlengths,
			  T this, int nchromosomes, int circular_typeint);
extern char *
Univ_IIT_typestring (T this, int type);
extern int
Univ_IIT_typeint (T this, char *typestring);
extern char *
Univ_IIT_label (T this, int index, bool *allocp);
extern char *
Univ_IIT_annotation (char **restofheader, T this, int index, bool *alloc_header_p);
extern void
Univ_IIT_dump_typestrings (FILE *fp, T this);
extern void
Univ_IIT_dump_labels (FILE *fp, T this);
extern void
Univ_IIT_dump (T this);
extern void
Univ_IIT_dump_table (T this, bool zerobasedp);
extern void
Univ_IIT_dump_fai (T this);
extern void
Univ_IIT_dump_sam (FILE *fp, T this, char *sam_read_group_id, char *sam_read_group_name,
		   char *sam_read_group_library, char *sam_read_group_platform);
extern void
Univ_IIT_dump_labels (FILE *fp, T this);
extern char
Univ_IIT_annotation_firstchar (T this, int index);
extern void
Univ_IIT_dump_contigs (T this, T chromosome_iit, bool directionalp);
extern void
Univ_IIT_free (T *old);
extern T
Univ_IIT_read (char *filename, bool readonlyp, bool add_iit_p);
extern void
Univ_IIT_debug (char *filename);
extern int *
Univ_IIT_find (int *nmatches, T this, char *label);
extern int
Univ_IIT_find_linear (T this, char *label);
extern int
Univ_IIT_find_one (T this, char *label);
extern int *
Univ_IIT_get (int *nmatches, T this, Univcoord_T x, Univcoord_T y);
extern int
Univ_IIT_get_one (T this, Univcoord_T x, Univcoord_T y);
extern char *
Univ_IIT_string_from_position (Chrpos_T *chrpos, Univcoord_T position, T chromosome_iit);

#undef T
#endif
