# Supplementary material for: Bitpacking techniques for indexing genomes: I. Hash tables
Source: Algorithms Mol Biol. 2016 Apr 18;11:5. doi: 10.1186/s13015-016-0069-5 (PMC4835851; doi:10.1186/s13015-016-0069-5)
Supplement: Supplementary file 2 — 10.1007/s13015-016-0069-5 Source code for constructing benchmarks. Source code in an archive format, using tar and bzip2, for users to generate their own benchmarks for any genomic text in FASTA format. This is the same package as provided in our companion paper on bitpacking for enhanced suffix arrays. [file 13015_2016_69_MOESM2_ESM.bz2 › genomic-benchmark-build-2016-02-26/src/tableuint.c]

static char rcsid[] = "$Id: tableuint.c 99737 2013-06-27 19:33:03Z twu $";
#ifdef HAVE_CONFIG_H
#include <config.h>
#endif

#include "tableuint.h"

#include <stdio.h>
#include <limits.h>
#include <stddef.h>
#include <stdlib.h>		/* For qsort */
#include "mem.h"
#include "assert.h"

#define T Tableuint_T
struct T {
  int size;
  int (*cmp)(const void *x, const void *y);
  unsigned int (*hash)(const void *key);
  int length;
  unsigned int timestamp;
  struct binding {
    struct binding *link;
    const void *key;
    unsigned int value;
    unsigned int timeindex;
  } **buckets;
};


static int 
cmpatom (const void *x, const void *y) {
  return x != y;
}

static unsigned int
hashatom (const void *key) {
  return (unsigned long)key>>2;
}

T 
Tableuint_new (int hint,
	       int (*cmp)(const void *x, const void *y),
	       unsigned int hash(const void *key)) {
  T table;
  int i;
  static int primes[] = { 509, 509, 1021, 2053, 4093,
			  8191, 16381, 32771, 65521, INT_MAX };

  assert(hint >= 0);
  for (i = 1; primes[i] < hint; i++) {
  }
  table = (T) MALLOC(sizeof(*table) +
		     primes[i-1]*sizeof(table->buckets[0]));
  table->size = primes[i-1];
  table->cmp  = cmp  ?  cmp : cmpatom;
  table->hash = hash ? hash : hashatom;
  table->buckets = (struct binding **)(table + 1);
  for (i = 0; i < table->size; i++) {
    table->buckets[i] = NULL;
  }
  table->length = 0;
  table->timestamp = 0;
  return table;
}

unsigned int
Tableuint_get (T table, const void *key) {
  int i;
  struct binding *p;

  assert(table);
  /* assert(key); -- Doesn't hold for atomic 0 */
  i = (*table->hash)(key)%table->size;
  /* printf("Doing Tableuint_get on %s at bucket %d\n",(char *) key, i); */
  for (p = table->buckets[i]; p; p = p->link) {
    /* printf("  Comparing %s with %s at %p, key = %p\n",(char *) key, (char *) p->key, p, p->key); */
    if ((*table->cmp)(key, p->key) == 0) {
      break;
    }
  }
  return p ? p->value : 0;
}

unsigned int
Tableuint_put (T table, const void *key, unsigned int value) {
  int i;
  struct binding *p;
  unsigned int prev;

  assert(table);
  /* assert(key); -- Doesn't hold for atomic 0 */
  i = (*table->hash)(key)%table->size;
  for (p = table->buckets[i]; p; p = p->link) {
    if ((*table->cmp)(key, p->key) == 0) {
      break;
    }
  }
  if (p == NULL) {
    NEW(p);
    p->key = key;
    /* printf("Doing Tableuint_put at %p, key = %p\n",p,p->key); */
    p->link = table->buckets[i];
    table->buckets[i] = p;
    table->length++;
    prev = 0;
  } else {
    prev = p->value;
  }
  p->value = value;
  p->timeindex = table->timestamp;
  table->timestamp++;
  return prev;
}

int 
Tableuint_length (T table) {
  assert(table);
  return table->length;
}

void 
Tableuint_map (T table,
	   void (*apply)(const void *key, unsigned int *value, void *cl),
	   void *cl) {
  int i;
  unsigned int stamp;
  struct binding *p;

  assert(table);
  assert(apply);
  stamp = table->timestamp;
  for (i = 0; i < table->size; i++)
    for (p = table->buckets[i]; p; p = p->link) {
      apply(p->key, &p->value, cl);
      assert(table->timestamp == stamp);
    }
}

unsigned int
Tableuint_remove (T table, const void *key) {
  int i;
  struct binding **pp;

  assert(table);
  /* assert(key); -- Doesn't hold for atomic 0 */
  table->timestamp++;
  i = (*table->hash)(key)%table->size;
  for (pp = &table->buckets[i]; *pp; pp = &(*pp)->link) {
    if ((*table->cmp)(key, (*pp)->key) == 0) {
      struct binding *p = *pp;
      unsigned int value = p->value;
      *pp = p->link;
      FREE(p);
      table->length--;
      return value;
    }
  }
  return 0;
}

void **
Tableuint_keys (T table, void *end) {
  void **keyarray;
  int i, j = 0;
  struct binding *p;

  assert(table);
  keyarray = (void **) CALLOC(table->length+1,sizeof(void *));
  for (i = 0; i < table->size; i++) {
    for (p = table->buckets[i]; p; p = p->link) {
      keyarray[j++] = (void *) p->key;
    }
  }
  keyarray[j] = end;
  return keyarray;
}


static int
timeindex_cmp (const void *x, const void *y) {
  struct binding *a = * (struct binding **) x;
  struct binding *b = * (struct binding **) y;

  if (a->timeindex < b->timeindex) {
    return -1;
  } else if (a->timeindex > b->timeindex) {
    return +1;
  } else {
    return 0;
  }
}


void **
Tableuint_keys_by_timeindex (T table, void *end) {
  void **keyarray;
  int i, j = 0;
  struct binding **buckets, *p;

  assert(table);
  buckets = (struct binding **) CALLOC(table->length,sizeof(struct binding *));
  for (i = 0; i < table->size; i++) {
    for (p = table->buckets[i]; p; p = p->link) {
      buckets[j++] = p;
    }
  }
  qsort(buckets,table->length,sizeof(struct binding *),timeindex_cmp);

  keyarray = (void **) CALLOC(table->length+1,sizeof(void *));
  for (j = 0; j < table->length; j++) {
    p = buckets[j];
    keyarray[j] = (void *) p->key;
  }
  keyarray[j] = end;

  return keyarray;
}

unsigned int *
Tableuint_values (T table, int end) {
  unsigned int *valuearray;
  int i, j = 0;
  struct binding *p;

  assert(table);
  valuearray = (unsigned int *) CALLOC(table->length+1,sizeof(unsigned int));
  for (i = 0; i < table->size; i++) {
    for (p = table->buckets[i]; p; p = p->link) {
      valuearray[j++] = p->value;
    }
  }
  valuearray[j] = end;
  return valuearray;
}

void 
Tableuint_free (T *table) {
  assert(table && *table);
  if ((*table)->length > 0) {
    int i;
    struct binding *p, *q;
    for (i = 0; i < (*table)->size; i++) {
      for (p = (*table)->buckets[i]; p; p = q) {
	q = p->link;
	FREE(p);
      }
    }
  }
  FREE(*table);
}
