# Supplementary material for: Bitpacking techniques for indexing genomes: I. Hash tables
Source: Algorithms Mol Biol. 2016 Apr 18;11:5. doi: 10.1186/s13015-016-0069-5 (PMC4835851; doi:10.1186/s13015-016-0069-5)
Supplement: Supplementary file 2 — 10.1007/s13015-016-0069-5 Source code for constructing benchmarks. Source code in an archive format, using tar and bzip2, for users to generate their own benchmarks for any genomic text in FASTA format. This is the same package as provided in our companion paper on bitpacking for enhanced suffix arrays. [file 13015_2016_69_MOESM2_ESM.bz2 › genomic-benchmark-build-2016-02-26/src/genome_hr.c]

static char rcsid[] = "$Id: genome_hr.c 127749 2014-02-19 03:05:00Z twu $";
#ifdef HAVE_CONFIG_H
#include <config.h>
#endif
#ifndef HAVE_MEMCPY
# define memcpy(d,s,n) bcopy((s),(d),(n))
#endif
#ifndef HAVE_MEMMOVE
# define memmove(d,s,n) bcopy((s),(d),(n))
#endif

#include "genome_hr.h"

#include <stdio.h>
#include <stddef.h>
#include <stdlib.h>
#include <string.h>
#include <ctype.h>		/* For tolower() */

#include "assert.h"
#include "except.h"
#include "mem.h"
#include "popcount.h"

#ifdef WORDS_BIGENDIAN
#include "bigendian.h"
#else
#include "littleendian.h"
#endif


#ifdef DEBUG
#define debug(x) x
#else
#define debug(x)
#endif

/* Fragments */
#ifdef DEBUG1
#define debug1(x) x
#else
#define debug1(x)
#endif

/* Genome_consecutive_matches_pair */
#ifdef DEBUG2
#define debug2(x) x
#else
#define debug2(x)
#endif


#if defined(DEBUG) || defined(DEBUG2)
static void
write_chars (Genomecomp_T high, Genomecomp_T low, Genomecomp_T flags) {
  char Buffer[33];
  int i;

  Buffer[32] = '\0';
  /* printf("%08X %08X %08X => ",high,low,flags); */

  for (i = 0; i < 32; i++) {
    switch (((high & 0x01) << 1) | (low & 0x01)) {
    case 0U: Buffer[i] = 'A'; break;
    case 1U: Buffer[i] = 'C'; break;
    case 2U: Buffer[i] = 'G'; break;
    case 3U: Buffer[i] = 'T'; break;
    default: abort();
    }
    high >>= 1;
    low >>= 1;
  }

  if (flags != 0U) {
    for (i = 0; i < 32; i++) {
      if (flags & 0x01) {
	Buffer[i] = 'N';
      }
      flags >>= 1;
    }
  }

  printf("%s",Buffer);
  return;
}
#endif


#ifdef DEBUG
static void
write_diff (Genomecomp_T diff) {
  char Buffer[33];
  int i;

  Buffer[32] = '\0';
  /* printf("%08X %08X %08X => ",high,low,flags); */

  for (i = 0; i < 32; i++) {
    if (diff & 0x01) {
      Buffer[i] = 'X';
    } else {
      Buffer[i] = '|';
    }
    diff >>= 1;
  }

  printf("%s",Buffer);
  return;
}
#endif


static Genomecomp_T *ref_blocks;
static Genomecomp_T *snp_blocks;


/* These are global values, used for alignment.  Previously for
   trimming, treated query N's as mismatches, but this is not correct
   for query N's in the middle of the read.  Also, trimming query N's
   can affect the --clip-overlap feature. */
static bool query_unk_mismatch_p = false;
static bool genome_unk_mismatch_p = true;


static Genomecomp_T
block_diff_standard (Genomecomp_T *query_shifted, Genomecomp_T *nts_ptr, Genomecomp_T *ref_ptr,
		     bool plusp, int genestrand, bool query_unk_mismatch_local_p) {
  Genomecomp_T diff;

  debug(printf("Comparing high: query %08X with genome %08X ",query_shifted[0],nts_ptr[0]));
  debug(printf("Comparing low: query %08X with genome %08X ",query_shifted[1],nts_ptr[1]));

#ifdef WORDS_BIGENDIAN
  diff = (query_shifted[0] ^ Bigendian_convert_uint(nts_ptr[0])) | (query_shifted[1] ^ Bigendian_convert_uint(nts_ptr[1]));
#else
  diff = (query_shifted[0] ^ nts_ptr[0]) | (query_shifted[1] ^ nts_ptr[1]);
#endif

  /* Query Ns */
  if (query_unk_mismatch_local_p) {
    /* Query: Considering N as a mismatch */
    diff |= query_shifted[2];
  } else {
    /* Query: Considering N as a wildcard */
    diff &= ~(query_shifted[2]);
  }

  /* Genome Ns */
  if (genome_unk_mismatch_p) {
    /* Genome: Considering N as a mismatch */
#ifdef WORDS_BIGENDIAN
    diff |= Bigendian_convert_uint(ref_ptr[2]);
#else
    diff |= ref_ptr[2];
#endif
  } else {
    /* Genome: Considering N as a wildcard */
#ifdef WORDS_BIGENDIAN
    diff &= ~(Bigendian_convert_uint(ref_ptr[2]));
#else
    diff &= ~(ref_ptr[2]);
#endif
  }

  debug(printf(" => diff %08X\n",diff));

  return diff;
}


#ifdef HAVE_64_BIT
static inline void
nt_unshuffle (UINT4 *highbits, UINT4 *lowbits, UINT4 high, UINT4 low) {
  UINT8 x, t;

  x = (UINT8) high;
  x <<= 32;
  x |= low;

  t = (x ^ (x >> 1))  & 0x2222222222222222;  x = x ^ t ^ (t << 1);
  t = (x ^ (x >> 2))  & 0x0C0C0C0C0C0C0C0C;  x = x ^ t ^ (t << 2);
  t = (x ^ (x >> 4))  & 0x00F000F000F000F0;  x = x ^ t ^ (t << 4);
  t = (x ^ (x >> 8))  & 0x0000FF000000FF00;  x = x ^ t ^ (t << 8);
  t = (x ^ (x >> 16)) & 0x00000000FFFF0000;  x = x ^ t ^ (t << 16);

  *highbits = (UINT4) (x >> 32);
  *lowbits = (UINT4) x;

  return;
}

#else

static inline void
nt_unshuffle (UINT4 *highbits, UINT4 *lowbits, UINT4 high, UINT4 low) {
  UINT4 t;

  /* unshuffle high */
  t = (high ^ (high >> 1)) & 0x22222222;  high = high ^ t ^ (t << 1);
  t = (high ^ (high >> 2)) & 0x0C0C0C0C;  high = high ^ t ^ (t << 2);
  t = (high ^ (high >> 4)) & 0x00F000F0;  high = high ^ t ^ (t << 4);
  t = (high ^ (high >> 8)) & 0x0000FF00;  high = high ^ t ^ (t << 8);

  /* unshuffle low */
  t = (low ^ (low >> 1)) & 0x22222222;  low = low ^ t ^ (t << 1);
  t = (low ^ (low >> 2)) & 0x0C0C0C0C;  low = low ^ t ^ (t << 2);
  t = (low ^ (low >> 4)) & 0x00F000F0;  low = low ^ t ^ (t << 4);
  t = (low ^ (low >> 8)) & 0x0000FF00;  low = low ^ t ^ (t << 8);

  *highbits = (high & 0xFFFF0000) | (low >> 16);
  *lowbits = (high << 16) | (low & 0x0000FFFF);

  return;
}
#endif

/* For backward compatibility, when the genomebits file is not available */
static Genomecomp_T
block_diff_standard_comp (Genomecomp_T *query_shifted, Genomecomp_T *nts_ptr, Genomecomp_T *ref_ptr,
			  bool plusp, int genestrand, bool query_unk_mismatch_local_p) {
  Genomecomp_T diff, highbits, lowbits;

#ifdef WORDS_BIGENDIAN
  nt_unshuffle(&highbits,&lowbits,Bigendian_convert_uint(nts_ptr[0]),Bigendian_convert_uint(nts_ptr[1]));
#else
  nt_unshuffle(&highbits,&lowbits,nts_ptr[0],nts_ptr[1]);
#endif

  debug(printf("Comparing high: query %08X with genome %08X ",query_shifted[0],highbits));
  debug(printf("Comparing low: query %08X with genome %08X ",query_shifted[1],lowbits));

  diff = (query_shifted[0] ^ highbits) | (query_shifted[1] ^ lowbits);

  /* Query Ns */
  if (query_unk_mismatch_local_p) {
    /* Query: Considering N as a mismatch */
    diff |= query_shifted[2];
  } else {
    /* Query: Considering N as a wildcard */
    diff &= ~(query_shifted[2]);
  }

  /* Genome Ns */
  if (genome_unk_mismatch_p) {
    /* Genome: Considering N as a mismatch */
#ifdef WORDS_BIGENDIAN
    diff |= Bigendian_convert_uint(ref_ptr[2]);
#else
    diff |= ref_ptr[2];
#endif
  } else {
    /* Genome: Considering N as a wildcard */
#ifdef WORDS_BIGENDIAN
    diff &= ~(Bigendian_convert_uint(ref_ptr[2]));
#else
    diff &= ~(ref_ptr[2]);
#endif
  }

  debug(printf(" => diff %08X\n",diff));

  return diff;
}


/* wildcard if ref == alt && ref_flag == 0 && alt_flag == 1 */
/* not wildcard if ref != alt || ref_flag == 1 || alt_flag == 0 */
/* diffs are (query ^ ref) & (query ^ alt) & ~wildcard */
/* nts_ptr here is alt_ptr */
static Genomecomp_T
block_diff_standard_wildcard (Genomecomp_T *query_shifted, Genomecomp_T *nts_ptr, Genomecomp_T *ref_ptr,
			      bool plusp, int genestrand, bool query_unk_mismatch_local_p) {
  Genomecomp_T diff, non_wildcard;

  /* Taken from block_diff_standard */
  diff = (query_shifted[0] ^ nts_ptr[0]) | (query_shifted[1] ^ nts_ptr[1]);

  /* Query Ns */
  if (query_unk_mismatch_local_p) {
    /* Query: Considering N as a mismatch */
    diff |= query_shifted[2];
  } else {
    /* Query: Considering N as a wildcard */
    diff &= ~(query_shifted[2]);
  }

  /* Genome Ns */
  if (genome_unk_mismatch_p) {
    /* Genome: Considering N as a mismatch */
#ifdef WORDS_BIGENDIAN
    diff |= Bigendian_convert_uint(ref_ptr[2]);
#else
    diff |= ref_ptr[2];
#endif
  } else {
    /* Genome: Considering N as a wildcard */
#ifdef WORDS_BIGENDIAN
    diff &= ~(Bigendian_convert_uint(ref_ptr[2]));
#else
    diff &= ~(ref_ptr[2]);
#endif
  }


  /* Test for equality of ref and alt */
  debug(printf("Equality high: ref genome %08X with alt genome %08X ",ref_ptr[0],nts_ptr[0]));
#ifdef WORDS_BIGENDIAN
  non_wildcard = (Bigendian_convert_uint(ref_ptr[0]) ^ Bigendian_convert_uint(nts_ptr[0])) |
    (Bigendian_convert_uint(ref_ptr[1]) ^ Bigendian_convert_uint(nts_ptr[1]));
#else
  non_wildcard = (ref_ptr[0] ^ nts_ptr[0]) | (ref_ptr[1] ^ nts_ptr[1]);
#endif
  debug(printf(" => diff %08X\n",non_wildcard));
  
  /* Ref flags */
  debug(printf("Wildcard add ref flags: ref genome %08X and alt genome %08X ",ref_ptr[2],nts_ptr[2]));
#ifdef WORDS_BIGENDIAN
  non_wildcard |= Bigendian_convert_uint(ref_ptr[2]);
#else
  non_wildcard |= ref_ptr[2];
#endif

  /* Alt flags */
  debug(printf("Wildcard add alt flags: ref genome %08X and alt genome %08X ",ref_ptr[2],nts_ptr[2]));
#ifdef WORDS_BIGENDIAN
  non_wildcard |= ~(Bigendian_convert_uint(nts_ptr[2]));
#else
  non_wildcard |= ~(nts_ptr[2]);
#endif
  debug(printf(" => non_wildcard %08X\n",non_wildcard));

  return diff & non_wildcard;
}


static Genomecomp_T
block_diff_standard_wildcard_comp (Genomecomp_T *query_shifted, Genomecomp_T *nts_ptr, Genomecomp_T *ref_ptr,
				   bool plusp, int genestrand, bool query_unk_mismatch_local_p) {
  Genomecomp_T diff, non_wildcard, nts_highbits, nts_lowbits, ref_highbits, ref_lowbits;


#ifdef WORDS_BIGENDIAN
  nt_unshuffle(&nts_highbits,&nts_lowbits,Bigendian_convert_uint(nts_ptr[0]),Bigendian_convert_uint(nts_ptr[1]));
#else
  nt_unshuffle(&nts_highbits,&nts_lowbits,nts_ptr[0],nts_ptr[1]);
#endif

  /* Taken from block_diff_standard */
  diff = (query_shifted[0] ^ nts_highbits) | (query_shifted[1] ^ nts_lowbits);

  /* Query Ns */
  if (query_unk_mismatch_local_p) {
    /* Query: Considering N as a mismatch */
    diff |= query_shifted[2];
  } else {
    /* Query: Considering N as a wildcard */
    diff &= ~(query_shifted[2]);
  }

  /* Genome Ns */
  if (genome_unk_mismatch_p) {
    /* Genome: Considering N as a mismatch */
#ifdef WORDS_BIGENDIAN
    diff |= Bigendian_convert_uint(ref_ptr[2]);
#else
    diff |= ref_ptr[2];
#endif
  } else {
    /* Genome: Considering N as a wildcard */
#ifdef WORDS_BIGENDIAN
    diff &= ~(Bigendian_convert_uint(ref_ptr[2]));
#else
    diff &= ~(ref_ptr[2]);
#endif
  }


#ifdef WORDS_BIGENDIAN
  nt_unshuffle(&ref_highbits,&ref_lowbits,Bigendian_convert_uint(ref_ptr[0]),Bigendian_convert_uint(ref_ptr[1]));
#else
  nt_unshuffle(&ref_highbits,&ref_lowbits,ref_ptr[0],ref_ptr[1]);
#endif

  /* Test for equality of ref and alt */
  debug(printf("Equality high: ref genome %08X with alt genome %08X ",ref_ptr[0],nts_ptr[0]));
  non_wildcard = (ref_highbits ^ nts_highbits) | (ref_lowbits ^ nts_lowbits);
  debug(printf(" => diff %08X\n",non_wildcard));
  
  /* Ref flags */
  debug(printf("Wildcard add ref flags: ref genome %08X and alt genome %08X ",ref_ptr[2],nts_ptr[2]));
#ifdef WORDS_BIGENDIAN
  non_wildcard |= Bigendian_convert_uint(ref_ptr[2]);
#else
  non_wildcard |= ref_ptr[2];
#endif

  /* Alt flags */
  debug(printf("Wildcard add alt flags: ref genome %08X and alt genome %08X ",ref_ptr[2],nts_ptr[2]));
#ifdef WORDS_BIGENDIAN
  non_wildcard |= ~(Bigendian_convert_uint(nts_ptr[2]));
#else
  non_wildcard |= ~(nts_ptr[2]);
#endif
  debug(printf(" => non_wildcard %08X\n",non_wildcard));

  return diff & non_wildcard;
}


/* query_shifted, nts_ptr, ref_ptr, plusp, genestrand, query_unk_mismatch_local_p */
typedef Genomecomp_T (*Diffproc_T) (Genomecomp_T *, Genomecomp_T *, Genomecomp_T *, bool, int, bool);
static Diffproc_T block_diff;
static Diffproc_T block_diff_snp;


void
Genome_hr_setup (Genomecomp_T *ref_blocks_in, Genomecomp_T *snp_blocks_in,
		 bool query_unk_mismatch_p_in, bool genome_unk_mismatch_p_in,
		 Mode_T mode, bool genomebits_avail_p) {
  ref_blocks = ref_blocks_in;
  snp_blocks = snp_blocks_in;
  query_unk_mismatch_p = query_unk_mismatch_p_in;
  genome_unk_mismatch_p = genome_unk_mismatch_p_in;

  if (genomebits_avail_p == true) {
    switch (mode) {
    case STANDARD: block_diff = block_diff_standard; break;
    default: fprintf(stderr,"Mode %d not recognized\n",mode); abort();
    }
  } else {
    switch (mode) {
    case STANDARD: block_diff = block_diff_standard_comp; break;
    default: fprintf(stderr,"Mode %d not recognized\n",mode); abort();
    }
  }

  if (genomebits_avail_p == true) {
#ifndef GSNAP
    block_diff_snp = block_diff_standard_wildcard;
#else
    switch (mode) {
    case STANDARD: block_diff_snp = block_diff_standard_wildcard; break;
    default: fprintf(stderr,"Mode %d not recognized\n",mode); abort();
    }
#endif

  } else {

#ifndef GSNAP
    block_diff_snp = block_diff_standard_wildcard_comp;
#else
    switch (mode) {
    case STANDARD: block_diff_snp = block_diff_standard_wildcard_comp; break;
    default: fprintf(stderr,"Mode %d not recognized\n",mode); abort();
    }
#endif
  }


#if 0
  if (cmetp == false) {
    block_diff = block_diff_standard;
    block_diff_snp = block_diff_snp_standard;
  } else {
    block_diff = block_diff_cmet;
    block_diff_snp = block_diff_snp_cmet;
  }
#endif


  return;
}


/************************************************************************/

/*                 76543210 */
#define HIGH_BIT 0x80000000

#define clear_start(diff,startdiscard) (diff & (~0U << (startdiscard)))
#define clear_end(diff,enddiscard) (diff & ~(~0U << (enddiscard)))

#define clear_start_mask(startdiscard) (~0U << (startdiscard))
#define clear_end_mask(enddiscard) (~(~0U << (enddiscard)))

/* Same speed: clear_highbit(diff,relpos) diff -= (HIGH_BIT >> relpos) */
/* Note: xor assumes that bit at relpos was on */
#define clear_highbit(diff,relpos) diff ^= (HIGH_BIT >> relpos)

/* Slower: clear_lowbit(diff,relpos) diff -= (1 << relpos) */
#define clear_lowbit(diff,relpos) diff &= (diff - 1);


/* Modified from Genome_consecutive_matches_rightward.  Intended for writing LCP, so coords are UINT4 */
int
Genome_consecutive_matches_pair (UINT4 lefta, UINT4 leftb, UINT4 genomelength) {
  int mismatch_position, offset, nshift, rightshift, nshift1, nshift2, nshifta, nshiftb;
  int startdiscard, enddiscard, nblocks;
  UINT4 left1, left2;
  UINT4 startblocki_1, startblocki_2, endblocki;
  Genomecomp_T *ptr1, *ptr2, *end;
  Genomecomp_T diff;
  Genomecomp_T shifted1[3];
#ifdef HAVE_BUILTIN_CTZ
  int relpos;
#else
  Genomecomp_T lowbit;
#endif

  nshifta = lefta % 32;
  nshiftb = leftb % 32;
  if (nshifta < nshiftb) {
    left1 = lefta;
    left2 = leftb;
    nshift1 = nshifta;
    nshift2 = nshiftb;

  } else {
    left1 = leftb;
    left2 = lefta;
    nshift1 = nshiftb;
    nshift2 = nshifta;
  }
  nshift = nshift2 - nshift1;
  rightshift = 32 - nshift;
  startdiscard = nshift2;

  startblocki_1 = left1/32U*3;
  startblocki_2 = left2/32U*3;
  endblocki = genomelength/32U*3;
  ptr1 = &(ref_blocks[startblocki_1]);
  ptr2 = &(ref_blocks[startblocki_2]);
  end = &(ref_blocks[endblocki]);

  offset = -startdiscard;
  
  debug2(printf("\n\n"));
  debug2(printf("left1 = %u, left2 = %u, startblocki_1 = %u, startblocki_2 = %u, endblocki = %u\n",
	       left1,left2,startblocki_1,startblocki_2,endblocki));
  debug2(printf("nshift1 = %d, nshift2 = %d, nshift = %d, startdiscard = %u\n",
	       nshift1,nshift2,nshift,startdiscard));

  if (ptr1 == end) {
    /* Single block */
    enddiscard = genomelength % 32;
    if (nshift + enddiscard < 32) {
      enddiscard = nshift + enddiscard;

      ptr1 = &(ref_blocks[startblocki_1]);
      ptr2 = &(ref_blocks[startblocki_2]);
      shifted1[0] = ptr1[0] << nshift;
      shifted1[1] = ptr1[1] << nshift;
      shifted1[2] = ptr1[2] << nshift;
      debug2(Compress_print_blocks(ptr1,/*nblocks*/1));
      debug2(Compress_print_blocks(ptr2,/*nblocks*/1));
      debug2(Compress_print_blocks(shifted1,/*nblocks*/1));

      diff = (shifted1[0] ^ ptr2[0]) | (shifted1[1] ^ ptr2[1]) | (shifted1[2] ^ ptr2[2]);
      diff = clear_start(diff,startdiscard);
      diff = clear_end(diff,enddiscard);
      debug2(printf("adding start mask %08x (%d) and end mask %08x (%d) => diff %08x\n",
		   clear_start_mask(startdiscard),startdiscard,clear_end_mask(enddiscard),enddiscard,diff));

      if (diff /* != 0U */) {

#ifdef HAVE_BUILTIN_CTZ
	mismatch_position = offset + (relpos = __builtin_ctz(diff));
#else
	debug2(printf("diff is %08X, -diff & diff is %08X\n",diff,-diff & diff));
	mismatch_position = offset + mod_37_bit_position[(lowbit = -diff & diff) % 37];
#endif
	debug2(printf("case 1: returning %d matches\n",mismatch_position));
	return mismatch_position;
      } else {
	debug2(printf("case 2: returning %d - %d matches\n",enddiscard,startdiscard));
	return (enddiscard - startdiscard);
      }

    } else {
      /* Two blocks */
      if (nshift > 0) {
	enddiscard -= (32 - nshift);
      }

      /* Block 1 */
      ptr1 = &(ref_blocks[startblocki_1]);
      ptr2 = &(ref_blocks[startblocki_2]);
      shifted1[0] = ptr1[0] << nshift;
      shifted1[1] = ptr1[1] << nshift;
      shifted1[2] = ptr1[2] << nshift;
      debug2(Compress_print_blocks(ptr1,/*nblocks*/1));
      debug2(Compress_print_blocks(ptr2,/*nblocks*/1));
      debug2(Compress_print_blocks(shifted1,/*nblocks*/1));

      diff = (shifted1[0] ^ ptr2[0]) | (shifted1[1] ^ ptr2[1]) | (shifted1[2] ^ ptr2[2]);
      diff = clear_start(diff,startdiscard);
      debug2(printf("adding start mask %08x => diff %08x\n",clear_start_mask(startdiscard),diff));

      if (diff /* != 0U */) {

#ifdef HAVE_BUILTIN_CTZ
	mismatch_position = offset + (relpos = __builtin_ctz(diff));
#else
	debug2(printf("diff is %08X, -diff & diff is %08X\n",diff,-diff & diff));
	mismatch_position = offset + mod_37_bit_position[(lowbit = -diff & diff) % 37];
#endif
	debug2(printf("case 3: returning %d matches\n",mismatch_position));
	return mismatch_position;
      } else {
	ptr1 += 3;
	ptr2 += 3;
	offset += 32;
      }

      /* Block 2 */
      if (nshift == 0) {
	/* rightshift of 32 is a no-op */
	shifted1[0] = ptr1[0]; shifted1[1] = ptr1[1]; shifted1[2] = ptr1[2];
      } else {
	shifted1[0] = (ptr1[0] << nshift) | (ptr1[-3] >> rightshift);
	shifted1[1] = (ptr1[1] << nshift) | (ptr1[-2] >> rightshift);
	shifted1[2] = (ptr1[2] << nshift) | (ptr1[-1] >> rightshift);
      }
      debug2(Compress_print_blocks(ptr1,/*nblocks*/1));
      debug2(Compress_print_blocks(ptr2,/*nblocks*/1));
      debug2(Compress_print_blocks(shifted1,/*nblocks*/1));

      diff = (shifted1[0] ^ ptr2[0]) | (shifted1[1] ^ ptr2[1]) | (shifted1[2] ^ ptr2[2]);
      diff = clear_end(diff,enddiscard);
      debug2(printf("adding end mask %08x (%d) => diff %08x\n",
		   clear_end_mask(enddiscard),enddiscard,diff));

      if (diff /* != 0U */) {

#ifdef HAVE_BUILTIN_CTZ
	mismatch_position = offset + (relpos = __builtin_ctz(diff));
#else
	debug2(printf("diff is %08X, -diff & diff is %08X\n",diff,-diff & diff));
	mismatch_position = offset + mod_37_bit_position[(lowbit = -diff & diff) % 37];
#endif
	debug2(printf("case 4: returning %d matches\n",mismatch_position));
	return mismatch_position;
      } else {
	debug2(printf("case 5: returning offset %d + enddiscard %d matches\n",offset,enddiscard));
	return offset + enddiscard;
      }
    }

  } else if (ptr2 == end) {
    /* Single block */
    enddiscard = genomelength % 32;

    ptr1 = &(ref_blocks[startblocki_1]);
    ptr2 = &(ref_blocks[startblocki_2]);
    shifted1[0] = ptr1[0] << nshift;
    shifted1[1] = ptr1[1] << nshift;
    shifted1[2] = ptr1[2] << nshift;
    debug2(Compress_print_blocks(ptr1,/*nblocks*/1));
    debug2(Compress_print_blocks(ptr2,/*nblocks*/1));
    debug2(Compress_print_blocks(shifted1,/*nblocks*/1));

    diff = (shifted1[0] ^ ptr2[0]) | (shifted1[1] ^ ptr2[1]) | (shifted1[2] ^ ptr2[2]);
    diff = clear_start(diff,startdiscard);
    diff = clear_end(diff,enddiscard);
    debug2(printf("adding start mask %08x (%d) and end mask %08x (%d) => diff %08x\n",
		 clear_start_mask(startdiscard),startdiscard,clear_end_mask(enddiscard),enddiscard,diff));

    if (diff /* != 0U */) {
#ifdef HAVE_BUILTIN_CTZ
      mismatch_position = offset + (relpos = __builtin_ctz(diff));
#else
      debug2(printf("diff is %08X, -diff & diff is %08X\n",diff,-diff & diff));
      mismatch_position = offset + mod_37_bit_position[(lowbit = -diff & diff) % 37];
#endif
      debug2(printf("case 6: returning %d matches\n",mismatch_position));
      return mismatch_position;
    } else {
      debug2(printf("case 7: returning %d - %d matches\n",enddiscard,startdiscard));
      return (enddiscard - startdiscard);
    }

  } else {

    /* Startblock */
    ptr1 = &(ref_blocks[startblocki_1]);
    ptr2 = &(ref_blocks[startblocki_2]);
    shifted1[0] = (ptr1[0] << nshift);
    shifted1[1] = (ptr1[1] << nshift);
    shifted1[2] = (ptr1[2] << nshift);
    debug2(Compress_print_blocks(ptr1,/*nblocks*/1));
    debug2(Compress_print_blocks(ptr2,/*nblocks*/1));
    debug2(Compress_print_blocks(shifted1,/*nblocks*/1));

    diff = (shifted1[0] ^ ptr2[0]) | (shifted1[1] ^ ptr2[1]) | (shifted1[2] ^ ptr2[2]);
    diff = clear_start(diff,startdiscard);
    debug2(printf("adding start mask %08x (%d) => diff %08x\n",
		 clear_start_mask(startdiscard),startdiscard,diff));

    if (diff /* != 0 */) {
#ifdef HAVE_BUILTIN_CTZ
      mismatch_position = offset + (relpos = __builtin_ctz(diff));
#else
      debug2(printf("diff is %08X, -diff & diff is %08X\n",diff,-diff & diff));
      mismatch_position = offset + mod_37_bit_position[(lowbit = -diff & diff) % 37];
#endif
      debug2(printf("case 8: returning %d matches\n",mismatch_position));
      return mismatch_position;
    } else {
      ptr1 += 3;
      ptr2 += 3;
      offset += 32;
    }

    while (ptr1 < end && ptr2 < end) {
      if (nshift == 0) {
	/* rightshift of 32 is a no-op */
	shifted1[0] = ptr1[0]; shifted1[1] = ptr1[1]; shifted1[2] = ptr1[2];
      } else {
	shifted1[0] = (ptr1[0] << nshift) | (ptr1[-3] >> rightshift);
	shifted1[1] = (ptr1[1] << nshift) | (ptr1[-2] >> rightshift);
	shifted1[2] = (ptr1[2] << nshift) | (ptr1[-1] >> rightshift);
      }
      debug2(Compress_print_blocks(ptr1,/*nblocks*/1));
      debug2(Compress_print_blocks(ptr2,/*nblocks*/1));
      debug2(Compress_print_blocks(shifted1,/*nblocks*/1));

      diff = (shifted1[0] ^ ptr2[0]) | (shifted1[1] ^ ptr2[1]) | (shifted1[2] ^ ptr2[2]);
      if (diff /* != 0 */) {
#ifdef HAVE_BUILTIN_CTZ
	mismatch_position = offset + (relpos = __builtin_ctz(diff));
#else
	debug2(printf("diff is %08X, -diff & diff is %08X\n",diff,-diff & diff));
	mismatch_position = offset + mod_37_bit_position[(lowbit = -diff & diff) % 37];
#endif
	debug2(printf("case 9: returning %d matches\n",mismatch_position));
	return mismatch_position;
      } else {
	ptr1 += 3;
	ptr2 += 3;
	offset += 32;
      }
    }

    /* Last block of entire genome */
    enddiscard = genomelength % 32;
    if (ptr2 == end) {
      debug2(printf("ptr2 == end\n"));
      /* Keep enddiscard */
      nblocks = 1;
    } else if (nshift + enddiscard < 32) {
      debug2(printf("ptr1 == end and nshift %d + enddiscard %d < 32\n",nshift,enddiscard));
      enddiscard = nshift + enddiscard;
      nblocks = 1;
    } else if (nshift > 0) {
      debug2(printf("ptr1 == end and nshift %d + enddiscard %d >= 32\n",nshift,enddiscard));
      enddiscard -= (32 - nshift);
      nblocks = 2;
    } else {
      debug2(printf("ptr1 == end and nshift %d + enddiscard %d >= 32\n",nshift,enddiscard));
      /* Keep enddiscard */
      nblocks = 2;
    }

    /* Block 1 */
    if (nshift == 0) {
      /* rightshift of 32 is a no-op */
      shifted1[0] = ptr1[0]; shifted1[1] = ptr1[1]; shifted1[2] = ptr1[2];
    } else {
      shifted1[0] = (ptr1[0] << nshift) | (ptr1[-3] >> rightshift);
      shifted1[1] = (ptr1[1] << nshift) | (ptr1[-2] >> rightshift);
      shifted1[2] = (ptr1[2] << nshift) | (ptr1[-1] >> rightshift);
    }
    debug2(Compress_print_blocks(ptr1,/*nblocks*/1));
    debug2(Compress_print_blocks(ptr2,/*nblocks*/1));
    debug2(Compress_print_blocks(shifted1,/*nblocks*/1));

    diff = (shifted1[0] ^ ptr2[0]) | (shifted1[1] ^ ptr2[1]) | (shifted1[2] ^ ptr2[2]);
    if (nblocks == 1) {
      diff = clear_end(diff,enddiscard);
      debug2(printf("adding end mask %08x (%d) => diff %08x\n",
		    clear_end_mask(enddiscard),enddiscard,diff));
    }

    if (diff /* != 0 */) {
#ifdef HAVE_BUILTIN_CTZ
      mismatch_position = offset + (relpos = __builtin_ctz(diff));
#else
      debug2(printf("diff is %08X, -diff & diff is %08X\n",diff,-diff & diff));
      mismatch_position = offset + mod_37_bit_position[(lowbit = -diff & diff) % 37];
#endif
      debug2(printf("case 10: returning %d matches\n",mismatch_position));
      return mismatch_position;
    } else if (nblocks == 1) {
      debug2(printf("case 11: returning offset %d + enddiscard %d matches\n",offset,enddiscard));
      return offset + enddiscard;
    } else {
      ptr1 += 3;
      ptr2 += 3;
      offset += 32;
    }

    /* Block 2 */
    shifted1[0] = (ptr1[-3] >> rightshift);
    shifted1[1] = (ptr1[-2] >> rightshift);
    shifted1[2] = (ptr1[-1] >> rightshift);
    debug2(Compress_print_blocks(ptr1,/*nblocks*/1));
    debug2(Compress_print_blocks(ptr2,/*nblocks*/1));
    debug2(Compress_print_blocks(shifted1,/*nblocks*/1));

    diff = (shifted1[0] ^ ptr2[0]) | (shifted1[1] ^ ptr2[1]) | (shifted1[2] ^ ptr2[2]);
    diff = clear_end(diff,enddiscard);
    debug2(printf("adding end mask %08x (%d) => diff %08x\n",
		  clear_end_mask(enddiscard),enddiscard,diff));

    if (diff /* != 0 */) {
#ifdef HAVE_BUILTIN_CTZ
      mismatch_position = offset + (relpos = __builtin_ctz(diff));
#else
      debug2(printf("diff is %08X, -diff & diff is %08X\n",diff,-diff & diff));
      mismatch_position = offset + mod_37_bit_position[(lowbit = -diff & diff) % 37];
#endif
      debug2(printf("case 12: returning %d matches\n",mismatch_position));
      return mismatch_position;
    } else {
      debug2(printf("case 13: returning offset %d + enddiscard %d matches\n",offset,enddiscard));
      return offset + enddiscard;
    }
  }
}
