# Supplementary material for: Bitpacking techniques for indexing genomes: I. Hash tables
Source: Algorithms Mol Biol. 2016 Apr 18;11:5. doi: 10.1186/s13015-016-0069-5 (PMC4835851; doi:10.1186/s13015-016-0069-5)
Supplement: Supplementary file 2 — 10.1007/s13015-016-0069-5 Source code for constructing benchmarks. Source code in an archive format, using tar and bzip2, for users to generate their own benchmarks for any genomic text in FASTA format. This is the same package as provided in our companion paper on bitpacking for enhanced suffix arrays. [file 13015_2016_69_MOESM2_ESM.bz2 › genomic-benchmark-build-2016-02-26/config/ax_check_compile_flag.m4]

# ===========================================================================
#   http://www.gnu.org/software/autoconf-archive/ax_check_compile_flag.html
# ===========================================================================
#
# SYNOPSIS
#
#   AX_CHECK_COMPILE_FLAG(FLAG, [ACTION-SUCCESS], [ACTION-FAILURE], [EXTRA-FLAGS])
#
# DESCRIPTION
#
#   Check whether the given FLAG works with the current language's compiler
#   or gives an error.  (Warnings, however, are ignored)
#
#   ACTION-SUCCESS/ACTION-FAILURE are shell commands to execute on
#   success/failure.
#
#   If EXTRA-FLAGS is defined, it is added to the current language's default
#   flags (e.g. CFLAGS) when the check is done.  The check is thus made with
#   the flags: "CFLAGS EXTRA-FLAGS FLAG".  This can for example be used to
#   force the compiler to issue an error when a bad flag is given.
#
#   NOTE: Implementation based on AX_CFLAGS_GCC_OPTION. Please keep this
#   macro in sync with AX_CHECK_{PREPROC,LINK}_FLAG.
#
# LICENSE
#
#   Copyright (c) 2008 Guido U. Draheim <guidod@gmx.de>
#   Copyright (c) 2011 Maarten Bosmans <mkbosmans@gmail.com>
#
#   This program is free software: you can redistribute it and/or modify it
#   under the terms of the GNU General Public License as published by the
#   Free Software Foundation, either version 3 of the License, or (at your
#   option) any later version.
#
#   This program is distributed in the hope that it will be useful, but
#   WITHOUT ANY WARRANTY; without even the implied warranty of
#   MERCHANTABILITY or FITNESS FOR A PARTICULAR PURPOSE. See the GNU General
#   Public License for more details.
#
#   You should have received a copy of the GNU General Public License along
#   with this program. If not, see <http://www.gnu.org/licenses/>.
#
#   As a special exception, the respective Autoconf Macro's copyright owner
#   gives unlimited permission to copy, distribute and modify the configure
#   scripts that are the output of Autoconf when processing the Macro. You
#   need not follow the terms of the GNU General Public License when using
#   or distributing such scripts, even though portions of the text of the
#   Macro appear in them. The GNU General Public License (GPL) does govern
#   all other use of the material that constitutes the Autoconf Macro.
#
#   This special exception to the GPL applies to versions of the Autoconf
#   Macro released by the Autoconf Archive. When you make and distribute a
#   modified version of the Autoconf Macro, you may extend this special
#   exception to the GPL to apply to your modified version as well.

#serial 2

AC_DEFUN([AX_CHECK_COMPILE_FLAG],
[AC_PREREQ(2.59)dnl for _AC_LANG_PREFIX
AS_VAR_PUSHDEF([CACHEVAR],[ax_cv_check_[]_AC_LANG_ABBREV[]flags_$4_$1])dnl
AC_CACHE_CHECK([whether _AC_LANG compiler accepts $1], CACHEVAR, [
  ax_check_save_flags=$[]_AC_LANG_PREFIX[]FLAGS
  _AC_LANG_PREFIX[]FLAGS="$[]_AC_LANG_PREFIX[]FLAGS $4 $1"
  AC_COMPILE_IFELSE([AC_LANG_PROGRAM()],
    [AS_VAR_SET(CACHEVAR,[yes])],
    [AS_VAR_SET(CACHEVAR,[no])])
  _AC_LANG_PREFIX[]FLAGS=$ax_check_save_flags])
AS_IF([test x"AS_VAR_GET(CACHEVAR)" = xyes],
  [m4_default([$2], :)],
  [m4_default([$3], :)])
AS_VAR_POPDEF([CACHEVAR])dnl
])dnl AX_CHECK_COMPILE_FLAGS
