# Supplementary material for: Bitpacking techniques for indexing genomes: I. Hash tables
Source: Algorithms Mol Biol. 2016 Apr 18;11:5. doi: 10.1186/s13015-016-0069-5 (PMC4835851; doi:10.1186/s13015-016-0069-5)
Supplement: Supplementary file 2 — 10.1007/s13015-016-0069-5 Source code for constructing benchmarks. Source code in an archive format, using tar and bzip2, for users to generate their own benchmarks for any genomic text in FASTA format. This is the same package as provided in our companion paper on bitpacking for enhanced suffix arrays. [file 13015_2016_69_MOESM2_ESM.bz2 › genomic-benchmark-build-2016-02-26/config/expand.m4]

AC_DEFUN([ACX_EXPAND], [
  EXP_VAR=[$1]
  FROM_VAR=[$2]

  dnl first expand prefix and exec_prefix
  prefix_save=$prefix
  exec_prefix_save=$exec_prefix

  dnl set defaults if necesary
  if test "x$prefix" = xNONE; then
    prefix="$ac_default_prefix"
  fi
  if test "x$exec_prefix" = xNONE; then
    exec_prefix=$prefix
  fi

  full_var="$FROM_VAR"
  while true; do
    new_full_var="`eval echo $full_var`"
    if test "x$new_full_var" = "x$full_var"; then break; fi
    full_var=$new_full_var
  done

  full_var=$new_full_var
  AC_SUBST([$1],"$full_var")

  prefix=$prefix_save
  exec_prefix=$exec_prefix_save
])dnl ACX_EXPAND
