# Supplementary material for: Bitpacking techniques for indexing genomes: I. Hash tables
Source: Algorithms Mol Biol. 2016 Apr 18;11:5. doi: 10.1186/s13015-016-0069-5 (PMC4835851; doi:10.1186/s13015-016-0069-5)
Supplement: Supplementary file 2 — 10.1007/s13015-016-0069-5 Source code for constructing benchmarks. Source code in an archive format, using tar and bzip2, for users to generate their own benchmarks for any genomic text in FASTA format. This is the same package as provided in our companion paper on bitpacking for enhanced suffix arrays. [file 13015_2016_69_MOESM2_ESM.bz2 › genomic-benchmark-build-2016-02-26/config/ax_ext.m4]

# ===========================================================================
#          http://www.gnu.org/software/autoconf-archive/ax_ext.html
# ===========================================================================
#
# SYNOPSIS
#
#   AX_EXT
#
# DESCRIPTION
#
#   Find supported SIMD extensions by requesting cpuid. When an SIMD
#   extension is found, the -m"simdextensionname" is added to SIMD_FLAGS if
#   compilator supports it. For example, if "sse2" is available, then
#   "-msse2" is added to SIMD_FLAGS.
#
#   This macro calls:
#
#     AC_SUBST(SIMD_FLAGS)
#
#   And defines:
#
#     HAVE_MMX / HAVE_SSE / HAVE_SSE2 / HAVE_SSE3 / HAVE_SSSE3 / HAVE_SSE4.1 / HAVE_SSE4.2 / HAVE_AVX
#
# LICENSE
#
#   Copyright (c) 2007 Christophe Tournayre <turn3r@users.sourceforge.net>
#
#   Copying and distribution of this file, with or without modification, are
#   permitted in any medium without royalty provided the copyright notice
#   and this notice are preserved. This file is offered as-is, without any
#   warranty.

#serial 10

AC_DEFUN([AX_EXT],
[
  AC_REQUIRE([AC_CANONICAL_HOST])

  case $host_cpu in
    powerpc*)
      AC_CACHE_CHECK([whether altivec is enabled and supported], [ax_cv_have_altivec_ext],
          [
            if test `/usr/sbin/sysctl -a 2>/dev/null| grep -c hw.optional.altivec` != 0; then
                if test `/usr/sbin/sysctl -n hw.optional.altivec` = 1; then
                  ax_cv_have_altivec_ext=yes
                fi
            fi
          ])

          if test "$ax_cv_have_altivec_ext" = yes; then
            AC_DEFINE(HAVE_ALTIVEC,1,[Define to 1 if you support Altivec instructions])
            AX_CHECK_COMPILE_FLAG(-faltivec, SIMD_FLAGS="$SIMD_FLAGS -faltivec", [])
          fi
    ;;


    i[[3456]]86*|x86_64*)

      AC_REQUIRE([AX_GCC_X86_CPUID])

      AX_GCC_X86_CPUID(0x00000001)
      ecx=`echo $ax_cv_gcc_x86_cpuid_0x00000001 | cut -d ":" -f 3`
      edx=`echo $ax_cv_gcc_x86_cpuid_0x00000001 | cut -d ":" -f 4`

      AC_CACHE_CHECK([whether mmx is enabled and supported], [ax_cv_have_mmx_ext],
      [
        ax_cv_have_mmx_ext=no
        if test "$((0x$edx>>23&0x01))" = 1; then
          ax_cv_have_mmx_ext=yes
        fi
      ])

      AC_CACHE_CHECK([whether sse is enabled and supported], [ax_cv_have_sse_ext],
      [
        ax_cv_have_sse_ext=no
        if test "$((0x$edx>>25&0x01))" = 1; then
          ax_cv_have_sse_ext=yes
        fi
      ])

      AC_CACHE_CHECK([whether sse2 is enabled and supported], [ax_cv_have_sse2_ext],
      [
        ax_cv_have_sse2_ext=no
        if test "$ax_cv_want_sse2_ext" = yes; then
          if test "$((0x$edx>>26&0x01))" = 1; then
            ax_cv_have_sse2_ext=yes
          fi
        fi
      ])

      AC_CACHE_CHECK([whether sse3 is enabled and supported], [ax_cv_have_sse3_ext],
      [
        ax_cv_have_sse3_ext=no
        if test "$((0x$ecx&0x01))" = 1; then
          ax_cv_have_sse3_ext=yes
        fi
      ])

      AC_CACHE_CHECK([whether ssse3 is enabled and supported], [ax_cv_have_ssse3_ext],
      [
        ax_cv_have_ssse3_ext=no
        if test "$((0x$ecx>>9&0x01))" = 1; then
          ax_cv_have_ssse3_ext=yes
        fi
      ])

      AC_CACHE_CHECK([whether sse4.1 is enabled and supported], [ax_cv_have_sse41_ext],
      [
        ax_cv_have_sse41_ext=no
        if test "$ax_cv_want_sse41_ext" = yes; then
          if test "$((0x$ecx>>19&0x01))" = 1; then
            ax_cv_have_sse41_ext=yes
          fi
        fi
      ])

      AC_CACHE_CHECK([whether sse4.2 is enabled and supported], [ax_cv_have_sse42_ext],
      [
        ax_cv_have_sse42_ext=no
        if test "$((0x$ecx>>20&0x01))" = 1; then
          ax_cv_have_sse42_ext=yes
        fi
      ])

      AC_CACHE_CHECK([whether avx is enabled and supported], [ax_cv_have_avx_ext],
      [
        ax_cv_have_avx_ext=no
        if test "$((0x$ecx>>28&0x01))" = 1; then
          ax_cv_have_avx_ext=yes
        fi
      ])

      if test "$ax_cv_have_mmx_ext" = yes; then
        AX_CHECK_COMPILE_FLAG(-mmmx, ax_cv_support_mmx_ext=yes, [])
        if test x"$ax_cv_support_mmx_ext" = x"yes"; then
          SIMD_FLAGS="$SIMD_FLAGS -mmmx"
          AC_DEFINE(HAVE_MMX,1,[Define to 1 if you support mmx instructions])
        else
          AC_MSG_WARN([Your processor supports mmx instructions but not your compiler.  Can you try another compiler?])
        fi
      fi

      if test "$ax_cv_have_sse_ext" = yes; then
        AX_CHECK_COMPILE_FLAG(-msse, ax_cv_support_sse_ext=yes, [])
        if test x"$ax_cv_support_sse_ext" = x"yes"; then
          SIMD_FLAGS="$SIMD_FLAGS -msse"
          AC_DEFINE(HAVE_SSE,1,[Define to 1 if you support SSE (Streaming SIMD Extensions) instructions])
        else
          AC_MSG_WARN([Your processor supports sse instructions but not your compiler.  Can you try another compiler?])
        fi
      fi

      if test "$ax_cv_have_sse2_ext" = yes; then
	AX_CHECK_COMPILE_FLAG(-msse2, ax_cv_support_sse2_ext=yes, [])
	if test x"$ax_cv_support_sse2_ext" = x"yes"; then
	  SIMD_FLAGS="$SIMD_FLAGS -msse2"
	  AC_DEFINE(HAVE_SSE2,1,[Define to 1 if you support SSE2 (Streaming SIMD Extensions 2) instructions])
	else
	  AC_MSG_WARN([Your processor supports sse2 instructions but not your compiler.  Can you try another compiler?])
	fi
      fi

      if test "$ax_cv_have_sse3_ext" = yes; then
        AX_CHECK_COMPILE_FLAG(-msse3, ax_cv_support_sse3_ext=yes, [])
        if test x"$ax_cv_support_sse3_ext" = x"yes"; then
          SIMD_FLAGS="$SIMD_FLAGS -msse3"
          AC_DEFINE(HAVE_SSE3,1,[Define to 1 if you support SSE3 (Streaming SIMD Extensions 3) instructions])
        else
          AC_MSG_WARN([Your processor supports sse3 instructions but not your compiler.  Can you try another compiler?])
        fi
      fi

      if test "$ax_cv_have_ssse3_ext" = yes; then
        AX_CHECK_COMPILE_FLAG(-mssse3, ax_cv_support_ssse3_ext=yes, [])
        if test x"$ax_cv_support_ssse3_ext" = x"yes"; then
          SIMD_FLAGS="$SIMD_FLAGS -mssse3"
          AC_DEFINE(HAVE_SSSE3,1,[Define to 1 if you support SSSE3 (Supplemental Streaming SIMD Extensions 3) instructions])
        else
          AC_MSG_WARN([Your processor supports ssse3 instructions but not your compiler.  Can you try another compiler?])
        fi
      fi

      if test "$ax_cv_have_sse41_ext" = yes; then
	AX_CHECK_COMPILE_FLAG(-msse4.1, ax_cv_support_sse41_ext=yes, [])
	if test x"$ax_cv_support_sse41_ext" = x"yes"; then
	  SIMD_FLAGS="$SIMD_FLAGS -msse4.1"
	  AC_DEFINE(HAVE_SSE4_1,1,[Define to 1 if you support SSE4.1 (Streaming SIMD Extensions 4.1) instructions])
	else
	  AC_MSG_WARN([Your processor supports sse4.1 instructions but not your compiler.  Can you try another compiler?])
	fi
      fi

      if test "$ax_cv_have_sse42_ext" = yes; then
        AX_CHECK_COMPILE_FLAG(-msse4.2, ax_cv_support_sse42_ext=yes, [])
        if test x"$ax_cv_support_sse42_ext" = x"yes"; then
          SIMD_FLAGS="$SIMD_FLAGS -msse4.2"
          AC_DEFINE(HAVE_SSE4_2,1,[Define to 1 if you support SSE4.2 (Streaming SIMD Extensions 4.2) instructions])
        else
          AC_MSG_WARN([Your processor supports sse4.2 instructions but not your compiler.  Can you try another compiler?])
        fi
      fi

      if test "$ax_cv_have_avx_ext" = yes; then
        AX_CHECK_COMPILE_FLAG(-mavx, ax_cv_support_avx_ext=yes, [])
        if test x"$ax_cv_support_avx_ext" = x"yes"; then
          SIMD_FLAGS="$SIMD_FLAGS -mavx"
          AC_DEFINE(HAVE_AVX,1,[Define to 1 inf you support AVX (Advanced Vector Extensions) instructions])
        else
          AC_MSG_WARN([Your processor supports avx instructions but not your compiler.  Can you try another compiler?])
        fi
      fi

  ;;
  esac

  AC_SUBST(SIMD_FLAGS)
])
