# Supplementary material for: Bitpacking techniques for indexing genomes: I. Hash tables
Source: Algorithms Mol Biol. 2016 Apr 18;11:5. doi: 10.1186/s13015-016-0069-5 (PMC4835851; doi:10.1186/s13015-016-0069-5)
Supplement: Supplementary file 2 — 10.1007/s13015-016-0069-5 Source code for constructing benchmarks. Source code in an archive format, using tar and bzip2, for users to generate their own benchmarks for any genomic text in FASTA format. This is the same package as provided in our companion paper on bitpacking for enhanced suffix arrays. [file 13015_2016_69_MOESM2_ESM.bz2 › genomic-benchmark-build-2016-02-26/config/perl.m4]

AC_DEFUN([ACX_PATH_PERL],[
  AC_MSG_CHECKING([for a working version of perl])
  if test x"$PERL" != x; then
    # 'PERL' is specified by user
    if ( $PERL -e 'use IO::File; use Getopt::Std;' ) > /dev/null 2>&1; then
      found=yes
    else
      $as_unset PERL
      found=no
    fi
  else
    found=no
  fi

  if test $found = no; then
    candidate_perl_names='perl perl5'
    as_save_IFS=$IFS; IFS=$PATH_SEPARATOR
    for as_dir in $PATH; do
      IFS=$as_save_IFS
      test -z "$as_dir" && as_dir=.
      for perl in $candidate_perl_names; do
        if ( $as_dir/$perl -e 'use IO::File; use Getopt::Std;' ) > /dev/null 2>&1; then
          ac_cv_path_PERL=$as_dir/$perl
          found=yes
          break 2
        fi
      done
    done
    PERL=$ac_cv_path_PERL
  fi

  if test -n "$PERL"; then
    AC_MSG_RESULT($PERL)
  else
    AC_MSG_RESULT([not found])
    perl_warning=yes
  fi

  AC_SUBST(PERL)
])
