# Supplementary material for: Bitpacking techniques for indexing genomes: I. Hash tables
Source: Algorithms Mol Biol. 2016 Apr 18;11:5. doi: 10.1186/s13015-016-0069-5 (PMC4835851; doi:10.1186/s13015-016-0069-5)
Supplement: Supplementary file 2 — 10.1007/s13015-016-0069-5 Source code for constructing benchmarks. Source code in an archive format, using tar and bzip2, for users to generate their own benchmarks for any genomic text in FASTA format. This is the same package as provided in our companion paper on bitpacking for enhanced suffix arrays. [file 13015_2016_69_MOESM2_ESM.bz2 › genomic-benchmark-build-2016-02-26/Makefile.am]

SUBDIRS = src util share

EXTRA_DIST = VERSION NOTICE config.site

CLEANFILES = so_locations

ACLOCAL_AMFLAGS = -I config

install-data-local:
#	$(mkinstalldirs) $(GMAPDB)

dist-hook:
#	svn log -v --xml | ./svncl.pl > ChangeLog
