# Supplementary material for: Bitpacking techniques for indexing genomes: I. Hash tables
Source: Algorithms Mol Biol. 2016 Apr 18;11:5. doi: 10.1186/s13015-016-0069-5 (PMC4835851; doi:10.1186/s13015-016-0069-5)
Supplement: Supplementary file 2 — 10.1007/s13015-016-0069-5 Source code for constructing benchmarks. Source code in an archive format, using tar and bzip2, for users to generate their own benchmarks for any genomic text in FASTA format. This is the same package as provided in our companion paper on bitpacking for enhanced suffix arrays. [file 13015_2016_69_MOESM2_ESM.bz2 › genomic-benchmark-build-2016-02-26/NOTICE]

This package includes software copied and modified from the following
source:

(1) Software for bit packing and unpacking.  Algorithm described in
Daniel Lemire and Leonid Boytsov, Decoding billions of integers per
second through vectorization, Software Practice & Experience, to
appear.

Code obtained from https://github.com/lemire/FastPFor, and covered
under the Apache License, Version 2.0 (ASL2.0), available at
http://www.apache.org/licenses/LICENSE-2.0.  The code was modified for
use in this project.


(2) Improved software for bitpacking and unpacking.  Algorithm
described in Daniel Lemire, Leonid Boytsov, and Nathan Kurz, SIMD
compression and the intersection of sorted integers,
http://arxiv.org/pdf/1401.6399v3.pdf.

Code obtained from
https://github.com/lemire/SIMDCompressionAndIntersection, and covered
under the under the Apache License, Version 2.0 (ASL2.0), available at
http://www.apache.org/licenses/LICENSE-2.0.  The code was modified for
use in this project.
